# Supplementary material for: Dual RNA Sequencing Analysis of Bacillus amyloliquefaciens and Sclerotinia sclerotiorum During Infection of Soybean Seedlings by S. sclerotiorum Unveils Antagonistic Interactions
Source: Front Microbiol. 2022 Jun 23;13:924313. doi: 10.3389/fmicb.2022.924313 (PMC9260588; doi:10.3389/fmicb.2022.924313)
Supplement: Supplementary file 1 [file Data_Sheet_1.ZIP]

Archive with 20 entries (17 files):
- ╕╜╝■/
- ╕╜╝■/Table S1 Primers sequence information used in qRT-PCR.docx
- ╕╜╝■/Table S10 GO enrichment analysis of Bacillus amyloliquefaciens DEGs in paired comparison of Gm-Ba-Ss vs Gm-Ba.xls
- ╕╜╝■/Table S2 Statistics information of raw reads and clean reads.xlsx
- ╕╜╝■/Table S3 Alignment statistics of Sclerotinia sclerotiorum.xls
- ╕╜╝■/Table S4 Alignment statistics of Bacillus amyloliquefaciens.xls
- ╕╜╝■/Table S5/
- ╕╜╝■/Table S5/Group.Gm-Ba-Ss_vs_Gm-Ss.de_all.GO_BP.xls
- ╕╜╝■/Table S5/Group.Gm-Ba-Ss_vs_Gm-Ss.de_all.GO_CC.xls
- ╕╜╝■/Table S5/Group.Gm-Ba-Ss_vs_Gm-Ss.de_all.GO_MF.xls
- ╕╜╝■/Table S5 Transcript expression abundance of  Sclerotinia sclerotiorum.xls
- ╕╜╝■/Table S6/
- ╕╜╝■/Table S6/Group.Gm-Ba-Ss_vs_Gm-Ba.de_all.GO_ALL.xls
- ╕╜╝■/Table S6/Group.Gm-Ba-Ss_vs_Gm-Ba.de_all.GO_BP.xls
- ╕╜╝■/Table S6/Group.Gm-Ba-Ss_vs_Gm-Ba.de_all.GO_CC.xls
- ╕╜╝■/Table S6/Group.Gm-Ba-Ss_vs_Gm-Ba.de_all.GO_MF.xls
- ╕╜╝■/Table S6 Transcript expression abundance of Bacillus amyloliquefaciens.xls
- ╕╜╝■/Table S7 Sclerotinia sclerotiorum DEGs in comparison Gm-Ba-Ss vs Gm-Ss.xls
- ╕╜╝■/Table S8 Bacillus amyloliquefaciens DEGs in comparison Gm-Ba-Ss vs Gm-Ba.xls
- ╕╜╝■/Table S9 GO enrichment analysis of Sclerotinia sclerotiorum DEGs in paired comparison of Gm-Ba-Ss vs Gm-Ss.xls
