# Supplementary material for: Dual RNA Sequencing Analysis of Bacillus amyloliquefaciens and Sclerotinia sclerotiorum During Infection of Soybean Seedlings by S. sclerotiorum Unveils Antagonistic Interactions
Source: Front Microbiol. 2022 Jun 23;13:924313. doi: 10.3389/fmicb.2022.924313 (PMC9260588; doi:10.3389/fmicb.2022.924313)
Supplement: Supplementary file 1 [file Data_Sheet_1.ZIP › ╕╜╝■/Table S10 GO enrichment analysis of Bacillus amyloliquefaciens DEGs in paired comparison of Gm-Ba-Ss vs Gm-Ba.xls]

TermID	Description	Category	GeneRatio	BgRatio	Enrich_factor	P_value	P_adjust	GeneCount	GeneIDs	GeneNames
GO:0032787	monocarboxylic acid metabolic process	biological_process	53/378	150/2932	2.74067019400353	2.53352894219461e-13	3.9016345709797e-10	53	KSO_RS00815,KSO_RS00820,KSO_RS00825,KSO_RS00830,KSO_RS01845,KSO_RS03260,KSO_RS03345,KSO_RS03355,KSO_RS04040,KSO_RS04045,KSO_RS04050,KSO_RS04760,KSO_RS05845,KSO_RS06125,KSO_RS06130,KSO_RS06140,KSO_RS07935,KSO_RS07940,KSO_RS07950,KSO_RS07955,KSO_RS07960,KSO_RS08120,KSO_RS08145,KSO_RS08150,KSO_RS08155,KSO_RS08160,KSO_RS08165,KSO_RS08170,KSO_RS08175,KSO_RS08190,KSO_RS09290,KSO_RS09480,KSO_RS09835,KSO…	KSO_RS01845,KSO_RS03260,KSO_RS03355,KSO_RS04040,KSO_RS04045,KSO_RS04050,KSO_RS04760,KSO_RS06125,KSO_RS06130,KSO_RS06140,KSO_RS07935,KSO_RS07940,KSO_RS07955,KSO_RS08145,KSO_RS08150,KSO_RS08155,KSO_RS08160,KSO_RS08165,KSO_RS08170,KSO_RS08175,KSO_RS08190,KSO_RS09835,KSO_RS09840,KSO_RS09855,KSO_RS10460,KSO_RS10465,KSO_RS10470,KSO_RS10475,KSO_RS10480,KSO_RS14085,KSO_RS14305,ablA,acoA,asnB,bamA,bamD,bi…
GO:0044282	small molecule catabolic process	biological_process	39/378	102/2932	2.96576408341114	3.63977736839161e-11	2.80262857366154e-08	39	KSO_RS00460,KSO_RS00690,KSO_RS00695,KSO_RS00710,KSO_RS00815,KSO_RS00820,KSO_RS00825,KSO_RS00830,KSO_RS01495,KSO_RS01500,KSO_RS02035,KSO_RS04040,KSO_RS04045,KSO_RS04050,KSO_RS04475,KSO_RS06130,KSO_RS06140,KSO_RS07005,KSO_RS07015,KSO_RS07715,KSO_RS07720,KSO_RS07935,KSO_RS07960,KSO_RS08180,KSO_RS08190,KSO_RS09290,KSO_RS09485,KSO_RS09850,KSO_RS09855,KSO_RS09860,KSO_RS12040,KSO_RS12500,KSO_RS14085,KSO…	KSO_RS00710,KSO_RS01495,KSO_RS04040,KSO_RS04045,KSO_RS04050,KSO_RS06130,KSO_RS06140,KSO_RS07015,KSO_RS07935,KSO_RS08180,KSO_RS08190,KSO_RS09850,KSO_RS09855,KSO_RS09860,KSO_RS12500,KSO_RS14085,KSO_RS15190,ablA,acoA,acoB,ald,fadH,gabT,gcvPA,gcvPB,hpaB,hutG,hutH,hutI,hutU,iolC,iolD,lpdA,mtnN,odhB,prpB,pruA,rocF,ureA
GO:0019842	vitamin binding	molecular_function	35/378	87/2932	3.12047679863772	7.36907201925874e-11	3.09334052817079e-08	35	KSO_RS00695,KSO_RS01445,KSO_RS01550,KSO_RS01920,KSO_RS02375,KSO_RS03220,KSO_RS03250,KSO_RS04115,KSO_RS04460,KSO_RS07010,KSO_RS07015,KSO_RS08145,KSO_RS08150,KSO_RS08155,KSO_RS08160,KSO_RS08165,KSO_RS08170,KSO_RS08175,KSO_RS09265,KSO_RS09480,KSO_RS09800,KSO_RS09805,KSO_RS09810,KSO_RS09890,KSO_RS09935,KSO_RS09940,KSO_RS10460,KSO_RS10465,KSO_RS10470,KSO_RS10475,KSO_RS10480,KSO_RS11620,KSO_RS14190,KSO…	KSO_RS01445,KSO_RS01550,KSO_RS03220,KSO_RS03250,KSO_RS04115,KSO_RS04460,KSO_RS07010,KSO_RS07015,KSO_RS08145,KSO_RS08150,KSO_RS08155,KSO_RS08160,KSO_RS08165,KSO_RS08170,KSO_RS08175,KSO_RS09265,KSO_RS09800,KSO_RS09805,KSO_RS09810,KSO_RS09940,KSO_RS10460,KSO_RS10465,KSO_RS10470,KSO_RS10475,KSO_RS10480,KSO_RS18125,alsS,bamA,bioF,gabT,glyA,iolD,pyc,serC,sucA
GO:0006631	fatty acid metabolic process	biological_process	32/378	75/2932	3.3094885361552	8.03465072252152e-11	3.09334052817079e-08	32	KSO_RS04040,KSO_RS04045,KSO_RS04050,KSO_RS06125,KSO_RS06130,KSO_RS06140,KSO_RS07935,KSO_RS07940,KSO_RS07950,KSO_RS07955,KSO_RS07960,KSO_RS08120,KSO_RS08145,KSO_RS08150,KSO_RS08155,KSO_RS08160,KSO_RS08165,KSO_RS08170,KSO_RS08175,KSO_RS08190,KSO_RS09835,KSO_RS09840,KSO_RS09855,KSO_RS09930,KSO_RS09935,KSO_RS10460,KSO_RS10465,KSO_RS10470,KSO_RS10475,KSO_RS10480,KSO_RS12040,KSO_RS14085	KSO_RS04040,KSO_RS04045,KSO_RS04050,KSO_RS06125,KSO_RS06130,KSO_RS06140,KSO_RS07935,KSO_RS07940,KSO_RS07955,KSO_RS08145,KSO_RS08150,KSO_RS08155,KSO_RS08160,KSO_RS08165,KSO_RS08170,KSO_RS08175,KSO_RS08190,KSO_RS09835,KSO_RS09840,KSO_RS09855,KSO_RS10460,KSO_RS10465,KSO_RS10470,KSO_RS10475,KSO_RS10480,KSO_RS14085,bamA,bamD,fabD,fadH,mmgD,prpB
GO:0016054	organic acid catabolic process	biological_process	29/378	65/2932	3.46064306064306	1.74979808420517e-10	4.4911484161266e-08	29	KSO_RS00460,KSO_RS00815,KSO_RS00820,KSO_RS00825,KSO_RS00830,KSO_RS01495,KSO_RS01500,KSO_RS04040,KSO_RS04045,KSO_RS04050,KSO_RS04475,KSO_RS06130,KSO_RS06140,KSO_RS07015,KSO_RS07715,KSO_RS07720,KSO_RS07935,KSO_RS07960,KSO_RS08190,KSO_RS09290,KSO_RS09485,KSO_RS09850,KSO_RS09855,KSO_RS09860,KSO_RS12040,KSO_RS12500,KSO_RS14085,KSO_RS17140,KSO_RS17850	KSO_RS01495,KSO_RS04040,KSO_RS04045,KSO_RS04050,KSO_RS06130,KSO_RS06140,KSO_RS07015,KSO_RS07935,KSO_RS08190,KSO_RS09850,KSO_RS09855,KSO_RS09860,KSO_RS12500,KSO_RS14085,ablA,ald,fadH,gabT,gcvPA,gcvPB,hpaB,hutG,hutH,hutI,hutU,odhB,prpB,pruA,rocF
GO:0046395	carboxylic acid catabolic process	biological_process	29/378	65/2932	3.46064306064306	1.74979808420517e-10	4.4911484161266e-08	29	KSO_RS00460,KSO_RS00815,KSO_RS00820,KSO_RS00825,KSO_RS00830,KSO_RS01495,KSO_RS01500,KSO_RS04040,KSO_RS04045,KSO_RS04050,KSO_RS04475,KSO_RS06130,KSO_RS06140,KSO_RS07015,KSO_RS07715,KSO_RS07720,KSO_RS07935,KSO_RS07960,KSO_RS08190,KSO_RS09290,KSO_RS09485,KSO_RS09850,KSO_RS09855,KSO_RS09860,KSO_RS12040,KSO_RS12500,KSO_RS14085,KSO_RS17140,KSO_RS17850	KSO_RS01495,KSO_RS04040,KSO_RS04045,KSO_RS04050,KSO_RS06130,KSO_RS06140,KSO_RS07015,KSO_RS07935,KSO_RS08190,KSO_RS09850,KSO_RS09855,KSO_RS09860,KSO_RS12500,KSO_RS14085,ablA,ald,fadH,gabT,gcvPA,gcvPB,hpaB,hutG,hutH,hutI,hutU,odhB,prpB,pruA,rocF
GO:0031177	phosphopantetheine binding	molecular_function	18/378	29/2932	4.81444991789819	5.95157269002e-10	1.14567774282885e-07	18	KSO_RS04460,KSO_RS08145,KSO_RS08150,KSO_RS08155,KSO_RS08160,KSO_RS08165,KSO_RS08170,KSO_RS08175,KSO_RS09800,KSO_RS09805,KSO_RS09810,KSO_RS09935,KSO_RS09940,KSO_RS10460,KSO_RS10465,KSO_RS10470,KSO_RS10475,KSO_RS10480	KSO_RS04460,KSO_RS08145,KSO_RS08150,KSO_RS08155,KSO_RS08160,KSO_RS08165,KSO_RS08170,KSO_RS08175,KSO_RS09800,KSO_RS09805,KSO_RS09810,KSO_RS09940,KSO_RS10460,KSO_RS10465,KSO_RS10470,KSO_RS10475,KSO_RS10480,bamA
GO:0072341	modified amino acid binding	molecular_function	18/378	29/2932	4.81444991789819	5.95157269002e-10	1.14567774282885e-07	18	KSO_RS04460,KSO_RS08145,KSO_RS08150,KSO_RS08155,KSO_RS08160,KSO_RS08165,KSO_RS08170,KSO_RS08175,KSO_RS09800,KSO_RS09805,KSO_RS09810,KSO_RS09935,KSO_RS09940,KSO_RS10460,KSO_RS10465,KSO_RS10470,KSO_RS10475,KSO_RS10480	KSO_RS04460,KSO_RS08145,KSO_RS08150,KSO_RS08155,KSO_RS08160,KSO_RS08165,KSO_RS08170,KSO_RS08175,KSO_RS09800,KSO_RS09805,KSO_RS09810,KSO_RS09940,KSO_RS10460,KSO_RS10465,KSO_RS10470,KSO_RS10475,KSO_RS10480,bamA
GO:0043436	oxoacid metabolic process	biological_process	87/378	370/2932	1.82385242385242	1.08921371921866e-09	1.86376569732971e-07	87	KSO_RS00460,KSO_RS00815,KSO_RS00820,KSO_RS00825,KSO_RS00830,KSO_RS01495,KSO_RS01500,KSO_RS01715,KSO_RS01735,KSO_RS01845,KSO_RS01920,KSO_RS02375,KSO_RS03250,KSO_RS03260,KSO_RS03345,KSO_RS03355,KSO_RS04040,KSO_RS04045,KSO_RS04050,KSO_RS04115,KSO_RS04295,KSO_RS04475,KSO_RS04760,KSO_RS05340,KSO_RS05740,KSO_RS05845,KSO_RS05850,KSO_RS06125,KSO_RS06130,KSO_RS06140,KSO_RS06270,KSO_RS06600,KSO_RS07005,KSO…	KSO_RS01495,KSO_RS01735,KSO_RS01845,KSO_RS03250,KSO_RS03260,KSO_RS03355,KSO_RS04040,KSO_RS04045,KSO_RS04050,KSO_RS04115,KSO_RS04760,KSO_RS06125,KSO_RS06130,KSO_RS06140,KSO_RS07010,KSO_RS07015,KSO_RS07935,KSO_RS07940,KSO_RS07955,KSO_RS08145,KSO_RS08150,KSO_RS08155,KSO_RS08160,KSO_RS08165,KSO_RS08170,KSO_RS08175,KSO_RS08190,KSO_RS08305,KSO_RS09835,KSO_RS09840,KSO_RS09850,KSO_RS09855,KSO_RS09860,KSO…
GO:0019752	carboxylic acid metabolic process	biological_process	85/378	361/2932	1.82634949947969	1.67606595269376e-09	2.58114156714839e-07	85	KSO_RS00460,KSO_RS00815,KSO_RS00820,KSO_RS00825,KSO_RS00830,KSO_RS01495,KSO_RS01500,KSO_RS01845,KSO_RS01920,KSO_RS02375,KSO_RS03250,KSO_RS03260,KSO_RS03345,KSO_RS03355,KSO_RS04040,KSO_RS04045,KSO_RS04050,KSO_RS04115,KSO_RS04295,KSO_RS04475,KSO_RS04760,KSO_RS05340,KSO_RS05740,KSO_RS05845,KSO_RS05850,KSO_RS06125,KSO_RS06130,KSO_RS06140,KSO_RS06270,KSO_RS06600,KSO_RS07005,KSO_RS07010,KSO_RS07015,KSO…	KSO_RS01495,KSO_RS01845,KSO_RS03250,KSO_RS03260,KSO_RS03355,KSO_RS04040,KSO_RS04045,KSO_RS04050,KSO_RS04115,KSO_RS04760,KSO_RS06125,KSO_RS06130,KSO_RS06140,KSO_RS07010,KSO_RS07015,KSO_RS07935,KSO_RS07940,KSO_RS07955,KSO_RS08145,KSO_RS08150,KSO_RS08155,KSO_RS08160,KSO_RS08165,KSO_RS08170,KSO_RS08175,KSO_RS08190,KSO_RS08305,KSO_RS09835,KSO_RS09840,KSO_RS09850,KSO_RS09855,KSO_RS09860,KSO_RS10460,KSO…
GO:0055114	oxidation-reduction process	biological_process	32/378	87/2932	2.85300735875449	7.32039129314188e-09	9.66534462277775e-07	32	KSO_RS01035,KSO_RS01495,KSO_RS01735,KSO_RS03260,KSO_RS04040,KSO_RS04045,KSO_RS04050,KSO_RS05840,KSO_RS05845,KSO_RS05850,KSO_RS06130,KSO_RS06140,KSO_RS07935,KSO_RS07950,KSO_RS07955,KSO_RS08190,KSO_RS08795,KSO_RS09290,KSO_RS09480,KSO_RS09485,KSO_RS09855,KSO_RS09925,KSO_RS11010,KSO_RS11015,KSO_RS11275,KSO_RS11595,KSO_RS11600,KSO_RS11605,KSO_RS12040,KSO_RS14085,KSO_RS15185,KSO_RS17425	KSO_RS01035,KSO_RS01495,KSO_RS01735,KSO_RS03260,KSO_RS04040,KSO_RS04045,KSO_RS04050,KSO_RS06130,KSO_RS06140,KSO_RS07935,KSO_RS07955,KSO_RS08190,KSO_RS08795,KSO_RS09855,KSO_RS09925,KSO_RS11275,KSO_RS14085,ablA,citZ,cobA,coxB,ctaD,ctaE,fadH,icd,lpdA,mdh,mmgD,odhB,sucA,sucC,sucD
GO:1901575	organic substance catabolic process	biological_process	56/378	206/2932	2.10859403092413	8.19640588733961e-09	9.66534462277775e-07	56	KSO_RS00460,KSO_RS00690,KSO_RS00695,KSO_RS00710,KSO_RS00815,KSO_RS00820,KSO_RS00825,KSO_RS00830,KSO_RS01075,KSO_RS01495,KSO_RS01500,KSO_RS02035,KSO_RS02060,KSO_RS03345,KSO_RS03355,KSO_RS04040,KSO_RS04045,KSO_RS04050,KSO_RS04475,KSO_RS04760,KSO_RS06125,KSO_RS06130,KSO_RS06140,KSO_RS06295,KSO_RS07005,KSO_RS07015,KSO_RS07450,KSO_RS07715,KSO_RS07720,KSO_RS07935,KSO_RS07960,KSO_RS08180,KSO_RS08190,KSO…	KSO_RS00710,KSO_RS01075,KSO_RS01495,KSO_RS03355,KSO_RS04040,KSO_RS04045,KSO_RS04050,KSO_RS04760,KSO_RS06125,KSO_RS06130,KSO_RS06140,KSO_RS07015,KSO_RS07450,KSO_RS07935,KSO_RS08180,KSO_RS08190,KSO_RS09850,KSO_RS09855,KSO_RS09860,KSO_RS10355,KSO_RS12500,KSO_RS12515,KSO_RS12520,KSO_RS12525,KSO_RS14085,KSO_RS15190,KSO_RS15325,ablA,acoA,acoB,ald,bglA,cotR,fadH,ftsH,gabT,gap,gcvPA,gcvPB,hpaB,hutG,hutH,…
GO:0009062	fatty acid catabolic process	biological_process	11/378	13/2932	6.56328856328856	8.78667692979795e-09	9.66534462277775e-07	11	KSO_RS04040,KSO_RS04045,KSO_RS04050,KSO_RS06130,KSO_RS06140,KSO_RS07935,KSO_RS07960,KSO_RS08190,KSO_RS09855,KSO_RS12040,KSO_RS14085	KSO_RS04040,KSO_RS04045,KSO_RS04050,KSO_RS06130,KSO_RS06140,KSO_RS07935,KSO_RS08190,KSO_RS09855,KSO_RS14085,fadH,prpB
GO:0044242	cellular lipid catabolic process	biological_process	11/378	13/2932	6.56328856328856	8.78667692979795e-09	9.66534462277775e-07	11	KSO_RS04040,KSO_RS04045,KSO_RS04050,KSO_RS06130,KSO_RS06140,KSO_RS07935,KSO_RS07960,KSO_RS08190,KSO_RS09855,KSO_RS12040,KSO_RS14085	KSO_RS04040,KSO_RS04045,KSO_RS04050,KSO_RS06130,KSO_RS06140,KSO_RS07935,KSO_RS08190,KSO_RS09855,KSO_RS14085,fadH,prpB
GO:0006082	organic acid metabolic process	biological_process	88/378	393/2932	1.73684989969977	1.21411168896302e-08	1.2464880006687e-06	88	KSO_RS00460,KSO_RS00815,KSO_RS00820,KSO_RS00825,KSO_RS00830,KSO_RS01495,KSO_RS01500,KSO_RS01715,KSO_RS01735,KSO_RS01845,KSO_RS01920,KSO_RS02375,KSO_RS02525,KSO_RS03250,KSO_RS03260,KSO_RS03345,KSO_RS03355,KSO_RS04040,KSO_RS04045,KSO_RS04050,KSO_RS04115,KSO_RS04295,KSO_RS04475,KSO_RS04760,KSO_RS05340,KSO_RS05740,KSO_RS05845,KSO_RS05850,KSO_RS06125,KSO_RS06130,KSO_RS06140,KSO_RS06270,KSO_RS06600,KSO…	KSO_RS01495,KSO_RS01735,KSO_RS01845,KSO_RS02525,KSO_RS03250,KSO_RS03260,KSO_RS03355,KSO_RS04040,KSO_RS04045,KSO_RS04050,KSO_RS04115,KSO_RS04760,KSO_RS06125,KSO_RS06130,KSO_RS06140,KSO_RS07010,KSO_RS07015,KSO_RS07935,KSO_RS07940,KSO_RS07955,KSO_RS08145,KSO_RS08150,KSO_RS08155,KSO_RS08160,KSO_RS08165,KSO_RS08170,KSO_RS08175,KSO_RS08190,KSO_RS08305,KSO_RS09835,KSO_RS09840,KSO_RS09850,KSO_RS09855,KSO…
GO:0016042	lipid catabolic process	biological_process	14/378	21/2932	5.1710758377425	1.38616849012141e-08	1.33418717174186e-06	14	KSO_RS04040,KSO_RS04045,KSO_RS04050,KSO_RS06125,KSO_RS06130,KSO_RS06140,KSO_RS07935,KSO_RS07960,KSO_RS08180,KSO_RS08190,KSO_RS09855,KSO_RS12040,KSO_RS14085,KSO_RS16520	KSO_RS04040,KSO_RS04045,KSO_RS04050,KSO_RS06125,KSO_RS06130,KSO_RS06140,KSO_RS07935,KSO_RS08180,KSO_RS08190,KSO_RS09855,KSO_RS14085,cotR,fadH,prpB
GO:0006635	fatty acid beta-oxidation	biological_process	10/378	12/2932	6.46384479717813	5.91265808858471e-08	5.3561726214238e-06	10	KSO_RS04040,KSO_RS04045,KSO_RS04050,KSO_RS06130,KSO_RS06140,KSO_RS07935,KSO_RS08190,KSO_RS09855,KSO_RS12040,KSO_RS14085	KSO_RS04040,KSO_RS04045,KSO_RS04050,KSO_RS06130,KSO_RS06140,KSO_RS07935,KSO_RS08190,KSO_RS09855,KSO_RS14085,fadH
GO:0048037	cofactor binding	molecular_function	64/378	268/2932	1.8523256732212	1.55655408673461e-07	1.3317184964285e-05	64	KSO_RS00695,KSO_RS01035,KSO_RS01445,KSO_RS01550,KSO_RS01735,KSO_RS01785,KSO_RS01845,KSO_RS01920,KSO_RS02340,KSO_RS02375,KSO_RS03220,KSO_RS03250,KSO_RS03260,KSO_RS03345,KSO_RS04050,KSO_RS04115,KSO_RS04120,KSO_RS04460,KSO_RS05845,KSO_RS05900,KSO_RS06140,KSO_RS06270,KSO_RS06480,KSO_RS07010,KSO_RS07015,KSO_RS07425,KSO_RS07940,KSO_RS07945,KSO_RS07955,KSO_RS08100,KSO_RS08145,KSO_RS08150,KSO_RS08155,KSO…	KSO_RS01035,KSO_RS01445,KSO_RS01550,KSO_RS01735,KSO_RS01785,KSO_RS01845,KSO_RS02340,KSO_RS03220,KSO_RS03250,KSO_RS03260,KSO_RS04050,KSO_RS04115,KSO_RS04460,KSO_RS05900,KSO_RS06140,KSO_RS07010,KSO_RS07015,KSO_RS07425,KSO_RS07940,KSO_RS07945,KSO_RS07955,KSO_RS08145,KSO_RS08150,KSO_RS08155,KSO_RS08160,KSO_RS08165,KSO_RS08170,KSO_RS08175,KSO_RS08180,KSO_RS08790,KSO_RS08800,KSO_RS09265,KSO_RS09800,KSO…
GO:0006629	lipid metabolic process	biological_process	40/378	137/2932	2.26470474645657	1.74654228413118e-07	1.41561848292738e-05	40	KSO_RS04040,KSO_RS04045,KSO_RS04050,KSO_RS04275,KSO_RS06125,KSO_RS06130,KSO_RS06140,KSO_RS07935,KSO_RS07940,KSO_RS07950,KSO_RS07955,KSO_RS07960,KSO_RS08010,KSO_RS08120,KSO_RS08145,KSO_RS08150,KSO_RS08155,KSO_RS08160,KSO_RS08165,KSO_RS08170,KSO_RS08175,KSO_RS08180,KSO_RS08190,KSO_RS08700,KSO_RS09510,KSO_RS09835,KSO_RS09840,KSO_RS09850,KSO_RS09855,KSO_RS09930,KSO_RS09935,KSO_RS10460,KSO_RS10465,KSO…	KSO_RS04040,KSO_RS04045,KSO_RS04050,KSO_RS04275,KSO_RS06125,KSO_RS06130,KSO_RS06140,KSO_RS07935,KSO_RS07940,KSO_RS07955,KSO_RS08010,KSO_RS08145,KSO_RS08150,KSO_RS08155,KSO_RS08160,KSO_RS08165,KSO_RS08170,KSO_RS08175,KSO_RS08180,KSO_RS08190,KSO_RS09510,KSO_RS09835,KSO_RS09840,KSO_RS09850,KSO_RS09855,KSO_RS10460,KSO_RS10465,KSO_RS10470,KSO_RS10475,KSO_RS10480,KSO_RS14085,bamA,bamD,cotR,fabD,fadH,he…
GO:0033218	amide binding	molecular_function	19/378	43/2932	3.42734096222468	3.37284007390082e-07	2.59708685690363e-05	19	KSO_RS04460,KSO_RS08145,KSO_RS08150,KSO_RS08155,KSO_RS08160,KSO_RS08165,KSO_RS08170,KSO_RS08175,KSO_RS09800,KSO_RS09805,KSO_RS09810,KSO_RS09935,KSO_RS09940,KSO_RS10460,KSO_RS10465,KSO_RS10470,KSO_RS10475,KSO_RS10480,KSO_RS11620	KSO_RS04460,KSO_RS08145,KSO_RS08150,KSO_RS08155,KSO_RS08160,KSO_RS08165,KSO_RS08170,KSO_RS08175,KSO_RS09800,KSO_RS09805,KSO_RS09810,KSO_RS09940,KSO_RS10460,KSO_RS10465,KSO_RS10470,KSO_RS10475,KSO_RS10480,bamA,pyc
GO:0016999	antibiotic metabolic process	biological_process	27/378	77/2932	2.71985157699443	3.63555957116901e-07	2.66607701885727e-05	27	KSO_RS00815,KSO_RS00820,KSO_RS00825,KSO_RS00830,KSO_RS01525,KSO_RS01550,KSO_RS07950,KSO_RS07955,KSO_RS07960,KSO_RS08120,KSO_RS08145,KSO_RS08150,KSO_RS08155,KSO_RS08160,KSO_RS08165,KSO_RS08175,KSO_RS08190,KSO_RS09290,KSO_RS09800,KSO_RS09805,KSO_RS09810,KSO_RS09935,KSO_RS09940,KSO_RS10470,KSO_RS10475,KSO_RS10480,KSO_RS10505	KSO_RS01525,KSO_RS01550,KSO_RS07955,KSO_RS08145,KSO_RS08150,KSO_RS08155,KSO_RS08160,KSO_RS08165,KSO_RS08175,KSO_RS08190,KSO_RS09800,KSO_RS09805,KSO_RS09810,KSO_RS09940,KSO_RS10470,KSO_RS10475,KSO_RS10480,ablA,bamA,fabD,hutG,hutH,hutI,hutU,mmgD,prpB
GO:0019395	fatty acid oxidation	biological_process	10/378	14/2932	5.54043839758125	7.03522764934406e-07	4.49034135794335e-05	10	KSO_RS04040,KSO_RS04045,KSO_RS04050,KSO_RS06130,KSO_RS06140,KSO_RS07935,KSO_RS08190,KSO_RS09855,KSO_RS12040,KSO_RS14085	KSO_RS04040,KSO_RS04045,KSO_RS04050,KSO_RS06130,KSO_RS06140,KSO_RS07935,KSO_RS08190,KSO_RS09855,KSO_RS14085,fadH
GO:0034440	lipid oxidation	biological_process	10/378	14/2932	5.54043839758125	7.03522764934406e-07	4.49034135794335e-05	10	KSO_RS04040,KSO_RS04045,KSO_RS04050,KSO_RS06130,KSO_RS06140,KSO_RS07935,KSO_RS08190,KSO_RS09855,KSO_RS12040,KSO_RS14085	KSO_RS04040,KSO_RS04045,KSO_RS04050,KSO_RS06130,KSO_RS06140,KSO_RS07935,KSO_RS08190,KSO_RS09855,KSO_RS14085,fadH
GO:0044255	cellular lipid metabolic process	biological_process	36/378	123/2932	2.27022841656988	7.08562177931249e-07	4.49034135794335e-05	36	KSO_RS04040,KSO_RS04045,KSO_RS04050,KSO_RS06125,KSO_RS06130,KSO_RS06140,KSO_RS07935,KSO_RS07940,KSO_RS07950,KSO_RS07955,KSO_RS07960,KSO_RS08010,KSO_RS08120,KSO_RS08145,KSO_RS08150,KSO_RS08155,KSO_RS08160,KSO_RS08165,KSO_RS08170,KSO_RS08175,KSO_RS08190,KSO_RS08700,KSO_RS09510,KSO_RS09835,KSO_RS09840,KSO_RS09855,KSO_RS09930,KSO_RS09935,KSO_RS10460,KSO_RS10465,KSO_RS10470,KSO_RS10475,KSO_RS10480,KSO…	KSO_RS04040,KSO_RS04045,KSO_RS04050,KSO_RS06125,KSO_RS06130,KSO_RS06140,KSO_RS07935,KSO_RS07940,KSO_RS07955,KSO_RS08010,KSO_RS08145,KSO_RS08150,KSO_RS08155,KSO_RS08160,KSO_RS08165,KSO_RS08170,KSO_RS08175,KSO_RS08190,KSO_RS09510,KSO_RS09835,KSO_RS09840,KSO_RS09855,KSO_RS10460,KSO_RS10465,KSO_RS10470,KSO_RS10475,KSO_RS10480,KSO_RS14085,bamA,bamD,fabD,fadH,hepT,ispE,mmgD,prpB
GO:0009056	catabolic process	biological_process	56/378	232/2932	1.87228607918263	7.28951519146648e-07	4.49034135794335e-05	56	KSO_RS00460,KSO_RS00690,KSO_RS00695,KSO_RS00710,KSO_RS00815,KSO_RS00820,KSO_RS00825,KSO_RS00830,KSO_RS01075,KSO_RS01495,KSO_RS01500,KSO_RS02035,KSO_RS02060,KSO_RS03345,KSO_RS03355,KSO_RS04040,KSO_RS04045,KSO_RS04050,KSO_RS04475,KSO_RS04760,KSO_RS06125,KSO_RS06130,KSO_RS06140,KSO_RS06295,KSO_RS07005,KSO_RS07015,KSO_RS07450,KSO_RS07715,KSO_RS07720,KSO_RS07935,KSO_RS07960,KSO_RS08180,KSO_RS08190,KSO…	KSO_RS00710,KSO_RS01075,KSO_RS01495,KSO_RS03355,KSO_RS04040,KSO_RS04045,KSO_RS04050,KSO_RS04760,KSO_RS06125,KSO_RS06130,KSO_RS06140,KSO_RS07015,KSO_RS07450,KSO_RS07935,KSO_RS08180,KSO_RS08190,KSO_RS09850,KSO_RS09855,KSO_RS09860,KSO_RS10355,KSO_RS12500,KSO_RS12515,KSO_RS12520,KSO_RS12525,KSO_RS14085,KSO_RS15190,KSO_RS15325,ablA,acoA,acoB,ald,bglA,cotR,fadH,ftsH,gabT,gap,gcvPA,gcvPB,hpaB,hutG,hutH,…
GO:0044248	cellular catabolic process	biological_process	44/378	166/2932	2.0559699113916	8.61682675989961e-07	5.10381277317131e-05	44	KSO_RS00460,KSO_RS00690,KSO_RS00695,KSO_RS00710,KSO_RS00815,KSO_RS00820,KSO_RS00825,KSO_RS00830,KSO_RS01495,KSO_RS01500,KSO_RS02035,KSO_RS02060,KSO_RS04040,KSO_RS04045,KSO_RS04050,KSO_RS04475,KSO_RS06130,KSO_RS06140,KSO_RS07005,KSO_RS07015,KSO_RS07450,KSO_RS07715,KSO_RS07720,KSO_RS07935,KSO_RS07960,KSO_RS08190,KSO_RS09290,KSO_RS09485,KSO_RS09850,KSO_RS09855,KSO_RS09860,KSO_RS12040,KSO_RS12500,KSO…	KSO_RS00710,KSO_RS01495,KSO_RS04040,KSO_RS04045,KSO_RS04050,KSO_RS06130,KSO_RS06140,KSO_RS07015,KSO_RS07450,KSO_RS07935,KSO_RS08190,KSO_RS09850,KSO_RS09855,KSO_RS09860,KSO_RS12500,KSO_RS12515,KSO_RS12520,KSO_RS12525,KSO_RS14085,KSO_RS15190,KSO_RS15325,ablA,acoA,acoB,ald,fadH,gabT,gcvPA,gcvPB,hpaB,hutG,hutH,hutI,hutU,iolC,iolD,lpdA,mtnN,odhB,prpB,pruA,rocF,ureA,xynA
GO:1901606	alpha-amino acid catabolic process	biological_process	16/378	34/2932	3.65017117958294	1.0392407888693e-06	5.92752153651379e-05	16	KSO_RS00460,KSO_RS00815,KSO_RS00820,KSO_RS00825,KSO_RS00830,KSO_RS01495,KSO_RS01500,KSO_RS04475,KSO_RS07015,KSO_RS07715,KSO_RS07720,KSO_RS09290,KSO_RS09485,KSO_RS09850,KSO_RS09860,KSO_RS12500	KSO_RS01495,KSO_RS07015,KSO_RS09850,KSO_RS09860,KSO_RS12500,ablA,ald,gcvPA,gcvPB,hutG,hutH,hutI,hutU,odhB,pruA,rocF
GO:0009063	cellular amino acid catabolic process	biological_process	17/378	39/2932	3.38108804775471	1.81211469274523e-06	9.96663081009877e-05	17	KSO_RS00460,KSO_RS00815,KSO_RS00820,KSO_RS00825,KSO_RS00830,KSO_RS01495,KSO_RS01500,KSO_RS04475,KSO_RS07015,KSO_RS07715,KSO_RS07720,KSO_RS09290,KSO_RS09485,KSO_RS09850,KSO_RS09860,KSO_RS12500,KSO_RS17140	KSO_RS01495,KSO_RS07015,KSO_RS09850,KSO_RS09860,KSO_RS12500,ablA,ald,gabT,gcvPA,gcvPB,hutG,hutH,hutI,hutU,odhB,pruA,rocF
GO:0004315	3-oxoacyl-[acyl-carrier-protein] synthase activity	molecular_function	13/378	25/2932	4.03343915343915	2.68845283540675e-06	0.000138105907559583	13	KSO_RS08145,KSO_RS08150,KSO_RS08155,KSO_RS08160,KSO_RS08165,KSO_RS08170,KSO_RS08175,KSO_RS09935,KSO_RS10460,KSO_RS10465,KSO_RS10470,KSO_RS10475,KSO_RS10480	KSO_RS08145,KSO_RS08150,KSO_RS08155,KSO_RS08160,KSO_RS08165,KSO_RS08170,KSO_RS08175,KSO_RS10460,KSO_RS10465,KSO_RS10470,KSO_RS10475,KSO_RS10480,bamA
GO:0004312	fatty acid synthase activity	molecular_function	16/378	36/2932	3.44738389182834	2.69037482258927e-06	0.000138105907559583	16	KSO_RS08120,KSO_RS08145,KSO_RS08150,KSO_RS08155,KSO_RS08160,KSO_RS08165,KSO_RS08170,KSO_RS08175,KSO_RS09930,KSO_RS09935,KSO_RS10460,KSO_RS10465,KSO_RS10470,KSO_RS10475,KSO_RS10480,KSO_RS10505	KSO_RS08145,KSO_RS08150,KSO_RS08155,KSO_RS08160,KSO_RS08165,KSO_RS08170,KSO_RS08175,KSO_RS10460,KSO_RS10465,KSO_RS10470,KSO_RS10475,KSO_RS10480,bamA,bamD,fabD
GO:0015980	energy derivation by oxidation of organic compounds	biological_process	16/378	37/2932	3.35421135421135	4.18865541107483e-06	0.000208081591388879	16	KSO_RS01035,KSO_RS01735,KSO_RS05840,KSO_RS05845,KSO_RS05850,KSO_RS07950,KSO_RS07955,KSO_RS08795,KSO_RS09290,KSO_RS09480,KSO_RS09485,KSO_RS11010,KSO_RS11015,KSO_RS11595,KSO_RS11600,KSO_RS11605	KSO_RS01035,KSO_RS01735,KSO_RS07955,KSO_RS08795,ablA,citZ,coxB,ctaD,ctaE,icd,mdh,mmgD,odhB,sucA,sucC,sucD
GO:0030258	lipid modification	biological_process	10/378	16/2932	4.8478835978836	4.41733281084477e-06	0.000212584141521905	10	KSO_RS04040,KSO_RS04045,KSO_RS04050,KSO_RS06130,KSO_RS06140,KSO_RS07935,KSO_RS08190,KSO_RS09855,KSO_RS12040,KSO_RS14085	KSO_RS04040,KSO_RS04045,KSO_RS04050,KSO_RS06130,KSO_RS06140,KSO_RS07935,KSO_RS08190,KSO_RS09855,KSO_RS14085,fadH
GO:0072329	monocarboxylic acid catabolic process	biological_process	13/378	26/2932	3.87830687830688	4.75575623415381e-06	0.000221935290927178	13	KSO_RS04040,KSO_RS04045,KSO_RS04050,KSO_RS06130,KSO_RS06140,KSO_RS07935,KSO_RS07960,KSO_RS08190,KSO_RS09855,KSO_RS12040,KSO_RS14085,KSO_RS17140,KSO_RS17850	KSO_RS04040,KSO_RS04045,KSO_RS04050,KSO_RS06130,KSO_RS06140,KSO_RS07935,KSO_RS08190,KSO_RS09855,KSO_RS14085,fadH,gabT,hpaB,prpB
GO:0017000	antibiotic biosynthetic process	biological_process	19/378	50/2932	2.94751322751323	5.36840169806929e-06	0.000243157018089021	19	KSO_RS01525,KSO_RS01550,KSO_RS08120,KSO_RS08145,KSO_RS08150,KSO_RS08155,KSO_RS08160,KSO_RS08165,KSO_RS08175,KSO_RS08190,KSO_RS09800,KSO_RS09805,KSO_RS09810,KSO_RS09935,KSO_RS09940,KSO_RS10470,KSO_RS10475,KSO_RS10480,KSO_RS10505	KSO_RS01525,KSO_RS01550,KSO_RS08145,KSO_RS08150,KSO_RS08155,KSO_RS08160,KSO_RS08165,KSO_RS08175,KSO_RS08190,KSO_RS09800,KSO_RS09805,KSO_RS09810,KSO_RS09940,KSO_RS10470,KSO_RS10475,KSO_RS10480,bamA,fabD
GO:0045333	cellular respiration	biological_process	15/378	35/2932	3.32426303854875	9.66308886984901e-06	0.000425175910273356	15	KSO_RS01035,KSO_RS01735,KSO_RS05840,KSO_RS05845,KSO_RS05850,KSO_RS07950,KSO_RS07955,KSO_RS08795,KSO_RS09480,KSO_RS09485,KSO_RS11010,KSO_RS11015,KSO_RS11595,KSO_RS11600,KSO_RS11605	KSO_RS01035,KSO_RS01735,KSO_RS07955,KSO_RS08795,citZ,coxB,ctaD,ctaE,icd,mdh,mmgD,odhB,sucA,sucC,sucD
GO:0009060	aerobic respiration	biological_process	12/378	24/2932	3.87830687830688	1.12267546930056e-05	0.000480255617423017	12	KSO_RS01035,KSO_RS05840,KSO_RS05845,KSO_RS05850,KSO_RS07950,KSO_RS07955,KSO_RS09480,KSO_RS09485,KSO_RS11010,KSO_RS11015,KSO_RS11595,KSO_RS11600	KSO_RS01035,KSO_RS07955,citZ,ctaD,ctaE,icd,mdh,mmgD,odhB,sucA,sucC,sucD
GO:0006091	generation of precursor metabolites and energy	biological_process	21/378	64/2932	2.54513888888889	2.4615249184734e-05	0.00102452658768893	21	KSO_RS01035,KSO_RS01735,KSO_RS03345,KSO_RS03355,KSO_RS04760,KSO_RS05840,KSO_RS05845,KSO_RS05850,KSO_RS07950,KSO_RS07955,KSO_RS08795,KSO_RS09290,KSO_RS09480,KSO_RS09485,KSO_RS09850,KSO_RS11010,KSO_RS11015,KSO_RS11595,KSO_RS11600,KSO_RS11605,KSO_RS15185	KSO_RS01035,KSO_RS01735,KSO_RS03355,KSO_RS04760,KSO_RS07955,KSO_RS08795,KSO_RS09850,ablA,citZ,coxB,ctaD,ctaE,gap,icd,lpdA,mdh,mmgD,odhB,sucA,sucC,sucD
GO:0043934	sporulation	biological_process	55/378	254/2932	1.6795817189518	3.21507763335616e-05	0.00130295251457065	55	KSO_RS01805,KSO_RS01995,KSO_RS04475,KSO_RS04690,KSO_RS04820,KSO_RS05675,KSO_RS06375,KSO_RS07685,KSO_RS07775,KSO_RS07880,KSO_RS07935,KSO_RS07940,KSO_RS07945,KSO_RS07950,KSO_RS07955,KSO_RS08370,KSO_RS08670,KSO_RS08700,KSO_RS10105,KSO_RS10355,KSO_RS10565,KSO_RS11425,KSO_RS11445,KSO_RS12050,KSO_RS12530,KSO_RS12535,KSO_RS12540,KSO_RS12545,KSO_RS12550,KSO_RS12595,KSO_RS13400,KSO_RS13420,KSO_RS13425,KSO…	KSO_RS04820,KSO_RS05675,KSO_RS06375,KSO_RS07685,KSO_RS07935,KSO_RS07940,KSO_RS07945,KSO_RS07955,KSO_RS10355,KSO_RS12050,KSO_RS12530,KSO_RS12535,KSO_RS12540,KSO_RS12545,KSO_RS12550,KSO_RS12595,KSO_RS13400,KSO_RS13420,KSO_RS13425,KSO_RS13430,KSO_RS13435,KSO_RS13585,KSO_RS13600,KSO_RS14070,KSO_RS14210,KSO_RS14335,KSO_RS14340,KSO_RS14500,KSO_RS15370,KSO_RS15940,KSO_RS18895,KSO_RS18900,KSO_RS19565,KSO…
GO:0006099	tricarboxylic acid cycle	biological_process	9/378	16/2932	4.36309523809524	4.46271586349121e-05	0.00170254104236507	9	KSO_RS05840,KSO_RS05845,KSO_RS05850,KSO_RS07950,KSO_RS07955,KSO_RS09480,KSO_RS09485,KSO_RS11010,KSO_RS11015	KSO_RS07955,citZ,icd,mdh,mmgD,odhB,sucA,sucC,sucD
GO:0030154	cell differentiation	biological_process	54/378	251/2932	1.66875355719977	4.64329375190475e-05	0.00170254104236507	54	KSO_RS01805,KSO_RS01995,KSO_RS04475,KSO_RS04690,KSO_RS04820,KSO_RS05675,KSO_RS06375,KSO_RS07685,KSO_RS07775,KSO_RS07880,KSO_RS07935,KSO_RS07940,KSO_RS07945,KSO_RS07950,KSO_RS07955,KSO_RS08370,KSO_RS08670,KSO_RS08700,KSO_RS10105,KSO_RS10355,KSO_RS10565,KSO_RS11425,KSO_RS11445,KSO_RS12050,KSO_RS12530,KSO_RS12535,KSO_RS12540,KSO_RS12545,KSO_RS12550,KSO_RS12595,KSO_RS13400,KSO_RS13420,KSO_RS13425,KSO…	KSO_RS04820,KSO_RS05675,KSO_RS06375,KSO_RS07685,KSO_RS07935,KSO_RS07940,KSO_RS07945,KSO_RS07955,KSO_RS10355,KSO_RS12050,KSO_RS12530,KSO_RS12535,KSO_RS12540,KSO_RS12545,KSO_RS12550,KSO_RS12595,KSO_RS13400,KSO_RS13420,KSO_RS13425,KSO_RS13430,KSO_RS13435,KSO_RS13585,KSO_RS13600,KSO_RS14070,KSO_RS14210,KSO_RS14335,KSO_RS14340,KSO_RS14500,KSO_RS15370,KSO_RS15940,KSO_RS18895,KSO_RS18900,KSO_RS19565,KSO…
GO:0030435	sporulation resulting in formation of a cellular spore	biological_process	54/378	251/2932	1.66875355719977	4.64329375190475e-05	0.00170254104236507	54	KSO_RS01805,KSO_RS01995,KSO_RS04475,KSO_RS04690,KSO_RS04820,KSO_RS05675,KSO_RS06375,KSO_RS07685,KSO_RS07775,KSO_RS07880,KSO_RS07935,KSO_RS07940,KSO_RS07945,KSO_RS07950,KSO_RS07955,KSO_RS08370,KSO_RS08670,KSO_RS08700,KSO_RS10105,KSO_RS10355,KSO_RS10565,KSO_RS11425,KSO_RS11445,KSO_RS12050,KSO_RS12530,KSO_RS12535,KSO_RS12540,KSO_RS12545,KSO_RS12550,KSO_RS12595,KSO_RS13400,KSO_RS13420,KSO_RS13425,KSO…	KSO_RS04820,KSO_RS05675,KSO_RS06375,KSO_RS07685,KSO_RS07935,KSO_RS07940,KSO_RS07945,KSO_RS07955,KSO_RS10355,KSO_RS12050,KSO_RS12530,KSO_RS12535,KSO_RS12540,KSO_RS12545,KSO_RS12550,KSO_RS12595,KSO_RS13400,KSO_RS13420,KSO_RS13425,KSO_RS13430,KSO_RS13435,KSO_RS13585,KSO_RS13600,KSO_RS14070,KSO_RS14210,KSO_RS14335,KSO_RS14340,KSO_RS14500,KSO_RS15370,KSO_RS15940,KSO_RS18895,KSO_RS18900,KSO_RS19565,KSO…
GO:0048646	anatomical structure formation involved in morphogenesis	biological_process	54/378	251/2932	1.66875355719977	4.64329375190475e-05	0.00170254104236507	54	KSO_RS01805,KSO_RS01995,KSO_RS04475,KSO_RS04690,KSO_RS04820,KSO_RS05675,KSO_RS06375,KSO_RS07685,KSO_RS07775,KSO_RS07880,KSO_RS07935,KSO_RS07940,KSO_RS07945,KSO_RS07950,KSO_RS07955,KSO_RS08370,KSO_RS08670,KSO_RS08700,KSO_RS10105,KSO_RS10355,KSO_RS10565,KSO_RS11425,KSO_RS11445,KSO_RS12050,KSO_RS12530,KSO_RS12535,KSO_RS12540,KSO_RS12545,KSO_RS12550,KSO_RS12595,KSO_RS13400,KSO_RS13420,KSO_RS13425,KSO…	KSO_RS04820,KSO_RS05675,KSO_RS06375,KSO_RS07685,KSO_RS07935,KSO_RS07940,KSO_RS07945,KSO_RS07955,KSO_RS10355,KSO_RS12050,KSO_RS12530,KSO_RS12535,KSO_RS12540,KSO_RS12545,KSO_RS12550,KSO_RS12595,KSO_RS13400,KSO_RS13420,KSO_RS13425,KSO_RS13430,KSO_RS13435,KSO_RS13585,KSO_RS13600,KSO_RS14070,KSO_RS14210,KSO_RS14335,KSO_RS14340,KSO_RS14500,KSO_RS15370,KSO_RS15940,KSO_RS18895,KSO_RS18900,KSO_RS19565,KSO…
GO:0017144	drug metabolic process	biological_process	42/378	182/2932	1.78998778998779	6.57089236617558e-05	0.00235329633579312	42	KSO_RS00815,KSO_RS00820,KSO_RS00825,KSO_RS00830,KSO_RS01525,KSO_RS01550,KSO_RS01920,KSO_RS01960,KSO_RS07005,KSO_RS07715,KSO_RS07720,KSO_RS07950,KSO_RS07955,KSO_RS07960,KSO_RS08120,KSO_RS08145,KSO_RS08150,KSO_RS08155,KSO_RS08160,KSO_RS08165,KSO_RS08175,KSO_RS08190,KSO_RS09290,KSO_RS09485,KSO_RS09705,KSO_RS09800,KSO_RS09805,KSO_RS09810,KSO_RS09850,KSO_RS09890,KSO_RS09935,KSO_RS09940,KSO_RS10470,KSO…	KSO_RS01525,KSO_RS01550,KSO_RS01960,KSO_RS07955,KSO_RS08145,KSO_RS08150,KSO_RS08155,KSO_RS08160,KSO_RS08165,KSO_RS08175,KSO_RS08190,KSO_RS09800,KSO_RS09805,KSO_RS09810,KSO_RS09850,KSO_RS09940,KSO_RS10470,KSO_RS10475,KSO_RS10480,KSO_RS11275,ablA,asnB,bamA,bioF,fabD,gcvPA,gcvPB,glyA,hutG,hutH,hutI,hutU,mmgD,mtnN,odhB,proB,prpB,ribF,sat,thiF
GO:0009653	anatomical structure morphogenesis	biological_process	54/378	256/2932	1.63616071428571	8.25590183242131e-05	0.00276393235259322	54	KSO_RS01805,KSO_RS01995,KSO_RS04475,KSO_RS04690,KSO_RS04820,KSO_RS05675,KSO_RS06375,KSO_RS07685,KSO_RS07775,KSO_RS07880,KSO_RS07935,KSO_RS07940,KSO_RS07945,KSO_RS07950,KSO_RS07955,KSO_RS08370,KSO_RS08670,KSO_RS08700,KSO_RS10105,KSO_RS10355,KSO_RS10565,KSO_RS11425,KSO_RS11445,KSO_RS12050,KSO_RS12530,KSO_RS12535,KSO_RS12540,KSO_RS12545,KSO_RS12550,KSO_RS12595,KSO_RS13400,KSO_RS13420,KSO_RS13425,KSO…	KSO_RS04820,KSO_RS05675,KSO_RS06375,KSO_RS07685,KSO_RS07935,KSO_RS07940,KSO_RS07945,KSO_RS07955,KSO_RS10355,KSO_RS12050,KSO_RS12530,KSO_RS12535,KSO_RS12540,KSO_RS12545,KSO_RS12550,KSO_RS12595,KSO_RS13400,KSO_RS13420,KSO_RS13425,KSO_RS13430,KSO_RS13435,KSO_RS13585,KSO_RS13600,KSO_RS14070,KSO_RS14210,KSO_RS14335,KSO_RS14340,KSO_RS14500,KSO_RS15370,KSO_RS15940,KSO_RS18895,KSO_RS18900,KSO_RS19565,KSO…
GO:0048856	anatomical structure development	biological_process	54/378	256/2932	1.63616071428571	8.25590183242131e-05	0.00276393235259322	54	KSO_RS01805,KSO_RS01995,KSO_RS04475,KSO_RS04690,KSO_RS04820,KSO_RS05675,KSO_RS06375,KSO_RS07685,KSO_RS07775,KSO_RS07880,KSO_RS07935,KSO_RS07940,KSO_RS07945,KSO_RS07950,KSO_RS07955,KSO_RS08370,KSO_RS08670,KSO_RS08700,KSO_RS10105,KSO_RS10355,KSO_RS10565,KSO_RS11425,KSO_RS11445,KSO_RS12050,KSO_RS12530,KSO_RS12535,KSO_RS12540,KSO_RS12545,KSO_RS12550,KSO_RS12595,KSO_RS13400,KSO_RS13420,KSO_RS13425,KSO…	KSO_RS04820,KSO_RS05675,KSO_RS06375,KSO_RS07685,KSO_RS07935,KSO_RS07940,KSO_RS07945,KSO_RS07955,KSO_RS10355,KSO_RS12050,KSO_RS12530,KSO_RS12535,KSO_RS12540,KSO_RS12545,KSO_RS12550,KSO_RS12595,KSO_RS13400,KSO_RS13420,KSO_RS13425,KSO_RS13430,KSO_RS13435,KSO_RS13585,KSO_RS13600,KSO_RS14070,KSO_RS14210,KSO_RS14335,KSO_RS14340,KSO_RS14500,KSO_RS15370,KSO_RS15940,KSO_RS18895,KSO_RS18900,KSO_RS19565,KSO…
GO:0048869	cellular developmental process	biological_process	54/378	256/2932	1.63616071428571	8.25590183242131e-05	0.00276393235259322	54	KSO_RS01805,KSO_RS01995,KSO_RS04475,KSO_RS04690,KSO_RS04820,KSO_RS05675,KSO_RS06375,KSO_RS07685,KSO_RS07775,KSO_RS07880,KSO_RS07935,KSO_RS07940,KSO_RS07945,KSO_RS07950,KSO_RS07955,KSO_RS08370,KSO_RS08670,KSO_RS08700,KSO_RS10105,KSO_RS10355,KSO_RS10565,KSO_RS11425,KSO_RS11445,KSO_RS12050,KSO_RS12530,KSO_RS12535,KSO_RS12540,KSO_RS12545,KSO_RS12550,KSO_RS12595,KSO_RS13400,KSO_RS13420,KSO_RS13425,KSO…	KSO_RS04820,KSO_RS05675,KSO_RS06375,KSO_RS07685,KSO_RS07935,KSO_RS07940,KSO_RS07945,KSO_RS07955,KSO_RS10355,KSO_RS12050,KSO_RS12530,KSO_RS12535,KSO_RS12540,KSO_RS12545,KSO_RS12550,KSO_RS12595,KSO_RS13400,KSO_RS13420,KSO_RS13425,KSO_RS13430,KSO_RS13435,KSO_RS13585,KSO_RS13600,KSO_RS14070,KSO_RS14210,KSO_RS14335,KSO_RS14340,KSO_RS14500,KSO_RS15370,KSO_RS15940,KSO_RS18895,KSO_RS18900,KSO_RS19565,KSO…
GO:0032502	developmental process	biological_process	56/378	272/2932	1.59694989106754	0.000122069825923221	0.00399973472173958	56	KSO_RS01330,KSO_RS01805,KSO_RS01995,KSO_RS04475,KSO_RS04690,KSO_RS04820,KSO_RS05675,KSO_RS06375,KSO_RS07685,KSO_RS07775,KSO_RS07880,KSO_RS07935,KSO_RS07940,KSO_RS07945,KSO_RS07950,KSO_RS07955,KSO_RS08370,KSO_RS08670,KSO_RS08700,KSO_RS10105,KSO_RS10355,KSO_RS10565,KSO_RS11425,KSO_RS11445,KSO_RS12050,KSO_RS12530,KSO_RS12535,KSO_RS12540,KSO_RS12545,KSO_RS12550,KSO_RS12595,KSO_RS13400,KSO_RS13420,KSO…	KSO_RS04820,KSO_RS05675,KSO_RS06375,KSO_RS07685,KSO_RS07935,KSO_RS07940,KSO_RS07945,KSO_RS07955,KSO_RS10355,KSO_RS12050,KSO_RS12530,KSO_RS12535,KSO_RS12540,KSO_RS12545,KSO_RS12550,KSO_RS12595,KSO_RS13400,KSO_RS13420,KSO_RS13425,KSO_RS13430,KSO_RS13435,KSO_RS13585,KSO_RS13600,KSO_RS14070,KSO_RS14210,KSO_RS14335,KSO_RS14340,KSO_RS14500,KSO_RS15370,KSO_RS15940,KSO_RS18895,KSO_RS18900,KSO_RS19565,KSO…
GO:0044281	small molecule metabolic process	biological_process	107/378	613/2932	1.35392768671725	0.000149219041357451	0.00478744424355155	107	KSO_RS00460,KSO_RS00690,KSO_RS00695,KSO_RS00710,KSO_RS00805,KSO_RS00815,KSO_RS00820,KSO_RS00825,KSO_RS00830,KSO_RS01495,KSO_RS01500,KSO_RS01715,KSO_RS01735,KSO_RS01845,KSO_RS01920,KSO_RS01960,KSO_RS02035,KSO_RS02375,KSO_RS02380,KSO_RS02525,KSO_RS03250,KSO_RS03260,KSO_RS03345,KSO_RS03355,KSO_RS04040,KSO_RS04045,KSO_RS04050,KSO_RS04115,KSO_RS04295,KSO_RS04475,KSO_RS04760,KSO_RS05205,KSO_RS05340,KSO…	KSO_RS00710,KSO_RS00805,KSO_RS01495,KSO_RS01735,KSO_RS01845,KSO_RS01960,KSO_RS02525,KSO_RS03250,KSO_RS03260,KSO_RS03355,KSO_RS04040,KSO_RS04045,KSO_RS04050,KSO_RS04115,KSO_RS04760,KSO_RS05900,KSO_RS06125,KSO_RS06130,KSO_RS06140,KSO_RS07010,KSO_RS07015,KSO_RS07935,KSO_RS07940,KSO_RS07955,KSO_RS08145,KSO_RS08150,KSO_RS08155,KSO_RS08160,KSO_RS08165,KSO_RS08170,KSO_RS08175,KSO_RS08180,KSO_RS08190,KSO…
GO:1902652	secondary alcohol metabolic process	biological_process	7/378	12/2932	4.52469135802469	0.000248515311462306	0.00736090735025478	7	KSO_RS02375,KSO_RS02380,KSO_RS08180,KSO_RS15185,KSO_RS15190,KSO_RS15195,KSO_RS15200	KSO_RS08180,KSO_RS15190,acoA,acoB,alsS,budA,lpdA
GO:1901565	organonitrogen compound catabolic process	biological_process	22/378	79/2932	2.16006965374054	0.000252533402414934	0.00736090735025478	22	KSO_RS00460,KSO_RS00815,KSO_RS00820,KSO_RS00825,KSO_RS00830,KSO_RS01495,KSO_RS01500,KSO_RS02035,KSO_RS04475,KSO_RS06295,KSO_RS07005,KSO_RS07015,KSO_RS07715,KSO_RS07720,KSO_RS09290,KSO_RS09485,KSO_RS09850,KSO_RS09860,KSO_RS10355,KSO_RS12500,KSO_RS17140,KSO_RS18765	KSO_RS01495,KSO_RS07015,KSO_RS09850,KSO_RS09860,KSO_RS10355,KSO_RS12500,ablA,ald,ftsH,gabT,gcvPA,gcvPB,hutG,hutH,hutI,hutU,lonB,mtnN,odhB,pruA,rocF,ureA
GO:0006548	histidine catabolic process	biological_process	4/378	4/2932	7.75661375661376	0.000272449168158781	0.00736090735025478	4	KSO_RS00815,KSO_RS00820,KSO_RS00825,KSO_RS00830	hutG,hutH,hutI,hutU
GO:0008410	CoA-transferase activity	molecular_function	4/378	4/2932	7.75661375661376	0.000272449168158781	0.00736090735025478	4	KSO_RS09270,KSO_RS09275,KSO_RS09915,KSO_RS09920	KSO_RS09270,KSO_RS09275,KSO_RS09915,KSO_RS09920
GO:0009074	aromatic amino acid family catabolic process	biological_process	4/378	4/2932	7.75661375661376	0.000272449168158781	0.00736090735025478	4	KSO_RS00815,KSO_RS00820,KSO_RS00825,KSO_RS00830	hutG,hutH,hutI,hutU
GO:0019556	histidine catabolic process to glutamate and formamide	biological_process	4/378	4/2932	7.75661375661376	0.000272449168158781	0.00736090735025478	4	KSO_RS00815,KSO_RS00820,KSO_RS00825,KSO_RS00830	hutG,hutH,hutI,hutU
GO:0019557	histidine catabolic process to glutamate and formate	biological_process	4/378	4/2932	7.75661375661376	0.000272449168158781	0.00736090735025478	4	KSO_RS00815,KSO_RS00820,KSO_RS00825,KSO_RS00830	hutG,hutH,hutI,hutU
GO:0043606	formamide metabolic process	biological_process	4/378	4/2932	7.75661375661376	0.000272449168158781	0.00736090735025478	4	KSO_RS00815,KSO_RS00820,KSO_RS00825,KSO_RS00830	hutG,hutH,hutI,hutU
GO:0052805	imidazole-containing compound catabolic process	biological_process	4/378	4/2932	7.75661375661376	0.000272449168158781	0.00736090735025478	4	KSO_RS00815,KSO_RS00820,KSO_RS00825,KSO_RS00830	hutG,hutH,hutI,hutU
GO:0016746	transferase activity, transferring acyl groups	molecular_function	28/378	113/2932	1.92199278924943	0.000333483943236512	0.00885457366524532	28	KSO_RS04045,KSO_RS04820,KSO_RS05840,KSO_RS07935,KSO_RS07950,KSO_RS08120,KSO_RS08145,KSO_RS08150,KSO_RS08155,KSO_RS08160,KSO_RS08165,KSO_RS08170,KSO_RS08175,KSO_RS09045,KSO_RS09285,KSO_RS09485,KSO_RS09890,KSO_RS09930,KSO_RS09935,KSO_RS10460,KSO_RS10465,KSO_RS10470,KSO_RS10475,KSO_RS10480,KSO_RS10505,KSO_RS15120,KSO_RS15190,KSO_RS15660	KSO_RS04045,KSO_RS04820,KSO_RS07935,KSO_RS08145,KSO_RS08150,KSO_RS08155,KSO_RS08160,KSO_RS08165,KSO_RS08170,KSO_RS08175,KSO_RS09045,KSO_RS10460,KSO_RS10465,KSO_RS10470,KSO_RS10475,KSO_RS10480,KSO_RS15120,KSO_RS15190,KSO_RS15660,ablB,bamA,bamD,bioF,citZ,fabD,mmgD,odhB
GO:0016747	transferase activity, transferring acyl groups other than amino-acyl groups	molecular_function	25/378	97/2932	1.99912725685922	0.000365459153780168	0.00953910333595693	25	KSO_RS04045,KSO_RS07935,KSO_RS08120,KSO_RS08145,KSO_RS08150,KSO_RS08155,KSO_RS08160,KSO_RS08165,KSO_RS08170,KSO_RS08175,KSO_RS09045,KSO_RS09285,KSO_RS09485,KSO_RS09890,KSO_RS09930,KSO_RS09935,KSO_RS10460,KSO_RS10465,KSO_RS10470,KSO_RS10475,KSO_RS10480,KSO_RS10505,KSO_RS15120,KSO_RS15190,KSO_RS15660	KSO_RS04045,KSO_RS07935,KSO_RS08145,KSO_RS08150,KSO_RS08155,KSO_RS08160,KSO_RS08165,KSO_RS08170,KSO_RS08175,KSO_RS09045,KSO_RS10460,KSO_RS10465,KSO_RS10470,KSO_RS10475,KSO_RS10480,KSO_RS15120,KSO_RS15190,KSO_RS15660,ablB,bamA,bamD,bioF,fabD,odhB
GO:0006633	fatty acid biosynthetic process	biological_process	16/378	51/2932	2.4334474530553	0.000415019849495768	0.010652176137058	16	KSO_RS08120,KSO_RS08145,KSO_RS08150,KSO_RS08155,KSO_RS08160,KSO_RS08165,KSO_RS08170,KSO_RS08175,KSO_RS09840,KSO_RS09930,KSO_RS09935,KSO_RS10460,KSO_RS10465,KSO_RS10470,KSO_RS10475,KSO_RS10480	KSO_RS08145,KSO_RS08150,KSO_RS08155,KSO_RS08160,KSO_RS08165,KSO_RS08170,KSO_RS08175,KSO_RS09840,KSO_RS10460,KSO_RS10465,KSO_RS10470,KSO_RS10475,KSO_RS10480,bamA,bamD,fabD
GO:0036094	small molecule binding	molecular_function	108/378	638/2932	1.31303179579042	0.000502848569788328	0.0126948655323611	108	KSO_RS00020,KSO_RS00425,KSO_RS00640,KSO_RS00690,KSO_RS00695,KSO_RS01205,KSO_RS01445,KSO_RS01550,KSO_RS01845,KSO_RS01920,KSO_RS01955,KSO_RS01960,KSO_RS01965,KSO_RS02340,KSO_RS02375,KSO_RS02825,KSO_RS03220,KSO_RS03250,KSO_RS03345,KSO_RS03355,KSO_RS03680,KSO_RS03820,KSO_RS04050,KSO_RS04115,KSO_RS04295,KSO_RS04450,KSO_RS04460,KSO_RS04475,KSO_RS05205,KSO_RS05340,KSO_RS05565,KSO_RS05845,KSO_RS05860,KSO…	KSO_RS00425,KSO_RS00640,KSO_RS01205,KSO_RS01445,KSO_RS01550,KSO_RS01845,KSO_RS01960,KSO_RS02340,KSO_RS03220,KSO_RS03250,KSO_RS03355,KSO_RS03820,KSO_RS04050,KSO_RS04115,KSO_RS04450,KSO_RS04460,KSO_RS05860,KSO_RS05900,KSO_RS06120,KSO_RS06140,KSO_RS07010,KSO_RS07015,KSO_RS07450,KSO_RS07940,KSO_RS07945,KSO_RS08010,KSO_RS08145,KSO_RS08150,KSO_RS08155,KSO_RS08160,KSO_RS08165,KSO_RS08170,KSO_RS08175,KSO…
GO:0045149	acetoin metabolic process	biological_process	6/378	10/2932	4.65396825396825	0.000588009975463653	0.0146054090679682	6	KSO_RS02375,KSO_RS02380,KSO_RS15185,KSO_RS15190,KSO_RS15195,KSO_RS15200	KSO_RS15190,acoA,acoB,alsS,budA,lpdA
GO:0072330	monocarboxylic acid biosynthetic process	biological_process	19/378	69/2932	2.1358791503719	0.000775477277409231	0.018956111225559	19	KSO_RS08120,KSO_RS08145,KSO_RS08150,KSO_RS08155,KSO_RS08160,KSO_RS08165,KSO_RS08170,KSO_RS08175,KSO_RS09840,KSO_RS09890,KSO_RS09930,KSO_RS09935,KSO_RS10460,KSO_RS10465,KSO_RS10470,KSO_RS10475,KSO_RS10480,KSO_RS13845,KSO_RS14305	KSO_RS08145,KSO_RS08150,KSO_RS08155,KSO_RS08160,KSO_RS08165,KSO_RS08170,KSO_RS08175,KSO_RS09840,KSO_RS10460,KSO_RS10465,KSO_RS10470,KSO_RS10475,KSO_RS10480,KSO_RS14305,asnB,bamA,bamD,bioF,fabD
GO:0003824	catalytic activity	molecular_function	240/378	1639/2932	1.13580677339067	0.000819199890080516	0.0197119973550624	240	KSO_RS00005,KSO_RS00020,KSO_RS00425,KSO_RS00460,KSO_RS00465,KSO_RS00640,KSO_RS00690,KSO_RS00695,KSO_RS00710,KSO_RS00805,KSO_RS00815,KSO_RS00820,KSO_RS00825,KSO_RS00830,KSO_RS01035,KSO_RS01075,KSO_RS01145,KSO_RS01150,KSO_RS01155,KSO_RS01160,KSO_RS01205,KSO_RS01210,KSO_RS01445,KSO_RS01465,KSO_RS01495,KSO_RS01500,KSO_RS01525,KSO_RS01550,KSO_RS01735,KSO_RS01785,KSO_RS01805,KSO_RS01845,KSO_RS01920,KSO…	KSO_RS00425,KSO_RS00465,KSO_RS00640,KSO_RS00710,KSO_RS00805,KSO_RS01035,KSO_RS01075,KSO_RS01155,KSO_RS01205,KSO_RS01210,KSO_RS01445,KSO_RS01465,KSO_RS01495,KSO_RS01525,KSO_RS01550,KSO_RS01735,KSO_RS01785,KSO_RS01845,KSO_RS02200,KSO_RS02525,KSO_RS03070,KSO_RS03175,KSO_RS03180,KSO_RS03190,KSO_RS03200,KSO_RS03210,KSO_RS03220,KSO_RS03225,KSO_RS03250,KSO_RS03355,KSO_RS03780,KSO_RS03820,KSO_RS03960,KSO…
GO:0008152	metabolic process	biological_process	193/378	1277/2932	1.17229949493066	0.00101232120898917	0.0239842255668203	193	KSO_RS00005,KSO_RS00020,KSO_RS00460,KSO_RS00690,KSO_RS00695,KSO_RS00710,KSO_RS00805,KSO_RS00815,KSO_RS00820,KSO_RS00825,KSO_RS00830,KSO_RS01035,KSO_RS01075,KSO_RS01160,KSO_RS01445,KSO_RS01495,KSO_RS01500,KSO_RS01525,KSO_RS01550,KSO_RS01715,KSO_RS01735,KSO_RS01845,KSO_RS01920,KSO_RS01960,KSO_RS02035,KSO_RS02060,KSO_RS02375,KSO_RS02380,KSO_RS02525,KSO_RS02725,KSO_RS02825,KSO_RS03070,KSO_RS03175,KSO…	KSO_RS00710,KSO_RS00805,KSO_RS01035,KSO_RS01075,KSO_RS01445,KSO_RS01495,KSO_RS01525,KSO_RS01550,KSO_RS01735,KSO_RS01845,KSO_RS01960,KSO_RS02525,KSO_RS03070,KSO_RS03175,KSO_RS03180,KSO_RS03185,KSO_RS03190,KSO_RS03200,KSO_RS03205,KSO_RS03210,KSO_RS03220,KSO_RS03225,KSO_RS03250,KSO_RS03260,KSO_RS03355,KSO_RS04040,KSO_RS04045,KSO_RS04050,KSO_RS04115,KSO_RS04275,KSO_RS04450,KSO_RS04460,KSO_RS04760,KSO…
GO:0016878	acid-thiol ligase activity	molecular_function	6/378	11/2932	4.23088023088023	0.00115397435112116	0.0266730839019095	6	KSO_RS05565,KSO_RS06120,KSO_RS09835,KSO_RS11010,KSO_RS11015,KSO_RS14085	KSO_RS06120,KSO_RS09835,KSO_RS14085,acsA,sucC,sucD
GO:0043168	anion binding	molecular_function	98/378	581/2932	1.30834448906738	0.00116045235157658	0.0266730839019095	98	KSO_RS00020,KSO_RS00425,KSO_RS00640,KSO_RS00690,KSO_RS00695,KSO_RS01445,KSO_RS01550,KSO_RS01920,KSO_RS01955,KSO_RS01960,KSO_RS01965,KSO_RS02340,KSO_RS02375,KSO_RS02825,KSO_RS03220,KSO_RS03250,KSO_RS03355,KSO_RS03680,KSO_RS03820,KSO_RS04050,KSO_RS04115,KSO_RS04295,KSO_RS04450,KSO_RS04460,KSO_RS05205,KSO_RS05340,KSO_RS05565,KSO_RS05860,KSO_RS06120,KSO_RS06140,KSO_RS06295,KSO_RS06600,KSO_RS07010,KSO…	KSO_RS00425,KSO_RS00640,KSO_RS01445,KSO_RS01550,KSO_RS01960,KSO_RS02340,KSO_RS03220,KSO_RS03250,KSO_RS03355,KSO_RS03820,KSO_RS04050,KSO_RS04115,KSO_RS04450,KSO_RS04460,KSO_RS05860,KSO_RS06120,KSO_RS06140,KSO_RS07010,KSO_RS07015,KSO_RS07450,KSO_RS07520,KSO_RS07940,KSO_RS07945,KSO_RS08010,KSO_RS08145,KSO_RS08150,KSO_RS08155,KSO_RS08160,KSO_RS08165,KSO_RS08170,KSO_RS08175,KSO_RS08570,KSO_RS09265,KSO…
GO:0016877	ligase activity, forming carbon-sulfur bonds	molecular_function	7/378	15/2932	3.61975308641975	0.0014245024524604	0.0322607908351326	7	KSO_RS05565,KSO_RS06120,KSO_RS09835,KSO_RS11010,KSO_RS11015,KSO_RS13460,KSO_RS14085	KSO_RS06120,KSO_RS09835,KSO_RS14085,acsA,sucC,sucD,thiF
GO:0031160	spore wall	cellular_component	11/378	32/2932	2.66633597883598	0.00144933157221705	0.032347400307453	11	KSO_RS01330,KSO_RS08670,KSO_RS09415,KSO_RS12050,KSO_RS13420,KSO_RS13430,KSO_RS13435,KSO_RS14335,KSO_RS14340,KSO_RS16520,KSO_RS19745	KSO_RS09415,KSO_RS12050,KSO_RS13420,KSO_RS13430,KSO_RS13435,KSO_RS14335,KSO_RS14340,cotR,spoIVA,yhzE1,ywcE
GO:0044238	primary metabolic process	biological_process	146/378	934/2932	1.21248994482399	0.00168734462255915	0.0371215816963013	146	KSO_RS00005,KSO_RS00020,KSO_RS00460,KSO_RS00690,KSO_RS00695,KSO_RS00710,KSO_RS00805,KSO_RS00815,KSO_RS00820,KSO_RS00825,KSO_RS00830,KSO_RS01075,KSO_RS01160,KSO_RS01445,KSO_RS01495,KSO_RS01500,KSO_RS01920,KSO_RS01960,KSO_RS02060,KSO_RS02375,KSO_RS02725,KSO_RS02825,KSO_RS03070,KSO_RS03175,KSO_RS03180,KSO_RS03185,KSO_RS03190,KSO_RS03200,KSO_RS03205,KSO_RS03210,KSO_RS03220,KSO_RS03225,KSO_RS03250,KSO…	KSO_RS00710,KSO_RS00805,KSO_RS01075,KSO_RS01445,KSO_RS01495,KSO_RS01960,KSO_RS03070,KSO_RS03175,KSO_RS03180,KSO_RS03185,KSO_RS03190,KSO_RS03200,KSO_RS03205,KSO_RS03210,KSO_RS03220,KSO_RS03225,KSO_RS03250,KSO_RS03355,KSO_RS04040,KSO_RS04045,KSO_RS04050,KSO_RS04115,KSO_RS04275,KSO_RS04760,KSO_RS05675,KSO_RS05860,KSO_RS05900,KSO_RS06125,KSO_RS06130,KSO_RS06140,KSO_RS07010,KSO_RS07015,KSO_RS07450,KSO…
GO:0003674	molecular_function	molecular_function	324/378	2352/2932	1.06851311953353	0.00193957530058867	0.0420696614493881	324	KSO_RS00005,KSO_RS00020,KSO_RS00425,KSO_RS00460,KSO_RS00465,KSO_RS00640,KSO_RS00690,KSO_RS00695,KSO_RS00705,KSO_RS00710,KSO_RS00805,KSO_RS00810,KSO_RS00815,KSO_RS00820,KSO_RS00825,KSO_RS00830,KSO_RS00940,KSO_RS01035,KSO_RS01075,KSO_RS01115,KSO_RS01145,KSO_RS01150,KSO_RS01155,KSO_RS01160,KSO_RS01205,KSO_RS01210,KSO_RS01365,KSO_RS01445,KSO_RS01465,KSO_RS01495,KSO_RS01500,KSO_RS01525,KSO_RS01545,KSO…	KSO_RS00425,KSO_RS00465,KSO_RS00640,KSO_RS00705,KSO_RS00710,KSO_RS00805,KSO_RS00810,KSO_RS00940,KSO_RS01035,KSO_RS01075,KSO_RS01115,KSO_RS01155,KSO_RS01205,KSO_RS01210,KSO_RS01365,KSO_RS01445,KSO_RS01465,KSO_RS01495,KSO_RS01525,KSO_RS01545,KSO_RS01550,KSO_RS01735,KSO_RS01785,KSO_RS01845,KSO_RS01950,KSO_RS01960,KSO_RS02195,KSO_RS02200,KSO_RS02340,KSO_RS02365,KSO_RS02525,KSO_RS03025,KSO_RS03065,KSO…
GO:0016051	carbohydrate biosynthetic process	biological_process	15/378	53/2932	2.19526804432465	0.00203921915001981	0.0436166318198682	15	KSO_RS01445,KSO_RS03175,KSO_RS03180,KSO_RS03185,KSO_RS03190,KSO_RS03200,KSO_RS03205,KSO_RS03210,KSO_RS03220,KSO_RS03225,KSO_RS03355,KSO_RS04760,KSO_RS05205,KSO_RS05900,KSO_RS11620	KSO_RS01445,KSO_RS03175,KSO_RS03180,KSO_RS03185,KSO_RS03190,KSO_RS03200,KSO_RS03205,KSO_RS03210,KSO_RS03220,KSO_RS03225,KSO_RS03355,KSO_RS04760,KSO_RS05900,pckA,pyc
GO:0003995	acyl-CoA dehydrogenase activity	molecular_function	3/378	3/2932	7.75661375661376	0.00212800963609884	0.0448922580766057	3	KSO_RS04050,KSO_RS07945,KSO_RS09830	KSO_RS04050,KSO_RS07945,KSO_RS09830
GO:0006536	glutamate metabolic process	biological_process	7/378	16/2932	3.39351851851852	0.00225554251347426	0.0468026286647628	7	KSO_RS00815,KSO_RS00820,KSO_RS00825,KSO_RS00830,KSO_RS01495,KSO_RS01500,KSO_RS15800	KSO_RS01495,KSO_RS15800,hutG,hutH,hutI,hutU,pruA
GO:0016874	ligase activity	molecular_function	25/378	109/2932	1.77903985243435	0.00227934879860858	0.0468026286647628	25	KSO_RS04450,KSO_RS04460,KSO_RS05340,KSO_RS05565,KSO_RS06120,KSO_RS06600,KSO_RS08150,KSO_RS08160,KSO_RS08165,KSO_RS08170,KSO_RS09800,KSO_RS09805,KSO_RS09835,KSO_RS09840,KSO_RS09860,KSO_RS09935,KSO_RS10465,KSO_RS10480,KSO_RS11010,KSO_RS11015,KSO_RS11620,KSO_RS13460,KSO_RS13700,KSO_RS13845,KSO_RS14085	KSO_RS04450,KSO_RS04460,KSO_RS06120,KSO_RS08150,KSO_RS08160,KSO_RS08165,KSO_RS08170,KSO_RS09800,KSO_RS09805,KSO_RS09835,KSO_RS09840,KSO_RS09860,KSO_RS10465,KSO_RS10480,KSO_RS13700,KSO_RS14085,acsA,asnB,aspS,bamA,leuS,pyc,sucC,sucD,thiF
GO:0043167	ion binding	molecular_function	151/378	979/2932	1.19637249974329	0.00248879349546316	0.0493377755878439	151	KSO_RS00020,KSO_RS00425,KSO_RS00460,KSO_RS00640,KSO_RS00690,KSO_RS00695,KSO_RS00805,KSO_RS00815,KSO_RS00820,KSO_RS01035,KSO_RS01115,KSO_RS01160,KSO_RS01205,KSO_RS01445,KSO_RS01550,KSO_RS01735,KSO_RS01785,KSO_RS01805,KSO_RS01845,KSO_RS01920,KSO_RS01955,KSO_RS01960,KSO_RS01965,KSO_RS02035,KSO_RS02200,KSO_RS02340,KSO_RS02375,KSO_RS02525,KSO_RS02825,KSO_RS03220,KSO_RS03250,KSO_RS03260,KSO_RS03355,KSO…	KSO_RS00425,KSO_RS00640,KSO_RS00805,KSO_RS01035,KSO_RS01115,KSO_RS01205,KSO_RS01445,KSO_RS01550,KSO_RS01735,KSO_RS01785,KSO_RS01845,KSO_RS01960,KSO_RS02200,KSO_RS02340,KSO_RS02525,KSO_RS03220,KSO_RS03250,KSO_RS03260,KSO_RS03355,KSO_RS03780,KSO_RS03820,KSO_RS04050,KSO_RS04115,KSO_RS04450,KSO_RS04460,KSO_RS05480,KSO_RS05860,KSO_RS06120,KSO_RS06140,KSO_RS07010,KSO_RS07015,KSO_RS07120,KSO_RS07425,KSO…
GO:0005618	cell wall	cellular_component	15/378	54/2932	2.15461493239271	0.00249892629600768	0.0493377755878439	15	KSO_RS01330,KSO_RS04915,KSO_RS08670,KSO_RS09415,KSO_RS10355,KSO_RS12050,KSO_RS13420,KSO_RS13430,KSO_RS13435,KSO_RS14335,KSO_RS14340,KSO_RS14490,KSO_RS15325,KSO_RS16520,KSO_RS19745	KSO_RS04915,KSO_RS09415,KSO_RS10355,KSO_RS12050,KSO_RS13420,KSO_RS13430,KSO_RS13435,KSO_RS14335,KSO_RS14340,KSO_RS14490,KSO_RS15325,cotR,spoIVA,yhzE1,ywcE
GO:0030312	external encapsulating structure	cellular_component	15/378	54/2932	2.15461493239271	0.00249892629600768	0.0493377755878439	15	KSO_RS01330,KSO_RS04915,KSO_RS08670,KSO_RS09415,KSO_RS10355,KSO_RS12050,KSO_RS13420,KSO_RS13430,KSO_RS13435,KSO_RS14335,KSO_RS14340,KSO_RS14490,KSO_RS15325,KSO_RS16520,KSO_RS19745	KSO_RS04915,KSO_RS09415,KSO_RS10355,KSO_RS12050,KSO_RS13420,KSO_RS13430,KSO_RS13435,KSO_RS14335,KSO_RS14340,KSO_RS14490,KSO_RS15325,cotR,spoIVA,yhzE1,ywcE
GO:0016417	S-acyltransferase activity	molecular_function	5/378	9/2932	4.30922986478542	0.00280483022435277	0.0546764372848515	5	KSO_RS08120,KSO_RS09485,KSO_RS09930,KSO_RS10505,KSO_RS15190	KSO_RS15190,bamD,fabD,odhB
GO:0008150	biological_process	biological_process	284/378	2023/2932	1.08891661239659	0.003033458685555	0.0583407281272745	284	KSO_RS00005,KSO_RS00020,KSO_RS00460,KSO_RS00690,KSO_RS00695,KSO_RS00710,KSO_RS00805,KSO_RS00810,KSO_RS00815,KSO_RS00820,KSO_RS00825,KSO_RS00830,KSO_RS01035,KSO_RS01075,KSO_RS01115,KSO_RS01145,KSO_RS01150,KSO_RS01155,KSO_RS01160,KSO_RS01330,KSO_RS01365,KSO_RS01445,KSO_RS01495,KSO_RS01500,KSO_RS01525,KSO_RS01550,KSO_RS01715,KSO_RS01735,KSO_RS01805,KSO_RS01845,KSO_RS01920,KSO_RS01960,KSO_RS01995,KSO…	KSO_RS00710,KSO_RS00805,KSO_RS00810,KSO_RS01035,KSO_RS01075,KSO_RS01115,KSO_RS01155,KSO_RS01365,KSO_RS01445,KSO_RS01495,KSO_RS01525,KSO_RS01550,KSO_RS01735,KSO_RS01845,KSO_RS01960,KSO_RS02155,KSO_RS02160,KSO_RS02365,KSO_RS02525,KSO_RS02775,KSO_RS03025,KSO_RS03070,KSO_RS03150,KSO_RS03175,KSO_RS03180,KSO_RS03185,KSO_RS03190,KSO_RS03200,KSO_RS03205,KSO_RS03210,KSO_RS03220,KSO_RS03225,KSO_RS03250,KSO…
GO:0046164	alcohol catabolic process	biological_process	8/378	21/2932	2.95490047871	0.00312834898656678	0.0583407281272745	8	KSO_RS00690,KSO_RS00695,KSO_RS00710,KSO_RS08180,KSO_RS15185,KSO_RS15190,KSO_RS15195,KSO_RS15200	KSO_RS00710,KSO_RS08180,KSO_RS15190,acoA,acoB,iolC,iolD,lpdA
GO:1901616	organic hydroxy compound catabolic process	biological_process	8/378	21/2932	2.95490047871	0.00312834898656678	0.0583407281272745	8	KSO_RS00690,KSO_RS00695,KSO_RS00710,KSO_RS08180,KSO_RS15185,KSO_RS15190,KSO_RS15195,KSO_RS15200	KSO_RS00710,KSO_RS08180,KSO_RS15190,acoA,acoB,iolC,iolD,lpdA
GO:0030170	pyridoxal phosphate binding	molecular_function	14/378	50/2932	2.17185185185185	0.0031869837660462	0.0583407281272745	14	KSO_RS01445,KSO_RS01550,KSO_RS01920,KSO_RS03220,KSO_RS03250,KSO_RS04115,KSO_RS07010,KSO_RS07015,KSO_RS09265,KSO_RS09890,KSO_RS09935,KSO_RS14190,KSO_RS17140,KSO_RS18125	KSO_RS01445,KSO_RS01550,KSO_RS03220,KSO_RS03250,KSO_RS04115,KSO_RS07010,KSO_RS07015,KSO_RS09265,KSO_RS18125,bamA,bioF,gabT,glyA,serC
GO:0070279	vitamin B6 binding	molecular_function	14/378	50/2932	2.17185185185185	0.0031869837660462	0.0583407281272745	14	KSO_RS01445,KSO_RS01550,KSO_RS01920,KSO_RS03220,KSO_RS03250,KSO_RS04115,KSO_RS07010,KSO_RS07015,KSO_RS09265,KSO_RS09890,KSO_RS09935,KSO_RS14190,KSO_RS17140,KSO_RS18125	KSO_RS01445,KSO_RS01550,KSO_RS03220,KSO_RS03250,KSO_RS04115,KSO_RS07010,KSO_RS07015,KSO_RS09265,KSO_RS18125,bamA,bioF,gabT,glyA,serC
GO:0015942	formate metabolic process	biological_process	4/378	6/2932	5.1710758377425	0.00329587230329408	0.0583407281272745	4	KSO_RS00815,KSO_RS00820,KSO_RS00825,KSO_RS00830	hutG,hutH,hutI,hutU
GO:0033178	proton-transporting two-sector ATPase complex, catalytic domain	cellular_component	4/378	6/2932	5.1710758377425	0.00329587230329408	0.0583407281272745	4	KSO_RS01950,KSO_RS01955,KSO_RS01960,KSO_RS01965	KSO_RS01950,KSO_RS01960,atpA,atpD
GO:0045261	proton-transporting ATP synthase complex, catalytic core F(1)	cellular_component	4/378	6/2932	5.1710758377425	0.00329587230329408	0.0583407281272745	4	KSO_RS01950,KSO_RS01955,KSO_RS01960,KSO_RS01965	KSO_RS01950,KSO_RS01960,atpA,atpD
GO:0019829	ATPase-coupled cation transmembrane transporter activity	molecular_function	6/378	13/2932	3.57997557997558	0.00341390088573335	0.0597432655003336	6	KSO_RS01950,KSO_RS01955,KSO_RS01960,KSO_RS01965,KSO_RS03680,KSO_RS11235	KSO_RS01950,KSO_RS01960,KSO_RS11235,atpA,atpD,cadA
GO:1901605	alpha-amino acid metabolic process	biological_process	32/378	156/2932	1.59110025776692	0.00403101471969625	0.0697501423408115	32	KSO_RS00460,KSO_RS00815,KSO_RS00820,KSO_RS00825,KSO_RS00830,KSO_RS01495,KSO_RS01500,KSO_RS01920,KSO_RS02375,KSO_RS03250,KSO_RS04115,KSO_RS04295,KSO_RS04475,KSO_RS05740,KSO_RS06270,KSO_RS07005,KSO_RS07010,KSO_RS07015,KSO_RS07715,KSO_RS07720,KSO_RS09290,KSO_RS09485,KSO_RS09705,KSO_RS09850,KSO_RS09860,KSO_RS11275,KSO_RS12470,KSO_RS12500,KSO_RS13700,KSO_RS13845,KSO_RS14190,KSO_RS15800	KSO_RS01495,KSO_RS03250,KSO_RS04115,KSO_RS07010,KSO_RS07015,KSO_RS09850,KSO_RS09860,KSO_RS11275,KSO_RS12500,KSO_RS13700,KSO_RS15800,ablA,ald,alsS,argH,asnB,gcvPA,gcvPB,glyA,hutG,hutH,hutI,hutU,leuC,mtnN,odhB,proB,pruA,rocF,serC,thrB
GO:0016740	transferase activity	molecular_function	90/378	547/2932	1.27622529816314	0.00433036344573445	0.0740973300714561	90	KSO_RS00640,KSO_RS00690,KSO_RS00805,KSO_RS01145,KSO_RS01150,KSO_RS01155,KSO_RS01205,KSO_RS01445,KSO_RS01465,KSO_RS01550,KSO_RS01805,KSO_RS01920,KSO_RS02375,KSO_RS02525,KSO_RS03175,KSO_RS03180,KSO_RS03190,KSO_RS03200,KSO_RS03210,KSO_RS03220,KSO_RS03225,KSO_RS03250,KSO_RS03355,KSO_RS04045,KSO_RS04115,KSO_RS04120,KSO_RS04295,KSO_RS04450,KSO_RS04820,KSO_RS05840,KSO_RS05860,KSO_RS06480,KSO_RS07000,KSO…	KSO_RS00640,KSO_RS00805,KSO_RS01155,KSO_RS01205,KSO_RS01445,KSO_RS01465,KSO_RS01550,KSO_RS02525,KSO_RS03175,KSO_RS03180,KSO_RS03190,KSO_RS03200,KSO_RS03210,KSO_RS03220,KSO_RS03225,KSO_RS03250,KSO_RS03355,KSO_RS04045,KSO_RS04115,KSO_RS04450,KSO_RS04820,KSO_RS05860,KSO_RS07000,KSO_RS07010,KSO_RS07015,KSO_RS07860,KSO_RS07935,KSO_RS08010,KSO_RS08145,KSO_RS08150,KSO_RS08155,KSO_RS08160,KSO_RS08165,KSO…
GO:0003333	amino acid transmembrane transport	biological_process	5/378	10/2932	3.87830687830688	0.00502165047323966	0.0840580622694465	5	KSO_RS00810,KSO_RS03025,KSO_RS05220,KSO_RS17440,KSO_RS17780	KSO_RS00810,KSO_RS03025,KSO_RS17780,alaP,putP
GO:0009678	pyrophosphate hydrolysis-driven proton transmembrane transporter activity	molecular_function	5/378	10/2932	3.87830687830688	0.00502165047323966	0.0840580622694465	5	KSO_RS01950,KSO_RS01955,KSO_RS01960,KSO_RS01965,KSO_RS11235	KSO_RS01950,KSO_RS01960,KSO_RS11235,atpA,atpD
GO:0050662	coenzyme binding	molecular_function	33/378	165/2932	1.55132275132275	0.00532258029515786	0.0881373511241194	33	KSO_RS00695,KSO_RS01445,KSO_RS01550,KSO_RS01735,KSO_RS01845,KSO_RS01920,KSO_RS02340,KSO_RS02375,KSO_RS03220,KSO_RS03250,KSO_RS03345,KSO_RS04050,KSO_RS04115,KSO_RS05845,KSO_RS05900,KSO_RS06140,KSO_RS07010,KSO_RS07015,KSO_RS07940,KSO_RS07945,KSO_RS08100,KSO_RS09265,KSO_RS09480,KSO_RS09830,KSO_RS09890,KSO_RS09935,KSO_RS11620,KSO_RS14190,KSO_RS15185,KSO_RS17140,KSO_RS17430,KSO_RS17850,KSO_RS18125	KSO_RS01445,KSO_RS01550,KSO_RS01735,KSO_RS01845,KSO_RS02340,KSO_RS03220,KSO_RS03250,KSO_RS04050,KSO_RS04115,KSO_RS05900,KSO_RS06140,KSO_RS07010,KSO_RS07015,KSO_RS07940,KSO_RS07945,KSO_RS09265,KSO_RS09830,KSO_RS17430,KSO_RS18125,alsS,bamA,bioF,gabT,gap,glyA,hpaB,icd,iolD,lpdA,namA,pyc,serC,sucA
GO:0016491	oxidoreductase activity	molecular_function	56/378	319/2932	1.36166260304191	0.00687474099541741	0.1086113840111	56	KSO_RS00710,KSO_RS01035,KSO_RS01160,KSO_RS01495,KSO_RS01500,KSO_RS01735,KSO_RS01785,KSO_RS01845,KSO_RS03345,KSO_RS04040,KSO_RS04050,KSO_RS04315,KSO_RS04475,KSO_RS04925,KSO_RS05355,KSO_RS05845,KSO_RS05850,KSO_RS05900,KSO_RS06135,KSO_RS06140,KSO_RS06150,KSO_RS07425,KSO_RS07715,KSO_RS07720,KSO_RS07940,KSO_RS07945,KSO_RS08100,KSO_RS08120,KSO_RS08180,KSO_RS08280,KSO_RS08790,KSO_RS08795,KSO_RS08800,KSO…	KSO_RS00710,KSO_RS01035,KSO_RS01495,KSO_RS01735,KSO_RS01785,KSO_RS01845,KSO_RS04040,KSO_RS04050,KSO_RS04315,KSO_RS05900,KSO_RS06135,KSO_RS06140,KSO_RS07425,KSO_RS07940,KSO_RS07945,KSO_RS08180,KSO_RS08280,KSO_RS08790,KSO_RS08795,KSO_RS08800,KSO_RS09465,KSO_RS09515,KSO_RS09830,KSO_RS09925,KSO_RS10475,KSO_RS11275,KSO_RS14305,KSO_RS15800,KSO_RS15940,KSO_RS16860,KSO_RS17405,KSO_RS17430,KSO_RS17655,aco…
GO:0016998	cell wall macromolecule catabolic process	biological_process	4/378	7/2932	4.432350718065	0.00691163352797908	0.1086113840111	4	KSO_RS02060,KSO_RS12515,KSO_RS12520,KSO_RS12525	KSO_RS12515,KSO_RS12520,KSO_RS12525,xynA
GO:0042182	ketone catabolic process	biological_process	4/378	7/2932	4.432350718065	0.00691163352797908	0.1086113840111	4	KSO_RS15185,KSO_RS15190,KSO_RS15195,KSO_RS15200	KSO_RS15190,acoA,acoB,lpdA
GO:0045150	acetoin catabolic process	biological_process	4/378	7/2932	4.432350718065	0.00691163352797908	0.1086113840111	4	KSO_RS15185,KSO_RS15190,KSO_RS15195,KSO_RS15200	KSO_RS15190,acoA,acoB,lpdA
GO:0046459	short-chain fatty acid metabolic process	biological_process	4/378	7/2932	4.432350718065	0.00691163352797908	0.1086113840111	4	KSO_RS07940,KSO_RS07950,KSO_RS07955,KSO_RS07960	KSO_RS07940,KSO_RS07955,mmgD,prpB
GO:0006520	cellular amino acid metabolic process	biological_process	38/378	201/2932	1.46642449130011	0.00768579214336984	0.116174747073287	38	KSO_RS00460,KSO_RS00815,KSO_RS00820,KSO_RS00825,KSO_RS00830,KSO_RS01495,KSO_RS01500,KSO_RS01920,KSO_RS02375,KSO_RS03250,KSO_RS04115,KSO_RS04295,KSO_RS04475,KSO_RS05340,KSO_RS05740,KSO_RS06270,KSO_RS06600,KSO_RS07005,KSO_RS07010,KSO_RS07015,KSO_RS07715,KSO_RS07720,KSO_RS08305,KSO_RS08715,KSO_RS08720,KSO_RS09290,KSO_RS09485,KSO_RS09705,KSO_RS09850,KSO_RS09860,KSO_RS11275,KSO_RS12470,KSO_RS12500,KSO…	KSO_RS01495,KSO_RS03250,KSO_RS04115,KSO_RS07010,KSO_RS07015,KSO_RS08305,KSO_RS09850,KSO_RS09860,KSO_RS11275,KSO_RS12500,KSO_RS13700,KSO_RS15800,ablA,ald,alsS,argH,aroB,aroC,asnB,aspS,gabT,gcvPA,gcvPB,glyA,hutG,hutH,hutI,hutU,leuC,leuS,mtnN,odhB,proB,pruA,rocF,serC,thrB
GO:0004300	enoyl-CoA hydratase activity	molecular_function	3/378	4/2932	5.81746031746032	0.00769469103991903	0.116174747073287	3	KSO_RS06130,KSO_RS08190,KSO_RS09855	KSO_RS06130,KSO_RS08190,KSO_RS09855
GO:0019541	propionate metabolic process	biological_process	3/378	4/2932	5.81746031746032	0.00769469103991903	0.116174747073287	3	KSO_RS07950,KSO_RS07955,KSO_RS07960	KSO_RS07955,mmgD,prpB
GO:0031956	medium-chain fatty acid-CoA ligase activity	molecular_function	3/378	4/2932	5.81746031746032	0.00769469103991903	0.116174747073287	3	KSO_RS06120,KSO_RS09835,KSO_RS14085	KSO_RS06120,KSO_RS09835,KSO_RS14085
GO:0009064	glutamine family amino acid metabolic process	biological_process	14/378	55/2932	1.97441077441077	0.00806589447223494	0.117563513137436	14	KSO_RS00460,KSO_RS00815,KSO_RS00820,KSO_RS00825,KSO_RS00830,KSO_RS01495,KSO_RS01500,KSO_RS05740,KSO_RS09705,KSO_RS12470,KSO_RS12500,KSO_RS13700,KSO_RS13845,KSO_RS15800	KSO_RS01495,KSO_RS12500,KSO_RS13700,KSO_RS15800,argH,asnB,hutG,hutH,hutI,hutU,proB,pruA,rocF
GO:0006094	gluconeogenesis	biological_process	5/378	11/2932	3.52573352573353	0.0082447139083397	0.117563513137436	5	KSO_RS03355,KSO_RS04760,KSO_RS05205,KSO_RS05900,KSO_RS11620	KSO_RS03355,KSO_RS04760,KSO_RS05900,pckA,pyc
GO:0016638	oxidoreductase activity, acting on the CH-NH2 group of donors	molecular_function	5/378	11/2932	3.52573352573353	0.0082447139083397	0.117563513137436	5	KSO_RS01495,KSO_RS04475,KSO_RS07715,KSO_RS07720,KSO_RS15800	KSO_RS01495,KSO_RS15800,ald,gcvPA,gcvPB
GO:0019319	hexose biosynthetic process	biological_process	5/378	11/2932	3.52573352573353	0.0082447139083397	0.117563513137436	5	KSO_RS03355,KSO_RS04760,KSO_RS05205,KSO_RS05900,KSO_RS11620	KSO_RS03355,KSO_RS04760,KSO_RS05900,pckA,pyc
GO:1903825	organic acid transmembrane transport	biological_process	5/378	11/2932	3.52573352573353	0.0082447139083397	0.117563513137436	5	KSO_RS00810,KSO_RS03025,KSO_RS05220,KSO_RS17440,KSO_RS17780	KSO_RS00810,KSO_RS03025,KSO_RS17780,alaP,putP
GO:1905039	carboxylic acid transmembrane transport	biological_process	5/378	11/2932	3.52573352573353	0.0082447139083397	0.117563513137436	5	KSO_RS00810,KSO_RS03025,KSO_RS05220,KSO_RS17440,KSO_RS17780	KSO_RS00810,KSO_RS03025,KSO_RS17780,alaP,putP
GO:0006090	pyruvate metabolic process	biological_process	9/378	29/2932	2.4072249589491	0.00835567520684899	0.118052658885756	9	KSO_RS01845,KSO_RS03345,KSO_RS03355,KSO_RS04760,KSO_RS09480,KSO_RS11620,KSO_RS15185,KSO_RS15200,KSO_RS18890	KSO_RS01845,KSO_RS03355,KSO_RS04760,acoA,gap,ispE,lpdA,pyc,sucA
GO:0009987	cellular process	biological_process	220/378	1535/2932	1.11169708563845	0.00845228730620874	0.118332022286922	220	KSO_RS00005,KSO_RS00020,KSO_RS00460,KSO_RS00690,KSO_RS00695,KSO_RS00710,KSO_RS00805,KSO_RS00815,KSO_RS00820,KSO_RS00825,KSO_RS00830,KSO_RS01035,KSO_RS01495,KSO_RS01500,KSO_RS01525,KSO_RS01550,KSO_RS01715,KSO_RS01735,KSO_RS01805,KSO_RS01845,KSO_RS01920,KSO_RS01960,KSO_RS01995,KSO_RS02035,KSO_RS02060,KSO_RS02155,KSO_RS02160,KSO_RS02375,KSO_RS02380,KSO_RS02525,KSO_RS02635,KSO_RS02675,KSO_RS02775,KSO…	KSO_RS00710,KSO_RS00805,KSO_RS01035,KSO_RS01495,KSO_RS01525,KSO_RS01550,KSO_RS01735,KSO_RS01845,KSO_RS01960,KSO_RS02155,KSO_RS02160,KSO_RS02525,KSO_RS02775,KSO_RS03070,KSO_RS03250,KSO_RS03260,KSO_RS03355,KSO_RS03760,KSO_RS03810,KSO_RS03815,KSO_RS04040,KSO_RS04045,KSO_RS04050,KSO_RS04115,KSO_RS04450,KSO_RS04760,KSO_RS04820,KSO_RS05675,KSO_RS05860,KSO_RS06125,KSO_RS06130,KSO_RS06140,KSO_RS06375,KSO…
GO:0071704	organic substance metabolic process	biological_process	170/378	1152/2932	1.14463918283363	0.00924123039635472	0.128211664958435	170	KSO_RS00005,KSO_RS00020,KSO_RS00460,KSO_RS00690,KSO_RS00695,KSO_RS00710,KSO_RS00805,KSO_RS00815,KSO_RS00820,KSO_RS00825,KSO_RS00830,KSO_RS01075,KSO_RS01160,KSO_RS01445,KSO_RS01495,KSO_RS01500,KSO_RS01715,KSO_RS01735,KSO_RS01845,KSO_RS01920,KSO_RS01960,KSO_RS02035,KSO_RS02060,KSO_RS02375,KSO_RS02380,KSO_RS02525,KSO_RS02825,KSO_RS03070,KSO_RS03175,KSO_RS03180,KSO_RS03185,KSO_RS03190,KSO_RS03200,KSO…	KSO_RS00710,KSO_RS00805,KSO_RS01075,KSO_RS01445,KSO_RS01495,KSO_RS01735,KSO_RS01845,KSO_RS01960,KSO_RS02525,KSO_RS03070,KSO_RS03175,KSO_RS03180,KSO_RS03185,KSO_RS03190,KSO_RS03200,KSO_RS03205,KSO_RS03210,KSO_RS03220,KSO_RS03225,KSO_RS03250,KSO_RS03260,KSO_RS03355,KSO_RS04040,KSO_RS04045,KSO_RS04050,KSO_RS04115,KSO_RS04275,KSO_RS04450,KSO_RS04760,KSO_RS05675,KSO_RS05860,KSO_RS05900,KSO_RS06125,KSO…
GO:0005488	binding	molecular_function	204/378	1413/2932	1.11985081836462	0.00932695789925621	0.128245671114773	204	KSO_RS00005,KSO_RS00020,KSO_RS00425,KSO_RS00460,KSO_RS00640,KSO_RS00690,KSO_RS00695,KSO_RS00805,KSO_RS00815,KSO_RS00820,KSO_RS01035,KSO_RS01115,KSO_RS01160,KSO_RS01205,KSO_RS01365,KSO_RS01445,KSO_RS01550,KSO_RS01735,KSO_RS01785,KSO_RS01805,KSO_RS01845,KSO_RS01920,KSO_RS01955,KSO_RS01960,KSO_RS01965,KSO_RS02035,KSO_RS02195,KSO_RS02200,KSO_RS02340,KSO_RS02375,KSO_RS02525,KSO_RS02635,KSO_RS02725,KSO…	KSO_RS00425,KSO_RS00640,KSO_RS00805,KSO_RS01035,KSO_RS01115,KSO_RS01205,KSO_RS01365,KSO_RS01445,KSO_RS01550,KSO_RS01735,KSO_RS01785,KSO_RS01845,KSO_RS01960,KSO_RS02195,KSO_RS02200,KSO_RS02340,KSO_RS02525,KSO_RS03150,KSO_RS03220,KSO_RS03245,KSO_RS03250,KSO_RS03260,KSO_RS03355,KSO_RS03585,KSO_RS03760,KSO_RS03780,KSO_RS03820,KSO_RS04050,KSO_RS04115,KSO_RS04450,KSO_RS04460,KSO_RS04750,KSO_RS05480,KSO…
GO:0006066	alcohol metabolic process	biological_process	11/378	40/2932	2.13306878306878	0.00996622257380175	0.135822856315528	11	KSO_RS00690,KSO_RS00695,KSO_RS00710,KSO_RS02375,KSO_RS02380,KSO_RS08180,KSO_RS14305,KSO_RS15185,KSO_RS15190,KSO_RS15195,KSO_RS15200	KSO_RS00710,KSO_RS08180,KSO_RS14305,KSO_RS15190,acoA,acoB,alsS,budA,iolC,iolD,lpdA
GO:0000271	polysaccharide biosynthetic process	biological_process	10/378	35/2932	2.2161753590325	0.0104089556719287	0.140612208199739	10	KSO_RS01445,KSO_RS03175,KSO_RS03180,KSO_RS03185,KSO_RS03190,KSO_RS03200,KSO_RS03205,KSO_RS03210,KSO_RS03220,KSO_RS03225	KSO_RS01445,KSO_RS03175,KSO_RS03180,KSO_RS03185,KSO_RS03190,KSO_RS03200,KSO_RS03205,KSO_RS03210,KSO_RS03220,KSO_RS03225
GO:0016405	CoA-ligase activity	molecular_function	4/378	8/2932	3.87830687830688	0.0124301504672272	0.166455927995912	4	KSO_RS05565,KSO_RS06120,KSO_RS09835,KSO_RS14085	KSO_RS06120,KSO_RS09835,KSO_RS14085,acsA
GO:0015078	proton transmembrane transporter activity	molecular_function	9/378	31/2932	2.25192012288786	0.0133042843622886	0.176625844120038	9	KSO_RS01950,KSO_RS01955,KSO_RS01960,KSO_RS01965,KSO_RS03065,KSO_RS11235,KSO_RS11595,KSO_RS11600,KSO_RS11605	KSO_RS01950,KSO_RS01960,KSO_RS03065,KSO_RS11235,atpA,atpD,coxB,ctaD,ctaE
GO:0015077	monovalent inorganic cation transmembrane transporter activity	molecular_function	10/378	37/2932	2.0963820963821	0.0155963973766896	0.18916479669041	10	KSO_RS01950,KSO_RS01955,KSO_RS01960,KSO_RS01965,KSO_RS03065,KSO_RS11235,KSO_RS11595,KSO_RS11600,KSO_RS11605,KSO_RS17440	KSO_RS01950,KSO_RS01960,KSO_RS03065,KSO_RS11235,atpA,atpD,coxB,ctaD,ctaE,putP
GO:0006006	glucose metabolic process	biological_process	6/378	17/2932	2.73762838468721	0.0156811775797383	0.18916479669041	6	KSO_RS03345,KSO_RS03355,KSO_RS04760,KSO_RS05205,KSO_RS05900,KSO_RS11620	KSO_RS03355,KSO_RS04760,KSO_RS05900,gap,pckA,pyc
GO:0009055	electron transfer activity	molecular_function	9/378	32/2932	2.18154761904762	0.01646784853251	0.18916479669041	9	KSO_RS01035,KSO_RS06135,KSO_RS06140,KSO_RS07425,KSO_RS08795,KSO_RS08800,KSO_RS11595,KSO_RS11600,KSO_RS11605	KSO_RS01035,KSO_RS06135,KSO_RS06140,KSO_RS07425,KSO_RS08795,KSO_RS08800,coxB,ctaD,ctaE
GO:0003857	3-hydroxyacyl-CoA dehydrogenase activity	molecular_function	2/378	2/2932	7.75661375661376	0.0165826282813022	0.18916479669041	2	KSO_RS04040,KSO_RS07940	KSO_RS04040,KSO_RS07940
GO:0004349	glutamate 5-kinase activity	molecular_function	2/378	2/2932	7.75661375661376	0.0165826282813022	0.18916479669041	2	KSO_RS09705,KSO_RS12470	proB
GO:0004365	glyceraldehyde-3-phosphate dehydrogenase (NAD+) (phosphorylating) activity	molecular_function	2/378	2/2932	7.75661375661376	0.0165826282813022	0.18916479669041	2	KSO_RS03345,KSO_RS05900	KSO_RS05900,gap
GO:0004375	glycine dehydrogenase (decarboxylating) activity	molecular_function	2/378	2/2932	7.75661375661376	0.0165826282813022	0.18916479669041	2	KSO_RS07715,KSO_RS07720	gcvPA,gcvPB
GO:0004467	long-chain fatty acid-CoA ligase activity	molecular_function	2/378	2/2932	7.75661375661376	0.0165826282813022	0.18916479669041	2	KSO_RS06120,KSO_RS14085	KSO_RS06120,KSO_RS14085
GO:0004774	succinate-CoA ligase activity	molecular_function	2/378	2/2932	7.75661375661376	0.0165826282813022	0.18916479669041	2	KSO_RS11010,KSO_RS11015	sucC,sucD
GO:0004775	succinate-CoA ligase (ADP-forming) activity	molecular_function	2/378	2/2932	7.75661375661376	0.0165826282813022	0.18916479669041	2	KSO_RS11010,KSO_RS11015	sucC,sucD
GO:0006527	arginine catabolic process	biological_process	2/378	2/2932	7.75661375661376	0.0165826282813022	0.18916479669041	2	KSO_RS00460,KSO_RS12500	KSO_RS12500,rocF
GO:0006554	lysine catabolic process	biological_process	2/378	2/2932	7.75661375661376	0.0165826282813022	0.18916479669041	2	KSO_RS09290,KSO_RS09485	ablA,odhB
GO:0008260	3-oxoacid CoA-transferase activity	molecular_function	2/378	2/2932	7.75661375661376	0.0165826282813022	0.18916479669041	2	KSO_RS09915,KSO_RS09920	KSO_RS09915,KSO_RS09920
GO:0008775	acetate CoA-transferase activity	molecular_function	2/378	2/2932	7.75661375661376	0.0165826282813022	0.18916479669041	2	KSO_RS09915,KSO_RS09920	KSO_RS09915,KSO_RS09920
GO:0016642	oxidoreductase activity, acting on the CH-NH2 group of donors, disulfide as acceptor	molecular_function	2/378	2/2932	7.75661375661376	0.0165826282813022	0.18916479669041	2	KSO_RS07715,KSO_RS07720	gcvPA,gcvPB
GO:0019477	L-lysine catabolic process	biological_process	2/378	2/2932	7.75661375661376	0.0165826282813022	0.18916479669041	2	KSO_RS09290,KSO_RS09485	ablA,odhB
GO:0043891	glyceraldehyde-3-phosphate dehydrogenase (NAD(P)+) (phosphorylating) activity	molecular_function	2/378	2/2932	7.75661375661376	0.0165826282813022	0.18916479669041	2	KSO_RS03345,KSO_RS05900	KSO_RS05900,gap
GO:0046440	L-lysine metabolic process	biological_process	2/378	2/2932	7.75661375661376	0.0165826282813022	0.18916479669041	2	KSO_RS09290,KSO_RS09485	ablA,odhB
GO:0102391	decanoate-CoA ligase activity	molecular_function	2/378	2/2932	7.75661375661376	0.0165826282813022	0.18916479669041	2	KSO_RS06120,KSO_RS14085	KSO_RS06120,KSO_RS14085
GO:0034220	ion transmembrane transport	biological_process	8/378	27/2932	2.29825592788556	0.0169892938995569	0.19178283447617	8	KSO_RS00810,KSO_RS01960,KSO_RS03025,KSO_RS05220,KSO_RS11595,KSO_RS11600,KSO_RS17440,KSO_RS17780	KSO_RS00810,KSO_RS01960,KSO_RS03025,KSO_RS17780,alaP,ctaD,ctaE,putP
GO:0015179	L-amino acid transmembrane transporter activity	molecular_function	3/378	5/2932	4.65396825396825	0.0174021620945316	0.19178283447617	3	KSO_RS03025,KSO_RS14630,KSO_RS17440	KSO_RS03025,KSO_RS14630,putP
GO:0015645	fatty acid ligase activity	molecular_function	3/378	5/2932	4.65396825396825	0.0174021620945316	0.19178283447617	3	KSO_RS06120,KSO_RS09835,KSO_RS14085	KSO_RS06120,KSO_RS09835,KSO_RS14085
GO:1902600	proton transmembrane transport	biological_process	3/378	5/2932	4.65396825396825	0.0174021620945316	0.19178283447617	3	KSO_RS01960,KSO_RS11595,KSO_RS11600	KSO_RS01960,ctaD,ctaE
GO:0005975	carbohydrate metabolic process	biological_process	34/378	185/2932	1.42553982553983	0.0174348031341973	0.19178283447617	34	KSO_RS00690,KSO_RS00695,KSO_RS00710,KSO_RS01075,KSO_RS01160,KSO_RS01445,KSO_RS02060,KSO_RS03070,KSO_RS03175,KSO_RS03180,KSO_RS03185,KSO_RS03190,KSO_RS03200,KSO_RS03205,KSO_RS03210,KSO_RS03220,KSO_RS03225,KSO_RS03345,KSO_RS03355,KSO_RS04130,KSO_RS04760,KSO_RS05205,KSO_RS05355,KSO_RS05840,KSO_RS05845,KSO_RS05850,KSO_RS05900,KSO_RS07950,KSO_RS09360,KSO_RS09480,KSO_RS11620,KSO_RS15170,KSO_RS15185,KSO…	KSO_RS00710,KSO_RS01075,KSO_RS01445,KSO_RS03070,KSO_RS03175,KSO_RS03180,KSO_RS03185,KSO_RS03190,KSO_RS03200,KSO_RS03205,KSO_RS03210,KSO_RS03220,KSO_RS03225,KSO_RS03355,KSO_RS04760,KSO_RS05900,KSO_RS17530,bglA,citZ,csn,gap,glvA,icd,iolC,iolD,licH,lpdA,mdh,melA,mmgD,pckA,pyc,sucA,xynA
GO:0008610	lipid biosynthetic process	biological_process	20/378	96/2932	1.61596119929453	0.0179591755403817	0.19614986051197	20	KSO_RS08010,KSO_RS08120,KSO_RS08145,KSO_RS08150,KSO_RS08155,KSO_RS08160,KSO_RS08165,KSO_RS08170,KSO_RS08175,KSO_RS08700,KSO_RS09510,KSO_RS09840,KSO_RS09930,KSO_RS09935,KSO_RS10460,KSO_RS10465,KSO_RS10470,KSO_RS10475,KSO_RS10480,KSO_RS18890	KSO_RS08010,KSO_RS08145,KSO_RS08150,KSO_RS08155,KSO_RS08160,KSO_RS08165,KSO_RS08170,KSO_RS08175,KSO_RS09510,KSO_RS09840,KSO_RS10460,KSO_RS10465,KSO_RS10470,KSO_RS10475,KSO_RS10480,bamA,bamD,fabD,hepT,ispE
GO:0046364	monosaccharide biosynthetic process	biological_process	5/378	13/2932	2.98331298331298	0.0184433155053768	0.200019055480847	5	KSO_RS03355,KSO_RS04760,KSO_RS05205,KSO_RS05900,KSO_RS11620	KSO_RS03355,KSO_RS04760,KSO_RS05900,pckA,pyc
GO:0044769	ATPase activity, coupled to transmembrane movement of ions, rotational mechanism	molecular_function	4/378	9/2932	3.44738389182834	0.0201304066615264	0.215283515685768	4	KSO_RS01950,KSO_RS01955,KSO_RS01960,KSO_RS01965	KSO_RS01950,KSO_RS01960,atpA,atpD
GO:0046933	proton-transporting ATP synthase activity, rotational mechanism	molecular_function	4/378	9/2932	3.44738389182834	0.0201304066615264	0.215283515685768	4	KSO_RS01950,KSO_RS01955,KSO_RS01960,KSO_RS01965	KSO_RS01950,KSO_RS01960,atpA,atpD
GO:0046394	carboxylic acid biosynthetic process	biological_process	37/378	207/2932	1.38644786953966	0.0204533306960506	0.217228477737365	37	KSO_RS01500,KSO_RS01920,KSO_RS02375,KSO_RS03250,KSO_RS04295,KSO_RS05740,KSO_RS06270,KSO_RS07005,KSO_RS07010,KSO_RS07015,KSO_RS08120,KSO_RS08145,KSO_RS08150,KSO_RS08155,KSO_RS08160,KSO_RS08165,KSO_RS08170,KSO_RS08175,KSO_RS08715,KSO_RS08720,KSO_RS09705,KSO_RS09840,KSO_RS09890,KSO_RS09930,KSO_RS09935,KSO_RS10460,KSO_RS10465,KSO_RS10470,KSO_RS10475,KSO_RS10480,KSO_RS11275,KSO_RS12470,KSO_RS13700,KSO…	KSO_RS03250,KSO_RS07010,KSO_RS07015,KSO_RS08145,KSO_RS08150,KSO_RS08155,KSO_RS08160,KSO_RS08165,KSO_RS08170,KSO_RS08175,KSO_RS09840,KSO_RS10460,KSO_RS10465,KSO_RS10470,KSO_RS10475,KSO_RS10480,KSO_RS11275,KSO_RS13700,KSO_RS14305,KSO_RS15800,alsS,argH,aroB,aroC,asnB,bamA,bamD,bioF,fabD,glyA,leuC,mtnN,proB,pruA,serC,thrB
GO:0019748	secondary metabolic process	biological_process	6/378	18/2932	2.58553791887125	0.0210311361422344	0.221835271637267	6	KSO_RS04045,KSO_RS04450,KSO_RS11265,KSO_RS11275,KSO_RS14305,KSO_RS17850	KSO_RS04045,KSO_RS04450,KSO_RS11275,KSO_RS14305,hpaB,sat
GO:0016903	oxidoreductase activity, acting on the aldehyde or oxo group of donors	molecular_function	7/378	23/2932	2.36070853462158	0.0216541092584476	0.223807572201405	7	KSO_RS01500,KSO_RS03345,KSO_RS04925,KSO_RS05900,KSO_RS09480,KSO_RS09515,KSO_RS15200	KSO_RS05900,KSO_RS09515,acoA,betB,gap,pruA,sucA
GO:0042180	cellular ketone metabolic process	biological_process	7/378	23/2932	2.36070853462158	0.0216541092584476	0.223807572201405	7	KSO_RS02375,KSO_RS02380,KSO_RS08700,KSO_RS15185,KSO_RS15190,KSO_RS15195,KSO_RS15200	KSO_RS15190,acoA,acoB,alsS,budA,hepT,lpdA
GO:0042625	ATPase-coupled ion transmembrane transporter activity	molecular_function	7/378	23/2932	2.36070853462158	0.0216541092584476	0.223807572201405	7	KSO_RS01950,KSO_RS01955,KSO_RS01960,KSO_RS01965,KSO_RS03680,KSO_RS03820,KSO_RS11235	KSO_RS01950,KSO_RS01960,KSO_RS03820,KSO_RS11235,atpA,atpD,cadA
GO:1901615	organic hydroxy compound metabolic process	biological_process	12/378	50/2932	1.8615873015873	0.0218028312144422	0.223842400468273	12	KSO_RS00690,KSO_RS00695,KSO_RS00710,KSO_RS02375,KSO_RS02380,KSO_RS03260,KSO_RS08180,KSO_RS14305,KSO_RS15185,KSO_RS15190,KSO_RS15195,KSO_RS15200	KSO_RS00710,KSO_RS03260,KSO_RS08180,KSO_RS14305,KSO_RS15190,acoA,acoB,alsS,budA,iolC,iolD,lpdA
GO:0004553	hydrolase activity, hydrolyzing O-glycosyl compounds	molecular_function	9/378	34/2932	2.05322128851541	0.0243900969710417	0.248746684340425	9	KSO_RS01075,KSO_RS01160,KSO_RS02060,KSO_RS03070,KSO_RS04130,KSO_RS05355,KSO_RS09360,KSO_RS15170,KSO_RS17530	KSO_RS01075,KSO_RS03070,KSO_RS17530,bglA,csn,glvA,licH,melA,xynA
GO:0005976	polysaccharide metabolic process	biological_process	12/378	51/2932	1.82508558979147	0.0253118571393115	0.256449078911445	12	KSO_RS01075,KSO_RS01445,KSO_RS02060,KSO_RS03175,KSO_RS03180,KSO_RS03185,KSO_RS03190,KSO_RS03200,KSO_RS03205,KSO_RS03210,KSO_RS03220,KSO_RS03225	KSO_RS01075,KSO_RS01445,KSO_RS03175,KSO_RS03180,KSO_RS03185,KSO_RS03190,KSO_RS03200,KSO_RS03205,KSO_RS03210,KSO_RS03220,KSO_RS03225,xynA
GO:0042601	endospore-forming forespore	cellular_component	5/378	14/2932	2.77021919879063	0.0257260397301213	0.25894183780645	5	KSO_RS06350,KSO_RS08670,KSO_RS10105,KSO_RS14335,KSO_RS14340	KSO_RS14335,KSO_RS14340,spoIVA,sspO,ysxE
GO:0046034	ATP metabolic process	biological_process	8/378	29/2932	2.13975551906586	0.0260826968119325	0.260826968119325	8	KSO_RS01960,KSO_RS03345,KSO_RS03355,KSO_RS04760,KSO_RS09480,KSO_RS11600,KSO_RS11605,KSO_RS15185	KSO_RS01960,KSO_RS03355,KSO_RS04760,coxB,ctaD,gap,lpdA,sucA
GO:0015318	inorganic molecular entity transmembrane transporter activity	molecular_function	19/378	94/2932	1.56782618484746	0.0280008421018825	0.278201915076768	19	KSO_RS00810,KSO_RS01950,KSO_RS01955,KSO_RS01960,KSO_RS01965,KSO_RS02365,KSO_RS03025,KSO_RS03065,KSO_RS03680,KSO_RS05220,KSO_RS07525,KSO_RS09910,KSO_RS11235,KSO_RS11595,KSO_RS11600,KSO_RS11605,KSO_RS14630,KSO_RS17440,KSO_RS17780	KSO_RS00810,KSO_RS01950,KSO_RS01960,KSO_RS02365,KSO_RS03025,KSO_RS03065,KSO_RS09910,KSO_RS11235,KSO_RS14630,KSO_RS17780,alaP,atpA,atpD,cadA,coxB,ctaD,ctaE,pstC,putP
GO:0009404	toxin metabolic process	biological_process	4/378	10/2932	3.1026455026455	0.030202910787047	0.290556981461616	4	KSO_RS04045,KSO_RS11265,KSO_RS11275,KSO_RS17850	KSO_RS04045,KSO_RS11275,hpaB,sat
GO:0009424	bacterial-type flagellum hook	cellular_component	4/378	10/2932	3.1026455026455	0.030202910787047	0.290556981461616	4	KSO_RS02155,KSO_RS02160,KSO_RS02675,KSO_RS10925	KSO_RS02155,KSO_RS02160,KSO_RS10925,flgK
GO:0016469	proton-transporting two-sector ATPase complex	cellular_component	4/378	10/2932	3.1026455026455	0.030202910787047	0.290556981461616	4	KSO_RS01950,KSO_RS01955,KSO_RS01960,KSO_RS01965	KSO_RS01950,KSO_RS01960,atpA,atpD
GO:0045259	proton-transporting ATP synthase complex	cellular_component	4/378	10/2932	3.1026455026455	0.030202910787047	0.290556981461616	4	KSO_RS01950,KSO_RS01955,KSO_RS01960,KSO_RS01965	KSO_RS01950,KSO_RS01960,atpA,atpD
GO:0004129	cytochrome-c oxidase activity	molecular_function	3/378	6/2932	3.87830687830688	0.0315084518857727	0.290556981461616	3	KSO_RS11595,KSO_RS11600,KSO_RS11605	coxB,ctaD,ctaE
GO:0004314	[acyl-carrier-protein] S-malonyltransferase activity	molecular_function	3/378	6/2932	3.87830687830688	0.0315084518857727	0.290556981461616	3	KSO_RS08120,KSO_RS09930,KSO_RS10505	bamD,fabD
GO:0015002	heme-copper terminal oxidase activity	molecular_function	3/378	6/2932	3.87830687830688	0.0315084518857727	0.290556981461616	3	KSO_RS11595,KSO_RS11600,KSO_RS11605	coxB,ctaD,ctaE
GO:0016419	S-malonyltransferase activity	molecular_function	3/378	6/2932	3.87830687830688	0.0315084518857727	0.290556981461616	3	KSO_RS08120,KSO_RS09930,KSO_RS10505	bamD,fabD
GO:0016420	malonyltransferase activity	molecular_function	3/378	6/2932	3.87830687830688	0.0315084518857727	0.290556981461616	3	KSO_RS08120,KSO_RS09930,KSO_RS10505	bamD,fabD
GO:0016675	oxidoreductase activity, acting on a heme group of donors	molecular_function	3/378	6/2932	3.87830687830688	0.0315084518857727	0.290556981461616	3	KSO_RS11595,KSO_RS11600,KSO_RS11605	coxB,ctaD,ctaE
GO:0016676	oxidoreductase activity, acting on a heme group of donors, oxygen as acceptor	molecular_function	3/378	6/2932	3.87830687830688	0.0315084518857727	0.290556981461616	3	KSO_RS11595,KSO_RS11600,KSO_RS11605	coxB,ctaD,ctaE
GO:0016813	hydrolase activity, acting on carbon-nitrogen (but not peptide) bonds, in linear amidines	molecular_function	3/378	6/2932	3.87830687830688	0.0315084518857727	0.290556981461616	3	KSO_RS00460,KSO_RS00815,KSO_RS12500	KSO_RS12500,hutG,rocF
GO:0022890	inorganic cation transmembrane transporter activity	molecular_function	11/378	47/2932	1.81537768771811	0.0327522479024056	0.298452436507128	11	KSO_RS01950,KSO_RS01955,KSO_RS01960,KSO_RS01965,KSO_RS03065,KSO_RS03680,KSO_RS11235,KSO_RS11595,KSO_RS11600,KSO_RS11605,KSO_RS17440	KSO_RS01950,KSO_RS01960,KSO_RS03065,KSO_RS11235,atpA,atpD,cadA,coxB,ctaD,ctaE,putP
GO:1901361	organic cyclic compound catabolic process	biological_process	11/378	47/2932	1.81537768771811	0.0327522479024056	0.298452436507128	11	KSO_RS00815,KSO_RS00820,KSO_RS00825,KSO_RS00830,KSO_RS01500,KSO_RS04045,KSO_RS07005,KSO_RS07450,KSO_RS08180,KSO_RS15325,KSO_RS17850	KSO_RS04045,KSO_RS07450,KSO_RS08180,KSO_RS15325,hpaB,hutG,hutH,hutI,hutU,mtnN,pruA
GO:0030288	outer membrane-bounded periplasmic space	cellular_component	6/378	20/2932	2.32698412698413	0.0351430077566475	0.316492584475071	6	KSO_RS10355,KSO_RS12530,KSO_RS13600,KSO_RS14060,KSO_RS15325,KSO_RS15940	KSO_RS10355,KSO_RS12530,KSO_RS13600,KSO_RS14060,KSO_RS15325,KSO_RS15940
GO:0030313	cell envelope	cellular_component	6/378	20/2932	2.32698412698413	0.0351430077566475	0.316492584475071	6	KSO_RS10355,KSO_RS12530,KSO_RS13600,KSO_RS14060,KSO_RS15325,KSO_RS15940	KSO_RS10355,KSO_RS12530,KSO_RS13600,KSO_RS14060,KSO_RS15325,KSO_RS15940
GO:0009069	serine family amino acid metabolic process	biological_process	8/378	31/2932	2.00170677590032	0.0381083374916984	0.341202556611718	8	KSO_RS01920,KSO_RS04115,KSO_RS07010,KSO_RS07015,KSO_RS07715,KSO_RS07720,KSO_RS11275,KSO_RS14190	KSO_RS04115,KSO_RS07010,KSO_RS07015,KSO_RS11275,gcvPA,gcvPB,glyA,serC
GO:0008483	transaminase activity	molecular_function	9/378	37/2932	1.88674388674389	0.0408460268485052	0.341743770636252	9	KSO_RS01445,KSO_RS01550,KSO_RS03220,KSO_RS03250,KSO_RS09265,KSO_RS09935,KSO_RS14190,KSO_RS17140,KSO_RS18125	KSO_RS01445,KSO_RS01550,KSO_RS03220,KSO_RS03250,KSO_RS09265,KSO_RS18125,bamA,gabT,serC
GO:0016769	transferase activity, transferring nitrogenous groups	molecular_function	9/378	37/2932	1.88674388674389	0.0408460268485052	0.341743770636252	9	KSO_RS01445,KSO_RS01550,KSO_RS03220,KSO_RS03250,KSO_RS09265,KSO_RS09935,KSO_RS14190,KSO_RS17140,KSO_RS18125	KSO_RS01445,KSO_RS01550,KSO_RS03220,KSO_RS03250,KSO_RS09265,KSO_RS18125,bamA,gabT,serC
GO:0015935	small ribosomal subunit	cellular_component	4/378	11/2932	2.82058682058682	0.042750451860593	0.341743770636252	4	KSO_RS02725,KSO_RS10810,KSO_RS18460,KSO_RS18805	KSO_RS18805,raiA,rpsB,rpsJ
GO:0098655	cation transmembrane transport	biological_process	4/378	11/2932	2.82058682058682	0.042750451860593	0.341743770636252	4	KSO_RS01960,KSO_RS11595,KSO_RS11600,KSO_RS17440	KSO_RS01960,ctaD,ctaE,putP
GO:0031975	envelope	cellular_component	6/378	21/2932	2.2161753590325	0.0440398604126772	0.341743770636252	6	KSO_RS10355,KSO_RS12530,KSO_RS13600,KSO_RS14060,KSO_RS15325,KSO_RS15940	KSO_RS10355,KSO_RS12530,KSO_RS13600,KSO_RS14060,KSO_RS15325,KSO_RS15940
GO:0022900	electron transport chain	biological_process	5/378	16/2932	2.4239417989418	0.0451941172605939	0.341743770636252	5	KSO_RS01035,KSO_RS08795,KSO_RS11595,KSO_RS11600,KSO_RS11605	KSO_RS01035,KSO_RS08795,coxB,ctaD,ctaE
GO:0022904	respiratory electron transport chain	biological_process	5/378	16/2932	2.4239417989418	0.0451941172605939	0.341743770636252	5	KSO_RS01035,KSO_RS08795,KSO_RS11595,KSO_RS11600,KSO_RS11605	KSO_RS01035,KSO_RS08795,coxB,ctaD,ctaE
GO:0003988	acetyl-CoA C-acyltransferase activity	molecular_function	2/378	3/2932	5.1710758377425	0.0454918655717089	0.341743770636252	2	KSO_RS04045,KSO_RS07935	KSO_RS04045,KSO_RS07935
GO:0003996	acyl-CoA ligase activity	molecular_function	2/378	3/2932	5.1710758377425	0.0454918655717089	0.341743770636252	2	KSO_RS06120,KSO_RS14085	KSO_RS06120,KSO_RS14085
GO:0004108	citrate (Si)-synthase activity	molecular_function	2/378	3/2932	5.1710758377425	0.0454918655717089	0.341743770636252	2	KSO_RS05840,KSO_RS07950	citZ,mmgD
GO:0006552	leucine catabolic process	biological_process	2/378	3/2932	5.1710758377425	0.0454918655717089	0.341743770636252	2	KSO_RS09850,KSO_RS09860	KSO_RS09850,KSO_RS09860
GO:0006805	xenobiotic metabolic process	biological_process	2/378	3/2932	5.1710758377425	0.0454918655717089	0.341743770636252	2	KSO_RS04045,KSO_RS17850	KSO_RS04045,hpaB
GO:0008284	positive regulation of cell population proliferation	biological_process	2/378	3/2932	5.1710758377425	0.0454918655717089	0.341743770636252	2	KSO_RS07010,KSO_RS07015	KSO_RS07010,KSO_RS07015
GO:0009381	excinuclease ABC activity	molecular_function	2/378	3/2932	5.1710758377425	0.0454918655717089	0.341743770636252	2	KSO_RS02825,KSO_RS06155	uvrA,uvrC
GO:0009405	pathogenesis	biological_process	2/378	3/2932	5.1710758377425	0.0454918655717089	0.341743770636252	2	KSO_RS02525,KSO_RS12595	KSO_RS02525,KSO_RS12595
GO:0009407	toxin catabolic process	biological_process	2/378	3/2932	5.1710758377425	0.0454918655717089	0.341743770636252	2	KSO_RS04045,KSO_RS17850	KSO_RS04045,hpaB
GO:0009410	response to xenobiotic stimulus	biological_process	2/378	3/2932	5.1710758377425	0.0454918655717089	0.341743770636252	2	KSO_RS04045,KSO_RS17850	KSO_RS04045,hpaB
GO:0009850	auxin metabolic process	biological_process	2/378	3/2932	5.1710758377425	0.0454918655717089	0.341743770636252	2	KSO_RS04045,KSO_RS17850	KSO_RS04045,hpaB
GO:0009852	auxin catabolic process	biological_process	2/378	3/2932	5.1710758377425	0.0454918655717089	0.341743770636252	2	KSO_RS04045,KSO_RS17850	KSO_RS04045,hpaB
GO:0010124	phenylacetate catabolic process	biological_process	2/378	3/2932	5.1710758377425	0.0454918655717089	0.341743770636252	2	KSO_RS04045,KSO_RS17850	KSO_RS04045,hpaB
GO:0015662	ion transmembrane transporter activity, phosphorylative mechanism	molecular_function	2/378	3/2932	5.1710758377425	0.0454918655717089	0.341743770636252	2	KSO_RS03680,KSO_RS11235	KSO_RS11235,cadA
GO:0015988	energy coupled proton transmembrane transport, against electrochemical gradient	biological_process	2/378	3/2932	5.1710758377425	0.0454918655717089	0.341743770636252	2	KSO_RS11595,KSO_RS11600	ctaD,ctaE
GO:0015990	electron transport coupled proton transport	biological_process	2/378	3/2932	5.1710758377425	0.0454918655717089	0.341743770636252	2	KSO_RS11595,KSO_RS11600	ctaD,ctaE
GO:0019679	propionate metabolic process, methylcitrate cycle	biological_process	2/378	3/2932	5.1710758377425	0.0454918655717089	0.341743770636252	2	KSO_RS07950,KSO_RS07955	KSO_RS07955,mmgD
GO:0036440	citrate synthase activity	molecular_function	2/378	3/2932	5.1710758377425	0.0454918655717089	0.341743770636252	2	KSO_RS05840,KSO_RS07950	citZ,mmgD
GO:0042127	regulation of cell population proliferation	biological_process	2/378	3/2932	5.1710758377425	0.0454918655717089	0.341743770636252	2	KSO_RS07010,KSO_RS07015	KSO_RS07010,KSO_RS07015
GO:0042178	xenobiotic catabolic process	biological_process	2/378	3/2932	5.1710758377425	0.0454918655717089	0.341743770636252	2	KSO_RS04045,KSO_RS17850	KSO_RS04045,hpaB
GO:0042447	hormone catabolic process	biological_process	2/378	3/2932	5.1710758377425	0.0454918655717089	0.341743770636252	2	KSO_RS04045,KSO_RS17850	KSO_RS04045,hpaB
GO:0045151	acetoin biosynthetic process	biological_process	2/378	3/2932	5.1710758377425	0.0454918655717089	0.341743770636252	2	KSO_RS02375,KSO_RS02380	alsS,budA
GO:0045239	tricarboxylic acid cycle enzyme complex	cellular_component	2/378	3/2932	5.1710758377425	0.0454918655717089	0.341743770636252	2	KSO_RS09485,KSO_RS11010	odhB,sucD
GO:0046961	proton-transporting ATPase activity, rotational mechanism	molecular_function	2/378	3/2932	5.1710758377425	0.0454918655717089	0.341743770636252	2	KSO_RS01955,KSO_RS01965	atpA,atpD
GO:0071466	cellular response to xenobiotic stimulus	biological_process	2/378	3/2932	5.1710758377425	0.0454918655717089	0.341743770636252	2	KSO_RS04045,KSO_RS17850	KSO_RS04045,hpaB
GO:1902653	secondary alcohol biosynthetic process	biological_process	2/378	3/2932	5.1710758377425	0.0454918655717089	0.341743770636252	2	KSO_RS02375,KSO_RS02380	alsS,budA
GO:0019202	amino acid kinase activity	molecular_function	3/378	7/2932	3.32426303854875	0.0499560656541156	0.36986702455451	3	KSO_RS04295,KSO_RS09705,KSO_RS12470	proB,thrB
GO:0019310	inositol catabolic process	biological_process	3/378	7/2932	3.32426303854875	0.0499560656541156	0.36986702455451	3	KSO_RS00690,KSO_RS00695,KSO_RS00710	KSO_RS00710,iolC,iolD
GO:0030976	thiamine pyrophosphate binding	molecular_function	3/378	7/2932	3.32426303854875	0.0499560656541156	0.36986702455451	3	KSO_RS00695,KSO_RS02375,KSO_RS09480	alsS,iolD,sucA
GO:0016053	organic acid biosynthetic process	biological_process	38/378	228/2932	1.29276895943563	0.0510324362634711	0.37602847773084	38	KSO_RS01500,KSO_RS01920,KSO_RS02375,KSO_RS02525,KSO_RS03250,KSO_RS04295,KSO_RS05740,KSO_RS06270,KSO_RS07005,KSO_RS07010,KSO_RS07015,KSO_RS08120,KSO_RS08145,KSO_RS08150,KSO_RS08155,KSO_RS08160,KSO_RS08165,KSO_RS08170,KSO_RS08175,KSO_RS08715,KSO_RS08720,KSO_RS09705,KSO_RS09840,KSO_RS09890,KSO_RS09930,KSO_RS09935,KSO_RS10460,KSO_RS10465,KSO_RS10470,KSO_RS10475,KSO_RS10480,KSO_RS11275,KSO_RS12470,KSO…	KSO_RS02525,KSO_RS03250,KSO_RS07010,KSO_RS07015,KSO_RS08145,KSO_RS08150,KSO_RS08155,KSO_RS08160,KSO_RS08165,KSO_RS08170,KSO_RS08175,KSO_RS09840,KSO_RS10460,KSO_RS10465,KSO_RS10470,KSO_RS10475,KSO_RS10480,KSO_RS11275,KSO_RS13700,KSO_RS14305,KSO_RS15800,alsS,argH,aroB,aroC,asnB,bamA,bamD,bioF,fabD,glyA,leuC,mtnN,proB,pruA,serC,thrB
GO:0016620	oxidoreductase activity, acting on the aldehyde or oxo group of donors, NAD or NADP as acceptor	molecular_function	5/378	17/2932	2.28135698723934	0.0574911754609562	0.394572593595076	5	KSO_RS01500,KSO_RS03345,KSO_RS04925,KSO_RS05900,KSO_RS09515	KSO_RS05900,KSO_RS09515,betB,gap,pruA
GO:0016782	transferase activity, transferring sulfur-containing groups	molecular_function	5/378	17/2932	2.28135698723934	0.0574911754609562	0.394572593595076	5	KSO_RS04115,KSO_RS09270,KSO_RS09275,KSO_RS09915,KSO_RS09920	KSO_RS04115,KSO_RS09270,KSO_RS09275,KSO_RS09915,KSO_RS09920
GO:0009065	glutamine family amino acid catabolic process	biological_process	4/378	12/2932	2.58553791887125	0.0577942920804559	0.394572593595076	4	KSO_RS00460,KSO_RS01495,KSO_RS01500,KSO_RS12500	KSO_RS01495,KSO_RS12500,pruA,rocF
GO:0022853	active ion transmembrane transporter activity	molecular_function	10/378	46/2932	1.68622038187256	0.0637047646439515	0.394572593595076	10	KSO_RS01950,KSO_RS01955,KSO_RS01960,KSO_RS01965,KSO_RS03025,KSO_RS03065,KSO_RS03680,KSO_RS03820,KSO_RS11235,KSO_RS17440	KSO_RS01950,KSO_RS01960,KSO_RS03025,KSO_RS03065,KSO_RS03820,KSO_RS11235,atpA,atpD,cadA,putP
GO:0019318	hexose metabolic process	biological_process	6/378	23/2932	2.02346445824707	0.0657202664664969	0.394572593595076	6	KSO_RS03345,KSO_RS03355,KSO_RS04760,KSO_RS05205,KSO_RS05900,KSO_RS11620	KSO_RS03355,KSO_RS04760,KSO_RS05900,gap,pckA,pyc
GO:0042597	periplasmic space	cellular_component	6/378	23/2932	2.02346445824707	0.0657202664664969	0.394572593595076	6	KSO_RS10355,KSO_RS12530,KSO_RS13600,KSO_RS14060,KSO_RS15325,KSO_RS15940	KSO_RS10355,KSO_RS12530,KSO_RS13600,KSO_RS14060,KSO_RS15325,KSO_RS15940
GO:0001505	regulation of neurotransmitter levels	biological_process	5/378	18/2932	2.15461493239271	0.0715142675066103	0.394572593595076	5	KSO_RS01920,KSO_RS04925,KSO_RS07715,KSO_RS07720,KSO_RS17140	betB,gabT,gcvPA,gcvPB,glyA
GO:0042133	neurotransmitter metabolic process	biological_process	5/378	18/2932	2.15461493239271	0.0715142675066103	0.394572593595076	5	KSO_RS01920,KSO_RS04925,KSO_RS07715,KSO_RS07720,KSO_RS17140	betB,gabT,gcvPA,gcvPB,glyA
GO:0042763	intracellular immature spore	cellular_component	5/378	18/2932	2.15461493239271	0.0715142675066103	0.394572593595076	5	KSO_RS06350,KSO_RS08670,KSO_RS10105,KSO_RS14335,KSO_RS14340	KSO_RS14335,KSO_RS14340,spoIVA,sspO,ysxE
GO:0098656	anion transmembrane transport	biological_process	5/378	18/2932	2.15461493239271	0.0715142675066103	0.394572593595076	5	KSO_RS00810,KSO_RS03025,KSO_RS05220,KSO_RS17440,KSO_RS17780	KSO_RS00810,KSO_RS03025,KSO_RS17780,alaP,putP
GO:0016798	hydrolase activity, acting on glycosyl bonds	molecular_function	10/378	47/2932	1.65034335247101	0.0720703097091535	0.394572593595076	10	KSO_RS01075,KSO_RS01160,KSO_RS02060,KSO_RS03070,KSO_RS04130,KSO_RS05355,KSO_RS07005,KSO_RS09360,KSO_RS15170,KSO_RS17530	KSO_RS01075,KSO_RS03070,KSO_RS17530,bglA,csn,glvA,licH,melA,mtnN,xynA
GO:0016835	carbon-oxygen lyase activity	molecular_function	10/378	47/2932	1.65034335247101	0.0720703097091535	0.394572593595076	10	KSO_RS00825,KSO_RS06130,KSO_RS06270,KSO_RS07010,KSO_RS07955,KSO_RS08190,KSO_RS08715,KSO_RS08720,KSO_RS09855,KSO_RS17425	KSO_RS06130,KSO_RS07010,KSO_RS07955,KSO_RS08190,KSO_RS09855,aroB,aroC,cobA,hutU,leuC
GO:0006020	inositol metabolic process	biological_process	3/378	8/2932	2.90873015873016	0.0724716147662435	0.394572593595076	3	KSO_RS00690,KSO_RS00695,KSO_RS00710	KSO_RS00710,iolC,iolD
GO:0006544	glycine metabolic process	biological_process	3/378	8/2932	2.90873015873016	0.0724716147662435	0.394572593595076	3	KSO_RS01920,KSO_RS07715,KSO_RS07720	gcvPA,gcvPB,glyA
GO:0008234	cysteine-type peptidase activity	molecular_function	3/378	8/2932	2.90873015873016	0.0724716147662435	0.394572593595076	3	KSO_RS09460,KSO_RS12515,KSO_RS14490	KSO_RS09460,KSO_RS12515,KSO_RS14490
GO:0098662	inorganic cation transmembrane transport	biological_process	3/378	8/2932	2.90873015873016	0.0724716147662435	0.394572593595076	3	KSO_RS01960,KSO_RS11595,KSO_RS11600	KSO_RS01960,ctaD,ctaE
GO:0098754	detoxification	biological_process	3/378	8/2932	2.90873015873016	0.0724716147662435	0.394572593595076	3	KSO_RS04045,KSO_RS09465,KSO_RS17850	KSO_RS04045,KSO_RS09465,hpaB
GO:0071941	nitrogen cycle metabolic process	biological_process	4/378	13/2932	2.38665038665039	0.0752836150027206	0.394572593595076	4	KSO_RS00460,KSO_RS01715,KSO_RS01735,KSO_RS02035	KSO_RS01735,narK,rocF,ureA
GO:0015075	ion transmembrane transporter activity	molecular_function	19/378	106/2932	1.39033642807228	0.0809261810197964	0.394572593595076	19	KSO_RS00810,KSO_RS01950,KSO_RS01955,KSO_RS01960,KSO_RS01965,KSO_RS02365,KSO_RS03025,KSO_RS03065,KSO_RS03680,KSO_RS03820,KSO_RS05220,KSO_RS09910,KSO_RS11235,KSO_RS11595,KSO_RS11600,KSO_RS11605,KSO_RS14630,KSO_RS17440,KSO_RS17780	KSO_RS00810,KSO_RS01950,KSO_RS01960,KSO_RS02365,KSO_RS03025,KSO_RS03065,KSO_RS03820,KSO_RS09910,KSO_RS11235,KSO_RS14630,KSO_RS17780,alaP,atpA,atpD,cadA,coxB,ctaD,ctaE,putP
GO:0000036	acyl carrier activity	molecular_function	2/378	4/2932	3.87830687830688	0.0832890401034971	0.394572593595076	2	KSO_RS09800,KSO_RS09805	KSO_RS09800,KSO_RS09805
GO:0000103	sulfate assimilation	biological_process	2/378	4/2932	3.87830687830688	0.0832890401034971	0.394572593595076	2	KSO_RS11265,KSO_RS11275	KSO_RS11275,sat
GO:0005539	glycosaminoglycan binding	molecular_function	2/378	4/2932	3.87830687830688	0.0832890401034971	0.394572593595076	2	KSO_RS06375,KSO_RS10355	KSO_RS06375,KSO_RS10355
GO:0006546	glycine catabolic process	biological_process	2/378	4/2932	3.87830687830688	0.0832890401034971	0.394572593595076	2	KSO_RS07715,KSO_RS07720	gcvPA,gcvPB
GO:0006591	ornithine metabolic process	biological_process	2/378	4/2932	3.87830687830688	0.0832890401034971	0.394572593595076	2	KSO_RS00460,KSO_RS05740	argH,rocF
GO:0006825	copper ion transport	biological_process	2/378	4/2932	3.87830687830688	0.0832890401034971	0.394572593595076	2	KSO_RS03680,KSO_RS15530	KSO_RS15530,cadA
GO:0006835	dicarboxylic acid transport	biological_process	2/378	4/2932	3.87830687830688	0.0832890401034971	0.394572593595076	2	KSO_RS03025,KSO_RS14105	KSO_RS03025,KSO_RS14105
GO:0009237	siderophore metabolic process	biological_process	2/378	4/2932	3.87830687830688	0.0832890401034971	0.394572593595076	2	KSO_RS04450,KSO_RS14305	KSO_RS04450,KSO_RS14305
GO:0009380	excinuclease repair complex	cellular_component	2/378	4/2932	3.87830687830688	0.0832890401034971	0.394572593595076	2	KSO_RS02825,KSO_RS06155	uvrA,uvrC
GO:0016838	carbon-oxygen lyase activity, acting on phosphates	molecular_function	2/378	4/2932	3.87830687830688	0.0832890401034971	0.394572593595076	2	KSO_RS08715,KSO_RS08720	aroB,aroC
GO:0019290	siderophore biosynthetic process	biological_process	2/378	4/2932	3.87830687830688	0.0832890401034971	0.394572593595076	2	KSO_RS04450,KSO_RS14305	KSO_RS04450,KSO_RS14305
GO:0019464	glycine decarboxylation via glycine cleavage system	biological_process	2/378	4/2932	3.87830687830688	0.0832890401034971	0.394572593595076	2	KSO_RS07715,KSO_RS07720	gcvPA,gcvPB
GO:0019627	urea metabolic process	biological_process	2/378	4/2932	3.87830687830688	0.0832890401034971	0.394572593595076	2	KSO_RS00460,KSO_RS02035	rocF,ureA
GO:0022627	cytosolic small ribosomal subunit	cellular_component	2/378	4/2932	3.87830687830688	0.0832890401034971	0.394572593595076	2	KSO_RS02725,KSO_RS18805	KSO_RS18805,raiA
GO:0042834	peptidoglycan binding	molecular_function	2/378	4/2932	3.87830687830688	0.0832890401034971	0.394572593595076	2	KSO_RS06375,KSO_RS10355	KSO_RS06375,KSO_RS10355
GO:0044620	ACP phosphopantetheine attachment site binding	molecular_function	2/378	4/2932	3.87830687830688	0.0832890401034971	0.394572593595076	2	KSO_RS09800,KSO_RS09805	KSO_RS09800,KSO_RS09805
GO:0051192	prosthetic group binding	molecular_function	2/378	4/2932	3.87830687830688	0.0832890401034971	0.394572593595076	2	KSO_RS09800,KSO_RS09805	KSO_RS09800,KSO_RS09805
GO:0070069	cytochrome complex	cellular_component	2/378	4/2932	3.87830687830688	0.0832890401034971	0.394572593595076	2	KSO_RS01035,KSO_RS11595	KSO_RS01035,ctaE
GO:0070469	respirasome	cellular_component	2/378	4/2932	3.87830687830688	0.0832890401034971	0.394572593595076	2	KSO_RS11600,KSO_RS11605	coxB,ctaD
GO:1905347	endodeoxyribonuclease complex	cellular_component	2/378	4/2932	3.87830687830688	0.0832890401034971	0.394572593595076	2	KSO_RS02825,KSO_RS06155	uvrA,uvrC
GO:1905348	endonuclease complex	cellular_component	2/378	4/2932	3.87830687830688	0.0832890401034971	0.394572593595076	2	KSO_RS02825,KSO_RS06155	uvrA,uvrC
GO:0044237	cellular metabolic process	biological_process	158/378	1127/2932	1.08744008300353	0.0837982160167675	0.394572593595076	158	KSO_RS00005,KSO_RS00020,KSO_RS00460,KSO_RS00690,KSO_RS00695,KSO_RS00710,KSO_RS00805,KSO_RS00815,KSO_RS00820,KSO_RS00825,KSO_RS00830,KSO_RS01035,KSO_RS01495,KSO_RS01500,KSO_RS01525,KSO_RS01550,KSO_RS01715,KSO_RS01735,KSO_RS01845,KSO_RS01920,KSO_RS01960,KSO_RS02035,KSO_RS02060,KSO_RS02375,KSO_RS02380,KSO_RS02525,KSO_RS02825,KSO_RS03070,KSO_RS03250,KSO_RS03260,KSO_RS03345,KSO_RS03355,KSO_RS04040,KSO…	KSO_RS00710,KSO_RS00805,KSO_RS01035,KSO_RS01495,KSO_RS01525,KSO_RS01550,KSO_RS01735,KSO_RS01845,KSO_RS01960,KSO_RS02525,KSO_RS03070,KSO_RS03250,KSO_RS03260,KSO_RS03355,KSO_RS04040,KSO_RS04045,KSO_RS04050,KSO_RS04115,KSO_RS04450,KSO_RS04760,KSO_RS05675,KSO_RS05860,KSO_RS06125,KSO_RS06130,KSO_RS06140,KSO_RS07010,KSO_RS07015,KSO_RS07450,KSO_RS07860,KSO_RS07935,KSO_RS07940,KSO_RS07955,KSO_RS08010,KSO…
GO:0006096	glycolytic process	biological_process	5/378	19/2932	2.0412141464773	0.087236107490527	0.394572593595076	5	KSO_RS03345,KSO_RS03355,KSO_RS04760,KSO_RS09480,KSO_RS15185	KSO_RS03355,KSO_RS04760,gap,lpdA,sucA
GO:0006165	nucleoside diphosphate phosphorylation	biological_process	5/378	19/2932	2.0412141464773	0.087236107490527	0.394572593595076	5	KSO_RS03345,KSO_RS03355,KSO_RS04760,KSO_RS09480,KSO_RS15185	KSO_RS03355,KSO_RS04760,gap,lpdA,sucA
GO:0006757	ATP generation from ADP	biological_process	5/378	19/2932	2.0412141464773	0.087236107490527	0.394572593595076	5	KSO_RS03345,KSO_RS03355,KSO_RS04760,KSO_RS09480,KSO_RS15185	KSO_RS03355,KSO_RS04760,gap,lpdA,sucA
GO:0009135	purine nucleoside diphosphate metabolic process	biological_process	5/378	19/2932	2.0412141464773	0.087236107490527	0.394572593595076	5	KSO_RS03345,KSO_RS03355,KSO_RS04760,KSO_RS09480,KSO_RS15185	KSO_RS03355,KSO_RS04760,gap,lpdA,sucA
GO:0009179	purine ribonucleoside diphosphate metabolic process	biological_process	5/378	19/2932	2.0412141464773	0.087236107490527	0.394572593595076	5	KSO_RS03345,KSO_RS03355,KSO_RS04760,KSO_RS09480,KSO_RS15185	KSO_RS03355,KSO_RS04760,gap,lpdA,sucA
GO:0009185	ribonucleoside diphosphate metabolic process	biological_process	5/378	19/2932	2.0412141464773	0.087236107490527	0.394572593595076	5	KSO_RS03345,KSO_RS03355,KSO_RS04760,KSO_RS09480,KSO_RS15185	KSO_RS03355,KSO_RS04760,gap,lpdA,sucA
GO:0046031	ADP metabolic process	biological_process	5/378	19/2932	2.0412141464773	0.087236107490527	0.394572593595076	5	KSO_RS03345,KSO_RS03355,KSO_RS04760,KSO_RS09480,KSO_RS15185	KSO_RS03355,KSO_RS04760,gap,lpdA,sucA
GO:0046939	nucleotide phosphorylation	biological_process	5/378	19/2932	2.0412141464773	0.087236107490527	0.394572593595076	5	KSO_RS03345,KSO_RS03355,KSO_RS04760,KSO_RS09480,KSO_RS15185	KSO_RS03355,KSO_RS04760,gap,lpdA,sucA
GO:0044283	small molecule biosynthetic process	biological_process	49/378	318/2932	1.19520149079897	0.0937433228564433	0.394572593595076	49	KSO_RS01500,KSO_RS01920,KSO_RS02375,KSO_RS02380,KSO_RS02525,KSO_RS03250,KSO_RS03355,KSO_RS04295,KSO_RS04760,KSO_RS05205,KSO_RS05740,KSO_RS05900,KSO_RS06270,KSO_RS07005,KSO_RS07010,KSO_RS07015,KSO_RS08120,KSO_RS08145,KSO_RS08150,KSO_RS08155,KSO_RS08160,KSO_RS08165,KSO_RS08170,KSO_RS08175,KSO_RS08700,KSO_RS08715,KSO_RS08720,KSO_RS09705,KSO_RS09840,KSO_RS09850,KSO_RS09890,KSO_RS09930,KSO_RS09935,KSO…	KSO_RS02525,KSO_RS03250,KSO_RS03355,KSO_RS04760,KSO_RS05900,KSO_RS07010,KSO_RS07015,KSO_RS08145,KSO_RS08150,KSO_RS08155,KSO_RS08160,KSO_RS08165,KSO_RS08170,KSO_RS08175,KSO_RS09840,KSO_RS09850,KSO_RS10460,KSO_RS10465,KSO_RS10470,KSO_RS10475,KSO_RS10480,KSO_RS11275,KSO_RS13700,KSO_RS14305,KSO_RS15325,KSO_RS15800,alsS,argH,aroB,aroC,asnB,bamA,bamD,bioF,budA,fabD,glyA,hepT,leuC,mtnN,pckA,proB,pruA,py…
GO:0016310	phosphorylation	biological_process	8/378	37/2932	1.67710567710568	0.0943432380705237	0.394572593595076	8	KSO_RS03345,KSO_RS03355,KSO_RS04760,KSO_RS05860,KSO_RS09480,KSO_RS11600,KSO_RS11605,KSO_RS15185	KSO_RS03355,KSO_RS04760,KSO_RS05860,coxB,ctaD,gap,lpdA,sucA
GO:0016836	hydro-lyase activity	molecular_function	8/378	37/2932	1.67710567710568	0.0943432380705237	0.394572593595076	8	KSO_RS00825,KSO_RS06130,KSO_RS06270,KSO_RS07010,KSO_RS07955,KSO_RS08190,KSO_RS09855,KSO_RS17425	KSO_RS06130,KSO_RS07010,KSO_RS07955,KSO_RS08190,KSO_RS09855,cobA,hutU,leuC
GO:0006534	cysteine metabolic process	biological_process	4/378	14/2932	2.2161753590325	0.0951066451117706	0.394572593595076	4	KSO_RS04115,KSO_RS07010,KSO_RS07015,KSO_RS11275	KSO_RS04115,KSO_RS07010,KSO_RS07015,KSO_RS11275
GO:0031325	positive regulation of cellular metabolic process	biological_process	4/378	14/2932	2.2161753590325	0.0951066451117706	0.394572593595076	4	KSO_RS01365,KSO_RS02635,KSO_RS03355,KSO_RS07880	KSO_RS01365,KSO_RS03355,degU,spo0A
GO:0044550	secondary metabolite biosynthetic process	biological_process	4/378	14/2932	2.2161753590325	0.0951066451117706	0.394572593595076	4	KSO_RS04450,KSO_RS11265,KSO_RS11275,KSO_RS14305	KSO_RS04450,KSO_RS11275,KSO_RS14305,sat
GO:0006551	leucine metabolic process	biological_process	3/378	9/2932	2.58553791887125	0.0986422188186018	0.394572593595076	3	KSO_RS06270,KSO_RS09850,KSO_RS09860	KSO_RS09850,KSO_RS09860,leuC
GO:0006563	L-serine metabolic process	biological_process	3/378	9/2932	2.58553791887125	0.0986422188186018	0.394572593595076	3	KSO_RS01920,KSO_RS07010,KSO_RS14190	KSO_RS07010,glyA,serC
GO:0016774	phosphotransferase activity, carboxyl group as acceptor	molecular_function	3/378	9/2932	2.58553791887125	0.0986422188186018	0.394572593595076	3	KSO_RS03355,KSO_RS09705,KSO_RS12470	KSO_RS03355,proB
GO:0042135	neurotransmitter catabolic process	biological_process	3/378	9/2932	2.58553791887125	0.0986422188186018	0.394572593595076	3	KSO_RS07715,KSO_RS07720,KSO_RS17140	gabT,gcvPA,gcvPB
GO:0046165	alcohol biosynthetic process	biological_process	3/378	9/2932	2.58553791887125	0.0986422188186018	0.394572593595076	3	KSO_RS02375,KSO_RS02380,KSO_RS14305	KSO_RS14305,alsS,budA
GO:0009132	nucleoside diphosphate metabolic process	biological_process	5/378	20/2932	1.93915343915344	0.10460047406853	0.394572593595076	5	KSO_RS03345,KSO_RS03355,KSO_RS04760,KSO_RS09480,KSO_RS15185	KSO_RS03355,KSO_RS04760,gap,lpdA,sucA
GO:0044461	bacterial-type flagellum part	cellular_component	5/378	20/2932	1.93915343915344	0.10460047406853	0.394572593595076	5	KSO_RS02155,KSO_RS02160,KSO_RS02675,KSO_RS10870,KSO_RS10925	KSO_RS02155,KSO_RS02160,KSO_RS10925,flgK,fliR
GO:0044463	cell projection part	cellular_component	5/378	20/2932	1.93915343915344	0.10460047406853	0.394572593595076	5	KSO_RS02155,KSO_RS02160,KSO_RS02675,KSO_RS10870,KSO_RS10925	KSO_RS02155,KSO_RS02160,KSO_RS10925,flgK,fliR
GO:0044422	organelle part	cellular_component	11/378	57/2932	1.49689037408336	0.107807606752937	0.394572593595076	11	KSO_RS02155,KSO_RS02160,KSO_RS02675,KSO_RS02725,KSO_RS08570,KSO_RS10810,KSO_RS10870,KSO_RS10925,KSO_RS18445,KSO_RS18460,KSO_RS18805	KSO_RS02155,KSO_RS02160,KSO_RS08570,KSO_RS10925,KSO_RS18805,flgK,fliR,raiA,rplW,rpsB,rpsJ
GO:0015171	amino acid transmembrane transporter activity	molecular_function	6/378	26/2932	1.78998778998779	0.108024222938268	0.394572593595076	6	KSO_RS00810,KSO_RS03025,KSO_RS05220,KSO_RS14630,KSO_RS17440,KSO_RS17780	KSO_RS00810,KSO_RS03025,KSO_RS14630,KSO_RS17780,alaP,putP
GO:0005576	extracellular region	cellular_component	14/378	77/2932	1.41029341029341	0.111991828487772	0.394572593595076	14	KSO_RS01075,KSO_RS01210,KSO_RS02675,KSO_RS03780,KSO_RS04130,KSO_RS04190,KSO_RS04915,KSO_RS07685,KSO_RS10355,KSO_RS11415,KSO_RS14070,KSO_RS14490,KSO_RS15325,KSO_RS17530	KSO_RS01075,KSO_RS01210,KSO_RS03780,KSO_RS04190,KSO_RS04915,KSO_RS07685,KSO_RS10355,KSO_RS11415,KSO_RS14070,KSO_RS14490,KSO_RS15325,KSO_RS17530,csn,flgK
GO:0009893	positive regulation of metabolic process	biological_process	4/378	15/2932	2.068430335097	0.117102315881417	0.394572593595076	4	KSO_RS01365,KSO_RS02635,KSO_RS03355,KSO_RS07880	KSO_RS01365,KSO_RS03355,degU,spo0A
GO:0042887	amide transmembrane transporter activity	molecular_function	4/378	15/2932	2.068430335097	0.117102315881417	0.394572593595076	4	KSO_RS03820,KSO_RS12530,KSO_RS13600,KSO_RS17290	KSO_RS03820,KSO_RS12530,KSO_RS13600,KSO_RS17290
GO:0000910	cytokinesis	biological_process	5/378	21/2932	1.84681279919375	0.123525665835995	0.394572593595076	5	KSO_RS02775,KSO_RS07880,KSO_RS10565,KSO_RS11425,KSO_RS18875	KSO_RS02775,ftsA,spo0A,spoVG,spoVS
GO:0006525	arginine metabolic process	biological_process	5/378	21/2932	1.84681279919375	0.123525665835995	0.394572593595076	5	KSO_RS00460,KSO_RS00815,KSO_RS05740,KSO_RS12500,KSO_RS13700	KSO_RS12500,KSO_RS13700,argH,hutG,rocF
GO:0009288	bacterial-type flagellum	cellular_component	5/378	21/2932	1.84681279919375	0.123525665835995	0.394572593595076	5	KSO_RS02155,KSO_RS02160,KSO_RS02675,KSO_RS10870,KSO_RS10925	KSO_RS02155,KSO_RS02160,KSO_RS10925,flgK,fliR
GO:0042995	cell projection	cellular_component	5/378	21/2932	1.84681279919375	0.123525665835995	0.394572593595076	5	KSO_RS02155,KSO_RS02160,KSO_RS02675,KSO_RS10870,KSO_RS10925	KSO_RS02155,KSO_RS02160,KSO_RS10925,flgK,fliR
GO:0044265	cellular macromolecule catabolic process	biological_process	5/378	21/2932	1.84681279919375	0.123525665835995	0.394572593595076	5	KSO_RS02060,KSO_RS07450,KSO_RS12515,KSO_RS12520,KSO_RS12525	KSO_RS07450,KSO_RS12515,KSO_RS12520,KSO_RS12525,xynA
GO:0043648	dicarboxylic acid metabolic process	biological_process	10/378	52/2932	1.49165649165649	0.12383690887474	0.394572593595076	10	KSO_RS00815,KSO_RS00820,KSO_RS00825,KSO_RS00830,KSO_RS01495,KSO_RS01500,KSO_RS01845,KSO_RS08715,KSO_RS08720,KSO_RS15800	KSO_RS01495,KSO_RS01845,KSO_RS15800,aroB,aroC,hutG,hutH,hutI,hutU,pruA
GO:0048522	positive regulation of cellular process	biological_process	6/378	27/2932	1.72369194591417	0.124630839465858	0.394572593595076	6	KSO_RS01365,KSO_RS02635,KSO_RS03355,KSO_RS07010,KSO_RS07015,KSO_RS07880	KSO_RS01365,KSO_RS03355,KSO_RS07010,KSO_RS07015,degU,spo0A
GO:0004029	aldehyde dehydrogenase (NAD) activity	molecular_function	2/378	5/2932	3.1026455026455	0.127213625442812	0.394572593595076	2	KSO_RS04925,KSO_RS09515	KSO_RS09515,betB
GO:0004176	ATP-dependent peptidase activity	molecular_function	2/378	5/2932	3.1026455026455	0.127213625442812	0.394572593595076	2	KSO_RS06295,KSO_RS18765	ftsH,lonB
GO:0008252	nucleotidase activity	molecular_function	2/378	5/2932	3.1026455026455	0.127213625442812	0.394572593595076	2	KSO_RS05765,KSO_RS15325	KSO_RS05765,KSO_RS15325
GO:0008422	beta-glucosidase activity	molecular_function	2/378	5/2932	3.1026455026455	0.127213625442812	0.394572593595076	2	KSO_RS01160,KSO_RS09360	bglA,licH
GO:0008706	6-phospho-beta-glucosidase activity	molecular_function	2/378	5/2932	3.1026455026455	0.127213625442812	0.394572593595076	2	KSO_RS01160,KSO_RS09360	bglA,licH
GO:0008932	lytic endotransglycosylase activity	molecular_function	2/378	5/2932	3.1026455026455	0.127213625442812	0.394572593595076	2	KSO_RS09460,KSO_RS14490	KSO_RS09460,KSO_RS14490
GO:0009071	serine family amino acid catabolic process	biological_process	2/378	5/2932	3.1026455026455	0.127213625442812	0.394572593595076	2	KSO_RS07715,KSO_RS07720	gcvPA,gcvPB
GO:0009083	branched-chain amino acid catabolic process	biological_process	2/378	5/2932	3.1026455026455	0.127213625442812	0.394572593595076	2	KSO_RS09850,KSO_RS09860	KSO_RS09850,KSO_RS09860
GO:0016408	C-acyltransferase activity	molecular_function	2/378	5/2932	3.1026455026455	0.127213625442812	0.394572593595076	2	KSO_RS04045,KSO_RS07935	KSO_RS04045,KSO_RS07935
GO:0030163	protein catabolic process	biological_process	2/378	5/2932	3.1026455026455	0.127213625442812	0.394572593595076	2	KSO_RS06295,KSO_RS18765	ftsH,lonB
GO:0070814	hydrogen sulfide biosynthetic process	biological_process	2/378	5/2932	3.1026455026455	0.127213625442812	0.394572593595076	2	KSO_RS11265,KSO_RS11275	KSO_RS11275,sat
GO:0103047	methyl beta-D-glucoside 6-phosphate glucohydrolase activity	molecular_function	2/378	5/2932	3.1026455026455	0.127213625442812	0.394572593595076	2	KSO_RS01160,KSO_RS09360	bglA,licH
GO:1990391	DNA repair complex	cellular_component	2/378	5/2932	3.1026455026455	0.127213625442812	0.394572593595076	2	KSO_RS02825,KSO_RS06155	uvrA,uvrC
GO:0006817	phosphate ion transport	biological_process	3/378	10/2932	2.32698412698413	0.127973350832122	0.394572593595076	3	KSO_RS05860,KSO_RS07520,KSO_RS07525	KSO_RS05860,KSO_RS07520,pstC
GO:0015926	glucosidase activity	molecular_function	3/378	10/2932	2.32698412698413	0.127973350832122	0.394572593595076	3	KSO_RS01160,KSO_RS09360,KSO_RS15170	bglA,glvA,licH
GO:0045893	positive regulation of transcription, DNA-templated	biological_process	3/378	10/2932	2.32698412698413	0.127973350832122	0.394572593595076	3	KSO_RS01365,KSO_RS02635,KSO_RS07880	KSO_RS01365,degU,spo0A
GO:0045935	positive regulation of nucleobase-containing compound metabolic process	biological_process	3/378	10/2932	2.32698412698413	0.127973350832122	0.394572593595076	3	KSO_RS01365,KSO_RS02635,KSO_RS07880	KSO_RS01365,degU,spo0A
GO:0051254	positive regulation of RNA metabolic process	biological_process	3/378	10/2932	2.32698412698413	0.127973350832122	0.394572593595076	3	KSO_RS01365,KSO_RS02635,KSO_RS07880	KSO_RS01365,degU,spo0A
GO:0070566	adenylyltransferase activity	molecular_function	3/378	10/2932	2.32698412698413	0.127973350832122	0.394572593595076	3	KSO_RS04450,KSO_RS10720,KSO_RS11265	KSO_RS04450,ribF,sat
GO:1902680	positive regulation of RNA biosynthetic process	biological_process	3/378	10/2932	2.32698412698413	0.127973350832122	0.394572593595076	3	KSO_RS01365,KSO_RS02635,KSO_RS07880	KSO_RS01365,degU,spo0A
GO:1903508	positive regulation of nucleic acid-templated transcription	biological_process	3/378	10/2932	2.32698412698413	0.127973350832122	0.394572593595076	3	KSO_RS01365,KSO_RS02635,KSO_RS07880	KSO_RS01365,degU,spo0A
GO:0000050	urea cycle	biological_process	1/378	1/2932	7.75661375661376	0.128922237380628	0.394572593595076	1	KSO_RS00460	rocF
GO:0000099	sulfur amino acid transmembrane transporter activity	molecular_function	1/378	1/2932	7.75661375661376	0.128922237380628	0.394572593595076	1	KSO_RS14630	KSO_RS14630
GO:0000250	lanosterol synthase activity	molecular_function	1/378	1/2932	7.75661375661376	0.128922237380628	0.394572593595076	1	KSO_RS09510	KSO_RS09510
GO:0000286	alanine dehydrogenase activity	molecular_function	1/378	1/2932	7.75661375661376	0.128922237380628	0.394572593595076	1	KSO_RS04475	ald
GO:0000451	rRNA 2'-O-methylation	biological_process	1/378	1/2932	7.75661375661376	0.128922237380628	0.394572593595076	1	KSO_RS18940	rsmI
GO:0000453	enzyme-directed rRNA 2'-O-methylation	biological_process	1/378	1/2932	7.75661375661376	0.128922237380628	0.394572593595076	1	KSO_RS18940	rsmI
GO:0000774	adenyl-nucleotide exchange factor activity	molecular_function	1/378	1/2932	7.75661375661376	0.128922237380628	0.394572593595076	1	KSO_RS07285	grpE
GO:0001682	tRNA 5'-leader removal	biological_process	1/378	1/2932	7.75661375661376	0.128922237380628	0.394572593595076	1	KSO_RS00005	rnpA
GO:0002082	regulation of oxidative phosphorylation	biological_process	1/378	1/2932	7.75661375661376	0.128922237380628	0.394572593595076	1	KSO_RS03355	KSO_RS03355
GO:0003810	protein-glutamine gamma-glutamyltransferase activity	molecular_function	1/378	1/2932	7.75661375661376	0.128922237380628	0.394572593595076	1	KSO_RS04820	KSO_RS04820
GO:0003856	3-dehydroquinate synthase activity	molecular_function	1/378	1/2932	7.75661375661376	0.128922237380628	0.394572593595076	1	KSO_RS08720	aroB
GO:0003867	4-aminobutyrate transaminase activity	molecular_function	1/378	1/2932	7.75661375661376	0.128922237380628	0.394572593595076	1	KSO_RS17140	gabT
GO:0003919	FMN adenylyltransferase activity	molecular_function	1/378	1/2932	7.75661375661376	0.128922237380628	0.394572593595076	1	KSO_RS10720	ribF
GO:0003959	NADPH dehydrogenase activity	molecular_function	1/378	1/2932	7.75661375661376	0.128922237380628	0.394572593595076	1	KSO_RS08100	namA
GO:0003962	cystathionine gamma-synthase activity	molecular_function	1/378	1/2932	7.75661375661376	0.128922237380628	0.394572593595076	1	KSO_RS07015	KSO_RS07015
GO:0003985	acetyl-CoA C-acetyltransferase activity	molecular_function	1/378	1/2932	7.75661375661376	0.128922237380628	0.394572593595076	1	KSO_RS07935	KSO_RS07935
GO:0003987	acetate-CoA ligase activity	molecular_function	1/378	1/2932	7.75661375661376	0.128922237380628	0.394572593595076	1	KSO_RS05565	acsA
GO:0004053	arginase activity	molecular_function	1/378	1/2932	7.75661375661376	0.128922237380628	0.394572593595076	1	KSO_RS00460	rocF
GO:0004056	argininosuccinate lyase activity	molecular_function	1/378	1/2932	7.75661375661376	0.128922237380628	0.394572593595076	1	KSO_RS05740	argH
GO:0004107	chorismate synthase activity	molecular_function	1/378	1/2932	7.75661375661376	0.128922237380628	0.394572593595076	1	KSO_RS08715	aroC
GO:0004149	dihydrolipoyllysine-residue succinyltransferase activity	molecular_function	1/378	1/2932	7.75661375661376	0.128922237380628	0.394572593595076	1	KSO_RS09485	odhB
GO:0004347	glucose-6-phosphate isomerase activity	molecular_function	1/378	1/2932	7.75661375661376	0.128922237380628	0.394572593595076	1	KSO_RS04760	KSO_RS04760
GO:0004372	glycine hydroxymethyltransferase activity	molecular_function	1/378	1/2932	7.75661375661376	0.128922237380628	0.394572593595076	1	KSO_RS01920	glyA
GO:0004397	histidine ammonia-lyase activity	molecular_function	1/378	1/2932	7.75661375661376	0.128922237380628	0.394572593595076	1	KSO_RS00830	hutH
GO:0004419	hydroxymethylglutaryl-CoA lyase activity	molecular_function	1/378	1/2932	7.75661375661376	0.128922237380628	0.394572593595076	1	KSO_RS09850	KSO_RS09850
GO:0004448	isocitrate dehydrogenase activity	molecular_function	1/378	1/2932	7.75661375661376	0.128922237380628	0.394572593595076	1	KSO_RS05845	icd
GO:0004450	isocitrate dehydrogenase (NADP+) activity	molecular_function	1/378	1/2932	7.75661375661376	0.128922237380628	0.394572593595076	1	KSO_RS05845	icd
GO:0004526	ribonuclease P activity	molecular_function	1/378	1/2932	7.75661375661376	0.128922237380628	0.394572593595076	1	KSO_RS00005	rnpA
GO:0004549	tRNA-specific ribonuclease activity	molecular_function	1/378	1/2932	7.75661375661376	0.128922237380628	0.394572593595076	1	KSO_RS00005	rnpA
GO:0004557	alpha-galactosidase activity	molecular_function	1/378	1/2932	7.75661375661376	0.128922237380628	0.394572593595076	1	KSO_RS05355	melA
GO:0004567	beta-mannosidase activity	molecular_function	1/378	1/2932	7.75661375661376	0.128922237380628	0.394572593595076	1	KSO_RS01075	KSO_RS01075
GO:0004591	oxoglutarate dehydrogenase (succinyl-transferring) activity	molecular_function	1/378	1/2932	7.75661375661376	0.128922237380628	0.394572593595076	1	KSO_RS09480	sucA
GO:0004604	phosphoadenylyl-sulfate reductase (thioredoxin) activity	molecular_function	1/378	1/2932	7.75661375661376	0.128922237380628	0.394572593595076	1	KSO_RS11275	KSO_RS11275
GO:0004611	phosphoenolpyruvate carboxykinase activity	molecular_function	1/378	1/2932	7.75661375661376	0.128922237380628	0.394572593595076	1	KSO_RS05205	pckA
GO:0004612	phosphoenolpyruvate carboxykinase (ATP) activity	molecular_function	1/378	1/2932	7.75661375661376	0.128922237380628	0.394572593595076	1	KSO_RS05205	pckA
GO:0004618	phosphoglycerate kinase activity	molecular_function	1/378	1/2932	7.75661375661376	0.128922237380628	0.394572593595076	1	KSO_RS03355	KSO_RS03355
GO:0004645	phosphorylase activity	molecular_function	1/378	1/2932	7.75661375661376	0.128922237380628	0.394572593595076	1	KSO_RS00805	KSO_RS00805
GO:0004648	O-phospho-L-serine:2-oxoglutarate aminotransferase activity	molecular_function	1/378	1/2932	7.75661375661376	0.128922237380628	0.394572593595076	1	KSO_RS14190	serC
GO:0004736	pyruvate carboxylase activity	molecular_function	1/378	1/2932	7.75661375661376	0.128922237380628	0.394572593595076	1	KSO_RS11620	pyc
GO:0004776	succinate-CoA ligase (GDP-forming) activity	molecular_function	1/378	1/2932	7.75661375661376	0.128922237380628	0.394572593595076	1	KSO_RS11010	sucD
GO:0004779	sulfate adenylyltransferase activity	molecular_function	1/378	1/2932	7.75661375661376	0.128922237380628	0.394572593595076	1	KSO_RS11265	sat
GO:0004781	sulfate adenylyltransferase (ATP) activity	molecular_function	1/378	1/2932	7.75661375661376	0.128922237380628	0.394572593595076	1	KSO_RS11265	sat
GO:0004815	aspartate-tRNA ligase activity	molecular_function	1/378	1/2932	7.75661375661376	0.128922237380628	0.394572593595076	1	KSO_RS06600	aspS
GO:0004823	leucine-tRNA ligase activity	molecular_function	1/378	1/2932	7.75661375661376	0.128922237380628	0.394572593595076	1	KSO_RS05340	leuS
GO:0005388	calcium transmembrane transporter activity, phosphorylative mechanism	molecular_function	1/378	1/2932	7.75661375661376	0.128922237380628	0.394572593595076	1	KSO_RS11235	KSO_RS11235
GO:0005811	lipid droplet	cellular_component	1/378	1/2932	7.75661375661376	0.128922237380628	0.394572593595076	1	KSO_RS09510	KSO_RS09510
GO:0006080	substituted mannan metabolic process	biological_process	1/378	1/2932	7.75661375661376	0.128922237380628	0.394572593595076	1	KSO_RS01075	KSO_RS01075
GO:0006083	acetate metabolic process	biological_process	1/378	1/2932	7.75661375661376	0.128922237380628	0.394572593595076	1	KSO_RS09290	ablA
GO:0006097	glyoxylate cycle	biological_process	1/378	1/2932	7.75661375661376	0.128922237380628	0.394572593595076	1	KSO_RS05845	icd
GO:0006141	regulation of purine nucleobase metabolic process	biological_process	1/378	1/2932	7.75661375661376	0.128922237380628	0.394572593595076	1	KSO_RS18885	purR
GO:0006422	aspartyl-tRNA aminoacylation	biological_process	1/378	1/2932	7.75661375661376	0.128922237380628	0.394572593595076	1	KSO_RS06600	aspS
GO:0006429	leucyl-tRNA aminoacylation	biological_process	1/378	1/2932	7.75661375661376	0.128922237380628	0.394572593595076	1	KSO_RS05340	leuS
GO:0006448	regulation of translational elongation	biological_process	1/378	1/2932	7.75661375661376	0.128922237380628	0.394572593595076	1	KSO_RS02725	raiA
GO:0006524	alanine catabolic process	biological_process	1/378	1/2932	7.75661375661376	0.128922237380628	0.394572593595076	1	KSO_RS04475	ald
GO:0006722	triterpenoid metabolic process	biological_process	1/378	1/2932	7.75661375661376	0.128922237380628	0.394572593595076	1	KSO_RS09510	KSO_RS09510
GO:0006747	FAD biosynthetic process	biological_process	1/378	1/2932	7.75661375661376	0.128922237380628	0.394572593595076	1	KSO_RS10720	ribF
GO:0008097	5S rRNA binding	molecular_function	1/378	1/2932	7.75661375661376	0.128922237380628	0.394572593595076	1	KSO_RS18860	KSO_RS18860
GO:0008254	3'-nucleotidase activity	molecular_function	1/378	1/2932	7.75661375661376	0.128922237380628	0.394572593595076	1	KSO_RS15325	KSO_RS15325
GO:0008441	3'(2'),5'-bisphosphate nucleotidase activity	molecular_function	1/378	1/2932	7.75661375661376	0.128922237380628	0.394572593595076	1	KSO_RS05765	KSO_RS05765
GO:0008477	purine nucleosidase activity	molecular_function	1/378	1/2932	7.75661375661376	0.128922237380628	0.394572593595076	1	KSO_RS07005	mtnN
GO:0008553	proton-exporting ATPase activity, phosphorylative mechanism	molecular_function	1/378	1/2932	7.75661375661376	0.128922237380628	0.394572593595076	1	KSO_RS11235	KSO_RS11235
GO:0008668	(2,3-dihydroxybenzoyl)adenylate synthase activity	molecular_function	1/378	1/2932	7.75661375661376	0.128922237380628	0.394572593595076	1	KSO_RS04450	KSO_RS04450
GO:0008670	2,4-dienoyl-CoA reductase (NADPH) activity	molecular_function	1/378	1/2932	7.75661375661376	0.128922237380628	0.394572593595076	1	KSO_RS12040	fadH
GO:0008691	3-hydroxybutyryl-CoA dehydrogenase activity	molecular_function	1/378	1/2932	7.75661375661376	0.128922237380628	0.394572593595076	1	KSO_RS07940	KSO_RS07940
GO:0008782	adenosylhomocysteine nucleosidase activity	molecular_function	1/378	1/2932	7.75661375661376	0.128922237380628	0.394572593595076	1	KSO_RS07005	mtnN
GO:0008802	betaine-aldehyde dehydrogenase activity	molecular_function	1/378	1/2932	7.75661375661376	0.128922237380628	0.394572593595076	1	KSO_RS04925	betB
GO:0008930	methylthioadenosine nucleosidase activity	molecular_function	1/378	1/2932	7.75661375661376	0.128922237380628	0.394572593595076	1	KSO_RS07005	mtnN
GO:0008987	quinolinate synthetase A activity	molecular_function	1/378	1/2932	7.75661375661376	0.128922237380628	0.394572593595076	1	KSO_RS06480	nadA
GO:0009032	thymidine phosphorylase activity	molecular_function	1/378	1/2932	7.75661375661376	0.128922237380628	0.394572593595076	1	KSO_RS00805	KSO_RS00805
GO:0009080	pyruvate family amino acid catabolic process	biological_process	1/378	1/2932	7.75661375661376	0.128922237380628	0.394572593595076	1	KSO_RS04475	ald
GO:0009319	cytochrome o ubiquinol oxidase complex	cellular_component	1/378	1/2932	7.75661375661376	0.128922237380628	0.394572593595076	1	KSO_RS11595	ctaE
GO:0009361	succinate-CoA ligase complex (ADP-forming)	cellular_component	1/378	1/2932	7.75661375661376	0.128922237380628	0.394572593595076	1	KSO_RS11010	sucD
GO:0009374	biotin binding	molecular_function	1/378	1/2932	7.75661375661376	0.128922237380628	0.394572593595076	1	KSO_RS11620	pyc
GO:0009712	catechol-containing compound metabolic process	biological_process	1/378	1/2932	7.75661375661376	0.128922237380628	0.394572593595076	1	KSO_RS14305	KSO_RS14305
GO:0010562	positive regulation of phosphorus metabolic process	biological_process	1/378	1/2932	7.75661375661376	0.128922237380628	0.394572593595076	1	KSO_RS03355	KSO_RS03355
GO:0010927	cellular component assembly involved in morphogenesis	biological_process	1/378	1/2932	7.75661375661376	0.128922237380628	0.394572593595076	1	KSO_RS08670	spoIVA
GO:0015172	acidic amino acid transmembrane transporter activity	molecular_function	1/378	1/2932	7.75661375661376	0.128922237380628	0.394572593595076	1	KSO_RS03025	KSO_RS03025
GO:0015183	L-aspartate transmembrane transporter activity	molecular_function	1/378	1/2932	7.75661375661376	0.128922237380628	0.394572593595076	1	KSO_RS03025	KSO_RS03025
GO:0015184	L-cystine transmembrane transporter activity	molecular_function	1/378	1/2932	7.75661375661376	0.128922237380628	0.394572593595076	1	KSO_RS14630	KSO_RS14630
GO:0015193	L-proline transmembrane transporter activity	molecular_function	1/378	1/2932	7.75661375661376	0.128922237380628	0.394572593595076	1	KSO_RS17440	putP
GO:0015453	oxidoreduction-driven active transmembrane transporter activity	molecular_function	1/378	1/2932	7.75661375661376	0.128922237380628	0.394572593595076	1	KSO_RS11595	ctaE
GO:0015603	iron chelate transmembrane transporter activity	molecular_function	1/378	1/2932	7.75661375661376	0.128922237380628	0.394572593595076	1	KSO_RS03820	KSO_RS03820
GO:0015623	ATPase-coupled iron-chelate transporter activity	molecular_function	1/378	1/2932	7.75661375661376	0.128922237380628	0.394572593595076	1	KSO_RS03820	KSO_RS03820
GO:0015625	ATPase-coupled ferric-hydroxamate transmembrane transporter activity	molecular_function	1/378	1/2932	7.75661375661376	0.128922237380628	0.394572593595076	1	KSO_RS03820	KSO_RS03820
GO:0015633	ATPase-coupled zinc transmembrane transporter activity	molecular_function	1/378	1/2932	7.75661375661376	0.128922237380628	0.394572593595076	1	KSO_RS03680	cadA
GO:0015741	fumarate transport	biological_process	1/378	1/2932	7.75661375661376	0.128922237380628	0.394572593595076	1	KSO_RS03025	KSO_RS03025
GO:0015744	succinate transport	biological_process	1/378	1/2932	7.75661375661376	0.128922237380628	0.394572593595076	1	KSO_RS03025	KSO_RS03025
GO:0015923	mannosidase activity	molecular_function	1/378	1/2932	7.75661375661376	0.128922237380628	0.394572593595076	1	KSO_RS01075	KSO_RS01075
GO:0016104	triterpenoid biosynthetic process	biological_process	1/378	1/2932	7.75661375661376	0.128922237380628	0.394572593595076	1	KSO_RS09510	KSO_RS09510
GO:0016153	urocanate hydratase activity	molecular_function	1/378	1/2932	7.75661375661376	0.128922237380628	0.394572593595076	1	KSO_RS00825	hutU
GO:0016154	pyrimidine-nucleoside phosphorylase activity	molecular_function	1/378	1/2932	7.75661375661376	0.128922237380628	0.394572593595076	1	KSO_RS00805	KSO_RS00805
GO:0016210	naringenin-chalcone synthase activity	molecular_function	1/378	1/2932	7.75661375661376	0.128922237380628	0.394572593595076	1	KSO_RS09045	KSO_RS09045
GO:0016463	zinc transmembrane transporter activity, phosphorylative mechanism	molecular_function	1/378	1/2932	7.75661375661376	0.128922237380628	0.394572593595076	1	KSO_RS03680	cadA
GO:0016751	S-succinyltransferase activity	molecular_function	1/378	1/2932	7.75661375661376	0.128922237380628	0.394572593595076	1	KSO_RS09485	odhB
GO:0016977	chitosanase activity	molecular_function	1/378	1/2932	7.75661375661376	0.128922237380628	0.394572593595076	1	KSO_RS04130	csn
GO:0016985	mannan endo-1,4-beta-mannosidase activity	molecular_function	1/378	1/2932	7.75661375661376	0.128922237380628	0.394572593595076	1	KSO_RS01075	KSO_RS01075
GO:0016990	arginine deiminase activity	molecular_function	1/378	1/2932	7.75661375661376	0.128922237380628	0.394572593595076	1	KSO_RS12500	KSO_RS12500
GO:0018548	pentaerythritol trinitrate reductase activity	molecular_function	1/378	1/2932	7.75661375661376	0.128922237380628	0.394572593595076	1	KSO_RS08100	namA
GO:0019264	glycine biosynthetic process from serine	biological_process	1/378	1/2932	7.75661375661376	0.128922237380628	0.394572593595076	1	KSO_RS01920	glyA
GO:0019289	rhizobactin 1021 biosynthetic process	biological_process	1/378	1/2932	7.75661375661376	0.128922237380628	0.394572593595076	1	KSO_RS14305	KSO_RS14305
GO:0019379	sulfate assimilation, phosphoadenylyl sulfate reduction by phosphoadenylyl-sulfate reductase (thioredoxin)	biological_process	1/378	1/2932	7.75661375661376	0.128922237380628	0.394572593595076	1	KSO_RS11275	KSO_RS11275
GO:0019419	sulfate reduction	biological_process	1/378	1/2932	7.75661375661376	0.128922237380628	0.394572593595076	1	KSO_RS11275	KSO_RS11275
GO:0019474	L-lysine catabolic process to acetyl-CoA	biological_process	1/378	1/2932	7.75661375661376	0.128922237380628	0.394572593595076	1	KSO_RS09485	odhB
GO:0019475	L-lysine catabolic process to acetate	biological_process	1/378	1/2932	7.75661375661376	0.128922237380628	0.394572593595076	1	KSO_RS09290	ablA
GO:0019516	lactate oxidation	biological_process	1/378	1/2932	7.75661375661376	0.128922237380628	0.394572593595076	1	KSO_RS03260	KSO_RS03260
GO:0019540	siderophore biosynthetic process from catechol	biological_process	1/378	1/2932	7.75661375661376	0.128922237380628	0.394572593595076	1	KSO_RS14305	KSO_RS14305
GO:0019543	propionate catabolic process	biological_process	1/378	1/2932	7.75661375661376	0.128922237380628	0.394572593595076	1	KSO_RS07960	prpB
GO:0019546	arginine deiminase pathway	biological_process	1/378	1/2932	7.75661375661376	0.128922237380628	0.394572593595076	1	KSO_RS12500	KSO_RS12500
GO:0019547	arginine catabolic process to ornithine	biological_process	1/378	1/2932	7.75661375661376	0.128922237380628	0.394572593595076	1	KSO_RS00460	rocF
GO:0019626	short-chain fatty acid catabolic process	biological_process	1/378	1/2932	7.75661375661376	0.128922237380628	0.394572593595076	1	KSO_RS07960	prpB
GO:0019629	propionate catabolic process, 2-methylcitrate cycle	biological_process	1/378	1/2932	7.75661375661376	0.128922237380628	0.394572593595076	1	KSO_RS07960	prpB
GO:0019665	anaerobic amino acid catabolic process	biological_process	1/378	1/2932	7.75661375661376	0.128922237380628	0.394572593595076	1	KSO_RS09290	ablA
GO:0019666	nitrogenous compound fermentation	biological_process	1/378	1/2932	7.75661375661376	0.128922237380628	0.394572593595076	1	KSO_RS09290	ablA
GO:0019744	hopanoid metabolic process	biological_process	1/378	1/2932	7.75661375661376	0.128922237380628	0.394572593595076	1	KSO_RS09510	KSO_RS09510
GO:0019746	hopanoid biosynthetic process	biological_process	1/378	1/2932	7.75661375661376	0.128922237380628	0.394572593595076	1	KSO_RS09510	KSO_RS09510
GO:0019878	lysine biosynthetic process via aminoadipic acid	biological_process	1/378	1/2932	7.75661375661376	0.128922237380628	0.394572593595076	1	KSO_RS03250	KSO_RS03250
GO:0030060	L-malate dehydrogenase activity	molecular_function	1/378	1/2932	7.75661375661376	0.128922237380628	0.394572593595076	1	KSO_RS05850	mdh
GO:0030193	regulation of blood coagulation	biological_process	1/378	1/2932	7.75661375661376	0.128922237380628	0.394572593595076	1	KSO_RS14070	KSO_RS14070
GO:0030195	negative regulation of blood coagulation	biological_process	1/378	1/2932	7.75661375661376	0.128922237380628	0.394572593595076	1	KSO_RS14070	KSO_RS14070
GO:0031176	endo-1,4-beta-xylanase activity	molecular_function	1/378	1/2932	7.75661375661376	0.128922237380628	0.394572593595076	1	KSO_RS02060	xynA
GO:0031559	oxidosqualene cyclase activity	molecular_function	1/378	1/2932	7.75661375661376	0.128922237380628	0.394572593595076	1	KSO_RS09510	KSO_RS09510
GO:0033220	ATPase-coupled amide-transporter activity	molecular_function	1/378	1/2932	7.75661375661376	0.128922237380628	0.394572593595076	1	KSO_RS03820	KSO_RS03820
GO:0033512	L-lysine catabolic process to acetyl-CoA via saccharopine	biological_process	1/378	1/2932	7.75661375661376	0.128922237380628	0.394572593595076	1	KSO_RS09485	odhB
GO:0033539	fatty acid beta-oxidation using acyl-CoA dehydrogenase	biological_process	1/378	1/2932	7.75661375661376	0.128922237380628	0.394572593595076	1	KSO_RS06140	KSO_RS06140
GO:0034386	4-aminobutyrate:2-oxoglutarate transaminase activity	molecular_function	1/378	1/2932	7.75661375661376	0.128922237380628	0.394572593595076	1	KSO_RS17140	gabT
GO:0042026	protein refolding	biological_process	1/378	1/2932	7.75661375661376	0.128922237380628	0.394572593595076	1	KSO_RS16045	groL
GO:0042244	spore wall assembly	biological_process	1/378	1/2932	7.75661375661376	0.128922237380628	0.394572593595076	1	KSO_RS08670	spoIVA
GO:0042300	beta-amyrin synthase activity	molecular_function	1/378	1/2932	7.75661375661376	0.128922237380628	0.394572593595076	1	KSO_RS09510	KSO_RS09510
GO:0042301	phosphate ion binding	molecular_function	1/378	1/2932	7.75661375661376	0.128922237380628	0.394572593595076	1	KSO_RS07520	KSO_RS07520
GO:0042327	positive regulation of phosphorylation	biological_process	1/378	1/2932	7.75661375661376	0.128922237380628	0.394572593595076	1	KSO_RS03355	KSO_RS03355
GO:0042709	succinate-CoA ligase complex	cellular_component	1/378	1/2932	7.75661375661376	0.128922237380628	0.394572593595076	1	KSO_RS11010	sucD
GO:0042730	fibrinolysis	biological_process	1/378	1/2932	7.75661375661376	0.128922237380628	0.394572593595076	1	KSO_RS14070	KSO_RS14070
GO:0042777	plasma membrane ATP synthesis coupled proton transport	biological_process	1/378	1/2932	7.75661375661376	0.128922237380628	0.394572593595076	1	KSO_RS01960	KSO_RS01960
GO:0042851	L-alanine metabolic process	biological_process	1/378	1/2932	7.75661375661376	0.128922237380628	0.394572593595076	1	KSO_RS04475	ald
GO:0042853	L-alanine catabolic process	biological_process	1/378	1/2932	7.75661375661376	0.128922237380628	0.394572593595076	1	KSO_RS04475	ald
GO:0043418	homocysteine catabolic process	biological_process	1/378	1/2932	7.75661375661376	0.128922237380628	0.394572593595076	1	KSO_RS07015	KSO_RS07015
GO:0043467	regulation of generation of precursor metabolites and energy	biological_process	1/378	1/2932	7.75661375661376	0.128922237380628	0.394572593595076	1	KSO_RS03355	KSO_RS03355
GO:0043620	regulation of DNA-templated transcription in response to stress	biological_process	1/378	1/2932	7.75661375661376	0.128922237380628	0.394572593595076	1	KSO_RS16710	sigB
GO:0044540	L-cystine L-cysteine-lyase (deaminating)	molecular_function	1/378	1/2932	7.75661375661376	0.128922237380628	0.394572593595076	1	KSO_RS07015	KSO_RS07015
GO:0045152	antisigma factor binding	molecular_function	1/378	1/2932	7.75661375661376	0.128922237380628	0.394572593595076	1	KSO_RS08370	spoIIAA
GO:0045240	dihydrolipoyl dehydrogenase complex	cellular_component	1/378	1/2932	7.75661375661376	0.128922237380628	0.394572593595076	1	KSO_RS09485	odhB
GO:0045252	oxoglutarate dehydrogenase complex	cellular_component	1/378	1/2932	7.75661375661376	0.128922237380628	0.394572593595076	1	KSO_RS09485	odhB
GO:0045900	negative regulation of translational elongation	biological_process	1/378	1/2932	7.75661375661376	0.128922237380628	0.394572593595076	1	KSO_RS02725	raiA
GO:0045937	positive regulation of phosphate metabolic process	biological_process	1/378	1/2932	7.75661375661376	0.128922237380628	0.394572593595076	1	KSO_RS03355	KSO_RS03355
GO:0045982	negative regulation of purine nucleobase metabolic process	biological_process	1/378	1/2932	7.75661375661376	0.128922237380628	0.394572593595076	1	KSO_RS18885	purR
GO:0046421	methylisocitrate lyase activity	molecular_function	1/378	1/2932	7.75661375661376	0.128922237380628	0.394572593595076	1	KSO_RS07960	prpB
GO:0046443	FAD metabolic process	biological_process	1/378	1/2932	7.75661375661376	0.128922237380628	0.394572593595076	1	KSO_RS10720	ribF
GO:0046487	glyoxylate metabolic process	biological_process	1/378	1/2932	7.75661375661376	0.128922237380628	0.394572593595076	1	KSO_RS05845	icd
GO:0046494	rhizobactin 1021 metabolic process	biological_process	1/378	1/2932	7.75661375661376	0.128922237380628	0.394572593595076	1	KSO_RS14305	KSO_RS14305
GO:0046950	cellular ketone body metabolic process	biological_process	1/378	1/2932	7.75661375661376	0.128922237380628	0.394572593595076	1	KSO_RS09850	KSO_RS09850
GO:0046951	ketone body biosynthetic process	biological_process	1/378	1/2932	7.75661375661376	0.128922237380628	0.394572593595076	1	KSO_RS09850	KSO_RS09850
GO:0047298	(S)-3-amino-2-methylpropionate transaminase activity	molecular_function	1/378	1/2932	7.75661375661376	0.128922237380628	0.394572593595076	1	KSO_RS17140	gabT
GO:0047536	2-aminoadipate transaminase activity	molecular_function	1/378	1/2932	7.75661375661376	0.128922237380628	0.394572593595076	1	KSO_RS03250	KSO_RS03250
GO:0047547	2-methylcitrate dehydratase activity	molecular_function	1/378	1/2932	7.75661375661376	0.128922237380628	0.394572593595076	1	KSO_RS07955	KSO_RS07955
GO:0047590	5-dehydro-2-deoxygluconokinase activity	molecular_function	1/378	1/2932	7.75661375661376	0.128922237380628	0.394572593595076	1	KSO_RS00690	iolC
GO:0047605	acetolactate decarboxylase activity	molecular_function	1/378	1/2932	7.75661375661376	0.128922237380628	0.394572593595076	1	KSO_RS02380	budA
GO:0047982	homocysteine desulfhydrase activity	molecular_function	1/378	1/2932	7.75661375661376	0.128922237380628	0.394572593595076	1	KSO_RS07015	KSO_RS07015
GO:0050066	lysine 2,3-aminomutase activity	molecular_function	1/378	1/2932	7.75661375661376	0.128922237380628	0.394572593595076	1	KSO_RS09290	ablA
GO:0050081	maltose-6'-phosphate glucosidase activity	molecular_function	1/378	1/2932	7.75661375661376	0.128922237380628	0.394572593595076	1	KSO_RS15170	glvA
GO:0050112	inositol 2-dehydrogenase activity	molecular_function	1/378	1/2932	7.75661375661376	0.128922237380628	0.394572593595076	1	KSO_RS00710	KSO_RS00710
GO:0050415	formimidoylglutamase activity	molecular_function	1/378	1/2932	7.75661375661376	0.128922237380628	0.394572593595076	1	KSO_RS00815	hutG
GO:0050440	2-methylcitrate synthase activity	molecular_function	1/378	1/2932	7.75661375661376	0.128922237380628	0.394572593595076	1	KSO_RS07950	mmgD
GO:0050480	imidazolonepropionase activity	molecular_function	1/378	1/2932	7.75661375661376	0.128922237380628	0.394572593595076	1	KSO_RS00820	hutI
GO:0050515	4-(cytidine 5'-diphospho)-2-C-methyl-D-erythritol kinase activity	molecular_function	1/378	1/2932	7.75661375661376	0.128922237380628	0.394572593595076	1	KSO_RS18890	ispE
GO:0050560	aspartate-tRNA(Asn) ligase activity	molecular_function	1/378	1/2932	7.75661375661376	0.128922237380628	0.394572593595076	1	KSO_RS06600	aspS
GO:0050818	regulation of coagulation	biological_process	1/378	1/2932	7.75661375661376	0.128922237380628	0.394572593595076	1	KSO_RS14070	KSO_RS14070
GO:0050819	negative regulation of coagulation	biological_process	1/378	1/2932	7.75661375661376	0.128922237380628	0.394572593595076	1	KSO_RS14070	KSO_RS14070
GO:0050878	regulation of body fluid levels	biological_process	1/378	1/2932	7.75661375661376	0.128922237380628	0.394572593595076	1	KSO_RS14070	KSO_RS14070
GO:0051239	regulation of multicellular organismal process	biological_process	1/378	1/2932	7.75661375661376	0.128922237380628	0.394572593595076	1	KSO_RS14070	KSO_RS14070
GO:0051241	negative regulation of multicellular organismal process	biological_process	1/378	1/2932	7.75661375661376	0.128922237380628	0.394572593595076	1	KSO_RS14070	KSO_RS14070
GO:0052692	raffinose alpha-galactosidase activity	molecular_function	1/378	1/2932	7.75661375661376	0.128922237380628	0.394572593595076	1	KSO_RS05355	melA
GO:0052881	4-hydroxyphenylacetate 3-monooxygenase activity	molecular_function	1/378	1/2932	7.75661375661376	0.128922237380628	0.394572593595076	1	KSO_RS17850	hpaB
GO:0060589	nucleoside-triphosphatase regulator activity	molecular_function	1/378	1/2932	7.75661375661376	0.128922237380628	0.394572593595076	1	KSO_RS07285	grpE
GO:0060590	ATPase regulator activity	molecular_function	1/378	1/2932	7.75661375661376	0.128922237380628	0.394572593595076	1	KSO_RS07285	grpE
GO:0061041	regulation of wound healing	biological_process	1/378	1/2932	7.75661375661376	0.128922237380628	0.394572593595076	1	KSO_RS14070	KSO_RS14070
GO:0061045	negative regulation of wound healing	biological_process	1/378	1/2932	7.75661375661376	0.128922237380628	0.394572593595076	1	KSO_RS14070	KSO_RS14070
GO:0062105	RNA 2'-O-methyltransferase activity	molecular_function	1/378	1/2932	7.75661375661376	0.128922237380628	0.394572593595076	1	KSO_RS18940	rsmI
GO:0070590	spore wall biogenesis	biological_process	1/378	1/2932	7.75661375661376	0.128922237380628	0.394572593595076	1	KSO_RS08670	spoIVA
GO:0070677	rRNA (cytosine-2'-O-)-methyltransferase activity	molecular_function	1/378	1/2932	7.75661375661376	0.128922237380628	0.394572593595076	1	KSO_RS18940	rsmI
GO:0071422	succinate transmembrane transport	biological_process	1/378	1/2932	7.75661375661376	0.128922237380628	0.394572593595076	1	KSO_RS03025	KSO_RS03025
GO:0072387	flavin adenine dinucleotide metabolic process	biological_process	1/378	1/2932	7.75661375661376	0.128922237380628	0.394572593595076	1	KSO_RS10720	ribF
GO:0072388	flavin adenine dinucleotide biosynthetic process	biological_process	1/378	1/2932	7.75661375661376	0.128922237380628	0.394572593595076	1	KSO_RS10720	ribF
GO:0090604	surface biofilm formation	biological_process	1/378	1/2932	7.75661375661376	0.128922237380628	0.394572593595076	1	KSO_RS07880	spo0A
GO:0090606	single-species surface biofilm formation	biological_process	1/378	1/2932	7.75661375661376	0.128922237380628	0.394572593595076	1	KSO_RS07880	spo0A
GO:0099116	tRNA 5'-end processing	biological_process	1/378	1/2932	7.75661375661376	0.128922237380628	0.394572593595076	1	KSO_RS00005	rnpA
GO:0102481	3D-(3,5/4)-trihydroxycyclohexane-1,2-dione hydrolase activity	molecular_function	1/378	1/2932	7.75661375661376	0.128922237380628	0.394572593595076	1	KSO_RS00695	iolD
GO:0103025	alpha-amylase activity (releasing maltohexaose)	molecular_function	1/378	1/2932	7.75661375661376	0.128922237380628	0.394572593595076	1	KSO_RS17530	KSO_RS17530
GO:1900046	regulation of hemostasis	biological_process	1/378	1/2932	7.75661375661376	0.128922237380628	0.394572593595076	1	KSO_RS14070	KSO_RS14070
GO:1900047	negative regulation of hemostasis	biological_process	1/378	1/2932	7.75661375661376	0.128922237380628	0.394572593595076	1	KSO_RS14070	KSO_RS14070
GO:1901568	fatty acid derivative metabolic process	biological_process	1/378	1/2932	7.75661375661376	0.128922237380628	0.394572593595076	1	KSO_RS09850	KSO_RS09850
GO:1901570	fatty acid derivative biosynthetic process	biological_process	1/378	1/2932	7.75661375661376	0.128922237380628	0.394572593595076	1	KSO_RS09850	KSO_RS09850
GO:1902224	ketone body metabolic process	biological_process	1/378	1/2932	7.75661375661376	0.128922237380628	0.394572593595076	1	KSO_RS09850	KSO_RS09850
GO:1903034	regulation of response to wounding	biological_process	1/378	1/2932	7.75661375661376	0.128922237380628	0.394572593595076	1	KSO_RS14070	KSO_RS14070
GO:1903035	negative regulation of response to wounding	biological_process	1/378	1/2932	7.75661375661376	0.128922237380628	0.394572593595076	1	KSO_RS14070	KSO_RS14070
GO:1903578	regulation of ATP metabolic process	biological_process	1/378	1/2932	7.75661375661376	0.128922237380628	0.394572593595076	1	KSO_RS03355	KSO_RS03355
GO:1903580	positive regulation of ATP metabolic process	biological_process	1/378	1/2932	7.75661375661376	0.128922237380628	0.394572593595076	1	KSO_RS03355	KSO_RS03355
GO:1903862	positive regulation of oxidative phosphorylation	biological_process	1/378	1/2932	7.75661375661376	0.128922237380628	0.394572593595076	1	KSO_RS03355	KSO_RS03355
GO:1905202	methylcrotonoyl-CoA carboxylase complex	cellular_component	1/378	1/2932	7.75661375661376	0.128922237380628	0.394572593595076	1	KSO_RS09860	KSO_RS09860
GO:0009057	macromolecule catabolic process	biological_process	9/378	46/2932	1.5175983436853	0.129132848812934	0.394572593595076	9	KSO_RS01075,KSO_RS02060,KSO_RS06295,KSO_RS07450,KSO_RS10355,KSO_RS12515,KSO_RS12520,KSO_RS12525,KSO_RS18765	KSO_RS01075,KSO_RS07450,KSO_RS10355,KSO_RS12515,KSO_RS12520,KSO_RS12525,ftsH,lonB,xynA
GO:0008514	organic anion transmembrane transporter activity	molecular_function	8/378	40/2932	1.55132275132275	0.134226821885623	0.408516414434505	8	KSO_RS00810,KSO_RS03025,KSO_RS03820,KSO_RS05220,KSO_RS09910,KSO_RS14630,KSO_RS17440,KSO_RS17780	KSO_RS00810,KSO_RS03025,KSO_RS03820,KSO_RS09910,KSO_RS14630,KSO_RS17780,alaP,putP
GO:0050660	flavin adenine dinucleotide binding	molecular_function	8/378	40/2932	1.55132275132275	0.134226821885623	0.408516414434505	8	KSO_RS02375,KSO_RS04050,KSO_RS06140,KSO_RS07945,KSO_RS09830,KSO_RS15185,KSO_RS17430,KSO_RS17850	KSO_RS04050,KSO_RS06140,KSO_RS07945,KSO_RS09830,KSO_RS17430,alsS,hpaB,lpdA
GO:0015833	peptide transport	biological_process	10/378	53/2932	1.46351202954977	0.136146877474023	0.412728723051172	10	KSO_RS09630,KSO_RS10870,KSO_RS12530,KSO_RS12535,KSO_RS12540,KSO_RS12545,KSO_RS13585,KSO_RS13590,KSO_RS13600,KSO_RS17290	KSO_RS12530,KSO_RS12535,KSO_RS12540,KSO_RS12545,KSO_RS13585,KSO_RS13600,KSO_RS17290,csaA,fliR,oppC
GO:0042886	amide transport	biological_process	10/378	53/2932	1.46351202954977	0.136146877474023	0.412728723051172	10	KSO_RS09630,KSO_RS10870,KSO_RS12530,KSO_RS12535,KSO_RS12540,KSO_RS12545,KSO_RS13585,KSO_RS13590,KSO_RS13600,KSO_RS17290	KSO_RS12530,KSO_RS12535,KSO_RS12540,KSO_RS12545,KSO_RS13585,KSO_RS13600,KSO_RS17290,csaA,fliR,oppC
GO:0006547	histidine metabolic process	biological_process	4/378	16/2932	1.93915343915344	0.141071715421676	0.42598125833212	4	KSO_RS00815,KSO_RS00820,KSO_RS00825,KSO_RS00830	hutG,hutH,hutI,hutU
GO:0052803	imidazole-containing compound metabolic process	biological_process	4/378	16/2932	1.93915343915344	0.141071715421676	0.42598125833212	4	KSO_RS00815,KSO_RS00820,KSO_RS00825,KSO_RS00830	hutG,hutH,hutI,hutU
GO:0042737	drug catabolic process	biological_process	5/378	22/2932	1.76286676286676	0.14390828896574	0.433696213321408	5	KSO_RS07715,KSO_RS07720,KSO_RS07960,KSO_RS09290,KSO_RS09485	ablA,gcvPA,gcvPB,odhB,prpB
GO:0022607	cellular component assembly	biological_process	12/378	67/2932	1.3892442549159	0.145921418659391	0.43890426706145	12	KSO_RS02675,KSO_RS02775,KSO_RS04120,KSO_RS07450,KSO_RS07880,KSO_RS08520,KSO_RS08670,KSO_RS10565,KSO_RS10870,KSO_RS10925,KSO_RS18445,KSO_RS18875	KSO_RS02775,KSO_RS07450,KSO_RS08520,KSO_RS10925,flgK,fliR,rplW,spo0A,spoIVA,spoVG,spoVS,sufU
GO:0046700	heterocycle catabolic process	biological_process	8/378	41/2932	1.51348561104659	0.149172021050506	0.447806846818283	8	KSO_RS00815,KSO_RS00820,KSO_RS00825,KSO_RS00830,KSO_RS01500,KSO_RS07005,KSO_RS07450,KSO_RS15325	KSO_RS07450,KSO_RS15325,hutG,hutH,hutI,hutU,mtnN,pruA
GO:0016829	lyase activity	molecular_function	22/378	136/2932	1.25474634298164	0.149509120389739	0.447945613619062	22	KSO_RS00825,KSO_RS00830,KSO_RS01525,KSO_RS01845,KSO_RS02380,KSO_RS04750,KSO_RS05205,KSO_RS05740,KSO_RS06130,KSO_RS06270,KSO_RS07010,KSO_RS07015,KSO_RS07955,KSO_RS07960,KSO_RS08190,KSO_RS08715,KSO_RS08720,KSO_RS09220,KSO_RS09510,KSO_RS09850,KSO_RS09855,KSO_RS17425	KSO_RS01525,KSO_RS01845,KSO_RS04750,KSO_RS06130,KSO_RS07010,KSO_RS07015,KSO_RS07955,KSO_RS08190,KSO_RS09220,KSO_RS09510,KSO_RS09850,KSO_RS09855,argH,aroB,aroC,budA,cobA,hutH,hutU,leuC,pckA,prpB
GO:0004177	aminopeptidase activity	molecular_function	3/378	11/2932	2.11544011544012	0.159931937946445	0.476393006648985	3	KSO_RS05480,KSO_RS11865,KSO_RS12550	KSO_RS05480,KSO_RS11865,KSO_RS12550
GO:0005507	copper ion binding	molecular_function	3/378	11/2932	2.11544011544012	0.159931937946445	0.476393006648985	3	KSO_RS09465,KSO_RS11605,KSO_RS15940	KSO_RS09465,KSO_RS15940,coxB
GO:0006560	proline metabolic process	biological_process	3/378	11/2932	2.11544011544012	0.159931937946445	0.476393006648985	3	KSO_RS01500,KSO_RS09705,KSO_RS12470	proB,pruA
GO:0097159	organic cyclic compound binding	molecular_function	142/378	1031/2932	1.06832119635223	0.160960517428377	0.476674991187343	142	KSO_RS00005,KSO_RS00020,KSO_RS00425,KSO_RS00640,KSO_RS00690,KSO_RS00695,KSO_RS01035,KSO_RS01115,KSO_RS01205,KSO_RS01365,KSO_RS01445,KSO_RS01550,KSO_RS01735,KSO_RS01845,KSO_RS01920,KSO_RS01955,KSO_RS01960,KSO_RS01965,KSO_RS02195,KSO_RS02340,KSO_RS02375,KSO_RS02635,KSO_RS02825,KSO_RS03150,KSO_RS03220,KSO_RS03245,KSO_RS03250,KSO_RS03340,KSO_RS03345,KSO_RS03355,KSO_RS03585,KSO_RS03680,KSO_RS03760,KSO…	KSO_RS00425,KSO_RS00640,KSO_RS01035,KSO_RS01115,KSO_RS01205,KSO_RS01365,KSO_RS01445,KSO_RS01550,KSO_RS01735,KSO_RS01845,KSO_RS01960,KSO_RS02195,KSO_RS02340,KSO_RS03150,KSO_RS03220,KSO_RS03245,KSO_RS03250,KSO_RS03355,KSO_RS03585,KSO_RS03760,KSO_RS03820,KSO_RS04050,KSO_RS04115,KSO_RS04450,KSO_RS05675,KSO_RS05765,KSO_RS05860,KSO_RS05900,KSO_RS06120,KSO_RS06125,KSO_RS06140,KSO_RS07010,KSO_RS07015,KSO…
GO:1901363	heterocyclic compound binding	molecular_function	142/378	1031/2932	1.06832119635223	0.160960517428377	0.476674991187343	142	KSO_RS00005,KSO_RS00020,KSO_RS00425,KSO_RS00640,KSO_RS00690,KSO_RS00695,KSO_RS01035,KSO_RS01115,KSO_RS01205,KSO_RS01365,KSO_RS01445,KSO_RS01550,KSO_RS01735,KSO_RS01845,KSO_RS01920,KSO_RS01955,KSO_RS01960,KSO_RS01965,KSO_RS02195,KSO_RS02340,KSO_RS02375,KSO_RS02635,KSO_RS02825,KSO_RS03150,KSO_RS03220,KSO_RS03245,KSO_RS03250,KSO_RS03340,KSO_RS03345,KSO_RS03355,KSO_RS03585,KSO_RS03680,KSO_RS03760,KSO…	KSO_RS00425,KSO_RS00640,KSO_RS01035,KSO_RS01115,KSO_RS01205,KSO_RS01365,KSO_RS01445,KSO_RS01550,KSO_RS01735,KSO_RS01845,KSO_RS01960,KSO_RS02195,KSO_RS02340,KSO_RS03150,KSO_RS03220,KSO_RS03245,KSO_RS03250,KSO_RS03355,KSO_RS03585,KSO_RS03760,KSO_RS03820,KSO_RS04050,KSO_RS04115,KSO_RS04450,KSO_RS05675,KSO_RS05765,KSO_RS05860,KSO_RS05900,KSO_RS06120,KSO_RS06125,KSO_RS06140,KSO_RS07010,KSO_RS07015,KSO…
GO:0009084	glutamine family amino acid biosynthetic process	biological_process	6/378	29/2932	1.6048166392994	0.161264721044549	0.476674991187343	6	KSO_RS01500,KSO_RS05740,KSO_RS09705,KSO_RS12470,KSO_RS13700,KSO_RS15800	KSO_RS13700,KSO_RS15800,argH,proB,pruA
GO:0048518	positive regulation of biological process	biological_process	6/378	29/2932	1.6048166392994	0.161264721044549	0.476674991187343	6	KSO_RS01365,KSO_RS02635,KSO_RS03355,KSO_RS07010,KSO_RS07015,KSO_RS07880	KSO_RS01365,KSO_RS03355,KSO_RS07010,KSO_RS07015,degU,spo0A
GO:0044270	cellular nitrogen compound catabolic process	biological_process	8/378	42/2932	1.477450239355	0.164887636763478	0.485839740039594	8	KSO_RS00815,KSO_RS00820,KSO_RS00825,KSO_RS00830,KSO_RS02035,KSO_RS07005,KSO_RS07450,KSO_RS15325	KSO_RS07450,KSO_RS15325,hutG,hutH,hutI,hutU,mtnN,ureA
GO:0009070	serine family amino acid biosynthetic process	biological_process	5/378	23/2932	1.68622038187256	0.165627184104407	0.485839740039594	5	KSO_RS01920,KSO_RS07010,KSO_RS07015,KSO_RS11275,KSO_RS14190	KSO_RS07010,KSO_RS07015,KSO_RS11275,glyA,serC
GO:0016627	oxidoreductase activity, acting on the CH-CH group of donors	molecular_function	5/378	23/2932	1.68622038187256	0.165627184104407	0.485839740039594	5	KSO_RS04050,KSO_RS07945,KSO_RS09830,KSO_RS12040,KSO_RS17850	KSO_RS04050,KSO_RS07945,KSO_RS09830,fadH,hpaB
GO:0022402	cell cycle process	biological_process	5/378	23/2932	1.68622038187256	0.165627184104407	0.485839740039594	5	KSO_RS02775,KSO_RS07880,KSO_RS10565,KSO_RS11425,KSO_RS18875	KSO_RS02775,ftsA,spo0A,spoVG,spoVS
GO:0008324	cation transmembrane transporter activity	molecular_function	11/378	62/2932	1.37617340843147	0.166954324394878	0.487874116827537	11	KSO_RS01950,KSO_RS01955,KSO_RS01960,KSO_RS01965,KSO_RS03065,KSO_RS03680,KSO_RS11235,KSO_RS11595,KSO_RS11600,KSO_RS11605,KSO_RS17440	KSO_RS01950,KSO_RS01960,KSO_RS03065,KSO_RS11235,atpA,atpD,cadA,coxB,ctaD,ctaE,putP
GO:0016757	transferase activity, transferring glycosyl groups	molecular_function	11/378	62/2932	1.37617340843147	0.166954324394878	0.487874116827537	11	KSO_RS00805,KSO_RS01205,KSO_RS01465,KSO_RS02525,KSO_RS03175,KSO_RS03180,KSO_RS03190,KSO_RS03200,KSO_RS09460,KSO_RS12050,KSO_RS14490	KSO_RS00805,KSO_RS01205,KSO_RS01465,KSO_RS02525,KSO_RS03175,KSO_RS03180,KSO_RS03190,KSO_RS03200,KSO_RS09460,KSO_RS12050,KSO_RS14490
GO:0046943	carboxylic acid transmembrane transporter activity	molecular_function	7/378	36/2932	1.5082304526749	0.173067188437229	0.495591850773627	7	KSO_RS00810,KSO_RS03025,KSO_RS05220,KSO_RS09910,KSO_RS14630,KSO_RS17440,KSO_RS17780	KSO_RS00810,KSO_RS03025,KSO_RS09910,KSO_RS14630,KSO_RS17780,alaP,putP
GO:0006289	nucleotide-excision repair	biological_process	2/378	6/2932	2.58553791887125	0.175066212221333	0.495591850773627	2	KSO_RS02825,KSO_RS06155	uvrA,uvrC
GO:0008933	lytic transglycosylase activity	molecular_function	2/378	6/2932	2.58553791887125	0.175066212221333	0.495591850773627	2	KSO_RS09460,KSO_RS14490	KSO_RS09460,KSO_RS14490
GO:0009403	toxin biosynthetic process	biological_process	2/378	6/2932	2.58553791887125	0.175066212221333	0.495591850773627	2	KSO_RS11265,KSO_RS11275	KSO_RS11275,sat
GO:0010817	regulation of hormone levels	biological_process	2/378	6/2932	2.58553791887125	0.175066212221333	0.495591850773627	2	KSO_RS04045,KSO_RS17850	KSO_RS04045,hpaB
GO:0016615	malate dehydrogenase activity	molecular_function	2/378	6/2932	2.58553791887125	0.175066212221333	0.495591850773627	2	KSO_RS01845,KSO_RS05850	KSO_RS01845,mdh
GO:0016624	oxidoreductase activity, acting on the aldehyde or oxo group of donors, disulfide as acceptor	molecular_function	2/378	6/2932	2.58553791887125	0.175066212221333	0.495591850773627	2	KSO_RS09480,KSO_RS15200	acoA,sucA
GO:0016671	oxidoreductase activity, acting on a sulfur group of donors, disulfide as acceptor	molecular_function	2/378	6/2932	2.58553791887125	0.175066212221333	0.495591850773627	2	KSO_RS06150,KSO_RS11275	KSO_RS11275,trxA
GO:0019646	aerobic electron transport chain	biological_process	2/378	6/2932	2.58553791887125	0.175066212221333	0.495591850773627	2	KSO_RS01035,KSO_RS11595	KSO_RS01035,ctaE
GO:0042445	hormone metabolic process	biological_process	2/378	6/2932	2.58553791887125	0.175066212221333	0.495591850773627	2	KSO_RS04045,KSO_RS17850	KSO_RS04045,hpaB
GO:0042537	benzene-containing compound metabolic process	biological_process	2/378	6/2932	2.58553791887125	0.175066212221333	0.495591850773627	2	KSO_RS04045,KSO_RS17850	KSO_RS04045,hpaB
GO:0043591	endospore external encapsulating structure	cellular_component	2/378	6/2932	2.58553791887125	0.175066212221333	0.495591850773627	2	KSO_RS01330,KSO_RS08670	spoIVA,ywcE
GO:0044419	interspecies interaction between organisms	biological_process	2/378	6/2932	2.58553791887125	0.175066212221333	0.495591850773627	2	KSO_RS02525,KSO_RS12595	KSO_RS02525,KSO_RS12595
GO:0044426	cell wall part	cellular_component	2/378	6/2932	2.58553791887125	0.175066212221333	0.495591850773627	2	KSO_RS01330,KSO_RS08670	spoIVA,ywcE
GO:0044462	external encapsulating structure part	cellular_component	2/378	6/2932	2.58553791887125	0.175066212221333	0.495591850773627	2	KSO_RS01330,KSO_RS08670	spoIVA,ywcE
GO:0046912	transferase activity, transferring acyl groups, acyl groups converted into alkyl on transfer	molecular_function	2/378	6/2932	2.58553791887125	0.175066212221333	0.495591850773627	2	KSO_RS05840,KSO_RS07950	citZ,mmgD
GO:0070813	hydrogen sulfide metabolic process	biological_process	2/378	6/2932	2.58553791887125	0.175066212221333	0.495591850773627	2	KSO_RS11265,KSO_RS11275	KSO_RS11275,sat
GO:0020037	heme binding	molecular_function	6/378	30/2932	1.55132275132275	0.181136669124678	0.510898297531143	6	KSO_RS01035,KSO_RS07425,KSO_RS08180,KSO_RS08800,KSO_RS11600,KSO_RS11605	KSO_RS01035,KSO_RS07425,KSO_RS08180,KSO_RS08800,coxB,ctaD
GO:0046906	tetrapyrrole binding	molecular_function	6/378	30/2932	1.55132275132275	0.181136669124678	0.510898297531143	6	KSO_RS01035,KSO_RS07425,KSO_RS08180,KSO_RS08800,KSO_RS11600,KSO_RS11605	KSO_RS01035,KSO_RS07425,KSO_RS08180,KSO_RS08800,coxB,ctaD
GO:0015031	protein transport	biological_process	9/378	50/2932	1.39619047619048	0.187205932624433	0.526089664674501	9	KSO_RS09630,KSO_RS10870,KSO_RS12530,KSO_RS12535,KSO_RS12540,KSO_RS12545,KSO_RS13585,KSO_RS13590,KSO_RS13600	KSO_RS12530,KSO_RS12535,KSO_RS12540,KSO_RS12545,KSO_RS13585,KSO_RS13600,csaA,fliR,oppC
GO:0045184	establishment of protein localization	biological_process	9/378	50/2932	1.39619047619048	0.187205932624433	0.526089664674501	9	KSO_RS09630,KSO_RS10870,KSO_RS12530,KSO_RS12535,KSO_RS12540,KSO_RS12545,KSO_RS13585,KSO_RS13590,KSO_RS13600	KSO_RS12530,KSO_RS12535,KSO_RS12540,KSO_RS12545,KSO_RS13585,KSO_RS13600,csaA,fliR,oppC
GO:0005506	iron ion binding	molecular_function	5/378	24/2932	1.61596119929453	0.188547336004101	0.527011693020039	5	KSO_RS00820,KSO_RS04120,KSO_RS07425,KSO_RS08180,KSO_RS08800	KSO_RS07425,KSO_RS08180,KSO_RS08800,hutI,sufU
GO:0015144	carbohydrate transmembrane transporter activity	molecular_function	5/378	24/2932	1.61596119929453	0.188547336004101	0.527011693020039	5	KSO_RS01145,KSO_RS01150,KSO_RS03065,KSO_RS09910,KSO_RS15160	KSO_RS03065,KSO_RS09910,KSO_RS15160,celB,licB
GO:0005342	organic acid transmembrane transporter activity	molecular_function	7/378	37/2932	1.46746746746747	0.191436110189551	0.527011693020039	7	KSO_RS00810,KSO_RS03025,KSO_RS05220,KSO_RS09910,KSO_RS14630,KSO_RS17440,KSO_RS17780	KSO_RS00810,KSO_RS03025,KSO_RS09910,KSO_RS14630,KSO_RS17780,alaP,putP
GO:0006457	protein folding	biological_process	3/378	12/2932	1.93915343915344	0.193977819901785	0.527011693020039	3	KSO_RS07285,KSO_RS14245,KSO_RS16045	KSO_RS14245,groL,grpE
GO:0009891	positive regulation of biosynthetic process	biological_process	3/378	12/2932	1.93915343915344	0.193977819901785	0.527011693020039	3	KSO_RS01365,KSO_RS02635,KSO_RS07880	KSO_RS01365,degU,spo0A
GO:0010557	positive regulation of macromolecule biosynthetic process	biological_process	3/378	12/2932	1.93915343915344	0.193977819901785	0.527011693020039	3	KSO_RS01365,KSO_RS02635,KSO_RS07880	KSO_RS01365,degU,spo0A
GO:0015698	inorganic anion transport	biological_process	3/378	12/2932	1.93915343915344	0.193977819901785	0.527011693020039	3	KSO_RS05860,KSO_RS07520,KSO_RS07525	KSO_RS05860,KSO_RS07520,pstC
GO:0031328	positive regulation of cellular biosynthetic process	biological_process	3/378	12/2932	1.93915343915344	0.193977819901785	0.527011693020039	3	KSO_RS01365,KSO_RS02635,KSO_RS07880	KSO_RS01365,degU,spo0A
GO:0098660	inorganic ion transmembrane transport	biological_process	3/378	12/2932	1.93915343915344	0.193977819901785	0.527011693020039	3	KSO_RS01960,KSO_RS11595,KSO_RS11600	KSO_RS01960,ctaD,ctaE
GO:1904680	peptide transmembrane transporter activity	molecular_function	3/378	12/2932	1.93915343915344	0.193977819901785	0.527011693020039	3	KSO_RS12530,KSO_RS13600,KSO_RS17290	KSO_RS12530,KSO_RS13600,KSO_RS17290
GO:0032506	cytokinetic process	biological_process	4/378	18/2932	1.72369194591417	0.194010100964287	0.527011693020039	4	KSO_RS02775,KSO_RS07880,KSO_RS10565,KSO_RS18875	KSO_RS02775,spo0A,spoVG,spoVS
GO:0090529	cell septum assembly	biological_process	4/378	18/2932	1.72369194591417	0.194010100964287	0.527011693020039	4	KSO_RS02775,KSO_RS07880,KSO_RS10565,KSO_RS18875	KSO_RS02775,spo0A,spoVG,spoVS
GO:0008104	protein localization	biological_process	9/378	51/2932	1.3688141923436	0.203285861935642	0.527011693020039	9	KSO_RS09630,KSO_RS10870,KSO_RS12530,KSO_RS12535,KSO_RS12540,KSO_RS12545,KSO_RS13585,KSO_RS13590,KSO_RS13600	KSO_RS12530,KSO_RS12535,KSO_RS12540,KSO_RS12545,KSO_RS13585,KSO_RS13600,csaA,fliR,oppC
GO:0098796	membrane protein complex	cellular_component	7/378	38/2932	1.42884990253411	0.210550677737575	0.527011693020039	7	KSO_RS01950,KSO_RS01955,KSO_RS01960,KSO_RS01965,KSO_RS11595,KSO_RS12530,KSO_RS13600	KSO_RS01950,KSO_RS01960,KSO_RS12530,KSO_RS13600,atpA,atpD,ctaE
GO:0004252	serine-type endopeptidase activity	molecular_function	5/378	25/2932	1.55132275132275	0.212523643458998	0.527011693020039	5	KSO_RS01210,KSO_RS03960,KSO_RS06295,KSO_RS11415,KSO_RS14070	KSO_RS01210,KSO_RS03960,KSO_RS11415,KSO_RS14070,lonB
GO:0015399	primary active transmembrane transporter activity	molecular_function	8/378	45/2932	1.37895355673133	0.216215245445135	0.527011693020039	8	KSO_RS01950,KSO_RS01955,KSO_RS01960,KSO_RS01965,KSO_RS03680,KSO_RS03820,KSO_RS11235,KSO_RS11595	KSO_RS01950,KSO_RS01960,KSO_RS03820,KSO_RS11235,atpA,atpD,cadA,ctaE
GO:0000166	nucleotide binding	molecular_function	75/378	536/2932	1.08534707415304	0.219417533945013	0.527011693020039	75	KSO_RS00020,KSO_RS00425,KSO_RS00640,KSO_RS00690,KSO_RS01205,KSO_RS01845,KSO_RS01955,KSO_RS01960,KSO_RS01965,KSO_RS02340,KSO_RS02375,KSO_RS02825,KSO_RS03345,KSO_RS03355,KSO_RS03680,KSO_RS03820,KSO_RS04050,KSO_RS04295,KSO_RS04450,KSO_RS04475,KSO_RS05205,KSO_RS05340,KSO_RS05565,KSO_RS05845,KSO_RS05860,KSO_RS05900,KSO_RS06120,KSO_RS06140,KSO_RS06295,KSO_RS06600,KSO_RS07285,KSO_RS07450,KSO_RS07775,KSO…	KSO_RS00425,KSO_RS00640,KSO_RS01205,KSO_RS01845,KSO_RS01960,KSO_RS02340,KSO_RS03355,KSO_RS03820,KSO_RS04050,KSO_RS04450,KSO_RS05860,KSO_RS05900,KSO_RS06120,KSO_RS06140,KSO_RS07450,KSO_RS07940,KSO_RS07945,KSO_RS08010,KSO_RS08570,KSO_RS09220,KSO_RS09470,KSO_RS09830,KSO_RS09835,KSO_RS09840,KSO_RS09860,KSO_RS11235,KSO_RS12535,KSO_RS12760,KSO_RS13375,KSO_RS13585,KSO_RS13700,KSO_RS14085,KSO_RS14335,KSO…
GO:1901265	nucleoside phosphate binding	molecular_function	75/378	536/2932	1.08534707415304	0.219417533945013	0.527011693020039	75	KSO_RS00020,KSO_RS00425,KSO_RS00640,KSO_RS00690,KSO_RS01205,KSO_RS01845,KSO_RS01955,KSO_RS01960,KSO_RS01965,KSO_RS02340,KSO_RS02375,KSO_RS02825,KSO_RS03345,KSO_RS03355,KSO_RS03680,KSO_RS03820,KSO_RS04050,KSO_RS04295,KSO_RS04450,KSO_RS04475,KSO_RS05205,KSO_RS05340,KSO_RS05565,KSO_RS05845,KSO_RS05860,KSO_RS05900,KSO_RS06120,KSO_RS06140,KSO_RS06295,KSO_RS06600,KSO_RS07285,KSO_RS07450,KSO_RS07775,KSO…	KSO_RS00425,KSO_RS00640,KSO_RS01205,KSO_RS01845,KSO_RS01960,KSO_RS02340,KSO_RS03355,KSO_RS03820,KSO_RS04050,KSO_RS04450,KSO_RS05860,KSO_RS05900,KSO_RS06120,KSO_RS06140,KSO_RS07450,KSO_RS07940,KSO_RS07945,KSO_RS08010,KSO_RS08570,KSO_RS09220,KSO_RS09470,KSO_RS09830,KSO_RS09835,KSO_RS09840,KSO_RS09860,KSO_RS11235,KSO_RS12535,KSO_RS12760,KSO_RS13375,KSO_RS13585,KSO_RS13700,KSO_RS14085,KSO_RS14335,KSO…
GO:0000027	ribosomal large subunit assembly	biological_process	2/378	7/2932	2.2161753590325	0.22511027084822	0.527011693020039	2	KSO_RS07450,KSO_RS18445	KSO_RS07450,rplW
GO:0006084	acetyl-CoA metabolic process	biological_process	2/378	7/2932	2.2161753590325	0.22511027084822	0.527011693020039	2	KSO_RS09485,KSO_RS15200	acoA,odhB
GO:0006561	proline biosynthetic process	biological_process	2/378	7/2932	2.2161753590325	0.22511027084822	0.527011693020039	2	KSO_RS09705,KSO_RS12470	proB
GO:0009898	cytoplasmic side of plasma membrane	cellular_component	2/378	7/2932	2.2161753590325	0.22511027084822	0.527011693020039	2	KSO_RS01500,KSO_RS11425	ftsA,pruA
GO:0016833	oxo-acid-lyase activity	molecular_function	2/378	7/2932	2.2161753590325	0.22511027084822	0.527011693020039	2	KSO_RS07960,KSO_RS09850	KSO_RS09850,prpB
GO:0016885	ligase activity, forming carbon-carbon bonds	molecular_function	2/378	7/2932	2.2161753590325	0.22511027084822	0.527011693020039	2	KSO_RS09840,KSO_RS11620	KSO_RS09840,pyc
GO:0042273	ribosomal large subunit biogenesis	biological_process	2/378	7/2932	2.2161753590325	0.22511027084822	0.527011693020039	2	KSO_RS07450,KSO_RS18445	KSO_RS07450,rplW
GO:0043590	bacterial nucleoid	cellular_component	2/378	7/2932	2.2161753590325	0.22511027084822	0.527011693020039	2	KSO_RS07450,KSO_RS08570	KSO_RS07450,KSO_RS08570
GO:0055129	L-proline biosynthetic process	biological_process	2/378	7/2932	2.2161753590325	0.22511027084822	0.527011693020039	2	KSO_RS09705,KSO_RS12470	proB
GO:0098552	side of membrane	cellular_component	2/378	7/2932	2.2161753590325	0.22511027084822	0.527011693020039	2	KSO_RS01500,KSO_RS11425	ftsA,pruA
GO:0098562	cytoplasmic side of membrane	cellular_component	2/378	7/2932	2.2161753590325	0.22511027084822	0.527011693020039	2	KSO_RS01500,KSO_RS11425	ftsA,pruA
GO:1901682	sulfur compound transmembrane transporter activity	molecular_function	2/378	7/2932	2.2161753590325	0.22511027084822	0.527011693020039	2	KSO_RS03025,KSO_RS14630	KSO_RS03025,KSO_RS14630
GO:0006879	cellular iron ion homeostasis	biological_process	3/378	13/2932	1.78998778998779	0.22958608137151	0.527011693020039	3	KSO_RS03810,KSO_RS03815,KSO_RS04120	KSO_RS03810,KSO_RS03815,sufU
GO:0010628	positive regulation of gene expression	biological_process	3/378	13/2932	1.78998778998779	0.22958608137151	0.527011693020039	3	KSO_RS01365,KSO_RS02635,KSO_RS07880	KSO_RS01365,degU,spo0A
GO:0019344	cysteine biosynthetic process	biological_process	3/378	13/2932	1.78998778998779	0.22958608137151	0.527011693020039	3	KSO_RS07010,KSO_RS07015,KSO_RS11275	KSO_RS07010,KSO_RS07015,KSO_RS11275
GO:0046174	polyol catabolic process	biological_process	3/378	13/2932	1.78998778998779	0.22958608137151	0.527011693020039	3	KSO_RS00690,KSO_RS00695,KSO_RS00710	KSO_RS00710,iolC,iolD
GO:0051173	positive regulation of nitrogen compound metabolic process	biological_process	3/378	13/2932	1.78998778998779	0.22958608137151	0.527011693020039	3	KSO_RS01365,KSO_RS02635,KSO_RS07880	KSO_RS01365,degU,spo0A
GO:0051537	2 iron, 2 sulfur cluster binding	molecular_function	3/378	13/2932	1.78998778998779	0.22958608137151	0.527011693020039	3	KSO_RS04120,KSO_RS07955,KSO_RS08790	KSO_RS07955,KSO_RS08790,sufU
GO:1901617	organic hydroxy compound biosynthetic process	biological_process	3/378	13/2932	1.78998778998779	0.22958608137151	0.527011693020039	3	KSO_RS02375,KSO_RS02380,KSO_RS14305	KSO_RS14305,alsS,budA
GO:0008509	anion transmembrane transporter activity	molecular_function	9/378	53/2932	1.31716082659479	0.237049042483673	0.527011693020039	9	KSO_RS00810,KSO_RS02365,KSO_RS03025,KSO_RS03820,KSO_RS05220,KSO_RS09910,KSO_RS14630,KSO_RS17440,KSO_RS17780	KSO_RS00810,KSO_RS02365,KSO_RS03025,KSO_RS03820,KSO_RS09910,KSO_RS14630,KSO_RS17780,alaP,putP
GO:0008144	drug binding	molecular_function	65/378	464/2932	1.08659459952563	0.237918413457419	0.527011693020039	65	KSO_RS00425,KSO_RS00640,KSO_RS00690,KSO_RS01445,KSO_RS01550,KSO_RS01920,KSO_RS01955,KSO_RS01960,KSO_RS01965,KSO_RS02825,KSO_RS03220,KSO_RS03250,KSO_RS03355,KSO_RS03680,KSO_RS03820,KSO_RS04115,KSO_RS04295,KSO_RS04450,KSO_RS05205,KSO_RS05340,KSO_RS05565,KSO_RS05860,KSO_RS06120,KSO_RS06295,KSO_RS06600,KSO_RS07010,KSO_RS07015,KSO_RS07450,KSO_RS07775,KSO_RS08010,KSO_RS08570,KSO_RS08670,KSO_RS09265,KSO…	KSO_RS00425,KSO_RS00640,KSO_RS01445,KSO_RS01550,KSO_RS01960,KSO_RS03220,KSO_RS03250,KSO_RS03355,KSO_RS03820,KSO_RS04115,KSO_RS04450,KSO_RS05860,KSO_RS06120,KSO_RS07010,KSO_RS07015,KSO_RS07450,KSO_RS08010,KSO_RS08570,KSO_RS09265,KSO_RS09470,KSO_RS09835,KSO_RS09840,KSO_RS09860,KSO_RS11235,KSO_RS12535,KSO_RS12760,KSO_RS13375,KSO_RS13585,KSO_RS13700,KSO_RS14085,KSO_RS14335,KSO_RS15180,KSO_RS18125,acs…
GO:0000303	response to superoxide	biological_process	1/378	2/2932	3.87830687830688	0.241261846479953	0.527011693020039	1	KSO_RS09465	KSO_RS09465
GO:0000305	response to oxygen radical	biological_process	1/378	2/2932	3.87830687830688	0.241261846479953	0.527011693020039	1	KSO_RS09465	KSO_RS09465
GO:0000966	RNA 5'-end processing	biological_process	1/378	2/2932	3.87830687830688	0.241261846479953	0.527011693020039	1	KSO_RS00005	rnpA
GO:0003842	1-pyrroline-5-carboxylate dehydrogenase activity	molecular_function	1/378	2/2932	3.87830687830688	0.241261846479953	0.527011693020039	1	KSO_RS01500	pruA
GO:0003858	3-hydroxybutyrate dehydrogenase activity	molecular_function	1/378	2/2932	3.87830687830688	0.241261846479953	0.527011693020039	1	KSO_RS09925	KSO_RS09925
GO:0003861	3-isopropylmalate dehydratase activity	molecular_function	1/378	2/2932	3.87830687830688	0.241261846479953	0.527011693020039	1	KSO_RS06270	leuC
GO:0004066	asparagine synthase (glutamine-hydrolyzing) activity	molecular_function	1/378	2/2932	3.87830687830688	0.241261846479953	0.527011693020039	1	KSO_RS13845	asnB
GO:0004067	asparaginase activity	molecular_function	1/378	2/2932	3.87830687830688	0.241261846479953	0.527011693020039	1	KSO_RS08305	KSO_RS08305
GO:0004075	biotin carboxylase activity	molecular_function	1/378	2/2932	3.87830687830688	0.241261846479953	0.527011693020039	1	KSO_RS09840	KSO_RS09840
GO:0004122	cystathionine beta-synthase activity	molecular_function	1/378	2/2932	3.87830687830688	0.241261846479953	0.527011693020039	1	KSO_RS07010	KSO_RS07010
GO:0004324	ferredoxin-NADP+ reductase activity	molecular_function	1/378	2/2932	3.87830687830688	0.241261846479953	0.527011693020039	1	KSO_RS17430	KSO_RS17430
GO:0004352	glutamate dehydrogenase (NAD+) activity	molecular_function	1/378	2/2932	3.87830687830688	0.241261846479953	0.527011693020039	1	KSO_RS01495	KSO_RS01495
GO:0004353	glutamate dehydrogenase [NAD(P)+] activity	molecular_function	1/378	2/2932	3.87830687830688	0.241261846479953	0.527011693020039	1	KSO_RS01495	KSO_RS01495
GO:0004413	homoserine kinase activity	molecular_function	1/378	2/2932	3.87830687830688	0.241261846479953	0.527011693020039	1	KSO_RS04295	thrB
GO:0004742	dihydrolipoyllysine-residue acetyltransferase activity	molecular_function	1/378	2/2932	3.87830687830688	0.241261846479953	0.527011693020039	1	KSO_RS15190	KSO_RS15190
GO:0004851	uroporphyrin-III C-methyltransferase activity	molecular_function	1/378	2/2932	3.87830687830688	0.241261846479953	0.527011693020039	1	KSO_RS17425	cobA
GO:0005298	proline:sodium symporter activity	molecular_function	1/378	2/2932	3.87830687830688	0.241261846479953	0.527011693020039	1	KSO_RS17440	putP
GO:0005310	dicarboxylic acid transmembrane transporter activity	molecular_function	1/378	2/2932	3.87830687830688	0.241261846479953	0.527011693020039	1	KSO_RS03025	KSO_RS03025
GO:0005326	neurotransmitter transmembrane transporter activity	molecular_function	1/378	2/2932	3.87830687830688	0.241261846479953	0.527011693020039	1	KSO_RS03025	KSO_RS03025
GO:0005385	zinc ion transmembrane transporter activity	molecular_function	1/378	2/2932	3.87830687830688	0.241261846479953	0.527011693020039	1	KSO_RS03680	cadA
GO:0005948	acetolactate synthase complex	cellular_component	1/378	2/2932	3.87830687830688	0.241261846479953	0.527011693020039	1	KSO_RS02375	alsS
GO:0006086	acetyl-CoA biosynthetic process from pyruvate	biological_process	1/378	2/2932	3.87830687830688	0.241261846479953	0.527011693020039	1	KSO_RS15200	acoA
GO:0006113	fermentation	biological_process	1/378	2/2932	3.87830687830688	0.241261846479953	0.527011693020039	1	KSO_RS09290	ablA
GO:0006213	pyrimidine nucleoside metabolic process	biological_process	1/378	2/2932	3.87830687830688	0.241261846479953	0.527011693020039	1	KSO_RS00805	KSO_RS00805
GO:0006529	asparagine biosynthetic process	biological_process	1/378	2/2932	3.87830687830688	0.241261846479953	0.527011693020039	1	KSO_RS13845	asnB
GO:0006538	glutamate catabolic process	biological_process	1/378	2/2932	3.87830687830688	0.241261846479953	0.527011693020039	1	KSO_RS01495	KSO_RS01495
GO:0006577	amino-acid betaine metabolic process	biological_process	1/378	2/2932	3.87830687830688	0.241261846479953	0.527011693020039	1	KSO_RS04925	betB
GO:0006578	amino-acid betaine biosynthetic process	biological_process	1/378	2/2932	3.87830687830688	0.241261846479953	0.527011693020039	1	KSO_RS04925	betB
GO:0006662	glycerol ether metabolic process	biological_process	1/378	2/2932	3.87830687830688	0.241261846479953	0.527011693020039	1	KSO_RS06150	trxA
GO:0006706	steroid catabolic process	biological_process	1/378	2/2932	3.87830687830688	0.241261846479953	0.527011693020039	1	KSO_RS08180	KSO_RS08180
GO:0006707	cholesterol catabolic process	biological_process	1/378	2/2932	3.87830687830688	0.241261846479953	0.527011693020039	1	KSO_RS08180	KSO_RS08180
GO:0006754	ATP biosynthetic process	biological_process	1/378	2/2932	3.87830687830688	0.241261846479953	0.527011693020039	1	KSO_RS01960	KSO_RS01960
GO:0006801	superoxide metabolic process	biological_process	1/378	2/2932	3.87830687830688	0.241261846479953	0.527011693020039	1	KSO_RS09465	KSO_RS09465
GO:0006857	oligopeptide transport	biological_process	1/378	2/2932	3.87830687830688	0.241261846479953	0.527011693020039	1	KSO_RS17290	KSO_RS17290
GO:0008202	steroid metabolic process	biological_process	1/378	2/2932	3.87830687830688	0.241261846479953	0.527011693020039	1	KSO_RS08180	KSO_RS08180
GO:0008203	cholesterol metabolic process	biological_process	1/378	2/2932	3.87830687830688	0.241261846479953	0.527011693020039	1	KSO_RS08180	KSO_RS08180
GO:0008271	secondary active sulfate transmembrane transporter activity	molecular_function	1/378	2/2932	3.87830687830688	0.241261846479953	0.527011693020039	1	KSO_RS03025	KSO_RS03025
GO:0008395	steroid hydroxylase activity	molecular_function	1/378	2/2932	3.87830687830688	0.241261846479953	0.527011693020039	1	KSO_RS08180	KSO_RS08180
GO:0008531	riboflavin kinase activity	molecular_function	1/378	2/2932	3.87830687830688	0.241261846479953	0.527011693020039	1	KSO_RS10720	ribF
GO:0008663	2',3'-cyclic-nucleotide 2'-phosphodiesterase activity	molecular_function	1/378	2/2932	3.87830687830688	0.241261846479953	0.527011693020039	1	KSO_RS15325	KSO_RS15325
GO:0008710	8-amino-7-oxononanoate synthase activity	molecular_function	1/378	2/2932	3.87830687830688	0.241261846479953	0.527011693020039	1	KSO_RS09890	bioF
GO:0008783	agmatinase activity	molecular_function	1/378	2/2932	3.87830687830688	0.241261846479953	0.527011693020039	1	KSO_RS00815	hutG
GO:0009164	nucleoside catabolic process	biological_process	1/378	2/2932	3.87830687830688	0.241261846479953	0.527011693020039	1	KSO_RS07005	mtnN
GO:0009398	FMN biosynthetic process	biological_process	1/378	2/2932	3.87830687830688	0.241261846479953	0.527011693020039	1	KSO_RS10720	ribF
GO:0009486	cytochrome bo3 ubiquinol oxidase activity	molecular_function	1/378	2/2932	3.87830687830688	0.241261846479953	0.527011693020039	1	KSO_RS11595	ctaE
GO:0015085	calcium ion transmembrane transporter activity	molecular_function	1/378	2/2932	3.87830687830688	0.241261846479953	0.527011693020039	1	KSO_RS11235	KSO_RS11235
GO:0015105	arsenite transmembrane transporter activity	molecular_function	1/378	2/2932	3.87830687830688	0.241261846479953	0.527011693020039	1	KSO_RS02365	KSO_RS02365
GO:0015116	sulfate transmembrane transporter activity	molecular_function	1/378	2/2932	3.87830687830688	0.241261846479953	0.527011693020039	1	KSO_RS03025	KSO_RS03025
GO:0015128	gluconate transmembrane transporter activity	molecular_function	1/378	2/2932	3.87830687830688	0.241261846479953	0.527011693020039	1	KSO_RS09910	KSO_RS09910
GO:0015138	fumarate transmembrane transporter activity	molecular_function	1/378	2/2932	3.87830687830688	0.241261846479953	0.527011693020039	1	KSO_RS03025	KSO_RS03025
GO:0015141	succinate transmembrane transporter activity	molecular_function	1/378	2/2932	3.87830687830688	0.241261846479953	0.527011693020039	1	KSO_RS03025	KSO_RS03025
GO:0015556	C4-dicarboxylate transmembrane transporter activity	molecular_function	1/378	2/2932	3.87830687830688	0.241261846479953	0.527011693020039	1	KSO_RS03025	KSO_RS03025
GO:0015740	C4-dicarboxylate transport	biological_process	1/378	2/2932	3.87830687830688	0.241261846479953	0.527011693020039	1	KSO_RS03025	KSO_RS03025
GO:0015824	proline transport	biological_process	1/378	2/2932	3.87830687830688	0.241261846479953	0.527011693020039	1	KSO_RS17440	putP
GO:0015925	galactosidase activity	molecular_function	1/378	2/2932	3.87830687830688	0.241261846479953	0.527011693020039	1	KSO_RS05355	melA
GO:0015985	energy coupled proton transport, down electrochemical gradient	biological_process	1/378	2/2932	3.87830687830688	0.241261846479953	0.527011693020039	1	KSO_RS01960	KSO_RS01960
GO:0015986	ATP synthesis coupled proton transport	biological_process	1/378	2/2932	3.87830687830688	0.241261846479953	0.527011693020039	1	KSO_RS01960	KSO_RS01960
GO:0016125	sterol metabolic process	biological_process	1/378	2/2932	3.87830687830688	0.241261846479953	0.527011693020039	1	KSO_RS08180	KSO_RS08180
GO:0016127	sterol catabolic process	biological_process	1/378	2/2932	3.87830687830688	0.241261846479953	0.527011693020039	1	KSO_RS08180	KSO_RS08180
GO:0016418	S-acetyltransferase activity	molecular_function	1/378	2/2932	3.87830687830688	0.241261846479953	0.527011693020039	1	KSO_RS15190	KSO_RS15190
GO:0016453	C-acetyltransferase activity	molecular_function	1/378	2/2932	3.87830687830688	0.241261846479953	0.527011693020039	1	KSO_RS07935	KSO_RS07935
GO:0016703	oxidoreductase activity, acting on single donors with incorporation of molecular oxygen, incorporation of one atom of oxygen (internal monooxygenases or internal mixed function oxidases)	molecular_function	1/378	2/2932	3.87830687830688	0.241261846479953	0.527011693020039	1	KSO_RS08120	fabD
GO:0016730	oxidoreductase activity, acting on iron-sulfur proteins as donors	molecular_function	1/378	2/2932	3.87830687830688	0.241261846479953	0.527011693020039	1	KSO_RS17430	KSO_RS17430
GO:0016731	oxidoreductase activity, acting on iron-sulfur proteins as donors, NAD or NADP as acceptor	molecular_function	1/378	2/2932	3.87830687830688	0.241261846479953	0.527011693020039	1	KSO_RS17430	KSO_RS17430
GO:0016748	succinyltransferase activity	molecular_function	1/378	2/2932	3.87830687830688	0.241261846479953	0.527011693020039	1	KSO_RS09485	odhB
GO:0016822	hydrolase activity, acting on acid carbon-carbon bonds	molecular_function	1/378	2/2932	3.87830687830688	0.241261846479953	0.527011693020039	1	KSO_RS00695	iolD
GO:0016823	hydrolase activity, acting on acid carbon-carbon bonds, in ketonic substances	molecular_function	1/378	2/2932	3.87830687830688	0.241261846479953	0.527011693020039	1	KSO_RS00695	iolD
GO:0018104	peptidoglycan-protein cross-linking	biological_process	1/378	2/2932	3.87830687830688	0.241261846479953	0.527011693020039	1	KSO_RS12050	KSO_RS12050
GO:0018580	nitronate monooxygenase activity	molecular_function	1/378	2/2932	3.87830687830688	0.241261846479953	0.527011693020039	1	KSO_RS08120	fabD
GO:0018904	ether metabolic process	biological_process	1/378	2/2932	3.87830687830688	0.241261846479953	0.527011693020039	1	KSO_RS06150	trxA
GO:0019220	regulation of phosphate metabolic process	biological_process	1/378	2/2932	3.87830687830688	0.241261846479953	0.527011693020039	1	KSO_RS03355	KSO_RS03355
GO:0019285	glycine betaine biosynthetic process from choline	biological_process	1/378	2/2932	3.87830687830688	0.241261846479953	0.527011693020039	1	KSO_RS04925	betB
GO:0019430	removal of superoxide radicals	biological_process	1/378	2/2932	3.87830687830688	0.241261846479953	0.527011693020039	1	KSO_RS09465	KSO_RS09465
GO:0019605	butyrate metabolic process	biological_process	1/378	2/2932	3.87830687830688	0.241261846479953	0.527011693020039	1	KSO_RS07940	KSO_RS07940
GO:0019695	choline metabolic process	biological_process	1/378	2/2932	3.87830687830688	0.241261846479953	0.527011693020039	1	KSO_RS04925	betB
GO:0030523	dihydrolipoamide S-acyltransferase activity	molecular_function	1/378	2/2932	3.87830687830688	0.241261846479953	0.527011693020039	1	KSO_RS15190	KSO_RS15190
GO:0031119	tRNA pseudouridine synthesis	biological_process	1/378	2/2932	3.87830687830688	0.241261846479953	0.527011693020039	1	KSO_RS10725	truB
GO:0031402	sodium ion binding	molecular_function	1/378	2/2932	3.87830687830688	0.241261846479953	0.527011693020039	1	KSO_RS17440	putP
GO:0031455	glycine betaine metabolic process	biological_process	1/378	2/2932	3.87830687830688	0.241261846479953	0.527011693020039	1	KSO_RS04925	betB
GO:0031456	glycine betaine biosynthetic process	biological_process	1/378	2/2932	3.87830687830688	0.241261846479953	0.527011693020039	1	KSO_RS04925	betB
GO:0033388	putrescine biosynthetic process from arginine	biological_process	1/378	2/2932	3.87830687830688	0.241261846479953	0.527011693020039	1	KSO_RS00815	hutG
GO:0033389	putrescine biosynthetic process from arginine, using agmatinase	biological_process	1/378	2/2932	3.87830687830688	0.241261846479953	0.527011693020039	1	KSO_RS00815	hutG
GO:0034077	butanediol metabolic process	biological_process	1/378	2/2932	3.87830687830688	0.241261846479953	0.527011693020039	1	KSO_RS02375	alsS
GO:0034471	ncRNA 5'-end processing	biological_process	1/378	2/2932	3.87830687830688	0.241261846479953	0.527011693020039	1	KSO_RS00005	rnpA
GO:0034614	cellular response to reactive oxygen species	biological_process	1/378	2/2932	3.87830687830688	0.241261846479953	0.527011693020039	1	KSO_RS09465	KSO_RS09465
GO:0034656	nucleobase-containing small molecule catabolic process	biological_process	1/378	2/2932	3.87830687830688	0.241261846479953	0.527011693020039	1	KSO_RS07005	mtnN
GO:0035524	proline transmembrane transport	biological_process	1/378	2/2932	3.87830687830688	0.241261846479953	0.527011693020039	1	KSO_RS17440	putP
GO:0036199	cholest-4-en-3-one 26-monooxygenase activity	molecular_function	1/378	2/2932	3.87830687830688	0.241261846479953	0.527011693020039	1	KSO_RS08180	KSO_RS08180
GO:0036422	heptaprenyl diphosphate synthase activity	molecular_function	1/378	2/2932	3.87830687830688	0.241261846479953	0.527011693020039	1	KSO_RS08700	hepT
GO:0042325	regulation of phosphorylation	biological_process	1/378	2/2932	3.87830687830688	0.241261846479953	0.527011693020039	1	KSO_RS03355	KSO_RS03355
GO:0042844	glycol metabolic process	biological_process	1/378	2/2932	3.87830687830688	0.241261846479953	0.527011693020039	1	KSO_RS02375	alsS
GO:0042879	aldonate transmembrane transporter activity	molecular_function	1/378	2/2932	3.87830687830688	0.241261846479953	0.527011693020039	1	KSO_RS09910	KSO_RS09910
GO:0043024	ribosomal small subunit binding	molecular_function	1/378	2/2932	3.87830687830688	0.241261846479953	0.527011693020039	1	KSO_RS02725	raiA
GO:0043594	outer endospore membrane	cellular_component	1/378	2/2932	3.87830687830688	0.241261846479953	0.527011693020039	1	KSO_RS01330	ywcE
GO:0043856	anti-sigma factor antagonist activity	molecular_function	1/378	2/2932	3.87830687830688	0.241261846479953	0.527011693020039	1	KSO_RS08370	spoIIAA
GO:0046444	FMN metabolic process	biological_process	1/378	2/2932	3.87830687830688	0.241261846479953	0.527011693020039	1	KSO_RS10720	ribF
GO:0046685	response to arsenic-containing substance	biological_process	1/378	2/2932	3.87830687830688	0.241261846479953	0.527011693020039	1	KSO_RS02365	KSO_RS02365
GO:0046686	response to cadmium ion	biological_process	1/378	2/2932	3.87830687830688	0.241261846479953	0.527011693020039	1	KSO_RS03680	cadA
GO:0047134	protein-disulfide reductase activity	molecular_function	1/378	2/2932	3.87830687830688	0.241261846479953	0.527011693020039	1	KSO_RS06150	trxA
GO:0051087	chaperone binding	molecular_function	1/378	2/2932	3.87830687830688	0.241261846479953	0.527011693020039	1	KSO_RS07285	grpE
GO:0051174	regulation of phosphorus metabolic process	biological_process	1/378	2/2932	3.87830687830688	0.241261846479953	0.527011693020039	1	KSO_RS03355	KSO_RS03355
GO:0051258	protein polymerization	biological_process	1/378	2/2932	3.87830687830688	0.241261846479953	0.527011693020039	1	KSO_RS08670	spoIVA
GO:0051606	detection of stimulus	biological_process	1/378	2/2932	3.87830687830688	0.241261846479953	0.527011693020039	1	KSO_RS07880	spo0A
GO:0062012	regulation of small molecule metabolic process	biological_process	1/378	2/2932	3.87830687830688	0.241261846479953	0.527011693020039	1	KSO_RS18885	purR
GO:0062014	negative regulation of small molecule metabolic process	biological_process	1/378	2/2932	3.87830687830688	0.241261846479953	0.527011693020039	1	KSO_RS18885	purR
GO:0070726	cell wall assembly	biological_process	1/378	2/2932	3.87830687830688	0.241261846479953	0.527011693020039	1	KSO_RS08670	spoIVA
GO:0070778	L-aspartate transmembrane transport	biological_process	1/378	2/2932	3.87830687830688	0.241261846479953	0.527011693020039	1	KSO_RS03025	KSO_RS03025
GO:0070981	L-asparagine biosynthetic process	biological_process	1/378	2/2932	3.87830687830688	0.241261846479953	0.527011693020039	1	KSO_RS13845	asnB
GO:0070982	L-asparagine metabolic process	biological_process	1/378	2/2932	3.87830687830688	0.241261846479953	0.527011693020039	1	KSO_RS13845	asnB
GO:0071450	cellular response to oxygen radical	biological_process	1/378	2/2932	3.87830687830688	0.241261846479953	0.527011693020039	1	KSO_RS09465	KSO_RS09465
GO:0071451	cellular response to superoxide	biological_process	1/378	2/2932	3.87830687830688	0.241261846479953	0.527011693020039	1	KSO_RS09465	KSO_RS09465
GO:0072349	modified amino acid transmembrane transporter activity	molecular_function	1/378	2/2932	3.87830687830688	0.241261846479953	0.527011693020039	1	KSO_RS14630	KSO_RS14630
GO:0098869	cellular oxidant detoxification	biological_process	1/378	2/2932	3.87830687830688	0.241261846479953	0.527011693020039	1	KSO_RS09465	KSO_RS09465
GO:0106029	tRNA pseudouridine synthase activity	molecular_function	1/378	2/2932	3.87830687830688	0.241261846479953	0.527011693020039	1	KSO_RS10725	truB
GO:1901658	glycosyl compound catabolic process	biological_process	1/378	2/2932	3.87830687830688	0.241261846479953	0.527011693020039	1	KSO_RS07005	mtnN
GO:1902475	L-alpha-amino acid transmembrane transport	biological_process	1/378	2/2932	3.87830687830688	0.241261846479953	0.527011693020039	1	KSO_RS03025	KSO_RS03025
GO:1902644	tertiary alcohol metabolic process	biological_process	1/378	2/2932	3.87830687830688	0.241261846479953	0.527011693020039	1	KSO_RS14305	KSO_RS14305
GO:1902645	tertiary alcohol biosynthetic process	biological_process	1/378	2/2932	3.87830687830688	0.241261846479953	0.527011693020039	1	KSO_RS14305	KSO_RS14305
GO:0009072	aromatic amino acid family metabolic process	biological_process	6/378	33/2932	1.41029341029341	0.245860599251561	0.536296491285275	6	KSO_RS00815,KSO_RS00820,KSO_RS00825,KSO_RS00830,KSO_RS08715,KSO_RS08720	aroB,aroC,hutG,hutH,hutI,hutU
GO:0004721	phosphoprotein phosphatase activity	molecular_function	4/378	20/2932	1.55132275132275	0.251953838846162	0.548035186190804	4	KSO_RS00465,KSO_RS00640,KSO_RS04880,KSO_RS17205	KSO_RS00465,KSO_RS00640,KSO_RS04880,KSO_RS17205
GO:0034622	cellular protein-containing complex assembly	biological_process	4/378	20/2932	1.55132275132275	0.251953838846162	0.548035186190804	4	KSO_RS07450,KSO_RS08520,KSO_RS08670,KSO_RS18445	KSO_RS07450,KSO_RS08520,rplW,spoIVA
GO:1902494	catalytic complex	cellular_component	8/378	47/2932	1.32027468197681	0.253399811500697	0.550402975615054	8	KSO_RS01735,KSO_RS02375,KSO_RS02825,KSO_RS06155,KSO_RS09485,KSO_RS09860,KSO_RS11010,KSO_RS11595	KSO_RS01735,KSO_RS09860,alsS,ctaE,odhB,sucD,uvrA,uvrC
GO:0019725	cellular homeostasis	biological_process	5/378	27/2932	1.43640995492847	0.263034825687607	0.569723813725619	5	KSO_RS03810,KSO_RS03815,KSO_RS04120,KSO_RS06150,KSO_RS15185	KSO_RS03810,KSO_RS03815,lpdA,sufU,trxA
GO:0044391	ribosomal subunit	cellular_component	5/378	27/2932	1.43640995492847	0.263034825687607	0.569723813725619	5	KSO_RS02725,KSO_RS10810,KSO_RS18445,KSO_RS18460,KSO_RS18805	KSO_RS18805,raiA,rplW,rpsB,rpsJ
GO:0000917	division septum assembly	biological_process	3/378	14/2932	1.66213151927438	0.266262291260538	0.573488011945774	3	KSO_RS02775,KSO_RS10565,KSO_RS18875	KSO_RS02775,spoVG,spoVS
GO:0006553	lysine metabolic process	biological_process	3/378	14/2932	1.66213151927438	0.266262291260538	0.573488011945774	3	KSO_RS03250,KSO_RS09290,KSO_RS09485	KSO_RS03250,ablA,odhB
GO:0010604	positive regulation of macromolecule metabolic process	biological_process	3/378	14/2932	1.66213151927438	0.266262291260538	0.573488011945774	3	KSO_RS01365,KSO_RS02635,KSO_RS07880	KSO_RS01365,degU,spo0A
GO:0046916	cellular transition metal ion homeostasis	biological_process	3/378	14/2932	1.66213151927438	0.266262291260538	0.573488011945774	3	KSO_RS03810,KSO_RS03815,KSO_RS04120	KSO_RS03810,KSO_RS03815,sufU
GO:0042626	ATPase-coupled transmembrane transporter activity	molecular_function	7/378	41/2932	1.32429990966576	0.271635215190672	0.580634326814665	7	KSO_RS01950,KSO_RS01955,KSO_RS01960,KSO_RS01965,KSO_RS03680,KSO_RS03820,KSO_RS11235	KSO_RS01950,KSO_RS01960,KSO_RS03820,KSO_RS11235,atpA,atpD,cadA
GO:0008236	serine-type peptidase activity	molecular_function	8/378	48/2932	1.29276895943563	0.272709458589049	0.580634326814665	8	KSO_RS01210,KSO_RS03960,KSO_RS06295,KSO_RS11415,KSO_RS12050,KSO_RS12525,KSO_RS13750,KSO_RS14070	KSO_RS01210,KSO_RS03960,KSO_RS11415,KSO_RS12050,KSO_RS12525,KSO_RS13750,KSO_RS14070,lonB
GO:0016825	hydrolase activity, acting on acid phosphorus-nitrogen bonds	molecular_function	8/378	48/2932	1.29276895943563	0.272709458589049	0.580634326814665	8	KSO_RS01210,KSO_RS03960,KSO_RS06295,KSO_RS11415,KSO_RS12050,KSO_RS12525,KSO_RS13750,KSO_RS14070	KSO_RS01210,KSO_RS03960,KSO_RS11415,KSO_RS12050,KSO_RS12525,KSO_RS13750,KSO_RS14070,lonB
GO:0017171	serine hydrolase activity	molecular_function	8/378	48/2932	1.29276895943563	0.272709458589049	0.580634326814665	8	KSO_RS01210,KSO_RS03960,KSO_RS06295,KSO_RS11415,KSO_RS12050,KSO_RS12525,KSO_RS13750,KSO_RS14070	KSO_RS01210,KSO_RS03960,KSO_RS11415,KSO_RS12050,KSO_RS12525,KSO_RS13750,KSO_RS14070,lonB
GO:0043228	non-membrane-bounded organelle	cellular_component	16/378	105/2932	1.181960191484	0.272727885359864	0.580634326814665	16	KSO_RS02155,KSO_RS02160,KSO_RS02675,KSO_RS02725,KSO_RS07450,KSO_RS08570,KSO_RS09510,KSO_RS10810,KSO_RS10870,KSO_RS10925,KSO_RS18445,KSO_RS18450,KSO_RS18455,KSO_RS18460,KSO_RS18805,KSO_RS18860	KSO_RS02155,KSO_RS02160,KSO_RS07450,KSO_RS08570,KSO_RS09510,KSO_RS10925,KSO_RS18805,KSO_RS18860,flgK,fliR,raiA,rplC,rplD,rplW,rpsB,rpsJ
GO:0004520	endodeoxyribonuclease activity	molecular_function	2/378	8/2932	1.93915343915344	0.275989822875542	0.580634326814665	2	KSO_RS02825,KSO_RS06155	uvrA,uvrC
GO:0006119	oxidative phosphorylation	biological_process	2/378	8/2932	1.93915343915344	0.275989822875542	0.580634326814665	2	KSO_RS11600,KSO_RS11605	coxB,ctaD
GO:0006537	glutamate biosynthetic process	biological_process	2/378	8/2932	1.93915343915344	0.275989822875542	0.580634326814665	2	KSO_RS01500,KSO_RS15800	KSO_RS15800,pruA
GO:0009068	aspartate family amino acid catabolic process	biological_process	2/378	8/2932	1.93915343915344	0.275989822875542	0.580634326814665	2	KSO_RS09290,KSO_RS09485	ablA,odhB
GO:0009423	chorismate biosynthetic process	biological_process	2/378	8/2932	1.93915343915344	0.275989822875542	0.580634326814665	2	KSO_RS08715,KSO_RS08720	aroB,aroC
GO:0019184	nonribosomal peptide biosynthetic process	biological_process	2/378	8/2932	1.93915343915344	0.275989822875542	0.580634326814665	2	KSO_RS04450,KSO_RS14305	KSO_RS04450,KSO_RS14305
GO:0032153	cell division site	cellular_component	2/378	8/2932	1.93915343915344	0.275989822875542	0.580634326814665	2	KSO_RS11425,KSO_RS11445	ftsA,spoVE
GO:0035384	thioester biosynthetic process	biological_process	2/378	8/2932	1.93915343915344	0.275989822875542	0.580634326814665	2	KSO_RS09840,KSO_RS15200	KSO_RS09840,acoA
GO:0042126	nitrate metabolic process	biological_process	2/378	8/2932	1.93915343915344	0.275989822875542	0.580634326814665	2	KSO_RS01715,KSO_RS01735	KSO_RS01735,narK
GO:0042128	nitrate assimilation	biological_process	2/378	8/2932	1.93915343915344	0.275989822875542	0.580634326814665	2	KSO_RS01715,KSO_RS01735	KSO_RS01735,narK
GO:0071616	acyl-CoA biosynthetic process	biological_process	2/378	8/2932	1.93915343915344	0.275989822875542	0.580634326814665	2	KSO_RS09840,KSO_RS15200	KSO_RS09840,acoA
GO:0140104	molecular carrier activity	molecular_function	2/378	8/2932	1.93915343915344	0.275989822875542	0.580634326814665	2	KSO_RS09800,KSO_RS09805	KSO_RS09800,KSO_RS09805
GO:0008652	cellular amino acid biosynthetic process	biological_process	19/378	128/2932	1.15137235449735	0.287644232687534	0.60432758299973	19	KSO_RS01500,KSO_RS01920,KSO_RS02375,KSO_RS03250,KSO_RS04295,KSO_RS05740,KSO_RS06270,KSO_RS07005,KSO_RS07010,KSO_RS07015,KSO_RS08715,KSO_RS08720,KSO_RS09705,KSO_RS11275,KSO_RS12470,KSO_RS13700,KSO_RS13845,KSO_RS14190,KSO_RS15800	KSO_RS03250,KSO_RS07010,KSO_RS07015,KSO_RS11275,KSO_RS13700,KSO_RS15800,alsS,argH,aroB,aroC,asnB,glyA,leuC,mtnN,proB,pruA,serC,thrB
GO:0070011	peptidase activity, acting on L-amino acid peptides	molecular_function	15/378	99/2932	1.17524450857784	0.289459732113966	0.607313334408049	15	KSO_RS01210,KSO_RS03960,KSO_RS05480,KSO_RS06295,KSO_RS09460,KSO_RS11415,KSO_RS11865,KSO_RS12050,KSO_RS12515,KSO_RS12525,KSO_RS12550,KSO_RS13750,KSO_RS14070,KSO_RS14490,KSO_RS18765	KSO_RS01210,KSO_RS03960,KSO_RS05480,KSO_RS09460,KSO_RS11415,KSO_RS11865,KSO_RS12050,KSO_RS12515,KSO_RS12525,KSO_RS12550,KSO_RS13750,KSO_RS14070,KSO_RS14490,ftsH,lonB
GO:0019439	aromatic compound catabolic process	biological_process	9/378	56/2932	1.24659863945578	0.291016546402637	0.60974895436743	9	KSO_RS00815,KSO_RS00820,KSO_RS00825,KSO_RS00830,KSO_RS04045,KSO_RS07005,KSO_RS07450,KSO_RS15325,KSO_RS17850	KSO_RS04045,KSO_RS07450,KSO_RS15325,hpaB,hutG,hutH,hutI,hutU,mtnN
GO:0016791	phosphatase activity	molecular_function	8/378	49/2932	1.26638591944714	0.292415606329655	0.611847871939767	8	KSO_RS00465,KSO_RS00640,KSO_RS02200,KSO_RS04275,KSO_RS04880,KSO_RS05765,KSO_RS15325,KSO_RS17205	KSO_RS00465,KSO_RS00640,KSO_RS02200,KSO_RS04275,KSO_RS04880,KSO_RS05765,KSO_RS15325,KSO_RS17205
GO:0006875	cellular metal ion homeostasis	biological_process	3/378	15/2932	1.55132275132275	0.303552285105332	0.632571744333168	3	KSO_RS03810,KSO_RS03815,KSO_RS04120	KSO_RS03810,KSO_RS03815,sufU
GO:0009295	nucleoid	cellular_component	3/378	15/2932	1.55132275132275	0.303552285105332	0.632571744333168	3	KSO_RS07450,KSO_RS08570,KSO_RS11960	KSO_RS07450,KSO_RS08570,KSO_RS11960
GO:0022626	cytosolic ribosome	cellular_component	3/378	15/2932	1.55132275132275	0.303552285105332	0.632571744333168	3	KSO_RS02725,KSO_RS18445,KSO_RS18805	KSO_RS18805,raiA,rplW
GO:0009081	branched-chain amino acid metabolic process	biological_process	4/378	22/2932	1.41029341029341	0.312897553280035	0.633550800755964	4	KSO_RS02375,KSO_RS06270,KSO_RS09850,KSO_RS09860	KSO_RS09850,KSO_RS09860,alsS,leuC
GO:0065003	protein-containing complex assembly	biological_process	4/378	22/2932	1.41029341029341	0.312897553280035	0.633550800755964	4	KSO_RS07450,KSO_RS08520,KSO_RS08670,KSO_RS18445	KSO_RS07450,KSO_RS08520,rplW,spoIVA
GO:0000160	phosphorelay signal transduction system	biological_process	5/378	29/2932	1.33734719941616	0.315924949667975	0.633550800755964	5	KSO_RS01805,KSO_RS02635,KSO_RS03760,KSO_RS07880,KSO_RS15180	KSO_RS03760,KSO_RS15180,degU,spo0A,spo0F
GO:0043169	cation binding	molecular_function	70/378	514/2932	1.05634817697075	0.316427084089621	0.633550800755964	70	KSO_RS00020,KSO_RS00460,KSO_RS00695,KSO_RS00805,KSO_RS00815,KSO_RS00820,KSO_RS01035,KSO_RS01115,KSO_RS01160,KSO_RS01205,KSO_RS01735,KSO_RS01785,KSO_RS01805,KSO_RS01845,KSO_RS02035,KSO_RS02200,KSO_RS02375,KSO_RS02525,KSO_RS02825,KSO_RS03260,KSO_RS03680,KSO_RS03780,KSO_RS04120,KSO_RS04690,KSO_RS04925,KSO_RS05205,KSO_RS05355,KSO_RS05480,KSO_RS05565,KSO_RS05845,KSO_RS06270,KSO_RS06480,KSO_RS07120,KSO…	KSO_RS00805,KSO_RS01035,KSO_RS01115,KSO_RS01205,KSO_RS01735,KSO_RS01785,KSO_RS01845,KSO_RS02200,KSO_RS02525,KSO_RS03260,KSO_RS03780,KSO_RS05480,KSO_RS07120,KSO_RS07425,KSO_RS08010,KSO_RS08180,KSO_RS08790,KSO_RS08795,KSO_RS08800,KSO_RS09280,KSO_RS09465,KSO_RS09840,KSO_RS09850,KSO_RS10355,KSO_RS11235,KSO_RS11865,KSO_RS12520,KSO_RS12550,KSO_RS13700,KSO_RS14070,KSO_RS15325,KSO_RS15940,KSO_RS16860,KSO…
GO:0016052	carbohydrate catabolic process	biological_process	11/378	72/2932	1.18503821281599	0.320156474643947	0.633550800755964	11	KSO_RS00690,KSO_RS00695,KSO_RS00710,KSO_RS01075,KSO_RS02060,KSO_RS03345,KSO_RS03355,KSO_RS04760,KSO_RS09360,KSO_RS09480,KSO_RS15185	KSO_RS00710,KSO_RS01075,KSO_RS03355,KSO_RS04760,bglA,gap,iolC,iolD,lpdA,sucA,xynA
GO:1901607	alpha-amino acid biosynthetic process	biological_process	17/378	116/2932	1.13674511950374	0.32182401447796	0.633550800755964	17	KSO_RS01500,KSO_RS01920,KSO_RS02375,KSO_RS03250,KSO_RS04295,KSO_RS05740,KSO_RS06270,KSO_RS07005,KSO_RS07010,KSO_RS07015,KSO_RS09705,KSO_RS11275,KSO_RS12470,KSO_RS13700,KSO_RS13845,KSO_RS14190,KSO_RS15800	KSO_RS03250,KSO_RS07010,KSO_RS07015,KSO_RS11275,KSO_RS13700,KSO_RS15800,alsS,argH,asnB,glyA,leuC,mtnN,proB,pruA,serC,thrB
GO:0006355	regulation of transcription, DNA-templated	biological_process	24/378	168/2932	1.10808767951625	0.323703228288186	0.633550800755964	24	KSO_RS01115,KSO_RS01365,KSO_RS02635,KSO_RS03150,KSO_RS03585,KSO_RS03760,KSO_RS05645,KSO_RS05860,KSO_RS06125,KSO_RS06190,KSO_RS07280,KSO_RS07880,KSO_RS09205,KSO_RS09745,KSO_RS12885,KSO_RS14130,KSO_RS14210,KSO_RS15165,KSO_RS15180,KSO_RS16200,KSO_RS16710,KSO_RS16715,KSO_RS18885,KSO_RS18900	KSO_RS01115,KSO_RS01365,KSO_RS03150,KSO_RS03585,KSO_RS03760,KSO_RS05860,KSO_RS06125,KSO_RS09205,KSO_RS09745,KSO_RS12885,KSO_RS14130,KSO_RS14210,KSO_RS15165,KSO_RS15180,KSO_RS16200,KSO_RS18900,degU,gerE,hrcA,purR,refZ,rsbW,sigB,spo0A
GO:0051252	regulation of RNA metabolic process	biological_process	24/378	168/2932	1.10808767951625	0.323703228288186	0.633550800755964	24	KSO_RS01115,KSO_RS01365,KSO_RS02635,KSO_RS03150,KSO_RS03585,KSO_RS03760,KSO_RS05645,KSO_RS05860,KSO_RS06125,KSO_RS06190,KSO_RS07280,KSO_RS07880,KSO_RS09205,KSO_RS09745,KSO_RS12885,KSO_RS14130,KSO_RS14210,KSO_RS15165,KSO_RS15180,KSO_RS16200,KSO_RS16710,KSO_RS16715,KSO_RS18885,KSO_RS18900	KSO_RS01115,KSO_RS01365,KSO_RS03150,KSO_RS03585,KSO_RS03760,KSO_RS05860,KSO_RS06125,KSO_RS09205,KSO_RS09745,KSO_RS12885,KSO_RS14130,KSO_RS14210,KSO_RS15165,KSO_RS15180,KSO_RS16200,KSO_RS18900,degU,gerE,hrcA,purR,refZ,rsbW,sigB,spo0A
GO:1903506	regulation of nucleic acid-templated transcription	biological_process	24/378	168/2932	1.10808767951625	0.323703228288186	0.633550800755964	24	KSO_RS01115,KSO_RS01365,KSO_RS02635,KSO_RS03150,KSO_RS03585,KSO_RS03760,KSO_RS05645,KSO_RS05860,KSO_RS06125,KSO_RS06190,KSO_RS07280,KSO_RS07880,KSO_RS09205,KSO_RS09745,KSO_RS12885,KSO_RS14130,KSO_RS14210,KSO_RS15165,KSO_RS15180,KSO_RS16200,KSO_RS16710,KSO_RS16715,KSO_RS18885,KSO_RS18900	KSO_RS01115,KSO_RS01365,KSO_RS03150,KSO_RS03585,KSO_RS03760,KSO_RS05860,KSO_RS06125,KSO_RS09205,KSO_RS09745,KSO_RS12885,KSO_RS14130,KSO_RS14210,KSO_RS15165,KSO_RS15180,KSO_RS16200,KSO_RS18900,degU,gerE,hrcA,purR,refZ,rsbW,sigB,spo0A
GO:2001141	regulation of RNA biosynthetic process	biological_process	24/378	168/2932	1.10808767951625	0.323703228288186	0.633550800755964	24	KSO_RS01115,KSO_RS01365,KSO_RS02635,KSO_RS03150,KSO_RS03585,KSO_RS03760,KSO_RS05645,KSO_RS05860,KSO_RS06125,KSO_RS06190,KSO_RS07280,KSO_RS07880,KSO_RS09205,KSO_RS09745,KSO_RS12885,KSO_RS14130,KSO_RS14210,KSO_RS15165,KSO_RS15180,KSO_RS16200,KSO_RS16710,KSO_RS16715,KSO_RS18885,KSO_RS18900	KSO_RS01115,KSO_RS01365,KSO_RS03150,KSO_RS03585,KSO_RS03760,KSO_RS05860,KSO_RS06125,KSO_RS09205,KSO_RS09745,KSO_RS12885,KSO_RS14130,KSO_RS14210,KSO_RS15165,KSO_RS15180,KSO_RS16200,KSO_RS18900,degU,gerE,hrcA,purR,refZ,rsbW,sigB,spo0A
GO:0033214	siderophore-dependent iron import into cell	biological_process	2/378	9/2932	1.72369194591417	0.32666056689181	0.633550800755964	2	KSO_RS03810,KSO_RS03815	KSO_RS03810,KSO_RS03815
GO:0046417	chorismate metabolic process	biological_process	2/378	9/2932	1.72369194591417	0.32666056689181	0.633550800755964	2	KSO_RS08715,KSO_RS08720	aroB,aroC
GO:0097164	ammonium ion metabolic process	biological_process	2/378	9/2932	1.72369194591417	0.32666056689181	0.633550800755964	2	KSO_RS00815,KSO_RS04925	betB,hutG
GO:1990234	transferase complex	cellular_component	2/378	9/2932	1.72369194591417	0.32666056689181	0.633550800755964	2	KSO_RS02375,KSO_RS09485	alsS,odhB
GO:0043226	organelle	cellular_component	16/378	109/2932	1.13858550555798	0.326789558514604	0.633550800755964	16	KSO_RS02155,KSO_RS02160,KSO_RS02675,KSO_RS02725,KSO_RS07450,KSO_RS08570,KSO_RS09510,KSO_RS10810,KSO_RS10870,KSO_RS10925,KSO_RS18445,KSO_RS18450,KSO_RS18455,KSO_RS18460,KSO_RS18805,KSO_RS18860	KSO_RS02155,KSO_RS02160,KSO_RS07450,KSO_RS08570,KSO_RS09510,KSO_RS10925,KSO_RS18805,KSO_RS18860,flgK,fliR,raiA,rplC,rplD,rplW,rpsB,rpsJ
GO:0000098	sulfur amino acid catabolic process	biological_process	1/378	3/2932	2.58553791887125	0.339146836934075	0.633550800755964	1	KSO_RS07015	KSO_RS07015
GO:0000724	double-strand break repair via homologous recombination	biological_process	1/378	3/2932	2.58553791887125	0.339146836934075	0.633550800755964	1	KSO_RS13920	addA
GO:0003712	transcription coregulator activity	molecular_function	1/378	3/2932	2.58553791887125	0.339146836934075	0.633550800755964	1	KSO_RS16715	rsbW
GO:0003714	transcription corepressor activity	molecular_function	1/378	3/2932	2.58553791887125	0.339146836934075	0.633550800755964	1	KSO_RS16715	rsbW
GO:0003984	acetolactate synthase activity	molecular_function	1/378	3/2932	2.58553791887125	0.339146836934075	0.633550800755964	1	KSO_RS02375	alsS
GO:0004112	cyclic-nucleotide phosphodiesterase activity	molecular_function	1/378	3/2932	2.58553791887125	0.339146836934075	0.633550800755964	1	KSO_RS15325	KSO_RS15325
GO:0004123	cystathionine gamma-lyase activity	molecular_function	1/378	3/2932	2.58553791887125	0.339146836934075	0.633550800755964	1	KSO_RS07015	KSO_RS07015
GO:0004124	cysteine synthase activity	molecular_function	1/378	3/2932	2.58553791887125	0.339146836934075	0.633550800755964	1	KSO_RS07010	KSO_RS07010
GO:0004148	dihydrolipoyl dehydrogenase activity	molecular_function	1/378	3/2932	2.58553791887125	0.339146836934075	0.633550800755964	1	KSO_RS15185	lpdA
GO:0004564	beta-fructofuranosidase activity	molecular_function	1/378	3/2932	2.58553791887125	0.339146836934075	0.633550800755964	1	KSO_RS03070	KSO_RS03070
GO:0004738	pyruvate dehydrogenase activity	molecular_function	1/378	3/2932	2.58553791887125	0.339146836934075	0.633550800755964	1	KSO_RS15200	acoA
GO:0004739	pyruvate dehydrogenase (acetyl-transferring) activity	molecular_function	1/378	3/2932	2.58553791887125	0.339146836934075	0.633550800755964	1	KSO_RS15200	acoA
GO:0004784	superoxide dismutase activity	molecular_function	1/378	3/2932	2.58553791887125	0.339146836934075	0.633550800755964	1	KSO_RS09465	KSO_RS09465
GO:0004852	uroporphyrinogen-III synthase activity	molecular_function	1/378	3/2932	2.58553791887125	0.339146836934075	0.633550800755964	1	KSO_RS17425	cobA
GO:0005351	carbohydrate:proton symporter activity	molecular_function	1/378	3/2932	2.58553791887125	0.339146836934075	0.633550800755964	1	KSO_RS03065	KSO_RS03065
GO:0005402	carbohydrate:cation symporter activity	molecular_function	1/378	3/2932	2.58553791887125	0.339146836934075	0.633550800755964	1	KSO_RS03065	KSO_RS03065
GO:0005985	sucrose metabolic process	biological_process	1/378	3/2932	2.58553791887125	0.339146836934075	0.633550800755964	1	KSO_RS03070	KSO_RS03070
GO:0006089	lactate metabolic process	biological_process	1/378	3/2932	2.58553791887125	0.339146836934075	0.633550800755964	1	KSO_RS03260	KSO_RS03260
GO:0006108	malate metabolic process	biological_process	1/378	3/2932	2.58553791887125	0.339146836934075	0.633550800755964	1	KSO_RS01845	KSO_RS01845
GO:0006528	asparagine metabolic process	biological_process	1/378	3/2932	2.58553791887125	0.339146836934075	0.633550800755964	1	KSO_RS13845	asnB
GO:0006545	glycine biosynthetic process	biological_process	1/378	3/2932	2.58553791887125	0.339146836934075	0.633550800755964	1	KSO_RS01920	glyA
GO:0006564	L-serine biosynthetic process	biological_process	1/378	3/2932	2.58553791887125	0.339146836934075	0.633550800755964	1	KSO_RS14190	serC
GO:0006824	cobalt ion transport	biological_process	1/378	3/2932	2.58553791887125	0.339146836934075	0.633550800755964	1	KSO_RS03680	cadA
GO:0006836	neurotransmitter transport	biological_process	1/378	3/2932	2.58553791887125	0.339146836934075	0.633550800755964	1	KSO_RS03025	KSO_RS03025
GO:0006855	drug transmembrane transport	biological_process	1/378	3/2932	2.58553791887125	0.339146836934075	0.633550800755964	1	KSO_RS03025	KSO_RS03025
GO:0008198	ferrous iron binding	molecular_function	1/378	3/2932	2.58553791887125	0.339146836934075	0.633550800755964	1	KSO_RS04120	sufU
GO:0008484	sulfuric ester hydrolase activity	molecular_function	1/378	3/2932	2.58553791887125	0.339146836934075	0.633550800755964	1	KSO_RS03780	KSO_RS03780
GO:0008940	nitrate reductase activity	molecular_function	1/378	3/2932	2.58553791887125	0.339146836934075	0.633550800755964	1	KSO_RS01735	KSO_RS01735
GO:0008962	phosphatidylglycerophosphatase activity	molecular_function	1/378	3/2932	2.58553791887125	0.339146836934075	0.633550800755964	1	KSO_RS04275	KSO_RS04275
GO:0009039	urease activity	molecular_function	1/378	3/2932	2.58553791887125	0.339146836934075	0.633550800755964	1	KSO_RS02035	ureA
GO:0009325	nitrate reductase complex	cellular_component	1/378	3/2932	2.58553791887125	0.339146836934075	0.633550800755964	1	KSO_RS01735	KSO_RS01735
GO:0009409	response to cold	biological_process	1/378	3/2932	2.58553791887125	0.339146836934075	0.633550800755964	1	KSO_RS07450	KSO_RS07450
GO:0009446	putrescine biosynthetic process	biological_process	1/378	3/2932	2.58553791887125	0.339146836934075	0.633550800755964	1	KSO_RS00815	hutG
GO:0009448	gamma-aminobutyric acid metabolic process	biological_process	1/378	3/2932	2.58553791887125	0.339146836934075	0.633550800755964	1	KSO_RS17140	gabT
GO:0009450	gamma-aminobutyric acid catabolic process	biological_process	1/378	3/2932	2.58553791887125	0.339146836934075	0.633550800755964	1	KSO_RS17140	gabT
GO:0015807	L-amino acid transport	biological_process	1/378	3/2932	2.58553791887125	0.339146836934075	0.633550800755964	1	KSO_RS03025	KSO_RS03025
GO:0015930	glutamate synthase activity	molecular_function	1/378	3/2932	2.58553791887125	0.339146836934075	0.633550800755964	1	KSO_RS15800	KSO_RS15800
GO:0016434	rRNA (cytosine) methyltransferase activity	molecular_function	1/378	3/2932	2.58553791887125	0.339146836934075	0.633550800755964	1	KSO_RS18940	rsmI
GO:0016721	oxidoreductase activity, acting on superoxide radicals as acceptor	molecular_function	1/378	3/2932	2.58553791887125	0.339146836934075	0.633550800755964	1	KSO_RS09465	KSO_RS09465
GO:0016842	amidine-lyase activity	molecular_function	1/378	3/2932	2.58553791887125	0.339146836934075	0.633550800755964	1	KSO_RS05740	argH
GO:0016869	intramolecular transferase activity, transferring amino groups	molecular_function	1/378	3/2932	2.58553791887125	0.339146836934075	0.633550800755964	1	KSO_RS09290	ablA
GO:0016989	sigma factor antagonist activity	molecular_function	1/378	3/2932	2.58553791887125	0.339146836934075	0.633550800755964	1	KSO_RS16715	rsbW
GO:0017148	negative regulation of translation	biological_process	1/378	3/2932	2.58553791887125	0.339146836934075	0.633550800755964	1	KSO_RS02725	raiA
GO:0018958	phenol-containing compound metabolic process	biological_process	1/378	3/2932	2.58553791887125	0.339146836934075	0.633550800755964	1	KSO_RS14305	KSO_RS14305
GO:0019343	cysteine biosynthetic process via cystathionine	biological_process	1/378	3/2932	2.58553791887125	0.339146836934075	0.633550800755964	1	KSO_RS07015	KSO_RS07015
GO:0019346	transsulfuration	biological_process	1/378	3/2932	2.58553791887125	0.339146836934075	0.633550800755964	1	KSO_RS07015	KSO_RS07015
GO:0030428	cell septum	cellular_component	1/378	3/2932	2.58553791887125	0.339146836934075	0.633550800755964	1	KSO_RS18765	ftsH
GO:0031420	alkali metal ion binding	molecular_function	1/378	3/2932	2.58553791887125	0.339146836934075	0.633550800755964	1	KSO_RS17440	putP
GO:0032101	regulation of response to external stimulus	biological_process	1/378	3/2932	2.58553791887125	0.339146836934075	0.633550800755964	1	KSO_RS14070	KSO_RS14070
GO:0032102	negative regulation of response to external stimulus	biological_process	1/378	3/2932	2.58553791887125	0.339146836934075	0.633550800755964	1	KSO_RS14070	KSO_RS14070
GO:0034249	negative regulation of cellular amide metabolic process	biological_process	1/378	3/2932	2.58553791887125	0.339146836934075	0.633550800755964	1	KSO_RS02725	raiA
GO:0034311	diol metabolic process	biological_process	1/378	3/2932	2.58553791887125	0.339146836934075	0.633550800755964	1	KSO_RS02375	alsS
GO:0042450	arginine biosynthetic process via ornithine	biological_process	1/378	3/2932	2.58553791887125	0.339146836934075	0.633550800755964	1	KSO_RS05740	argH
GO:0042710	biofilm formation	biological_process	1/378	3/2932	2.58553791887125	0.339146836934075	0.633550800755964	1	KSO_RS07880	spo0A
GO:0043419	urea catabolic process	biological_process	1/378	3/2932	2.58553791887125	0.339146836934075	0.633550800755964	1	KSO_RS02035	ureA
GO:0043531	ADP binding	molecular_function	1/378	3/2932	2.58553791887125	0.339146836934075	0.633550800755964	1	KSO_RS03355	KSO_RS03355
GO:0043595	endospore cortex	cellular_component	1/378	3/2932	2.58553791887125	0.339146836934075	0.633550800755964	1	KSO_RS08670	spoIVA
GO:0043649	dicarboxylic acid catabolic process	biological_process	1/378	3/2932	2.58553791887125	0.339146836934075	0.633550800755964	1	KSO_RS01495	KSO_RS01495
GO:0043878	glyceraldehyde-3-phosphate dehydrogenase (NAD+) (non-phosphorylating) activity	molecular_function	1/378	3/2932	2.58553791887125	0.339146836934075	0.633550800755964	1	KSO_RS09515	KSO_RS09515
GO:0044010	single-species biofilm formation	biological_process	1/378	3/2932	2.58553791887125	0.339146836934075	0.633550800755964	1	KSO_RS07880	spo0A
GO:0048585	negative regulation of response to stimulus	biological_process	1/378	3/2932	2.58553791887125	0.339146836934075	0.633550800755964	1	KSO_RS14070	KSO_RS14070
GO:0050667	homocysteine metabolic process	biological_process	1/378	3/2932	2.58553791887125	0.339146836934075	0.633550800755964	1	KSO_RS07015	KSO_RS07015
GO:0051259	protein complex oligomerization	biological_process	1/378	3/2932	2.58553791887125	0.339146836934075	0.633550800755964	1	KSO_RS08670	spoIVA
GO:0080146	L-cysteine desulfhydrase activity	molecular_function	1/378	3/2932	2.58553791887125	0.339146836934075	0.633550800755964	1	KSO_RS07015	KSO_RS07015
GO:0097237	cellular response to toxic substance	biological_process	1/378	3/2932	2.58553791887125	0.339146836934075	0.633550800755964	1	KSO_RS09465	KSO_RS09465
GO:0097599	xylanase activity	molecular_function	1/378	3/2932	2.58553791887125	0.339146836934075	0.633550800755964	1	KSO_RS02060	xynA
GO:1990748	cellular detoxification	biological_process	1/378	3/2932	2.58553791887125	0.339146836934075	0.633550800755964	1	KSO_RS09465	KSO_RS09465
GO:0044446	intracellular organelle part	cellular_component	6/378	37/2932	1.25782925782926	0.340190607640034	0.633550800755964	6	KSO_RS02725,KSO_RS08570,KSO_RS10810,KSO_RS18445,KSO_RS18460,KSO_RS18805	KSO_RS08570,KSO_RS18805,raiA,rplW,rpsB,rpsJ
GO:0000003	reproduction	biological_process	3/378	16/2932	1.45436507936508	0.341047801186165	0.633550800755964	3	KSO_RS10105,KSO_RS11425,KSO_RS18875	ftsA,spoVG,sspO
GO:0006637	acyl-CoA metabolic process	biological_process	3/378	16/2932	1.45436507936508	0.341047801186165	0.633550800755964	3	KSO_RS09485,KSO_RS09840,KSO_RS15200	KSO_RS09840,acoA,odhB
GO:0006873	cellular ion homeostasis	biological_process	3/378	16/2932	1.45436507936508	0.341047801186165	0.633550800755964	3	KSO_RS03810,KSO_RS03815,KSO_RS04120	KSO_RS03810,KSO_RS03815,sufU
GO:0019954	asexual reproduction	biological_process	3/378	16/2932	1.45436507936508	0.341047801186165	0.633550800755964	3	KSO_RS10105,KSO_RS11425,KSO_RS18875	ftsA,spoVG,sspO
GO:0030003	cellular cation homeostasis	biological_process	3/378	16/2932	1.45436507936508	0.341047801186165	0.633550800755964	3	KSO_RS03810,KSO_RS03815,KSO_RS04120	KSO_RS03810,KSO_RS03815,sufU
GO:0035383	thioester metabolic process	biological_process	3/378	16/2932	1.45436507936508	0.341047801186165	0.633550800755964	3	KSO_RS09485,KSO_RS09840,KSO_RS15200	KSO_RS09840,acoA,odhB
GO:0042181	ketone biosynthetic process	biological_process	3/378	16/2932	1.45436507936508	0.341047801186165	0.633550800755964	3	KSO_RS02375,KSO_RS02380,KSO_RS08700	alsS,budA,hepT
GO:0006996	organelle organization	biological_process	10/378	66/2932	1.17524450857784	0.342415148356977	0.634662515500072	10	KSO_RS02155,KSO_RS02160,KSO_RS02675,KSO_RS05675,KSO_RS07450,KSO_RS08570,KSO_RS10870,KSO_RS10925,KSO_RS18445,KSO_RS18895	KSO_RS02155,KSO_RS02160,KSO_RS05675,KSO_RS07450,KSO_RS08570,KSO_RS10925,KSO_RS18895,flgK,fliR,rplW
GO:0000096	sulfur amino acid metabolic process	biological_process	5/378	30/2932	1.29276895943563	0.342882605776662	0.634662515500072	5	KSO_RS04115,KSO_RS07005,KSO_RS07010,KSO_RS07015,KSO_RS11275	KSO_RS04115,KSO_RS07010,KSO_RS07015,KSO_RS11275,mtnN
GO:0051287	NAD binding	molecular_function	5/378	30/2932	1.29276895943563	0.342882605776662	0.634662515500072	5	KSO_RS01845,KSO_RS03345,KSO_RS05845,KSO_RS05900,KSO_RS07940	KSO_RS01845,KSO_RS05900,KSO_RS07940,gap,icd
GO:1901681	sulfur compound binding	molecular_function	4/378	23/2932	1.34897630549804	0.343901841527527	0.635784917109714	4	KSO_RS00695,KSO_RS02375,KSO_RS09480,KSO_RS11620	alsS,iolD,pyc,sucA
GO:0033036	macromolecule localization	biological_process	9/378	59/2932	1.18321226795803	0.347787273385909	0.642197123518345	9	KSO_RS09630,KSO_RS10870,KSO_RS12530,KSO_RS12535,KSO_RS12540,KSO_RS12545,KSO_RS13585,KSO_RS13590,KSO_RS13600	KSO_RS12530,KSO_RS12535,KSO_RS12540,KSO_RS12545,KSO_RS13585,KSO_RS13600,csaA,fliR,oppC
GO:0046872	metal ion binding	molecular_function	69/378	512/2932	1.04532490079365	0.355027427973196	0.654781124645176	69	KSO_RS00020,KSO_RS00460,KSO_RS00695,KSO_RS00805,KSO_RS00815,KSO_RS00820,KSO_RS01035,KSO_RS01115,KSO_RS01160,KSO_RS01205,KSO_RS01735,KSO_RS01785,KSO_RS01805,KSO_RS01845,KSO_RS02035,KSO_RS02200,KSO_RS02375,KSO_RS02525,KSO_RS02825,KSO_RS03260,KSO_RS03680,KSO_RS03780,KSO_RS04120,KSO_RS04690,KSO_RS04925,KSO_RS05205,KSO_RS05355,KSO_RS05480,KSO_RS05565,KSO_RS05845,KSO_RS06270,KSO_RS06480,KSO_RS07120,KSO…	KSO_RS00805,KSO_RS01035,KSO_RS01115,KSO_RS01205,KSO_RS01735,KSO_RS01785,KSO_RS01845,KSO_RS02200,KSO_RS02525,KSO_RS03260,KSO_RS03780,KSO_RS05480,KSO_RS07120,KSO_RS07425,KSO_RS08010,KSO_RS08180,KSO_RS08790,KSO_RS08795,KSO_RS08800,KSO_RS09280,KSO_RS09465,KSO_RS09840,KSO_RS09850,KSO_RS10355,KSO_RS11235,KSO_RS11865,KSO_RS12520,KSO_RS12550,KSO_RS13700,KSO_RS14070,KSO_RS15325,KSO_RS15940,KSO_RS16860,KSO…
GO:0031323	regulation of cellular metabolic process	biological_process	26/378	187/2932	1.07845966669496	0.368580456643782	0.678963999080651	26	KSO_RS01115,KSO_RS01365,KSO_RS02635,KSO_RS02725,KSO_RS03150,KSO_RS03355,KSO_RS03585,KSO_RS03760,KSO_RS05645,KSO_RS05860,KSO_RS06125,KSO_RS06190,KSO_RS07280,KSO_RS07880,KSO_RS09205,KSO_RS09745,KSO_RS12885,KSO_RS14130,KSO_RS14210,KSO_RS15165,KSO_RS15180,KSO_RS16200,KSO_RS16710,KSO_RS16715,KSO_RS18885,KSO_RS18900	KSO_RS01115,KSO_RS01365,KSO_RS03150,KSO_RS03355,KSO_RS03585,KSO_RS03760,KSO_RS05860,KSO_RS06125,KSO_RS09205,KSO_RS09745,KSO_RS12885,KSO_RS14130,KSO_RS14210,KSO_RS15165,KSO_RS15180,KSO_RS16200,KSO_RS18900,degU,gerE,hrcA,purR,raiA,refZ,rsbW,sigB,spo0A
GO:0000041	transition metal ion transport	biological_process	4/378	24/2932	1.29276895943563	0.3749727426322	0.683942585313161	4	KSO_RS03680,KSO_RS03810,KSO_RS03815,KSO_RS15530	KSO_RS03810,KSO_RS03815,KSO_RS15530,cadA
GO:0043933	protein-containing complex subunit organization	biological_process	4/378	24/2932	1.29276895943563	0.3749727426322	0.683942585313161	4	KSO_RS07450,KSO_RS08520,KSO_RS08670,KSO_RS18445	KSO_RS07450,KSO_RS08520,rplW,spoIVA
GO:0006265	DNA topological change	biological_process	2/378	10/2932	1.55132275132275	0.37633237090673	0.683942585313161	2	KSO_RS05675,KSO_RS18895	KSO_RS05675,KSO_RS18895
GO:0010035	response to inorganic substance	biological_process	2/378	10/2932	1.55132275132275	0.37633237090673	0.683942585313161	2	KSO_RS03680,KSO_RS09465	KSO_RS09465,cadA
GO:0016661	oxidoreductase activity, acting on other nitrogenous compounds as donors	molecular_function	2/378	10/2932	1.55132275132275	0.37633237090673	0.683942585313161	2	KSO_RS01735,KSO_RS08100	KSO_RS01735,namA
GO:0016668	oxidoreductase activity, acting on a sulfur group of donors, NAD(P) as acceptor	molecular_function	2/378	10/2932	1.55132275132275	0.37633237090673	0.683942585313161	2	KSO_RS06150,KSO_RS15185	lpdA,trxA
GO:0033212	iron import into cell	biological_process	2/378	10/2932	1.55132275132275	0.37633237090673	0.683942585313161	2	KSO_RS03810,KSO_RS03815	KSO_RS03810,KSO_RS03815
GO:0045454	cell redox homeostasis	biological_process	2/378	10/2932	1.55132275132275	0.37633237090673	0.683942585313161	2	KSO_RS06150,KSO_RS15185	lpdA,trxA
GO:0098657	import into cell	biological_process	2/378	10/2932	1.55132275132275	0.37633237090673	0.683942585313161	2	KSO_RS03810,KSO_RS03815	KSO_RS03810,KSO_RS03815
GO:0006081	cellular aldehyde metabolic process	biological_process	3/378	17/2932	1.3688141923436	0.378389014731697	0.683942585313161	3	KSO_RS05845,KSO_RS09515,KSO_RS18890	KSO_RS09515,icd,ispE
GO:0006720	isoprenoid metabolic process	biological_process	3/378	17/2932	1.3688141923436	0.378389014731697	0.683942585313161	3	KSO_RS08700,KSO_RS09510,KSO_RS18890	KSO_RS09510,hepT,ispE
GO:0008299	isoprenoid biosynthetic process	biological_process	3/378	17/2932	1.3688141923436	0.378389014731697	0.683942585313161	3	KSO_RS08700,KSO_RS09510,KSO_RS18890	KSO_RS09510,hepT,ispE
GO:0016667	oxidoreductase activity, acting on a sulfur group of donors	molecular_function	3/378	17/2932	1.3688141923436	0.378389014731697	0.683942585313161	3	KSO_RS06150,KSO_RS11275,KSO_RS15185	KSO_RS11275,lpdA,trxA
GO:0055082	cellular chemical homeostasis	biological_process	3/378	17/2932	1.3688141923436	0.378389014731697	0.683942585313161	3	KSO_RS03810,KSO_RS03815,KSO_RS04120	KSO_RS03810,KSO_RS03815,sufU
GO:0061783	peptidoglycan muralytic activity	molecular_function	3/378	17/2932	1.3688141923436	0.378389014731697	0.683942585313161	3	KSO_RS09460,KSO_RS10355,KSO_RS14490	KSO_RS09460,KSO_RS10355,KSO_RS14490
GO:0070887	cellular response to chemical stimulus	biological_process	3/378	17/2932	1.3688141923436	0.378389014731697	0.683942585313161	3	KSO_RS04045,KSO_RS09465,KSO_RS17850	KSO_RS04045,KSO_RS09465,hpaB
GO:0051539	4 iron, 4 sulfur cluster binding	molecular_function	7/378	46/2932	1.18035426731079	0.38119319763322	0.688203428317888	7	KSO_RS01735,KSO_RS01785,KSO_RS03260,KSO_RS04120,KSO_RS06270,KSO_RS06480,KSO_RS09290	KSO_RS01735,KSO_RS01785,KSO_RS03260,ablA,leuC,nadA,sufU
GO:0009889	regulation of biosynthetic process	biological_process	25/378	181/2932	1.07135549124499	0.386016993313312	0.692400915873768	25	KSO_RS01115,KSO_RS01365,KSO_RS02635,KSO_RS02725,KSO_RS03150,KSO_RS03585,KSO_RS03760,KSO_RS05645,KSO_RS05860,KSO_RS06125,KSO_RS06190,KSO_RS07280,KSO_RS07880,KSO_RS09205,KSO_RS09745,KSO_RS12885,KSO_RS14130,KSO_RS14210,KSO_RS15165,KSO_RS15180,KSO_RS16200,KSO_RS16710,KSO_RS16715,KSO_RS18885,KSO_RS18900	KSO_RS01115,KSO_RS01365,KSO_RS03150,KSO_RS03585,KSO_RS03760,KSO_RS05860,KSO_RS06125,KSO_RS09205,KSO_RS09745,KSO_RS12885,KSO_RS14130,KSO_RS14210,KSO_RS15165,KSO_RS15180,KSO_RS16200,KSO_RS18900,degU,gerE,hrcA,purR,raiA,refZ,rsbW,sigB,spo0A
GO:0010556	regulation of macromolecule biosynthetic process	biological_process	25/378	181/2932	1.07135549124499	0.386016993313312	0.692400915873768	25	KSO_RS01115,KSO_RS01365,KSO_RS02635,KSO_RS02725,KSO_RS03150,KSO_RS03585,KSO_RS03760,KSO_RS05645,KSO_RS05860,KSO_RS06125,KSO_RS06190,KSO_RS07280,KSO_RS07880,KSO_RS09205,KSO_RS09745,KSO_RS12885,KSO_RS14130,KSO_RS14210,KSO_RS15165,KSO_RS15180,KSO_RS16200,KSO_RS16710,KSO_RS16715,KSO_RS18885,KSO_RS18900	KSO_RS01115,KSO_RS01365,KSO_RS03150,KSO_RS03585,KSO_RS03760,KSO_RS05860,KSO_RS06125,KSO_RS09205,KSO_RS09745,KSO_RS12885,KSO_RS14130,KSO_RS14210,KSO_RS15165,KSO_RS15180,KSO_RS16200,KSO_RS18900,degU,gerE,hrcA,purR,raiA,refZ,rsbW,sigB,spo0A
GO:0031326	regulation of cellular biosynthetic process	biological_process	25/378	181/2932	1.07135549124499	0.386016993313312	0.692400915873768	25	KSO_RS01115,KSO_RS01365,KSO_RS02635,KSO_RS02725,KSO_RS03150,KSO_RS03585,KSO_RS03760,KSO_RS05645,KSO_RS05860,KSO_RS06125,KSO_RS06190,KSO_RS07280,KSO_RS07880,KSO_RS09205,KSO_RS09745,KSO_RS12885,KSO_RS14130,KSO_RS14210,KSO_RS15165,KSO_RS15180,KSO_RS16200,KSO_RS16710,KSO_RS16715,KSO_RS18885,KSO_RS18900	KSO_RS01115,KSO_RS01365,KSO_RS03150,KSO_RS03585,KSO_RS03760,KSO_RS05860,KSO_RS06125,KSO_RS09205,KSO_RS09745,KSO_RS12885,KSO_RS14130,KSO_RS14210,KSO_RS15165,KSO_RS15180,KSO_RS16200,KSO_RS18900,degU,gerE,hrcA,purR,raiA,refZ,rsbW,sigB,spo0A
GO:2000112	regulation of cellular macromolecule biosynthetic process	biological_process	25/378	181/2932	1.07135549124499	0.386016993313312	0.692400915873768	25	KSO_RS01115,KSO_RS01365,KSO_RS02635,KSO_RS02725,KSO_RS03150,KSO_RS03585,KSO_RS03760,KSO_RS05645,KSO_RS05860,KSO_RS06125,KSO_RS06190,KSO_RS07280,KSO_RS07880,KSO_RS09205,KSO_RS09745,KSO_RS12885,KSO_RS14130,KSO_RS14210,KSO_RS15165,KSO_RS15180,KSO_RS16200,KSO_RS16710,KSO_RS16715,KSO_RS18885,KSO_RS18900	KSO_RS01115,KSO_RS01365,KSO_RS03150,KSO_RS03585,KSO_RS03760,KSO_RS05860,KSO_RS06125,KSO_RS09205,KSO_RS09745,KSO_RS12885,KSO_RS14130,KSO_RS14210,KSO_RS15165,KSO_RS15180,KSO_RS16200,KSO_RS18900,degU,gerE,hrcA,purR,raiA,refZ,rsbW,sigB,spo0A
GO:0022804	active transmembrane transporter activity	molecular_function	17/378	121/2932	1.08977218068127	0.390191588617396	0.692400915873768	17	KSO_RS01145,KSO_RS01150,KSO_RS01950,KSO_RS01955,KSO_RS01960,KSO_RS01965,KSO_RS03025,KSO_RS03065,KSO_RS03680,KSO_RS03820,KSO_RS07525,KSO_RS11235,KSO_RS11595,KSO_RS14105,KSO_RS14630,KSO_RS15160,KSO_RS17440	KSO_RS01950,KSO_RS01960,KSO_RS03025,KSO_RS03065,KSO_RS03820,KSO_RS11235,KSO_RS14105,KSO_RS14630,KSO_RS15160,atpA,atpD,cadA,celB,ctaE,licB,pstC,putP
GO:0019219	regulation of nucleobase-containing compound metabolic process	biological_process	24/378	174/2932	1.06987775953293	0.392529101385713	0.692400915873768	24	KSO_RS01115,KSO_RS01365,KSO_RS02635,KSO_RS03150,KSO_RS03585,KSO_RS03760,KSO_RS05645,KSO_RS05860,KSO_RS06125,KSO_RS06190,KSO_RS07280,KSO_RS07880,KSO_RS09205,KSO_RS09745,KSO_RS12885,KSO_RS14130,KSO_RS14210,KSO_RS15165,KSO_RS15180,KSO_RS16200,KSO_RS16710,KSO_RS16715,KSO_RS18885,KSO_RS18900	KSO_RS01115,KSO_RS01365,KSO_RS03150,KSO_RS03585,KSO_RS03760,KSO_RS05860,KSO_RS06125,KSO_RS09205,KSO_RS09745,KSO_RS12885,KSO_RS14130,KSO_RS14210,KSO_RS15165,KSO_RS15180,KSO_RS16200,KSO_RS18900,degU,gerE,hrcA,purR,refZ,rsbW,sigB,spo0A
GO:0030030	cell projection organization	biological_process	5/378	32/2932	1.2119708994709	0.397110794974602	0.692400915873768	5	KSO_RS02155,KSO_RS02160,KSO_RS02675,KSO_RS10870,KSO_RS10925	KSO_RS02155,KSO_RS02160,KSO_RS10925,flgK,fliR
GO:0035556	intracellular signal transduction	biological_process	5/378	32/2932	1.2119708994709	0.397110794974602	0.692400915873768	5	KSO_RS01805,KSO_RS02635,KSO_RS03760,KSO_RS07880,KSO_RS15180	KSO_RS03760,KSO_RS15180,degU,spo0A,spo0F
GO:0042802	identical protein binding	molecular_function	5/378	32/2932	1.2119708994709	0.397110794974602	0.692400915873768	5	KSO_RS00640,KSO_RS04750,KSO_RS07285,KSO_RS07685,KSO_RS09465	KSO_RS00640,KSO_RS04750,KSO_RS07685,KSO_RS09465,grpE
GO:0044781	bacterial-type flagellum organization	biological_process	5/378	32/2932	1.2119708994709	0.397110794974602	0.692400915873768	5	KSO_RS02155,KSO_RS02160,KSO_RS02675,KSO_RS10870,KSO_RS10925	KSO_RS02155,KSO_RS02160,KSO_RS10925,flgK,fliR
GO:0008233	peptidase activity	molecular_function	15/378	107/2932	1.08737576027296	0.405369434012904	0.692400915873768	15	KSO_RS01210,KSO_RS03960,KSO_RS05480,KSO_RS06295,KSO_RS09460,KSO_RS11415,KSO_RS11865,KSO_RS12050,KSO_RS12515,KSO_RS12525,KSO_RS12550,KSO_RS13750,KSO_RS14070,KSO_RS14490,KSO_RS18765	KSO_RS01210,KSO_RS03960,KSO_RS05480,KSO_RS09460,KSO_RS11415,KSO_RS11865,KSO_RS12050,KSO_RS12515,KSO_RS12525,KSO_RS12550,KSO_RS13750,KSO_RS14070,KSO_RS14490,ftsH,lonB
GO:0065008	regulation of biological quality	biological_process	15/378	107/2932	1.08737576027296	0.405369434012904	0.692400915873768	15	KSO_RS01920,KSO_RS03810,KSO_RS03815,KSO_RS04045,KSO_RS04120,KSO_RS04925,KSO_RS06150,KSO_RS07715,KSO_RS07720,KSO_RS11445,KSO_RS12050,KSO_RS14070,KSO_RS15185,KSO_RS17140,KSO_RS17850	KSO_RS03810,KSO_RS03815,KSO_RS04045,KSO_RS12050,KSO_RS14070,betB,gabT,gcvPA,gcvPB,glyA,hpaB,lpdA,spoVE,sufU,trxA
GO:0009401	phosphoenolpyruvate-dependent sugar phosphotransferase system	biological_process	4/378	25/2932	1.2410582010582	0.405915428188978	0.692400915873768	4	KSO_RS01145,KSO_RS01150,KSO_RS01155,KSO_RS15160	KSO_RS01155,KSO_RS15160,celB,licB
GO:0019751	polyol metabolic process	biological_process	4/378	25/2932	1.2410582010582	0.405915428188978	0.692400915873768	4	KSO_RS00690,KSO_RS00695,KSO_RS00710,KSO_RS02375	KSO_RS00710,alsS,iolC,iolD
GO:0051536	iron-sulfur cluster binding	molecular_function	9/378	62/2932	1.12596006144393	0.405988322061906	0.692400915873768	9	KSO_RS01735,KSO_RS01785,KSO_RS03260,KSO_RS04120,KSO_RS06270,KSO_RS06480,KSO_RS07955,KSO_RS08790,KSO_RS09290	KSO_RS01735,KSO_RS01785,KSO_RS03260,KSO_RS07955,KSO_RS08790,ablA,leuC,nadA,sufU
GO:0051540	metal cluster binding	molecular_function	9/378	62/2932	1.12596006144393	0.405988322061906	0.692400915873768	9	KSO_RS01735,KSO_RS01785,KSO_RS03260,KSO_RS04120,KSO_RS06270,KSO_RS06480,KSO_RS07955,KSO_RS08790,KSO_RS09290	KSO_RS01735,KSO_RS01785,KSO_RS03260,KSO_RS07955,KSO_RS08790,ablA,leuC,nadA,sufU
GO:0010468	regulation of gene expression	biological_process	25/378	183/2932	1.05964668806199	0.408965399860009	0.692400915873768	25	KSO_RS01115,KSO_RS01365,KSO_RS02635,KSO_RS02725,KSO_RS03150,KSO_RS03585,KSO_RS03760,KSO_RS05645,KSO_RS05860,KSO_RS06125,KSO_RS06190,KSO_RS07280,KSO_RS07880,KSO_RS09205,KSO_RS09745,KSO_RS12885,KSO_RS14130,KSO_RS14210,KSO_RS15165,KSO_RS15180,KSO_RS16200,KSO_RS16710,KSO_RS16715,KSO_RS18885,KSO_RS18900	KSO_RS01115,KSO_RS01365,KSO_RS03150,KSO_RS03585,KSO_RS03760,KSO_RS05860,KSO_RS06125,KSO_RS09205,KSO_RS09745,KSO_RS12885,KSO_RS14130,KSO_RS14210,KSO_RS15165,KSO_RS15180,KSO_RS16200,KSO_RS18900,degU,gerE,hrcA,purR,raiA,refZ,rsbW,sigB,spo0A
GO:0005622	intracellular	cellular_component	107/378	812/2932	1.02211535955378	0.409062885734774	0.692400915873768	107	KSO_RS00020,KSO_RS00460,KSO_RS00805,KSO_RS00820,KSO_RS00825,KSO_RS00830,KSO_RS01115,KSO_RS01145,KSO_RS01155,KSO_RS01525,KSO_RS01550,KSO_RS01805,KSO_RS01845,KSO_RS01920,KSO_RS01950,KSO_RS01955,KSO_RS01960,KSO_RS01965,KSO_RS02035,KSO_RS02200,KSO_RS02375,KSO_RS02635,KSO_RS02725,KSO_RS02825,KSO_RS03070,KSO_RS03345,KSO_RS03355,KSO_RS03585,KSO_RS03760,KSO_RS04120,KSO_RS04295,KSO_RS04450,KSO_RS04475,KSO…	KSO_RS00805,KSO_RS01115,KSO_RS01155,KSO_RS01525,KSO_RS01550,KSO_RS01845,KSO_RS01950,KSO_RS01960,KSO_RS02200,KSO_RS03070,KSO_RS03355,KSO_RS03585,KSO_RS03760,KSO_RS04450,KSO_RS04750,KSO_RS04760,KSO_RS05900,KSO_RS06125,KSO_RS07010,KSO_RS07015,KSO_RS07450,KSO_RS07935,KSO_RS08145,KSO_RS08150,KSO_RS08155,KSO_RS08160,KSO_RS08165,KSO_RS08170,KSO_RS08175,KSO_RS08190,KSO_RS08305,KSO_RS08570,KSO_RS09510,KSO…
GO:0044424	intracellular part	cellular_component	107/378	812/2932	1.02211535955378	0.409062885734774	0.692400915873768	107	KSO_RS00020,KSO_RS00460,KSO_RS00805,KSO_RS00820,KSO_RS00825,KSO_RS00830,KSO_RS01115,KSO_RS01145,KSO_RS01155,KSO_RS01525,KSO_RS01550,KSO_RS01805,KSO_RS01845,KSO_RS01920,KSO_RS01950,KSO_RS01955,KSO_RS01960,KSO_RS01965,KSO_RS02035,KSO_RS02200,KSO_RS02375,KSO_RS02635,KSO_RS02725,KSO_RS02825,KSO_RS03070,KSO_RS03345,KSO_RS03355,KSO_RS03585,KSO_RS03760,KSO_RS04120,KSO_RS04295,KSO_RS04450,KSO_RS04475,KSO…	KSO_RS00805,KSO_RS01115,KSO_RS01155,KSO_RS01525,KSO_RS01550,KSO_RS01845,KSO_RS01950,KSO_RS01960,KSO_RS02200,KSO_RS03070,KSO_RS03355,KSO_RS03585,KSO_RS03760,KSO_RS04450,KSO_RS04750,KSO_RS04760,KSO_RS05900,KSO_RS06125,KSO_RS07010,KSO_RS07015,KSO_RS07450,KSO_RS07935,KSO_RS08145,KSO_RS08150,KSO_RS08155,KSO_RS08160,KSO_RS08165,KSO_RS08170,KSO_RS08175,KSO_RS08190,KSO_RS08305,KSO_RS08570,KSO_RS09510,KSO…
GO:0005996	monosaccharide metabolic process	biological_process	6/378	40/2932	1.16349206349206	0.413272426352014	0.692400915873768	6	KSO_RS03345,KSO_RS03355,KSO_RS04760,KSO_RS05205,KSO_RS05900,KSO_RS11620	KSO_RS03355,KSO_RS04760,KSO_RS05900,gap,pckA,pyc
GO:0004497	monooxygenase activity	molecular_function	3/378	18/2932	1.29276895943563	0.415264797485174	0.692400915873768	3	KSO_RS08120,KSO_RS08180,KSO_RS17850	KSO_RS08180,fabD,hpaB
GO:0008982	protein-N(PI)-phosphohistidine-sugar phosphotransferase activity	molecular_function	3/378	18/2932	1.29276895943563	0.415264797485174	0.692400915873768	3	KSO_RS01145,KSO_RS01150,KSO_RS15160	KSO_RS15160,celB,licB
GO:0051171	regulation of nitrogen compound metabolic process	biological_process	25/378	184/2932	1.05388773867035	0.420498936993995	0.692400915873768	25	KSO_RS01115,KSO_RS01365,KSO_RS02635,KSO_RS02725,KSO_RS03150,KSO_RS03585,KSO_RS03760,KSO_RS05645,KSO_RS05860,KSO_RS06125,KSO_RS06190,KSO_RS07280,KSO_RS07880,KSO_RS09205,KSO_RS09745,KSO_RS12885,KSO_RS14130,KSO_RS14210,KSO_RS15165,KSO_RS15180,KSO_RS16200,KSO_RS16710,KSO_RS16715,KSO_RS18885,KSO_RS18900	KSO_RS01115,KSO_RS01365,KSO_RS03150,KSO_RS03585,KSO_RS03760,KSO_RS05860,KSO_RS06125,KSO_RS09205,KSO_RS09745,KSO_RS12885,KSO_RS14130,KSO_RS14210,KSO_RS15165,KSO_RS15180,KSO_RS16200,KSO_RS18900,degU,gerE,hrcA,purR,raiA,refZ,rsbW,sigB,spo0A
GO:0043603	cellular amide metabolic process	biological_process	23/378	169/2932	1.05563382486459	0.423285719157677	0.692400915873768	23	KSO_RS00460,KSO_RS00815,KSO_RS00820,KSO_RS00825,KSO_RS00830,KSO_RS01920,KSO_RS02035,KSO_RS04450,KSO_RS05340,KSO_RS06600,KSO_RS09485,KSO_RS09840,KSO_RS09890,KSO_RS10810,KSO_RS13845,KSO_RS14305,KSO_RS15200,KSO_RS18445,KSO_RS18450,KSO_RS18455,KSO_RS18460,KSO_RS18805,KSO_RS18860	KSO_RS04450,KSO_RS09840,KSO_RS14305,KSO_RS18805,KSO_RS18860,acoA,asnB,aspS,bioF,glyA,hutG,hutH,hutI,hutU,leuS,odhB,rocF,rplC,rplD,rplW,rpsB,rpsJ,ureA
GO:0070925	organelle assembly	biological_process	5/378	33/2932	1.17524450857784	0.42411975849661	0.692400915873768	5	KSO_RS02675,KSO_RS07450,KSO_RS10870,KSO_RS10925,KSO_RS18445	KSO_RS07450,KSO_RS10925,flgK,fliR,rplW
GO:0071973	bacterial-type flagellum-dependent cell motility	biological_process	5/378	33/2932	1.17524450857784	0.42411975849661	0.692400915873768	5	KSO_RS02155,KSO_RS02160,KSO_RS02675,KSO_RS10870,KSO_RS10925	KSO_RS02155,KSO_RS02160,KSO_RS10925,flgK,fliR
GO:0006721	terpenoid metabolic process	biological_process	2/378	11/2932	1.41029341029341	0.424421356009016	0.692400915873768	2	KSO_RS09510,KSO_RS18890	KSO_RS09510,ispE
GO:0015294	solute:cation symporter activity	molecular_function	2/378	11/2932	1.41029341029341	0.424421356009016	0.692400915873768	2	KSO_RS03065,KSO_RS17440	KSO_RS03065,putP
GO:0016114	terpenoid biosynthetic process	biological_process	2/378	11/2932	1.41029341029341	0.424421356009016	0.692400915873768	2	KSO_RS09510,KSO_RS18890	KSO_RS09510,ispE
GO:0022618	ribonucleoprotein complex assembly	biological_process	2/378	11/2932	1.41029341029341	0.424421356009016	0.692400915873768	2	KSO_RS07450,KSO_RS18445	KSO_RS07450,rplW
GO:0030436	asexual sporulation	biological_process	2/378	11/2932	1.41029341029341	0.424421356009016	0.692400915873768	2	KSO_RS10105,KSO_RS18875	spoVG,sspO
GO:0042255	ribosome assembly	biological_process	2/378	11/2932	1.41029341029341	0.424421356009016	0.692400915873768	2	KSO_RS07450,KSO_RS18445	KSO_RS07450,rplW
GO:1901678	iron coordination entity transport	biological_process	2/378	11/2932	1.41029341029341	0.424421356009016	0.692400915873768	2	KSO_RS03810,KSO_RS03815	KSO_RS03810,KSO_RS03815
GO:2001057	reactive nitrogen species metabolic process	biological_process	2/378	11/2932	1.41029341029341	0.424421356009016	0.692400915873768	2	KSO_RS01715,KSO_RS01735	KSO_RS01735,narK
GO:0003724	RNA helicase activity	molecular_function	1/378	4/2932	1.93915343915344	0.424432769210933	0.692400915873768	1	KSO_RS07450	KSO_RS07450
GO:0003727	single-stranded RNA binding	molecular_function	1/378	4/2932	1.93915343915344	0.424432769210933	0.692400915873768	1	KSO_RS07450	KSO_RS07450
GO:0003755	peptidyl-prolyl cis-trans isomerase activity	molecular_function	1/378	4/2932	1.93915343915344	0.424432769210933	0.692400915873768	1	KSO_RS14245	KSO_RS14245
GO:0004022	alcohol dehydrogenase (NAD) activity	molecular_function	1/378	4/2932	1.93915343915344	0.424432769210933	0.692400915873768	1	KSO_RS00710	KSO_RS00710
GO:0004088	carbamoyl-phosphate synthase (glutamine-hydrolyzing) activity	molecular_function	1/378	4/2932	1.93915343915344	0.424432769210933	0.692400915873768	1	KSO_RS13700	KSO_RS13700
GO:0004096	catalase activity	molecular_function	1/378	4/2932	1.93915343915344	0.424432769210933	0.692400915873768	1	KSO_RS16860	KSO_RS16860
GO:0004470	malic enzyme activity	molecular_function	1/378	4/2932	1.93915343915344	0.424432769210933	0.692400915873768	1	KSO_RS01845	KSO_RS01845
GO:0004471	malate dehydrogenase (decarboxylating) (NAD+) activity	molecular_function	1/378	4/2932	1.93915343915344	0.424432769210933	0.692400915873768	1	KSO_RS01845	KSO_RS01845
GO:0004556	alpha-amylase activity	molecular_function	1/378	4/2932	1.93915343915344	0.424432769210933	0.692400915873768	1	KSO_RS17530	KSO_RS17530
GO:0005283	amino acid:sodium symporter activity	molecular_function	1/378	4/2932	1.93915343915344	0.424432769210933	0.692400915873768	1	KSO_RS17440	putP
GO:0005343	organic acid:sodium symporter activity	molecular_function	1/378	4/2932	1.93915343915344	0.424432769210933	0.692400915873768	1	KSO_RS17440	putP
GO:0005416	amino acid:cation symporter activity	molecular_function	1/378	4/2932	1.93915343915344	0.424432769210933	0.692400915873768	1	KSO_RS17440	putP
GO:0005509	calcium ion binding	molecular_function	1/378	4/2932	1.93915343915344	0.424432769210933	0.692400915873768	1	KSO_RS07880	spo0A
GO:0006085	acetyl-CoA biosynthetic process	biological_process	1/378	4/2932	1.93915343915344	0.424432769210933	0.692400915873768	1	KSO_RS15200	acoA
GO:0006522	alanine metabolic process	biological_process	1/378	4/2932	1.93915343915344	0.424432769210933	0.692400915873768	1	KSO_RS04475	ald
GO:0006535	cysteine biosynthetic process from serine	biological_process	1/378	4/2932	1.93915343915344	0.424432769210933	0.692400915873768	1	KSO_RS07010	KSO_RS07010
GO:0006562	proline catabolic process	biological_process	1/378	4/2932	1.93915343915344	0.424432769210933	0.692400915873768	1	KSO_RS01500	pruA
GO:0008171	O-methyltransferase activity	molecular_function	1/378	4/2932	1.93915343915344	0.424432769210933	0.692400915873768	1	KSO_RS18940	rsmI
GO:0008253	5'-nucleotidase activity	molecular_function	1/378	4/2932	1.93915343915344	0.424432769210933	0.692400915873768	1	KSO_RS15325	KSO_RS15325
GO:0008356	asymmetric cell division	biological_process	1/378	4/2932	1.93915343915344	0.424432769210933	0.692400915873768	1	KSO_RS07880	spo0A
GO:0008641	ubiquitin-like modifier activating enzyme activity	molecular_function	1/378	4/2932	1.93915343915344	0.424432769210933	0.692400915873768	1	KSO_RS13460	thiF
GO:0008948	oxaloacetate decarboxylase activity	molecular_function	1/378	4/2932	1.93915343915344	0.424432769210933	0.692400915873768	1	KSO_RS01845	KSO_RS01845
GO:0009078	pyruvate family amino acid metabolic process	biological_process	1/378	4/2932	1.93915343915344	0.424432769210933	0.692400915873768	1	KSO_RS04475	ald
GO:0009145	purine nucleoside triphosphate biosynthetic process	biological_process	1/378	4/2932	1.93915343915344	0.424432769210933	0.692400915873768	1	KSO_RS01960	KSO_RS01960
GO:0009205	purine ribonucleoside triphosphate metabolic process	biological_process	1/378	4/2932	1.93915343915344	0.424432769210933	0.692400915873768	1	KSO_RS01960	KSO_RS01960
GO:0009206	purine ribonucleoside triphosphate biosynthetic process	biological_process	1/378	4/2932	1.93915343915344	0.424432769210933	0.692400915873768	1	KSO_RS01960	KSO_RS01960
GO:0009445	putrescine metabolic process	biological_process	1/378	4/2932	1.93915343915344	0.424432769210933	0.692400915873768	1	KSO_RS00815	hutG
GO:0009927	histidine phosphotransfer kinase activity	molecular_function	1/378	4/2932	1.93915343915344	0.424432769210933	0.692400915873768	1	KSO_RS05860	KSO_RS05860
GO:0010133	proline catabolic process to glutamate	biological_process	1/378	4/2932	1.93915343915344	0.424432769210933	0.692400915873768	1	KSO_RS01500	pruA
GO:0010383	cell wall polysaccharide metabolic process	biological_process	1/378	4/2932	1.93915343915344	0.424432769210933	0.692400915873768	1	KSO_RS02060	xynA
GO:0010410	hemicellulose metabolic process	biological_process	1/378	4/2932	1.93915343915344	0.424432769210933	0.692400915873768	1	KSO_RS02060	xynA
GO:0015086	cadmium ion transmembrane transporter activity	molecular_function	1/378	4/2932	1.93915343915344	0.424432769210933	0.692400915873768	1	KSO_RS03680	cadA
GO:0015175	neutral amino acid transmembrane transporter activity	molecular_function	1/378	4/2932	1.93915343915344	0.424432769210933	0.692400915873768	1	KSO_RS17440	putP
GO:0015804	neutral amino acid transport	biological_process	1/378	4/2932	1.93915343915344	0.424432769210933	0.692400915873768	1	KSO_RS17440	putP
GO:0015835	peptidoglycan transport	biological_process	1/378	4/2932	1.93915343915344	0.424432769210933	0.692400915873768	1	KSO_RS11445	spoVE
GO:0015836	lipid-linked peptidoglycan transport	biological_process	1/378	4/2932	1.93915343915344	0.424432769210933	0.692400915873768	1	KSO_RS11445	spoVE
GO:0016151	nickel cation binding	molecular_function	1/378	4/2932	1.93915343915344	0.424432769210933	0.692400915873768	1	KSO_RS02035	ureA
GO:0016160	amylase activity	molecular_function	1/378	4/2932	1.93915343915344	0.424432769210933	0.692400915873768	1	KSO_RS17530	KSO_RS17530
GO:0016712	oxidoreductase activity, acting on paired donors, with incorporation or reduction of molecular oxygen, reduced flavin or flavoprotein as one donor, and incorporation of one atom of oxygen	molecular_function	1/378	4/2932	1.93915343915344	0.424432769210933	0.692400915873768	1	KSO_RS17850	hpaB
GO:0016755	transferase activity, transferring amino-acyl groups	molecular_function	1/378	4/2932	1.93915343915344	0.424432769210933	0.692400915873768	1	KSO_RS04820	KSO_RS04820
GO:0016859	cis-trans isomerase activity	molecular_function	1/378	4/2932	1.93915343915344	0.424432769210933	0.692400915873768	1	KSO_RS14245	KSO_RS14245
GO:0019354	siroheme biosynthetic process	biological_process	1/378	4/2932	1.93915343915344	0.424432769210933	0.692400915873768	1	KSO_RS17425	cobA
GO:0031071	cysteine desulfurase activity	molecular_function	1/378	4/2932	1.93915343915344	0.424432769210933	0.692400915873768	1	KSO_RS04115	KSO_RS04115
GO:0032269	negative regulation of cellular protein metabolic process	biological_process	1/378	4/2932	1.93915343915344	0.424432769210933	0.692400915873768	1	KSO_RS02725	raiA
GO:0033592	RNA strand annealing activity	molecular_function	1/378	4/2932	1.93915343915344	0.424432769210933	0.692400915873768	1	KSO_RS07450	KSO_RS07450
GO:0034599	cellular response to oxidative stress	biological_process	1/378	4/2932	1.93915343915344	0.424432769210933	0.692400915873768	1	KSO_RS09465	KSO_RS09465
GO:0035999	tetrahydrofolate interconversion	biological_process	1/378	4/2932	1.93915343915344	0.424432769210933	0.692400915873768	1	KSO_RS01920	glyA
GO:0042136	neurotransmitter biosynthetic process	biological_process	1/378	4/2932	1.93915343915344	0.424432769210933	0.692400915873768	1	KSO_RS01920	glyA
GO:0044347	cell wall polysaccharide catabolic process	biological_process	1/378	4/2932	1.93915343915344	0.424432769210933	0.692400915873768	1	KSO_RS02060	xynA
GO:0045491	xylan metabolic process	biological_process	1/378	4/2932	1.93915343915344	0.424432769210933	0.692400915873768	1	KSO_RS02060	xynA
GO:0045493	xylan catabolic process	biological_process	1/378	4/2932	1.93915343915344	0.424432769210933	0.692400915873768	1	KSO_RS02060	xynA
GO:0046156	siroheme metabolic process	biological_process	1/378	4/2932	1.93915343915344	0.424432769210933	0.692400915873768	1	KSO_RS17425	cobA
GO:0051248	negative regulation of protein metabolic process	biological_process	1/378	4/2932	1.93915343915344	0.424432769210933	0.692400915873768	1	KSO_RS02725	raiA
GO:0070403	NAD+ binding	molecular_function	1/378	4/2932	1.93915343915344	0.424432769210933	0.692400915873768	1	KSO_RS07940	KSO_RS07940
GO:0072509	divalent inorganic cation transmembrane transporter activity	molecular_function	1/378	4/2932	1.93915343915344	0.424432769210933	0.692400915873768	1	KSO_RS03680	cadA
GO:2001293	malonyl-CoA metabolic process	biological_process	1/378	4/2932	1.93915343915344	0.424432769210933	0.692400915873768	1	KSO_RS09840	KSO_RS09840
GO:2001295	malonyl-CoA biosynthetic process	biological_process	1/378	4/2932	1.93915343915344	0.424432769210933	0.692400915873768	1	KSO_RS09840	KSO_RS09840
GO:0080090	regulation of primary metabolic process	biological_process	25/378	185/2932	1.04819104819105	0.432058705789765	0.704095668694432	25	KSO_RS01115,KSO_RS01365,KSO_RS02635,KSO_RS02725,KSO_RS03150,KSO_RS03585,KSO_RS03760,KSO_RS05645,KSO_RS05860,KSO_RS06125,KSO_RS06190,KSO_RS07280,KSO_RS07880,KSO_RS09205,KSO_RS09745,KSO_RS12885,KSO_RS14130,KSO_RS14210,KSO_RS15165,KSO_RS15180,KSO_RS16200,KSO_RS16710,KSO_RS16715,KSO_RS18885,KSO_RS18900	KSO_RS01115,KSO_RS01365,KSO_RS03150,KSO_RS03585,KSO_RS03760,KSO_RS05860,KSO_RS06125,KSO_RS09205,KSO_RS09745,KSO_RS12885,KSO_RS14130,KSO_RS14210,KSO_RS15165,KSO_RS15180,KSO_RS16200,KSO_RS18900,degU,gerE,hrcA,purR,raiA,refZ,rsbW,sigB,spo0A
GO:0030554	adenyl nucleotide binding	molecular_function	52/378	393/2932	1.02632039527714	0.440702976111105	0.717423449483194	52	KSO_RS00425,KSO_RS00640,KSO_RS00690,KSO_RS01955,KSO_RS01960,KSO_RS01965,KSO_RS02825,KSO_RS03355,KSO_RS03680,KSO_RS03820,KSO_RS04295,KSO_RS04450,KSO_RS05205,KSO_RS05340,KSO_RS05565,KSO_RS05860,KSO_RS06120,KSO_RS06295,KSO_RS06600,KSO_RS07285,KSO_RS07450,KSO_RS07775,KSO_RS08010,KSO_RS08570,KSO_RS08670,KSO_RS09470,KSO_RS09705,KSO_RS09835,KSO_RS09840,KSO_RS09860,KSO_RS10720,KSO_RS11015,KSO_RS11235,KSO…	KSO_RS00425,KSO_RS00640,KSO_RS01960,KSO_RS03355,KSO_RS03820,KSO_RS04450,KSO_RS05860,KSO_RS06120,KSO_RS07450,KSO_RS08010,KSO_RS08570,KSO_RS09470,KSO_RS09835,KSO_RS09840,KSO_RS09860,KSO_RS11235,KSO_RS12535,KSO_RS12760,KSO_RS13375,KSO_RS13585,KSO_RS13700,KSO_RS14085,KSO_RS14335,KSO_RS15180,acsA,addA,asnB,aspS,atpA,atpD,cadA,clpE,ftsH,groL,grpE,iolC,ispE,leuS,lonB,pckA,proB,pyc,ribF,rsbW,sat,spoIIIAA…
GO:0019222	regulation of metabolic process	biological_process	26/378	194/2932	1.03954617356679	0.447507524827898	0.727731349772928	26	KSO_RS01115,KSO_RS01365,KSO_RS02635,KSO_RS02725,KSO_RS03150,KSO_RS03355,KSO_RS03585,KSO_RS03760,KSO_RS05645,KSO_RS05860,KSO_RS06125,KSO_RS06190,KSO_RS07280,KSO_RS07880,KSO_RS09205,KSO_RS09745,KSO_RS12885,KSO_RS14130,KSO_RS14210,KSO_RS15165,KSO_RS15180,KSO_RS16200,KSO_RS16710,KSO_RS16715,KSO_RS18885,KSO_RS18900	KSO_RS01115,KSO_RS01365,KSO_RS03150,KSO_RS03355,KSO_RS03585,KSO_RS03760,KSO_RS05860,KSO_RS06125,KSO_RS09205,KSO_RS09745,KSO_RS12885,KSO_RS14130,KSO_RS14210,KSO_RS15165,KSO_RS15180,KSO_RS16200,KSO_RS18900,degU,gerE,hrcA,purR,raiA,refZ,rsbW,sigB,spo0A
GO:0001539	cilium or flagellum-dependent cell motility	biological_process	5/378	34/2932	1.14067849361967	0.450899660975026	0.729396510400777	5	KSO_RS02155,KSO_RS02160,KSO_RS02675,KSO_RS10870,KSO_RS10925	KSO_RS02155,KSO_RS02160,KSO_RS10925,flgK,fliR
GO:0006928	movement of cell or subcellular component	biological_process	5/378	34/2932	1.14067849361967	0.450899660975026	0.729396510400777	5	KSO_RS02155,KSO_RS02160,KSO_RS02675,KSO_RS10870,KSO_RS10925	KSO_RS02155,KSO_RS02160,KSO_RS10925,flgK,fliR
GO:0048870	cell motility	biological_process	5/378	34/2932	1.14067849361967	0.450899660975026	0.729396510400777	5	KSO_RS02155,KSO_RS02160,KSO_RS02675,KSO_RS10870,KSO_RS10925	KSO_RS02155,KSO_RS02160,KSO_RS10925,flgK,fliR
GO:0051674	localization of cell	biological_process	5/378	34/2932	1.14067849361967	0.450899660975026	0.729396510400777	5	KSO_RS02155,KSO_RS02160,KSO_RS02675,KSO_RS10870,KSO_RS10925	KSO_RS02155,KSO_RS02160,KSO_RS10925,flgK,fliR
GO:0097588	archaeal or bacterial-type flagellum-dependent cell motility	biological_process	5/378	34/2932	1.14067849361967	0.450899660975026	0.729396510400777	5	KSO_RS02155,KSO_RS02160,KSO_RS02675,KSO_RS10870,KSO_RS10925	KSO_RS02155,KSO_RS02160,KSO_RS10925,flgK,fliR
GO:0016616	oxidoreductase activity, acting on the CH-OH group of donors, NAD or NADP as acceptor	molecular_function	10/378	72/2932	1.07730746619636	0.452454313266916	0.731143381354723	10	KSO_RS00710,KSO_RS01160,KSO_RS01845,KSO_RS04040,KSO_RS05355,KSO_RS05845,KSO_RS05850,KSO_RS07940,KSO_RS09925,KSO_RS15170	KSO_RS00710,KSO_RS01845,KSO_RS04040,KSO_RS07940,KSO_RS09925,glvA,icd,licH,mdh,melA
GO:0009058	biosynthetic process	biological_process	97/378	742/2932	1.01400476333091	0.454588198257374	0.733821619828465	97	KSO_RS00460,KSO_RS00815,KSO_RS01445,KSO_RS01500,KSO_RS01525,KSO_RS01550,KSO_RS01920,KSO_RS01960,KSO_RS02375,KSO_RS02380,KSO_RS02525,KSO_RS03175,KSO_RS03180,KSO_RS03185,KSO_RS03190,KSO_RS03200,KSO_RS03205,KSO_RS03210,KSO_RS03220,KSO_RS03225,KSO_RS03250,KSO_RS03355,KSO_RS04120,KSO_RS04295,KSO_RS04450,KSO_RS04460,KSO_RS04760,KSO_RS04925,KSO_RS05205,KSO_RS05340,KSO_RS05740,KSO_RS05900,KSO_RS06270,KSO…	KSO_RS01445,KSO_RS01525,KSO_RS01550,KSO_RS01960,KSO_RS02525,KSO_RS03175,KSO_RS03180,KSO_RS03185,KSO_RS03190,KSO_RS03200,KSO_RS03205,KSO_RS03210,KSO_RS03220,KSO_RS03225,KSO_RS03250,KSO_RS03355,KSO_RS04450,KSO_RS04460,KSO_RS04760,KSO_RS05900,KSO_RS07010,KSO_RS07015,KSO_RS08010,KSO_RS08145,KSO_RS08150,KSO_RS08155,KSO_RS08160,KSO_RS08165,KSO_RS08170,KSO_RS08175,KSO_RS08190,KSO_RS09045,KSO_RS09510,KSO…
GO:0005737	cytoplasm	cellular_component	102/378	781/2932	1.01302766091498	0.456873733406606	0.736738795231595	102	KSO_RS00020,KSO_RS00460,KSO_RS00805,KSO_RS00820,KSO_RS00825,KSO_RS00830,KSO_RS01115,KSO_RS01145,KSO_RS01155,KSO_RS01525,KSO_RS01550,KSO_RS01805,KSO_RS01845,KSO_RS01920,KSO_RS02035,KSO_RS02200,KSO_RS02375,KSO_RS02635,KSO_RS02725,KSO_RS02825,KSO_RS03070,KSO_RS03345,KSO_RS03355,KSO_RS03585,KSO_RS03760,KSO_RS04120,KSO_RS04295,KSO_RS04450,KSO_RS04475,KSO_RS04750,KSO_RS04760,KSO_RS05205,KSO_RS05340,KSO…	KSO_RS00805,KSO_RS01115,KSO_RS01155,KSO_RS01525,KSO_RS01550,KSO_RS01845,KSO_RS02200,KSO_RS03070,KSO_RS03355,KSO_RS03585,KSO_RS03760,KSO_RS04450,KSO_RS04750,KSO_RS04760,KSO_RS05900,KSO_RS06125,KSO_RS07010,KSO_RS07015,KSO_RS07450,KSO_RS07935,KSO_RS08145,KSO_RS08150,KSO_RS08155,KSO_RS08160,KSO_RS08165,KSO_RS08170,KSO_RS08175,KSO_RS08190,KSO_RS08305,KSO_RS08570,KSO_RS09800,KSO_RS09805,KSO_RS10460,KSO…
GO:0006790	sulfur compound metabolic process	biological_process	12/378	88/2932	1.05772005772006	0.465023922710127	0.749097113989117	12	KSO_RS04115,KSO_RS04120,KSO_RS07005,KSO_RS07010,KSO_RS07015,KSO_RS09485,KSO_RS09840,KSO_RS09890,KSO_RS11265,KSO_RS11275,KSO_RS13460,KSO_RS15200	KSO_RS04115,KSO_RS07010,KSO_RS07015,KSO_RS09840,KSO_RS11275,acoA,bioF,mtnN,odhB,sat,sufU,thiF
GO:0016831	carboxy-lyase activity	molecular_function	4/378	27/2932	1.14912796394278	0.466730996992807	0.751061374471184	4	KSO_RS01525,KSO_RS01845,KSO_RS02380,KSO_RS05205	KSO_RS01525,KSO_RS01845,budA,pckA
GO:0051301	cell division	biological_process	7/378	50/2932	1.08592592592593	0.470232526174422	0.753207377728608	7	KSO_RS02775,KSO_RS07880,KSO_RS10565,KSO_RS11425,KSO_RS11445,KSO_RS18765,KSO_RS18875	KSO_RS02775,ftsA,ftsH,spo0A,spoVE,spoVG,spoVS
GO:0009432	SOS response	biological_process	2/378	12/2932	1.29276895943563	0.470510063230468	0.753207377728608	2	KSO_RS02825,KSO_RS06155	uvrA,uvrC
GO:0015103	inorganic anion transmembrane transporter activity	molecular_function	2/378	12/2932	1.29276895943563	0.470510063230468	0.753207377728608	2	KSO_RS02365,KSO_RS03025	KSO_RS02365,KSO_RS03025
GO:0071826	ribonucleoprotein complex subunit organization	biological_process	2/378	12/2932	1.29276895943563	0.470510063230468	0.753207377728608	2	KSO_RS07450,KSO_RS18445	KSO_RS07450,rplW
GO:1901264	carbohydrate derivative transport	biological_process	2/378	12/2932	1.29276895943563	0.470510063230468	0.753207377728608	2	KSO_RS01150,KSO_RS11445	celB,spoVE
GO:0042592	homeostatic process	biological_process	5/378	35/2932	1.10808767951625	0.477343813583404	0.762631897706421	5	KSO_RS03810,KSO_RS03815,KSO_RS04120,KSO_RS06150,KSO_RS15185	KSO_RS03810,KSO_RS03815,lpdA,sufU,trxA
GO:0042578	phosphoric ester hydrolase activity	molecular_function	8/378	58/2932	1.06987775953293	0.4773877593435	0.762631897706421	8	KSO_RS00465,KSO_RS00640,KSO_RS02200,KSO_RS04275,KSO_RS04880,KSO_RS05765,KSO_RS15325,KSO_RS17205	KSO_RS00465,KSO_RS00640,KSO_RS02200,KSO_RS04275,KSO_RS04880,KSO_RS05765,KSO_RS15325,KSO_RS17205
GO:1990904	ribonucleoprotein complex	cellular_component	9/378	66/2932	1.05772005772006	0.483534876775892	0.769595024985539	9	KSO_RS02725,KSO_RS10810,KSO_RS11665,KSO_RS18445,KSO_RS18450,KSO_RS18455,KSO_RS18460,KSO_RS18805,KSO_RS18860	KSO_RS18805,KSO_RS18860,raiA,rplC,rplD,rplW,rpsB,rpsJ,typA
GO:0071705	nitrogen compound transport	biological_process	16/378	120/2932	1.0342151675485	0.484043396367032	0.769595024985539	16	KSO_RS00810,KSO_RS03025,KSO_RS05220,KSO_RS09630,KSO_RS10870,KSO_RS11445,KSO_RS12530,KSO_RS12535,KSO_RS12540,KSO_RS12545,KSO_RS13585,KSO_RS13590,KSO_RS13600,KSO_RS17290,KSO_RS17440,KSO_RS17780	KSO_RS00810,KSO_RS03025,KSO_RS12530,KSO_RS12535,KSO_RS12540,KSO_RS12545,KSO_RS13585,KSO_RS13600,KSO_RS17290,KSO_RS17780,alaP,csaA,fliR,oppC,putP,spoVE
GO:0044275	cellular carbohydrate catabolic process	biological_process	3/378	20/2932	1.16349206349206	0.486609738332048	0.769595024985539	3	KSO_RS00690,KSO_RS00695,KSO_RS00710	KSO_RS00710,iolC,iolD
GO:0055072	iron ion homeostasis	biological_process	3/378	20/2932	1.16349206349206	0.486609738332048	0.769595024985539	3	KSO_RS03810,KSO_RS03815,KSO_RS04120	KSO_RS03810,KSO_RS03815,sufU
GO:0071103	DNA conformation change	biological_process	3/378	20/2932	1.16349206349206	0.486609738332048	0.769595024985539	3	KSO_RS05675,KSO_RS08570,KSO_RS18895	KSO_RS05675,KSO_RS08570,KSO_RS18895
GO:0005524	ATP binding	molecular_function	51/378	391/2932	1.01173222912353	0.488211800638496	0.769595024985539	51	KSO_RS00425,KSO_RS00640,KSO_RS00690,KSO_RS01955,KSO_RS01960,KSO_RS01965,KSO_RS02825,KSO_RS03355,KSO_RS03680,KSO_RS03820,KSO_RS04295,KSO_RS04450,KSO_RS05205,KSO_RS05340,KSO_RS05565,KSO_RS05860,KSO_RS06120,KSO_RS06295,KSO_RS06600,KSO_RS07450,KSO_RS07775,KSO_RS08010,KSO_RS08570,KSO_RS08670,KSO_RS09470,KSO_RS09705,KSO_RS09835,KSO_RS09840,KSO_RS09860,KSO_RS10720,KSO_RS11015,KSO_RS11235,KSO_RS11265,KSO…	KSO_RS00425,KSO_RS00640,KSO_RS01960,KSO_RS03355,KSO_RS03820,KSO_RS04450,KSO_RS05860,KSO_RS06120,KSO_RS07450,KSO_RS08010,KSO_RS08570,KSO_RS09470,KSO_RS09835,KSO_RS09840,KSO_RS09860,KSO_RS11235,KSO_RS12535,KSO_RS12760,KSO_RS13375,KSO_RS13585,KSO_RS13700,KSO_RS14085,KSO_RS14335,KSO_RS15180,acsA,addA,asnB,aspS,atpA,atpD,cadA,clpE,ftsH,groL,iolC,ispE,leuS,lonB,pckA,proB,pyc,ribF,rsbW,sat,spoIIIAA,spoI…
GO:0050661	NADP binding	molecular_function	4/378	28/2932	1.10808767951625	0.49630959765676	0.769595024985539	4	KSO_RS03345,KSO_RS05900,KSO_RS08100,KSO_RS17430	KSO_RS05900,KSO_RS17430,gap,namA
GO:0071978	bacterial-type flagellum-dependent swarming motility	biological_process	4/378	28/2932	1.10808767951625	0.49630959765676	0.769595024985539	4	KSO_RS02155,KSO_RS02160,KSO_RS10870,KSO_RS10925	KSO_RS02155,KSO_RS02160,KSO_RS10925,fliR
GO:0032559	adenyl ribonucleotide binding	molecular_function	51/378	392/2932	1.00915127955944	0.496551448435018	0.769595024985539	51	KSO_RS00425,KSO_RS00640,KSO_RS00690,KSO_RS01955,KSO_RS01960,KSO_RS01965,KSO_RS02825,KSO_RS03355,KSO_RS03680,KSO_RS03820,KSO_RS04295,KSO_RS04450,KSO_RS05205,KSO_RS05340,KSO_RS05565,KSO_RS05860,KSO_RS06120,KSO_RS06295,KSO_RS06600,KSO_RS07450,KSO_RS07775,KSO_RS08010,KSO_RS08570,KSO_RS08670,KSO_RS09470,KSO_RS09705,KSO_RS09835,KSO_RS09840,KSO_RS09860,KSO_RS10720,KSO_RS11015,KSO_RS11235,KSO_RS11265,KSO…	KSO_RS00425,KSO_RS00640,KSO_RS01960,KSO_RS03355,KSO_RS03820,KSO_RS04450,KSO_RS05860,KSO_RS06120,KSO_RS07450,KSO_RS08010,KSO_RS08570,KSO_RS09470,KSO_RS09835,KSO_RS09840,KSO_RS09860,KSO_RS11235,KSO_RS12535,KSO_RS12760,KSO_RS13375,KSO_RS13585,KSO_RS13700,KSO_RS14085,KSO_RS14335,KSO_RS15180,acsA,addA,asnB,aspS,atpA,atpD,cadA,clpE,ftsH,groL,iolC,ispE,leuS,lonB,pckA,proB,pyc,ribF,rsbW,sat,spoIIIAA,spoI…
GO:0000302	response to reactive oxygen species	biological_process	1/378	5/2932	1.55132275132275	0.498737555152966	0.769595024985539	1	KSO_RS09465	KSO_RS09465
GO:0003725	double-stranded RNA binding	molecular_function	1/378	5/2932	1.55132275132275	0.498737555152966	0.769595024985539	1	KSO_RS07450	KSO_RS07450
GO:0003746	translation elongation factor activity	molecular_function	1/378	5/2932	1.55132275132275	0.498737555152966	0.769595024985539	1	KSO_RS10805	tsf
GO:0003951	NAD+ kinase activity	molecular_function	1/378	5/2932	1.55132275132275	0.498737555152966	0.769595024985539	1	KSO_RS08010	KSO_RS08010
GO:0006271	DNA strand elongation involved in DNA replication	biological_process	1/378	5/2932	1.55132275132275	0.498737555152966	0.769595024985539	1	KSO_RS12760	KSO_RS12760
GO:0006596	polyamine biosynthetic process	biological_process	1/378	5/2932	1.55132275132275	0.498737555152966	0.769595024985539	1	KSO_RS00815	hutG
GO:0009378	four-way junction helicase activity	molecular_function	1/378	5/2932	1.55132275132275	0.498737555152966	0.769595024985539	1	KSO_RS08570	KSO_RS08570
GO:0009986	cell surface	cellular_component	1/378	5/2932	1.55132275132275	0.498737555152966	0.769595024985539	1	KSO_RS09460	KSO_RS09460
GO:0015035	protein disulfide oxidoreductase activity	molecular_function	1/378	5/2932	1.55132275132275	0.498737555152966	0.769595024985539	1	KSO_RS06150	trxA
GO:0015370	solute:sodium symporter activity	molecular_function	1/378	5/2932	1.55132275132275	0.498737555152966	0.769595024985539	1	KSO_RS17440	putP
GO:0015647	peptidoglycan transmembrane transporter activity	molecular_function	1/378	5/2932	1.55132275132275	0.498737555152966	0.769595024985539	1	KSO_RS11445	spoVE
GO:0015648	lipid-linked peptidoglycan transporter activity	molecular_function	1/378	5/2932	1.55132275132275	0.498737555152966	0.769595024985539	1	KSO_RS11445	spoVE
GO:0016639	oxidoreductase activity, acting on the CH-NH2 group of donors, NAD or NADP as acceptor	molecular_function	1/378	5/2932	1.55132275132275	0.498737555152966	0.769595024985539	1	KSO_RS01495	KSO_RS01495
GO:0016701	oxidoreductase activity, acting on single donors with incorporation of molecular oxygen	molecular_function	1/378	5/2932	1.55132275132275	0.498737555152966	0.769595024985539	1	KSO_RS08120	fabD
GO:0016709	oxidoreductase activity, acting on paired donors, with incorporation or reduction of molecular oxygen, NAD(P)H as one donor, and incorporation of one atom of oxygen	molecular_function	1/378	5/2932	1.55132275132275	0.498737555152966	0.769595024985539	1	KSO_RS08180	KSO_RS08180
GO:0017004	cytochrome complex assembly	biological_process	1/378	5/2932	1.55132275132275	0.498737555152966	0.769595024985539	1	KSO_RS08520	KSO_RS08520
GO:0019867	outer membrane	cellular_component	1/378	5/2932	1.55132275132275	0.498737555152966	0.769595024985539	1	KSO_RS01330	ywcE
GO:0022414	reproductive process	biological_process	1/378	5/2932	1.55132275132275	0.498737555152966	0.769595024985539	1	KSO_RS11425	ftsA
GO:0022616	DNA strand elongation	biological_process	1/378	5/2932	1.55132275132275	0.498737555152966	0.769595024985539	1	KSO_RS12760	KSO_RS12760
GO:0032505	reproduction of a single-celled organism	biological_process	1/378	5/2932	1.55132275132275	0.498737555152966	0.769595024985539	1	KSO_RS11425	ftsA
GO:0043093	FtsZ-dependent cytokinesis	biological_process	1/378	5/2932	1.55132275132275	0.498737555152966	0.769595024985539	1	KSO_RS11425	ftsA
GO:0044273	sulfur compound catabolic process	biological_process	1/378	5/2932	1.55132275132275	0.498737555152966	0.769595024985539	1	KSO_RS07015	KSO_RS07015
GO:0046777	protein autophosphorylation	biological_process	1/378	5/2932	1.55132275132275	0.498737555152966	0.769595024985539	1	KSO_RS05860	KSO_RS05860
GO:0080134	regulation of response to stress	biological_process	1/378	5/2932	1.55132275132275	0.498737555152966	0.769595024985539	1	KSO_RS14070	KSO_RS14070
GO:0097617	annealing activity	molecular_function	1/378	5/2932	1.55132275132275	0.498737555152966	0.769595024985539	1	KSO_RS07450	KSO_RS07450
GO:0009150	purine ribonucleotide metabolic process	biological_process	9/378	67/2932	1.04193319118692	0.502613393372071	0.774799425218208	9	KSO_RS01960,KSO_RS03345,KSO_RS03355,KSO_RS04760,KSO_RS09480,KSO_RS09485,KSO_RS09840,KSO_RS15185,KSO_RS15200	KSO_RS01960,KSO_RS03355,KSO_RS04760,KSO_RS09840,acoA,gap,lpdA,odhB,sucA
GO:0016614	oxidoreductase activity, acting on CH-OH group of donors	molecular_function	10/378	75/2932	1.0342151675485	0.506972714696097	0.780737980631989	10	KSO_RS00710,KSO_RS01160,KSO_RS01845,KSO_RS04040,KSO_RS05355,KSO_RS05845,KSO_RS05850,KSO_RS07940,KSO_RS09925,KSO_RS15170	KSO_RS00710,KSO_RS01845,KSO_RS04040,KSO_RS07940,KSO_RS09925,glvA,icd,licH,mdh,melA
GO:0009066	aspartate family amino acid metabolic process	biological_process	6/378	44/2932	1.05772005772006	0.508971519373929	0.783033106729122	6	KSO_RS03250,KSO_RS04295,KSO_RS07005,KSO_RS09290,KSO_RS09485,KSO_RS13845	KSO_RS03250,ablA,asnB,mtnN,odhB,thrB
GO:0060255	regulation of macromolecule metabolic process	biological_process	25/378	192/2932	1.00997574955908	0.512887167091391	0.788103693826303	25	KSO_RS01115,KSO_RS01365,KSO_RS02635,KSO_RS02725,KSO_RS03150,KSO_RS03585,KSO_RS03760,KSO_RS05645,KSO_RS05860,KSO_RS06125,KSO_RS06190,KSO_RS07280,KSO_RS07880,KSO_RS09205,KSO_RS09745,KSO_RS12885,KSO_RS14130,KSO_RS14210,KSO_RS15165,KSO_RS15180,KSO_RS16200,KSO_RS16710,KSO_RS16715,KSO_RS18885,KSO_RS18900	KSO_RS01115,KSO_RS01365,KSO_RS03150,KSO_RS03585,KSO_RS03760,KSO_RS05860,KSO_RS06125,KSO_RS09205,KSO_RS09745,KSO_RS12885,KSO_RS14130,KSO_RS14210,KSO_RS15165,KSO_RS15180,KSO_RS16200,KSO_RS18900,degU,gerE,hrcA,purR,raiA,refZ,rsbW,sigB,spo0A
GO:0006526	arginine biosynthetic process	biological_process	2/378	13/2932	1.19332519332519	0.514314423568464	0.788103693826303	2	KSO_RS05740,KSO_RS13700	KSO_RS13700,argH
GO:0006826	iron ion transport	biological_process	2/378	13/2932	1.19332519332519	0.514314423568464	0.788103693826303	2	KSO_RS03810,KSO_RS03815	KSO_RS03810,KSO_RS03815
GO:0016840	carbon-nitrogen lyase activity	molecular_function	2/378	13/2932	1.19332519332519	0.514314423568464	0.788103693826303	2	KSO_RS00830,KSO_RS05740	argH,hutH
GO:0030031	cell projection assembly	biological_process	3/378	21/2932	1.10808767951625	0.520682655971458	0.793912168510936	3	KSO_RS02675,KSO_RS10870,KSO_RS10925	KSO_RS10925,flgK,fliR
GO:0044445	cytosolic part	cellular_component	3/378	21/2932	1.10808767951625	0.520682655971458	0.793912168510936	3	KSO_RS02725,KSO_RS18445,KSO_RS18805	KSO_RS18805,raiA,rplW
GO:0044780	bacterial-type flagellum assembly	biological_process	3/378	21/2932	1.10808767951625	0.520682655971458	0.793912168510936	3	KSO_RS02675,KSO_RS10870,KSO_RS10925	KSO_RS10925,flgK,fliR
GO:0051276	chromosome organization	biological_process	3/378	21/2932	1.10808767951625	0.520682655971458	0.793912168510936	3	KSO_RS05675,KSO_RS08570,KSO_RS18895	KSO_RS05675,KSO_RS08570,KSO_RS18895
GO:0055076	transition metal ion homeostasis	biological_process	3/378	21/2932	1.10808767951625	0.520682655971458	0.793912168510936	3	KSO_RS03810,KSO_RS03815,KSO_RS04120	KSO_RS03810,KSO_RS03815,sufU
GO:0140096	catalytic activity, acting on a protein	molecular_function	24/378	185/2932	1.00626340626341	0.521887565003598	0.794962265188468	24	KSO_RS00465,KSO_RS00640,KSO_RS01210,KSO_RS03960,KSO_RS04820,KSO_RS04880,KSO_RS05480,KSO_RS05860,KSO_RS06295,KSO_RS09460,KSO_RS09485,KSO_RS11415,KSO_RS11865,KSO_RS12050,KSO_RS12515,KSO_RS12525,KSO_RS12550,KSO_RS13750,KSO_RS14070,KSO_RS14245,KSO_RS14490,KSO_RS15190,KSO_RS17205,KSO_RS18765	KSO_RS00465,KSO_RS00640,KSO_RS01210,KSO_RS03960,KSO_RS04820,KSO_RS04880,KSO_RS05480,KSO_RS05860,KSO_RS09460,KSO_RS11415,KSO_RS11865,KSO_RS12050,KSO_RS12515,KSO_RS12525,KSO_RS12550,KSO_RS13750,KSO_RS14070,KSO_RS14245,KSO_RS14490,KSO_RS15190,KSO_RS17205,ftsH,lonB,odhB
GO:0022857	transmembrane transporter activity	molecular_function	39/378	302/2932	1.00168190896668	0.524306001684098	0.797856959084497	39	KSO_RS00705,KSO_RS00810,KSO_RS00940,KSO_RS01145,KSO_RS01150,KSO_RS01545,KSO_RS01715,KSO_RS01950,KSO_RS01955,KSO_RS01960,KSO_RS01965,KSO_RS02365,KSO_RS03025,KSO_RS03065,KSO_RS03680,KSO_RS03810,KSO_RS03815,KSO_RS03820,KSO_RS05220,KSO_RS07525,KSO_RS09910,KSO_RS11235,KSO_RS11445,KSO_RS11595,KSO_RS11600,KSO_RS11605,KSO_RS12055,KSO_RS12530,KSO_RS12535,KSO_RS13585,KSO_RS13600,KSO_RS14105,KSO_RS14630,KSO…	KSO_RS00705,KSO_RS00810,KSO_RS00940,KSO_RS01545,KSO_RS01950,KSO_RS01960,KSO_RS02365,KSO_RS03025,KSO_RS03065,KSO_RS03810,KSO_RS03815,KSO_RS03820,KSO_RS09910,KSO_RS11235,KSO_RS12055,KSO_RS12530,KSO_RS12535,KSO_RS13585,KSO_RS13600,KSO_RS14105,KSO_RS14630,KSO_RS15160,KSO_RS15530,KSO_RS16365,KSO_RS17290,KSO_RS17780,alaP,atpA,atpD,cadA,celB,coxB,ctaD,ctaE,licB,narK,pstC,putP,spoVE
GO:0000097	sulfur amino acid biosynthetic process	biological_process	4/378	29/2932	1.06987775953293	0.525171141334965	0.798384558396689	4	KSO_RS07005,KSO_RS07010,KSO_RS07015,KSO_RS11275	KSO_RS07010,KSO_RS07015,KSO_RS11275,mtnN
GO:0043232	intracellular non-membrane-bounded organelle	cellular_component	11/378	84/2932	1.01574703955656	0.527905244144301	0.801749581836512	11	KSO_RS02725,KSO_RS07450,KSO_RS08570,KSO_RS09510,KSO_RS10810,KSO_RS18445,KSO_RS18450,KSO_RS18455,KSO_RS18460,KSO_RS18805,KSO_RS18860	KSO_RS07450,KSO_RS08570,KSO_RS09510,KSO_RS18805,KSO_RS18860,raiA,rplC,rplD,rplW,rpsB,rpsJ
GO:0008238	exopeptidase activity	molecular_function	5/378	37/2932	1.04819104819105	0.52885059276113	0.80239400280999	5	KSO_RS05480,KSO_RS11865,KSO_RS12050,KSO_RS12525,KSO_RS12550	KSO_RS05480,KSO_RS11865,KSO_RS12050,KSO_RS12525,KSO_RS12550
GO:0016830	carbon-carbon lyase activity	molecular_function	6/378	45/2932	1.0342151675485	0.532062878947401	0.806473261396651	6	KSO_RS01525,KSO_RS01845,KSO_RS02380,KSO_RS05205,KSO_RS07960,KSO_RS09850	KSO_RS01525,KSO_RS01845,KSO_RS09850,budA,pckA,prpB
GO:0016788	hydrolase activity, acting on ester bonds	molecular_function	20/378	155/2932	1.00085338795016	0.536544342630445	0.812466359538727	20	KSO_RS00005,KSO_RS00465,KSO_RS00640,KSO_RS02200,KSO_RS02825,KSO_RS03780,KSO_RS04190,KSO_RS04275,KSO_RS04460,KSO_RS04690,KSO_RS04880,KSO_RS05340,KSO_RS05765,KSO_RS06155,KSO_RS10460,KSO_RS13750,KSO_RS13920,KSO_RS15325,KSO_RS16625,KSO_RS17205	KSO_RS00465,KSO_RS00640,KSO_RS02200,KSO_RS03780,KSO_RS04190,KSO_RS04275,KSO_RS04460,KSO_RS04880,KSO_RS05765,KSO_RS10460,KSO_RS13750,KSO_RS15325,KSO_RS16625,KSO_RS17205,addA,kapD,leuS,rnpA,uvrA,uvrC
GO:0004518	nuclease activity	molecular_function	8/378	61/2932	1.01726082053951	0.5376316735299	0.813313140703385	8	KSO_RS00005,KSO_RS02825,KSO_RS04190,KSO_RS04690,KSO_RS05765,KSO_RS06155,KSO_RS13920,KSO_RS16625	KSO_RS04190,KSO_RS05765,KSO_RS16625,addA,kapD,rnpA,uvrA,uvrC
GO:0005515	protein binding	molecular_function	9/378	69/2932	1.01173222912353	0.540123974627507	0.816281571075918	9	KSO_RS00640,KSO_RS03150,KSO_RS04750,KSO_RS07285,KSO_RS07685,KSO_RS08370,KSO_RS09465,KSO_RS15180,KSO_RS16045	KSO_RS00640,KSO_RS03150,KSO_RS04750,KSO_RS07685,KSO_RS09465,KSO_RS15180,groL,grpE,spoIIAA
GO:0016887	ATPase activity	molecular_function	16/378	124/2932	1.00085338795016	0.540710717403199	0.816367161569536	16	KSO_RS00425,KSO_RS02825,KSO_RS03820,KSO_RS06295,KSO_RS07450,KSO_RS08570,KSO_RS08670,KSO_RS09470,KSO_RS11235,KSO_RS11425,KSO_RS12215,KSO_RS12535,KSO_RS13375,KSO_RS13585,KSO_RS13920,KSO_RS18765	KSO_RS00425,KSO_RS03820,KSO_RS07450,KSO_RS08570,KSO_RS09470,KSO_RS11235,KSO_RS12535,KSO_RS13375,KSO_RS13585,addA,clpE,ftsA,ftsH,lonB,spoIVA,uvrA
GO:0005215	transporter activity	molecular_function	39/378	304/2932	0.995091896407686	0.542830113138931	0.817087202032498	39	KSO_RS00705,KSO_RS00810,KSO_RS00940,KSO_RS01145,KSO_RS01150,KSO_RS01545,KSO_RS01715,KSO_RS01950,KSO_RS01955,KSO_RS01960,KSO_RS01965,KSO_RS02365,KSO_RS03025,KSO_RS03065,KSO_RS03680,KSO_RS03810,KSO_RS03815,KSO_RS03820,KSO_RS05220,KSO_RS07525,KSO_RS09910,KSO_RS11235,KSO_RS11445,KSO_RS11595,KSO_RS11600,KSO_RS11605,KSO_RS12055,KSO_RS12530,KSO_RS12535,KSO_RS13585,KSO_RS13600,KSO_RS14105,KSO_RS14630,KSO…	KSO_RS00705,KSO_RS00810,KSO_RS00940,KSO_RS01545,KSO_RS01950,KSO_RS01960,KSO_RS02365,KSO_RS03025,KSO_RS03065,KSO_RS03810,KSO_RS03815,KSO_RS03820,KSO_RS09910,KSO_RS11235,KSO_RS12055,KSO_RS12530,KSO_RS12535,KSO_RS13585,KSO_RS13600,KSO_RS14105,KSO_RS14630,KSO_RS15160,KSO_RS15530,KSO_RS16365,KSO_RS17290,KSO_RS17780,alaP,atpA,atpD,cadA,celB,coxB,ctaD,ctaE,licB,narK,pstC,putP,spoVE
GO:0032991	protein-containing complex	cellular_component	25/378	195/2932	0.994437661104328	0.54696124033374	0.817087202032498	25	KSO_RS01035,KSO_RS01735,KSO_RS01950,KSO_RS01955,KSO_RS01960,KSO_RS01965,KSO_RS02375,KSO_RS02725,KSO_RS02825,KSO_RS06155,KSO_RS08570,KSO_RS09485,KSO_RS09860,KSO_RS10810,KSO_RS11010,KSO_RS11595,KSO_RS11665,KSO_RS12530,KSO_RS13600,KSO_RS18445,KSO_RS18450,KSO_RS18455,KSO_RS18460,KSO_RS18805,KSO_RS18860	KSO_RS01035,KSO_RS01735,KSO_RS01950,KSO_RS01960,KSO_RS08570,KSO_RS09860,KSO_RS12530,KSO_RS13600,KSO_RS18805,KSO_RS18860,alsS,atpA,atpD,ctaE,odhB,raiA,rplC,rplD,rplW,rpsB,rpsJ,sucD,typA,uvrA,uvrC
GO:0097367	carbohydrate derivative binding	molecular_function	58/378	453/2932	0.993120525129355	0.549587516812477	0.817087202032498	58	KSO_RS00020,KSO_RS00425,KSO_RS00640,KSO_RS00690,KSO_RS01955,KSO_RS01960,KSO_RS01965,KSO_RS02340,KSO_RS02825,KSO_RS03355,KSO_RS03680,KSO_RS03820,KSO_RS04295,KSO_RS04450,KSO_RS05205,KSO_RS05340,KSO_RS05565,KSO_RS05860,KSO_RS06120,KSO_RS06295,KSO_RS06375,KSO_RS06600,KSO_RS07450,KSO_RS07775,KSO_RS08010,KSO_RS08100,KSO_RS08570,KSO_RS08670,KSO_RS09470,KSO_RS09705,KSO_RS09835,KSO_RS09840,KSO_RS09860,KSO…	KSO_RS00425,KSO_RS00640,KSO_RS01960,KSO_RS02340,KSO_RS03355,KSO_RS03820,KSO_RS04450,KSO_RS05860,KSO_RS06120,KSO_RS06375,KSO_RS07450,KSO_RS08010,KSO_RS08570,KSO_RS09470,KSO_RS09835,KSO_RS09840,KSO_RS09860,KSO_RS10355,KSO_RS11235,KSO_RS12535,KSO_RS12760,KSO_RS13375,KSO_RS13585,KSO_RS13700,KSO_RS14085,KSO_RS14335,KSO_RS15165,KSO_RS15180,acsA,addA,asnB,aspS,atpA,atpD,cadA,clpE,ftsH,groL,iolC,ispE,leu…
GO:0071702	organic substance transport	biological_process	21/378	164/2932	0.993224932249323	0.550994105716827	0.817087202032498	21	KSO_RS00810,KSO_RS01145,KSO_RS01150,KSO_RS01155,KSO_RS03025,KSO_RS05220,KSO_RS09630,KSO_RS10870,KSO_RS11445,KSO_RS12530,KSO_RS12535,KSO_RS12540,KSO_RS12545,KSO_RS13585,KSO_RS13590,KSO_RS13600,KSO_RS14105,KSO_RS15160,KSO_RS17290,KSO_RS17440,KSO_RS17780	KSO_RS00810,KSO_RS01155,KSO_RS03025,KSO_RS12530,KSO_RS12535,KSO_RS12540,KSO_RS12545,KSO_RS13585,KSO_RS13600,KSO_RS14105,KSO_RS15160,KSO_RS17290,KSO_RS17780,alaP,celB,csaA,fliR,licB,oppC,putP,spoVE
GO:0016866	intramolecular transferase activity	molecular_function	3/378	22/2932	1.05772005772006	0.553490830080627	0.817087202032498	3	KSO_RS09290,KSO_RS09510,KSO_RS10725	KSO_RS09510,ablA,truB
GO:0046873	metal ion transmembrane transporter activity	molecular_function	3/378	22/2932	1.05772005772006	0.553490830080627	0.817087202032498	3	KSO_RS03680,KSO_RS11235,KSO_RS17440	KSO_RS11235,cadA,putP
GO:0051649	establishment of localization in cell	biological_process	3/378	22/2932	1.05772005772006	0.553490830080627	0.817087202032498	3	KSO_RS03810,KSO_RS03815,KSO_RS10870	KSO_RS03810,KSO_RS03815,fliR
GO:0055065	metal ion homeostasis	biological_process	3/378	22/2932	1.05772005772006	0.553490830080627	0.817087202032498	3	KSO_RS03810,KSO_RS03815,KSO_RS04120	KSO_RS03810,KSO_RS03815,sufU
GO:0032259	methylation	biological_process	5/378	38/2932	1.02060707323865	0.553752486437544	0.817087202032498	5	KSO_RS07000,KSO_RS07860,KSO_RS09345,KSO_RS17425,KSO_RS18940	KSO_RS07000,KSO_RS07860,KSO_RS09345,cobA,rsmI
GO:0004536	deoxyribonuclease activity	molecular_function	2/378	14/2932	1.10808767951625	0.555656445619789	0.817087202032498	2	KSO_RS02825,KSO_RS06155	uvrA,uvrC
GO:0006979	response to oxidative stress	biological_process	2/378	14/2932	1.10808767951625	0.555656445619789	0.817087202032498	2	KSO_RS09465,KSO_RS12450	KSO_RS09465,KSO_RS12450
GO:0044272	sulfur compound biosynthetic process	biological_process	9/378	70/2932	0.997278911564626	0.558486690120393	0.817087202032498	9	KSO_RS07005,KSO_RS07010,KSO_RS07015,KSO_RS09840,KSO_RS09890,KSO_RS11265,KSO_RS11275,KSO_RS13460,KSO_RS15200	KSO_RS07010,KSO_RS07015,KSO_RS09840,KSO_RS11275,acoA,bioF,mtnN,sat,thiF
GO:0017076	purine nucleotide binding	molecular_function	54/378	423/2932	0.990206011482607	0.559081497412562	0.817087202032498	54	KSO_RS00020,KSO_RS00425,KSO_RS00640,KSO_RS00690,KSO_RS01955,KSO_RS01960,KSO_RS01965,KSO_RS02825,KSO_RS03355,KSO_RS03680,KSO_RS03820,KSO_RS04295,KSO_RS04450,KSO_RS05205,KSO_RS05340,KSO_RS05565,KSO_RS05860,KSO_RS06120,KSO_RS06295,KSO_RS06600,KSO_RS07285,KSO_RS07450,KSO_RS07775,KSO_RS08010,KSO_RS08570,KSO_RS08670,KSO_RS09470,KSO_RS09705,KSO_RS09835,KSO_RS09840,KSO_RS09860,KSO_RS10720,KSO_RS11015,KSO…	KSO_RS00425,KSO_RS00640,KSO_RS01960,KSO_RS03355,KSO_RS03820,KSO_RS04450,KSO_RS05860,KSO_RS06120,KSO_RS07450,KSO_RS08010,KSO_RS08570,KSO_RS09470,KSO_RS09835,KSO_RS09840,KSO_RS09860,KSO_RS11235,KSO_RS12535,KSO_RS12760,KSO_RS13375,KSO_RS13585,KSO_RS13700,KSO_RS14085,KSO_RS14335,KSO_RS15180,acsA,addA,asnB,aspS,atpA,atpD,cadA,clpE,ftsH,groL,grpE,iolC,ispE,leuS,lonB,mnmE,pckA,proB,pyc,ribF,rsbW,sat,spo…
GO:0002161	aminoacyl-tRNA editing activity	molecular_function	1/378	6/2932	1.29276895943563	0.563471823739294	0.817087202032498	1	KSO_RS05340	leuS
GO:0003989	acetyl-CoA carboxylase activity	molecular_function	1/378	6/2932	1.29276895943563	0.563471823739294	0.817087202032498	1	KSO_RS09840	KSO_RS09840
GO:0005984	disaccharide metabolic process	biological_process	1/378	6/2932	1.29276895943563	0.563471823739294	0.817087202032498	1	KSO_RS03070	KSO_RS03070
GO:0006302	double-strand break repair	biological_process	1/378	6/2932	1.29276895943563	0.563471823739294	0.817087202032498	1	KSO_RS13920	addA
GO:0006595	polyamine metabolic process	biological_process	1/378	6/2932	1.29276895943563	0.563471823739294	0.817087202032498	1	KSO_RS00815	hutG
GO:0008169	C-methyltransferase activity	molecular_function	1/378	6/2932	1.29276895943563	0.563471823739294	0.817087202032498	1	KSO_RS17425	cobA
GO:0009061	anaerobic respiration	biological_process	1/378	6/2932	1.29276895943563	0.563471823739294	0.817087202032498	1	KSO_RS01735	KSO_RS01735
GO:0009098	leucine biosynthetic process	biological_process	1/378	6/2932	1.29276895943563	0.563471823739294	0.817087202032498	1	KSO_RS06270	leuC
GO:0009240	isopentenyl diphosphate biosynthetic process	biological_process	1/378	6/2932	1.29276895943563	0.563471823739294	0.817087202032498	1	KSO_RS18890	ispE
GO:0009266	response to temperature stimulus	biological_process	1/378	6/2932	1.29276895943563	0.563471823739294	0.817087202032498	1	KSO_RS07450	KSO_RS07450
GO:0009435	NAD biosynthetic process	biological_process	1/378	6/2932	1.29276895943563	0.563471823739294	0.817087202032498	1	KSO_RS06480	nadA
GO:0010038	response to metal ion	biological_process	1/378	6/2932	1.29276895943563	0.563471823739294	0.817087202032498	1	KSO_RS03680	cadA
GO:0015295	solute:proton symporter activity	molecular_function	1/378	6/2932	1.29276895943563	0.563471823739294	0.817087202032498	1	KSO_RS03065	KSO_RS03065
GO:0016421	CoA carboxylase activity	molecular_function	1/378	6/2932	1.29276895943563	0.563471823739294	0.817087202032498	1	KSO_RS09840	KSO_RS09840
GO:0016679	oxidoreductase activity, acting on diphenols and related substances as donors	molecular_function	1/378	6/2932	1.29276895943563	0.563471823739294	0.817087202032498	1	KSO_RS01035	KSO_RS01035
GO:0016682	oxidoreductase activity, acting on diphenols and related substances as donors, oxygen as acceptor	molecular_function	1/378	6/2932	1.29276895943563	0.563471823739294	0.817087202032498	1	KSO_RS01035	KSO_RS01035
GO:0016855	racemase and epimerase activity, acting on amino acids and derivatives	molecular_function	1/378	6/2932	1.29276895943563	0.563471823739294	0.817087202032498	1	KSO_RS12520	KSO_RS12520
GO:0019288	isopentenyl diphosphate biosynthetic process, methylerythritol 4-phosphate pathway	biological_process	1/378	6/2932	1.29276895943563	0.563471823739294	0.817087202032498	1	KSO_RS18890	ispE
GO:0019682	glyceraldehyde-3-phosphate metabolic process	biological_process	1/378	6/2932	1.29276895943563	0.563471823739294	0.817087202032498	1	KSO_RS18890	ispE
GO:0032392	DNA geometric change	biological_process	1/378	6/2932	1.29276895943563	0.563471823739294	0.817087202032498	1	KSO_RS08570	KSO_RS08570
GO:0032508	DNA duplex unwinding	biological_process	1/378	6/2932	1.29276895943563	0.563471823739294	0.817087202032498	1	KSO_RS08570	KSO_RS08570
GO:0032989	cellular component morphogenesis	biological_process	1/378	6/2932	1.29276895943563	0.563471823739294	0.817087202032498	1	KSO_RS08670	spoIVA
GO:0043546	molybdopterin cofactor binding	molecular_function	1/378	6/2932	1.29276895943563	0.563471823739294	0.817087202032498	1	KSO_RS01735	KSO_RS01735
GO:0043938	positive regulation of sporulation	biological_process	1/378	6/2932	1.29276895943563	0.563471823739294	0.817087202032498	1	KSO_RS07880	spo0A
GO:0045597	positive regulation of cell differentiation	biological_process	1/378	6/2932	1.29276895943563	0.563471823739294	0.817087202032498	1	KSO_RS07880	spo0A
GO:0045881	positive regulation of sporulation resulting in formation of a cellular spore	biological_process	1/378	6/2932	1.29276895943563	0.563471823739294	0.817087202032498	1	KSO_RS07880	spo0A
GO:0046490	isopentenyl diphosphate metabolic process	biological_process	1/378	6/2932	1.29276895943563	0.563471823739294	0.817087202032498	1	KSO_RS18890	ispE
GO:0051094	positive regulation of developmental process	biological_process	1/378	6/2932	1.29276895943563	0.563471823739294	0.817087202032498	1	KSO_RS07880	spo0A
GO:0071972	peptidoglycan L,D-transpeptidase activity	molecular_function	1/378	6/2932	1.29276895943563	0.563471823739294	0.817087202032498	1	KSO_RS12050	KSO_RS12050
GO:0016043	cellular component organization	biological_process	25/378	197/2932	0.98434184728601	0.569311912936321	0.824779252983946	25	KSO_RS02155,KSO_RS02160,KSO_RS02525,KSO_RS02675,KSO_RS02775,KSO_RS04120,KSO_RS05675,KSO_RS07450,KSO_RS07880,KSO_RS08520,KSO_RS08570,KSO_RS08670,KSO_RS09460,KSO_RS10355,KSO_RS10565,KSO_RS10870,KSO_RS10925,KSO_RS12050,KSO_RS12515,KSO_RS12520,KSO_RS12525,KSO_RS14490,KSO_RS18445,KSO_RS18875,KSO_RS18895	KSO_RS02155,KSO_RS02160,KSO_RS02525,KSO_RS02775,KSO_RS05675,KSO_RS07450,KSO_RS08520,KSO_RS08570,KSO_RS09460,KSO_RS10355,KSO_RS10925,KSO_RS12050,KSO_RS12515,KSO_RS12520,KSO_RS12525,KSO_RS14490,KSO_RS18895,flgK,fliR,rplW,spo0A,spoIVA,spoVG,spoVS,sufU
GO:0005840	ribosome	cellular_component	8/378	63/2932	0.984966826236667	0.576284987160352	0.834096691942615	8	KSO_RS02725,KSO_RS10810,KSO_RS18445,KSO_RS18450,KSO_RS18455,KSO_RS18460,KSO_RS18805,KSO_RS18860	KSO_RS18805,KSO_RS18860,raiA,rplC,rplD,rplW,rpsB,rpsJ
GO:0009116	nucleoside metabolic process	biological_process	4/378	31/2932	1.00085338795016	0.580360112988035	0.838418924954572	4	KSO_RS00805,KSO_RS07005,KSO_RS07715,KSO_RS18885	KSO_RS00805,gcvPA,mtnN,purR
GO:0015293	symporter activity	molecular_function	4/378	31/2932	1.00085338795016	0.580360112988035	0.838418924954572	4	KSO_RS03065,KSO_RS14105,KSO_RS14630,KSO_RS17440	KSO_RS03065,KSO_RS14105,KSO_RS14630,putP
GO:0034655	nucleobase-containing compound catabolic process	biological_process	3/378	23/2932	1.01173222912353	0.584929178363586	0.84186068661675	3	KSO_RS07005,KSO_RS07450,KSO_RS15325	KSO_RS07450,KSO_RS15325,mtnN
GO:0046983	protein dimerization activity	molecular_function	3/378	23/2932	1.01173222912353	0.584929178363586	0.84186068661675	3	KSO_RS00640,KSO_RS03150,KSO_RS07285	KSO_RS00640,KSO_RS03150,grpE
GO:0055080	cation homeostasis	biological_process	3/378	23/2932	1.01173222912353	0.584929178363586	0.84186068661675	3	KSO_RS03810,KSO_RS03815,KSO_RS04120	KSO_RS03810,KSO_RS03815,sufU
GO:0098771	inorganic ion homeostasis	biological_process	3/378	23/2932	1.01173222912353	0.584929178363586	0.84186068661675	3	KSO_RS03810,KSO_RS03815,KSO_RS04120	KSO_RS03810,KSO_RS03815,sufU
GO:0003690	double-stranded DNA binding	molecular_function	11/378	88/2932	0.969576719576719	0.59372443698779	0.849281797568702	11	KSO_RS01115,KSO_RS03585,KSO_RS05645,KSO_RS05675,KSO_RS06125,KSO_RS09205,KSO_RS09745,KSO_RS12885,KSO_RS13920,KSO_RS14130,KSO_RS18895	KSO_RS01115,KSO_RS03585,KSO_RS05675,KSO_RS06125,KSO_RS09205,KSO_RS09745,KSO_RS12885,KSO_RS14130,KSO_RS18895,addA,refZ
GO:0043229	intracellular organelle	cellular_component	11/378	88/2932	0.969576719576719	0.59372443698779	0.849281797568702	11	KSO_RS02725,KSO_RS07450,KSO_RS08570,KSO_RS09510,KSO_RS10810,KSO_RS18445,KSO_RS18450,KSO_RS18455,KSO_RS18460,KSO_RS18805,KSO_RS18860	KSO_RS07450,KSO_RS08570,KSO_RS09510,KSO_RS18805,KSO_RS18860,raiA,rplC,rplD,rplW,rpsB,rpsJ
GO:0006820	anion transport	biological_process	9/378	72/2932	0.96957671957672	0.594273134555014	0.849281797568702	9	KSO_RS00810,KSO_RS03025,KSO_RS05220,KSO_RS05860,KSO_RS07520,KSO_RS07525,KSO_RS14105,KSO_RS17440,KSO_RS17780	KSO_RS00810,KSO_RS03025,KSO_RS05860,KSO_RS07520,KSO_RS14105,KSO_RS17780,alaP,pstC,putP
GO:0016884	carbon-nitrogen ligase activity, with glutamine as amido-N-donor	molecular_function	2/378	15/2932	1.0342151675485	0.59444170108356	0.849281797568702	2	KSO_RS13700,KSO_RS13845	KSO_RS13700,asnB
GO:0006812	cation transport	biological_process	8/378	64/2932	0.96957671957672	0.595050934780137	0.849281797568702	8	KSO_RS01960,KSO_RS03680,KSO_RS03810,KSO_RS03815,KSO_RS11595,KSO_RS11600,KSO_RS15530,KSO_RS17440	KSO_RS01960,KSO_RS03810,KSO_RS03815,KSO_RS15530,cadA,ctaD,ctaE,putP
GO:0035639	purine ribonucleoside triphosphate binding	molecular_function	53/378	420/2932	0.978810783572688	0.59717399914046	0.849281797568702	53	KSO_RS00020,KSO_RS00425,KSO_RS00640,KSO_RS00690,KSO_RS01955,KSO_RS01960,KSO_RS01965,KSO_RS02825,KSO_RS03355,KSO_RS03680,KSO_RS03820,KSO_RS04295,KSO_RS04450,KSO_RS05205,KSO_RS05340,KSO_RS05565,KSO_RS05860,KSO_RS06120,KSO_RS06295,KSO_RS06600,KSO_RS07450,KSO_RS07775,KSO_RS08010,KSO_RS08570,KSO_RS08670,KSO_RS09470,KSO_RS09705,KSO_RS09835,KSO_RS09840,KSO_RS09860,KSO_RS10720,KSO_RS11015,KSO_RS11235,KSO…	KSO_RS00425,KSO_RS00640,KSO_RS01960,KSO_RS03355,KSO_RS03820,KSO_RS04450,KSO_RS05860,KSO_RS06120,KSO_RS07450,KSO_RS08010,KSO_RS08570,KSO_RS09470,KSO_RS09835,KSO_RS09840,KSO_RS09860,KSO_RS11235,KSO_RS12535,KSO_RS12760,KSO_RS13375,KSO_RS13585,KSO_RS13700,KSO_RS14085,KSO_RS14335,KSO_RS15180,acsA,addA,asnB,aspS,atpA,atpD,cadA,clpE,ftsH,groL,iolC,ispE,leuS,lonB,mnmE,pckA,proB,pyc,ribF,rsbW,sat,spoIIIAA…
GO:0140110	transcription regulator activity	molecular_function	20/378	160/2932	0.96957671957672	0.598058960306939	0.849281797568702	20	KSO_RS01115,KSO_RS02195,KSO_RS03150,KSO_RS03245,KSO_RS03585,KSO_RS05645,KSO_RS06125,KSO_RS07880,KSO_RS08370,KSO_RS08540,KSO_RS09205,KSO_RS09625,KSO_RS09745,KSO_RS12885,KSO_RS14130,KSO_RS14210,KSO_RS15165,KSO_RS16200,KSO_RS16710,KSO_RS16715	KSO_RS01115,KSO_RS02195,KSO_RS03150,KSO_RS03245,KSO_RS03585,KSO_RS06125,KSO_RS09205,KSO_RS09625,KSO_RS09745,KSO_RS12885,KSO_RS14130,KSO_RS14210,KSO_RS15165,KSO_RS16200,refZ,rsbW,sigB,sigX,spo0A,spoIIAA
GO:0004175	endopeptidase activity	molecular_function	6/378	48/2932	0.96957671957672	0.598369975124207	0.849281797568702	6	KSO_RS01210,KSO_RS03960,KSO_RS06295,KSO_RS11415,KSO_RS14070,KSO_RS18765	KSO_RS01210,KSO_RS03960,KSO_RS11415,KSO_RS14070,ftsH,lonB
GO:0007049	cell cycle	biological_process	6/378	48/2932	0.96957671957672	0.598369975124207	0.849281797568702	6	KSO_RS02775,KSO_RS07880,KSO_RS10565,KSO_RS11425,KSO_RS18765,KSO_RS18875	KSO_RS02775,ftsA,ftsH,spo0A,spoVG,spoVS
GO:0009890	negative regulation of biosynthetic process	biological_process	6/378	48/2932	0.96957671957672	0.598369975124207	0.849281797568702	6	KSO_RS02725,KSO_RS07280,KSO_RS14210,KSO_RS16200,KSO_RS16715,KSO_RS18885	KSO_RS14210,KSO_RS16200,hrcA,purR,raiA,rsbW
GO:0010558	negative regulation of macromolecule biosynthetic process	biological_process	6/378	48/2932	0.96957671957672	0.598369975124207	0.849281797568702	6	KSO_RS02725,KSO_RS07280,KSO_RS14210,KSO_RS16200,KSO_RS16715,KSO_RS18885	KSO_RS14210,KSO_RS16200,hrcA,purR,raiA,rsbW
GO:0010629	negative regulation of gene expression	biological_process	6/378	48/2932	0.96957671957672	0.598369975124207	0.849281797568702	6	KSO_RS02725,KSO_RS07280,KSO_RS14210,KSO_RS16200,KSO_RS16715,KSO_RS18885	KSO_RS14210,KSO_RS16200,hrcA,purR,raiA,rsbW
GO:0031327	negative regulation of cellular biosynthetic process	biological_process	6/378	48/2932	0.96957671957672	0.598369975124207	0.849281797568702	6	KSO_RS02725,KSO_RS07280,KSO_RS14210,KSO_RS16200,KSO_RS16715,KSO_RS18885	KSO_RS14210,KSO_RS16200,hrcA,purR,raiA,rsbW
GO:2000113	negative regulation of cellular macromolecule biosynthetic process	biological_process	6/378	48/2932	0.96957671957672	0.598369975124207	0.849281797568702	6	KSO_RS02725,KSO_RS07280,KSO_RS14210,KSO_RS16200,KSO_RS16715,KSO_RS18885	KSO_RS14210,KSO_RS16200,hrcA,purR,raiA,rsbW
GO:0042623	ATPase activity, coupled	molecular_function	5/378	40/2932	0.96957671957672	0.601528947843492	0.849281797568702	5	KSO_RS06295,KSO_RS07450,KSO_RS08570,KSO_RS13920,KSO_RS18765	KSO_RS07450,KSO_RS08570,addA,ftsH,lonB
GO:0000049	tRNA binding	molecular_function	4/378	32/2932	0.96957671957672	0.606538586989943	0.849281797568702	4	KSO_RS00005,KSO_RS09630,KSO_RS11665,KSO_RS18460	csaA,rnpA,rpsJ,typA
GO:0016765	transferase activity, transferring alkyl or aryl (other than methyl) groups	molecular_function	4/378	32/2932	0.96957671957672	0.606538586989943	0.849281797568702	4	KSO_RS06480,KSO_RS07010,KSO_RS07015,KSO_RS08700	KSO_RS07010,KSO_RS07015,hepT,nadA
GO:0043650	dicarboxylic acid biosynthetic process	biological_process	4/378	32/2932	0.96957671957672	0.606538586989943	0.849281797568702	4	KSO_RS01500,KSO_RS08715,KSO_RS08720,KSO_RS15800	KSO_RS15800,aroB,aroC,pruA
GO:0055085	transmembrane transport	biological_process	14/378	113/2932	0.960996394624713	0.60848102008741	0.849281797568702	14	KSO_RS00810,KSO_RS01960,KSO_RS03025,KSO_RS05220,KSO_RS05825,KSO_RS11595,KSO_RS11600,KSO_RS12535,KSO_RS12540,KSO_RS12545,KSO_RS13585,KSO_RS13590,KSO_RS17440,KSO_RS17780	KSO_RS00810,KSO_RS01960,KSO_RS03025,KSO_RS12535,KSO_RS12540,KSO_RS12545,KSO_RS13585,KSO_RS17780,alaP,ctaD,ctaE,oppC,putP,ytvI
GO:0006163	purine nucleotide metabolic process	biological_process	9/378	73/2932	0.956294846705806	0.611643305853388	0.849281797568702	9	KSO_RS01960,KSO_RS03345,KSO_RS03355,KSO_RS04760,KSO_RS09480,KSO_RS09485,KSO_RS09840,KSO_RS15185,KSO_RS15200	KSO_RS01960,KSO_RS03355,KSO_RS04760,KSO_RS09840,acoA,gap,lpdA,odhB,sucA
GO:0032555	purine ribonucleotide binding	molecular_function	53/378	422/2932	0.974171869906467	0.612697165831695	0.849281797568702	53	KSO_RS00020,KSO_RS00425,KSO_RS00640,KSO_RS00690,KSO_RS01955,KSO_RS01960,KSO_RS01965,KSO_RS02825,KSO_RS03355,KSO_RS03680,KSO_RS03820,KSO_RS04295,KSO_RS04450,KSO_RS05205,KSO_RS05340,KSO_RS05565,KSO_RS05860,KSO_RS06120,KSO_RS06295,KSO_RS06600,KSO_RS07450,KSO_RS07775,KSO_RS08010,KSO_RS08570,KSO_RS08670,KSO_RS09470,KSO_RS09705,KSO_RS09835,KSO_RS09840,KSO_RS09860,KSO_RS10720,KSO_RS11015,KSO_RS11235,KSO…	KSO_RS00425,KSO_RS00640,KSO_RS01960,KSO_RS03355,KSO_RS03820,KSO_RS04450,KSO_RS05860,KSO_RS06120,KSO_RS07450,KSO_RS08010,KSO_RS08570,KSO_RS09470,KSO_RS09835,KSO_RS09840,KSO_RS09860,KSO_RS11235,KSO_RS12535,KSO_RS12760,KSO_RS13375,KSO_RS13585,KSO_RS13700,KSO_RS14085,KSO_RS14335,KSO_RS15180,acsA,addA,asnB,aspS,atpA,atpD,cadA,clpE,ftsH,groL,iolC,ispE,leuS,lonB,mnmE,pckA,proB,pyc,ribF,rsbW,sat,spoIIIAA…
GO:0008757	S-adenosylmethionine-dependent methyltransferase activity	molecular_function	3/378	24/2932	0.96957671957672	0.614922954896634	0.849281797568702	3	KSO_RS07000,KSO_RS17425,KSO_RS18940	KSO_RS07000,cobA,rsmI
GO:0033865	nucleoside bisphosphate metabolic process	biological_process	3/378	24/2932	0.96957671957672	0.614922954896634	0.849281797568702	3	KSO_RS09485,KSO_RS09840,KSO_RS15200	KSO_RS09840,acoA,odhB
GO:0033875	ribonucleoside bisphosphate metabolic process	biological_process	3/378	24/2932	0.96957671957672	0.614922954896634	0.849281797568702	3	KSO_RS09485,KSO_RS09840,KSO_RS15200	KSO_RS09840,acoA,odhB
GO:0034032	purine nucleoside bisphosphate metabolic process	biological_process	3/378	24/2932	0.96957671957672	0.614922954896634	0.849281797568702	3	KSO_RS09485,KSO_RS09840,KSO_RS15200	KSO_RS09840,acoA,odhB
GO:0050801	ion homeostasis	biological_process	3/378	24/2932	0.96957671957672	0.614922954896634	0.849281797568702	3	KSO_RS03810,KSO_RS03815,KSO_RS04120	KSO_RS03810,KSO_RS03815,sufU
GO:0051172	negative regulation of nitrogen compound metabolic process	biological_process	6/378	49/2932	0.949789439585358	0.619331774160836	0.849281797568702	6	KSO_RS02725,KSO_RS07280,KSO_RS14210,KSO_RS16200,KSO_RS16715,KSO_RS18885	KSO_RS14210,KSO_RS16200,hrcA,purR,raiA,rsbW
GO:0000725	recombinational repair	biological_process	1/378	7/2932	1.10808767951625	0.619865415887806	0.849281797568702	1	KSO_RS13920	addA
GO:0001522	pseudouridine synthesis	biological_process	1/378	7/2932	1.10808767951625	0.619865415887806	0.849281797568702	1	KSO_RS10725	truB
GO:0005315	inorganic phosphate transmembrane transporter activity	molecular_function	1/378	7/2932	1.10808767951625	0.619865415887806	0.849281797568702	1	KSO_RS07525	pstC
GO:0006468	protein phosphorylation	biological_process	1/378	7/2932	1.10808767951625	0.619865415887806	0.849281797568702	1	KSO_RS05860	KSO_RS05860
GO:0006573	valine metabolic process	biological_process	1/378	7/2932	1.10808767951625	0.619865415887806	0.849281797568702	1	KSO_RS02375	alsS
GO:0008028	monocarboxylic acid transmembrane transporter activity	molecular_function	1/378	7/2932	1.10808767951625	0.619865415887806	0.849281797568702	1	KSO_RS09910	KSO_RS09910
GO:0008134	transcription factor binding	molecular_function	1/378	7/2932	1.10808767951625	0.619865415887806	0.849281797568702	1	KSO_RS15180	KSO_RS15180
GO:0009092	homoserine metabolic process	biological_process	1/378	7/2932	1.10808767951625	0.619865415887806	0.849281797568702	1	KSO_RS07015	KSO_RS07015
GO:0009099	valine biosynthetic process	biological_process	1/378	7/2932	1.10808767951625	0.619865415887806	0.849281797568702	1	KSO_RS02375	alsS
GO:0009144	purine nucleoside triphosphate metabolic process	biological_process	1/378	7/2932	1.10808767951625	0.619865415887806	0.849281797568702	1	KSO_RS01960	KSO_RS01960
GO:0009201	ribonucleoside triphosphate biosynthetic process	biological_process	1/378	7/2932	1.10808767951625	0.619865415887806	0.849281797568702	1	KSO_RS01960	KSO_RS01960
GO:0009982	pseudouridine synthase activity	molecular_function	1/378	7/2932	1.10808767951625	0.619865415887806	0.849281797568702	1	KSO_RS10725	truB
GO:0015036	disulfide oxidoreductase activity	molecular_function	1/378	7/2932	1.10808767951625	0.619865415887806	0.849281797568702	1	KSO_RS06150	trxA
GO:0015893	drug transport	biological_process	1/378	7/2932	1.10808767951625	0.619865415887806	0.849281797568702	1	KSO_RS03025	KSO_RS03025
GO:0016226	iron-sulfur cluster assembly	biological_process	1/378	7/2932	1.10808767951625	0.619865415887806	0.849281797568702	1	KSO_RS04120	sufU
GO:0016298	lipase activity	molecular_function	1/378	7/2932	1.10808767951625	0.619865415887806	0.849281797568702	1	KSO_RS13750	KSO_RS13750
GO:0016742	hydroxymethyl-, formyl- and related transferase activity	molecular_function	1/378	7/2932	1.10808767951625	0.619865415887806	0.849281797568702	1	KSO_RS01920	glyA
GO:0016744	transferase activity, transferring aldehyde or ketonic groups	molecular_function	1/378	7/2932	1.10808767951625	0.619865415887806	0.849281797568702	1	KSO_RS02375	alsS
GO:0016841	ammonia-lyase activity	molecular_function	1/378	7/2932	1.10808767951625	0.619865415887806	0.849281797568702	1	KSO_RS00830	hutH
GO:0019284	L-methionine salvage from S-adenosylmethionine	biological_process	1/378	7/2932	1.10808767951625	0.619865415887806	0.849281797568702	1	KSO_RS07005	mtnN
GO:0031163	metallo-sulfur cluster assembly	biological_process	1/378	7/2932	1.10808767951625	0.619865415887806	0.849281797568702	1	KSO_RS04120	sufU
GO:0033353	S-adenosylmethionine cycle	biological_process	1/378	7/2932	1.10808767951625	0.619865415887806	0.849281797568702	1	KSO_RS07005	mtnN
GO:0042773	ATP synthesis coupled electron transport	biological_process	1/378	7/2932	1.10808767951625	0.619865415887806	0.849281797568702	1	KSO_RS11605	coxB
GO:0042803	protein homodimerization activity	molecular_function	1/378	7/2932	1.10808767951625	0.619865415887806	0.849281797568702	1	KSO_RS07285	grpE
GO:0043605	cellular amide catabolic process	biological_process	1/378	7/2932	1.10808767951625	0.619865415887806	0.849281797568702	1	KSO_RS02035	ureA
GO:1901701	cellular response to oxygen-containing compound	biological_process	1/378	7/2932	1.10808767951625	0.619865415887806	0.849281797568702	1	KSO_RS09465	KSO_RS09465
GO:1990204	oxidoreductase complex	cellular_component	1/378	7/2932	1.10808767951625	0.619865415887806	0.849281797568702	1	KSO_RS09485	odhB
GO:0017111	nucleoside-triphosphatase activity	molecular_function	18/378	146/2932	0.956294846705806	0.621499520380275	0.850763787898332	18	KSO_RS00020,KSO_RS00425,KSO_RS02825,KSO_RS03820,KSO_RS06295,KSO_RS07450,KSO_RS08570,KSO_RS08670,KSO_RS09470,KSO_RS11235,KSO_RS11425,KSO_RS11665,KSO_RS12215,KSO_RS12535,KSO_RS13375,KSO_RS13585,KSO_RS13920,KSO_RS18765	KSO_RS00425,KSO_RS03820,KSO_RS07450,KSO_RS08570,KSO_RS09470,KSO_RS11235,KSO_RS12535,KSO_RS13375,KSO_RS13585,addA,clpE,ftsA,ftsH,lonB,mnmE,spoIVA,typA,uvrA
GO:0032553	ribonucleotide binding	molecular_function	55/378	439/2932	0.971785322582589	0.622374850094764	0.851205390005272	55	KSO_RS00020,KSO_RS00425,KSO_RS00640,KSO_RS00690,KSO_RS01955,KSO_RS01960,KSO_RS01965,KSO_RS02340,KSO_RS02825,KSO_RS03355,KSO_RS03680,KSO_RS03820,KSO_RS04295,KSO_RS04450,KSO_RS05205,KSO_RS05340,KSO_RS05565,KSO_RS05860,KSO_RS06120,KSO_RS06295,KSO_RS06600,KSO_RS07450,KSO_RS07775,KSO_RS08010,KSO_RS08100,KSO_RS08570,KSO_RS08670,KSO_RS09470,KSO_RS09705,KSO_RS09835,KSO_RS09840,KSO_RS09860,KSO_RS10720,KSO…	KSO_RS00425,KSO_RS00640,KSO_RS01960,KSO_RS02340,KSO_RS03355,KSO_RS03820,KSO_RS04450,KSO_RS05860,KSO_RS06120,KSO_RS07450,KSO_RS08010,KSO_RS08570,KSO_RS09470,KSO_RS09835,KSO_RS09840,KSO_RS09860,KSO_RS11235,KSO_RS12535,KSO_RS12760,KSO_RS13375,KSO_RS13585,KSO_RS13700,KSO_RS14085,KSO_RS14335,KSO_RS15180,acsA,addA,asnB,aspS,atpA,atpD,cadA,clpE,ftsH,groL,iolC,ispE,leuS,lonB,mnmE,namA,pckA,proB,pyc,ribF,…
GO:0009259	ribonucleotide metabolic process	biological_process	10/378	82/2932	0.945928506904117	0.626594189858702	0.856215663160959	10	KSO_RS01960,KSO_RS03345,KSO_RS03355,KSO_RS04760,KSO_RS09480,KSO_RS09485,KSO_RS09840,KSO_RS10720,KSO_RS15185,KSO_RS15200	KSO_RS01960,KSO_RS03355,KSO_RS04760,KSO_RS09840,acoA,gap,lpdA,odhB,ribF,sucA
GO:0000272	polysaccharide catabolic process	biological_process	2/378	16/2932	0.96957671957672	0.630640829640324	0.857181710190732	2	KSO_RS01075,KSO_RS02060	KSO_RS01075,xynA
GO:0003924	GTPase activity	molecular_function	2/378	16/2932	0.96957671957672	0.630640829640324	0.857181710190732	2	KSO_RS00020,KSO_RS11665	mnmE,typA
GO:0016758	transferase activity, transferring hexosyl groups	molecular_function	2/378	16/2932	0.96957671957672	0.630640829640324	0.857181710190732	2	KSO_RS00805,KSO_RS01465	KSO_RS00805,KSO_RS01465
GO:0033866	nucleoside bisphosphate biosynthetic process	biological_process	2/378	16/2932	0.96957671957672	0.630640829640324	0.857181710190732	2	KSO_RS09840,KSO_RS15200	KSO_RS09840,acoA
GO:0034030	ribonucleoside bisphosphate biosynthetic process	biological_process	2/378	16/2932	0.96957671957672	0.630640829640324	0.857181710190732	2	KSO_RS09840,KSO_RS15200	KSO_RS09840,acoA
GO:0034033	purine nucleoside bisphosphate biosynthetic process	biological_process	2/378	16/2932	0.96957671957672	0.630640829640324	0.857181710190732	2	KSO_RS09840,KSO_RS15200	KSO_RS09840,acoA
GO:1901657	glycosyl compound metabolic process	biological_process	4/378	33/2932	0.940195606862273	0.631699804713184	0.857863932326546	4	KSO_RS00805,KSO_RS07005,KSO_RS07715,KSO_RS18885	KSO_RS00805,gcvPA,mtnN,purR
GO:0031324	negative regulation of cellular metabolic process	biological_process	6/378	50/2932	0.930793650793651	0.639663489795329	0.867913457519654	6	KSO_RS02725,KSO_RS07280,KSO_RS14210,KSO_RS16200,KSO_RS16715,KSO_RS18885	KSO_RS14210,KSO_RS16200,hrcA,purR,raiA,rsbW
GO:0015672	monovalent inorganic cation transport	biological_process	3/378	25/2932	0.930793650793651	0.643423981265846	0.8707143507464	3	KSO_RS01960,KSO_RS11595,KSO_RS11600	KSO_RS01960,ctaD,ctaE
GO:0048878	chemical homeostasis	biological_process	3/378	25/2932	0.930793650793651	0.643423981265846	0.8707143507464	3	KSO_RS03810,KSO_RS03815,KSO_RS04120	KSO_RS03810,KSO_RS03815,sufU
GO:0051641	cellular localization	biological_process	3/378	25/2932	0.930793650793651	0.643423981265846	0.8707143507464	3	KSO_RS03810,KSO_RS03815,KSO_RS10870	KSO_RS03810,KSO_RS03815,fliR
GO:0045892	negative regulation of transcription, DNA-templated	biological_process	5/378	42/2932	0.923406399596876	0.64628385273374	0.871521132408021	5	KSO_RS07280,KSO_RS14210,KSO_RS16200,KSO_RS16715,KSO_RS18885	KSO_RS14210,KSO_RS16200,hrcA,purR,rsbW
GO:0051253	negative regulation of RNA metabolic process	biological_process	5/378	42/2932	0.923406399596876	0.64628385273374	0.871521132408021	5	KSO_RS07280,KSO_RS14210,KSO_RS16200,KSO_RS16715,KSO_RS18885	KSO_RS14210,KSO_RS16200,hrcA,purR,rsbW
GO:1902679	negative regulation of RNA biosynthetic process	biological_process	5/378	42/2932	0.923406399596876	0.64628385273374	0.871521132408021	5	KSO_RS07280,KSO_RS14210,KSO_RS16200,KSO_RS16715,KSO_RS18885	KSO_RS14210,KSO_RS16200,hrcA,purR,rsbW
GO:1903507	negative regulation of nucleic acid-templated transcription	biological_process	5/378	42/2932	0.923406399596876	0.64628385273374	0.871521132408021	5	KSO_RS07280,KSO_RS14210,KSO_RS16200,KSO_RS16715,KSO_RS18885	KSO_RS14210,KSO_RS16200,hrcA,purR,rsbW
GO:0009067	aspartate family amino acid biosynthetic process	biological_process	4/378	34/2932	0.912542794895736	0.65580649054492	0.877551423279316	4	KSO_RS03250,KSO_RS04295,KSO_RS07005,KSO_RS13845	KSO_RS03250,asnB,mtnN,thrB
GO:0009082	branched-chain amino acid biosynthetic process	biological_process	2/378	17/2932	0.912542794895736	0.664274404961476	0.877551423279316	2	KSO_RS02375,KSO_RS06270	alsS,leuC
GO:0010181	FMN binding	molecular_function	2/378	17/2932	0.912542794895736	0.664274404961476	0.877551423279316	2	KSO_RS02340,KSO_RS08100	KSO_RS02340,namA
GO:0005198	structural molecule activity	molecular_function	8/378	68/2932	0.912542794895736	0.665737751432356	0.877551423279316	8	KSO_RS02675,KSO_RS10810,KSO_RS18445,KSO_RS18450,KSO_RS18455,KSO_RS18460,KSO_RS18805,KSO_RS18860	KSO_RS18805,KSO_RS18860,flgK,rplC,rplD,rplW,rpsB,rpsJ
GO:0000984	bacterial-type RNA polymerase regulatory region sequence-specific DNA binding	molecular_function	1/378	8/2932	0.96957671957672	0.668990500603842	0.877551423279316	1	KSO_RS03585	KSO_RS03585
GO:0000986	bacterial-type proximal promoter sequence-specific DNA binding	molecular_function	1/378	8/2932	0.96957671957672	0.668990500603842	0.877551423279316	1	KSO_RS03585	KSO_RS03585
GO:0000987	proximal promoter sequence-specific DNA binding	molecular_function	1/378	8/2932	0.96957671957672	0.668990500603842	0.877551423279316	1	KSO_RS03585	KSO_RS03585
GO:0001017	bacterial-type RNA polymerase regulatory region DNA binding	molecular_function	1/378	8/2932	0.96957671957672	0.668990500603842	0.877551423279316	1	KSO_RS03585	KSO_RS03585
GO:0003729	mRNA binding	molecular_function	1/378	8/2932	0.96957671957672	0.668990500603842	0.877551423279316	1	KSO_RS18805	KSO_RS18805
GO:0005657	replication fork	cellular_component	1/378	8/2932	0.96957671957672	0.668990500603842	0.877551423279316	1	KSO_RS08570	KSO_RS08570
GO:0006605	protein targeting	biological_process	1/378	8/2932	0.96957671957672	0.668990500603842	0.877551423279316	1	KSO_RS10870	fliR
GO:0006768	biotin metabolic process	biological_process	1/378	8/2932	0.96957671957672	0.668990500603842	0.877551423279316	1	KSO_RS09890	bioF
GO:0009088	threonine biosynthetic process	biological_process	1/378	8/2932	0.96957671957672	0.668990500603842	0.877551423279316	1	KSO_RS04295	thrB
GO:0009102	biotin biosynthetic process	biological_process	1/378	8/2932	0.96957671957672	0.668990500603842	0.877551423279316	1	KSO_RS09890	bioF
GO:0009166	nucleotide catabolic process	biological_process	1/378	8/2932	0.96957671957672	0.668990500603842	0.877551423279316	1	KSO_RS15325	KSO_RS15325
GO:0009199	ribonucleoside triphosphate metabolic process	biological_process	1/378	8/2932	0.96957671957672	0.668990500603842	0.877551423279316	1	KSO_RS01960	KSO_RS01960
GO:0016799	hydrolase activity, hydrolyzing N-glycosyl compounds	molecular_function	1/378	8/2932	0.96957671957672	0.668990500603842	0.877551423279316	1	KSO_RS07005	mtnN
GO:0016812	hydrolase activity, acting on carbon-nitrogen (but not peptide) bonds, in cyclic amides	molecular_function	1/378	8/2932	0.96957671957672	0.668990500603842	0.877551423279316	1	KSO_RS00820	hutI
GO:0019359	nicotinamide nucleotide biosynthetic process	biological_process	1/378	8/2932	0.96957671957672	0.668990500603842	0.877551423279316	1	KSO_RS06480	nadA
GO:0019363	pyridine nucleotide biosynthetic process	biological_process	1/378	8/2932	0.96957671957672	0.668990500603842	0.877551423279316	1	KSO_RS06480	nadA
GO:0019509	L-methionine salvage from methylthioadenosine	biological_process	1/378	8/2932	0.96957671957672	0.668990500603842	0.877551423279316	1	KSO_RS07005	mtnN
GO:0030246	carbohydrate binding	molecular_function	1/378	8/2932	0.96957671957672	0.668990500603842	0.877551423279316	1	KSO_RS03340	cggR
GO:0030894	replisome	cellular_component	1/378	8/2932	0.96957671957672	0.668990500603842	0.877551423279316	1	KSO_RS08570	KSO_RS08570
GO:0043022	ribosome binding	molecular_function	1/378	8/2932	0.96957671957672	0.668990500603842	0.877551423279316	1	KSO_RS02725	raiA
GO:0043102	amino acid salvage	biological_process	1/378	8/2932	0.96957671957672	0.668990500603842	0.877551423279316	1	KSO_RS07005	mtnN
GO:0043138	3'-5' DNA helicase activity	molecular_function	1/378	8/2932	0.96957671957672	0.668990500603842	0.877551423279316	1	KSO_RS08570	KSO_RS08570
GO:0044427	chromosomal part	cellular_component	1/378	8/2932	0.96957671957672	0.668990500603842	0.877551423279316	1	KSO_RS08570	KSO_RS08570
GO:0046500	S-adenosylmethionine metabolic process	biological_process	1/378	8/2932	0.96957671957672	0.668990500603842	0.877551423279316	1	KSO_RS07005	mtnN
GO:0046915	transition metal ion transmembrane transporter activity	molecular_function	1/378	8/2932	0.96957671957672	0.668990500603842	0.877551423279316	1	KSO_RS03680	cadA
GO:0051082	unfolded protein binding	molecular_function	1/378	8/2932	0.96957671957672	0.668990500603842	0.877551423279316	1	KSO_RS16045	groL
GO:0071267	L-methionine salvage	biological_process	1/378	8/2932	0.96957671957672	0.668990500603842	0.877551423279316	1	KSO_RS07005	mtnN
GO:0072593	reactive oxygen species metabolic process	biological_process	1/378	8/2932	0.96957671957672	0.668990500603842	0.877551423279316	1	KSO_RS09465	KSO_RS09465
GO:0004527	exonuclease activity	molecular_function	3/378	26/2932	0.894993894993895	0.670407050157617	0.877913994254022	3	KSO_RS04690,KSO_RS05765,KSO_RS13920	KSO_RS05765,addA,kapD
GO:0016651	oxidoreductase activity, acting on NAD(P)H	molecular_function	3/378	26/2932	0.894993894993895	0.670407050157617	0.877913994254022	3	KSO_RS06150,KSO_RS08100,KSO_RS15185	lpdA,namA,trxA
GO:0019693	ribose phosphate metabolic process	biological_process	10/378	85/2932	0.912542794895736	0.673013305372109	0.880578156561638	10	KSO_RS01960,KSO_RS03345,KSO_RS03355,KSO_RS04760,KSO_RS09480,KSO_RS09485,KSO_RS09840,KSO_RS10720,KSO_RS15185,KSO_RS15200	KSO_RS01960,KSO_RS03355,KSO_RS04760,KSO_RS09840,acoA,gap,lpdA,odhB,ribF,sucA
GO:0008237	metallopeptidase activity	molecular_function	4/378	35/2932	0.886470143613001	0.678833932733487	0.887439946018311	4	KSO_RS05480,KSO_RS11865,KSO_RS12550,KSO_RS18765	KSO_RS05480,KSO_RS11865,KSO_RS12550,ftsH
GO:0003700	DNA-binding transcription factor activity	molecular_function	18/378	151/2932	0.924629454430779	0.680426903806054	0.888767965955321	18	KSO_RS01115,KSO_RS02195,KSO_RS03150,KSO_RS03245,KSO_RS03585,KSO_RS05645,KSO_RS06125,KSO_RS07880,KSO_RS08540,KSO_RS09205,KSO_RS09625,KSO_RS09745,KSO_RS12885,KSO_RS14130,KSO_RS14210,KSO_RS15165,KSO_RS16200,KSO_RS16710	KSO_RS01115,KSO_RS02195,KSO_RS03150,KSO_RS03245,KSO_RS03585,KSO_RS06125,KSO_RS09205,KSO_RS09625,KSO_RS09745,KSO_RS12885,KSO_RS14130,KSO_RS14210,KSO_RS15165,KSO_RS16200,refZ,sigB,sigX,spo0A
GO:0006811	ion transport	biological_process	16/378	135/2932	0.919302371154223	0.683659680409003	0.892233820194801	16	KSO_RS00810,KSO_RS01960,KSO_RS03025,KSO_RS03680,KSO_RS03810,KSO_RS03815,KSO_RS05220,KSO_RS05860,KSO_RS07520,KSO_RS07525,KSO_RS11595,KSO_RS11600,KSO_RS14105,KSO_RS15530,KSO_RS17440,KSO_RS17780	KSO_RS00810,KSO_RS01960,KSO_RS03025,KSO_RS03810,KSO_RS03815,KSO_RS05860,KSO_RS07520,KSO_RS14105,KSO_RS15530,KSO_RS17780,alaP,cadA,ctaD,ctaE,pstC,putP
GO:0071840	cellular component organization or biogenesis	biological_process	29/378	241/2932	0.933368460339415	0.69150903636019	0.90171373073217	29	KSO_RS02155,KSO_RS02160,KSO_RS02525,KSO_RS02675,KSO_RS02775,KSO_RS04120,KSO_RS05675,KSO_RS07450,KSO_RS07860,KSO_RS07880,KSO_RS08520,KSO_RS08570,KSO_RS08670,KSO_RS09460,KSO_RS10355,KSO_RS10565,KSO_RS10870,KSO_RS10925,KSO_RS11445,KSO_RS11665,KSO_RS12050,KSO_RS12515,KSO_RS12520,KSO_RS12525,KSO_RS14490,KSO_RS18445,KSO_RS18875,KSO_RS18895,KSO_RS18940	KSO_RS02155,KSO_RS02160,KSO_RS02525,KSO_RS02775,KSO_RS05675,KSO_RS07450,KSO_RS07860,KSO_RS08520,KSO_RS08570,KSO_RS09460,KSO_RS10355,KSO_RS10925,KSO_RS12050,KSO_RS12515,KSO_RS12520,KSO_RS12525,KSO_RS14490,KSO_RS18895,flgK,fliR,rplW,rsmI,spo0A,spoIVA,spoVE,spoVG,spoVS,sufU,typA
GO:0006352	DNA-templated transcription, initiation	biological_process	2/378	18/2932	0.861845972957084	0.695400605896012	0.903049421947988	2	KSO_RS08540,KSO_RS16710	sigB,sigX
GO:0009847	spore germination	biological_process	2/378	18/2932	0.861845972957084	0.695400605896012	0.903049421947988	2	KSO_RS01330,KSO_RS08670	spoIVA,ywcE
GO:0016987	sigma factor activity	molecular_function	2/378	18/2932	0.861845972957084	0.695400605896012	0.903049421947988	2	KSO_RS08540,KSO_RS16710	sigB,sigX
GO:0030145	manganese ion binding	molecular_function	2/378	18/2932	0.861845972957084	0.695400605896012	0.903049421947988	2	KSO_RS00460,KSO_RS00815	hutG,rocF
GO:0008168	methyltransferase activity	molecular_function	6/378	53/2932	0.878107217729859	0.696638125502734	0.903049421947988	6	KSO_RS07000,KSO_RS07860,KSO_RS09345,KSO_RS17425,KSO_RS18940,KSO_RS18950	KSO_RS07000,KSO_RS07860,KSO_RS09345,KSO_RS18950,cobA,rsmI
GO:0009892	negative regulation of metabolic process	biological_process	6/378	53/2932	0.878107217729859	0.696638125502734	0.903049421947988	6	KSO_RS02725,KSO_RS07280,KSO_RS14210,KSO_RS16200,KSO_RS16715,KSO_RS18885	KSO_RS14210,KSO_RS16200,hrcA,purR,raiA,rsbW
GO:0010605	negative regulation of macromolecule metabolic process	biological_process	6/378	53/2932	0.878107217729859	0.696638125502734	0.903049421947988	6	KSO_RS02725,KSO_RS07280,KSO_RS14210,KSO_RS16200,KSO_RS16715,KSO_RS18885	KSO_RS14210,KSO_RS16200,hrcA,purR,raiA,rsbW
GO:0065007	biological regulation	biological_process	44/378	363/2932	0.940195606862274	0.705718787781127	0.91041850761585	44	KSO_RS01115,KSO_RS01365,KSO_RS01805,KSO_RS01920,KSO_RS02635,KSO_RS02725,KSO_RS03150,KSO_RS03355,KSO_RS03585,KSO_RS03760,KSO_RS03810,KSO_RS03815,KSO_RS04045,KSO_RS04120,KSO_RS04925,KSO_RS05645,KSO_RS05860,KSO_RS06125,KSO_RS06150,KSO_RS06190,KSO_RS07010,KSO_RS07015,KSO_RS07280,KSO_RS07715,KSO_RS07720,KSO_RS07880,KSO_RS09205,KSO_RS09745,KSO_RS11445,KSO_RS12050,KSO_RS12885,KSO_RS14070,KSO_RS14130,KSO…	KSO_RS01115,KSO_RS01365,KSO_RS03150,KSO_RS03355,KSO_RS03585,KSO_RS03760,KSO_RS03810,KSO_RS03815,KSO_RS04045,KSO_RS05860,KSO_RS06125,KSO_RS07010,KSO_RS07015,KSO_RS09205,KSO_RS09745,KSO_RS12050,KSO_RS12885,KSO_RS14070,KSO_RS14130,KSO_RS14210,KSO_RS15165,KSO_RS15180,KSO_RS16200,KSO_RS18900,betB,degU,gabT,gcvPA,gcvPB,gerE,glyA,hpaB,hrcA,lpdA,purR,raiA,refZ,rsbW,sigB,spo0A,spo0F,spoVE,sufU,trxA
GO:0043604	amide biosynthetic process	biological_process	16/378	137/2932	0.905881898582628	0.706792886112558	0.91041850761585	16	KSO_RS00460,KSO_RS04450,KSO_RS05340,KSO_RS06600,KSO_RS09840,KSO_RS09890,KSO_RS10810,KSO_RS13845,KSO_RS14305,KSO_RS15200,KSO_RS18445,KSO_RS18450,KSO_RS18455,KSO_RS18460,KSO_RS18805,KSO_RS18860	KSO_RS04450,KSO_RS09840,KSO_RS14305,KSO_RS18805,KSO_RS18860,acoA,asnB,aspS,bioF,leuS,rocF,rplC,rplD,rplW,rpsB,rpsJ
GO:0045934	negative regulation of nucleobase-containing compound metabolic process	biological_process	5/378	45/2932	0.861845972957084	0.707221365524088	0.91041850761585	5	KSO_RS07280,KSO_RS14210,KSO_RS16200,KSO_RS16715,KSO_RS18885	KSO_RS14210,KSO_RS16200,hrcA,purR,rsbW
GO:0006206	pyrimidine nucleobase metabolic process	biological_process	1/378	9/2932	0.861845972957084	0.711781742317846	0.91041850761585	1	KSO_RS00805	KSO_RS00805
GO:0006417	regulation of translation	biological_process	1/378	9/2932	0.861845972957084	0.711781742317846	0.91041850761585	1	KSO_RS02725	raiA
GO:0008081	phosphoric diester hydrolase activity	molecular_function	1/378	9/2932	0.861845972957084	0.711781742317846	0.91041850761585	1	KSO_RS15325	KSO_RS15325
GO:0009142	nucleoside triphosphate biosynthetic process	biological_process	1/378	9/2932	0.861845972957084	0.711781742317846	0.91041850761585	1	KSO_RS01960	KSO_RS01960
GO:0010608	posttranscriptional regulation of gene expression	biological_process	1/378	9/2932	0.861845972957084	0.711781742317846	0.91041850761585	1	KSO_RS02725	raiA
GO:0017001	antibiotic catabolic process	biological_process	1/378	9/2932	0.861845972957084	0.711781742317846	0.91041850761585	1	KSO_RS07960	prpB
GO:0019362	pyridine nucleotide metabolic process	biological_process	1/378	9/2932	0.861845972957084	0.711781742317846	0.91041850761585	1	KSO_RS06480	nadA
GO:0034248	regulation of cellular amide metabolic process	biological_process	1/378	9/2932	0.861845972957084	0.711781742317846	0.91041850761585	1	KSO_RS02725	raiA
GO:0042493	response to drug	biological_process	1/378	9/2932	0.861845972957084	0.711781742317846	0.91041850761585	1	KSO_RS03025	KSO_RS03025
GO:0046496	nicotinamide nucleotide metabolic process	biological_process	1/378	9/2932	0.861845972957084	0.711781742317846	0.91041850761585	1	KSO_RS06480	nadA
GO:0072511	divalent inorganic cation transport	biological_process	1/378	9/2932	0.861845972957084	0.711781742317846	0.91041850761585	1	KSO_RS03680	cadA
GO:0090563	protein-phosphocysteine-sugar phosphotransferase activity	molecular_function	1/378	9/2932	0.861845972957084	0.711781742317846	0.91041850761585	1	KSO_RS15160	KSO_RS15160
GO:1901292	nucleoside phosphate catabolic process	biological_process	1/378	9/2932	0.861845972957084	0.711781742317846	0.91041850761585	1	KSO_RS15325	KSO_RS15325
GO:0009117	nucleotide metabolic process	biological_process	13/378	113/2932	0.892353795008662	0.715696509786024	0.914666078896661	13	KSO_RS01960,KSO_RS03345,KSO_RS03355,KSO_RS04760,KSO_RS06480,KSO_RS09480,KSO_RS09485,KSO_RS09840,KSO_RS10720,KSO_RS13700,KSO_RS15185,KSO_RS15200,KSO_RS15325	KSO_RS01960,KSO_RS03355,KSO_RS04760,KSO_RS09840,KSO_RS13700,KSO_RS15325,acoA,gap,lpdA,nadA,odhB,ribF,sucA
GO:0003735	structural constituent of ribosome	molecular_function	7/378	63/2932	0.861845972957084	0.72140494328224	0.919929746397225	7	KSO_RS10810,KSO_RS18445,KSO_RS18450,KSO_RS18455,KSO_RS18460,KSO_RS18805,KSO_RS18860	KSO_RS18805,KSO_RS18860,rplC,rplD,rplW,rpsB,rpsJ
GO:0048519	negative regulation of biological process	biological_process	7/378	63/2932	0.861845972957084	0.72140494328224	0.919929746397225	7	KSO_RS02725,KSO_RS07280,KSO_RS14070,KSO_RS14210,KSO_RS16200,KSO_RS16715,KSO_RS18885	KSO_RS14070,KSO_RS14210,KSO_RS16200,hrcA,purR,raiA,rsbW
GO:0009636	response to toxic substance	biological_process	4/378	37/2932	0.838552838552838	0.72160722964146	0.919929746397225	4	KSO_RS04045,KSO_RS08100,KSO_RS09465,KSO_RS17850	KSO_RS04045,KSO_RS09465,hpaB,namA
GO:0006508	proteolysis	biological_process	2/378	19/2932	0.816485658590922	0.724105223835639	0.921489210059988	2	KSO_RS14070,KSO_RS18765	KSO_RS14070,ftsH
GO:0006541	glutamine metabolic process	biological_process	2/378	19/2932	0.816485658590922	0.724105223835639	0.921489210059988	2	KSO_RS13700,KSO_RS13845	KSO_RS13700,asnB
GO:0007165	signal transduction	biological_process	5/378	46/2932	0.843110190936278	0.725822345326471	0.921489210059988	5	KSO_RS01805,KSO_RS02635,KSO_RS03760,KSO_RS07880,KSO_RS15180	KSO_RS03760,KSO_RS15180,degU,spo0A,spo0F
GO:0019843	rRNA binding	molecular_function	5/378	46/2932	0.843110190936278	0.725822345326471	0.921489210059988	5	KSO_RS11665,KSO_RS18445,KSO_RS18450,KSO_RS18455,KSO_RS18860	KSO_RS18860,rplC,rplD,rplW,typA
GO:0023052	signaling	biological_process	5/378	46/2932	0.843110190936278	0.725822345326471	0.921489210059988	5	KSO_RS01805,KSO_RS02635,KSO_RS03760,KSO_RS07880,KSO_RS15180	KSO_RS03760,KSO_RS15180,degU,spo0A,spo0F
GO:0006753	nucleoside phosphate metabolic process	biological_process	13/378	114/2932	0.884526130140165	0.727709717729181	0.923124353626803	13	KSO_RS01960,KSO_RS03345,KSO_RS03355,KSO_RS04760,KSO_RS06480,KSO_RS09480,KSO_RS09485,KSO_RS09840,KSO_RS10720,KSO_RS13700,KSO_RS15185,KSO_RS15200,KSO_RS15325	KSO_RS01960,KSO_RS03355,KSO_RS04760,KSO_RS09840,KSO_RS13700,KSO_RS15325,acoA,gap,lpdA,nadA,odhB,ribF,sucA
GO:0046942	carboxylic acid transport	biological_process	6/378	55/2932	0.846176046176046	0.731123516500169	0.926691535317087	6	KSO_RS00810,KSO_RS03025,KSO_RS05220,KSO_RS14105,KSO_RS17440,KSO_RS17780	KSO_RS00810,KSO_RS03025,KSO_RS14105,KSO_RS17780,alaP,putP
GO:0016741	transferase activity, transferring one-carbon groups	molecular_function	7/378	64/2932	0.84837962962963	0.736922102221079	0.927576373286751	7	KSO_RS01920,KSO_RS07000,KSO_RS07860,KSO_RS09345,KSO_RS17425,KSO_RS18940,KSO_RS18950	KSO_RS07000,KSO_RS07860,KSO_RS09345,KSO_RS18950,cobA,glyA,rsmI
GO:0051179	localization	biological_process	36/378	303/2932	0.921577872072922	0.737138268861933	0.927576373286751	36	KSO_RS00810,KSO_RS01145,KSO_RS01150,KSO_RS01155,KSO_RS01960,KSO_RS02155,KSO_RS02160,KSO_RS02675,KSO_RS03025,KSO_RS03680,KSO_RS03810,KSO_RS03815,KSO_RS05220,KSO_RS05825,KSO_RS05860,KSO_RS07520,KSO_RS07525,KSO_RS09630,KSO_RS10870,KSO_RS10925,KSO_RS11445,KSO_RS11595,KSO_RS11600,KSO_RS12530,KSO_RS12535,KSO_RS12540,KSO_RS12545,KSO_RS13585,KSO_RS13590,KSO_RS13600,KSO_RS14105,KSO_RS15160,KSO_RS15530,KSO…	KSO_RS00810,KSO_RS01155,KSO_RS01960,KSO_RS02155,KSO_RS02160,KSO_RS03025,KSO_RS03810,KSO_RS03815,KSO_RS05860,KSO_RS07520,KSO_RS10925,KSO_RS12530,KSO_RS12535,KSO_RS12540,KSO_RS12545,KSO_RS13585,KSO_RS13600,KSO_RS14105,KSO_RS15160,KSO_RS15530,KSO_RS17290,KSO_RS17780,alaP,cadA,celB,csaA,ctaD,ctaE,flgK,fliR,licB,oppC,pstC,putP,spoVE,ytvI
GO:0004386	helicase activity	molecular_function	3/378	29/2932	0.802408319649699	0.742272113119915	0.927576373286751	3	KSO_RS07450,KSO_RS08570,KSO_RS13920	KSO_RS07450,KSO_RS08570,addA
GO:0022613	ribonucleoprotein complex biogenesis	biological_process	5/378	47/2932	0.825171676235506	0.743561810587288	0.927576373286751	5	KSO_RS07450,KSO_RS07860,KSO_RS11665,KSO_RS18445,KSO_RS18940	KSO_RS07450,KSO_RS07860,rplW,rsmI,typA
GO:0040011	locomotion	biological_process	5/378	47/2932	0.825171676235506	0.743561810587288	0.927576373286751	5	KSO_RS02155,KSO_RS02160,KSO_RS02675,KSO_RS10870,KSO_RS10925	KSO_RS02155,KSO_RS02160,KSO_RS10925,flgK,fliR
GO:0042254	ribosome biogenesis	biological_process	5/378	47/2932	0.825171676235506	0.743561810587288	0.927576373286751	5	KSO_RS07450,KSO_RS07860,KSO_RS11665,KSO_RS18445,KSO_RS18940	KSO_RS07450,KSO_RS07860,rplW,rsmI,typA
GO:0015849	organic acid transport	biological_process	6/378	56/2932	0.831065759637188	0.747297513255157	0.927576373286751	6	KSO_RS00810,KSO_RS03025,KSO_RS05220,KSO_RS14105,KSO_RS17440,KSO_RS17780	KSO_RS00810,KSO_RS03025,KSO_RS14105,KSO_RS17780,alaP,putP
GO:0004659	prenyltransferase activity	molecular_function	1/378	10/2932	0.775661375661376	0.749053894696858	0.927576373286751	1	KSO_RS08700	hepT
GO:0006027	glycosaminoglycan catabolic process	biological_process	1/378	10/2932	0.775661375661376	0.749053894696858	0.927576373286751	1	KSO_RS10355	KSO_RS10355
GO:0006401	RNA catabolic process	biological_process	1/378	10/2932	0.775661375661376	0.749053894696858	0.927576373286751	1	KSO_RS07450	KSO_RS07450
GO:0006730	one-carbon metabolic process	biological_process	1/378	10/2932	0.775661375661376	0.749053894696858	0.927576373286751	1	KSO_RS01920	glyA
GO:0008135	translation factor activity, RNA binding	molecular_function	1/378	10/2932	0.775661375661376	0.749053894696858	0.927576373286751	1	KSO_RS10805	tsf
GO:0009233	menaquinone metabolic process	biological_process	1/378	10/2932	0.775661375661376	0.749053894696858	0.927576373286751	1	KSO_RS08700	hepT
GO:0009234	menaquinone biosynthetic process	biological_process	1/378	10/2932	0.775661375661376	0.749053894696858	0.927576373286751	1	KSO_RS08700	hepT
GO:0009253	peptidoglycan catabolic process	biological_process	1/378	10/2932	0.775661375661376	0.749053894696858	0.927576373286751	1	KSO_RS10355	KSO_RS10355
GO:0015081	sodium ion transmembrane transporter activity	molecular_function	1/378	10/2932	0.775661375661376	0.749053894696858	0.927576373286751	1	KSO_RS17440	putP
GO:0016628	oxidoreductase activity, acting on the CH-CH group of donors, NAD or NADP as acceptor	molecular_function	1/378	10/2932	0.775661375661376	0.749053894696858	0.927576373286751	1	KSO_RS12040	fadH
GO:0016846	carbon-sulfur lyase activity	molecular_function	1/378	10/2932	0.775661375661376	0.749053894696858	0.927576373286751	1	KSO_RS07015	KSO_RS07015
GO:0031167	rRNA methylation	biological_process	1/378	10/2932	0.775661375661376	0.749053894696858	0.927576373286751	1	KSO_RS18940	rsmI
GO:0032268	regulation of cellular protein metabolic process	biological_process	1/378	10/2932	0.775661375661376	0.749053894696858	0.927576373286751	1	KSO_RS02725	raiA
GO:0045182	translation regulator activity	molecular_function	1/378	10/2932	0.775661375661376	0.749053894696858	0.927576373286751	1	KSO_RS10805	tsf
GO:0048583	regulation of response to stimulus	biological_process	1/378	10/2932	0.775661375661376	0.749053894696858	0.927576373286751	1	KSO_RS14070	KSO_RS14070
GO:0051246	regulation of protein metabolic process	biological_process	1/378	10/2932	0.775661375661376	0.749053894696858	0.927576373286751	1	KSO_RS02725	raiA
GO:0071265	L-methionine biosynthetic process	biological_process	1/378	10/2932	0.775661375661376	0.749053894696858	0.927576373286751	1	KSO_RS07005	mtnN
GO:0072525	pyridine-containing compound biosynthetic process	biological_process	1/378	10/2932	0.775661375661376	0.749053894696858	0.927576373286751	1	KSO_RS06480	nadA
GO:0090079	translation regulator activity, nucleic acid binding	molecular_function	1/378	10/2932	0.775661375661376	0.749053894696858	0.927576373286751	1	KSO_RS10805	tsf
GO:1901576	organic substance biosynthetic process	biological_process	85/378	696/2932	0.94728759958645	0.749447197016459	0.927576373286751	85	KSO_RS00460,KSO_RS00815,KSO_RS01445,KSO_RS01500,KSO_RS01920,KSO_RS01960,KSO_RS02375,KSO_RS02380,KSO_RS02525,KSO_RS03175,KSO_RS03180,KSO_RS03185,KSO_RS03190,KSO_RS03200,KSO_RS03205,KSO_RS03210,KSO_RS03220,KSO_RS03225,KSO_RS03250,KSO_RS03355,KSO_RS04295,KSO_RS04450,KSO_RS04760,KSO_RS04925,KSO_RS05205,KSO_RS05340,KSO_RS05740,KSO_RS05900,KSO_RS06270,KSO_RS06480,KSO_RS06600,KSO_RS07005,KSO_RS07010,KSO…	KSO_RS01445,KSO_RS01960,KSO_RS02525,KSO_RS03175,KSO_RS03180,KSO_RS03185,KSO_RS03190,KSO_RS03200,KSO_RS03205,KSO_RS03210,KSO_RS03220,KSO_RS03225,KSO_RS03250,KSO_RS03355,KSO_RS04450,KSO_RS04760,KSO_RS05900,KSO_RS07010,KSO_RS07015,KSO_RS08010,KSO_RS08145,KSO_RS08150,KSO_RS08155,KSO_RS08160,KSO_RS08165,KSO_RS08170,KSO_RS08175,KSO_RS09510,KSO_RS09840,KSO_RS09850,KSO_RS10460,KSO_RS10465,KSO_RS10470,KSO…
GO:0003723	RNA binding	molecular_function	16/378	141/2932	0.880183121317873	0.74994063649121	0.927576373286751	16	KSO_RS00005,KSO_RS01365,KSO_RS07450,KSO_RS07860,KSO_RS09630,KSO_RS09705,KSO_RS10725,KSO_RS10805,KSO_RS11665,KSO_RS12470,KSO_RS18445,KSO_RS18450,KSO_RS18455,KSO_RS18460,KSO_RS18805,KSO_RS18860	KSO_RS01365,KSO_RS07450,KSO_RS07860,KSO_RS18805,KSO_RS18860,csaA,proB,rnpA,rplC,rplD,rplW,rpsJ,truB,tsf,typA
GO:0003678	DNA helicase activity	molecular_function	2/378	20/2932	0.775661375661376	0.750493611113826	0.927576373286751	2	KSO_RS08570,KSO_RS13920	KSO_RS08570,addA
GO:0016209	antioxidant activity	molecular_function	2/378	20/2932	0.775661375661376	0.750493611113826	0.927576373286751	2	KSO_RS09465,KSO_RS16860	KSO_RS09465,KSO_RS16860
GO:0016705	oxidoreductase activity, acting on paired donors, with incorporation or reduction of molecular oxygen	molecular_function	2/378	20/2932	0.775661375661376	0.750493611113826	0.927576373286751	2	KSO_RS08180,KSO_RS17850	KSO_RS08180,hpaB
GO:0043565	sequence-specific DNA binding	molecular_function	10/378	91/2932	0.852375138089424	0.755006529504043	0.932405818312932	10	KSO_RS01115,KSO_RS03585,KSO_RS05645,KSO_RS06125,KSO_RS09205,KSO_RS09625,KSO_RS09745,KSO_RS12885,KSO_RS14130,KSO_RS15180	KSO_RS01115,KSO_RS03585,KSO_RS06125,KSO_RS09205,KSO_RS09625,KSO_RS09745,KSO_RS12885,KSO_RS14130,KSO_RS15180,refZ
GO:0008033	tRNA processing	biological_process	3/378	30/2932	0.775661375661376	0.763278399975373	0.941865974328585	3	KSO_RS00005,KSO_RS00020,KSO_RS10725	mnmE,rnpA,truB
GO:1901564	organonitrogen compound metabolic process	biological_process	72/378	596/2932	0.937040588047299	0.7661358028729	0.943498502752246	72	KSO_RS00460,KSO_RS00805,KSO_RS00815,KSO_RS00820,KSO_RS00825,KSO_RS00830,KSO_RS01495,KSO_RS01500,KSO_RS01920,KSO_RS01960,KSO_RS02035,KSO_RS02375,KSO_RS03250,KSO_RS03345,KSO_RS03355,KSO_RS04115,KSO_RS04295,KSO_RS04450,KSO_RS04475,KSO_RS04760,KSO_RS04925,KSO_RS05340,KSO_RS05740,KSO_RS05860,KSO_RS06270,KSO_RS06295,KSO_RS06480,KSO_RS06600,KSO_RS07005,KSO_RS07010,KSO_RS07015,KSO_RS07715,KSO_RS07720,KSO…	KSO_RS00805,KSO_RS01495,KSO_RS01960,KSO_RS03250,KSO_RS03355,KSO_RS04115,KSO_RS04450,KSO_RS04760,KSO_RS05860,KSO_RS07010,KSO_RS07015,KSO_RS08305,KSO_RS09840,KSO_RS09850,KSO_RS09860,KSO_RS10355,KSO_RS11275,KSO_RS12050,KSO_RS12500,KSO_RS13700,KSO_RS14070,KSO_RS14305,KSO_RS15800,KSO_RS18805,KSO_RS18860,ablA,acoA,ald,alsS,argH,aroB,aroC,asnB,aspS,betB,bioF,cobA,ftsH,gabT,gap,gcvPA,gcvPB,glyA,hutG,hutH…
GO:0000976	transcription regulatory region sequence-specific DNA binding	molecular_function	8/378	75/2932	0.827372134038801	0.770101176135737	0.943498502752246	8	KSO_RS01115,KSO_RS03585,KSO_RS05645,KSO_RS06125,KSO_RS09205,KSO_RS09745,KSO_RS12885,KSO_RS14130	KSO_RS01115,KSO_RS03585,KSO_RS06125,KSO_RS09205,KSO_RS09745,KSO_RS12885,KSO_RS14130,refZ
GO:0001067	regulatory region nucleic acid binding	molecular_function	8/378	75/2932	0.827372134038801	0.770101176135737	0.943498502752246	8	KSO_RS01115,KSO_RS03585,KSO_RS05645,KSO_RS06125,KSO_RS09205,KSO_RS09745,KSO_RS12885,KSO_RS14130	KSO_RS01115,KSO_RS03585,KSO_RS06125,KSO_RS09205,KSO_RS09745,KSO_RS12885,KSO_RS14130,refZ
GO:0044212	transcription regulatory region DNA binding	molecular_function	8/378	75/2932	0.827372134038801	0.770101176135737	0.943498502752246	8	KSO_RS01115,KSO_RS03585,KSO_RS05645,KSO_RS06125,KSO_RS09205,KSO_RS09745,KSO_RS12885,KSO_RS14130	KSO_RS01115,KSO_RS03585,KSO_RS06125,KSO_RS09205,KSO_RS09745,KSO_RS12885,KSO_RS14130,refZ
GO:0072521	purine-containing compound metabolic process	biological_process	9/378	84/2932	0.831065759637188	0.774424787495881	0.943498502752246	9	KSO_RS01960,KSO_RS03345,KSO_RS03355,KSO_RS04760,KSO_RS09480,KSO_RS09485,KSO_RS09840,KSO_RS15185,KSO_RS15200	KSO_RS01960,KSO_RS03355,KSO_RS04760,KSO_RS09840,acoA,gap,lpdA,odhB,sucA
GO:0004180	carboxypeptidase activity	molecular_function	2/378	21/2932	0.738725119677501	0.77468423797092	0.943498502752246	2	KSO_RS12050,KSO_RS12525	KSO_RS12050,KSO_RS12525
GO:0015711	organic anion transport	biological_process	6/378	58/2932	0.802408319649699	0.777516267704759	0.943498502752246	6	KSO_RS00810,KSO_RS03025,KSO_RS05220,KSO_RS14105,KSO_RS17440,KSO_RS17780	KSO_RS00810,KSO_RS03025,KSO_RS14105,KSO_RS17780,alaP,putP
GO:0044262	cellular carbohydrate metabolic process	biological_process	6/378	58/2932	0.802408319649699	0.777516267704759	0.943498502752246	6	KSO_RS00690,KSO_RS00695,KSO_RS00710,KSO_RS02060,KSO_RS03070,KSO_RS05845	KSO_RS00710,KSO_RS03070,icd,iolC,iolD,xynA
GO:0048523	negative regulation of cellular process	biological_process	6/378	58/2932	0.802408319649699	0.777516267704759	0.943498502752246	6	KSO_RS02725,KSO_RS07280,KSO_RS14210,KSO_RS16200,KSO_RS16715,KSO_RS18885	KSO_RS14210,KSO_RS16200,hrcA,purR,raiA,rsbW
GO:0004601	peroxidase activity	molecular_function	1/378	11/2932	0.705146705146705	0.781517148565642	0.943498502752246	1	KSO_RS16860	KSO_RS16860
GO:0006026	aminoglycan catabolic process	biological_process	1/378	11/2932	0.705146705146705	0.781517148565642	0.943498502752246	1	KSO_RS10355	KSO_RS10355
GO:0006549	isoleucine metabolic process	biological_process	1/378	11/2932	0.705146705146705	0.781517148565642	0.943498502752246	1	KSO_RS02375	alsS
GO:0006566	threonine metabolic process	biological_process	1/378	11/2932	0.705146705146705	0.781517148565642	0.943498502752246	1	KSO_RS04295	thrB
GO:0006733	oxidoreduction coenzyme metabolic process	biological_process	1/378	11/2932	0.705146705146705	0.781517148565642	0.943498502752246	1	KSO_RS06480	nadA
GO:0008745	N-acetylmuramoyl-L-alanine amidase activity	molecular_function	1/378	11/2932	0.705146705146705	0.781517148565642	0.943498502752246	1	KSO_RS10355	KSO_RS10355
GO:0009097	isoleucine biosynthetic process	biological_process	1/378	11/2932	0.705146705146705	0.781517148565642	0.943498502752246	1	KSO_RS02375	alsS
GO:0009309	amine biosynthetic process	biological_process	1/378	11/2932	0.705146705146705	0.781517148565642	0.943498502752246	1	KSO_RS00815	hutG
GO:0016646	oxidoreductase activity, acting on the CH-NH group of donors, NAD or NADP as acceptor	molecular_function	1/378	11/2932	0.705146705146705	0.781517148565642	0.943498502752246	1	KSO_RS01500	pruA
GO:0016783	sulfurtransferase activity	molecular_function	1/378	11/2932	0.705146705146705	0.781517148565642	0.943498502752246	1	KSO_RS04115	KSO_RS04115
GO:0016891	endoribonuclease activity, producing 5'-phosphomonoesters	molecular_function	1/378	11/2932	0.705146705146705	0.781517148565642	0.943498502752246	1	KSO_RS00005	rnpA
GO:0022625	cytosolic large ribosomal subunit	cellular_component	1/378	11/2932	0.705146705146705	0.781517148565642	0.943498502752246	1	KSO_RS18445	rplW
GO:0042401	cellular biogenic amine biosynthetic process	biological_process	1/378	11/2932	0.705146705146705	0.781517148565642	0.943498502752246	1	KSO_RS00815	hutG
GO:0072524	pyridine-containing compound metabolic process	biological_process	1/378	11/2932	0.705146705146705	0.781517148565642	0.943498502752246	1	KSO_RS06480	nadA
GO:1901505	carbohydrate derivative transmembrane transporter activity	molecular_function	1/378	11/2932	0.705146705146705	0.781517148565642	0.943498502752246	1	KSO_RS11445	spoVE
GO:1901661	quinone metabolic process	biological_process	1/378	11/2932	0.705146705146705	0.781517148565642	0.943498502752246	1	KSO_RS08700	hepT
GO:1901663	quinone biosynthetic process	biological_process	1/378	11/2932	0.705146705146705	0.781517148565642	0.943498502752246	1	KSO_RS08700	hepT
GO:1901700	response to oxygen-containing compound	biological_process	1/378	11/2932	0.705146705146705	0.781517148565642	0.943498502752246	1	KSO_RS09465	KSO_RS09465
GO:0004519	endonuclease activity	molecular_function	3/378	31/2932	0.750640040962622	0.782876787866865	0.943498502752246	3	KSO_RS00005,KSO_RS02825,KSO_RS06155	rnpA,uvrA,uvrC
GO:1990837	sequence-specific double-stranded DNA binding	molecular_function	8/378	76/2932	0.816485658590922	0.782890011150758	0.943498502752246	8	KSO_RS01115,KSO_RS03585,KSO_RS05645,KSO_RS06125,KSO_RS09205,KSO_RS09745,KSO_RS12885,KSO_RS14130	KSO_RS01115,KSO_RS03585,KSO_RS06125,KSO_RS09205,KSO_RS09745,KSO_RS12885,KSO_RS14130,refZ
GO:0071554	cell wall organization or biogenesis	biological_process	11/378	102/2932	0.836497561987758	0.783562273357655	0.943498502752246	11	KSO_RS02060,KSO_RS02525,KSO_RS08670,KSO_RS09460,KSO_RS10355,KSO_RS11445,KSO_RS12050,KSO_RS12515,KSO_RS12520,KSO_RS12525,KSO_RS14490	KSO_RS02525,KSO_RS09460,KSO_RS10355,KSO_RS12050,KSO_RS12515,KSO_RS12520,KSO_RS12525,KSO_RS14490,spoIVA,spoVE,xynA
GO:0006810	transport	biological_process	32/378	277/2932	0.89607090329112	0.784206547742127	0.943498502752246	32	KSO_RS00810,KSO_RS01145,KSO_RS01150,KSO_RS01155,KSO_RS01960,KSO_RS03025,KSO_RS03680,KSO_RS03810,KSO_RS03815,KSO_RS05220,KSO_RS05825,KSO_RS05860,KSO_RS07520,KSO_RS07525,KSO_RS09630,KSO_RS10870,KSO_RS11445,KSO_RS11595,KSO_RS11600,KSO_RS12530,KSO_RS12535,KSO_RS12540,KSO_RS12545,KSO_RS13585,KSO_RS13590,KSO_RS13600,KSO_RS14105,KSO_RS15160,KSO_RS15530,KSO_RS17290,KSO_RS17440,KSO_RS17780	KSO_RS00810,KSO_RS01155,KSO_RS01960,KSO_RS03025,KSO_RS03810,KSO_RS03815,KSO_RS05860,KSO_RS07520,KSO_RS12530,KSO_RS12535,KSO_RS12540,KSO_RS12545,KSO_RS13585,KSO_RS13600,KSO_RS14105,KSO_RS15160,KSO_RS15530,KSO_RS17290,KSO_RS17780,alaP,cadA,celB,csaA,ctaD,ctaE,fliR,licB,oppC,pstC,putP,spoVE,ytvI
GO:0051234	establishment of localization	biological_process	32/378	277/2932	0.89607090329112	0.784206547742127	0.943498502752246	32	KSO_RS00810,KSO_RS01145,KSO_RS01150,KSO_RS01155,KSO_RS01960,KSO_RS03025,KSO_RS03680,KSO_RS03810,KSO_RS03815,KSO_RS05220,KSO_RS05825,KSO_RS05860,KSO_RS07520,KSO_RS07525,KSO_RS09630,KSO_RS10870,KSO_RS11445,KSO_RS11595,KSO_RS11600,KSO_RS12530,KSO_RS12535,KSO_RS12540,KSO_RS12545,KSO_RS13585,KSO_RS13590,KSO_RS13600,KSO_RS14105,KSO_RS15160,KSO_RS15530,KSO_RS17290,KSO_RS17440,KSO_RS17780	KSO_RS00810,KSO_RS01155,KSO_RS01960,KSO_RS03025,KSO_RS03810,KSO_RS03815,KSO_RS05860,KSO_RS07520,KSO_RS12530,KSO_RS12535,KSO_RS12540,KSO_RS12545,KSO_RS13585,KSO_RS13600,KSO_RS14105,KSO_RS15160,KSO_RS15530,KSO_RS17290,KSO_RS17780,alaP,cadA,celB,csaA,ctaD,ctaE,fliR,licB,oppC,pstC,putP,spoVE,ytvI
GO:0051704	multi-organism process	biological_process	7/378	68/2932	0.798474945533769	0.792911223844205	0.952743870799675	7	KSO_RS02525,KSO_RS07880,KSO_RS10355,KSO_RS12595,KSO_RS13585,KSO_RS13590,KSO_RS13600	KSO_RS02525,KSO_RS10355,KSO_RS12595,KSO_RS13585,KSO_RS13600,oppC,spo0A
GO:0043043	peptide biosynthetic process	biological_process	11/378	103/2932	0.828376226434479	0.794285062747778	0.952743870799675	11	KSO_RS04450,KSO_RS05340,KSO_RS06600,KSO_RS10810,KSO_RS14305,KSO_RS18445,KSO_RS18450,KSO_RS18455,KSO_RS18460,KSO_RS18805,KSO_RS18860	KSO_RS04450,KSO_RS14305,KSO_RS18805,KSO_RS18860,aspS,leuS,rplC,rplD,rplW,rpsB,rpsJ
GO:0004812	aminoacyl-tRNA ligase activity	molecular_function	2/378	22/2932	0.705146705146705	0.796803578759948	0.952743870799675	2	KSO_RS05340,KSO_RS06600	aspS,leuS
GO:0006400	tRNA modification	biological_process	2/378	22/2932	0.705146705146705	0.796803578759948	0.952743870799675	2	KSO_RS00020,KSO_RS10725	mnmE,truB
GO:0006418	tRNA aminoacylation for protein translation	biological_process	2/378	22/2932	0.705146705146705	0.796803578759948	0.952743870799675	2	KSO_RS05340,KSO_RS06600	aspS,leuS
GO:0016875	ligase activity, forming carbon-oxygen bonds	molecular_function	2/378	22/2932	0.705146705146705	0.796803578759948	0.952743870799675	2	KSO_RS05340,KSO_RS06600	aspS,leuS
GO:0043039	tRNA aminoacylation	biological_process	2/378	22/2932	0.705146705146705	0.796803578759948	0.952743870799675	2	KSO_RS05340,KSO_RS06600	aspS,leuS
GO:0016787	hydrolase activity	molecular_function	70/378	586/2932	0.926557957274681	0.796840328305183	0.952743870799675	70	KSO_RS00005,KSO_RS00020,KSO_RS00425,KSO_RS00460,KSO_RS00465,KSO_RS00640,KSO_RS00695,KSO_RS00815,KSO_RS00820,KSO_RS01075,KSO_RS01160,KSO_RS01210,KSO_RS02035,KSO_RS02060,KSO_RS02200,KSO_RS02825,KSO_RS03070,KSO_RS03780,KSO_RS03820,KSO_RS03960,KSO_RS04130,KSO_RS04190,KSO_RS04275,KSO_RS04460,KSO_RS04690,KSO_RS04750,KSO_RS04880,KSO_RS05340,KSO_RS05355,KSO_RS05480,KSO_RS05765,KSO_RS06155,KSO_RS06295,KSO…	KSO_RS00425,KSO_RS00465,KSO_RS00640,KSO_RS01075,KSO_RS01210,KSO_RS02200,KSO_RS03070,KSO_RS03780,KSO_RS03820,KSO_RS03960,KSO_RS04190,KSO_RS04275,KSO_RS04460,KSO_RS04750,KSO_RS04880,KSO_RS05480,KSO_RS05765,KSO_RS07450,KSO_RS08305,KSO_RS08570,KSO_RS09280,KSO_RS09460,KSO_RS09470,KSO_RS10195,KSO_RS10355,KSO_RS10460,KSO_RS11235,KSO_RS11415,KSO_RS11865,KSO_RS12050,KSO_RS12500,KSO_RS12515,KSO_RS12525,KSO…
GO:0016462	pyrophosphatase activity	molecular_function	18/378	163/2932	0.856558574349985	0.79894064507065	0.954152563686317	18	KSO_RS00020,KSO_RS00425,KSO_RS02825,KSO_RS03820,KSO_RS06295,KSO_RS07450,KSO_RS08570,KSO_RS08670,KSO_RS09470,KSO_RS11235,KSO_RS11425,KSO_RS11665,KSO_RS12215,KSO_RS12535,KSO_RS13375,KSO_RS13585,KSO_RS13920,KSO_RS18765	KSO_RS00425,KSO_RS03820,KSO_RS07450,KSO_RS08570,KSO_RS09470,KSO_RS11235,KSO_RS12535,KSO_RS13375,KSO_RS13585,addA,clpE,ftsA,ftsH,lonB,mnmE,spoIVA,typA,uvrA
GO:0055086	nucleobase-containing small molecule metabolic process	biological_process	17/378	155/2932	0.850725379757638	0.80256629794	0.954152563686317	17	KSO_RS00805,KSO_RS01960,KSO_RS03345,KSO_RS03355,KSO_RS04760,KSO_RS06480,KSO_RS07005,KSO_RS07715,KSO_RS09480,KSO_RS09485,KSO_RS09840,KSO_RS10720,KSO_RS13700,KSO_RS15185,KSO_RS15200,KSO_RS15325,KSO_RS18885	KSO_RS00805,KSO_RS01960,KSO_RS03355,KSO_RS04760,KSO_RS09840,KSO_RS13700,KSO_RS15325,acoA,gap,gcvPA,lpdA,mtnN,nadA,odhB,purR,ribF,sucA
GO:0016817	hydrolase activity, acting on acid anhydrides	molecular_function	18/378	164/2932	0.851335656213705	0.807240684390203	0.954152563686317	18	KSO_RS00020,KSO_RS00425,KSO_RS02825,KSO_RS03820,KSO_RS06295,KSO_RS07450,KSO_RS08570,KSO_RS08670,KSO_RS09470,KSO_RS11235,KSO_RS11425,KSO_RS11665,KSO_RS12215,KSO_RS12535,KSO_RS13375,KSO_RS13585,KSO_RS13920,KSO_RS18765	KSO_RS00425,KSO_RS03820,KSO_RS07450,KSO_RS08570,KSO_RS09470,KSO_RS11235,KSO_RS12535,KSO_RS13375,KSO_RS13585,addA,clpE,ftsA,ftsH,lonB,mnmE,spoIVA,typA,uvrA
GO:0016818	hydrolase activity, acting on acid anhydrides, in phosphorus-containing anhydrides	molecular_function	18/378	164/2932	0.851335656213705	0.807240684390203	0.954152563686317	18	KSO_RS00020,KSO_RS00425,KSO_RS02825,KSO_RS03820,KSO_RS06295,KSO_RS07450,KSO_RS08570,KSO_RS08670,KSO_RS09470,KSO_RS11235,KSO_RS11425,KSO_RS11665,KSO_RS12215,KSO_RS12535,KSO_RS13375,KSO_RS13585,KSO_RS13920,KSO_RS18765	KSO_RS00425,KSO_RS03820,KSO_RS07450,KSO_RS08570,KSO_RS09470,KSO_RS11235,KSO_RS12535,KSO_RS13375,KSO_RS13585,addA,clpE,ftsA,ftsH,lonB,mnmE,spoIVA,typA,uvrA
GO:0008643	carbohydrate transport	biological_process	4/378	42/2932	0.738725119677501	0.809782621327884	0.954152563686317	4	KSO_RS01145,KSO_RS01150,KSO_RS01155,KSO_RS15160	KSO_RS01155,KSO_RS15160,celB,licB
GO:0006576	cellular biogenic amine metabolic process	biological_process	1/378	12/2932	0.646384479717813	0.809790519959751	0.954152563686317	1	KSO_RS00815	hutG
GO:0006771	riboflavin metabolic process	biological_process	1/378	12/2932	0.646384479717813	0.809790519959751	0.954152563686317	1	KSO_RS10720	ribF
GO:0006886	intracellular protein transport	biological_process	1/378	12/2932	0.646384479717813	0.809790519959751	0.954152563686317	1	KSO_RS10870	fliR
GO:0008408	3'-5' exonuclease activity	molecular_function	1/378	12/2932	0.646384479717813	0.809790519959751	0.954152563686317	1	KSO_RS13920	addA
GO:0009085	lysine biosynthetic process	biological_process	1/378	12/2932	0.646384479717813	0.809790519959751	0.954152563686317	1	KSO_RS03250	KSO_RS03250
GO:0009231	riboflavin biosynthetic process	biological_process	1/378	12/2932	0.646384479717813	0.809790519959751	0.954152563686317	1	KSO_RS10720	ribF
GO:0009425	bacterial-type flagellum basal body	cellular_component	1/378	12/2932	0.646384479717813	0.809790519959751	0.954152563686317	1	KSO_RS10870	fliR
GO:0016684	oxidoreductase activity, acting on peroxide as acceptor	molecular_function	1/378	12/2932	0.646384479717813	0.809790519959751	0.954152563686317	1	KSO_RS16860	KSO_RS16860
GO:0042173	regulation of sporulation resulting in formation of a cellular spore	biological_process	1/378	12/2932	0.646384479717813	0.809790519959751	0.954152563686317	1	KSO_RS07880	spo0A
GO:0042726	flavin-containing compound metabolic process	biological_process	1/378	12/2932	0.646384479717813	0.809790519959751	0.954152563686317	1	KSO_RS10720	ribF
GO:0042727	flavin-containing compound biosynthetic process	biological_process	1/378	12/2932	0.646384479717813	0.809790519959751	0.954152563686317	1	KSO_RS10720	ribF
GO:0045595	regulation of cell differentiation	biological_process	1/378	12/2932	0.646384479717813	0.809790519959751	0.954152563686317	1	KSO_RS07880	spo0A
GO:0046434	organophosphate catabolic process	biological_process	1/378	12/2932	0.646384479717813	0.809790519959751	0.954152563686317	1	KSO_RS15325	KSO_RS15325
GO:0046907	intracellular transport	biological_process	1/378	12/2932	0.646384479717813	0.809790519959751	0.954152563686317	1	KSO_RS10870	fliR
GO:0043190	ATP-binding cassette (ABC) transporter complex	cellular_component	2/378	23/2932	0.674488152749022	0.816982093083409	0.958032896020855	2	KSO_RS12530,KSO_RS13600	KSO_RS12530,KSO_RS13600
GO:0098533	ATPase dependent transmembrane transport complex	cellular_component	2/378	23/2932	0.674488152749022	0.816982093083409	0.958032896020855	2	KSO_RS12530,KSO_RS13600	KSO_RS12530,KSO_RS13600
GO:1901136	carbohydrate derivative catabolic process	biological_process	2/378	23/2932	0.674488152749022	0.816982093083409	0.958032896020855	2	KSO_RS07005,KSO_RS10355	KSO_RS10355,mtnN
GO:1902495	transmembrane transporter complex	cellular_component	2/378	23/2932	0.674488152749022	0.816982093083409	0.958032896020855	2	KSO_RS12530,KSO_RS13600	KSO_RS12530,KSO_RS13600
GO:1990351	transporter complex	cellular_component	2/378	23/2932	0.674488152749022	0.816982093083409	0.958032896020855	2	KSO_RS12530,KSO_RS13600	KSO_RS12530,KSO_RS13600
GO:0044036	cell wall macromolecule metabolic process	biological_process	7/378	70/2932	0.775661375661376	0.817324375378318	0.958032896020855	7	KSO_RS02060,KSO_RS02525,KSO_RS11445,KSO_RS12050,KSO_RS12515,KSO_RS12520,KSO_RS12525	KSO_RS02525,KSO_RS12050,KSO_RS12515,KSO_RS12520,KSO_RS12525,spoVE,xynA
GO:0015291	secondary active transmembrane transporter activity	molecular_function	6/378	61/2932	0.762945615404632	0.817642623360426	0.958032896020855	6	KSO_RS03025,KSO_RS03065,KSO_RS07525,KSO_RS14105,KSO_RS14630,KSO_RS17440	KSO_RS03025,KSO_RS03065,KSO_RS14105,KSO_RS14630,pstC,putP
GO:0006575	cellular modified amino acid metabolic process	biological_process	3/378	33/2932	0.705146705146705	0.818060557316509	0.958032896020855	3	KSO_RS01920,KSO_RS04925,KSO_RS07005	betB,glyA,mtnN
GO:0006399	tRNA metabolic process	biological_process	5/378	52/2932	0.745828245828246	0.819655666646762	0.958443224476852	5	KSO_RS00005,KSO_RS00020,KSO_RS05340,KSO_RS06600,KSO_RS10725	aspS,leuS,mnmE,rnpA,truB
GO:0006865	amino acid transport	biological_process	5/378	52/2932	0.745828245828246	0.819655666646762	0.958443224476852	5	KSO_RS00810,KSO_RS03025,KSO_RS05220,KSO_RS17440,KSO_RS17780	KSO_RS00810,KSO_RS03025,KSO_RS17780,alaP,putP
GO:0044085	cellular component biogenesis	biological_process	18/378	166/2932	0.841078600114745	0.823108700384603	0.961050472256825	18	KSO_RS02525,KSO_RS02675,KSO_RS02775,KSO_RS04120,KSO_RS07450,KSO_RS07860,KSO_RS07880,KSO_RS08520,KSO_RS08670,KSO_RS10565,KSO_RS10870,KSO_RS10925,KSO_RS11445,KSO_RS11665,KSO_RS12050,KSO_RS18445,KSO_RS18875,KSO_RS18940	KSO_RS02525,KSO_RS02775,KSO_RS07450,KSO_RS07860,KSO_RS08520,KSO_RS10925,KSO_RS12050,flgK,fliR,rplW,rsmI,spo0A,spoIVA,spoVE,spoVG,spoVS,sufU,typA
GO:0046914	transition metal ion binding	molecular_function	14/378	132/2932	0.822671156004489	0.824314871720889	0.961050472256825	14	KSO_RS00460,KSO_RS00815,KSO_RS00820,KSO_RS02035,KSO_RS02825,KSO_RS04120,KSO_RS07425,KSO_RS08180,KSO_RS08800,KSO_RS09465,KSO_RS11605,KSO_RS15940,KSO_RS17405,KSO_RS18765	KSO_RS07425,KSO_RS08180,KSO_RS08800,KSO_RS09465,KSO_RS15940,KSO_RS17405,coxB,ftsH,hutG,hutI,rocF,sufU,ureA,uvrA
GO:0016407	acetyltransferase activity	molecular_function	4/378	43/2932	0.721545465731512	0.824381606396926	0.961050472256825	4	KSO_RS07935,KSO_RS09285,KSO_RS15190,KSO_RS15660	KSO_RS07935,KSO_RS15190,KSO_RS15660,ablB
GO:0030001	metal ion transport	biological_process	4/378	43/2932	0.721545465731512	0.824381606396926	0.961050472256825	4	KSO_RS03680,KSO_RS03810,KSO_RS03815,KSO_RS15530	KSO_RS03810,KSO_RS03815,KSO_RS15530,cadA
GO:0050794	regulation of cellular process	biological_process	33/378	292/2932	0.876603609480322	0.82775567838813	0.961104587216331	33	KSO_RS01115,KSO_RS01365,KSO_RS01805,KSO_RS02635,KSO_RS02725,KSO_RS03150,KSO_RS03355,KSO_RS03585,KSO_RS03760,KSO_RS05645,KSO_RS05860,KSO_RS06125,KSO_RS06150,KSO_RS06190,KSO_RS07010,KSO_RS07015,KSO_RS07280,KSO_RS07880,KSO_RS09205,KSO_RS09745,KSO_RS11445,KSO_RS12050,KSO_RS12885,KSO_RS14130,KSO_RS14210,KSO_RS15165,KSO_RS15180,KSO_RS15185,KSO_RS16200,KSO_RS16710,KSO_RS16715,KSO_RS18885,KSO_RS18900	KSO_RS01115,KSO_RS01365,KSO_RS03150,KSO_RS03355,KSO_RS03585,KSO_RS03760,KSO_RS05860,KSO_RS06125,KSO_RS07010,KSO_RS07015,KSO_RS09205,KSO_RS09745,KSO_RS12050,KSO_RS12885,KSO_RS14130,KSO_RS14210,KSO_RS15165,KSO_RS15180,KSO_RS16200,KSO_RS18900,degU,gerE,hrcA,lpdA,purR,raiA,refZ,rsbW,sigB,spo0A,spo0F,spoVE,trxA
GO:0016810	hydrolase activity, acting on carbon-nitrogen (but not peptide) bonds	molecular_function	7/378	71/2932	0.764736567553469	0.828666895031305	0.961104587216331	7	KSO_RS00460,KSO_RS00815,KSO_RS00820,KSO_RS02035,KSO_RS08305,KSO_RS10355,KSO_RS12500	KSO_RS08305,KSO_RS10355,KSO_RS12500,hutG,hutI,rocF,ureA
GO:0000154	rRNA modification	biological_process	1/378	13/2932	0.596662596662597	0.83441352799236	0.961104587216331	1	KSO_RS18940	rsmI
GO:0001510	RNA methylation	biological_process	1/378	13/2932	0.596662596662597	0.83441352799236	0.961104587216331	1	KSO_RS18940	rsmI
GO:0006760	folic acid-containing compound metabolic process	biological_process	1/378	13/2932	0.596662596662597	0.83441352799236	0.961104587216331	1	KSO_RS01920	glyA
GO:0008649	rRNA methyltransferase activity	molecular_function	1/378	13/2932	0.596662596662597	0.83441352799236	0.961104587216331	1	KSO_RS18940	rsmI
GO:0009141	nucleoside triphosphate metabolic process	biological_process	1/378	13/2932	0.596662596662597	0.83441352799236	0.961104587216331	1	KSO_RS01960	KSO_RS01960
GO:0009311	oligosaccharide metabolic process	biological_process	1/378	13/2932	0.596662596662597	0.83441352799236	0.961104587216331	1	KSO_RS03070	KSO_RS03070
GO:0009628	response to abiotic stimulus	biological_process	1/378	13/2932	0.596662596662597	0.83441352799236	0.961104587216331	1	KSO_RS07450	KSO_RS07450
GO:0016645	oxidoreductase activity, acting on the CH-NH group of donors	molecular_function	1/378	13/2932	0.596662596662597	0.83441352799236	0.961104587216331	1	KSO_RS01500	pruA
GO:0033293	monocarboxylic acid binding	molecular_function	1/378	13/2932	0.596662596662597	0.83441352799236	0.961104587216331	1	KSO_RS11620	pyc
GO:0043021	ribonucleoprotein complex binding	molecular_function	1/378	13/2932	0.596662596662597	0.83441352799236	0.961104587216331	1	KSO_RS02725	raiA
GO:0044106	cellular amine metabolic process	biological_process	1/378	13/2932	0.596662596662597	0.83441352799236	0.961104587216331	1	KSO_RS00815	hutG
GO:0044877	protein-containing complex binding	molecular_function	1/378	13/2932	0.596662596662597	0.83441352799236	0.961104587216331	1	KSO_RS02725	raiA
GO:0046653	tetrahydrofolate metabolic process	biological_process	1/378	13/2932	0.596662596662597	0.83441352799236	0.961104587216331	1	KSO_RS01920	glyA
GO:0140102	catalytic activity, acting on a rRNA	molecular_function	1/378	13/2932	0.596662596662597	0.83441352799236	0.961104587216331	1	KSO_RS18940	rsmI
GO:0071555	cell wall organization	biological_process	9/378	90/2932	0.775661375661376	0.839530469957946	0.966275727754288	9	KSO_RS02525,KSO_RS08670,KSO_RS09460,KSO_RS10355,KSO_RS12050,KSO_RS12515,KSO_RS12520,KSO_RS12525,KSO_RS14490	KSO_RS02525,KSO_RS09460,KSO_RS10355,KSO_RS12050,KSO_RS12515,KSO_RS12520,KSO_RS12525,KSO_RS14490,spoIVA
GO:0043038	amino acid activation	biological_process	2/378	25/2932	0.6205291005291	0.852040420809312	0.977056099326261	2	KSO_RS05340,KSO_RS06600	aspS,leuS
GO:0009229	thiamine diphosphate biosynthetic process	biological_process	1/378	14/2932	0.554043839758125	0.855856380482559	0.977056099326261	1	KSO_RS13460	thiF
GO:0009308	amine metabolic process	biological_process	1/378	14/2932	0.554043839758125	0.855856380482559	0.977056099326261	1	KSO_RS00815	hutG
GO:0019350	teichoic acid biosynthetic process	biological_process	1/378	14/2932	0.554043839758125	0.855856380482559	0.977056099326261	1	KSO_RS02525	KSO_RS02525
GO:0022884	macromolecule transmembrane transporter activity	molecular_function	1/378	14/2932	0.554043839758125	0.855856380482559	0.977056099326261	1	KSO_RS11445	spoVE
GO:0030234	enzyme regulator activity	molecular_function	1/378	14/2932	0.554043839758125	0.855856380482559	0.977056099326261	1	KSO_RS07285	grpE
GO:0042357	thiamine diphosphate metabolic process	biological_process	1/378	14/2932	0.554043839758125	0.855856380482559	0.977056099326261	1	KSO_RS13460	thiF
GO:0042558	pteridine-containing compound metabolic process	biological_process	1/378	14/2932	0.554043839758125	0.855856380482559	0.977056099326261	1	KSO_RS01920	glyA
GO:0046374	teichoic acid metabolic process	biological_process	1/378	14/2932	0.554043839758125	0.855856380482559	0.977056099326261	1	KSO_RS02525	KSO_RS02525
GO:0098772	molecular function regulator	molecular_function	1/378	14/2932	0.554043839758125	0.855856380482559	0.977056099326261	1	KSO_RS07285	grpE
GO:0034470	ncRNA processing	biological_process	5/378	55/2932	0.705146705146705	0.855875764929303	0.977056099326261	5	KSO_RS00005,KSO_RS00020,KSO_RS07860,KSO_RS10725,KSO_RS18940	KSO_RS07860,mnmE,rnpA,rsmI,truB
GO:0016773	phosphotransferase activity, alcohol group as acceptor	molecular_function	10/378	101/2932	0.767981560060768	0.857938484078294	0.978685381837461	10	KSO_RS00640,KSO_RS00690,KSO_RS01145,KSO_RS01150,KSO_RS04295,KSO_RS05860,KSO_RS08010,KSO_RS10720,KSO_RS15160,KSO_RS18890	KSO_RS00640,KSO_RS05860,KSO_RS08010,KSO_RS15160,celB,iolC,ispE,licB,ribF,thrB
GO:0045229	external encapsulating structure organization	biological_process	9/378	93/2932	0.750640040962622	0.866091181149804	0.986972758763023	9	KSO_RS02525,KSO_RS08670,KSO_RS09460,KSO_RS10355,KSO_RS12050,KSO_RS12515,KSO_RS12520,KSO_RS12525,KSO_RS14490	KSO_RS02525,KSO_RS09460,KSO_RS10355,KSO_RS12050,KSO_RS12515,KSO_RS12520,KSO_RS12525,KSO_RS14490,spoIVA
GO:0006518	peptide metabolic process	biological_process	11/378	111/2932	0.768673435340102	0.866485175225719	0.986972758763023	11	KSO_RS04450,KSO_RS05340,KSO_RS06600,KSO_RS10810,KSO_RS14305,KSO_RS18445,KSO_RS18450,KSO_RS18455,KSO_RS18460,KSO_RS18805,KSO_RS18860	KSO_RS04450,KSO_RS14305,KSO_RS18805,KSO_RS18860,aspS,leuS,rplC,rplD,rplW,rpsB,rpsJ
GO:0005694	chromosome	cellular_component	1/378	15/2932	0.51710758377425	0.87452885758249	0.989547715412957	1	KSO_RS08570	KSO_RS08570
GO:0009228	thiamine biosynthetic process	biological_process	1/378	15/2932	0.51710758377425	0.87452885758249	0.989547715412957	1	KSO_RS13460	thiF
GO:0016780	phosphotransferase activity, for other substituted phosphate groups	molecular_function	1/378	15/2932	0.51710758377425	0.87452885758249	0.989547715412957	1	KSO_RS03210	KSO_RS03210
GO:0016861	intramolecular oxidoreductase activity, interconverting aldoses and ketoses	molecular_function	1/378	15/2932	0.51710758377425	0.87452885758249	0.989547715412957	1	KSO_RS04760	KSO_RS04760
GO:0016893	endonuclease activity, active with either ribo- or deoxyribonucleic acids and producing 5'-phosphomonoesters	molecular_function	1/378	15/2932	0.51710758377425	0.87452885758249	0.989547715412957	1	KSO_RS00005	rnpA
GO:0034613	cellular protein localization	biological_process	1/378	15/2932	0.51710758377425	0.87452885758249	0.989547715412957	1	KSO_RS10870	fliR
GO:0042724	thiamine-containing compound biosynthetic process	biological_process	1/378	15/2932	0.51710758377425	0.87452885758249	0.989547715412957	1	KSO_RS13460	thiF
GO:0043414	macromolecule methylation	biological_process	1/378	15/2932	0.51710758377425	0.87452885758249	0.989547715412957	1	KSO_RS18940	rsmI
GO:0070727	cellular macromolecule localization	biological_process	1/378	15/2932	0.51710758377425	0.87452885758249	0.989547715412957	1	KSO_RS10870	fliR
GO:0016301	kinase activity	molecular_function	13/378	130/2932	0.775661375661376	0.875398065971183	0.989803980613525	13	KSO_RS00640,KSO_RS00690,KSO_RS01145,KSO_RS01805,KSO_RS03355,KSO_RS04295,KSO_RS05860,KSO_RS08010,KSO_RS09705,KSO_RS10720,KSO_RS12470,KSO_RS15160,KSO_RS18890	KSO_RS00640,KSO_RS03355,KSO_RS05860,KSO_RS08010,KSO_RS15160,iolC,ispE,licB,proB,ribF,spo0F,thrB
GO:0044764	multi-organism cellular process	biological_process	5/378	57/2932	0.680404715492435	0.876497676669777	0.990320192275463	5	KSO_RS07880,KSO_RS10355,KSO_RS13585,KSO_RS13590,KSO_RS13600	KSO_RS10355,KSO_RS13585,KSO_RS13600,oppC,spo0A
GO:0050789	regulation of biological process	biological_process	34/378	310/2932	0.850725379757638	0.878160466584797	0.991471494531223	34	KSO_RS01115,KSO_RS01365,KSO_RS01805,KSO_RS02635,KSO_RS02725,KSO_RS03150,KSO_RS03355,KSO_RS03585,KSO_RS03760,KSO_RS05645,KSO_RS05860,KSO_RS06125,KSO_RS06150,KSO_RS06190,KSO_RS07010,KSO_RS07015,KSO_RS07280,KSO_RS07880,KSO_RS09205,KSO_RS09745,KSO_RS11445,KSO_RS12050,KSO_RS12885,KSO_RS14070,KSO_RS14130,KSO_RS14210,KSO_RS15165,KSO_RS15180,KSO_RS15185,KSO_RS16200,KSO_RS16710,KSO_RS16715,KSO_RS18885,KSO…	KSO_RS01115,KSO_RS01365,KSO_RS03150,KSO_RS03355,KSO_RS03585,KSO_RS03760,KSO_RS05860,KSO_RS06125,KSO_RS07010,KSO_RS07015,KSO_RS09205,KSO_RS09745,KSO_RS12050,KSO_RS12885,KSO_RS14070,KSO_RS14130,KSO_RS14210,KSO_RS15165,KSO_RS15180,KSO_RS16200,KSO_RS18900,degU,gerE,hrcA,lpdA,purR,raiA,refZ,rsbW,sigB,spo0A,spo0F,spoVE,trxA
GO:0006364	rRNA processing	biological_process	2/378	27/2932	0.574563981971389	0.880881333288463	0.993087301071913	2	KSO_RS07860,KSO_RS18940	KSO_RS07860,rsmI
GO:0098797	plasma membrane protein complex	cellular_component	2/378	27/2932	0.574563981971389	0.880881333288463	0.993087301071913	2	KSO_RS12530,KSO_RS13600	KSO_RS12530,KSO_RS13600
GO:0006412	translation	biological_process	9/378	95/2932	0.73483709273183	0.881753066842371	0.993342884372532	9	KSO_RS05340,KSO_RS06600,KSO_RS10810,KSO_RS18445,KSO_RS18450,KSO_RS18455,KSO_RS18460,KSO_RS18805,KSO_RS18860	KSO_RS18805,KSO_RS18860,aspS,leuS,rplC,rplD,rplW,rpsB,rpsJ
GO:0140101	catalytic activity, acting on a tRNA	molecular_function	4/378	48/2932	0.646384479717813	0.884098367473854	0.995256934144543	4	KSO_RS00005,KSO_RS05340,KSO_RS06600,KSO_RS10725	aspS,leuS,rnpA,truB
GO:0009451	RNA modification	biological_process	3/378	38/2932	0.612364243943191	0.885433459008471	0.995756744509256	3	KSO_RS00020,KSO_RS10725,KSO_RS18940	mnmE,rsmI,truB
GO:0006396	RNA processing	biological_process	5/378	58/2932	0.668673599708082	0.885835545440052	0.995756744509256	5	KSO_RS00005,KSO_RS00020,KSO_RS07860,KSO_RS10725,KSO_RS18940	KSO_RS07860,mnmE,rnpA,rsmI,truB
GO:0004185	serine-type carboxypeptidase activity	molecular_function	1/378	16/2932	0.48478835978836	0.890788059445299	0.996838847389734	1	KSO_RS12050	KSO_RS12050
GO:0004222	metalloendopeptidase activity	molecular_function	1/378	16/2932	0.48478835978836	0.890788059445299	0.996838847389734	1	KSO_RS18765	ftsH
GO:0006772	thiamine metabolic process	biological_process	1/378	16/2932	0.48478835978836	0.890788059445299	0.996838847389734	1	KSO_RS13460	thiF
GO:0015934	large ribosomal subunit	cellular_component	1/378	16/2932	0.48478835978836	0.890788059445299	0.996838847389734	1	KSO_RS18445	rplW
GO:0042723	thiamine-containing compound metabolic process	biological_process	1/378	16/2932	0.48478835978836	0.890788059445299	0.996838847389734	1	KSO_RS13460	thiF
GO:0070008	serine-type exopeptidase activity	molecular_function	1/378	16/2932	0.48478835978836	0.890788059445299	0.996838847389734	1	KSO_RS12050	KSO_RS12050
GO:0034660	ncRNA metabolic process	biological_process	7/378	78/2932	0.696106362773029	0.893241502338665	0.996838847389734	7	KSO_RS00005,KSO_RS00020,KSO_RS05340,KSO_RS06600,KSO_RS07860,KSO_RS10725,KSO_RS18940	KSO_RS07860,aspS,leuS,mnmE,rnpA,rsmI,truB
GO:0008094	DNA-dependent ATPase activity	molecular_function	2/378	28/2932	0.554043839758125	0.893271174933658	0.996838847389734	2	KSO_RS08570,KSO_RS13920	KSO_RS08570,addA
GO:0009073	aromatic amino acid family biosynthetic process	biological_process	2/378	28/2932	0.554043839758125	0.893271174933658	0.996838847389734	2	KSO_RS08715,KSO_RS08720	aroB,aroC
GO:0016072	rRNA metabolic process	biological_process	2/378	28/2932	0.554043839758125	0.893271174933658	0.996838847389734	2	KSO_RS07860,KSO_RS18940	KSO_RS07860,rsmI
GO:0016811	hydrolase activity, acting on carbon-nitrogen (but not peptide) bonds, in linear amides	molecular_function	3/378	39/2932	0.596662596662597	0.89588421992003	0.999030918665348	3	KSO_RS02035,KSO_RS08305,KSO_RS10355	KSO_RS08305,KSO_RS10355,ureA
GO:0007154	cell communication	biological_process	11/378	116/2932	0.735540959678891	0.90032381091463	0.999960524259047	11	KSO_RS01805,KSO_RS02635,KSO_RS02825,KSO_RS03760,KSO_RS06155,KSO_RS07880,KSO_RS10355,KSO_RS13585,KSO_RS13590,KSO_RS13600,KSO_RS15180	KSO_RS03760,KSO_RS10355,KSO_RS13585,KSO_RS13600,KSO_RS15180,degU,oppC,spo0A,spo0F,uvrA,uvrC
GO:0004521	endoribonuclease activity	molecular_function	1/378	17/2932	0.456271397447868	0.904945162850538	0.999960524259047	1	KSO_RS00005	rnpA
GO:0016854	racemase and epimerase activity	molecular_function	1/378	17/2932	0.456271397447868	0.904945162850538	0.999960524259047	1	KSO_RS12520	KSO_RS12520
GO:0031406	carboxylic acid binding	molecular_function	1/378	17/2932	0.456271397447868	0.904945162850538	0.999960524259047	1	KSO_RS11620	pyc
GO:0043177	organic acid binding	molecular_function	1/378	17/2932	0.456271397447868	0.904945162850538	0.999960524259047	1	KSO_RS11620	pyc
GO:0072527	pyrimidine-containing compound metabolic process	biological_process	3/378	40/2932	0.581746031746032	0.905472000518466	0.999960524259047	3	KSO_RS00805,KSO_RS13460,KSO_RS13700	KSO_RS00805,KSO_RS13700,thiF
GO:0044249	cellular biosynthetic process	biological_process	80/378	697/2932	0.890285653556816	0.911224677200919	0.999960524259047	80	KSO_RS00460,KSO_RS00815,KSO_RS01500,KSO_RS01525,KSO_RS01550,KSO_RS01920,KSO_RS01960,KSO_RS02375,KSO_RS02380,KSO_RS02525,KSO_RS03250,KSO_RS04120,KSO_RS04295,KSO_RS04450,KSO_RS04925,KSO_RS05340,KSO_RS05740,KSO_RS06270,KSO_RS06480,KSO_RS06600,KSO_RS07005,KSO_RS07010,KSO_RS07015,KSO_RS08010,KSO_RS08120,KSO_RS08145,KSO_RS08150,KSO_RS08155,KSO_RS08160,KSO_RS08165,KSO_RS08170,KSO_RS08175,KSO_RS08190,KSO…	KSO_RS01525,KSO_RS01550,KSO_RS01960,KSO_RS02525,KSO_RS03250,KSO_RS04450,KSO_RS07010,KSO_RS07015,KSO_RS08010,KSO_RS08145,KSO_RS08150,KSO_RS08155,KSO_RS08160,KSO_RS08165,KSO_RS08170,KSO_RS08175,KSO_RS08190,KSO_RS09510,KSO_RS09800,KSO_RS09805,KSO_RS09810,KSO_RS09840,KSO_RS09850,KSO_RS09940,KSO_RS10460,KSO_RS10465,KSO_RS10470,KSO_RS10475,KSO_RS10480,KSO_RS11275,KSO_RS12050,KSO_RS12760,KSO_RS13700,KSO…
GO:0006732	coenzyme metabolic process	biological_process	10/378	109/2932	0.711615940973739	0.912801330228308	0.999960524259047	10	KSO_RS01920,KSO_RS06480,KSO_RS07005,KSO_RS08700,KSO_RS09485,KSO_RS09840,KSO_RS09890,KSO_RS10720,KSO_RS13460,KSO_RS15200	KSO_RS09840,acoA,bioF,glyA,hepT,mtnN,nadA,odhB,ribF,thiF
GO:0009152	purine ribonucleotide biosynthetic process	biological_process	3/378	41/2932	0.56755710414247	0.914255739240985	0.999960524259047	3	KSO_RS01960,KSO_RS09840,KSO_RS15200	KSO_RS01960,KSO_RS09840,acoA
GO:0008654	phospholipid biosynthetic process	biological_process	2/378	30/2932	0.51710758377425	0.914540425669868	0.999960524259047	2	KSO_RS08010,KSO_RS18890	KSO_RS08010,ispE
GO:0044459	plasma membrane part	cellular_component	12/378	128/2932	0.72718253968254	0.916228519668037	0.999960524259047	12	KSO_RS01500,KSO_RS02365,KSO_RS03810,KSO_RS03815,KSO_RS05860,KSO_RS09910,KSO_RS11425,KSO_RS11445,KSO_RS11595,KSO_RS12530,KSO_RS13600,KSO_RS15160	KSO_RS02365,KSO_RS03810,KSO_RS03815,KSO_RS05860,KSO_RS09910,KSO_RS12530,KSO_RS13600,KSO_RS15160,ctaE,ftsA,pruA,spoVE
GO:0006783	heme biosynthetic process	biological_process	1/378	18/2932	0.430922986478542	0.917271313259628	0.999960524259047	1	KSO_RS17425	cobA
GO:0009086	methionine biosynthetic process	biological_process	1/378	18/2932	0.430922986478542	0.917271313259628	0.999960524259047	1	KSO_RS07005	mtnN
GO:0016860	intramolecular oxidoreductase activity	molecular_function	1/378	18/2932	0.430922986478542	0.917271313259628	0.999960524259047	1	KSO_RS04760	KSO_RS04760
GO:0042168	heme metabolic process	biological_process	1/378	18/2932	0.430922986478542	0.917271313259628	0.999960524259047	1	KSO_RS17425	cobA
GO:0043094	cellular metabolic compound salvage	biological_process	1/378	18/2932	0.430922986478542	0.917271313259628	0.999960524259047	1	KSO_RS07005	mtnN
GO:0031668	cellular response to extracellular stimulus	biological_process	6/378	72/2932	0.646384479717813	0.918155570137375	0.999960524259047	6	KSO_RS02825,KSO_RS06155,KSO_RS10355,KSO_RS13585,KSO_RS13590,KSO_RS13600	KSO_RS10355,KSO_RS13585,KSO_RS13600,oppC,uvrA,uvrC
GO:0071496	cellular response to external stimulus	biological_process	6/378	72/2932	0.646384479717813	0.918155570137375	0.999960524259047	6	KSO_RS02825,KSO_RS06155,KSO_RS10355,KSO_RS13585,KSO_RS13590,KSO_RS13600	KSO_RS10355,KSO_RS13585,KSO_RS13600,oppC,uvrA,uvrC
GO:0016779	nucleotidyltransferase activity	molecular_function	4/378	52/2932	0.596662596662597	0.918332838687431	0.999960524259047	4	KSO_RS04450,KSO_RS10720,KSO_RS11265,KSO_RS13460	KSO_RS04450,ribF,sat,thiF
GO:0016879	ligase activity, forming carbon-nitrogen bonds	molecular_function	3/378	42/2932	0.554043839758125	0.922292132926616	0.999960524259047	3	KSO_RS09840,KSO_RS13700,KSO_RS13845	KSO_RS09840,KSO_RS13700,asnB
GO:0006351	transcription, DNA-templated	biological_process	2/378	31/2932	0.500426693975081	0.923620676552831	0.999960524259047	2	KSO_RS08540,KSO_RS16710	sigB,sigX
GO:0097659	nucleic acid-templated transcription	biological_process	2/378	31/2932	0.500426693975081	0.923620676552831	0.999960524259047	2	KSO_RS08540,KSO_RS16710	sigB,sigX
GO:0009991	response to extracellular stimulus	biological_process	6/378	73/2932	0.63752989780387	0.924287078571497	0.999960524259047	6	KSO_RS02825,KSO_RS06155,KSO_RS10355,KSO_RS13585,KSO_RS13590,KSO_RS13600	KSO_RS10355,KSO_RS13585,KSO_RS13600,oppC,uvrA,uvrC
GO:0009292	genetic transfer	biological_process	4/378	53/2932	0.585404811819906	0.925342050510956	0.999960524259047	4	KSO_RS10355,KSO_RS13585,KSO_RS13590,KSO_RS13600	KSO_RS10355,KSO_RS13585,KSO_RS13600,oppC
GO:0009294	DNA mediated transformation	biological_process	4/378	53/2932	0.585404811819906	0.925342050510956	0.999960524259047	4	KSO_RS10355,KSO_RS13585,KSO_RS13590,KSO_RS13600	KSO_RS10355,KSO_RS13585,KSO_RS13600,oppC
GO:0030420	establishment of competence for transformation	biological_process	4/378	53/2932	0.585404811819906	0.925342050510956	0.999960524259047	4	KSO_RS10355,KSO_RS13585,KSO_RS13590,KSO_RS13600	KSO_RS10355,KSO_RS13585,KSO_RS13600,oppC
GO:0006221	pyrimidine nucleotide biosynthetic process	biological_process	1/378	19/2932	0.408242829295461	0.92800276267207	0.999960524259047	1	KSO_RS13700	KSO_RS13700
GO:0016763	transferase activity, transferring pentosyl groups	molecular_function	1/378	19/2932	0.408242829295461	0.92800276267207	0.999960524259047	1	KSO_RS00805	KSO_RS00805
GO:0042398	cellular modified amino acid biosynthetic process	biological_process	1/378	19/2932	0.408242829295461	0.92800276267207	0.999960524259047	1	KSO_RS04925	betB
GO:0043937	regulation of sporulation	biological_process	1/378	19/2932	0.408242829295461	0.92800276267207	0.999960524259047	1	KSO_RS07880	spo0A
GO:0009165	nucleotide biosynthetic process	biological_process	6/378	74/2932	0.628914628914629	0.930012967342362	0.999960524259047	6	KSO_RS01960,KSO_RS06480,KSO_RS09840,KSO_RS10720,KSO_RS13700,KSO_RS15200	KSO_RS01960,KSO_RS09840,KSO_RS13700,acoA,nadA,ribF
GO:1901293	nucleoside phosphate biosynthetic process	biological_process	6/378	74/2932	0.628914628914629	0.930012967342362	0.999960524259047	6	KSO_RS01960,KSO_RS06480,KSO_RS09840,KSO_RS10720,KSO_RS13700,KSO_RS15200	KSO_RS01960,KSO_RS09840,KSO_RS13700,acoA,nadA,ribF
GO:0006644	phospholipid metabolic process	biological_process	2/378	32/2932	0.48478835978836	0.931787476941938	0.999960524259047	2	KSO_RS08010,KSO_RS18890	KSO_RS08010,ispE
GO:0005623	cell	cellular_component	214/378	1759/2932	0.943669894209974	0.931905641487605	0.999960524259047	214	KSO_RS00020,KSO_RS00460,KSO_RS00640,KSO_RS00705,KSO_RS00805,KSO_RS00810,KSO_RS00820,KSO_RS00825,KSO_RS00830,KSO_RS00940,KSO_RS01035,KSO_RS01115,KSO_RS01145,KSO_RS01150,KSO_RS01155,KSO_RS01330,KSO_RS01465,KSO_RS01500,KSO_RS01525,KSO_RS01545,KSO_RS01550,KSO_RS01715,KSO_RS01735,KSO_RS01785,KSO_RS01805,KSO_RS01845,KSO_RS01920,KSO_RS01950,KSO_RS01955,KSO_RS01960,KSO_RS01965,KSO_RS02035,KSO_RS02095,KSO…	KSO_RS00640,KSO_RS00705,KSO_RS00805,KSO_RS00810,KSO_RS00940,KSO_RS01035,KSO_RS01115,KSO_RS01155,KSO_RS01465,KSO_RS01525,KSO_RS01545,KSO_RS01550,KSO_RS01735,KSO_RS01785,KSO_RS01845,KSO_RS01950,KSO_RS01960,KSO_RS02095,KSO_RS02155,KSO_RS02160,KSO_RS02200,KSO_RS02365,KSO_RS02775,KSO_RS02845,KSO_RS03025,KSO_RS03065,KSO_RS03070,KSO_RS03185,KSO_RS03205,KSO_RS03210,KSO_RS03355,KSO_RS03585,KSO_RS03760,KSO…
GO:0044464	cell part	cellular_component	214/378	1759/2932	0.943669894209974	0.931905641487605	0.999960524259047	214	KSO_RS00020,KSO_RS00460,KSO_RS00640,KSO_RS00705,KSO_RS00805,KSO_RS00810,KSO_RS00820,KSO_RS00825,KSO_RS00830,KSO_RS00940,KSO_RS01035,KSO_RS01115,KSO_RS01145,KSO_RS01150,KSO_RS01155,KSO_RS01330,KSO_RS01465,KSO_RS01500,KSO_RS01525,KSO_RS01545,KSO_RS01550,KSO_RS01715,KSO_RS01735,KSO_RS01785,KSO_RS01805,KSO_RS01845,KSO_RS01920,KSO_RS01950,KSO_RS01955,KSO_RS01960,KSO_RS01965,KSO_RS02035,KSO_RS02095,KSO…	KSO_RS00640,KSO_RS00705,KSO_RS00805,KSO_RS00810,KSO_RS00940,KSO_RS01035,KSO_RS01115,KSO_RS01155,KSO_RS01465,KSO_RS01525,KSO_RS01545,KSO_RS01550,KSO_RS01735,KSO_RS01785,KSO_RS01845,KSO_RS01950,KSO_RS01960,KSO_RS02095,KSO_RS02155,KSO_RS02160,KSO_RS02200,KSO_RS02365,KSO_RS02775,KSO_RS02845,KSO_RS03025,KSO_RS03065,KSO_RS03070,KSO_RS03185,KSO_RS03205,KSO_RS03210,KSO_RS03355,KSO_RS03585,KSO_RS03760,KSO…
GO:0006164	purine nucleotide biosynthetic process	biological_process	3/378	44/2932	0.528860028860029	0.936337245820667	0.999960524259047	3	KSO_RS01960,KSO_RS09840,KSO_RS15200	KSO_RS01960,KSO_RS09840,acoA
GO:0051186	cofactor metabolic process	biological_process	14/378	151/2932	0.71915624233505	0.936860769057655	0.999960524259047	14	KSO_RS01920,KSO_RS04120,KSO_RS04450,KSO_RS06480,KSO_RS07005,KSO_RS08700,KSO_RS09485,KSO_RS09840,KSO_RS09890,KSO_RS10720,KSO_RS13460,KSO_RS14305,KSO_RS15200,KSO_RS17425	KSO_RS04450,KSO_RS09840,KSO_RS14305,acoA,bioF,cobA,glyA,hepT,mtnN,nadA,odhB,ribF,sufU,thiF
GO:0004540	ribonuclease activity	molecular_function	1/378	20/2932	0.387830687830688	0.937345349596191	0.999960524259047	1	KSO_RS00005	rnpA
GO:0006555	methionine metabolic process	biological_process	1/378	20/2932	0.387830687830688	0.937345349596191	0.999960524259047	1	KSO_RS07005	mtnN
GO:0008173	RNA methyltransferase activity	molecular_function	1/378	20/2932	0.387830687830688	0.937345349596191	0.999960524259047	1	KSO_RS18940	rsmI
GO:0009260	ribonucleotide biosynthetic process	biological_process	4/378	55/2932	0.564117364117364	0.93776200537875	0.999960524259047	4	KSO_RS01960,KSO_RS09840,KSO_RS10720,KSO_RS15200	KSO_RS01960,KSO_RS09840,acoA,ribF
GO:0000155	phosphorelay sensor kinase activity	molecular_function	2/378	33/2932	0.470097803431137	0.939124697562937	0.999960524259047	2	KSO_RS00640,KSO_RS05860	KSO_RS00640,KSO_RS05860
GO:0140299	small molecule sensor activity	molecular_function	2/378	33/2932	0.470097803431137	0.939124697562937	0.999960524259047	2	KSO_RS00640,KSO_RS05860	KSO_RS00640,KSO_RS05860
GO:0016853	isomerase activity	molecular_function	6/378	76/2932	0.612364243943191	0.940332355142779	0.999960524259047	6	KSO_RS04760,KSO_RS09290,KSO_RS09510,KSO_RS10725,KSO_RS12520,KSO_RS14245	KSO_RS04760,KSO_RS09510,KSO_RS12520,KSO_RS14245,ablA,truB
GO:0006220	pyrimidine nucleotide metabolic process	biological_process	1/378	21/2932	0.36936255983875	0.945478405177455	0.999960524259047	1	KSO_RS13700	KSO_RS13700
GO:0052689	carboxylic ester hydrolase activity	molecular_function	1/378	21/2932	0.36936255983875	0.945478405177455	0.999960524259047	1	KSO_RS05340	leuS
GO:0001883	purine nucleoside binding	molecular_function	2/378	34/2932	0.456271397447868	0.945709830924476	0.999960524259047	2	KSO_RS00020,KSO_RS11665	mnmE,typA
GO:0005525	GTP binding	molecular_function	2/378	34/2932	0.456271397447868	0.945709830924476	0.999960524259047	2	KSO_RS00020,KSO_RS11665	mnmE,typA
GO:0032550	purine ribonucleoside binding	molecular_function	2/378	34/2932	0.456271397447868	0.945709830924476	0.999960524259047	2	KSO_RS00020,KSO_RS11665	mnmE,typA
GO:0003676	nucleic acid binding	molecular_function	54/378	499/2932	0.839393071858002	0.946160344772149	0.999960524259047	54	KSO_RS00005,KSO_RS00425,KSO_RS01115,KSO_RS01365,KSO_RS02195,KSO_RS02635,KSO_RS02825,KSO_RS03150,KSO_RS03245,KSO_RS03340,KSO_RS03585,KSO_RS03760,KSO_RS04690,KSO_RS05645,KSO_RS05675,KSO_RS05765,KSO_RS06125,KSO_RS06155,KSO_RS06190,KSO_RS06600,KSO_RS07280,KSO_RS07450,KSO_RS07860,KSO_RS07880,KSO_RS08540,KSO_RS08570,KSO_RS09205,KSO_RS09625,KSO_RS09630,KSO_RS09705,KSO_RS09745,KSO_RS10565,KSO_RS10725,KSO…	KSO_RS00425,KSO_RS01115,KSO_RS01365,KSO_RS02195,KSO_RS03150,KSO_RS03245,KSO_RS03585,KSO_RS03760,KSO_RS05675,KSO_RS05765,KSO_RS06125,KSO_RS07450,KSO_RS07860,KSO_RS08570,KSO_RS09205,KSO_RS09625,KSO_RS09745,KSO_RS11960,KSO_RS12885,KSO_RS14130,KSO_RS14210,KSO_RS14750,KSO_RS15165,KSO_RS15180,KSO_RS16200,KSO_RS18805,KSO_RS18860,KSO_RS18895,addA,aspS,cggR,csaA,degU,gerE,hrcA,kapD,proB,purR,refZ,rnpA,rpl…
GO:0046390	ribose phosphate biosynthetic process	biological_process	4/378	57/2932	0.544323772393948	0.948279421895884	0.999960524259047	4	KSO_RS01960,KSO_RS09840,KSO_RS10720,KSO_RS15200	KSO_RS01960,KSO_RS09840,acoA,ribF
GO:0051716	cellular response to stimulus	biological_process	17/378	182/2932	0.72451886737601	0.949086489389819	0.999960524259047	17	KSO_RS01805,KSO_RS02635,KSO_RS02825,KSO_RS03760,KSO_RS04045,KSO_RS06155,KSO_RS07880,KSO_RS08570,KSO_RS09465,KSO_RS10355,KSO_RS13585,KSO_RS13590,KSO_RS13600,KSO_RS13920,KSO_RS15180,KSO_RS16710,KSO_RS17850	KSO_RS03760,KSO_RS04045,KSO_RS08570,KSO_RS09465,KSO_RS10355,KSO_RS13585,KSO_RS13600,KSO_RS15180,addA,degU,hpaB,oppC,sigB,spo0A,spo0F,uvrA,uvrC
GO:0005887	integral component of plasma membrane	cellular_component	8/378	98/2932	0.633192959723572	0.949737050747736	0.999960524259047	8	KSO_RS02365,KSO_RS03810,KSO_RS03815,KSO_RS05860,KSO_RS09910,KSO_RS11445,KSO_RS11595,KSO_RS15160	KSO_RS02365,KSO_RS03810,KSO_RS03815,KSO_RS05860,KSO_RS09910,KSO_RS15160,ctaE,spoVE
GO:0051188	cofactor biosynthetic process	biological_process	11/378	127/2932	0.671832687580719	0.950393150477288	0.999960524259047	11	KSO_RS04120,KSO_RS04450,KSO_RS06480,KSO_RS08700,KSO_RS09840,KSO_RS09890,KSO_RS10720,KSO_RS13460,KSO_RS14305,KSO_RS15200,KSO_RS17425	KSO_RS04450,KSO_RS09840,KSO_RS14305,acoA,bioF,cobA,hepT,nadA,ribF,sufU,thiF
GO:0001882	nucleoside binding	molecular_function	2/378	35/2932	0.4432350718065	0.951614237469066	0.999960524259047	2	KSO_RS00020,KSO_RS11665	mnmE,typA
GO:0004673	protein histidine kinase activity	molecular_function	2/378	35/2932	0.4432350718065	0.951614237469066	0.999960524259047	2	KSO_RS00640,KSO_RS05860	KSO_RS00640,KSO_RS05860
GO:0019001	guanyl nucleotide binding	molecular_function	2/378	35/2932	0.4432350718065	0.951614237469066	0.999960524259047	2	KSO_RS00020,KSO_RS11665	mnmE,typA
GO:0032549	ribonucleoside binding	molecular_function	2/378	35/2932	0.4432350718065	0.951614237469066	0.999960524259047	2	KSO_RS00020,KSO_RS11665	mnmE,typA
GO:0032561	guanyl ribonucleotide binding	molecular_function	2/378	35/2932	0.4432350718065	0.951614237469066	0.999960524259047	2	KSO_RS00020,KSO_RS11665	mnmE,typA
GO:0006778	porphyrin-containing compound metabolic process	biological_process	1/378	22/2932	0.352573352573353	0.952558158816384	0.999960524259047	1	KSO_RS17425	cobA
GO:0006779	porphyrin-containing compound biosynthetic process	biological_process	1/378	22/2932	0.352573352573353	0.952558158816384	0.999960524259047	1	KSO_RS17425	cobA
GO:0000270	peptidoglycan metabolic process	biological_process	4/378	58/2932	0.534938879766466	0.952904894225942	0.999960524259047	4	KSO_RS08670,KSO_RS10355,KSO_RS11445,KSO_RS12050	KSO_RS10355,KSO_RS12050,spoIVA,spoVE
GO:0030203	glycosaminoglycan metabolic process	biological_process	4/378	58/2932	0.534938879766466	0.952904894225942	0.999960524259047	4	KSO_RS08670,KSO_RS10355,KSO_RS11445,KSO_RS12050	KSO_RS10355,KSO_RS12050,spoIVA,spoVE
GO:0072522	purine-containing compound biosynthetic process	biological_process	3/378	47/2932	0.495103005741304	0.953069701064054	0.999960524259047	3	KSO_RS01960,KSO_RS09840,KSO_RS15200	KSO_RS01960,KSO_RS09840,acoA
GO:0033554	cellular response to stress	biological_process	6/378	79/2932	0.589109905565602	0.953282533800556	0.999960524259047	6	KSO_RS02825,KSO_RS06155,KSO_RS08570,KSO_RS09465,KSO_RS13920,KSO_RS16710	KSO_RS08570,KSO_RS09465,addA,sigB,uvrA,uvrC
GO:0031226	intrinsic component of plasma membrane	cellular_component	8/378	99/2932	0.626797071241516	0.953354456020427	0.999960524259047	8	KSO_RS02365,KSO_RS03810,KSO_RS03815,KSO_RS05860,KSO_RS09910,KSO_RS11445,KSO_RS11595,KSO_RS15160	KSO_RS02365,KSO_RS03810,KSO_RS03815,KSO_RS05860,KSO_RS09910,KSO_RS15160,ctaE,spoVE
GO:0009108	coenzyme biosynthetic process	biological_process	7/378	90/2932	0.603292181069959	0.956551281477201	0.999960524259047	7	KSO_RS06480,KSO_RS08700,KSO_RS09840,KSO_RS09890,KSO_RS10720,KSO_RS13460,KSO_RS15200	KSO_RS09840,acoA,bioF,hepT,nadA,ribF,thiF
GO:0006950	response to stress	biological_process	8/378	100/2932	0.6205291005291	0.956738705508144	0.999960524259047	8	KSO_RS02825,KSO_RS06155,KSO_RS07450,KSO_RS08570,KSO_RS09465,KSO_RS12450,KSO_RS13920,KSO_RS16710	KSO_RS07450,KSO_RS08570,KSO_RS09465,KSO_RS12450,addA,sigB,uvrA,uvrC
GO:0008080	N-acetyltransferase activity	molecular_function	2/378	36/2932	0.430922986478542	0.956903434320392	0.999960524259047	2	KSO_RS09285,KSO_RS15660	KSO_RS15660,ablB
GO:0016410	N-acyltransferase activity	molecular_function	2/378	36/2932	0.430922986478542	0.956903434320392	0.999960524259047	2	KSO_RS09285,KSO_RS15660	KSO_RS15660,ablB
GO:0072528	pyrimidine-containing compound biosynthetic process	biological_process	2/378	36/2932	0.430922986478542	0.956903434320392	0.999960524259047	2	KSO_RS13460,KSO_RS13700	KSO_RS13700,thiF
GO:0006022	aminoglycan metabolic process	biological_process	4/378	59/2932	0.525872119092458	0.957147909901647	0.999960524259047	4	KSO_RS08670,KSO_RS10355,KSO_RS11445,KSO_RS12050	KSO_RS10355,KSO_RS12050,spoIVA,spoVE
GO:0009112	nucleobase metabolic process	biological_process	1/378	23/2932	0.337244076374511	0.958720707258791	0.999960524259047	1	KSO_RS00805	KSO_RS00805
GO:0033013	tetrapyrrole metabolic process	biological_process	1/378	23/2932	0.337244076374511	0.958720707258791	0.999960524259047	1	KSO_RS17425	cobA
GO:0033014	tetrapyrrole biosynthetic process	biological_process	1/378	23/2932	0.337244076374511	0.958720707258791	0.999960524259047	1	KSO_RS17425	cobA
GO:0044264	cellular polysaccharide metabolic process	biological_process	1/378	23/2932	0.337244076374511	0.958720707258791	0.999960524259047	1	KSO_RS02060	xynA
GO:0006281	DNA repair	biological_process	4/378	60/2932	0.51710758377425	0.961036294829311	0.999960524259047	4	KSO_RS02825,KSO_RS06155,KSO_RS08570,KSO_RS13920	KSO_RS08570,addA,uvrA,uvrC
GO:0006310	DNA recombination	biological_process	2/378	37/2932	0.419276419276419	0.961637411612745	0.999960524259047	2	KSO_RS08570,KSO_RS13920	KSO_RS08570,addA
GO:0016775	phosphotransferase activity, nitrogenous group as acceptor	molecular_function	2/378	37/2932	0.419276419276419	0.961637411612745	0.999960524259047	2	KSO_RS00640,KSO_RS05860	KSO_RS00640,KSO_RS05860
GO:0009059	macromolecule biosynthetic process	biological_process	26/378	268/2932	0.752507304746111	0.962126143074485	0.999960524259047	26	KSO_RS01445,KSO_RS02525,KSO_RS03175,KSO_RS03180,KSO_RS03185,KSO_RS03190,KSO_RS03200,KSO_RS03205,KSO_RS03210,KSO_RS03220,KSO_RS03225,KSO_RS05340,KSO_RS06600,KSO_RS08540,KSO_RS10810,KSO_RS11445,KSO_RS12050,KSO_RS12760,KSO_RS16710,KSO_RS18445,KSO_RS18450,KSO_RS18455,KSO_RS18460,KSO_RS18805,KSO_RS18860,KSO_RS18955	KSO_RS01445,KSO_RS02525,KSO_RS03175,KSO_RS03180,KSO_RS03185,KSO_RS03190,KSO_RS03200,KSO_RS03205,KSO_RS03210,KSO_RS03220,KSO_RS03225,KSO_RS12050,KSO_RS12760,KSO_RS18805,KSO_RS18860,aspS,leuS,rplC,rplD,rplW,rpsB,rpsJ,sigB,sigX,spoVE,yabA
GO:0042440	pigment metabolic process	biological_process	1/378	24/2932	0.323192239858907	0.964084602981093	0.999960524259047	1	KSO_RS17425	cobA
GO:0046148	pigment biosynthetic process	biological_process	1/378	24/2932	0.323192239858907	0.964084602981093	0.999960524259047	1	KSO_RS17425	cobA
GO:0005575	cellular_component	cellular_component	226/378	1872/2932	0.936428797539909	0.964779759494964	0.999960524259047	226	KSO_RS00020,KSO_RS00460,KSO_RS00640,KSO_RS00705,KSO_RS00805,KSO_RS00810,KSO_RS00820,KSO_RS00825,KSO_RS00830,KSO_RS00940,KSO_RS01035,KSO_RS01075,KSO_RS01115,KSO_RS01145,KSO_RS01150,KSO_RS01155,KSO_RS01210,KSO_RS01330,KSO_RS01465,KSO_RS01500,KSO_RS01525,KSO_RS01545,KSO_RS01550,KSO_RS01715,KSO_RS01735,KSO_RS01785,KSO_RS01805,KSO_RS01845,KSO_RS01920,KSO_RS01950,KSO_RS01955,KSO_RS01960,KSO_RS01965,KSO…	KSO_RS00640,KSO_RS00705,KSO_RS00805,KSO_RS00810,KSO_RS00940,KSO_RS01035,KSO_RS01075,KSO_RS01115,KSO_RS01155,KSO_RS01210,KSO_RS01465,KSO_RS01525,KSO_RS01545,KSO_RS01550,KSO_RS01735,KSO_RS01785,KSO_RS01845,KSO_RS01950,KSO_RS01960,KSO_RS02095,KSO_RS02155,KSO_RS02160,KSO_RS02200,KSO_RS02365,KSO_RS02775,KSO_RS02845,KSO_RS03025,KSO_RS03065,KSO_RS03070,KSO_RS03185,KSO_RS03205,KSO_RS03210,KSO_RS03355,KSO…
GO:0005829	cytosol	cellular_component	20/378	216/2932	0.718204977464237	0.96537419532527	0.999960524259047	20	KSO_RS00805,KSO_RS01845,KSO_RS02200,KSO_RS02725,KSO_RS03355,KSO_RS03585,KSO_RS04475,KSO_RS04750,KSO_RS06150,KSO_RS07450,KSO_RS08120,KSO_RS09360,KSO_RS09705,KSO_RS11010,KSO_RS12470,KSO_RS13460,KSO_RS17140,KSO_RS17655,KSO_RS18445,KSO_RS18805	KSO_RS00805,KSO_RS01845,KSO_RS02200,KSO_RS03355,KSO_RS03585,KSO_RS04750,KSO_RS07450,KSO_RS17655,KSO_RS18805,ald,bglA,fabD,gabT,proB,raiA,rplW,sucD,thiF,trxA
GO:0032774	RNA biosynthetic process	biological_process	2/378	38/2932	0.408242829295461	0.965870964535203	0.999960524259047	2	KSO_RS08540,KSO_RS16710	sigB,sigX
GO:0016772	transferase activity, transferring phosphorus-containing groups	molecular_function	18/378	199/2932	0.701603254367073	0.967765423336253	0.999960524259047	18	KSO_RS00640,KSO_RS00690,KSO_RS01145,KSO_RS01150,KSO_RS01805,KSO_RS03210,KSO_RS03355,KSO_RS04295,KSO_RS04450,KSO_RS05860,KSO_RS08010,KSO_RS09705,KSO_RS10720,KSO_RS11265,KSO_RS12470,KSO_RS13460,KSO_RS15160,KSO_RS18890	KSO_RS00640,KSO_RS03210,KSO_RS03355,KSO_RS04450,KSO_RS05860,KSO_RS08010,KSO_RS15160,celB,iolC,ispE,licB,proB,ribF,sat,spo0F,thiF,thrB
GO:0006974	cellular response to DNA damage stimulus	biological_process	4/378	62/2932	0.500426693975081	0.9678527478835	0.999960524259047	4	KSO_RS02825,KSO_RS06155,KSO_RS08570,KSO_RS13920	KSO_RS08570,addA,uvrA,uvrC
GO:0060089	molecular transducer activity	molecular_function	1/378	25/2932	0.31026455026455	0.968753110571583	0.999960524259047	1	KSO_RS05860	KSO_RS05860
GO:0140097	catalytic activity, acting on DNA	molecular_function	4/378	63/2932	0.492483413118334	0.970828818264714	0.999960524259047	4	KSO_RS02825,KSO_RS06155,KSO_RS08570,KSO_RS13920	KSO_RS08570,addA,uvrA,uvrC
GO:0016070	RNA metabolic process	biological_process	10/378	125/2932	0.6205291005291	0.970888243815836	0.999960524259047	10	KSO_RS00005,KSO_RS00020,KSO_RS05340,KSO_RS06600,KSO_RS07450,KSO_RS07860,KSO_RS08540,KSO_RS10725,KSO_RS16710,KSO_RS18940	KSO_RS07450,KSO_RS07860,aspS,leuS,mnmE,rnpA,rsmI,sigB,sigX,truB
GO:0006796	phosphate-containing compound metabolic process	biological_process	19/378	210/2932	0.701788863693626	0.971063492219365	0.999960524259047	19	KSO_RS01960,KSO_RS03345,KSO_RS03355,KSO_RS04760,KSO_RS05860,KSO_RS06480,KSO_RS08010,KSO_RS09480,KSO_RS09485,KSO_RS09840,KSO_RS10720,KSO_RS11600,KSO_RS11605,KSO_RS13460,KSO_RS13700,KSO_RS15185,KSO_RS15200,KSO_RS15325,KSO_RS18890	KSO_RS01960,KSO_RS03355,KSO_RS04760,KSO_RS05860,KSO_RS08010,KSO_RS09840,KSO_RS13700,KSO_RS15325,acoA,coxB,ctaD,gap,ispE,lpdA,nadA,odhB,ribF,sucA,thiF
GO:0006261	DNA-dependent DNA replication	biological_process	1/378	26/2932	0.298331298331298	0.972816173593235	0.999960524259047	1	KSO_RS12760	KSO_RS12760
GO:0008270	zinc ion binding	molecular_function	5/378	75/2932	0.51710758377425	0.973482587126138	0.999960524259047	5	KSO_RS00820,KSO_RS02825,KSO_RS09465,KSO_RS17405,KSO_RS18765	KSO_RS09465,KSO_RS17405,ftsH,hutI,uvrA
GO:0044444	cytoplasmic part	cellular_component	27/378	284/2932	0.737424547283702	0.973815362379169	0.999960524259047	27	KSO_RS00805,KSO_RS01845,KSO_RS02200,KSO_RS02375,KSO_RS02725,KSO_RS03355,KSO_RS03585,KSO_RS04475,KSO_RS04750,KSO_RS06150,KSO_RS07450,KSO_RS08120,KSO_RS09360,KSO_RS09485,KSO_RS09705,KSO_RS10810,KSO_RS11010,KSO_RS12470,KSO_RS13460,KSO_RS17140,KSO_RS17655,KSO_RS18445,KSO_RS18450,KSO_RS18455,KSO_RS18460,KSO_RS18805,KSO_RS18860	KSO_RS00805,KSO_RS01845,KSO_RS02200,KSO_RS03355,KSO_RS03585,KSO_RS04750,KSO_RS07450,KSO_RS17655,KSO_RS18805,KSO_RS18860,ald,alsS,bglA,fabD,gabT,odhB,proB,raiA,rplC,rplD,rplW,rpsB,rpsJ,sucD,thiF,trxA
GO:0006259	DNA metabolic process	biological_process	7/378	97/2932	0.55975563192058	0.975395973554182	0.999960524259047	7	KSO_RS02825,KSO_RS05675,KSO_RS06155,KSO_RS08570,KSO_RS12760,KSO_RS13920,KSO_RS18895	KSO_RS05675,KSO_RS08570,KSO_RS12760,KSO_RS18895,addA,uvrA,uvrC
GO:0042546	cell wall biogenesis	biological_process	4/378	65/2932	0.477330077330077	0.976025698690076	0.999960524259047	4	KSO_RS02525,KSO_RS08670,KSO_RS11445,KSO_RS12050	KSO_RS02525,KSO_RS12050,spoIVA,spoVE
GO:0019538	protein metabolic process	biological_process	13/378	157/2932	0.642267381120884	0.976309579656779	0.999960524259047	13	KSO_RS05340,KSO_RS05860,KSO_RS06295,KSO_RS06600,KSO_RS10810,KSO_RS14070,KSO_RS18445,KSO_RS18450,KSO_RS18455,KSO_RS18460,KSO_RS18765,KSO_RS18805,KSO_RS18860	KSO_RS05860,KSO_RS14070,KSO_RS18805,KSO_RS18860,aspS,ftsH,leuS,lonB,rplC,rplD,rplW,rpsB,rpsJ
GO:0034404	nucleobase-containing small molecule biosynthetic process	biological_process	1/378	27/2932	0.287281990985695	0.976352128989574	0.999960524259047	1	KSO_RS15325	KSO_RS15325
GO:0003677	DNA binding	molecular_function	34/378	349/2932	0.755658646776125	0.977704814251948	0.999960524259047	34	KSO_RS00425,KSO_RS01115,KSO_RS02195,KSO_RS02635,KSO_RS02825,KSO_RS03150,KSO_RS03245,KSO_RS03340,KSO_RS03585,KSO_RS03760,KSO_RS05645,KSO_RS05675,KSO_RS06125,KSO_RS06155,KSO_RS06190,KSO_RS07280,KSO_RS07880,KSO_RS08540,KSO_RS08570,KSO_RS09205,KSO_RS09625,KSO_RS09745,KSO_RS11960,KSO_RS12885,KSO_RS13920,KSO_RS14130,KSO_RS14210,KSO_RS14750,KSO_RS15165,KSO_RS15180,KSO_RS16200,KSO_RS16710,KSO_RS18885,KSO…	KSO_RS00425,KSO_RS01115,KSO_RS02195,KSO_RS03150,KSO_RS03245,KSO_RS03585,KSO_RS03760,KSO_RS05675,KSO_RS06125,KSO_RS08570,KSO_RS09205,KSO_RS09625,KSO_RS09745,KSO_RS11960,KSO_RS12885,KSO_RS14130,KSO_RS14210,KSO_RS14750,KSO_RS15165,KSO_RS15180,KSO_RS16200,KSO_RS18895,addA,cggR,degU,gerE,hrcA,purR,refZ,sigB,sigX,spo0A,uvrA,uvrC
GO:0006023	aminoglycan biosynthetic process	biological_process	2/378	42/2932	0.36936255983875	0.978733905866273	0.999960524259047	2	KSO_RS11445,KSO_RS12050	KSO_RS12050,spoVE
GO:0006024	glycosaminoglycan biosynthetic process	biological_process	2/378	42/2932	0.36936255983875	0.978733905866273	0.999960524259047	2	KSO_RS11445,KSO_RS12050	KSO_RS12050,spoVE
GO:0009252	peptidoglycan biosynthetic process	biological_process	2/378	42/2932	0.36936255983875	0.978733905866273	0.999960524259047	2	KSO_RS11445,KSO_RS12050	KSO_RS12050,spoVE
GO:0071944	cell periphery	cellular_component	105/378	944/2932	0.862758945386064	0.979672091054441	0.999960524259047	105	KSO_RS00640,KSO_RS00705,KSO_RS00810,KSO_RS00940,KSO_RS01035,KSO_RS01150,KSO_RS01330,KSO_RS01465,KSO_RS01500,KSO_RS01545,KSO_RS01715,KSO_RS01735,KSO_RS01785,KSO_RS01950,KSO_RS01955,KSO_RS01960,KSO_RS01965,KSO_RS02095,KSO_RS02365,KSO_RS02775,KSO_RS02845,KSO_RS03025,KSO_RS03065,KSO_RS03185,KSO_RS03205,KSO_RS03210,KSO_RS03680,KSO_RS03780,KSO_RS03810,KSO_RS03815,KSO_RS03820,KSO_RS03960,KSO_RS04400,KSO…	KSO_RS00640,KSO_RS00705,KSO_RS00810,KSO_RS00940,KSO_RS01035,KSO_RS01465,KSO_RS01545,KSO_RS01735,KSO_RS01785,KSO_RS01950,KSO_RS01960,KSO_RS02095,KSO_RS02365,KSO_RS02775,KSO_RS02845,KSO_RS03025,KSO_RS03065,KSO_RS03185,KSO_RS03205,KSO_RS03210,KSO_RS03780,KSO_RS03810,KSO_RS03815,KSO_RS03820,KSO_RS03960,KSO_RS04400,KSO_RS04735,KSO_RS04915,KSO_RS05335,KSO_RS05860,KSO_RS06375,KSO_RS07330,KSO_RS07425,KSO…
GO:0042364	water-soluble vitamin biosynthetic process	biological_process	3/378	55/2932	0.423088023088023	0.979805340731563	0.999960524259047	3	KSO_RS09890,KSO_RS10720,KSO_RS13460	bioF,ribF,thiF
GO:0019637	organophosphate metabolic process	biological_process	16/378	188/2932	0.660137340988405	0.979884933452547	0.999960524259047	16	KSO_RS01960,KSO_RS03345,KSO_RS03355,KSO_RS04760,KSO_RS06480,KSO_RS08010,KSO_RS09480,KSO_RS09485,KSO_RS09840,KSO_RS10720,KSO_RS13460,KSO_RS13700,KSO_RS15185,KSO_RS15200,KSO_RS15325,KSO_RS18890	KSO_RS01960,KSO_RS03355,KSO_RS04760,KSO_RS08010,KSO_RS09840,KSO_RS13700,KSO_RS15325,acoA,gap,ispE,lpdA,nadA,odhB,ribF,sucA,thiF
GO:0006807	nitrogen compound metabolic process	biological_process	90/378	823/2932	0.848232367065903	0.98027658285594	0.999960524259047	90	KSO_RS00005,KSO_RS00020,KSO_RS00460,KSO_RS00805,KSO_RS00815,KSO_RS00820,KSO_RS00825,KSO_RS00830,KSO_RS01495,KSO_RS01500,KSO_RS01715,KSO_RS01735,KSO_RS01920,KSO_RS01960,KSO_RS02035,KSO_RS02375,KSO_RS02825,KSO_RS03250,KSO_RS03345,KSO_RS03355,KSO_RS04115,KSO_RS04295,KSO_RS04450,KSO_RS04475,KSO_RS04760,KSO_RS04925,KSO_RS05340,KSO_RS05675,KSO_RS05740,KSO_RS05860,KSO_RS06155,KSO_RS06270,KSO_RS06295,KSO…	KSO_RS00805,KSO_RS01495,KSO_RS01735,KSO_RS01960,KSO_RS03250,KSO_RS03355,KSO_RS04115,KSO_RS04450,KSO_RS04760,KSO_RS05675,KSO_RS05860,KSO_RS07010,KSO_RS07015,KSO_RS07450,KSO_RS07860,KSO_RS08305,KSO_RS08570,KSO_RS09840,KSO_RS09850,KSO_RS09860,KSO_RS10355,KSO_RS11275,KSO_RS12050,KSO_RS12500,KSO_RS12760,KSO_RS13700,KSO_RS14070,KSO_RS14305,KSO_RS15325,KSO_RS15800,KSO_RS18805,KSO_RS18860,KSO_RS18895,abl…
GO:1901135	carbohydrate derivative metabolic process	biological_process	21/378	235/2932	0.693144208037825	0.980461427058858	0.999960524259047	21	KSO_RS00805,KSO_RS01960,KSO_RS02525,KSO_RS03345,KSO_RS03355,KSO_RS04760,KSO_RS07005,KSO_RS07715,KSO_RS08670,KSO_RS09480,KSO_RS09485,KSO_RS09840,KSO_RS10355,KSO_RS10720,KSO_RS11445,KSO_RS12050,KSO_RS15165,KSO_RS15185,KSO_RS15200,KSO_RS18885,KSO_RS18890	KSO_RS00805,KSO_RS01960,KSO_RS02525,KSO_RS03355,KSO_RS04760,KSO_RS09840,KSO_RS10355,KSO_RS12050,KSO_RS15165,acoA,gap,gcvPA,ispE,lpdA,mtnN,odhB,purR,ribF,spoIVA,spoVE,sucA
GO:0004672	protein kinase activity	molecular_function	2/378	43/2932	0.360772732865756	0.981128953839441	0.999960524259047	2	KSO_RS00640,KSO_RS05860	KSO_RS00640,KSO_RS05860
GO:0000287	magnesium ion binding	molecular_function	5/378	79/2932	0.490924921304668	0.981724141045171	0.999960524259047	5	KSO_RS00695,KSO_RS02200,KSO_RS02375,KSO_RS05845,KSO_RS11015	KSO_RS02200,alsS,icd,iolD,sucC
GO:0009110	vitamin biosynthetic process	biological_process	3/378	56/2932	0.415532879818594	0.981874957766855	0.999960524259047	3	KSO_RS09890,KSO_RS10720,KSO_RS13460	bioF,ribF,thiF
GO:0022603	regulation of anatomical structure morphogenesis	biological_process	3/378	57/2932	0.408242829295461	0.983741376426353	0.999960524259047	3	KSO_RS07880,KSO_RS11445,KSO_RS12050	KSO_RS12050,spo0A,spoVE
GO:0006793	phosphorus metabolic process	biological_process	19/378	220/2932	0.66988936988937	0.984248437621176	0.999960524259047	19	KSO_RS01960,KSO_RS03345,KSO_RS03355,KSO_RS04760,KSO_RS05860,KSO_RS06480,KSO_RS08010,KSO_RS09480,KSO_RS09485,KSO_RS09840,KSO_RS10720,KSO_RS11600,KSO_RS11605,KSO_RS13460,KSO_RS13700,KSO_RS15185,KSO_RS15200,KSO_RS15325,KSO_RS18890	KSO_RS01960,KSO_RS03355,KSO_RS04760,KSO_RS05860,KSO_RS08010,KSO_RS09840,KSO_RS13700,KSO_RS15325,acoA,coxB,ctaD,gap,ispE,lpdA,nadA,odhB,ribF,sucA,thiF
GO:0006464	cellular protein modification process	biological_process	1/378	30/2932	0.258553791887125	0.984436680477203	0.999960524259047	1	KSO_RS05860	KSO_RS05860
GO:0036211	protein modification process	biological_process	1/378	30/2932	0.258553791887125	0.984436680477203	0.999960524259047	1	KSO_RS05860	KSO_RS05860
GO:1901360	organic cyclic compound metabolic process	biological_process	51/378	504/2932	0.784895439657344	0.984664293677924	0.999960524259047	51	KSO_RS00005,KSO_RS00020,KSO_RS00805,KSO_RS00815,KSO_RS00820,KSO_RS00825,KSO_RS00830,KSO_RS01500,KSO_RS01920,KSO_RS01960,KSO_RS02825,KSO_RS03345,KSO_RS03355,KSO_RS04045,KSO_RS04760,KSO_RS05340,KSO_RS05675,KSO_RS06155,KSO_RS06480,KSO_RS06600,KSO_RS07005,KSO_RS07450,KSO_RS07715,KSO_RS07860,KSO_RS08180,KSO_RS08540,KSO_RS08570,KSO_RS08715,KSO_RS08720,KSO_RS09480,KSO_RS09485,KSO_RS09705,KSO_RS09840,KSO…	KSO_RS00805,KSO_RS01960,KSO_RS03355,KSO_RS04045,KSO_RS04760,KSO_RS05675,KSO_RS07450,KSO_RS07860,KSO_RS08180,KSO_RS08570,KSO_RS09840,KSO_RS12760,KSO_RS13700,KSO_RS14305,KSO_RS15325,KSO_RS18895,acoA,addA,aroB,aroC,aspS,bioF,cobA,gap,gcvPA,glyA,hpaB,hutG,hutH,hutI,hutU,leuS,lpdA,mnmE,mtnN,nadA,odhB,proB,pruA,purR,ribF,rnpA,rsmI,sigB,sigX,sucA,thiF,truB,uvrA,uvrC
GO:0006260	DNA replication	biological_process	2/378	45/2932	0.344738389182834	0.985160280385804	0.999960524259047	2	KSO_RS12760,KSO_RS18955	KSO_RS12760,yabA
GO:0008360	regulation of cell shape	biological_process	2/378	45/2932	0.344738389182834	0.985160280385804	0.999960524259047	2	KSO_RS11445,KSO_RS12050	KSO_RS12050,spoVE
GO:0022604	regulation of cell morphogenesis	biological_process	2/378	45/2932	0.344738389182834	0.985160280385804	0.999960524259047	2	KSO_RS11445,KSO_RS12050	KSO_RS12050,spoVE
GO:0006767	water-soluble vitamin metabolic process	biological_process	3/378	58/2932	0.401204159824849	0.985423366364556	0.999960524259047	3	KSO_RS09890,KSO_RS10720,KSO_RS13460	bioF,ribF,thiF
GO:0043412	macromolecule modification	biological_process	4/378	71/2932	0.436992324316268	0.986879600793299	0.999960524259047	4	KSO_RS00020,KSO_RS05860,KSO_RS10725,KSO_RS18940	KSO_RS05860,mnmE,rsmI,truB
GO:0006766	vitamin metabolic process	biological_process	3/378	59/2932	0.394404089319344	0.986938122960782	0.999960524259047	3	KSO_RS09890,KSO_RS10720,KSO_RS13460	bioF,ribF,thiF
GO:1901566	organonitrogen compound biosynthetic process	biological_process	43/378	439/2932	0.759759434019115	0.987288426067625	0.999960524259047	43	KSO_RS00460,KSO_RS00815,KSO_RS01500,KSO_RS01920,KSO_RS01960,KSO_RS02375,KSO_RS03250,KSO_RS04295,KSO_RS04450,KSO_RS04925,KSO_RS05340,KSO_RS05740,KSO_RS06270,KSO_RS06480,KSO_RS06600,KSO_RS07005,KSO_RS07010,KSO_RS07015,KSO_RS08715,KSO_RS08720,KSO_RS09705,KSO_RS09840,KSO_RS09890,KSO_RS10720,KSO_RS10810,KSO_RS11275,KSO_RS11445,KSO_RS12050,KSO_RS12470,KSO_RS13460,KSO_RS13700,KSO_RS13845,KSO_RS14190,KSO…	KSO_RS01960,KSO_RS03250,KSO_RS04450,KSO_RS07010,KSO_RS07015,KSO_RS09840,KSO_RS11275,KSO_RS12050,KSO_RS13700,KSO_RS14305,KSO_RS15800,KSO_RS18805,KSO_RS18860,acoA,alsS,argH,aroB,aroC,asnB,aspS,betB,bioF,cobA,glyA,hutG,leuC,leuS,mtnN,nadA,proB,pruA,ribF,rocF,rplC,rplD,rplW,rpsB,rpsJ,serC,spoVE,thiF,thrB
GO:0032993	protein-DNA complex	cellular_component	1/378	32/2932	0.24239417989418	0.988227635564985	0.999960524259047	1	KSO_RS08570	KSO_RS08570
GO:0140098	catalytic activity, acting on RNA	molecular_function	6/378	95/2932	0.489891395154553	0.988492400766779	0.999960524259047	6	KSO_RS00005,KSO_RS05340,KSO_RS06600,KSO_RS07450,KSO_RS10725,KSO_RS18940	KSO_RS07450,aspS,leuS,rnpA,rsmI,truB
GO:0043170	macromolecule metabolic process	biological_process	49/378	494/2932	0.769380716749138	0.989030427821164	0.999960524259047	49	KSO_RS00005,KSO_RS00020,KSO_RS01075,KSO_RS01445,KSO_RS02060,KSO_RS02525,KSO_RS02825,KSO_RS03175,KSO_RS03180,KSO_RS03185,KSO_RS03190,KSO_RS03200,KSO_RS03205,KSO_RS03210,KSO_RS03220,KSO_RS03225,KSO_RS05340,KSO_RS05675,KSO_RS05860,KSO_RS06155,KSO_RS06295,KSO_RS06600,KSO_RS07450,KSO_RS07860,KSO_RS08540,KSO_RS08570,KSO_RS08670,KSO_RS10355,KSO_RS10725,KSO_RS10810,KSO_RS11445,KSO_RS12050,KSO_RS12515,KSO…	KSO_RS01075,KSO_RS01445,KSO_RS02525,KSO_RS03175,KSO_RS03180,KSO_RS03185,KSO_RS03190,KSO_RS03200,KSO_RS03205,KSO_RS03210,KSO_RS03220,KSO_RS03225,KSO_RS05675,KSO_RS05860,KSO_RS07450,KSO_RS07860,KSO_RS08570,KSO_RS10355,KSO_RS12050,KSO_RS12515,KSO_RS12520,KSO_RS12525,KSO_RS12760,KSO_RS14070,KSO_RS18805,KSO_RS18860,KSO_RS18895,addA,aspS,ftsH,leuS,lonB,mnmE,rnpA,rplC,rplD,rplW,rpsB,rpsJ,rsmI,sigB,sigX,…
GO:0009156	ribonucleoside monophosphate biosynthetic process	biological_process	1/378	33/2932	0.235048901715568	0.989762102377549	0.999960524259047	1	KSO_RS10720	ribF
GO:0009161	ribonucleoside monophosphate metabolic process	biological_process	1/378	33/2932	0.235048901715568	0.989762102377549	0.999960524259047	1	KSO_RS10720	ribF
GO:0042221	response to chemical	biological_process	8/378	119/2932	0.521453025654706	0.990719396242535	0.999960524259047	8	KSO_RS02365,KSO_RS02525,KSO_RS03025,KSO_RS03680,KSO_RS04045,KSO_RS08100,KSO_RS09465,KSO_RS17850	KSO_RS02365,KSO_RS02525,KSO_RS03025,KSO_RS04045,KSO_RS09465,cadA,hpaB,namA
GO:0010467	gene expression	biological_process	16/378	200/2932	0.6205291005291	0.991037748251453	0.999960524259047	16	KSO_RS00005,KSO_RS00020,KSO_RS05340,KSO_RS06600,KSO_RS07860,KSO_RS08540,KSO_RS10725,KSO_RS10810,KSO_RS16710,KSO_RS18445,KSO_RS18450,KSO_RS18455,KSO_RS18460,KSO_RS18805,KSO_RS18860,KSO_RS18940	KSO_RS07860,KSO_RS18805,KSO_RS18860,aspS,leuS,mnmE,rnpA,rplC,rplD,rplW,rpsB,rpsJ,rsmI,sigB,sigX,truB
GO:0009273	peptidoglycan-based cell wall biogenesis	biological_process	3/378	63/2932	0.36936255983875	0.991619645947852	0.999960524259047	3	KSO_RS02525,KSO_RS11445,KSO_RS12050	KSO_RS02525,KSO_RS12050,spoVE
GO:0044038	cell wall macromolecule biosynthetic process	biological_process	3/378	63/2932	0.36936255983875	0.991619645947852	0.999960524259047	3	KSO_RS02525,KSO_RS11445,KSO_RS12050	KSO_RS02525,KSO_RS12050,spoVE
GO:0070589	cellular component macromolecule biosynthetic process	biological_process	3/378	63/2932	0.36936255983875	0.991619645947852	0.999960524259047	3	KSO_RS02525,KSO_RS11445,KSO_RS12050	KSO_RS02525,KSO_RS12050,spoVE
GO:0009123	nucleoside monophosphate metabolic process	biological_process	1/378	35/2932	0.22161753590325	0.992258277995051	0.999960524259047	1	KSO_RS10720	ribF
GO:0009124	nucleoside monophosphate biosynthetic process	biological_process	1/378	35/2932	0.22161753590325	0.992258277995051	0.999960524259047	1	KSO_RS10720	ribF
GO:0050793	regulation of developmental process	biological_process	3/378	64/2932	0.36359126984127	0.992508497222502	0.999960524259047	3	KSO_RS07880,KSO_RS11445,KSO_RS12050	KSO_RS12050,spo0A,spoVE
GO:0006139	nucleobase-containing compound metabolic process	biological_process	34/378	370/2932	0.712769912769913	0.992643191086968	0.999960524259047	34	KSO_RS00005,KSO_RS00020,KSO_RS00805,KSO_RS01960,KSO_RS02825,KSO_RS03345,KSO_RS03355,KSO_RS04760,KSO_RS05340,KSO_RS05675,KSO_RS06155,KSO_RS06480,KSO_RS06600,KSO_RS07005,KSO_RS07450,KSO_RS07715,KSO_RS07860,KSO_RS08540,KSO_RS08570,KSO_RS09480,KSO_RS09485,KSO_RS09840,KSO_RS10720,KSO_RS10725,KSO_RS12760,KSO_RS13700,KSO_RS13920,KSO_RS15185,KSO_RS15200,KSO_RS15325,KSO_RS16710,KSO_RS18885,KSO_RS18895,KSO…	KSO_RS00805,KSO_RS01960,KSO_RS03355,KSO_RS04760,KSO_RS05675,KSO_RS07450,KSO_RS07860,KSO_RS08570,KSO_RS09840,KSO_RS12760,KSO_RS13700,KSO_RS15325,KSO_RS18895,acoA,addA,aspS,gap,gcvPA,leuS,lpdA,mnmE,mtnN,nadA,odhB,purR,ribF,rnpA,rsmI,sigB,sigX,sucA,truB,uvrA,uvrC
GO:0009605	response to external stimulus	biological_process	6/378	100/2932	0.465396825396825	0.992784256680891	0.999960524259047	6	KSO_RS02825,KSO_RS06155,KSO_RS10355,KSO_RS13585,KSO_RS13590,KSO_RS13600	KSO_RS10355,KSO_RS13585,KSO_RS13600,oppC,uvrA,uvrC
GO:0044267	cellular protein metabolic process	biological_process	10/378	143/2932	0.542420542420542	0.99280398256253	0.999960524259047	10	KSO_RS05340,KSO_RS05860,KSO_RS06600,KSO_RS10810,KSO_RS18445,KSO_RS18450,KSO_RS18455,KSO_RS18460,KSO_RS18805,KSO_RS18860	KSO_RS05860,KSO_RS18805,KSO_RS18860,aspS,leuS,rplC,rplD,rplW,rpsB,rpsJ
GO:0090304	nucleic acid metabolic process	biological_process	17/378	216/2932	0.610474230844601	0.994242183727969	0.999960524259047	17	KSO_RS00005,KSO_RS00020,KSO_RS02825,KSO_RS05340,KSO_RS05675,KSO_RS06155,KSO_RS06600,KSO_RS07450,KSO_RS07860,KSO_RS08540,KSO_RS08570,KSO_RS10725,KSO_RS12760,KSO_RS13920,KSO_RS16710,KSO_RS18895,KSO_RS18940	KSO_RS05675,KSO_RS07450,KSO_RS07860,KSO_RS08570,KSO_RS12760,KSO_RS18895,addA,aspS,leuS,mnmE,rnpA,rsmI,sigB,sigX,truB,uvrA,uvrC
GO:0006725	cellular aromatic compound metabolic process	biological_process	46/378	481/2932	0.741796741796742	0.994289012788154	0.999960524259047	46	KSO_RS00005,KSO_RS00020,KSO_RS00805,KSO_RS00815,KSO_RS00820,KSO_RS00825,KSO_RS00830,KSO_RS01920,KSO_RS01960,KSO_RS02825,KSO_RS03345,KSO_RS03355,KSO_RS04045,KSO_RS04760,KSO_RS05340,KSO_RS05675,KSO_RS06155,KSO_RS06480,KSO_RS06600,KSO_RS07005,KSO_RS07450,KSO_RS07715,KSO_RS07860,KSO_RS08540,KSO_RS08570,KSO_RS08715,KSO_RS08720,KSO_RS09480,KSO_RS09485,KSO_RS09840,KSO_RS10720,KSO_RS10725,KSO_RS12760,KSO…	KSO_RS00805,KSO_RS01960,KSO_RS03355,KSO_RS04045,KSO_RS04760,KSO_RS05675,KSO_RS07450,KSO_RS07860,KSO_RS08570,KSO_RS09840,KSO_RS12760,KSO_RS13700,KSO_RS14305,KSO_RS15325,KSO_RS18895,acoA,addA,aroB,aroC,aspS,cobA,gap,gcvPA,glyA,hpaB,hutG,hutH,hutI,hutU,leuS,lpdA,mnmE,mtnN,nadA,odhB,purR,ribF,rnpA,rsmI,sigB,sigX,sucA,thiF,truB,uvrA,uvrC
GO:0090407	organophosphate biosynthetic process	biological_process	9/378	137/2932	0.509558567952728	0.995077223945564	0.999960524259047	9	KSO_RS01960,KSO_RS06480,KSO_RS08010,KSO_RS09840,KSO_RS10720,KSO_RS13460,KSO_RS13700,KSO_RS15200,KSO_RS18890	KSO_RS01960,KSO_RS08010,KSO_RS09840,KSO_RS13700,acoA,ispE,nadA,ribF,thiF
GO:0051128	regulation of cellular component organization	biological_process	2/378	55/2932	0.282058682058682	0.995641213631915	0.999960524259047	2	KSO_RS11445,KSO_RS12050	KSO_RS12050,spoVE
GO:0034654	nucleobase-containing compound biosynthetic process	biological_process	9/378	140/2932	0.498639455782313	0.996208202786936	0.999960524259047	9	KSO_RS01960,KSO_RS06480,KSO_RS08540,KSO_RS09840,KSO_RS10720,KSO_RS13700,KSO_RS15200,KSO_RS15325,KSO_RS16710	KSO_RS01960,KSO_RS09840,KSO_RS13700,KSO_RS15325,acoA,nadA,ribF,sigB,sigX
GO:0050896	response to stimulus	biological_process	24/378	290/2932	0.641926655719759	0.996419911879312	0.999960524259047	24	KSO_RS01805,KSO_RS02365,KSO_RS02525,KSO_RS02635,KSO_RS02825,KSO_RS03025,KSO_RS03680,KSO_RS03760,KSO_RS04045,KSO_RS06155,KSO_RS07450,KSO_RS07880,KSO_RS08100,KSO_RS08570,KSO_RS09465,KSO_RS10355,KSO_RS12450,KSO_RS13585,KSO_RS13590,KSO_RS13600,KSO_RS13920,KSO_RS15180,KSO_RS16710,KSO_RS17850	KSO_RS02365,KSO_RS02525,KSO_RS03025,KSO_RS03760,KSO_RS04045,KSO_RS07450,KSO_RS08570,KSO_RS09465,KSO_RS10355,KSO_RS12450,KSO_RS13585,KSO_RS13600,KSO_RS15180,addA,cadA,degU,hpaB,namA,oppC,sigB,spo0A,spo0F,uvrA,uvrC
GO:0034641	cellular nitrogen compound metabolic process	biological_process	55/378	569/2932	0.74976055643894	0.996530553392541	0.999960524259047	55	KSO_RS00005,KSO_RS00020,KSO_RS00460,KSO_RS00805,KSO_RS00815,KSO_RS00820,KSO_RS00825,KSO_RS00830,KSO_RS01920,KSO_RS01960,KSO_RS02035,KSO_RS02825,KSO_RS03345,KSO_RS03355,KSO_RS04450,KSO_RS04760,KSO_RS04925,KSO_RS05340,KSO_RS05675,KSO_RS06155,KSO_RS06480,KSO_RS06600,KSO_RS07005,KSO_RS07450,KSO_RS07715,KSO_RS07860,KSO_RS08540,KSO_RS08570,KSO_RS09480,KSO_RS09485,KSO_RS09840,KSO_RS09890,KSO_RS10720,KSO…	KSO_RS00805,KSO_RS01960,KSO_RS03355,KSO_RS04450,KSO_RS04760,KSO_RS05675,KSO_RS07450,KSO_RS07860,KSO_RS08570,KSO_RS09840,KSO_RS12760,KSO_RS13700,KSO_RS14305,KSO_RS15325,KSO_RS18805,KSO_RS18860,KSO_RS18895,acoA,addA,asnB,aspS,betB,bioF,cobA,gap,gcvPA,glyA,hutG,hutH,hutI,hutU,leuS,lpdA,mnmE,mtnN,nadA,odhB,purR,ribF,rnpA,rocF,rplC,rplD,rplW,rpsB,rpsJ,rsmI,sigB,sigX,sucA,thiF,truB,ureA,uvrA,uvrC
GO:0046677	response to antibiotic	biological_process	1/378	41/2932	0.189185701380823	0.996656681813007	0.999960524259047	1	KSO_RS02525	KSO_RS02525
GO:0046483	heterocycle metabolic process	biological_process	45/378	485/2932	0.719685812469318	0.997132492166843	0.999960524259047	45	KSO_RS00005,KSO_RS00020,KSO_RS00805,KSO_RS00815,KSO_RS00820,KSO_RS00825,KSO_RS00830,KSO_RS01500,KSO_RS01920,KSO_RS01960,KSO_RS02825,KSO_RS03345,KSO_RS03355,KSO_RS04760,KSO_RS05340,KSO_RS05675,KSO_RS06155,KSO_RS06480,KSO_RS06600,KSO_RS07005,KSO_RS07450,KSO_RS07715,KSO_RS07860,KSO_RS08540,KSO_RS08570,KSO_RS09480,KSO_RS09485,KSO_RS09705,KSO_RS09840,KSO_RS09890,KSO_RS10720,KSO_RS10725,KSO_RS12470,KSO…	KSO_RS00805,KSO_RS01960,KSO_RS03355,KSO_RS04760,KSO_RS05675,KSO_RS07450,KSO_RS07860,KSO_RS08570,KSO_RS09840,KSO_RS12760,KSO_RS13700,KSO_RS15325,KSO_RS18895,acoA,addA,aspS,bioF,cobA,gap,gcvPA,glyA,hutG,hutH,hutI,hutU,leuS,lpdA,mnmE,mtnN,nadA,odhB,proB,pruA,purR,ribF,rnpA,rsmI,sigB,sigX,sucA,thiF,truB,uvrA,uvrC
GO:0044425	membrane part	cellular_component	82/378	810/2932	0.785237442027566	0.998014958520842	0.999960524259047	82	KSO_RS00640,KSO_RS00705,KSO_RS00810,KSO_RS00940,KSO_RS01035,KSO_RS01150,KSO_RS01330,KSO_RS01465,KSO_RS01500,KSO_RS01545,KSO_RS01715,KSO_RS01785,KSO_RS01950,KSO_RS01955,KSO_RS01960,KSO_RS01965,KSO_RS02095,KSO_RS02365,KSO_RS02775,KSO_RS02845,KSO_RS03025,KSO_RS03065,KSO_RS03185,KSO_RS03205,KSO_RS03210,KSO_RS03680,KSO_RS03780,KSO_RS03810,KSO_RS03815,KSO_RS03960,KSO_RS04400,KSO_RS04735,KSO_RS05220,KSO…	KSO_RS00640,KSO_RS00705,KSO_RS00810,KSO_RS00940,KSO_RS01035,KSO_RS01465,KSO_RS01545,KSO_RS01785,KSO_RS01950,KSO_RS01960,KSO_RS02095,KSO_RS02365,KSO_RS02775,KSO_RS02845,KSO_RS03025,KSO_RS03065,KSO_RS03185,KSO_RS03205,KSO_RS03210,KSO_RS03780,KSO_RS03810,KSO_RS03815,KSO_RS03960,KSO_RS04400,KSO_RS04735,KSO_RS05335,KSO_RS05860,KSO_RS06375,KSO_RS07330,KSO_RS07425,KSO_RS07480,KSO_RS07770,KSO_RS07965,KSO…
GO:0044271	cellular nitrogen compound biosynthetic process	biological_process	27/378	332/2932	0.630808950086058	0.998559436573832	0.999960524259047	27	KSO_RS00460,KSO_RS00815,KSO_RS01960,KSO_RS04450,KSO_RS04925,KSO_RS05340,KSO_RS06480,KSO_RS06600,KSO_RS08540,KSO_RS09840,KSO_RS09890,KSO_RS10720,KSO_RS10810,KSO_RS13460,KSO_RS13700,KSO_RS13845,KSO_RS14305,KSO_RS15200,KSO_RS15325,KSO_RS16710,KSO_RS17425,KSO_RS18445,KSO_RS18450,KSO_RS18455,KSO_RS18460,KSO_RS18805,KSO_RS18860	KSO_RS01960,KSO_RS04450,KSO_RS09840,KSO_RS13700,KSO_RS14305,KSO_RS15325,KSO_RS18805,KSO_RS18860,acoA,asnB,aspS,betB,bioF,cobA,hutG,leuS,nadA,ribF,rocF,rplC,rplD,rplW,rpsB,rpsJ,sigB,sigX,thiF
GO:0005886	plasma membrane	cellular_component	91/378	895/2932	0.788661286985309	0.998780049438186	0.999960524259047	91	KSO_RS00640,KSO_RS00705,KSO_RS00810,KSO_RS00940,KSO_RS01035,KSO_RS01150,KSO_RS01330,KSO_RS01465,KSO_RS01500,KSO_RS01545,KSO_RS01715,KSO_RS01735,KSO_RS01785,KSO_RS01950,KSO_RS01955,KSO_RS01960,KSO_RS01965,KSO_RS02095,KSO_RS02365,KSO_RS02775,KSO_RS02845,KSO_RS03025,KSO_RS03065,KSO_RS03185,KSO_RS03205,KSO_RS03210,KSO_RS03680,KSO_RS03780,KSO_RS03810,KSO_RS03815,KSO_RS03820,KSO_RS03960,KSO_RS04400,KSO…	KSO_RS00640,KSO_RS00705,KSO_RS00810,KSO_RS00940,KSO_RS01035,KSO_RS01465,KSO_RS01545,KSO_RS01735,KSO_RS01785,KSO_RS01950,KSO_RS01960,KSO_RS02095,KSO_RS02365,KSO_RS02775,KSO_RS02845,KSO_RS03025,KSO_RS03065,KSO_RS03185,KSO_RS03205,KSO_RS03210,KSO_RS03780,KSO_RS03810,KSO_RS03815,KSO_RS03820,KSO_RS03960,KSO_RS04400,KSO_RS04735,KSO_RS05335,KSO_RS05860,KSO_RS06375,KSO_RS07330,KSO_RS07425,KSO_RS07480,KSO…
GO:0016020	membrane	cellular_component	98/378	969/2932	0.784466613155984	0.999456902919923	0.999960524259047	98	KSO_RS00640,KSO_RS00705,KSO_RS00810,KSO_RS00940,KSO_RS01035,KSO_RS01150,KSO_RS01330,KSO_RS01465,KSO_RS01500,KSO_RS01545,KSO_RS01715,KSO_RS01735,KSO_RS01785,KSO_RS01950,KSO_RS01955,KSO_RS01960,KSO_RS01965,KSO_RS02095,KSO_RS02365,KSO_RS02775,KSO_RS02845,KSO_RS03025,KSO_RS03065,KSO_RS03185,KSO_RS03205,KSO_RS03210,KSO_RS03680,KSO_RS03780,KSO_RS03810,KSO_RS03815,KSO_RS03820,KSO_RS03960,KSO_RS04400,KSO…	KSO_RS00640,KSO_RS00705,KSO_RS00810,KSO_RS00940,KSO_RS01035,KSO_RS01465,KSO_RS01545,KSO_RS01735,KSO_RS01785,KSO_RS01950,KSO_RS01960,KSO_RS02095,KSO_RS02365,KSO_RS02775,KSO_RS02845,KSO_RS03025,KSO_RS03065,KSO_RS03185,KSO_RS03205,KSO_RS03210,KSO_RS03780,KSO_RS03810,KSO_RS03815,KSO_RS03820,KSO_RS03960,KSO_RS04400,KSO_RS04735,KSO_RS04750,KSO_RS05335,KSO_RS05860,KSO_RS06375,KSO_RS07330,KSO_RS07425,KSO…
GO:0016021	integral component of membrane	cellular_component	76/378	795/2932	0.741512761638548	0.999699180574227	0.999960524259047	76	KSO_RS00640,KSO_RS00705,KSO_RS00810,KSO_RS00940,KSO_RS01035,KSO_RS01150,KSO_RS01330,KSO_RS01465,KSO_RS01545,KSO_RS01715,KSO_RS01785,KSO_RS02095,KSO_RS02365,KSO_RS02775,KSO_RS02845,KSO_RS03025,KSO_RS03065,KSO_RS03185,KSO_RS03205,KSO_RS03210,KSO_RS03680,KSO_RS03780,KSO_RS03810,KSO_RS03815,KSO_RS03960,KSO_RS04400,KSO_RS04735,KSO_RS05220,KSO_RS05335,KSO_RS05825,KSO_RS05860,KSO_RS06375,KSO_RS07330,KSO…	KSO_RS00640,KSO_RS00705,KSO_RS00810,KSO_RS00940,KSO_RS01035,KSO_RS01465,KSO_RS01545,KSO_RS01785,KSO_RS02095,KSO_RS02365,KSO_RS02775,KSO_RS02845,KSO_RS03025,KSO_RS03065,KSO_RS03185,KSO_RS03205,KSO_RS03210,KSO_RS03780,KSO_RS03810,KSO_RS03815,KSO_RS03960,KSO_RS04400,KSO_RS04735,KSO_RS05335,KSO_RS05860,KSO_RS06375,KSO_RS07330,KSO_RS07425,KSO_RS07480,KSO_RS07770,KSO_RS07965,KSO_RS08520,KSO_RS08795,KSO…
GO:0031224	intrinsic component of membrane	cellular_component	76/378	796/2932	0.740581212943022	0.999715785619155	0.999960524259047	76	KSO_RS00640,KSO_RS00705,KSO_RS00810,KSO_RS00940,KSO_RS01035,KSO_RS01150,KSO_RS01330,KSO_RS01465,KSO_RS01545,KSO_RS01715,KSO_RS01785,KSO_RS02095,KSO_RS02365,KSO_RS02775,KSO_RS02845,KSO_RS03025,KSO_RS03065,KSO_RS03185,KSO_RS03205,KSO_RS03210,KSO_RS03680,KSO_RS03780,KSO_RS03810,KSO_RS03815,KSO_RS03960,KSO_RS04400,KSO_RS04735,KSO_RS05220,KSO_RS05335,KSO_RS05825,KSO_RS05860,KSO_RS06375,KSO_RS07330,KSO…	KSO_RS00640,KSO_RS00705,KSO_RS00810,KSO_RS00940,KSO_RS01035,KSO_RS01465,KSO_RS01545,KSO_RS01785,KSO_RS02095,KSO_RS02365,KSO_RS02775,KSO_RS02845,KSO_RS03025,KSO_RS03065,KSO_RS03185,KSO_RS03205,KSO_RS03210,KSO_RS03780,KSO_RS03810,KSO_RS03815,KSO_RS03960,KSO_RS04400,KSO_RS04735,KSO_RS05335,KSO_RS05860,KSO_RS06375,KSO_RS07330,KSO_RS07425,KSO_RS07480,KSO_RS07770,KSO_RS07965,KSO_RS08520,KSO_RS08795,KSO…
GO:0034645	cellular macromolecule biosynthetic process	biological_process	16/378	250/2932	0.49642328042328	0.999823398738124	0.999960524259047	16	KSO_RS02525,KSO_RS05340,KSO_RS06600,KSO_RS08540,KSO_RS10810,KSO_RS11445,KSO_RS12050,KSO_RS12760,KSO_RS16710,KSO_RS18445,KSO_RS18450,KSO_RS18455,KSO_RS18460,KSO_RS18805,KSO_RS18860,KSO_RS18955	KSO_RS02525,KSO_RS12050,KSO_RS12760,KSO_RS18805,KSO_RS18860,aspS,leuS,rplC,rplD,rplW,rpsB,rpsJ,sigB,sigX,spoVE,yabA
GO:0019438	aromatic compound biosynthetic process	biological_process	13/378	219/2932	0.460438259525018	0.999841867689232	0.999960524259047	13	KSO_RS01960,KSO_RS06480,KSO_RS08540,KSO_RS08715,KSO_RS08720,KSO_RS09840,KSO_RS10720,KSO_RS13460,KSO_RS13700,KSO_RS15200,KSO_RS15325,KSO_RS16710,KSO_RS17425	KSO_RS01960,KSO_RS09840,KSO_RS13700,KSO_RS15325,acoA,aroB,aroC,cobA,nadA,ribF,sigB,sigX,thiF
GO:1901137	carbohydrate derivative biosynthetic process	biological_process	7/378	154/2932	0.352573352573353	0.999897544593322	0.999960524259047	7	KSO_RS01960,KSO_RS02525,KSO_RS09840,KSO_RS10720,KSO_RS11445,KSO_RS12050,KSO_RS15200	KSO_RS01960,KSO_RS02525,KSO_RS09840,KSO_RS12050,acoA,ribF,spoVE
GO:1901362	organic cyclic compound biosynthetic process	biological_process	16/378	258/2932	0.481030310487675	0.999912323013747	0.999960524259047	16	KSO_RS01960,KSO_RS06480,KSO_RS08540,KSO_RS08715,KSO_RS08720,KSO_RS09705,KSO_RS09840,KSO_RS09890,KSO_RS10720,KSO_RS12470,KSO_RS13460,KSO_RS13700,KSO_RS15200,KSO_RS15325,KSO_RS16710,KSO_RS17425	KSO_RS01960,KSO_RS09840,KSO_RS13700,KSO_RS15325,acoA,aroB,aroC,bioF,cobA,nadA,proB,ribF,sigB,sigX,thiF
GO:0044260	cellular macromolecule metabolic process	biological_process	29/378	395/2932	0.569472908713415	0.99994008239518	0.999960524259047	29	KSO_RS02060,KSO_RS02525,KSO_RS02825,KSO_RS05340,KSO_RS05675,KSO_RS05860,KSO_RS06155,KSO_RS06600,KSO_RS07450,KSO_RS08540,KSO_RS08570,KSO_RS10810,KSO_RS11445,KSO_RS12050,KSO_RS12515,KSO_RS12520,KSO_RS12525,KSO_RS12760,KSO_RS13920,KSO_RS16710,KSO_RS18445,KSO_RS18450,KSO_RS18455,KSO_RS18460,KSO_RS18805,KSO_RS18860,KSO_RS18895,KSO_RS18940,KSO_RS18955	KSO_RS02525,KSO_RS05675,KSO_RS05860,KSO_RS07450,KSO_RS08570,KSO_RS12050,KSO_RS12515,KSO_RS12520,KSO_RS12525,KSO_RS12760,KSO_RS18805,KSO_RS18860,KSO_RS18895,addA,aspS,leuS,rplC,rplD,rplW,rpsB,rpsJ,rsmI,sigB,sigX,spoVE,uvrA,uvrC,xynA,yabA
GO:0018130	heterocycle biosynthetic process	biological_process	14/378	245/2932	0.4432350718065	0.999960524259047	0.999960524259047	14	KSO_RS01960,KSO_RS06480,KSO_RS08540,KSO_RS09705,KSO_RS09840,KSO_RS09890,KSO_RS10720,KSO_RS12470,KSO_RS13460,KSO_RS13700,KSO_RS15200,KSO_RS15325,KSO_RS16710,KSO_RS17425	KSO_RS01960,KSO_RS09840,KSO_RS13700,KSO_RS15325,acoA,bioF,cobA,nadA,proB,ribF,sigB,sigX,thiF
