# Supplementary material for: Dual RNA Sequencing Analysis of Bacillus amyloliquefaciens and Sclerotinia sclerotiorum During Infection of Soybean Seedlings by S. sclerotiorum Unveils Antagonistic Interactions
Source: Front Microbiol. 2022 Jun 23;13:924313. doi: 10.3389/fmicb.2022.924313 (PMC9260588; doi:10.3389/fmicb.2022.924313)
Supplement: Supplementary file 1 [file Data_Sheet_1.ZIP › ╕╜╝■/Table S2 Statistics information of raw reads and clean reads.xlsx]

## Sheet: Sheet1
Raw read	Sample_ID	Total_Reads	Total_Bases	Error%	Q20%	Q30%	GC%
	Gm-Ba-1	97371848	14605777200	0.0289	96.09	91.2	46.1
	Gm-Ba-2	87818780	13172817000	0.0262	97.34	93.26	44.82
	Gm-Ba-3	97002880	14550432000	0.0261	97.38	93.35	44.73
	Gm-Ba-Ss-1	172894720	25934208000	0.0264	97.28	92.99	45.09
	Gm-Ba-Ss-2	139911850	20986777500	0.0261	97.33	93.38	45.17
	Gm-Ba-Ss-3	138797808	20819671200	0.0269	96.95	92.8	45.25
	Gm-Ss-1	89715120	13457268000	0.0272	96.9	92.46	47.67
	Gm-Ss-2	112424394	16863659100	0.0269	96.98	92.66	47.66
	Gm-Ss-3	109721296	16458194400	0.0271	96.83	92.57	47.92
Clean read	Sample_ID	Total_Reads	Total_Bases	Error%	Q20%	Q30%	GC%
	Gm-Ba-1	97309266	13291433395	0.0263	97.47	92.96	44.25
	Gm-Ba-2	87765886	12713894979	0.0254	97.78	93.82	44.3
	Gm-Ba-3	96929848	14132401849	0.0254	97.76	93.84	44.33
	Gm-Ba-Ss-1	172832842	24694377167	0.0255	97.79	93.69	44.4
	Gm-Ba-Ss-2	139851556	19862437225	0.025	97.95	94.2	44.41
	Gm-Ba-Ss-3	138689968	19430469189	0.0253	97.83	93.99	44.14
	Gm-Ss-1	89640200	12878035698	0.026	97.51	93.26	47.01
	Gm-Ss-2	112369448	15904755365	0.0257	97.65	93.57	46.9
	Gm-Ss-3	109657592	15349598429	0.0255	97.72	93.75	46.99
