# Supplementary material for: Dual RNA Sequencing Analysis of Bacillus amyloliquefaciens and Sclerotinia sclerotiorum During Infection of Soybean Seedlings by S. sclerotiorum Unveils Antagonistic Interactions
Source: Front Microbiol. 2022 Jun 23;13:924313. doi: 10.3389/fmicb.2022.924313 (PMC9260588; doi:10.3389/fmicb.2022.924313)
Supplement: Supplementary file 1 [file Data_Sheet_1.ZIP › ╕╜╝■/Table S3 Alignment statistics of Sclerotinia sclerotiorum.xls]

sample	total_reads	total_map	unique_map	multi_map	read1_map	read2_map	positive_map	negative_map	splice_map	unsplice_map	proper_map
Gm-Ba-Ss-1	14340970	165093(1.151%)	76149(0.531%)	88944(0.620%)	32918(0.230%)	43231(0.301%)	35286(0.246%)	40863(0.285%)	27340(0.191%)	48809(0.340%)	63878(0.445%)
Gm-Ba-Ss-2	11400288	138832(1.218%)	66018(0.579%)	72814(0.639%)	28854(0.253%)	37164(0.326%)	30486(0.267%)	35532(0.312%)	24707(0.217%)	41311(0.362%)	56208(0.493%)
Gm-Ba-Ss-3	13305442	136810(1.028%)	72015(0.541%)	64795(0.487%)	25511(0.192%)	46504(0.350%)	29151(0.219%)	42864(0.322%)	26711(0.201%)	45304(0.340%)	48960(0.368%)
Gm-Ss-1	67617404	58244656(86.139%)	49871103(73.755%)	8373553(12.384%)	25131662(37.167%)	24739441(36.587%)	24911383(36.842%)	24959720(36.913%)	12993109(19.216%)	36877994(54.539%)	47992532(70.977%)
Gm-Ss-2	85293682	73618456(86.312%)	63564614(74.524%)	10053842(11.787%)	31952834(37.462%)	31611780(37.062%)	31753726(37.229%)	31810888(37.296%)	16484335(19.327%)	47080279(55.198%)	61419878(72.010%)
Gm-Ss-3	84065686	72505932(86.249%)	62365447(74.187%)	10140485(12.063%)	31365357(37.311%)	31000090(36.876%)	31161488(37.068%)	31203959(37.119%)	15975437(19.004%)	46390010(55.183%)	59999528(71.372%)
