# Supplementary material for: Dual RNA Sequencing Analysis of Bacillus amyloliquefaciens and Sclerotinia sclerotiorum During Infection of Soybean Seedlings by S. sclerotiorum Unveils Antagonistic Interactions
Source: Front Microbiol. 2022 Jun 23;13:924313. doi: 10.3389/fmicb.2022.924313 (PMC9260588; doi:10.3389/fmicb.2022.924313)
Supplement: Supplementary file 1 [file Data_Sheet_1.ZIP › ╕╜╝■/Table S4 Alignment statistics of Bacillus amyloliquefaciens.xls]

sample	total_reads	total_map	unique_map	multi_map	read1_map	read2_map	positive_map	negative_map	splice_map	unsplice_map	proper_map
Gm-Ba-1	5906416	379218(6.420%)	268342(4.543%)	110876(1.877%)	133627(2.262%)	134715(2.281%)	134567(2.278%)	133775(2.265%)	5470(0.093%)	262872(4.451%)	258868(4.383%)
Gm-Ba-2	4829122	496183(10.275%)	373580(7.736%)	122603(2.539%)	184953(3.830%)	188627(3.906%)	188187(3.897%)	185393(3.839%)	11924(0.247%)	361656(7.489%)	358448(7.423%)
Gm-Ba-3	4786236	730951(15.272%)	551540(11.523%)	179411(3.748%)	272579(5.695%)	278961(5.828%)	278549(5.820%)	272991(5.704%)	24435(0.511%)	527105(11.013%)	532908(11.134%)
Gm-Ba-Ss-1	11968894	2894116(24.180%)	986668(8.244%)	1907448(15.937%)	490781(4.100%)	495887(4.143%)	495160(4.137%)	491508(4.107%)	70485(0.589%)	916183(7.655%)	957774(8.002%)
Gm-Ba-Ss-2	9604582	2269344(23.628%)	838797(8.733%)	1430547(14.894%)	393575(4.098%)	445222(4.636%)	431596(4.494%)	407201(4.240%)	82647(0.860%)	756150(7.873%)	63052(0.656%)
Gm-Ba-Ss-3	10987166	2280383(20.755%)	1112855(10.129%)	1167528(10.626%)	517059(4.706%)	595796(5.423%)	584756(5.322%)	528099(4.807%)	81943(0.746%)	1030912(9.383%)	82346(0.749%)
