# Supplementary material for: Dual RNA Sequencing Analysis of Bacillus amyloliquefaciens and Sclerotinia sclerotiorum During Infection of Soybean Seedlings by S. sclerotiorum Unveils Antagonistic Interactions
Source: Front Microbiol. 2022 Jun 23;13:924313. doi: 10.3389/fmicb.2022.924313 (PMC9260588; doi:10.3389/fmicb.2022.924313)
Supplement: Supplementary file 1 [file Data_Sheet_1.ZIP › ╕╜╝■/Table S5/Group.Gm-Ba-Ss_vs_Gm-Ss.de_all.GO_BP.xls]

TermID	Description	Category	GeneRatio	BgRatio	Enrich_factor	P_value	P_adjust	GeneCount	GeneIDs	GeneNames
GO:0042254	ribosome biogenesis	biological_process	193/3129	225/4664	1.27857959589503	5.31331992767766e-11	2.62832225755788e-08	193	SS1G_00005,SS1G_00023,SS1G_00063,SS1G_00071,SS1G_00088,SS1G_00090,SS1G_00108,SS1G_00145,SS1G_00185,SS1G_00209,SS1G_00220,SS1G_00317,SS1G_00436,SS1G_00502,SS1G_00535,SS1G_00678,SS1G_00789,SS1G_00845,SS1G_00846,SS1G_00972,SS1G_00987,SS1G_01154,SS1G_01347,SS1G_01351,SS1G_01371,SS1G_01405,SS1G_01408,SS1G_01560,SS1G_01564,SS1G_01694,SS1G_01708,SS1G_01822,SS1G_01873,SS1G_02092,SS1G_02099,SS1G_02102,SS1…	SS1G_00005,SS1G_00023,SS1G_00063,SS1G_00071,SS1G_00088,SS1G_00090,SS1G_00108,SS1G_00145,SS1G_00185,SS1G_00209,SS1G_00220,SS1G_00317,SS1G_00436,SS1G_00502,SS1G_00535,SS1G_00678,SS1G_00789,SS1G_00845,SS1G_00846,SS1G_00972,SS1G_00987,SS1G_01154,SS1G_01347,SS1G_01351,SS1G_01371,SS1G_01405,SS1G_01408,SS1G_01560,SS1G_01564,SS1G_01694,SS1G_01708,SS1G_01822,SS1G_01873,SS1G_02092,SS1G_02099,SS1G_02102,SS1…
GO:0009987	cellular process	biological_process	2303/3129	3291/4664	1.04308340080091	5.71752645228685e-11	2.67941344900853e-08	2303	SS1G_00001,SS1G_00002,SS1G_00005,SS1G_00010,SS1G_00016,SS1G_00019,SS1G_00023,SS1G_00026,SS1G_00027,SS1G_00047,SS1G_00048,SS1G_00049,SS1G_00052,SS1G_00053,SS1G_00059,SS1G_00063,SS1G_00066,SS1G_00067,SS1G_00071,SS1G_00088,SS1G_00089,SS1G_00090,SS1G_00093,SS1G_00098,SS1G_00103,SS1G_00106,SS1G_00107,SS1G_00108,SS1G_00114,SS1G_00138,SS1G_00140,SS1G_00145,SS1G_00152,SS1G_00164,SS1G_00169,SS1G_00183,SS1…	SS1G_00001,SS1G_00002,SS1G_00005,SS1G_00010,SS1G_00016,SS1G_00019,SS1G_00023,SS1G_00026,SS1G_00027,SS1G_00047,SS1G_00048,SS1G_00049,SS1G_00052,SS1G_00053,SS1G_00059,SS1G_00063,SS1G_00066,SS1G_00067,SS1G_00071,SS1G_00088,SS1G_00089,SS1G_00090,SS1G_00093,SS1G_00098,SS1G_00103,SS1G_00106,SS1G_00107,SS1G_00108,SS1G_00114,SS1G_00138,SS1G_00140,SS1G_00145,SS1G_00152,SS1G_00164,SS1G_00169,SS1G_00183,SS1…
GO:0008150	biological_process	biological_process	2752/3129	3994/4664	1.02705416386004	1.60249591374395e-10	6.48573800726188e-08	2752	SS1G_00001,SS1G_00002,SS1G_00005,SS1G_00010,SS1G_00016,SS1G_00019,SS1G_00020,SS1G_00023,SS1G_00024,SS1G_00025,SS1G_00026,SS1G_00027,SS1G_00037,SS1G_00047,SS1G_00048,SS1G_00049,SS1G_00052,SS1G_00053,SS1G_00059,SS1G_00063,SS1G_00066,SS1G_00067,SS1G_00071,SS1G_00079,SS1G_00088,SS1G_00089,SS1G_00090,SS1G_00093,SS1G_00098,SS1G_00101,SS1G_00102,SS1G_00103,SS1G_00106,SS1G_00107,SS1G_00108,SS1G_00114,SS1…	SS1G_00001,SS1G_00002,SS1G_00005,SS1G_00010,SS1G_00016,SS1G_00019,SS1G_00020,SS1G_00023,SS1G_00024,SS1G_00025,SS1G_00026,SS1G_00027,SS1G_00037,SS1G_00047,SS1G_00048,SS1G_00049,SS1G_00052,SS1G_00053,SS1G_00059,SS1G_00063,SS1G_00066,SS1G_00067,SS1G_00071,SS1G_00079,SS1G_00088,SS1G_00089,SS1G_00090,SS1G_00093,SS1G_00098,SS1G_00101,SS1G_00102,SS1G_00103,SS1G_00106,SS1G_00107,SS1G_00108,SS1G_00114,SS1…
GO:0043604	amide biosynthetic process	biological_process	229/3129	275/4664	1.24124001278364	4.11177881536985e-10	1.52546994050221e-07	229	SS1G_00005,SS1G_00010,SS1G_00023,SS1G_00053,SS1G_00066,SS1G_00067,SS1G_00088,SS1G_00090,SS1G_00093,SS1G_00103,SS1G_00108,SS1G_00145,SS1G_00186,SS1G_00187,SS1G_00188,SS1G_00195,SS1G_00220,SS1G_00502,SS1G_00535,SS1G_00544,SS1G_00598,SS1G_00638,SS1G_00643,SS1G_00846,SS1G_00912,SS1G_00919,SS1G_00925,SS1G_00951,SS1G_01154,SS1G_01157,SS1G_01294,SS1G_01401,SS1G_01683,SS1G_01698,SS1G_01699,SS1G_01762,SS1…	SS1G_00005,SS1G_00010,SS1G_00023,SS1G_00053,SS1G_00066,SS1G_00067,SS1G_00088,SS1G_00090,SS1G_00093,SS1G_00103,SS1G_00108,SS1G_00145,SS1G_00186,SS1G_00187,SS1G_00188,SS1G_00195,SS1G_00220,SS1G_00502,SS1G_00535,SS1G_00544,SS1G_00598,SS1G_00638,SS1G_00643,SS1G_00846,SS1G_00912,SS1G_00919,SS1G_00925,SS1G_00951,SS1G_01154,SS1G_01157,SS1G_01294,SS1G_01401,SS1G_01683,SS1G_01698,SS1G_01699,SS1G_01762,SS1…
GO:1901566	organonitrogen compound biosynthetic process	biological_process	504/3129	652/4664	1.15222135298719	5.36284917844107e-10	1.91003236339357e-07	504	SS1G_00001,SS1G_00005,SS1G_00010,SS1G_00016,SS1G_00023,SS1G_00047,SS1G_00053,SS1G_00066,SS1G_00067,SS1G_00088,SS1G_00089,SS1G_00090,SS1G_00093,SS1G_00103,SS1G_00108,SS1G_00114,SS1G_00140,SS1G_00145,SS1G_00186,SS1G_00187,SS1G_00188,SS1G_00190,SS1G_00192,SS1G_00195,SS1G_00220,SS1G_00301,SS1G_00305,SS1G_00306,SS1G_00429,SS1G_00432,SS1G_00435,SS1G_00502,SS1G_00535,SS1G_00542,SS1G_00544,SS1G_00574,SS1…	SS1G_00001,SS1G_00005,SS1G_00010,SS1G_00016,SS1G_00023,SS1G_00047,SS1G_00053,SS1G_00066,SS1G_00067,SS1G_00088,SS1G_00089,SS1G_00090,SS1G_00093,SS1G_00103,SS1G_00108,SS1G_00114,SS1G_00140,SS1G_00145,SS1G_00186,SS1G_00187,SS1G_00188,SS1G_00190,SS1G_00192,SS1G_00195,SS1G_00220,SS1G_00301,SS1G_00305,SS1G_00306,SS1G_00429,SS1G_00432,SS1G_00435,SS1G_00502,SS1G_00535,SS1G_00542,SS1G_00544,SS1G_00574,SS1…
GO:0006518	peptide metabolic process	biological_process	213/3129	255/4664	1.24506608012332	1.00579061996076e-09	3.19841417147522e-07	213	SS1G_00005,SS1G_00010,SS1G_00023,SS1G_00026,SS1G_00053,SS1G_00066,SS1G_00067,SS1G_00088,SS1G_00090,SS1G_00093,SS1G_00103,SS1G_00108,SS1G_00145,SS1G_00186,SS1G_00187,SS1G_00188,SS1G_00195,SS1G_00220,SS1G_00502,SS1G_00535,SS1G_00544,SS1G_00598,SS1G_00638,SS1G_00643,SS1G_00846,SS1G_00912,SS1G_00919,SS1G_00925,SS1G_00951,SS1G_01092,SS1G_01154,SS1G_01157,SS1G_01294,SS1G_01296,SS1G_01401,SS1G_01464,SS1…	SS1G_00005,SS1G_00010,SS1G_00023,SS1G_00026,SS1G_00053,SS1G_00066,SS1G_00067,SS1G_00088,SS1G_00090,SS1G_00093,SS1G_00103,SS1G_00108,SS1G_00145,SS1G_00186,SS1G_00187,SS1G_00188,SS1G_00195,SS1G_00220,SS1G_00502,SS1G_00535,SS1G_00544,SS1G_00598,SS1G_00638,SS1G_00643,SS1G_00846,SS1G_00912,SS1G_00919,SS1G_00925,SS1G_00951,SS1G_01092,SS1G_01154,SS1G_01157,SS1G_01294,SS1G_01296,SS1G_01401,SS1G_01464,SS1…
GO:0006412	translation	biological_process	184/3129	217/4664	1.26389520952351	1.23394892337913e-09	3.78864869440268e-07	184	SS1G_00005,SS1G_00010,SS1G_00023,SS1G_00053,SS1G_00066,SS1G_00067,SS1G_00088,SS1G_00090,SS1G_00093,SS1G_00103,SS1G_00108,SS1G_00145,SS1G_00186,SS1G_00187,SS1G_00188,SS1G_00195,SS1G_00220,SS1G_00502,SS1G_00535,SS1G_00544,SS1G_00598,SS1G_00638,SS1G_00643,SS1G_00846,SS1G_00912,SS1G_00925,SS1G_00951,SS1G_01154,SS1G_01157,SS1G_01294,SS1G_01401,SS1G_01683,SS1G_01698,SS1G_01699,SS1G_01762,SS1G_01868,SS1…	SS1G_00005,SS1G_00010,SS1G_00023,SS1G_00053,SS1G_00066,SS1G_00067,SS1G_00088,SS1G_00090,SS1G_00093,SS1G_00103,SS1G_00108,SS1G_00145,SS1G_00186,SS1G_00187,SS1G_00188,SS1G_00195,SS1G_00220,SS1G_00502,SS1G_00535,SS1G_00544,SS1G_00598,SS1G_00638,SS1G_00643,SS1G_00846,SS1G_00912,SS1G_00925,SS1G_00951,SS1G_01154,SS1G_01157,SS1G_01294,SS1G_01401,SS1G_01683,SS1G_01698,SS1G_01699,SS1G_01762,SS1G_01868,SS1…
GO:0022613	ribonucleoprotein complex biogenesis	biological_process	226/3129	273/4664	1.23395343337817	1.65336100593801e-09	4.90717546562401e-07	226	SS1G_00005,SS1G_00023,SS1G_00063,SS1G_00071,SS1G_00088,SS1G_00090,SS1G_00108,SS1G_00145,SS1G_00185,SS1G_00209,SS1G_00220,SS1G_00317,SS1G_00436,SS1G_00478,SS1G_00502,SS1G_00535,SS1G_00678,SS1G_00789,SS1G_00845,SS1G_00846,SS1G_00972,SS1G_00987,SS1G_01154,SS1G_01195,SS1G_01347,SS1G_01351,SS1G_01371,SS1G_01405,SS1G_01408,SS1G_01560,SS1G_01564,SS1G_01694,SS1G_01708,SS1G_01822,SS1G_01873,SS1G_02070,SS1…	SS1G_00005,SS1G_00023,SS1G_00063,SS1G_00071,SS1G_00088,SS1G_00090,SS1G_00108,SS1G_00145,SS1G_00185,SS1G_00209,SS1G_00220,SS1G_00317,SS1G_00436,SS1G_00478,SS1G_00502,SS1G_00535,SS1G_00678,SS1G_00789,SS1G_00845,SS1G_00846,SS1G_00972,SS1G_00987,SS1G_01154,SS1G_01195,SS1G_01347,SS1G_01351,SS1G_01371,SS1G_01405,SS1G_01408,SS1G_01560,SS1G_01564,SS1G_01694,SS1G_01708,SS1G_01822,SS1G_01873,SS1G_02070,SS1…
GO:0043603	cellular amide metabolic process	biological_process	266/3129	329/4664	1.20514337392818	6.5885512400056e-09	1.83326438253156e-06	266	SS1G_00005,SS1G_00010,SS1G_00023,SS1G_00026,SS1G_00053,SS1G_00066,SS1G_00067,SS1G_00088,SS1G_00090,SS1G_00093,SS1G_00103,SS1G_00108,SS1G_00145,SS1G_00186,SS1G_00187,SS1G_00188,SS1G_00195,SS1G_00220,SS1G_00502,SS1G_00535,SS1G_00544,SS1G_00598,SS1G_00638,SS1G_00643,SS1G_00846,SS1G_00912,SS1G_00919,SS1G_00925,SS1G_00951,SS1G_01092,SS1G_01154,SS1G_01157,SS1G_01294,SS1G_01296,SS1G_01401,SS1G_01464,SS1…	SS1G_00005,SS1G_00010,SS1G_00023,SS1G_00026,SS1G_00053,SS1G_00066,SS1G_00067,SS1G_00088,SS1G_00090,SS1G_00093,SS1G_00103,SS1G_00108,SS1G_00145,SS1G_00186,SS1G_00187,SS1G_00188,SS1G_00195,SS1G_00220,SS1G_00502,SS1G_00535,SS1G_00544,SS1G_00598,SS1G_00638,SS1G_00643,SS1G_00846,SS1G_00912,SS1G_00919,SS1G_00925,SS1G_00951,SS1G_01092,SS1G_01154,SS1G_01157,SS1G_01294,SS1G_01296,SS1G_01401,SS1G_01464,SS1…
GO:0043043	peptide biosynthetic process	biological_process	192/3129	230/4664	1.24430363916795	7.90010414610499e-09	2.13159173687633e-06	192	SS1G_00005,SS1G_00010,SS1G_00023,SS1G_00053,SS1G_00066,SS1G_00067,SS1G_00088,SS1G_00090,SS1G_00093,SS1G_00103,SS1G_00108,SS1G_00145,SS1G_00186,SS1G_00187,SS1G_00188,SS1G_00195,SS1G_00220,SS1G_00502,SS1G_00535,SS1G_00544,SS1G_00598,SS1G_00638,SS1G_00643,SS1G_00846,SS1G_00912,SS1G_00919,SS1G_00925,SS1G_00951,SS1G_01154,SS1G_01157,SS1G_01294,SS1G_01401,SS1G_01683,SS1G_01698,SS1G_01699,SS1G_01762,SS1…	SS1G_00005,SS1G_00010,SS1G_00023,SS1G_00053,SS1G_00066,SS1G_00067,SS1G_00088,SS1G_00090,SS1G_00093,SS1G_00103,SS1G_00108,SS1G_00145,SS1G_00186,SS1G_00187,SS1G_00188,SS1G_00195,SS1G_00220,SS1G_00502,SS1G_00535,SS1G_00544,SS1G_00598,SS1G_00638,SS1G_00643,SS1G_00846,SS1G_00912,SS1G_00919,SS1G_00925,SS1G_00951,SS1G_01154,SS1G_01157,SS1G_01294,SS1G_01401,SS1G_01683,SS1G_01698,SS1G_01699,SS1G_01762,SS1…
GO:0044238	primary metabolic process	biological_process	1673/3129	2359/4664	1.05711194122562	1.03638796697448e-08	2.71411719351199e-06	1673	SS1G_00001,SS1G_00002,SS1G_00005,SS1G_00010,SS1G_00016,SS1G_00019,SS1G_00023,SS1G_00026,SS1G_00027,SS1G_00037,SS1G_00047,SS1G_00048,SS1G_00052,SS1G_00053,SS1G_00059,SS1G_00063,SS1G_00066,SS1G_00067,SS1G_00071,SS1G_00088,SS1G_00089,SS1G_00090,SS1G_00093,SS1G_00098,SS1G_00103,SS1G_00106,SS1G_00108,SS1G_00114,SS1G_00140,SS1G_00145,SS1G_00152,SS1G_00164,SS1G_00169,SS1G_00183,SS1G_00185,SS1G_00186,SS1…	SS1G_00001,SS1G_00002,SS1G_00005,SS1G_00010,SS1G_00016,SS1G_00019,SS1G_00023,SS1G_00026,SS1G_00027,SS1G_00037,SS1G_00047,SS1G_00048,SS1G_00052,SS1G_00053,SS1G_00059,SS1G_00063,SS1G_00066,SS1G_00067,SS1G_00071,SS1G_00088,SS1G_00089,SS1G_00090,SS1G_00093,SS1G_00098,SS1G_00103,SS1G_00106,SS1G_00108,SS1G_00114,SS1G_00140,SS1G_00145,SS1G_00152,SS1G_00164,SS1G_00169,SS1G_00183,SS1G_00185,SS1G_00186,SS1…
GO:1901137	carbohydrate derivative biosynthetic process	biological_process	162/3129	194/4664	1.24470451018573	1.19351217008343e-07	2.87217090876294e-05	162	SS1G_00114,SS1G_00140,SS1G_00164,SS1G_00190,SS1G_00306,SS1G_00429,SS1G_00432,SS1G_00542,SS1G_00597,SS1G_00646,SS1G_01063,SS1G_01115,SS1G_01348,SS1G_01372,SS1G_01407,SS1G_01429,SS1G_01442,SS1G_01500,SS1G_01566,SS1G_01582,SS1G_01606,SS1G_01663,SS1G_01679,SS1G_01741,SS1G_01816,SS1G_01831,SS1G_01854,SS1G_01855,SS1G_02233,SS1G_02328,SS1G_02378,SS1G_02379,SS1G_02442,SS1G_02473,SS1G_02529,SS1G_02670,SS1…	SS1G_00114,SS1G_00140,SS1G_00164,SS1G_00190,SS1G_00306,SS1G_00429,SS1G_00432,SS1G_00542,SS1G_00597,SS1G_00646,SS1G_01063,SS1G_01115,SS1G_01348,SS1G_01372,SS1G_01407,SS1G_01429,SS1G_01442,SS1G_01500,SS1G_01566,SS1G_01582,SS1G_01606,SS1G_01663,SS1G_01679,SS1G_01741,SS1G_01816,SS1G_01831,SS1G_01854,SS1G_01855,SS1G_02233,SS1G_02328,SS1G_02378,SS1G_02379,SS1G_02442,SS1G_02473,SS1G_02529,SS1G_02670,SS1…
GO:0071840	cellular component organization or biogenesis	biological_process	755/3129	1024/4664	1.09900577261106	1.28344401143531e-07	3.00731196784737e-05	755	SS1G_00005,SS1G_00010,SS1G_00023,SS1G_00027,SS1G_00052,SS1G_00063,SS1G_00071,SS1G_00088,SS1G_00090,SS1G_00107,SS1G_00108,SS1G_00145,SS1G_00185,SS1G_00191,SS1G_00202,SS1G_00209,SS1G_00220,SS1G_00234,SS1G_00236,SS1G_00266,SS1G_00282,SS1G_00304,SS1G_00312,SS1G_00317,SS1G_00429,SS1G_00431,SS1G_00436,SS1G_00439,SS1G_00468,SS1G_00471,SS1G_00478,SS1G_00479,SS1G_00490,SS1G_00494,SS1G_00501,SS1G_00502,SS1…	SS1G_00005,SS1G_00010,SS1G_00023,SS1G_00027,SS1G_00052,SS1G_00063,SS1G_00071,SS1G_00088,SS1G_00090,SS1G_00107,SS1G_00108,SS1G_00145,SS1G_00185,SS1G_00191,SS1G_00202,SS1G_00209,SS1G_00220,SS1G_00234,SS1G_00236,SS1G_00266,SS1G_00282,SS1G_00304,SS1G_00312,SS1G_00317,SS1G_00429,SS1G_00431,SS1G_00436,SS1G_00439,SS1G_00468,SS1G_00471,SS1G_00478,SS1G_00479,SS1G_00490,SS1G_00494,SS1G_00501,SS1G_00502,SS1…
GO:0006091	generation of precursor metabolites and energy	biological_process	102/3129	116/4664	1.3106754388865	1.50743875511383e-07	3.3911177844294e-05	102	SS1G_00138,SS1G_00709,SS1G_00902,SS1G_01105,SS1G_01273,SS1G_01396,SS1G_01625,SS1G_01661,SS1G_01767,SS1G_01844,SS1G_01976,SS1G_02230,SS1G_02923,SS1G_03202,SS1G_03473,SS1G_03999,SS1G_04072,SS1G_04160,SS1G_04242,SS1G_04384,SS1G_04568,SS1G_04889,SS1G_04899,SS1G_04924,SS1G_05243,SS1G_05407,SS1G_05583,SS1G_05934,SS1G_06166,SS1G_06172,SS1G_06173,SS1G_06246,SS1G_06400,SS1G_06561,SS1G_06687,SS1G_06731,SS1…	SS1G_00138,SS1G_00709,SS1G_00902,SS1G_01105,SS1G_01273,SS1G_01396,SS1G_01625,SS1G_01661,SS1G_01767,SS1G_01844,SS1G_01976,SS1G_02230,SS1G_02923,SS1G_03202,SS1G_03473,SS1G_03999,SS1G_04072,SS1G_04160,SS1G_04242,SS1G_04384,SS1G_04568,SS1G_04889,SS1G_04899,SS1G_04924,SS1G_05243,SS1G_05407,SS1G_05583,SS1G_05934,SS1G_06166,SS1G_06172,SS1G_06173,SS1G_06246,SS1G_06400,SS1G_06561,SS1G_06687,SS1G_06731,SS1…
GO:0055086	nucleobase-containing small molecule metabolic process	biological_process	163/3129	197/4664	1.23331597484154	3.81809717251956e-07	8.09436600574147e-05	163	SS1G_00001,SS1G_00106,SS1G_00140,SS1G_00164,SS1G_00190,SS1G_00306,SS1G_00429,SS1G_00597,SS1G_00638,SS1G_00646,SS1G_00820,SS1G_01063,SS1G_01105,SS1G_01191,SS1G_01273,SS1G_01276,SS1G_01348,SS1G_01407,SS1G_01582,SS1G_01606,SS1G_01663,SS1G_01679,SS1G_01816,SS1G_01855,SS1G_01911,SS1G_02223,SS1G_02233,SS1G_02328,SS1G_02378,SS1G_02379,SS1G_02442,SS1G_02529,SS1G_02837,SS1G_02923,SS1G_02930,SS1G_02978,SS1…	SS1G_00001,SS1G_00106,SS1G_00140,SS1G_00164,SS1G_00190,SS1G_00306,SS1G_00429,SS1G_00597,SS1G_00638,SS1G_00646,SS1G_00820,SS1G_01063,SS1G_01105,SS1G_01191,SS1G_01273,SS1G_01276,SS1G_01348,SS1G_01407,SS1G_01582,SS1G_01606,SS1G_01663,SS1G_01679,SS1G_01816,SS1G_01855,SS1G_01911,SS1G_02223,SS1G_02233,SS1G_02328,SS1G_02378,SS1G_02379,SS1G_02442,SS1G_02529,SS1G_02837,SS1G_02923,SS1G_02930,SS1G_02978,SS1…
GO:1901135	carbohydrate derivative metabolic process	biological_process	229/3129	287/4664	1.18934147566376	6.43721500359231e-07	0.000133295261376711	229	SS1G_00114,SS1G_00140,SS1G_00164,SS1G_00190,SS1G_00306,SS1G_00429,SS1G_00432,SS1G_00451,SS1G_00542,SS1G_00597,SS1G_00646,SS1G_00709,SS1G_01052,SS1G_01063,SS1G_01105,SS1G_01115,SS1G_01191,SS1G_01273,SS1G_01348,SS1G_01372,SS1G_01407,SS1G_01429,SS1G_01442,SS1G_01500,SS1G_01566,SS1G_01582,SS1G_01606,SS1G_01662,SS1G_01663,SS1G_01678,SS1G_01679,SS1G_01741,SS1G_01816,SS1G_01831,SS1G_01844,SS1G_01854,SS1…	SS1G_00114,SS1G_00140,SS1G_00164,SS1G_00190,SS1G_00306,SS1G_00429,SS1G_00432,SS1G_00451,SS1G_00542,SS1G_00597,SS1G_00646,SS1G_00709,SS1G_01052,SS1G_01063,SS1G_01105,SS1G_01115,SS1G_01191,SS1G_01273,SS1G_01348,SS1G_01372,SS1G_01407,SS1G_01429,SS1G_01442,SS1G_01500,SS1G_01566,SS1G_01582,SS1G_01606,SS1G_01662,SS1G_01663,SS1G_01678,SS1G_01679,SS1G_01741,SS1G_01816,SS1G_01831,SS1G_01844,SS1G_01854,SS1…
GO:0071704	organic substance metabolic process	biological_process	1845/3129	2640/4664	1.04170661553212	2.05200363401215e-06	0.000406023119049871	1845	SS1G_00001,SS1G_00002,SS1G_00005,SS1G_00010,SS1G_00016,SS1G_00019,SS1G_00023,SS1G_00026,SS1G_00027,SS1G_00037,SS1G_00047,SS1G_00048,SS1G_00052,SS1G_00053,SS1G_00059,SS1G_00063,SS1G_00066,SS1G_00067,SS1G_00071,SS1G_00088,SS1G_00089,SS1G_00090,SS1G_00093,SS1G_00098,SS1G_00103,SS1G_00106,SS1G_00108,SS1G_00114,SS1G_00140,SS1G_00145,SS1G_00152,SS1G_00164,SS1G_00169,SS1G_00183,SS1G_00185,SS1G_00186,SS1…	SS1G_00001,SS1G_00002,SS1G_00005,SS1G_00010,SS1G_00016,SS1G_00019,SS1G_00023,SS1G_00026,SS1G_00027,SS1G_00037,SS1G_00047,SS1G_00048,SS1G_00052,SS1G_00053,SS1G_00059,SS1G_00063,SS1G_00066,SS1G_00067,SS1G_00071,SS1G_00088,SS1G_00089,SS1G_00090,SS1G_00093,SS1G_00098,SS1G_00103,SS1G_00106,SS1G_00108,SS1G_00114,SS1G_00140,SS1G_00145,SS1G_00152,SS1G_00164,SS1G_00169,SS1G_00183,SS1G_00185,SS1G_00186,SS1…
GO:0006364	rRNA processing	biological_process	134/3129	161/4664	1.24060035452757	2.25745101927638e-06	0.00043158944717274	134	SS1G_00005,SS1G_00063,SS1G_00071,SS1G_00088,SS1G_00090,SS1G_00145,SS1G_00185,SS1G_00209,SS1G_00317,SS1G_00535,SS1G_00678,SS1G_00789,SS1G_00972,SS1G_00987,SS1G_01351,SS1G_01371,SS1G_01405,SS1G_01408,SS1G_01560,SS1G_01564,SS1G_01694,SS1G_01708,SS1G_01822,SS1G_02092,SS1G_02102,SS1G_02235,SS1G_02435,SS1G_02468,SS1G_02902,SS1G_03075,SS1G_03082,SS1G_03095,SS1G_03122,SS1G_03256,SS1G_03561,SS1G_03766,SS1…	SS1G_00005,SS1G_00063,SS1G_00071,SS1G_00088,SS1G_00090,SS1G_00145,SS1G_00185,SS1G_00209,SS1G_00317,SS1G_00535,SS1G_00678,SS1G_00789,SS1G_00972,SS1G_00987,SS1G_01351,SS1G_01371,SS1G_01405,SS1G_01408,SS1G_01560,SS1G_01564,SS1G_01694,SS1G_01708,SS1G_01822,SS1G_02092,SS1G_02102,SS1G_02235,SS1G_02435,SS1G_02468,SS1G_02902,SS1G_03075,SS1G_03082,SS1G_03095,SS1G_03122,SS1G_03256,SS1G_03561,SS1G_03766,SS1…
GO:0016072	rRNA metabolic process	biological_process	137/3129	165/4664	1.2376265047406	2.2781563361544e-06	0.00043158944717274	137	SS1G_00005,SS1G_00063,SS1G_00071,SS1G_00088,SS1G_00090,SS1G_00145,SS1G_00185,SS1G_00209,SS1G_00317,SS1G_00535,SS1G_00678,SS1G_00789,SS1G_00972,SS1G_00987,SS1G_01351,SS1G_01371,SS1G_01405,SS1G_01408,SS1G_01560,SS1G_01564,SS1G_01641,SS1G_01694,SS1G_01708,SS1G_01822,SS1G_02092,SS1G_02102,SS1G_02235,SS1G_02435,SS1G_02468,SS1G_02902,SS1G_03075,SS1G_03082,SS1G_03095,SS1G_03122,SS1G_03256,SS1G_03561,SS1…	SS1G_00005,SS1G_00063,SS1G_00071,SS1G_00088,SS1G_00090,SS1G_00145,SS1G_00185,SS1G_00209,SS1G_00317,SS1G_00535,SS1G_00678,SS1G_00789,SS1G_00972,SS1G_00987,SS1G_01351,SS1G_01371,SS1G_01405,SS1G_01408,SS1G_01560,SS1G_01564,SS1G_01641,SS1G_01694,SS1G_01708,SS1G_01822,SS1G_02092,SS1G_02102,SS1G_02235,SS1G_02435,SS1G_02468,SS1G_02902,SS1G_03075,SS1G_03082,SS1G_03095,SS1G_03122,SS1G_03256,SS1G_03561,SS1…
GO:1901564	organonitrogen compound metabolic process	biological_process	883/3129	1221/4664	1.07794851419012	2.90891140301423e-06	0.00053960306525914	883	SS1G_00001,SS1G_00002,SS1G_00005,SS1G_00010,SS1G_00016,SS1G_00023,SS1G_00026,SS1G_00027,SS1G_00047,SS1G_00048,SS1G_00052,SS1G_00053,SS1G_00059,SS1G_00066,SS1G_00067,SS1G_00088,SS1G_00089,SS1G_00090,SS1G_00093,SS1G_00098,SS1G_00103,SS1G_00106,SS1G_00108,SS1G_00114,SS1G_00140,SS1G_00145,SS1G_00169,SS1G_00186,SS1G_00187,SS1G_00188,SS1G_00190,SS1G_00192,SS1G_00195,SS1G_00212,SS1G_00220,SS1G_00234,SS1…	SS1G_00001,SS1G_00002,SS1G_00005,SS1G_00010,SS1G_00016,SS1G_00023,SS1G_00026,SS1G_00027,SS1G_00047,SS1G_00048,SS1G_00052,SS1G_00053,SS1G_00059,SS1G_00066,SS1G_00067,SS1G_00088,SS1G_00089,SS1G_00090,SS1G_00093,SS1G_00098,SS1G_00103,SS1G_00106,SS1G_00108,SS1G_00114,SS1G_00140,SS1G_00145,SS1G_00169,SS1G_00186,SS1G_00187,SS1G_00188,SS1G_00190,SS1G_00192,SS1G_00195,SS1G_00212,SS1G_00220,SS1G_00234,SS1…
GO:0044085	cellular component biogenesis	biological_process	418/3129	555/4664	1.1226290528304	4.57836114556766e-06	0.000815314552802689	418	SS1G_00005,SS1G_00023,SS1G_00027,SS1G_00052,SS1G_00063,SS1G_00071,SS1G_00088,SS1G_00090,SS1G_00108,SS1G_00145,SS1G_00185,SS1G_00202,SS1G_00209,SS1G_00220,SS1G_00266,SS1G_00304,SS1G_00317,SS1G_00431,SS1G_00436,SS1G_00478,SS1G_00490,SS1G_00502,SS1G_00521,SS1G_00535,SS1G_00580,SS1G_00678,SS1G_00789,SS1G_00808,SS1G_00845,SS1G_00846,SS1G_00880,SS1G_00897,SS1G_00972,SS1G_00975,SS1G_00987,SS1G_01063,SS1…	SS1G_00005,SS1G_00023,SS1G_00027,SS1G_00052,SS1G_00063,SS1G_00071,SS1G_00088,SS1G_00090,SS1G_00108,SS1G_00145,SS1G_00185,SS1G_00202,SS1G_00209,SS1G_00220,SS1G_00266,SS1G_00304,SS1G_00317,SS1G_00431,SS1G_00436,SS1G_00478,SS1G_00490,SS1G_00502,SS1G_00521,SS1G_00535,SS1G_00580,SS1G_00678,SS1G_00789,SS1G_00808,SS1G_00845,SS1G_00846,SS1G_00880,SS1G_00897,SS1G_00972,SS1G_00975,SS1G_00987,SS1G_01063,SS1…
GO:0046034	ATP metabolic process	biological_process	63/3129	70/4664	1.34151486097795	6.74257487695402e-06	0.00113275257932828	63	SS1G_00138,SS1G_00902,SS1G_01105,SS1G_01273,SS1G_01396,SS1G_01407,SS1G_01661,SS1G_01767,SS1G_01855,SS1G_03202,SS1G_03473,SS1G_03787,SS1G_03999,SS1G_04072,SS1G_04568,SS1G_04889,SS1G_05285,SS1G_05365,SS1G_05407,SS1G_06172,SS1G_06173,SS1G_06400,SS1G_06561,SS1G_06687,SS1G_07055,SS1G_07527,SS1G_07793,SS1G_07796,SS1G_07798,SS1G_07864,SS1G_07886,SS1G_07887,SS1G_08646,SS1G_08945,SS1G_09444,SS1G_09626,SS1…	SS1G_00138,SS1G_00902,SS1G_01105,SS1G_01273,SS1G_01396,SS1G_01407,SS1G_01661,SS1G_01767,SS1G_01855,SS1G_03202,SS1G_03473,SS1G_03787,SS1G_03999,SS1G_04072,SS1G_04568,SS1G_04889,SS1G_05285,SS1G_05365,SS1G_05407,SS1G_06172,SS1G_06173,SS1G_06400,SS1G_06561,SS1G_06687,SS1G_07055,SS1G_07527,SS1G_07793,SS1G_07796,SS1G_07798,SS1G_07864,SS1G_07886,SS1G_07887,SS1G_08646,SS1G_08945,SS1G_09444,SS1G_09626,SS1…
GO:0019538	protein metabolic process	biological_process	524/3129	707/4664	1.10475214073934	7.00241137818096e-06	0.00115461983169117	524	SS1G_00005,SS1G_00010,SS1G_00023,SS1G_00026,SS1G_00027,SS1G_00047,SS1G_00052,SS1G_00053,SS1G_00059,SS1G_00066,SS1G_00067,SS1G_00088,SS1G_00090,SS1G_00093,SS1G_00098,SS1G_00103,SS1G_00108,SS1G_00114,SS1G_00145,SS1G_00169,SS1G_00186,SS1G_00187,SS1G_00188,SS1G_00195,SS1G_00212,SS1G_00220,SS1G_00234,SS1G_00372,SS1G_00428,SS1G_00502,SS1G_00521,SS1G_00522,SS1G_00528,SS1G_00535,SS1G_00542,SS1G_00543,SS1…	SS1G_00005,SS1G_00010,SS1G_00023,SS1G_00026,SS1G_00027,SS1G_00047,SS1G_00052,SS1G_00053,SS1G_00059,SS1G_00066,SS1G_00067,SS1G_00088,SS1G_00090,SS1G_00093,SS1G_00098,SS1G_00103,SS1G_00108,SS1G_00114,SS1G_00145,SS1G_00169,SS1G_00186,SS1G_00187,SS1G_00188,SS1G_00195,SS1G_00212,SS1G_00220,SS1G_00234,SS1G_00372,SS1G_00428,SS1G_00502,SS1G_00521,SS1G_00522,SS1G_00528,SS1G_00535,SS1G_00542,SS1G_00543,SS1…
GO:0006807	nitrogen compound metabolic process	biological_process	1413/3129	2004/4664	1.05098719148472	8.74727000152133e-06	0.00141610349260993	1413	SS1G_00001,SS1G_00002,SS1G_00005,SS1G_00010,SS1G_00016,SS1G_00019,SS1G_00023,SS1G_00026,SS1G_00027,SS1G_00047,SS1G_00048,SS1G_00052,SS1G_00053,SS1G_00059,SS1G_00063,SS1G_00066,SS1G_00067,SS1G_00071,SS1G_00088,SS1G_00089,SS1G_00090,SS1G_00093,SS1G_00098,SS1G_00103,SS1G_00106,SS1G_00108,SS1G_00114,SS1G_00140,SS1G_00145,SS1G_00152,SS1G_00164,SS1G_00169,SS1G_00183,SS1G_00185,SS1G_00186,SS1G_00187,SS1…	SS1G_00001,SS1G_00002,SS1G_00005,SS1G_00010,SS1G_00016,SS1G_00019,SS1G_00023,SS1G_00026,SS1G_00027,SS1G_00047,SS1G_00048,SS1G_00052,SS1G_00053,SS1G_00059,SS1G_00063,SS1G_00066,SS1G_00067,SS1G_00071,SS1G_00088,SS1G_00089,SS1G_00090,SS1G_00093,SS1G_00098,SS1G_00103,SS1G_00106,SS1G_00108,SS1G_00114,SS1G_00140,SS1G_00145,SS1G_00152,SS1G_00164,SS1G_00169,SS1G_00183,SS1G_00185,SS1G_00186,SS1G_00187,SS1…
GO:0044267	cellular protein metabolic process	biological_process	502/3129	677/4664	1.10526909602976	1.04665537476151e-05	0.0016641820458708	502	SS1G_00005,SS1G_00010,SS1G_00023,SS1G_00026,SS1G_00027,SS1G_00047,SS1G_00052,SS1G_00053,SS1G_00059,SS1G_00066,SS1G_00067,SS1G_00088,SS1G_00090,SS1G_00093,SS1G_00098,SS1G_00103,SS1G_00108,SS1G_00114,SS1G_00145,SS1G_00169,SS1G_00186,SS1G_00187,SS1G_00188,SS1G_00195,SS1G_00212,SS1G_00220,SS1G_00234,SS1G_00428,SS1G_00502,SS1G_00521,SS1G_00522,SS1G_00528,SS1G_00535,SS1G_00542,SS1G_00543,SS1G_00544,SS1…	SS1G_00005,SS1G_00010,SS1G_00023,SS1G_00026,SS1G_00027,SS1G_00047,SS1G_00052,SS1G_00053,SS1G_00059,SS1G_00066,SS1G_00067,SS1G_00088,SS1G_00090,SS1G_00093,SS1G_00098,SS1G_00103,SS1G_00108,SS1G_00114,SS1G_00145,SS1G_00169,SS1G_00186,SS1G_00187,SS1G_00188,SS1G_00195,SS1G_00212,SS1G_00220,SS1G_00234,SS1G_00428,SS1G_00502,SS1G_00521,SS1G_00522,SS1G_00528,SS1G_00535,SS1G_00542,SS1G_00543,SS1G_00544,SS1…
GO:0034641	cellular nitrogen compound metabolic process	biological_process	1005/3129	1405/4664	1.06620991323277	1.14773442837387e-05	0.00179288199127034	1005	SS1G_00001,SS1G_00005,SS1G_00010,SS1G_00019,SS1G_00023,SS1G_00026,SS1G_00027,SS1G_00047,SS1G_00053,SS1G_00063,SS1G_00066,SS1G_00067,SS1G_00071,SS1G_00088,SS1G_00090,SS1G_00093,SS1G_00103,SS1G_00106,SS1G_00108,SS1G_00140,SS1G_00145,SS1G_00152,SS1G_00164,SS1G_00183,SS1G_00185,SS1G_00186,SS1G_00187,SS1G_00188,SS1G_00190,SS1G_00191,SS1G_00192,SS1G_00195,SS1G_00209,SS1G_00211,SS1G_00213,SS1G_00220,SS1…	SS1G_00001,SS1G_00005,SS1G_00010,SS1G_00019,SS1G_00023,SS1G_00026,SS1G_00027,SS1G_00047,SS1G_00053,SS1G_00063,SS1G_00066,SS1G_00067,SS1G_00071,SS1G_00088,SS1G_00090,SS1G_00093,SS1G_00103,SS1G_00106,SS1G_00108,SS1G_00140,SS1G_00145,SS1G_00152,SS1G_00164,SS1G_00183,SS1G_00185,SS1G_00186,SS1G_00187,SS1G_00188,SS1G_00190,SS1G_00191,SS1G_00192,SS1G_00195,SS1G_00209,SS1G_00211,SS1G_00213,SS1G_00220,SS1…
GO:0006793	phosphorus metabolic process	biological_process	314/3129	412/4664	1.13601851765662	1.51049888951874e-05	0.00227957323936862	314	SS1G_00001,SS1G_00027,SS1G_00059,SS1G_00098,SS1G_00138,SS1G_00140,SS1G_00190,SS1G_00272,SS1G_00306,SS1G_00327,SS1G_00426,SS1G_00432,SS1G_00451,SS1G_00528,SS1G_00542,SS1G_00560,SS1G_00597,SS1G_00606,SS1G_00619,SS1G_00637,SS1G_00638,SS1G_00646,SS1G_00709,SS1G_00820,SS1G_00902,SS1G_00983,SS1G_01011,SS1G_01105,SS1G_01266,SS1G_01273,SS1G_01338,SS1G_01348,SS1G_01396,SS1G_01407,SS1G_01433,SS1G_01500,SS1…	SS1G_00001,SS1G_00027,SS1G_00059,SS1G_00098,SS1G_00138,SS1G_00140,SS1G_00190,SS1G_00272,SS1G_00306,SS1G_00327,SS1G_00426,SS1G_00432,SS1G_00451,SS1G_00528,SS1G_00542,SS1G_00560,SS1G_00597,SS1G_00606,SS1G_00619,SS1G_00637,SS1G_00638,SS1G_00646,SS1G_00709,SS1G_00820,SS1G_00902,SS1G_00983,SS1G_01011,SS1G_01105,SS1G_01266,SS1G_01273,SS1G_01338,SS1G_01348,SS1G_01396,SS1G_01407,SS1G_01433,SS1G_01500,SS1…
GO:0051301	cell division	biological_process	136/3129	167/4664	1.2138790491883	1.95357179742678e-05	0.00285157430889968	136	SS1G_00049,SS1G_00266,SS1G_00342,SS1G_00344,SS1G_00429,SS1G_00490,SS1G_00521,SS1G_00569,SS1G_00580,SS1G_00591,SS1G_00808,SS1G_00911,SS1G_00962,SS1G_00998,SS1G_01266,SS1G_01268,SS1G_01317,SS1G_01326,SS1G_01429,SS1G_01960,SS1G_02017,SS1G_02090,SS1G_02182,SS1G_02296,SS1G_02471,SS1G_02779,SS1G_02943,SS1G_03113,SS1G_03178,SS1G_03277,SS1G_03315,SS1G_03383,SS1G_03713,SS1G_04138,SS1G_04347,SS1G_04510,SS1…	SS1G_00049,SS1G_00266,SS1G_00342,SS1G_00344,SS1G_00429,SS1G_00490,SS1G_00521,SS1G_00569,SS1G_00580,SS1G_00591,SS1G_00808,SS1G_00911,SS1G_00962,SS1G_00998,SS1G_01266,SS1G_01268,SS1G_01317,SS1G_01326,SS1G_01429,SS1G_01960,SS1G_02017,SS1G_02090,SS1G_02182,SS1G_02296,SS1G_02471,SS1G_02779,SS1G_02943,SS1G_03113,SS1G_03178,SS1G_03277,SS1G_03315,SS1G_03383,SS1G_03713,SS1G_04138,SS1G_04347,SS1G_04510,SS1…
GO:0042273	ribosomal large subunit biogenesis	biological_process	43/3129	46/4664	1.39336084594328	2.04079297379607e-05	0.00293084203849681	43	SS1G_00005,SS1G_00023,SS1G_00108,SS1G_00145,SS1G_00436,SS1G_00535,SS1G_00789,SS1G_00845,SS1G_01154,SS1G_01564,SS1G_02092,SS1G_02099,SS1G_02508,SS1G_02581,SS1G_03082,SS1G_03766,SS1G_03964,SS1G_04356,SS1G_04532,SS1G_05283,SS1G_05502,SS1G_06141,SS1G_06566,SS1G_06617,SS1G_07557,SS1G_07742,SS1G_08495,SS1G_08782,SS1G_09093,SS1G_09678,SS1G_09681,SS1G_10239,SS1G_10315,SS1G_10519,SS1G_11436,SS1G_11556,SS1…	SS1G_00005,SS1G_00023,SS1G_00108,SS1G_00145,SS1G_00436,SS1G_00535,SS1G_00789,SS1G_00845,SS1G_01154,SS1G_01564,SS1G_02092,SS1G_02099,SS1G_02508,SS1G_02581,SS1G_03082,SS1G_03766,SS1G_03964,SS1G_04356,SS1G_04532,SS1G_05283,SS1G_05502,SS1G_06141,SS1G_06566,SS1G_06617,SS1G_07557,SS1G_07742,SS1G_08495,SS1G_08782,SS1G_09093,SS1G_09678,SS1G_09681,SS1G_10239,SS1G_10315,SS1G_10519,SS1G_11436,SS1G_11556,SS1…
GO:0010467	gene expression	biological_process	652/3129	896/4664	1.08465735287404	2.7550506294607e-05	0.00389380488963779	652	SS1G_00005,SS1G_00010,SS1G_00019,SS1G_00023,SS1G_00026,SS1G_00053,SS1G_00063,SS1G_00066,SS1G_00067,SS1G_00071,SS1G_00088,SS1G_00090,SS1G_00093,SS1G_00103,SS1G_00108,SS1G_00145,SS1G_00152,SS1G_00183,SS1G_00185,SS1G_00186,SS1G_00187,SS1G_00188,SS1G_00191,SS1G_00195,SS1G_00209,SS1G_00211,SS1G_00213,SS1G_00220,SS1G_00234,SS1G_00317,SS1G_00363,SS1G_00372,SS1G_00398,SS1G_00428,SS1G_00439,SS1G_00452,SS1…	SS1G_00005,SS1G_00010,SS1G_00019,SS1G_00023,SS1G_00026,SS1G_00053,SS1G_00063,SS1G_00066,SS1G_00067,SS1G_00071,SS1G_00088,SS1G_00090,SS1G_00093,SS1G_00103,SS1G_00108,SS1G_00145,SS1G_00152,SS1G_00183,SS1G_00185,SS1G_00186,SS1G_00187,SS1G_00188,SS1G_00191,SS1G_00195,SS1G_00209,SS1G_00211,SS1G_00213,SS1G_00220,SS1G_00234,SS1G_00317,SS1G_00363,SS1G_00372,SS1G_00398,SS1G_00428,SS1G_00439,SS1G_00452,SS1…
GO:0008152	metabolic process	biological_process	1981/3129	2858/4664	1.03317818971982	2.82443607244609e-05	0.00392949668579062	1981	SS1G_00001,SS1G_00002,SS1G_00005,SS1G_00010,SS1G_00016,SS1G_00019,SS1G_00023,SS1G_00026,SS1G_00027,SS1G_00037,SS1G_00047,SS1G_00048,SS1G_00052,SS1G_00053,SS1G_00059,SS1G_00063,SS1G_00066,SS1G_00067,SS1G_00071,SS1G_00088,SS1G_00089,SS1G_00090,SS1G_00093,SS1G_00098,SS1G_00101,SS1G_00103,SS1G_00106,SS1G_00108,SS1G_00114,SS1G_00138,SS1G_00140,SS1G_00145,SS1G_00152,SS1G_00164,SS1G_00169,SS1G_00183,SS1…	SS1G_00001,SS1G_00002,SS1G_00005,SS1G_00010,SS1G_00016,SS1G_00019,SS1G_00023,SS1G_00026,SS1G_00027,SS1G_00037,SS1G_00047,SS1G_00048,SS1G_00052,SS1G_00053,SS1G_00059,SS1G_00063,SS1G_00066,SS1G_00067,SS1G_00071,SS1G_00088,SS1G_00089,SS1G_00090,SS1G_00093,SS1G_00098,SS1G_00101,SS1G_00103,SS1G_00106,SS1G_00108,SS1G_00114,SS1G_00138,SS1G_00140,SS1G_00145,SS1G_00152,SS1G_00164,SS1G_00169,SS1G_00183,SS1…
GO:0044271	cellular nitrogen compound biosynthetic process	biological_process	564/3129	770/4664	1.09179564443227	3.28051249175456e-05	0.00449379741947425	564	SS1G_00001,SS1G_00005,SS1G_00010,SS1G_00023,SS1G_00047,SS1G_00053,SS1G_00066,SS1G_00067,SS1G_00088,SS1G_00090,SS1G_00093,SS1G_00103,SS1G_00108,SS1G_00140,SS1G_00145,SS1G_00164,SS1G_00183,SS1G_00186,SS1G_00187,SS1G_00188,SS1G_00190,SS1G_00191,SS1G_00192,SS1G_00195,SS1G_00209,SS1G_00211,SS1G_00213,SS1G_00220,SS1G_00234,SS1G_00306,SS1G_00398,SS1G_00429,SS1G_00502,SS1G_00535,SS1G_00544,SS1G_00552,SS1…	SS1G_00001,SS1G_00005,SS1G_00010,SS1G_00023,SS1G_00047,SS1G_00053,SS1G_00066,SS1G_00067,SS1G_00088,SS1G_00090,SS1G_00093,SS1G_00103,SS1G_00108,SS1G_00140,SS1G_00145,SS1G_00164,SS1G_00183,SS1G_00186,SS1G_00187,SS1G_00188,SS1G_00190,SS1G_00191,SS1G_00192,SS1G_00195,SS1G_00209,SS1G_00211,SS1G_00213,SS1G_00220,SS1G_00234,SS1G_00306,SS1G_00398,SS1G_00429,SS1G_00502,SS1G_00535,SS1G_00544,SS1G_00552,SS1…
GO:0009165	nucleotide biosynthetic process	biological_process	91/3129	108/4664	1.25594498301433	3.8085327900886e-05	0.0048444537089927	91	SS1G_00001,SS1G_00140,SS1G_00190,SS1G_00306,SS1G_00597,SS1G_00638,SS1G_01348,SS1G_01407,SS1G_01606,SS1G_01679,SS1G_01816,SS1G_01855,SS1G_02223,SS1G_02328,SS1G_02378,SS1G_02379,SS1G_02442,SS1G_02837,SS1G_02923,SS1G_03202,SS1G_03355,SS1G_03490,SS1G_03575,SS1G_03630,SS1G_03716,SS1G_03828,SS1G_04451,SS1G_04681,SS1G_05018,SS1G_05097,SS1G_05285,SS1G_05300,SS1G_05350,SS1G_05351,SS1G_05365,SS1G_05542,SS1…	SS1G_00001,SS1G_00140,SS1G_00190,SS1G_00306,SS1G_00597,SS1G_00638,SS1G_01348,SS1G_01407,SS1G_01606,SS1G_01679,SS1G_01816,SS1G_01855,SS1G_02223,SS1G_02328,SS1G_02378,SS1G_02379,SS1G_02442,SS1G_02837,SS1G_02923,SS1G_03202,SS1G_03355,SS1G_03490,SS1G_03575,SS1G_03630,SS1G_03716,SS1G_03828,SS1G_04451,SS1G_04681,SS1G_05018,SS1G_05097,SS1G_05285,SS1G_05300,SS1G_05350,SS1G_05351,SS1G_05365,SS1G_05542,SS1…
GO:1901293	nucleoside phosphate biosynthetic process	biological_process	91/3129	108/4664	1.25594498301433	3.8085327900886e-05	0.0048444537089927	91	SS1G_00001,SS1G_00140,SS1G_00190,SS1G_00306,SS1G_00597,SS1G_00638,SS1G_01348,SS1G_01407,SS1G_01606,SS1G_01679,SS1G_01816,SS1G_01855,SS1G_02223,SS1G_02328,SS1G_02378,SS1G_02379,SS1G_02442,SS1G_02837,SS1G_02923,SS1G_03202,SS1G_03355,SS1G_03490,SS1G_03575,SS1G_03630,SS1G_03716,SS1G_03828,SS1G_04451,SS1G_04681,SS1G_05018,SS1G_05097,SS1G_05285,SS1G_05300,SS1G_05350,SS1G_05351,SS1G_05365,SS1G_05542,SS1…	SS1G_00001,SS1G_00140,SS1G_00190,SS1G_00306,SS1G_00597,SS1G_00638,SS1G_01348,SS1G_01407,SS1G_01606,SS1G_01679,SS1G_01816,SS1G_01855,SS1G_02223,SS1G_02328,SS1G_02378,SS1G_02379,SS1G_02442,SS1G_02837,SS1G_02923,SS1G_03202,SS1G_03355,SS1G_03490,SS1G_03575,SS1G_03630,SS1G_03716,SS1G_03828,SS1G_04451,SS1G_04681,SS1G_05018,SS1G_05097,SS1G_05285,SS1G_05300,SS1G_05350,SS1G_05351,SS1G_05365,SS1G_05542,SS1…
GO:0007049	cell cycle	biological_process	261/3129	342/4664	1.13754184118013	7.12045741096273e-05	0.00873618470741264	261	SS1G_00049,SS1G_00052,SS1G_00107,SS1G_00164,SS1G_00204,SS1G_00213,SS1G_00266,SS1G_00304,SS1G_00342,SS1G_00344,SS1G_00429,SS1G_00433,SS1G_00490,SS1G_00521,SS1G_00560,SS1G_00565,SS1G_00569,SS1G_00580,SS1G_00591,SS1G_00606,SS1G_00630,SS1G_00673,SS1G_00808,SS1G_00874,SS1G_00911,SS1G_00975,SS1G_00998,SS1G_01022,SS1G_01053,SS1G_01074,SS1G_01121,SS1G_01151,SS1G_01263,SS1G_01266,SS1G_01268,SS1G_01278,SS1…	SS1G_00049,SS1G_00052,SS1G_00107,SS1G_00164,SS1G_00204,SS1G_00213,SS1G_00266,SS1G_00304,SS1G_00342,SS1G_00344,SS1G_00429,SS1G_00433,SS1G_00490,SS1G_00521,SS1G_00560,SS1G_00565,SS1G_00569,SS1G_00580,SS1G_00591,SS1G_00606,SS1G_00630,SS1G_00673,SS1G_00808,SS1G_00874,SS1G_00911,SS1G_00975,SS1G_00998,SS1G_01022,SS1G_01053,SS1G_01074,SS1G_01121,SS1G_01151,SS1G_01263,SS1G_01266,SS1G_01268,SS1G_01278,SS1…
GO:0006796	phosphate-containing compound metabolic process	biological_process	303/3129	401/4664	1.12629260979861	7.16241558446903e-05	0.00873618470741264	303	SS1G_00001,SS1G_00027,SS1G_00059,SS1G_00098,SS1G_00138,SS1G_00140,SS1G_00190,SS1G_00272,SS1G_00306,SS1G_00327,SS1G_00426,SS1G_00432,SS1G_00451,SS1G_00528,SS1G_00542,SS1G_00560,SS1G_00597,SS1G_00606,SS1G_00619,SS1G_00637,SS1G_00638,SS1G_00709,SS1G_00820,SS1G_00902,SS1G_00983,SS1G_01011,SS1G_01105,SS1G_01266,SS1G_01273,SS1G_01338,SS1G_01348,SS1G_01396,SS1G_01407,SS1G_01433,SS1G_01500,SS1G_01566,SS1…	SS1G_00001,SS1G_00027,SS1G_00059,SS1G_00098,SS1G_00138,SS1G_00140,SS1G_00190,SS1G_00272,SS1G_00306,SS1G_00327,SS1G_00426,SS1G_00432,SS1G_00451,SS1G_00528,SS1G_00542,SS1G_00560,SS1G_00597,SS1G_00606,SS1G_00619,SS1G_00637,SS1G_00638,SS1G_00709,SS1G_00820,SS1G_00902,SS1G_00983,SS1G_01011,SS1G_01105,SS1G_01266,SS1G_01273,SS1G_01338,SS1G_01348,SS1G_01396,SS1G_01407,SS1G_01433,SS1G_01500,SS1G_01566,SS1…
GO:0034645	cellular macromolecule biosynthetic process	biological_process	510/3129	696/4664	1.09222953240542	8.02336938434955e-05	0.0096540649997633	510	SS1G_00005,SS1G_00010,SS1G_00023,SS1G_00053,SS1G_00066,SS1G_00067,SS1G_00088,SS1G_00090,SS1G_00093,SS1G_00103,SS1G_00108,SS1G_00114,SS1G_00145,SS1G_00183,SS1G_00186,SS1G_00187,SS1G_00188,SS1G_00191,SS1G_00195,SS1G_00209,SS1G_00211,SS1G_00213,SS1G_00220,SS1G_00234,SS1G_00398,SS1G_00433,SS1G_00502,SS1G_00535,SS1G_00542,SS1G_00544,SS1G_00552,SS1G_00565,SS1G_00566,SS1G_00595,SS1G_00598,SS1G_00630,SS1…	SS1G_00005,SS1G_00010,SS1G_00023,SS1G_00053,SS1G_00066,SS1G_00067,SS1G_00088,SS1G_00090,SS1G_00093,SS1G_00103,SS1G_00108,SS1G_00114,SS1G_00145,SS1G_00183,SS1G_00186,SS1G_00187,SS1G_00188,SS1G_00191,SS1G_00195,SS1G_00209,SS1G_00211,SS1G_00213,SS1G_00220,SS1G_00234,SS1G_00398,SS1G_00433,SS1G_00502,SS1G_00535,SS1G_00542,SS1G_00544,SS1G_00552,SS1G_00565,SS1G_00566,SS1G_00595,SS1G_00598,SS1G_00630,SS1…
GO:0046390	ribose phosphate biosynthetic process	biological_process	65/3129	75/4664	1.29182912538617	8.50523586090554e-05	0.0100974160140671	65	SS1G_00140,SS1G_00190,SS1G_00306,SS1G_00597,SS1G_01348,SS1G_01407,SS1G_01606,SS1G_01679,SS1G_01816,SS1G_01855,SS1G_02328,SS1G_02378,SS1G_02379,SS1G_02442,SS1G_02923,SS1G_03202,SS1G_03355,SS1G_03630,SS1G_03716,SS1G_04681,SS1G_05097,SS1G_05285,SS1G_05300,SS1G_05350,SS1G_05351,SS1G_05365,SS1G_05687,SS1G_06272,SS1G_06348,SS1G_06789,SS1G_07055,SS1G_07527,SS1G_07793,SS1G_07853,SS1G_07886,SS1G_07887,SS1…	SS1G_00140,SS1G_00190,SS1G_00306,SS1G_00597,SS1G_01348,SS1G_01407,SS1G_01606,SS1G_01679,SS1G_01816,SS1G_01855,SS1G_02328,SS1G_02378,SS1G_02379,SS1G_02442,SS1G_02923,SS1G_03202,SS1G_03355,SS1G_03630,SS1G_03716,SS1G_04681,SS1G_05097,SS1G_05285,SS1G_05300,SS1G_05350,SS1G_05351,SS1G_05365,SS1G_05687,SS1G_06272,SS1G_06348,SS1G_06789,SS1G_07055,SS1G_07527,SS1G_07793,SS1G_07853,SS1G_07886,SS1G_07887,SS1…
GO:0009059	macromolecule biosynthetic process	biological_process	516/3129	705/4664	1.09097189639814	8.84083015096611e-05	0.0103577304821319	516	SS1G_00005,SS1G_00010,SS1G_00023,SS1G_00053,SS1G_00066,SS1G_00067,SS1G_00088,SS1G_00090,SS1G_00093,SS1G_00103,SS1G_00108,SS1G_00114,SS1G_00145,SS1G_00183,SS1G_00186,SS1G_00187,SS1G_00188,SS1G_00191,SS1G_00195,SS1G_00209,SS1G_00211,SS1G_00213,SS1G_00220,SS1G_00234,SS1G_00398,SS1G_00433,SS1G_00502,SS1G_00535,SS1G_00542,SS1G_00544,SS1G_00552,SS1G_00565,SS1G_00566,SS1G_00595,SS1G_00598,SS1G_00630,SS1…	SS1G_00005,SS1G_00010,SS1G_00023,SS1G_00053,SS1G_00066,SS1G_00067,SS1G_00088,SS1G_00090,SS1G_00093,SS1G_00103,SS1G_00108,SS1G_00114,SS1G_00145,SS1G_00183,SS1G_00186,SS1G_00187,SS1G_00188,SS1G_00191,SS1G_00195,SS1G_00209,SS1G_00211,SS1G_00213,SS1G_00220,SS1G_00234,SS1G_00398,SS1G_00433,SS1G_00502,SS1G_00535,SS1G_00542,SS1G_00544,SS1G_00552,SS1G_00565,SS1G_00566,SS1G_00595,SS1G_00598,SS1G_00630,SS1…
GO:0006403	RNA localization	biological_process	68/3129	79/4664	1.28302405831928	9.37693581650478e-05	0.0107041328859178	68	SS1G_00363,SS1G_00436,SS1G_00845,SS1G_00896,SS1G_01104,SS1G_01564,SS1G_01580,SS1G_01637,SS1G_03010,SS1G_03225,SS1G_03313,SS1G_03474,SS1G_03690,SS1G_03817,SS1G_03952,SS1G_03976,SS1G_04161,SS1G_04446,SS1G_04524,SS1G_04907,SS1G_05270,SS1G_05645,SS1G_05906,SS1G_06617,SS1G_06756,SS1G_06783,SS1G_06851,SS1G_07008,SS1G_07219,SS1G_07334,SS1G_07508,SS1G_07560,SS1G_07720,SS1G_07729,SS1G_08487,SS1G_08824,SS1…	SS1G_00363,SS1G_00436,SS1G_00845,SS1G_00896,SS1G_01104,SS1G_01564,SS1G_01580,SS1G_01637,SS1G_03010,SS1G_03225,SS1G_03313,SS1G_03474,SS1G_03690,SS1G_03817,SS1G_03952,SS1G_03976,SS1G_04161,SS1G_04446,SS1G_04524,SS1G_04907,SS1G_05270,SS1G_05645,SS1G_05906,SS1G_06617,SS1G_06756,SS1G_06783,SS1G_06851,SS1G_07008,SS1G_07219,SS1G_07334,SS1G_07508,SS1G_07560,SS1G_07720,SS1G_07729,SS1G_08487,SS1G_08824,SS1…
GO:0015980	energy derivation by oxidation of organic compounds	biological_process	68/3129	79/4664	1.28302405831928	9.37693581650478e-05	0.0107041328859178	68	SS1G_00138,SS1G_00902,SS1G_01396,SS1G_01625,SS1G_01661,SS1G_01767,SS1G_01976,SS1G_02230,SS1G_03202,SS1G_03473,SS1G_03999,SS1G_04160,SS1G_04242,SS1G_04384,SS1G_04889,SS1G_04899,SS1G_04924,SS1G_05243,SS1G_05583,SS1G_05934,SS1G_06172,SS1G_06173,SS1G_06246,SS1G_06854,SS1G_06893,SS1G_07313,SS1G_07524,SS1G_07599,SS1G_07702,SS1G_07730,SS1G_07794,SS1G_07796,SS1G_07818,SS1G_07857,SS1G_07864,SS1G_07889,SS1…	SS1G_00138,SS1G_00902,SS1G_01396,SS1G_01625,SS1G_01661,SS1G_01767,SS1G_01976,SS1G_02230,SS1G_03202,SS1G_03473,SS1G_03999,SS1G_04160,SS1G_04242,SS1G_04384,SS1G_04889,SS1G_04899,SS1G_04924,SS1G_05243,SS1G_05583,SS1G_05934,SS1G_06172,SS1G_06173,SS1G_06246,SS1G_06854,SS1G_06893,SS1G_07313,SS1G_07524,SS1G_07599,SS1G_07702,SS1G_07730,SS1G_07794,SS1G_07796,SS1G_07818,SS1G_07857,SS1G_07864,SS1G_07889,SS1…
GO:0019693	ribose phosphate metabolic process	biological_process	90/3129	108/4664	1.2421433897944	0.000100007730746425	0.0112717573995718	90	SS1G_00140,SS1G_00190,SS1G_00306,SS1G_00597,SS1G_01105,SS1G_01273,SS1G_01348,SS1G_01407,SS1G_01606,SS1G_01679,SS1G_01816,SS1G_01855,SS1G_02328,SS1G_02378,SS1G_02379,SS1G_02442,SS1G_02923,SS1G_03202,SS1G_03355,SS1G_03418,SS1G_03630,SS1G_03716,SS1G_03958,SS1G_03975,SS1G_04072,SS1G_04218,SS1G_04568,SS1G_04681,SS1G_05097,SS1G_05285,SS1G_05300,SS1G_05350,SS1G_05351,SS1G_05365,SS1G_05407,SS1G_05687,SS1…	SS1G_00140,SS1G_00190,SS1G_00306,SS1G_00597,SS1G_01105,SS1G_01273,SS1G_01348,SS1G_01407,SS1G_01606,SS1G_01679,SS1G_01816,SS1G_01855,SS1G_02328,SS1G_02378,SS1G_02379,SS1G_02442,SS1G_02923,SS1G_03202,SS1G_03355,SS1G_03418,SS1G_03630,SS1G_03716,SS1G_03958,SS1G_03975,SS1G_04072,SS1G_04218,SS1G_04568,SS1G_04681,SS1G_05097,SS1G_05285,SS1G_05300,SS1G_05350,SS1G_05351,SS1G_05365,SS1G_05407,SS1G_05687,SS1…
GO:0050657	nucleic acid transport	biological_process	64/3129	74/4664	1.28914340994878	0.000111059342092125	0.01205941929254	64	SS1G_00363,SS1G_00436,SS1G_00845,SS1G_00896,SS1G_01104,SS1G_01564,SS1G_01580,SS1G_01637,SS1G_03225,SS1G_03313,SS1G_03474,SS1G_03690,SS1G_03817,SS1G_03976,SS1G_04161,SS1G_04446,SS1G_04524,SS1G_04907,SS1G_05270,SS1G_05645,SS1G_05906,SS1G_06617,SS1G_06756,SS1G_06783,SS1G_06851,SS1G_07008,SS1G_07219,SS1G_07334,SS1G_07508,SS1G_07560,SS1G_07720,SS1G_07729,SS1G_08487,SS1G_08824,SS1G_09132,SS1G_09605,SS1…	SS1G_00363,SS1G_00436,SS1G_00845,SS1G_00896,SS1G_01104,SS1G_01564,SS1G_01580,SS1G_01637,SS1G_03225,SS1G_03313,SS1G_03474,SS1G_03690,SS1G_03817,SS1G_03976,SS1G_04161,SS1G_04446,SS1G_04524,SS1G_04907,SS1G_05270,SS1G_05645,SS1G_05906,SS1G_06617,SS1G_06756,SS1G_06783,SS1G_06851,SS1G_07008,SS1G_07219,SS1G_07334,SS1G_07508,SS1G_07560,SS1G_07720,SS1G_07729,SS1G_08487,SS1G_08824,SS1G_09132,SS1G_09605,SS1…
GO:0050658	RNA transport	biological_process	64/3129	74/4664	1.28914340994878	0.000111059342092125	0.01205941929254	64	SS1G_00363,SS1G_00436,SS1G_00845,SS1G_00896,SS1G_01104,SS1G_01564,SS1G_01580,SS1G_01637,SS1G_03225,SS1G_03313,SS1G_03474,SS1G_03690,SS1G_03817,SS1G_03976,SS1G_04161,SS1G_04446,SS1G_04524,SS1G_04907,SS1G_05270,SS1G_05645,SS1G_05906,SS1G_06617,SS1G_06756,SS1G_06783,SS1G_06851,SS1G_07008,SS1G_07219,SS1G_07334,SS1G_07508,SS1G_07560,SS1G_07720,SS1G_07729,SS1G_08487,SS1G_08824,SS1G_09132,SS1G_09605,SS1…	SS1G_00363,SS1G_00436,SS1G_00845,SS1G_00896,SS1G_01104,SS1G_01564,SS1G_01580,SS1G_01637,SS1G_03225,SS1G_03313,SS1G_03474,SS1G_03690,SS1G_03817,SS1G_03976,SS1G_04161,SS1G_04446,SS1G_04524,SS1G_04907,SS1G_05270,SS1G_05645,SS1G_05906,SS1G_06617,SS1G_06756,SS1G_06783,SS1G_06851,SS1G_07008,SS1G_07219,SS1G_07334,SS1G_07508,SS1G_07560,SS1G_07720,SS1G_07729,SS1G_08487,SS1G_08824,SS1G_09132,SS1G_09605,SS1…
GO:0051236	establishment of RNA localization	biological_process	64/3129	74/4664	1.28914340994878	0.000111059342092125	0.01205941929254	64	SS1G_00363,SS1G_00436,SS1G_00845,SS1G_00896,SS1G_01104,SS1G_01564,SS1G_01580,SS1G_01637,SS1G_03225,SS1G_03313,SS1G_03474,SS1G_03690,SS1G_03817,SS1G_03976,SS1G_04161,SS1G_04446,SS1G_04524,SS1G_04907,SS1G_05270,SS1G_05645,SS1G_05906,SS1G_06617,SS1G_06756,SS1G_06783,SS1G_06851,SS1G_07008,SS1G_07219,SS1G_07334,SS1G_07508,SS1G_07560,SS1G_07720,SS1G_07729,SS1G_08487,SS1G_08824,SS1G_09132,SS1G_09605,SS1…	SS1G_00363,SS1G_00436,SS1G_00845,SS1G_00896,SS1G_01104,SS1G_01564,SS1G_01580,SS1G_01637,SS1G_03225,SS1G_03313,SS1G_03474,SS1G_03690,SS1G_03817,SS1G_03976,SS1G_04161,SS1G_04446,SS1G_04524,SS1G_04907,SS1G_05270,SS1G_05645,SS1G_05906,SS1G_06617,SS1G_06756,SS1G_06783,SS1G_06851,SS1G_07008,SS1G_07219,SS1G_07334,SS1G_07508,SS1G_07560,SS1G_07720,SS1G_07729,SS1G_08487,SS1G_08824,SS1G_09132,SS1G_09605,SS1…
GO:0042255	ribosome assembly	biological_process	33/3129	35/4664	1.40539652102452	0.00013232919638605	0.0138618725249575	33	SS1G_00023,SS1G_00090,SS1G_00502,SS1G_00846,SS1G_01154,SS1G_02099,SS1G_03964,SS1G_05502,SS1G_06488,SS1G_06566,SS1G_07066,SS1G_07712,SS1G_07742,SS1G_08220,SS1G_08275,SS1G_08495,SS1G_09093,SS1G_09262,SS1G_09423,SS1G_09568,SS1G_09678,SS1G_09681,SS1G_10315,SS1G_10493,SS1G_11436,SS1G_12211,SS1G_12479,SS1G_12501,SS1G_12876,SS1G_13564,SS1G_13924,SS1G_14194,SS1G_14385	SS1G_00023,SS1G_00090,SS1G_00502,SS1G_00846,SS1G_01154,SS1G_02099,SS1G_03964,SS1G_05502,SS1G_06488,SS1G_06566,SS1G_07066,SS1G_07712,SS1G_07742,SS1G_08220,SS1G_08275,SS1G_08495,SS1G_09093,SS1G_09262,SS1G_09423,SS1G_09568,SS1G_09678,SS1G_09681,SS1G_10315,SS1G_10493,SS1G_11436,SS1G_12211,SS1G_12479,SS1G_12501,SS1G_12876,SS1G_13564,SS1G_13924,SS1G_14194,SS1G_14385
GO:0006753	nucleoside phosphate metabolic process	biological_process	123/3129	153/4664	1.19830303486048	0.00015163219196682	0.0156992213636345	123	SS1G_00001,SS1G_00140,SS1G_00190,SS1G_00306,SS1G_00597,SS1G_00638,SS1G_00820,SS1G_01105,SS1G_01273,SS1G_01348,SS1G_01407,SS1G_01606,SS1G_01679,SS1G_01816,SS1G_01855,SS1G_02223,SS1G_02328,SS1G_02378,SS1G_02379,SS1G_02442,SS1G_02837,SS1G_02923,SS1G_02978,SS1G_03202,SS1G_03210,SS1G_03355,SS1G_03490,SS1G_03575,SS1G_03630,SS1G_03716,SS1G_03828,SS1G_03958,SS1G_03975,SS1G_04072,SS1G_04218,SS1G_04451,SS1…	SS1G_00001,SS1G_00140,SS1G_00190,SS1G_00306,SS1G_00597,SS1G_00638,SS1G_00820,SS1G_01105,SS1G_01273,SS1G_01348,SS1G_01407,SS1G_01606,SS1G_01679,SS1G_01816,SS1G_01855,SS1G_02223,SS1G_02328,SS1G_02378,SS1G_02379,SS1G_02442,SS1G_02837,SS1G_02923,SS1G_02978,SS1G_03202,SS1G_03210,SS1G_03355,SS1G_03490,SS1G_03575,SS1G_03630,SS1G_03716,SS1G_03828,SS1G_03958,SS1G_03975,SS1G_04072,SS1G_04218,SS1G_04451,SS1…
GO:0044237	cellular metabolic process	biological_process	1807/3129	2609/4664	1.03237398483333	0.000214417318609827	0.0216951341466125	1807	SS1G_00001,SS1G_00002,SS1G_00005,SS1G_00010,SS1G_00016,SS1G_00019,SS1G_00023,SS1G_00026,SS1G_00027,SS1G_00047,SS1G_00048,SS1G_00052,SS1G_00053,SS1G_00059,SS1G_00063,SS1G_00066,SS1G_00067,SS1G_00071,SS1G_00088,SS1G_00089,SS1G_00090,SS1G_00093,SS1G_00098,SS1G_00103,SS1G_00106,SS1G_00108,SS1G_00114,SS1G_00138,SS1G_00140,SS1G_00145,SS1G_00152,SS1G_00164,SS1G_00169,SS1G_00183,SS1G_00185,SS1G_00186,SS1…	SS1G_00001,SS1G_00002,SS1G_00005,SS1G_00010,SS1G_00016,SS1G_00019,SS1G_00023,SS1G_00026,SS1G_00027,SS1G_00047,SS1G_00048,SS1G_00052,SS1G_00053,SS1G_00059,SS1G_00063,SS1G_00066,SS1G_00067,SS1G_00071,SS1G_00088,SS1G_00089,SS1G_00090,SS1G_00093,SS1G_00098,SS1G_00103,SS1G_00106,SS1G_00108,SS1G_00114,SS1G_00138,SS1G_00140,SS1G_00145,SS1G_00152,SS1G_00164,SS1G_00169,SS1G_00183,SS1G_00185,SS1G_00186,SS1…
GO:0009117	nucleotide metabolic process	biological_process	121/3129	151/4664	1.19443192184203	0.000223383399489654	0.0219029798128103	121	SS1G_00001,SS1G_00140,SS1G_00190,SS1G_00306,SS1G_00597,SS1G_00638,SS1G_00820,SS1G_01105,SS1G_01273,SS1G_01348,SS1G_01407,SS1G_01606,SS1G_01679,SS1G_01816,SS1G_01855,SS1G_02223,SS1G_02328,SS1G_02378,SS1G_02379,SS1G_02442,SS1G_02837,SS1G_02923,SS1G_02978,SS1G_03202,SS1G_03210,SS1G_03355,SS1G_03490,SS1G_03575,SS1G_03630,SS1G_03716,SS1G_03828,SS1G_03958,SS1G_03975,SS1G_04072,SS1G_04218,SS1G_04451,SS1…	SS1G_00001,SS1G_00140,SS1G_00190,SS1G_00306,SS1G_00597,SS1G_00638,SS1G_00820,SS1G_01105,SS1G_01273,SS1G_01348,SS1G_01407,SS1G_01606,SS1G_01679,SS1G_01816,SS1G_01855,SS1G_02223,SS1G_02328,SS1G_02378,SS1G_02379,SS1G_02442,SS1G_02837,SS1G_02923,SS1G_02978,SS1G_03202,SS1G_03210,SS1G_03355,SS1G_03490,SS1G_03575,SS1G_03630,SS1G_03716,SS1G_03828,SS1G_03958,SS1G_03975,SS1G_04072,SS1G_04218,SS1G_04451,SS1…
GO:0009132	nucleoside diphosphate metabolic process	biological_process	21/3129	21/4664	1.49057206775328	0.000223851208778722	0.0219029798128103	21	SS1G_01105,SS1G_01273,SS1G_01606,SS1G_01679,SS1G_04072,SS1G_04218,SS1G_04568,SS1G_05407,SS1G_06400,SS1G_06561,SS1G_06687,SS1G_07798,SS1G_09611,SS1G_09626,SS1G_11015,SS1G_11343,SS1G_11433,SS1G_11481,SS1G_12834,SS1G_14074,SS1G_14456	SS1G_01105,SS1G_01273,SS1G_01606,SS1G_01679,SS1G_04072,SS1G_04218,SS1G_04568,SS1G_05407,SS1G_06400,SS1G_06561,SS1G_06687,SS1G_07798,SS1G_09611,SS1G_09626,SS1G_11015,SS1G_11343,SS1G_11433,SS1G_11481,SS1G_12834,SS1G_14074,SS1G_14456
GO:0043170	macromolecule metabolic process	biological_process	1167/3129	1660/4664	1.04789012233016	0.00027860595049308	0.0261127092967409	1167	SS1G_00005,SS1G_00010,SS1G_00019,SS1G_00023,SS1G_00026,SS1G_00027,SS1G_00047,SS1G_00052,SS1G_00053,SS1G_00059,SS1G_00063,SS1G_00066,SS1G_00067,SS1G_00071,SS1G_00088,SS1G_00090,SS1G_00093,SS1G_00098,SS1G_00103,SS1G_00108,SS1G_00114,SS1G_00145,SS1G_00152,SS1G_00169,SS1G_00183,SS1G_00185,SS1G_00186,SS1G_00187,SS1G_00188,SS1G_00191,SS1G_00195,SS1G_00209,SS1G_00211,SS1G_00212,SS1G_00213,SS1G_00220,SS1…	SS1G_00005,SS1G_00010,SS1G_00019,SS1G_00023,SS1G_00026,SS1G_00027,SS1G_00047,SS1G_00052,SS1G_00053,SS1G_00059,SS1G_00063,SS1G_00066,SS1G_00067,SS1G_00071,SS1G_00088,SS1G_00090,SS1G_00093,SS1G_00098,SS1G_00103,SS1G_00108,SS1G_00114,SS1G_00145,SS1G_00152,SS1G_00169,SS1G_00183,SS1G_00185,SS1G_00186,SS1G_00187,SS1G_00188,SS1G_00191,SS1G_00195,SS1G_00209,SS1G_00211,SS1G_00212,SS1G_00213,SS1G_00220,SS1…
GO:0009260	ribonucleotide biosynthetic process	biological_process	60/3129	70/4664	1.27763320093138	0.000316386302213078	0.029344829530263	60	SS1G_00140,SS1G_00190,SS1G_00306,SS1G_00597,SS1G_01348,SS1G_01407,SS1G_01606,SS1G_01679,SS1G_01816,SS1G_01855,SS1G_02328,SS1G_02378,SS1G_02379,SS1G_02442,SS1G_02923,SS1G_03202,SS1G_03355,SS1G_03630,SS1G_03716,SS1G_04681,SS1G_05097,SS1G_05285,SS1G_05300,SS1G_05350,SS1G_05351,SS1G_05365,SS1G_05687,SS1G_06272,SS1G_06348,SS1G_06789,SS1G_07055,SS1G_07527,SS1G_07793,SS1G_07853,SS1G_07886,SS1G_07887,SS1…	SS1G_00140,SS1G_00190,SS1G_00306,SS1G_00597,SS1G_01348,SS1G_01407,SS1G_01606,SS1G_01679,SS1G_01816,SS1G_01855,SS1G_02328,SS1G_02378,SS1G_02379,SS1G_02442,SS1G_02923,SS1G_03202,SS1G_03355,SS1G_03630,SS1G_03716,SS1G_04681,SS1G_05097,SS1G_05285,SS1G_05300,SS1G_05350,SS1G_05351,SS1G_05365,SS1G_05687,SS1G_06272,SS1G_06348,SS1G_06789,SS1G_07055,SS1G_07527,SS1G_07793,SS1G_07853,SS1G_07886,SS1G_07887,SS1…
GO:0009259	ribonucleotide metabolic process	biological_process	84/3129	102/4664	1.22752993814976	0.00038462077003651	0.035305807591805	84	SS1G_00140,SS1G_00190,SS1G_00306,SS1G_00597,SS1G_01105,SS1G_01273,SS1G_01348,SS1G_01407,SS1G_01606,SS1G_01679,SS1G_01816,SS1G_01855,SS1G_02328,SS1G_02378,SS1G_02379,SS1G_02442,SS1G_02923,SS1G_03202,SS1G_03355,SS1G_03630,SS1G_03716,SS1G_03958,SS1G_03975,SS1G_04072,SS1G_04218,SS1G_04568,SS1G_04681,SS1G_05097,SS1G_05285,SS1G_05300,SS1G_05350,SS1G_05351,SS1G_05365,SS1G_05407,SS1G_05687,SS1G_06018,SS1…	SS1G_00140,SS1G_00190,SS1G_00306,SS1G_00597,SS1G_01105,SS1G_01273,SS1G_01348,SS1G_01407,SS1G_01606,SS1G_01679,SS1G_01816,SS1G_01855,SS1G_02328,SS1G_02378,SS1G_02379,SS1G_02442,SS1G_02923,SS1G_03202,SS1G_03355,SS1G_03630,SS1G_03716,SS1G_03958,SS1G_03975,SS1G_04072,SS1G_04218,SS1G_04568,SS1G_04681,SS1G_05097,SS1G_05285,SS1G_05300,SS1G_05350,SS1G_05351,SS1G_05365,SS1G_05407,SS1G_05687,SS1G_06018,SS1…
GO:1901576	organic substance biosynthetic process	biological_process	905/3129	1277/4664	1.05635686868967	0.000390541181882989	0.0354834559539401	905	SS1G_00001,SS1G_00005,SS1G_00010,SS1G_00016,SS1G_00023,SS1G_00047,SS1G_00053,SS1G_00066,SS1G_00067,SS1G_00088,SS1G_00089,SS1G_00090,SS1G_00093,SS1G_00103,SS1G_00108,SS1G_00114,SS1G_00140,SS1G_00145,SS1G_00164,SS1G_00183,SS1G_00186,SS1G_00187,SS1G_00188,SS1G_00190,SS1G_00191,SS1G_00192,SS1G_00195,SS1G_00209,SS1G_00211,SS1G_00213,SS1G_00220,SS1G_00234,SS1G_00301,SS1G_00305,SS1G_00306,SS1G_00327,SS1…	SS1G_00001,SS1G_00005,SS1G_00010,SS1G_00016,SS1G_00023,SS1G_00047,SS1G_00053,SS1G_00066,SS1G_00067,SS1G_00088,SS1G_00089,SS1G_00090,SS1G_00093,SS1G_00103,SS1G_00108,SS1G_00114,SS1G_00140,SS1G_00145,SS1G_00164,SS1G_00183,SS1G_00186,SS1G_00187,SS1G_00188,SS1G_00190,SS1G_00191,SS1G_00192,SS1G_00195,SS1G_00209,SS1G_00211,SS1G_00213,SS1G_00220,SS1G_00234,SS1G_00301,SS1G_00305,SS1G_00306,SS1G_00327,SS1…
GO:0051028	mRNA transport	biological_process	45/3129	51/4664	1.3152106480176	0.00045644468746059	0.0410523585570615	45	SS1G_00363,SS1G_00436,SS1G_00896,SS1G_01104,SS1G_01580,SS1G_01637,SS1G_03225,SS1G_03313,SS1G_03474,SS1G_03690,SS1G_03817,SS1G_03976,SS1G_04446,SS1G_04907,SS1G_05270,SS1G_05906,SS1G_06756,SS1G_06783,SS1G_06851,SS1G_07008,SS1G_07219,SS1G_07560,SS1G_07720,SS1G_07729,SS1G_08824,SS1G_09132,SS1G_09605,SS1G_10291,SS1G_10330,SS1G_10552,SS1G_10967,SS1G_11024,SS1G_11309,SS1G_11425,SS1G_11920,SS1G_12129,SS1…	SS1G_00363,SS1G_00436,SS1G_00896,SS1G_01104,SS1G_01580,SS1G_01637,SS1G_03225,SS1G_03313,SS1G_03474,SS1G_03690,SS1G_03817,SS1G_03976,SS1G_04446,SS1G_04907,SS1G_05270,SS1G_05906,SS1G_06756,SS1G_06783,SS1G_06851,SS1G_07008,SS1G_07219,SS1G_07560,SS1G_07720,SS1G_07729,SS1G_08824,SS1G_09132,SS1G_09605,SS1G_10291,SS1G_10330,SS1G_10552,SS1G_10967,SS1G_11024,SS1G_11309,SS1G_11425,SS1G_11920,SS1G_12129,SS1…
GO:0055114	oxidation-reduction process	biological_process	117/3129	147/4664	1.18637368657914	0.000475599112460993	0.0423473449735268	117	SS1G_00138,SS1G_00589,SS1G_00709,SS1G_00902,SS1G_00908,SS1G_00989,SS1G_01361,SS1G_01396,SS1G_01597,SS1G_01625,SS1G_01661,SS1G_01767,SS1G_01843,SS1G_01844,SS1G_01976,SS1G_02209,SS1G_02230,SS1G_02923,SS1G_03106,SS1G_03202,SS1G_03309,SS1G_03473,SS1G_03999,SS1G_04160,SS1G_04217,SS1G_04242,SS1G_04310,SS1G_04384,SS1G_04722,SS1G_04794,SS1G_04889,SS1G_04899,SS1G_04924,SS1G_05243,SS1G_05583,SS1G_05661,SS1…	SS1G_00138,SS1G_00589,SS1G_00709,SS1G_00902,SS1G_00908,SS1G_00989,SS1G_01361,SS1G_01396,SS1G_01597,SS1G_01625,SS1G_01661,SS1G_01767,SS1G_01843,SS1G_01844,SS1G_01976,SS1G_02209,SS1G_02230,SS1G_02923,SS1G_03106,SS1G_03202,SS1G_03309,SS1G_03473,SS1G_03999,SS1G_04160,SS1G_04217,SS1G_04242,SS1G_04310,SS1G_04384,SS1G_04722,SS1G_04794,SS1G_04889,SS1G_04899,SS1G_04924,SS1G_05243,SS1G_05583,SS1G_05661,SS1…
GO:0042274	ribosomal small subunit biogenesis	biological_process	54/3129	63/4664	1.27763320093138	0.000637294242616051	0.0561828508539933	54	SS1G_00088,SS1G_00090,SS1G_00209,SS1G_00317,SS1G_00502,SS1G_00678,SS1G_00846,SS1G_00972,SS1G_01408,SS1G_03075,SS1G_03095,SS1G_03122,SS1G_03815,SS1G_04139,SS1G_04161,SS1G_04436,SS1G_04907,SS1G_04983,SS1G_05011,SS1G_05099,SS1G_05100,SS1G_05744,SS1G_06488,SS1G_07406,SS1G_07557,SS1G_07712,SS1G_07873,SS1G_08220,SS1G_08275,SS1G_08606,SS1G_08841,SS1G_09262,SS1G_09423,SS1G_09568,SS1G_09888,SS1G_10239,SS1…	SS1G_00088,SS1G_00090,SS1G_00209,SS1G_00317,SS1G_00502,SS1G_00678,SS1G_00846,SS1G_00972,SS1G_01408,SS1G_03075,SS1G_03095,SS1G_03122,SS1G_03815,SS1G_04139,SS1G_04161,SS1G_04436,SS1G_04907,SS1G_04983,SS1G_05011,SS1G_05099,SS1G_05100,SS1G_05744,SS1G_06488,SS1G_07406,SS1G_07557,SS1G_07712,SS1G_07873,SS1G_08220,SS1G_08275,SS1G_08606,SS1G_08841,SS1G_09262,SS1G_09423,SS1G_09568,SS1G_09888,SS1G_10239,SS1…
GO:0090407	organophosphate biosynthetic process	biological_process	155/3129	200/4664	1.15519335250879	0.000653158666838196	0.0570169095051696	155	SS1G_00001,SS1G_00140,SS1G_00190,SS1G_00306,SS1G_00327,SS1G_00426,SS1G_00432,SS1G_00542,SS1G_00597,SS1G_00619,SS1G_00638,SS1G_00983,SS1G_01011,SS1G_01348,SS1G_01407,SS1G_01500,SS1G_01566,SS1G_01606,SS1G_01679,SS1G_01809,SS1G_01816,SS1G_01855,SS1G_02223,SS1G_02328,SS1G_02378,SS1G_02379,SS1G_02442,SS1G_02554,SS1G_02556,SS1G_02670,SS1G_02837,SS1G_02923,SS1G_03202,SS1G_03355,SS1G_03490,SS1G_03575,SS1…	SS1G_00001,SS1G_00140,SS1G_00190,SS1G_00306,SS1G_00327,SS1G_00426,SS1G_00432,SS1G_00542,SS1G_00597,SS1G_00619,SS1G_00638,SS1G_00983,SS1G_01011,SS1G_01348,SS1G_01407,SS1G_01500,SS1G_01566,SS1G_01606,SS1G_01679,SS1G_01809,SS1G_01816,SS1G_01855,SS1G_02223,SS1G_02328,SS1G_02378,SS1G_02379,SS1G_02442,SS1G_02554,SS1G_02556,SS1G_02670,SS1G_02837,SS1G_02923,SS1G_03202,SS1G_03355,SS1G_03490,SS1G_03575,SS1…
GO:0019637	organophosphate metabolic process	biological_process	220/3129	291/4664	1.12689297218461	0.000698338047986123	0.0597884805698888	220	SS1G_00001,SS1G_00140,SS1G_00190,SS1G_00272,SS1G_00306,SS1G_00327,SS1G_00426,SS1G_00432,SS1G_00451,SS1G_00542,SS1G_00597,SS1G_00619,SS1G_00638,SS1G_00709,SS1G_00820,SS1G_00983,SS1G_01011,SS1G_01105,SS1G_01273,SS1G_01338,SS1G_01348,SS1G_01407,SS1G_01500,SS1G_01566,SS1G_01606,SS1G_01621,SS1G_01679,SS1G_01809,SS1G_01816,SS1G_01844,SS1G_01855,SS1G_02192,SS1G_02203,SS1G_02223,SS1G_02328,SS1G_02378,SS1…	SS1G_00001,SS1G_00140,SS1G_00190,SS1G_00272,SS1G_00306,SS1G_00327,SS1G_00426,SS1G_00432,SS1G_00451,SS1G_00542,SS1G_00597,SS1G_00619,SS1G_00638,SS1G_00709,SS1G_00820,SS1G_00983,SS1G_01011,SS1G_01105,SS1G_01273,SS1G_01338,SS1G_01348,SS1G_01407,SS1G_01500,SS1G_01566,SS1G_01606,SS1G_01621,SS1G_01679,SS1G_01809,SS1G_01816,SS1G_01844,SS1G_01855,SS1G_02192,SS1G_02203,SS1G_02223,SS1G_02328,SS1G_02378,SS1…
GO:0006996	organelle organization	biological_process	413/3129	566/4664	1.08764357594011	0.000763651356191452	0.0623812080323733	413	SS1G_00023,SS1G_00027,SS1G_00090,SS1G_00107,SS1G_00191,SS1G_00202,SS1G_00234,SS1G_00266,SS1G_00282,SS1G_00304,SS1G_00312,SS1G_00429,SS1G_00431,SS1G_00439,SS1G_00479,SS1G_00490,SS1G_00494,SS1G_00502,SS1G_00520,SS1G_00521,SS1G_00522,SS1G_00566,SS1G_00593,SS1G_00608,SS1G_00637,SS1G_00700,SS1G_00796,SS1G_00802,SS1G_00808,SS1G_00845,SS1G_00846,SS1G_00880,SS1G_00885,SS1G_00897,SS1G_00939,SS1G_00975,SS1…	SS1G_00023,SS1G_00027,SS1G_00090,SS1G_00107,SS1G_00191,SS1G_00202,SS1G_00234,SS1G_00266,SS1G_00282,SS1G_00304,SS1G_00312,SS1G_00429,SS1G_00431,SS1G_00439,SS1G_00479,SS1G_00490,SS1G_00494,SS1G_00502,SS1G_00520,SS1G_00521,SS1G_00522,SS1G_00566,SS1G_00593,SS1G_00608,SS1G_00637,SS1G_00700,SS1G_00796,SS1G_00802,SS1G_00808,SS1G_00845,SS1G_00846,SS1G_00880,SS1G_00885,SS1G_00897,SS1G_00939,SS1G_00975,SS1…
GO:0045333	cellular respiration	biological_process	59/3129	70/4664	1.25633931424919	0.000904793420930354	0.072716216323589	59	SS1G_00138,SS1G_00902,SS1G_01396,SS1G_01625,SS1G_01661,SS1G_01767,SS1G_01976,SS1G_02230,SS1G_03202,SS1G_03473,SS1G_03999,SS1G_04160,SS1G_04384,SS1G_04889,SS1G_04899,SS1G_04924,SS1G_05243,SS1G_05583,SS1G_05934,SS1G_06172,SS1G_06173,SS1G_06246,SS1G_06854,SS1G_06893,SS1G_07524,SS1G_07702,SS1G_07730,SS1G_07796,SS1G_07857,SS1G_07864,SS1G_08646,SS1G_08945,SS1G_08975,SS1G_09058,SS1G_09958,SS1G_10144,SS1…	SS1G_00138,SS1G_00902,SS1G_01396,SS1G_01625,SS1G_01661,SS1G_01767,SS1G_01976,SS1G_02230,SS1G_03202,SS1G_03473,SS1G_03999,SS1G_04160,SS1G_04384,SS1G_04889,SS1G_04899,SS1G_04924,SS1G_05243,SS1G_05583,SS1G_05934,SS1G_06172,SS1G_06173,SS1G_06246,SS1G_06854,SS1G_06893,SS1G_07524,SS1G_07702,SS1G_07730,SS1G_07796,SS1G_07857,SS1G_07864,SS1G_08646,SS1G_08945,SS1G_08975,SS1G_09058,SS1G_09958,SS1G_10144,SS1…
GO:0016310	phosphorylation	biological_process	97/3129	121/4664	1.19492140968651	0.000911670623776547	0.072716216323589	97	SS1G_00027,SS1G_00059,SS1G_00098,SS1G_00138,SS1G_00560,SS1G_00606,SS1G_00637,SS1G_00902,SS1G_01105,SS1G_01266,SS1G_01273,SS1G_01338,SS1G_01396,SS1G_01433,SS1G_01661,SS1G_01679,SS1G_01767,SS1G_02192,SS1G_02450,SS1G_02943,SS1G_02954,SS1G_03171,SS1G_03194,SS1G_03202,SS1G_03455,SS1G_03473,SS1G_03789,SS1G_03818,SS1G_03999,SS1G_04069,SS1G_04072,SS1G_04568,SS1G_04596,SS1G_04889,SS1G_05114,SS1G_05407,SS1…	SS1G_00027,SS1G_00059,SS1G_00098,SS1G_00138,SS1G_00560,SS1G_00606,SS1G_00637,SS1G_00902,SS1G_01105,SS1G_01266,SS1G_01273,SS1G_01338,SS1G_01396,SS1G_01433,SS1G_01661,SS1G_01679,SS1G_01767,SS1G_02192,SS1G_02450,SS1G_02943,SS1G_02954,SS1G_03171,SS1G_03194,SS1G_03202,SS1G_03455,SS1G_03473,SS1G_03789,SS1G_03818,SS1G_03999,SS1G_04069,SS1G_04072,SS1G_04568,SS1G_04596,SS1G_04889,SS1G_05114,SS1G_05407,SS1…
GO:0016043	cellular component organization	biological_process	596/3129	832/4664	1.06776556776557	0.00108691046341129	0.0819536539747823	596	SS1G_00010,SS1G_00023,SS1G_00027,SS1G_00052,SS1G_00090,SS1G_00107,SS1G_00191,SS1G_00202,SS1G_00234,SS1G_00236,SS1G_00266,SS1G_00282,SS1G_00304,SS1G_00312,SS1G_00429,SS1G_00431,SS1G_00439,SS1G_00468,SS1G_00471,SS1G_00478,SS1G_00479,SS1G_00490,SS1G_00494,SS1G_00501,SS1G_00502,SS1G_00520,SS1G_00521,SS1G_00522,SS1G_00566,SS1G_00580,SS1G_00593,SS1G_00608,SS1G_00637,SS1G_00646,SS1G_00700,SS1G_00796,SS1…	SS1G_00010,SS1G_00023,SS1G_00027,SS1G_00052,SS1G_00090,SS1G_00107,SS1G_00191,SS1G_00202,SS1G_00234,SS1G_00236,SS1G_00266,SS1G_00282,SS1G_00304,SS1G_00312,SS1G_00429,SS1G_00431,SS1G_00439,SS1G_00468,SS1G_00471,SS1G_00478,SS1G_00479,SS1G_00490,SS1G_00494,SS1G_00501,SS1G_00502,SS1G_00520,SS1G_00521,SS1G_00522,SS1G_00566,SS1G_00580,SS1G_00593,SS1G_00608,SS1G_00637,SS1G_00646,SS1G_00700,SS1G_00796,SS1…
GO:0006396	RNA processing	biological_process	284/3129	383/4664	1.10528059332097	0.00108926878492291	0.0819536539747823	284	SS1G_00005,SS1G_00019,SS1G_00063,SS1G_00071,SS1G_00088,SS1G_00090,SS1G_00145,SS1G_00152,SS1G_00185,SS1G_00209,SS1G_00211,SS1G_00317,SS1G_00363,SS1G_00439,SS1G_00452,SS1G_00478,SS1G_00494,SS1G_00535,SS1G_00566,SS1G_00665,SS1G_00678,SS1G_00789,SS1G_00947,SS1G_00969,SS1G_00972,SS1G_00987,SS1G_01039,SS1G_01195,SS1G_01351,SS1G_01371,SS1G_01405,SS1G_01408,SS1G_01423,SS1G_01524,SS1G_01560,SS1G_01564,SS1…	SS1G_00005,SS1G_00019,SS1G_00063,SS1G_00071,SS1G_00088,SS1G_00090,SS1G_00145,SS1G_00152,SS1G_00185,SS1G_00209,SS1G_00211,SS1G_00317,SS1G_00363,SS1G_00439,SS1G_00452,SS1G_00478,SS1G_00494,SS1G_00535,SS1G_00566,SS1G_00665,SS1G_00678,SS1G_00789,SS1G_00947,SS1G_00969,SS1G_00972,SS1G_00987,SS1G_01039,SS1G_01195,SS1G_01351,SS1G_01371,SS1G_01405,SS1G_01408,SS1G_01423,SS1G_01524,SS1G_01560,SS1G_01564,SS1…
GO:0006165	nucleoside diphosphate phosphorylation	biological_process	17/3129	17/4664	1.49057206775328	0.00111370082333206	0.0819536539747823	17	SS1G_01105,SS1G_01273,SS1G_01679,SS1G_04072,SS1G_04568,SS1G_05407,SS1G_06400,SS1G_06561,SS1G_06687,SS1G_07798,SS1G_09626,SS1G_11015,SS1G_11343,SS1G_11433,SS1G_12834,SS1G_14074,SS1G_14456	SS1G_01105,SS1G_01273,SS1G_01679,SS1G_04072,SS1G_04568,SS1G_05407,SS1G_06400,SS1G_06561,SS1G_06687,SS1G_07798,SS1G_09626,SS1G_11015,SS1G_11343,SS1G_11433,SS1G_12834,SS1G_14074,SS1G_14456
GO:0009135	purine nucleoside diphosphate metabolic process	biological_process	17/3129	17/4664	1.49057206775328	0.00111370082333206	0.0819536539747823	17	SS1G_01105,SS1G_01273,SS1G_01606,SS1G_04072,SS1G_04568,SS1G_05407,SS1G_06400,SS1G_06561,SS1G_06687,SS1G_07798,SS1G_09626,SS1G_11015,SS1G_11343,SS1G_11433,SS1G_12834,SS1G_14074,SS1G_14456	SS1G_01105,SS1G_01273,SS1G_01606,SS1G_04072,SS1G_04568,SS1G_05407,SS1G_06400,SS1G_06561,SS1G_06687,SS1G_07798,SS1G_09626,SS1G_11015,SS1G_11343,SS1G_11433,SS1G_12834,SS1G_14074,SS1G_14456
GO:0009179	purine ribonucleoside diphosphate metabolic process	biological_process	17/3129	17/4664	1.49057206775328	0.00111370082333206	0.0819536539747823	17	SS1G_01105,SS1G_01273,SS1G_01606,SS1G_04072,SS1G_04568,SS1G_05407,SS1G_06400,SS1G_06561,SS1G_06687,SS1G_07798,SS1G_09626,SS1G_11015,SS1G_11343,SS1G_11433,SS1G_12834,SS1G_14074,SS1G_14456	SS1G_01105,SS1G_01273,SS1G_01606,SS1G_04072,SS1G_04568,SS1G_05407,SS1G_06400,SS1G_06561,SS1G_06687,SS1G_07798,SS1G_09626,SS1G_11015,SS1G_11343,SS1G_11433,SS1G_12834,SS1G_14074,SS1G_14456
GO:0009185	ribonucleoside diphosphate metabolic process	biological_process	17/3129	17/4664	1.49057206775328	0.00111370082333206	0.0819536539747823	17	SS1G_01105,SS1G_01273,SS1G_01606,SS1G_04072,SS1G_04568,SS1G_05407,SS1G_06400,SS1G_06561,SS1G_06687,SS1G_07798,SS1G_09626,SS1G_11015,SS1G_11343,SS1G_11433,SS1G_12834,SS1G_14074,SS1G_14456	SS1G_01105,SS1G_01273,SS1G_01606,SS1G_04072,SS1G_04568,SS1G_05407,SS1G_06400,SS1G_06561,SS1G_06687,SS1G_07798,SS1G_09626,SS1G_11015,SS1G_11343,SS1G_11433,SS1G_12834,SS1G_14074,SS1G_14456
GO:0046031	ADP metabolic process	biological_process	17/3129	17/4664	1.49057206775328	0.00111370082333206	0.0819536539747823	17	SS1G_01105,SS1G_01273,SS1G_01606,SS1G_04072,SS1G_04568,SS1G_05407,SS1G_06400,SS1G_06561,SS1G_06687,SS1G_07798,SS1G_09626,SS1G_11015,SS1G_11343,SS1G_11433,SS1G_12834,SS1G_14074,SS1G_14456	SS1G_01105,SS1G_01273,SS1G_01606,SS1G_04072,SS1G_04568,SS1G_05407,SS1G_06400,SS1G_06561,SS1G_06687,SS1G_07798,SS1G_09626,SS1G_11015,SS1G_11343,SS1G_11433,SS1G_12834,SS1G_14074,SS1G_14456
GO:0046939	nucleotide phosphorylation	biological_process	17/3129	17/4664	1.49057206775328	0.00111370082333206	0.0819536539747823	17	SS1G_01105,SS1G_01273,SS1G_01679,SS1G_04072,SS1G_04568,SS1G_05407,SS1G_06400,SS1G_06561,SS1G_06687,SS1G_07798,SS1G_09626,SS1G_11015,SS1G_11343,SS1G_11433,SS1G_12834,SS1G_14074,SS1G_14456	SS1G_01105,SS1G_01273,SS1G_01679,SS1G_04072,SS1G_04568,SS1G_05407,SS1G_06400,SS1G_06561,SS1G_06687,SS1G_07798,SS1G_09626,SS1G_11015,SS1G_11343,SS1G_11433,SS1G_12834,SS1G_14074,SS1G_14456
GO:1903047	mitotic cell cycle process	biological_process	104/3129	131/4664	1.18335492401787	0.00115455183262417	0.0842633567023411	104	SS1G_00266,SS1G_00304,SS1G_00433,SS1G_00490,SS1G_00521,SS1G_00565,SS1G_00630,SS1G_00874,SS1G_00911,SS1G_01022,SS1G_01053,SS1G_01151,SS1G_01268,SS1G_01278,SS1G_01433,SS1G_01610,SS1G_01951,SS1G_02471,SS1G_02943,SS1G_03005,SS1G_03024,SS1G_03108,SS1G_03315,SS1G_03383,SS1G_03587,SS1G_04061,SS1G_04347,SS1G_04501,SS1G_04510,SS1G_04516,SS1G_04687,SS1G_04996,SS1G_05114,SS1G_05225,SS1G_05236,SS1G_05238,SS1…	SS1G_00266,SS1G_00304,SS1G_00433,SS1G_00490,SS1G_00521,SS1G_00565,SS1G_00630,SS1G_00874,SS1G_00911,SS1G_01022,SS1G_01053,SS1G_01151,SS1G_01268,SS1G_01278,SS1G_01433,SS1G_01610,SS1G_01951,SS1G_02471,SS1G_02943,SS1G_03005,SS1G_03024,SS1G_03108,SS1G_03315,SS1G_03383,SS1G_03587,SS1G_04061,SS1G_04347,SS1G_04501,SS1G_04510,SS1G_04516,SS1G_04687,SS1G_04996,SS1G_05114,SS1G_05225,SS1G_05236,SS1G_05238,SS1…
GO:0009100	glycoprotein metabolic process	biological_process	51/3129	60/4664	1.26698625759028	0.00136602976439171	0.0980897501785789	51	SS1G_00114,SS1G_01063,SS1G_01372,SS1G_01429,SS1G_01442,SS1G_01678,SS1G_01741,SS1G_01831,SS1G_01854,SS1G_02473,SS1G_02803,SS1G_02807,SS1G_02996,SS1G_03158,SS1G_03308,SS1G_03650,SS1G_04027,SS1G_04070,SS1G_04148,SS1G_04162,SS1G_04416,SS1G_04468,SS1G_04513,SS1G_04518,SS1G_05641,SS1G_06102,SS1G_06807,SS1G_07090,SS1G_07730,SS1G_07759,SS1G_07919,SS1G_08469,SS1G_08480,SS1G_08744,SS1G_09062,SS1G_09306,SS1…	SS1G_00114,SS1G_01063,SS1G_01372,SS1G_01429,SS1G_01442,SS1G_01678,SS1G_01741,SS1G_01831,SS1G_01854,SS1G_02473,SS1G_02803,SS1G_02807,SS1G_02996,SS1G_03158,SS1G_03308,SS1G_03650,SS1G_04027,SS1G_04070,SS1G_04148,SS1G_04162,SS1G_04416,SS1G_04468,SS1G_04513,SS1G_04518,SS1G_05641,SS1G_06102,SS1G_06807,SS1G_07090,SS1G_07730,SS1G_07759,SS1G_07919,SS1G_08469,SS1G_08480,SS1G_08744,SS1G_09062,SS1G_09306,SS1…
GO:0009116	nucleoside metabolic process	biological_process	30/3129	33/4664	1.35506551613934	0.00145616460424946	0.10209204437982	30	SS1G_00190,SS1G_00429,SS1G_00597,SS1G_01191,SS1G_01663,SS1G_01679,SS1G_02233,SS1G_03630,SS1G_03716,SS1G_03828,SS1G_05300,SS1G_05687,SS1G_06349,SS1G_07499,SS1G_07982,SS1G_08380,SS1G_09190,SS1G_09422,SS1G_09881,SS1G_09946,SS1G_10754,SS1G_10831,SS1G_11331,SS1G_11332,SS1G_11611,SS1G_12054,SS1G_12233,SS1G_12461,SS1G_13288,SS1G_14053	SS1G_00190,SS1G_00429,SS1G_00597,SS1G_01191,SS1G_01663,SS1G_01679,SS1G_02233,SS1G_03630,SS1G_03716,SS1G_03828,SS1G_05300,SS1G_05687,SS1G_06349,SS1G_07499,SS1G_07982,SS1G_08380,SS1G_09190,SS1G_09422,SS1G_09881,SS1G_09946,SS1G_10754,SS1G_10831,SS1G_11331,SS1G_11332,SS1G_11611,SS1G_12054,SS1G_12233,SS1G_12461,SS1G_13288,SS1G_14053
GO:0000278	mitotic cell cycle	biological_process	108/3129	137/4664	1.17504951326536	0.00148677067374476	0.10342348499237	108	SS1G_00266,SS1G_00304,SS1G_00433,SS1G_00490,SS1G_00521,SS1G_00560,SS1G_00565,SS1G_00630,SS1G_00874,SS1G_00911,SS1G_01022,SS1G_01053,SS1G_01151,SS1G_01268,SS1G_01278,SS1G_01433,SS1G_01610,SS1G_01951,SS1G_02471,SS1G_02943,SS1G_03005,SS1G_03024,SS1G_03108,SS1G_03315,SS1G_03383,SS1G_03587,SS1G_04061,SS1G_04347,SS1G_04501,SS1G_04510,SS1G_04516,SS1G_04687,SS1G_04996,SS1G_05114,SS1G_05225,SS1G_05236,SS1…	SS1G_00266,SS1G_00304,SS1G_00433,SS1G_00490,SS1G_00521,SS1G_00560,SS1G_00565,SS1G_00630,SS1G_00874,SS1G_00911,SS1G_01022,SS1G_01053,SS1G_01151,SS1G_01268,SS1G_01278,SS1G_01433,SS1G_01610,SS1G_01951,SS1G_02471,SS1G_02943,SS1G_03005,SS1G_03024,SS1G_03108,SS1G_03315,SS1G_03383,SS1G_03587,SS1G_04061,SS1G_04347,SS1G_04501,SS1G_04510,SS1G_04516,SS1G_04687,SS1G_04996,SS1G_05114,SS1G_05225,SS1G_05236,SS1…
GO:0006096	glycolytic process	biological_process	16/3129	16/4664	1.49057206775328	0.00166285943682862	0.113893080196323	16	SS1G_01105,SS1G_01273,SS1G_04072,SS1G_04568,SS1G_05407,SS1G_06400,SS1G_06561,SS1G_06687,SS1G_07798,SS1G_09626,SS1G_11015,SS1G_11343,SS1G_11433,SS1G_12834,SS1G_14074,SS1G_14456	SS1G_01105,SS1G_01273,SS1G_04072,SS1G_04568,SS1G_05407,SS1G_06400,SS1G_06561,SS1G_06687,SS1G_07798,SS1G_09626,SS1G_11015,SS1G_11343,SS1G_11433,SS1G_12834,SS1G_14074,SS1G_14456
GO:0006757	ATP generation from ADP	biological_process	16/3129	16/4664	1.49057206775328	0.00166285943682862	0.113893080196323	16	SS1G_01105,SS1G_01273,SS1G_04072,SS1G_04568,SS1G_05407,SS1G_06400,SS1G_06561,SS1G_06687,SS1G_07798,SS1G_09626,SS1G_11015,SS1G_11343,SS1G_11433,SS1G_12834,SS1G_14074,SS1G_14456	SS1G_01105,SS1G_01273,SS1G_04072,SS1G_04568,SS1G_05407,SS1G_06400,SS1G_06561,SS1G_06687,SS1G_07798,SS1G_09626,SS1G_11015,SS1G_11343,SS1G_11433,SS1G_12834,SS1G_14074,SS1G_14456
GO:0051128	regulation of cellular component organization	biological_process	159/3129	208/4664	1.13942768640755	0.00168956726829781	0.114002114224656	159	SS1G_00027,SS1G_00049,SS1G_00059,SS1G_00107,SS1G_00220,SS1G_00312,SS1G_00520,SS1G_00521,SS1G_00560,SS1G_00608,SS1G_00637,SS1G_00862,SS1G_00874,SS1G_00939,SS1G_01065,SS1G_01074,SS1G_01093,SS1G_01094,SS1G_01135,SS1G_01136,SS1G_01195,SS1G_01266,SS1G_01278,SS1G_01323,SS1G_01433,SS1G_01477,SS1G_01641,SS1G_01827,SS1G_01836,SS1G_01847,SS1G_01874,SS1G_01932,SS1G_02017,SS1G_02182,SS1G_02200,SS1G_02372,SS1…	SS1G_00027,SS1G_00049,SS1G_00059,SS1G_00107,SS1G_00220,SS1G_00312,SS1G_00520,SS1G_00521,SS1G_00560,SS1G_00608,SS1G_00637,SS1G_00862,SS1G_00874,SS1G_00939,SS1G_01065,SS1G_01074,SS1G_01093,SS1G_01094,SS1G_01135,SS1G_01136,SS1G_01195,SS1G_01266,SS1G_01278,SS1G_01323,SS1G_01433,SS1G_01477,SS1G_01641,SS1G_01827,SS1G_01836,SS1G_01847,SS1G_01874,SS1G_01932,SS1G_02017,SS1G_02182,SS1G_02200,SS1G_02372,SS1…
GO:0007010	cytoskeleton organization	biological_process	91/3129	114/4664	1.18984261548726	0.00169005829713102	0.114002114224656	91	SS1G_00107,SS1G_00266,SS1G_00429,SS1G_00479,SS1G_00490,SS1G_00521,SS1G_00637,SS1G_00845,SS1G_00897,SS1G_01065,SS1G_01074,SS1G_01094,SS1G_01315,SS1G_01323,SS1G_01433,SS1G_01544,SS1G_01549,SS1G_01836,SS1G_01861,SS1G_02090,SS1G_02182,SS1G_02450,SS1G_02593,SS1G_02769,SS1G_02943,SS1G_02954,SS1G_03094,SS1G_03195,SS1G_03315,SS1G_03990,SS1G_04510,SS1G_04687,SS1G_05178,SS1G_05225,SS1G_05236,SS1G_05238,SS1…	SS1G_00107,SS1G_00266,SS1G_00429,SS1G_00479,SS1G_00490,SS1G_00521,SS1G_00637,SS1G_00845,SS1G_00897,SS1G_01065,SS1G_01074,SS1G_01094,SS1G_01315,SS1G_01323,SS1G_01433,SS1G_01544,SS1G_01549,SS1G_01836,SS1G_01861,SS1G_02090,SS1G_02182,SS1G_02450,SS1G_02593,SS1G_02769,SS1G_02943,SS1G_02954,SS1G_03094,SS1G_03195,SS1G_03315,SS1G_03990,SS1G_04510,SS1G_04687,SS1G_05178,SS1G_05225,SS1G_05236,SS1G_05238,SS1…
GO:0140053	mitochondrial gene expression	biological_process	50/3129	59/4664	1.26319666758752	0.00175227997715348	0.117310533207328	50	SS1G_00010,SS1G_00019,SS1G_00053,SS1G_00103,SS1G_00439,SS1G_00638,SS1G_00912,SS1G_01762,SS1G_02191,SS1G_02652,SS1G_03248,SS1G_03249,SS1G_03556,SS1G_03649,SS1G_05058,SS1G_05331,SS1G_05354,SS1G_05722,SS1G_05805,SS1G_06029,SS1G_06488,SS1G_06753,SS1G_07043,SS1G_08139,SS1G_08284,SS1G_08495,SS1G_08623,SS1G_08701,SS1G_08938,SS1G_09093,SS1G_09154,SS1G_09468,SS1G_09568,SS1G_09677,SS1G_09769,SS1G_10635,SS1…	SS1G_00010,SS1G_00019,SS1G_00053,SS1G_00103,SS1G_00439,SS1G_00638,SS1G_00912,SS1G_01762,SS1G_02191,SS1G_02652,SS1G_03248,SS1G_03249,SS1G_03556,SS1G_03649,SS1G_05058,SS1G_05331,SS1G_05354,SS1G_05722,SS1G_05805,SS1G_06029,SS1G_06488,SS1G_06753,SS1G_07043,SS1G_08139,SS1G_08284,SS1G_08495,SS1G_08623,SS1G_08701,SS1G_08938,SS1G_09093,SS1G_09154,SS1G_09468,SS1G_09568,SS1G_09677,SS1G_09769,SS1G_10635,SS1…
GO:0006090	pyruvate metabolic process	biological_process	21/3129	22/4664	1.42281879194631	0.00177798511250093	0.118143130162002	21	SS1G_01105,SS1G_01273,SS1G_04072,SS1G_04568,SS1G_05407,SS1G_06400,SS1G_06561,SS1G_06687,SS1G_07798,SS1G_08827,SS1G_09626,SS1G_11008,SS1G_11015,SS1G_11343,SS1G_11433,SS1G_12079,SS1G_12576,SS1G_12834,SS1G_12839,SS1G_14074,SS1G_14456	SS1G_01105,SS1G_01273,SS1G_04072,SS1G_04568,SS1G_05407,SS1G_06400,SS1G_06561,SS1G_06687,SS1G_07798,SS1G_08827,SS1G_09626,SS1G_11008,SS1G_11015,SS1G_11343,SS1G_11433,SS1G_12079,SS1G_12576,SS1G_12834,SS1G_12839,SS1G_14074,SS1G_14456
GO:0015931	nucleobase-containing compound transport	biological_process	76/3129	94/4664	1.20514337392818	0.00207265102693548	0.135697681939952	76	SS1G_00363,SS1G_00436,SS1G_00802,SS1G_00845,SS1G_00896,SS1G_01104,SS1G_01564,SS1G_01580,SS1G_01599,SS1G_01637,SS1G_03225,SS1G_03313,SS1G_03474,SS1G_03690,SS1G_03743,SS1G_03817,SS1G_03976,SS1G_04019,SS1G_04161,SS1G_04446,SS1G_04524,SS1G_04907,SS1G_05270,SS1G_05645,SS1G_05906,SS1G_06140,SS1G_06617,SS1G_06756,SS1G_06783,SS1G_06851,SS1G_06993,SS1G_06998,SS1G_07008,SS1G_07219,SS1G_07334,SS1G_07508,SS1…	SS1G_00363,SS1G_00436,SS1G_00802,SS1G_00845,SS1G_00896,SS1G_01104,SS1G_01564,SS1G_01580,SS1G_01599,SS1G_01637,SS1G_03225,SS1G_03313,SS1G_03474,SS1G_03690,SS1G_03743,SS1G_03817,SS1G_03976,SS1G_04019,SS1G_04161,SS1G_04446,SS1G_04524,SS1G_04907,SS1G_05270,SS1G_05645,SS1G_05906,SS1G_06140,SS1G_06617,SS1G_06756,SS1G_06783,SS1G_06851,SS1G_06993,SS1G_06998,SS1G_07008,SS1G_07219,SS1G_07334,SS1G_07508,SS1…
GO:0022900	electron transport chain	biological_process	36/3129	41/4664	1.30879498631995	0.00215843507793561	0.140282525065246	36	SS1G_00138,SS1G_00902,SS1G_01396,SS1G_01661,SS1G_01767,SS1G_03202,SS1G_03473,SS1G_03999,SS1G_04889,SS1G_06172,SS1G_06173,SS1G_06246,SS1G_06893,SS1G_07702,SS1G_07796,SS1G_07864,SS1G_08646,SS1G_08945,SS1G_10144,SS1G_10520,SS1G_10576,SS1G_10732,SS1G_11574,SS1G_12792,SS1G_13041,SS1G_13290,SS1G_13352,SS1G_13706,SS1G_13868,SS1G_20005,SS1G_20006,SS1G_20027,SS1G_20032,SS1G_20033,SS1G_20043,SS1G_20045	SS1G_00138,SS1G_00902,SS1G_01396,SS1G_01661,SS1G_01767,SS1G_03202,SS1G_03473,SS1G_03999,SS1G_04889,SS1G_06172,SS1G_06173,SS1G_06246,SS1G_06893,SS1G_07702,SS1G_07796,SS1G_07864,SS1G_08646,SS1G_08945,SS1G_10144,SS1G_10520,SS1G_10576,SS1G_10732,SS1G_11574,SS1G_12792,SS1G_13041,SS1G_13290,SS1G_13352,SS1G_13706,SS1G_13868,SS1G_20005,SS1G_20006,SS1G_20027,SS1G_20032,SS1G_20033,SS1G_20043,SS1G_20045
GO:0009152	purine ribonucleotide biosynthetic process	biological_process	49/3129	58/4664	1.25927640206742	0.00224168186736042	0.143449488237575	49	SS1G_00306,SS1G_00597,SS1G_01407,SS1G_01606,SS1G_01679,SS1G_01816,SS1G_01855,SS1G_02328,SS1G_02378,SS1G_02379,SS1G_02442,SS1G_02923,SS1G_03202,SS1G_03630,SS1G_04681,SS1G_05097,SS1G_05285,SS1G_05300,SS1G_05350,SS1G_05351,SS1G_05365,SS1G_05687,SS1G_06272,SS1G_06348,SS1G_06789,SS1G_07055,SS1G_07527,SS1G_07793,SS1G_07853,SS1G_07886,SS1G_07887,SS1G_08848,SS1G_09394,SS1G_09444,SS1G_09626,SS1G_09902,SS1…	SS1G_00306,SS1G_00597,SS1G_01407,SS1G_01606,SS1G_01679,SS1G_01816,SS1G_01855,SS1G_02328,SS1G_02378,SS1G_02379,SS1G_02442,SS1G_02923,SS1G_03202,SS1G_03630,SS1G_04681,SS1G_05097,SS1G_05285,SS1G_05300,SS1G_05350,SS1G_05351,SS1G_05365,SS1G_05687,SS1G_06272,SS1G_06348,SS1G_06789,SS1G_07055,SS1G_07527,SS1G_07793,SS1G_07853,SS1G_07886,SS1G_07887,SS1G_08848,SS1G_09394,SS1G_09444,SS1G_09626,SS1G_09902,SS1…
GO:0002181	cytoplasmic translation	biological_process	67/3129	82/4664	1.21790644560329	0.00225549509807508	0.143449488237575	67	SS1G_00005,SS1G_00088,SS1G_00108,SS1G_00145,SS1G_00188,SS1G_00195,SS1G_00598,SS1G_00643,SS1G_01154,SS1G_01157,SS1G_01401,SS1G_01683,SS1G_01873,SS1G_02467,SS1G_02508,SS1G_03015,SS1G_03124,SS1G_03209,SS1G_03471,SS1G_03588,SS1G_03730,SS1G_03732,SS1G_03799,SS1G_04013,SS1G_04459,SS1G_04707,SS1G_05038,SS1G_05283,SS1G_05502,SS1G_05629,SS1G_05645,SS1G_05824,SS1G_05905,SS1G_06584,SS1G_06711,SS1G_06777,SS1…	SS1G_00005,SS1G_00088,SS1G_00108,SS1G_00145,SS1G_00188,SS1G_00195,SS1G_00598,SS1G_00643,SS1G_01154,SS1G_01157,SS1G_01401,SS1G_01683,SS1G_01873,SS1G_02467,SS1G_02508,SS1G_03015,SS1G_03124,SS1G_03209,SS1G_03471,SS1G_03588,SS1G_03730,SS1G_03732,SS1G_03799,SS1G_04013,SS1G_04459,SS1G_04707,SS1G_05038,SS1G_05283,SS1G_05502,SS1G_05629,SS1G_05645,SS1G_05824,SS1G_05905,SS1G_06584,SS1G_06711,SS1G_06777,SS1…
GO:0030029	actin filament-based process	biological_process	61/3129	74/4664	1.22871481260743	0.00232760750471933	0.145277446532334	61	SS1G_00107,SS1G_00266,SS1G_00479,SS1G_00490,SS1G_00637,SS1G_00845,SS1G_01065,SS1G_01074,SS1G_01094,SS1G_01315,SS1G_01323,SS1G_01544,SS1G_01549,SS1G_01836,SS1G_02090,SS1G_02182,SS1G_02450,SS1G_02593,SS1G_02769,SS1G_02943,SS1G_02954,SS1G_03094,SS1G_03195,SS1G_03990,SS1G_04510,SS1G_04687,SS1G_05178,SS1G_05225,SS1G_05236,SS1G_05310,SS1G_06014,SS1G_06571,SS1G_06645,SS1G_07203,SS1G_07640,SS1G_07736,SS1…	SS1G_00107,SS1G_00266,SS1G_00479,SS1G_00490,SS1G_00637,SS1G_00845,SS1G_01065,SS1G_01074,SS1G_01094,SS1G_01315,SS1G_01323,SS1G_01544,SS1G_01549,SS1G_01836,SS1G_02090,SS1G_02182,SS1G_02450,SS1G_02593,SS1G_02769,SS1G_02943,SS1G_02954,SS1G_03094,SS1G_03195,SS1G_03990,SS1G_04510,SS1G_04687,SS1G_05178,SS1G_05225,SS1G_05236,SS1G_05310,SS1G_06014,SS1G_06571,SS1G_06645,SS1G_07203,SS1G_07640,SS1G_07736,SS1…
GO:0030036	actin cytoskeleton organization	biological_process	61/3129	74/4664	1.22871481260743	0.00232760750471933	0.145277446532334	61	SS1G_00107,SS1G_00266,SS1G_00479,SS1G_00490,SS1G_00637,SS1G_00845,SS1G_01065,SS1G_01074,SS1G_01094,SS1G_01315,SS1G_01323,SS1G_01544,SS1G_01549,SS1G_01836,SS1G_02090,SS1G_02182,SS1G_02450,SS1G_02593,SS1G_02769,SS1G_02943,SS1G_02954,SS1G_03094,SS1G_03195,SS1G_03990,SS1G_04510,SS1G_04687,SS1G_05178,SS1G_05225,SS1G_05236,SS1G_05310,SS1G_06014,SS1G_06571,SS1G_06645,SS1G_07203,SS1G_07640,SS1G_07736,SS1…	SS1G_00107,SS1G_00266,SS1G_00479,SS1G_00490,SS1G_00637,SS1G_00845,SS1G_01065,SS1G_01074,SS1G_01094,SS1G_01315,SS1G_01323,SS1G_01544,SS1G_01549,SS1G_01836,SS1G_02090,SS1G_02182,SS1G_02450,SS1G_02593,SS1G_02769,SS1G_02943,SS1G_02954,SS1G_03094,SS1G_03195,SS1G_03990,SS1G_04510,SS1G_04687,SS1G_05178,SS1G_05225,SS1G_05236,SS1G_05310,SS1G_06014,SS1G_06571,SS1G_06645,SS1G_07203,SS1G_07640,SS1G_07736,SS1…
GO:0072522	purine-containing compound biosynthetic process	biological_process	55/3129	66/4664	1.2421433897944	0.0023331845074263	0.145277446532334	55	SS1G_00306,SS1G_00597,SS1G_00820,SS1G_01407,SS1G_01606,SS1G_01679,SS1G_01816,SS1G_01855,SS1G_02233,SS1G_02328,SS1G_02378,SS1G_02379,SS1G_02442,SS1G_02923,SS1G_03202,SS1G_03630,SS1G_04681,SS1G_05097,SS1G_05285,SS1G_05300,SS1G_05350,SS1G_05351,SS1G_05365,SS1G_05687,SS1G_06272,SS1G_06348,SS1G_06789,SS1G_07055,SS1G_07527,SS1G_07751,SS1G_07793,SS1G_07853,SS1G_07886,SS1G_07887,SS1G_08848,SS1G_09049,SS1…	SS1G_00306,SS1G_00597,SS1G_00820,SS1G_01407,SS1G_01606,SS1G_01679,SS1G_01816,SS1G_01855,SS1G_02233,SS1G_02328,SS1G_02378,SS1G_02379,SS1G_02442,SS1G_02923,SS1G_03202,SS1G_03630,SS1G_04681,SS1G_05097,SS1G_05285,SS1G_05300,SS1G_05350,SS1G_05351,SS1G_05365,SS1G_05687,SS1G_06272,SS1G_06348,SS1G_06789,SS1G_07055,SS1G_07527,SS1G_07751,SS1G_07793,SS1G_07853,SS1G_07886,SS1G_07887,SS1G_08848,SS1G_09049,SS1…
GO:0000910	cytokinesis	biological_process	39/3129	45/4664	1.29182912538617	0.00241794041513799	0.149452142074183	39	SS1G_00049,SS1G_00266,SS1G_00429,SS1G_00490,SS1G_00521,SS1G_00580,SS1G_01268,SS1G_01429,SS1G_02182,SS1G_02471,SS1G_02943,SS1G_03178,SS1G_03315,SS1G_03383,SS1G_04510,SS1G_04687,SS1G_05114,SS1G_05225,SS1G_05236,SS1G_05324,SS1G_05603,SS1G_06645,SS1G_07119,SS1G_07736,SS1G_07871,SS1G_08263,SS1G_08265,SS1G_08784,SS1G_09763,SS1G_10830,SS1G_12053,SS1G_12553,SS1G_12643,SS1G_12900,SS1G_13122,SS1G_13423,SS1…	SS1G_00049,SS1G_00266,SS1G_00429,SS1G_00490,SS1G_00521,SS1G_00580,SS1G_01268,SS1G_01429,SS1G_02182,SS1G_02471,SS1G_02943,SS1G_03178,SS1G_03315,SS1G_03383,SS1G_04510,SS1G_04687,SS1G_05114,SS1G_05225,SS1G_05236,SS1G_05324,SS1G_05603,SS1G_06645,SS1G_07119,SS1G_07736,SS1G_07871,SS1G_08263,SS1G_08265,SS1G_08784,SS1G_09763,SS1G_10830,SS1G_12053,SS1G_12553,SS1G_12643,SS1G_12900,SS1G_13122,SS1G_13423,SS1…
GO:0009123	nucleoside monophosphate metabolic process	biological_process	32/3129	36/4664	1.32495294911402	0.00246737027009264	0.149452142074183	32	SS1G_00140,SS1G_00190,SS1G_00306,SS1G_00597,SS1G_01348,SS1G_01816,SS1G_02442,SS1G_03355,SS1G_03630,SS1G_03716,SS1G_04681,SS1G_05018,SS1G_05097,SS1G_05300,SS1G_05687,SS1G_06272,SS1G_07853,SS1G_08324,SS1G_08380,SS1G_08456,SS1G_08553,SS1G_09190,SS1G_09902,SS1G_10546,SS1G_10754,SS1G_10775,SS1G_10831,SS1G_12054,SS1G_12233,SS1G_12684,SS1G_14024,SS1G_14279	SS1G_00140,SS1G_00190,SS1G_00306,SS1G_00597,SS1G_01348,SS1G_01816,SS1G_02442,SS1G_03355,SS1G_03630,SS1G_03716,SS1G_04681,SS1G_05018,SS1G_05097,SS1G_05300,SS1G_05687,SS1G_06272,SS1G_07853,SS1G_08324,SS1G_08380,SS1G_08456,SS1G_08553,SS1G_09190,SS1G_09902,SS1G_10546,SS1G_10754,SS1G_10775,SS1G_10831,SS1G_12054,SS1G_12233,SS1G_12684,SS1G_14024,SS1G_14279
GO:0009150	purine ribonucleotide metabolic process	biological_process	72/3129	89/4664	1.20585605481164	0.00262458615313713	0.156841040990154	72	SS1G_00306,SS1G_00597,SS1G_01105,SS1G_01273,SS1G_01407,SS1G_01606,SS1G_01679,SS1G_01816,SS1G_01855,SS1G_02328,SS1G_02378,SS1G_02379,SS1G_02442,SS1G_02923,SS1G_03202,SS1G_03630,SS1G_03958,SS1G_03975,SS1G_04072,SS1G_04218,SS1G_04568,SS1G_04681,SS1G_05097,SS1G_05285,SS1G_05300,SS1G_05350,SS1G_05351,SS1G_05365,SS1G_05407,SS1G_05687,SS1G_06018,SS1G_06081,SS1G_06272,SS1G_06348,SS1G_06400,SS1G_06561,SS1…	SS1G_00306,SS1G_00597,SS1G_01105,SS1G_01273,SS1G_01407,SS1G_01606,SS1G_01679,SS1G_01816,SS1G_01855,SS1G_02328,SS1G_02378,SS1G_02379,SS1G_02442,SS1G_02923,SS1G_03202,SS1G_03630,SS1G_03958,SS1G_03975,SS1G_04072,SS1G_04218,SS1G_04568,SS1G_04681,SS1G_05097,SS1G_05285,SS1G_05300,SS1G_05350,SS1G_05351,SS1G_05365,SS1G_05407,SS1G_05687,SS1G_06018,SS1G_06081,SS1G_06272,SS1G_06348,SS1G_06400,SS1G_06561,SS1…
GO:0050789	regulation of biological process	biological_process	629/3129	885/4664	1.05940093855007	0.0026879789806327	0.159123439265836	629	SS1G_00010,SS1G_00027,SS1G_00049,SS1G_00059,SS1G_00071,SS1G_00079,SS1G_00098,SS1G_00107,SS1G_00152,SS1G_00169,SS1G_00172,SS1G_00183,SS1G_00191,SS1G_00196,SS1G_00209,SS1G_00210,SS1G_00211,SS1G_00213,SS1G_00220,SS1G_00236,SS1G_00312,SS1G_00363,SS1G_00429,SS1G_00439,SS1G_00478,SS1G_00520,SS1G_00521,SS1G_00528,SS1G_00560,SS1G_00566,SS1G_00568,SS1G_00569,SS1G_00577,SS1G_00580,SS1G_00583,SS1G_00595,SS1…	SS1G_00010,SS1G_00027,SS1G_00049,SS1G_00059,SS1G_00071,SS1G_00079,SS1G_00098,SS1G_00107,SS1G_00152,SS1G_00169,SS1G_00172,SS1G_00183,SS1G_00191,SS1G_00196,SS1G_00209,SS1G_00210,SS1G_00211,SS1G_00213,SS1G_00220,SS1G_00236,SS1G_00312,SS1G_00363,SS1G_00429,SS1G_00439,SS1G_00478,SS1G_00520,SS1G_00521,SS1G_00528,SS1G_00560,SS1G_00566,SS1G_00568,SS1G_00569,SS1G_00577,SS1G_00580,SS1G_00583,SS1G_00595,SS1…
GO:0070925	organelle assembly	biological_process	69/3129	85/4664	1.20999379617619	0.0027094490291935	0.159123439265836	69	SS1G_00023,SS1G_00090,SS1G_00304,SS1G_00502,SS1G_00521,SS1G_00808,SS1G_00846,SS1G_00880,SS1G_01154,SS1G_01433,SS1G_02070,SS1G_02099,SS1G_03127,SS1G_03314,SS1G_03315,SS1G_03964,SS1G_04687,SS1G_05017,SS1G_05238,SS1G_05459,SS1G_05502,SS1G_05874,SS1G_06488,SS1G_06566,SS1G_06981,SS1G_07066,SS1G_07164,SS1G_07596,SS1G_07712,SS1G_07742,SS1G_07955,SS1G_08220,SS1G_08275,SS1G_08495,SS1G_08608,SS1G_09093,SS1…	SS1G_00023,SS1G_00090,SS1G_00304,SS1G_00502,SS1G_00521,SS1G_00808,SS1G_00846,SS1G_00880,SS1G_01154,SS1G_01433,SS1G_02070,SS1G_02099,SS1G_03127,SS1G_03314,SS1G_03315,SS1G_03964,SS1G_04687,SS1G_05017,SS1G_05238,SS1G_05459,SS1G_05502,SS1G_05874,SS1G_06488,SS1G_06566,SS1G_06981,SS1G_07066,SS1G_07164,SS1G_07596,SS1G_07712,SS1G_07742,SS1G_07955,SS1G_08220,SS1G_08275,SS1G_08495,SS1G_08608,SS1G_09093,SS1…
GO:0008360	regulation of cell shape	biological_process	28/3129	31/4664	1.3463231579707	0.00271639294344195	0.159123439265836	28	SS1G_00874,SS1G_00939,SS1G_01323,SS1G_01836,SS1G_02182,SS1G_02372,SS1G_02769,SS1G_02943,SS1G_02954,SS1G_03178,SS1G_03195,SS1G_03818,SS1G_05238,SS1G_05395,SS1G_05445,SS1G_05874,SS1G_06014,SS1G_06571,SS1G_07736,SS1G_08454,SS1G_09429,SS1G_09432,SS1G_09763,SS1G_11138,SS1G_12021,SS1G_12350,SS1G_13474,SS1G_13726	SS1G_00874,SS1G_00939,SS1G_01323,SS1G_01836,SS1G_02182,SS1G_02372,SS1G_02769,SS1G_02943,SS1G_02954,SS1G_03178,SS1G_03195,SS1G_03818,SS1G_05238,SS1G_05395,SS1G_05445,SS1G_05874,SS1G_06014,SS1G_06571,SS1G_07736,SS1G_08454,SS1G_09429,SS1G_09432,SS1G_09763,SS1G_11138,SS1G_12021,SS1G_12350,SS1G_13474,SS1G_13726
GO:0033043	regulation of organelle organization	biological_process	107/3129	137/4664	1.16416942517957	0.00279134712865613	0.160815321496845	107	SS1G_00049,SS1G_00107,SS1G_00312,SS1G_00520,SS1G_00521,SS1G_00608,SS1G_00637,SS1G_00939,SS1G_01065,SS1G_01074,SS1G_01093,SS1G_01094,SS1G_01266,SS1G_01278,SS1G_01323,SS1G_01433,SS1G_01477,SS1G_01836,SS1G_01932,SS1G_02017,SS1G_02182,SS1G_02200,SS1G_02387,SS1G_02471,SS1G_02765,SS1G_02954,SS1G_02977,SS1G_03024,SS1G_03094,SS1G_03128,SS1G_03301,SS1G_03340,SS1G_03522,SS1G_04061,SS1G_04510,SS1G_04536,SS1…	SS1G_00049,SS1G_00107,SS1G_00312,SS1G_00520,SS1G_00521,SS1G_00608,SS1G_00637,SS1G_00939,SS1G_01065,SS1G_01074,SS1G_01093,SS1G_01094,SS1G_01266,SS1G_01278,SS1G_01323,SS1G_01433,SS1G_01477,SS1G_01836,SS1G_01932,SS1G_02017,SS1G_02182,SS1G_02200,SS1G_02387,SS1G_02471,SS1G_02765,SS1G_02954,SS1G_02977,SS1G_03024,SS1G_03094,SS1G_03128,SS1G_03301,SS1G_03340,SS1G_03522,SS1G_04061,SS1G_04510,SS1G_04536,SS1…
GO:0022402	cell cycle process	biological_process	158/3129	208/4664	1.13226147454335	0.00279221969569549	0.160815321496845	158	SS1G_00049,SS1G_00052,SS1G_00266,SS1G_00304,SS1G_00429,SS1G_00433,SS1G_00490,SS1G_00521,SS1G_00565,SS1G_00580,SS1G_00606,SS1G_00630,SS1G_00808,SS1G_00874,SS1G_00911,SS1G_00975,SS1G_00998,SS1G_01022,SS1G_01053,SS1G_01074,SS1G_01151,SS1G_01263,SS1G_01268,SS1G_01278,SS1G_01315,SS1G_01429,SS1G_01433,SS1G_01610,SS1G_01951,SS1G_02182,SS1G_02471,SS1G_02593,SS1G_02943,SS1G_03005,SS1G_03024,SS1G_03108,SS1…	SS1G_00049,SS1G_00052,SS1G_00266,SS1G_00304,SS1G_00429,SS1G_00433,SS1G_00490,SS1G_00521,SS1G_00565,SS1G_00580,SS1G_00606,SS1G_00630,SS1G_00808,SS1G_00874,SS1G_00911,SS1G_00975,SS1G_00998,SS1G_01022,SS1G_01053,SS1G_01074,SS1G_01151,SS1G_01263,SS1G_01268,SS1G_01278,SS1G_01315,SS1G_01429,SS1G_01433,SS1G_01610,SS1G_01951,SS1G_02182,SS1G_02471,SS1G_02593,SS1G_02943,SS1G_03005,SS1G_03024,SS1G_03108,SS1…
GO:0072521	purine-containing compound metabolic process	biological_process	91/3129	115/4664	1.17949615796129	0.0027994580898485	0.160815321496845	91	SS1G_00106,SS1G_00306,SS1G_00597,SS1G_00820,SS1G_01105,SS1G_01191,SS1G_01273,SS1G_01276,SS1G_01407,SS1G_01606,SS1G_01679,SS1G_01816,SS1G_01855,SS1G_02233,SS1G_02328,SS1G_02378,SS1G_02379,SS1G_02442,SS1G_02923,SS1G_02930,SS1G_03202,SS1G_03630,SS1G_03958,SS1G_03975,SS1G_04072,SS1G_04218,SS1G_04568,SS1G_04681,SS1G_04722,SS1G_05097,SS1G_05285,SS1G_05300,SS1G_05350,SS1G_05351,SS1G_05365,SS1G_05407,SS1…	SS1G_00106,SS1G_00306,SS1G_00597,SS1G_00820,SS1G_01105,SS1G_01191,SS1G_01273,SS1G_01276,SS1G_01407,SS1G_01606,SS1G_01679,SS1G_01816,SS1G_01855,SS1G_02233,SS1G_02328,SS1G_02378,SS1G_02379,SS1G_02442,SS1G_02923,SS1G_02930,SS1G_03202,SS1G_03630,SS1G_03958,SS1G_03975,SS1G_04072,SS1G_04218,SS1G_04568,SS1G_04681,SS1G_04722,SS1G_05097,SS1G_05285,SS1G_05300,SS1G_05350,SS1G_05351,SS1G_05365,SS1G_05407,SS1…
GO:0022904	respiratory electron transport chain	biological_process	35/3129	40/4664	1.30425055928412	0.00285733523650045	0.163087903498718	35	SS1G_00138,SS1G_00902,SS1G_01396,SS1G_01661,SS1G_01767,SS1G_03202,SS1G_03473,SS1G_03999,SS1G_04889,SS1G_06172,SS1G_06173,SS1G_06246,SS1G_06893,SS1G_07702,SS1G_07796,SS1G_07864,SS1G_08646,SS1G_08945,SS1G_10144,SS1G_10520,SS1G_10576,SS1G_10732,SS1G_11574,SS1G_12792,SS1G_13041,SS1G_13290,SS1G_13352,SS1G_13706,SS1G_20005,SS1G_20006,SS1G_20027,SS1G_20032,SS1G_20033,SS1G_20043,SS1G_20045	SS1G_00138,SS1G_00902,SS1G_01396,SS1G_01661,SS1G_01767,SS1G_03202,SS1G_03473,SS1G_03999,SS1G_04889,SS1G_06172,SS1G_06173,SS1G_06246,SS1G_06893,SS1G_07702,SS1G_07796,SS1G_07864,SS1G_08646,SS1G_08945,SS1G_10144,SS1G_10520,SS1G_10576,SS1G_10732,SS1G_11574,SS1G_12792,SS1G_13041,SS1G_13290,SS1G_13352,SS1G_13706,SS1G_20005,SS1G_20006,SS1G_20027,SS1G_20032,SS1G_20033,SS1G_20043,SS1G_20045
GO:0048583	regulation of response to stimulus	biological_process	98/3129	125/4664	1.16860850111857	0.00335419803024659	0.190227893384176	98	SS1G_00027,SS1G_00107,SS1G_00152,SS1G_00478,SS1G_00528,SS1G_00568,SS1G_00637,SS1G_00646,SS1G_01065,SS1G_01124,SS1G_01198,SS1G_01317,SS1G_02002,SS1G_02440,SS1G_02450,SS1G_02765,SS1G_02791,SS1G_02888,SS1G_02978,SS1G_03171,SS1G_03178,SS1G_03429,SS1G_03904,SS1G_03990,SS1G_04018,SS1G_04027,SS1G_04347,SS1G_04409,SS1G_04687,SS1G_04966,SS1G_04989,SS1G_05114,SS1G_05148,SS1G_05159,SS1G_05445,SS1G_05661,SS1…	SS1G_00027,SS1G_00107,SS1G_00152,SS1G_00478,SS1G_00528,SS1G_00568,SS1G_00637,SS1G_00646,SS1G_01065,SS1G_01124,SS1G_01198,SS1G_01317,SS1G_02002,SS1G_02440,SS1G_02450,SS1G_02765,SS1G_02791,SS1G_02888,SS1G_02978,SS1G_03171,SS1G_03178,SS1G_03429,SS1G_03904,SS1G_03990,SS1G_04018,SS1G_04027,SS1G_04347,SS1G_04409,SS1G_04687,SS1G_04966,SS1G_04989,SS1G_05114,SS1G_05148,SS1G_05159,SS1G_05445,SS1G_05661,SS1…
GO:0009101	glycoprotein biosynthetic process	biological_process	47/3129	56/4664	1.25101584257864	0.00363786080595593	0.196355918217938	47	SS1G_00114,SS1G_01063,SS1G_01372,SS1G_01429,SS1G_01442,SS1G_01741,SS1G_01831,SS1G_01854,SS1G_02473,SS1G_02803,SS1G_02807,SS1G_02996,SS1G_03308,SS1G_03650,SS1G_04027,SS1G_04070,SS1G_04162,SS1G_04416,SS1G_04468,SS1G_04513,SS1G_04518,SS1G_06102,SS1G_06807,SS1G_07090,SS1G_07730,SS1G_07759,SS1G_07919,SS1G_08469,SS1G_08480,SS1G_08744,SS1G_09062,SS1G_09306,SS1G_09338,SS1G_09960,SS1G_10012,SS1G_10384,SS1…	SS1G_00114,SS1G_01063,SS1G_01372,SS1G_01429,SS1G_01442,SS1G_01741,SS1G_01831,SS1G_01854,SS1G_02473,SS1G_02803,SS1G_02807,SS1G_02996,SS1G_03308,SS1G_03650,SS1G_04027,SS1G_04070,SS1G_04162,SS1G_04416,SS1G_04468,SS1G_04513,SS1G_04518,SS1G_06102,SS1G_06807,SS1G_07090,SS1G_07730,SS1G_07759,SS1G_07919,SS1G_08469,SS1G_08480,SS1G_08744,SS1G_09062,SS1G_09306,SS1G_09338,SS1G_09960,SS1G_10012,SS1G_10384,SS1…
GO:0006164	purine nucleotide biosynthetic process	biological_process	50/3129	60/4664	1.2421433897944	0.00368353104096287	0.196355918217938	50	SS1G_00306,SS1G_00597,SS1G_01407,SS1G_01606,SS1G_01679,SS1G_01816,SS1G_01855,SS1G_02328,SS1G_02378,SS1G_02379,SS1G_02442,SS1G_02923,SS1G_03202,SS1G_03630,SS1G_04681,SS1G_05097,SS1G_05285,SS1G_05300,SS1G_05350,SS1G_05351,SS1G_05365,SS1G_05687,SS1G_06272,SS1G_06348,SS1G_06789,SS1G_07055,SS1G_07527,SS1G_07751,SS1G_07793,SS1G_07853,SS1G_07886,SS1G_07887,SS1G_08848,SS1G_09394,SS1G_09444,SS1G_09626,SS1…	SS1G_00306,SS1G_00597,SS1G_01407,SS1G_01606,SS1G_01679,SS1G_01816,SS1G_01855,SS1G_02328,SS1G_02378,SS1G_02379,SS1G_02442,SS1G_02923,SS1G_03202,SS1G_03630,SS1G_04681,SS1G_05097,SS1G_05285,SS1G_05300,SS1G_05350,SS1G_05351,SS1G_05365,SS1G_05687,SS1G_06272,SS1G_06348,SS1G_06789,SS1G_07055,SS1G_07527,SS1G_07751,SS1G_07793,SS1G_07853,SS1G_07886,SS1G_07887,SS1G_08848,SS1G_09394,SS1G_09444,SS1G_09626,SS1…
GO:0009129	pyrimidine nucleoside monophosphate metabolic process	biological_process	14/3129	14/4664	1.49057206775328	0.00370588022985769	0.196355918217938	14	SS1G_00140,SS1G_00190,SS1G_01348,SS1G_03355,SS1G_03716,SS1G_05018,SS1G_08380,SS1G_08456,SS1G_08553,SS1G_10546,SS1G_10775,SS1G_12684,SS1G_14024,SS1G_14279	SS1G_00140,SS1G_00190,SS1G_01348,SS1G_03355,SS1G_03716,SS1G_05018,SS1G_08380,SS1G_08456,SS1G_08553,SS1G_10546,SS1G_10775,SS1G_12684,SS1G_14024,SS1G_14279
GO:0009130	pyrimidine nucleoside monophosphate biosynthetic process	biological_process	14/3129	14/4664	1.49057206775328	0.00370588022985769	0.196355918217938	14	SS1G_00140,SS1G_00190,SS1G_01348,SS1G_03355,SS1G_03716,SS1G_05018,SS1G_08380,SS1G_08456,SS1G_08553,SS1G_10546,SS1G_10775,SS1G_12684,SS1G_14024,SS1G_14279	SS1G_00140,SS1G_00190,SS1G_01348,SS1G_03355,SS1G_03716,SS1G_05018,SS1G_08380,SS1G_08456,SS1G_08553,SS1G_10546,SS1G_10775,SS1G_12684,SS1G_14024,SS1G_14279
GO:0071826	ribonucleoprotein complex subunit organization	biological_process	73/3129	91/4664	1.19573363676911	0.00375811825918972	0.196355918217938	73	SS1G_00023,SS1G_00090,SS1G_00478,SS1G_00502,SS1G_00846,SS1G_01154,SS1G_01195,SS1G_01371,SS1G_02070,SS1G_02092,SS1G_02099,SS1G_02903,SS1G_03093,SS1G_03124,SS1G_03254,SS1G_03277,SS1G_03552,SS1G_03564,SS1G_03964,SS1G_04016,SS1G_04434,SS1G_04770,SS1G_04966,SS1G_05008,SS1G_05502,SS1G_05632,SS1G_06051,SS1G_06488,SS1G_06566,SS1G_06584,SS1G_06616,SS1G_06617,SS1G_06796,SS1G_07066,SS1G_07712,SS1G_07742,SS1…	SS1G_00023,SS1G_00090,SS1G_00478,SS1G_00502,SS1G_00846,SS1G_01154,SS1G_01195,SS1G_01371,SS1G_02070,SS1G_02092,SS1G_02099,SS1G_02903,SS1G_03093,SS1G_03124,SS1G_03254,SS1G_03277,SS1G_03552,SS1G_03564,SS1G_03964,SS1G_04016,SS1G_04434,SS1G_04770,SS1G_04966,SS1G_05008,SS1G_05502,SS1G_05632,SS1G_06051,SS1G_06488,SS1G_06566,SS1G_06584,SS1G_06616,SS1G_06617,SS1G_06796,SS1G_07066,SS1G_07712,SS1G_07742,SS1…
GO:0032505	reproduction of a single-celled organism	biological_process	34/3129	39/4664	1.29947308470798	0.00377098630000756	0.196355918217938	34	SS1G_00962,SS1G_00975,SS1G_01074,SS1G_01315,SS1G_01429,SS1G_04630,SS1G_04850,SS1G_05110,SS1G_05598,SS1G_05603,SS1G_05712,SS1G_05729,SS1G_06782,SS1G_07238,SS1G_07386,SS1G_08193,SS1G_08599,SS1G_08778,SS1G_08784,SS1G_09417,SS1G_10377,SS1G_10540,SS1G_10622,SS1G_10830,SS1G_11324,SS1G_11820,SS1G_11886,SS1G_12553,SS1G_12967,SS1G_13122,SS1G_13502,SS1G_14299,SS1G_14403,SS1G_14497	SS1G_00962,SS1G_00975,SS1G_01074,SS1G_01315,SS1G_01429,SS1G_04630,SS1G_04850,SS1G_05110,SS1G_05598,SS1G_05603,SS1G_05712,SS1G_05729,SS1G_06782,SS1G_07238,SS1G_07386,SS1G_08193,SS1G_08599,SS1G_08778,SS1G_08784,SS1G_09417,SS1G_10377,SS1G_10540,SS1G_10622,SS1G_10830,SS1G_11324,SS1G_11820,SS1G_11886,SS1G_12553,SS1G_12967,SS1G_13122,SS1G_13502,SS1G_14299,SS1G_14403,SS1G_14497
GO:0072527	pyrimidine-containing compound metabolic process	biological_process	34/3129	39/4664	1.29947308470798	0.00377098630000756	0.196355918217938	34	SS1G_00140,SS1G_00190,SS1G_01348,SS1G_01679,SS1G_01911,SS1G_02978,SS1G_03355,SS1G_03716,SS1G_04214,SS1G_04454,SS1G_04455,SS1G_04782,SS1G_05018,SS1G_05963,SS1G_07594,SS1G_07982,SS1G_08380,SS1G_08431,SS1G_08456,SS1G_08553,SS1G_08880,SS1G_09611,SS1G_09708,SS1G_09727,SS1G_09881,SS1G_09946,SS1G_10546,SS1G_10775,SS1G_12684,SS1G_12890,SS1G_13288,SS1G_14024,SS1G_14053,SS1G_14279	SS1G_00140,SS1G_00190,SS1G_01348,SS1G_01679,SS1G_01911,SS1G_02978,SS1G_03355,SS1G_03716,SS1G_04214,SS1G_04454,SS1G_04455,SS1G_04782,SS1G_05018,SS1G_05963,SS1G_07594,SS1G_07982,SS1G_08380,SS1G_08431,SS1G_08456,SS1G_08553,SS1G_08880,SS1G_09611,SS1G_09708,SS1G_09727,SS1G_09881,SS1G_09946,SS1G_10546,SS1G_10775,SS1G_12684,SS1G_12890,SS1G_13288,SS1G_14024,SS1G_14053,SS1G_14279
GO:0006220	pyrimidine nucleotide metabolic process	biological_process	23/3129	25/4664	1.37132630233301	0.00389010783852282	0.20138093136167	23	SS1G_00140,SS1G_00190,SS1G_01348,SS1G_01679,SS1G_02978,SS1G_03355,SS1G_03716,SS1G_05018,SS1G_05963,SS1G_07594,SS1G_08380,SS1G_08431,SS1G_08456,SS1G_08553,SS1G_08880,SS1G_09611,SS1G_09708,SS1G_10546,SS1G_10775,SS1G_12684,SS1G_12890,SS1G_14024,SS1G_14279	SS1G_00140,SS1G_00190,SS1G_01348,SS1G_01679,SS1G_02978,SS1G_03355,SS1G_03716,SS1G_05018,SS1G_05963,SS1G_07594,SS1G_08380,SS1G_08431,SS1G_08456,SS1G_08553,SS1G_08880,SS1G_09611,SS1G_09708,SS1G_10546,SS1G_10775,SS1G_12684,SS1G_12890,SS1G_14024,SS1G_14279
GO:0044249	cellular biosynthetic process	biological_process	891/3129	1271/4664	1.0449250294006	0.00393258206058113	0.202402951834765	891	SS1G_00001,SS1G_00005,SS1G_00010,SS1G_00016,SS1G_00023,SS1G_00047,SS1G_00053,SS1G_00066,SS1G_00067,SS1G_00088,SS1G_00089,SS1G_00090,SS1G_00093,SS1G_00103,SS1G_00108,SS1G_00114,SS1G_00140,SS1G_00145,SS1G_00164,SS1G_00183,SS1G_00186,SS1G_00187,SS1G_00188,SS1G_00190,SS1G_00191,SS1G_00192,SS1G_00195,SS1G_00209,SS1G_00211,SS1G_00213,SS1G_00220,SS1G_00234,SS1G_00301,SS1G_00305,SS1G_00306,SS1G_00327,SS1…	SS1G_00001,SS1G_00005,SS1G_00010,SS1G_00016,SS1G_00023,SS1G_00047,SS1G_00053,SS1G_00066,SS1G_00067,SS1G_00088,SS1G_00089,SS1G_00090,SS1G_00093,SS1G_00103,SS1G_00108,SS1G_00114,SS1G_00140,SS1G_00145,SS1G_00164,SS1G_00183,SS1G_00186,SS1G_00187,SS1G_00188,SS1G_00190,SS1G_00191,SS1G_00192,SS1G_00195,SS1G_00209,SS1G_00211,SS1G_00213,SS1G_00220,SS1G_00234,SS1G_00301,SS1G_00305,SS1G_00306,SS1G_00327,SS1…
GO:0009124	nucleoside monophosphate biosynthetic process	biological_process	30/3129	34/4664	1.3152106480176	0.00441311051854614	0.223263273051902	30	SS1G_00140,SS1G_00190,SS1G_00306,SS1G_00597,SS1G_01348,SS1G_01816,SS1G_02442,SS1G_03355,SS1G_03630,SS1G_03716,SS1G_04681,SS1G_05018,SS1G_05097,SS1G_05300,SS1G_05687,SS1G_06272,SS1G_07853,SS1G_08380,SS1G_08456,SS1G_08553,SS1G_09190,SS1G_09902,SS1G_10546,SS1G_10754,SS1G_10775,SS1G_12054,SS1G_12233,SS1G_12684,SS1G_14024,SS1G_14279	SS1G_00140,SS1G_00190,SS1G_00306,SS1G_00597,SS1G_01348,SS1G_01816,SS1G_02442,SS1G_03355,SS1G_03630,SS1G_03716,SS1G_04681,SS1G_05018,SS1G_05097,SS1G_05300,SS1G_05687,SS1G_06272,SS1G_07853,SS1G_08380,SS1G_08456,SS1G_08553,SS1G_09190,SS1G_09902,SS1G_10546,SS1G_10754,SS1G_10775,SS1G_12054,SS1G_12233,SS1G_12684,SS1G_14024,SS1G_14279
GO:0000377	RNA splicing, via transesterification reactions with bulged adenosine as nucleophile	biological_process	72/3129	90/4664	1.19245765420262	0.00456082958627651	0.228143969866326	72	SS1G_00478,SS1G_00665,SS1G_00947,SS1G_00969,SS1G_01039,SS1G_01195,SS1G_01423,SS1G_01626,SS1G_01708,SS1G_02018,SS1G_02206,SS1G_02903,SS1G_02977,SS1G_03093,SS1G_03254,SS1G_03277,SS1G_03313,SS1G_03552,SS1G_03564,SS1G_03925,SS1G_04016,SS1G_04434,SS1G_04456,SS1G_04511,SS1G_04635,SS1G_04770,SS1G_05008,SS1G_05270,SS1G_05632,SS1G_05691,SS1G_05835,SS1G_06434,SS1G_06616,SS1G_06724,SS1G_06737,SS1G_06785,SS1…	SS1G_00478,SS1G_00665,SS1G_00947,SS1G_00969,SS1G_01039,SS1G_01195,SS1G_01423,SS1G_01626,SS1G_01708,SS1G_02018,SS1G_02206,SS1G_02903,SS1G_02977,SS1G_03093,SS1G_03254,SS1G_03277,SS1G_03313,SS1G_03552,SS1G_03564,SS1G_03925,SS1G_04016,SS1G_04434,SS1G_04456,SS1G_04511,SS1G_04635,SS1G_04770,SS1G_05008,SS1G_05270,SS1G_05632,SS1G_05691,SS1G_05835,SS1G_06434,SS1G_06616,SS1G_06724,SS1G_06737,SS1G_06785,SS1…
GO:0000398	mRNA splicing, via spliceosome	biological_process	72/3129	90/4664	1.19245765420262	0.00456082958627651	0.228143969866326	72	SS1G_00478,SS1G_00665,SS1G_00947,SS1G_00969,SS1G_01039,SS1G_01195,SS1G_01423,SS1G_01626,SS1G_01708,SS1G_02018,SS1G_02206,SS1G_02903,SS1G_02977,SS1G_03093,SS1G_03254,SS1G_03277,SS1G_03313,SS1G_03552,SS1G_03564,SS1G_03925,SS1G_04016,SS1G_04434,SS1G_04456,SS1G_04511,SS1G_04635,SS1G_04770,SS1G_05008,SS1G_05270,SS1G_05632,SS1G_05691,SS1G_05835,SS1G_06434,SS1G_06616,SS1G_06724,SS1G_06737,SS1G_06785,SS1…	SS1G_00478,SS1G_00665,SS1G_00947,SS1G_00969,SS1G_01039,SS1G_01195,SS1G_01423,SS1G_01626,SS1G_01708,SS1G_02018,SS1G_02206,SS1G_02903,SS1G_02977,SS1G_03093,SS1G_03254,SS1G_03277,SS1G_03313,SS1G_03552,SS1G_03564,SS1G_03925,SS1G_04016,SS1G_04434,SS1G_04456,SS1G_04511,SS1G_04635,SS1G_04770,SS1G_05008,SS1G_05270,SS1G_05632,SS1G_05691,SS1G_05835,SS1G_06434,SS1G_06616,SS1G_06724,SS1G_06737,SS1G_06785,SS1…
GO:0034470	ncRNA processing	biological_process	169/3129	225/4664	1.11958524200135	0.00463831707564197	0.230723884030816	169	SS1G_00005,SS1G_00019,SS1G_00063,SS1G_00071,SS1G_00088,SS1G_00090,SS1G_00145,SS1G_00185,SS1G_00209,SS1G_00211,SS1G_00317,SS1G_00535,SS1G_00678,SS1G_00789,SS1G_00972,SS1G_00987,SS1G_01351,SS1G_01371,SS1G_01405,SS1G_01408,SS1G_01524,SS1G_01560,SS1G_01564,SS1G_01663,SS1G_01694,SS1G_01708,SS1G_01822,SS1G_02092,SS1G_02102,SS1G_02195,SS1G_02206,SS1G_02235,SS1G_02435,SS1G_02467,SS1G_02468,SS1G_02902,SS1…	SS1G_00005,SS1G_00019,SS1G_00063,SS1G_00071,SS1G_00088,SS1G_00090,SS1G_00145,SS1G_00185,SS1G_00209,SS1G_00211,SS1G_00317,SS1G_00535,SS1G_00678,SS1G_00789,SS1G_00972,SS1G_00987,SS1G_01351,SS1G_01371,SS1G_01405,SS1G_01408,SS1G_01524,SS1G_01560,SS1G_01564,SS1G_01663,SS1G_01694,SS1G_01708,SS1G_01822,SS1G_02092,SS1G_02102,SS1G_02195,SS1G_02206,SS1G_02235,SS1G_02435,SS1G_02467,SS1G_02468,SS1G_02902,SS1…
GO:0022618	ribonucleoprotein complex assembly	biological_process	69/3129	86/4664	1.19592410087181	0.00476851953884022	0.235882766521296	69	SS1G_00023,SS1G_00090,SS1G_00478,SS1G_00502,SS1G_00846,SS1G_01154,SS1G_01195,SS1G_01371,SS1G_02070,SS1G_02092,SS1G_02099,SS1G_02903,SS1G_03093,SS1G_03124,SS1G_03254,SS1G_03277,SS1G_03552,SS1G_03564,SS1G_03964,SS1G_04016,SS1G_04434,SS1G_04770,SS1G_04966,SS1G_05008,SS1G_05502,SS1G_05632,SS1G_06051,SS1G_06488,SS1G_06566,SS1G_06584,SS1G_06616,SS1G_06796,SS1G_07066,SS1G_07712,SS1G_07742,SS1G_07788,SS1…	SS1G_00023,SS1G_00090,SS1G_00478,SS1G_00502,SS1G_00846,SS1G_01154,SS1G_01195,SS1G_01371,SS1G_02070,SS1G_02092,SS1G_02099,SS1G_02903,SS1G_03093,SS1G_03124,SS1G_03254,SS1G_03277,SS1G_03552,SS1G_03564,SS1G_03964,SS1G_04016,SS1G_04434,SS1G_04770,SS1G_04966,SS1G_05008,SS1G_05502,SS1G_05632,SS1G_06051,SS1G_06488,SS1G_06566,SS1G_06584,SS1G_06616,SS1G_06796,SS1G_07066,SS1G_07712,SS1G_07742,SS1G_07788,SS1…
GO:0065007	biological regulation	biological_process	736/3129	1045/4664	1.04981917881953	0.00483736066266176	0.237966073703538	736	SS1G_00010,SS1G_00027,SS1G_00048,SS1G_00049,SS1G_00059,SS1G_00071,SS1G_00079,SS1G_00098,SS1G_00107,SS1G_00152,SS1G_00169,SS1G_00172,SS1G_00183,SS1G_00191,SS1G_00196,SS1G_00201,SS1G_00209,SS1G_00210,SS1G_00211,SS1G_00213,SS1G_00220,SS1G_00236,SS1G_00312,SS1G_00363,SS1G_00376,SS1G_00429,SS1G_00439,SS1G_00454,SS1G_00478,SS1G_00520,SS1G_00521,SS1G_00528,SS1G_00549,SS1G_00560,SS1G_00566,SS1G_00568,SS1…	SS1G_00010,SS1G_00027,SS1G_00048,SS1G_00049,SS1G_00059,SS1G_00071,SS1G_00079,SS1G_00098,SS1G_00107,SS1G_00152,SS1G_00169,SS1G_00172,SS1G_00183,SS1G_00191,SS1G_00196,SS1G_00201,SS1G_00209,SS1G_00210,SS1G_00211,SS1G_00213,SS1G_00220,SS1G_00236,SS1G_00312,SS1G_00363,SS1G_00376,SS1G_00429,SS1G_00439,SS1G_00454,SS1G_00478,SS1G_00520,SS1G_00521,SS1G_00528,SS1G_00549,SS1G_00560,SS1G_00566,SS1G_00568,SS1…
GO:0009058	biosynthetic process	biological_process	928/3129	1327/4664	1.04238950932558	0.00490898886549332	0.238471277863657	928	SS1G_00001,SS1G_00005,SS1G_00010,SS1G_00016,SS1G_00023,SS1G_00047,SS1G_00053,SS1G_00066,SS1G_00067,SS1G_00088,SS1G_00089,SS1G_00090,SS1G_00093,SS1G_00103,SS1G_00108,SS1G_00114,SS1G_00140,SS1G_00145,SS1G_00164,SS1G_00183,SS1G_00186,SS1G_00187,SS1G_00188,SS1G_00190,SS1G_00191,SS1G_00192,SS1G_00195,SS1G_00209,SS1G_00211,SS1G_00213,SS1G_00220,SS1G_00234,SS1G_00301,SS1G_00305,SS1G_00306,SS1G_00327,SS1…	SS1G_00001,SS1G_00005,SS1G_00010,SS1G_00016,SS1G_00023,SS1G_00047,SS1G_00053,SS1G_00066,SS1G_00067,SS1G_00088,SS1G_00089,SS1G_00090,SS1G_00093,SS1G_00103,SS1G_00108,SS1G_00114,SS1G_00140,SS1G_00145,SS1G_00164,SS1G_00183,SS1G_00186,SS1G_00187,SS1G_00188,SS1G_00190,SS1G_00191,SS1G_00192,SS1G_00195,SS1G_00209,SS1G_00211,SS1G_00213,SS1G_00220,SS1G_00234,SS1G_00301,SS1G_00305,SS1G_00306,SS1G_00327,SS1…
GO:0032956	regulation of actin cytoskeleton organization	biological_process	33/3129	38/4664	1.29444416410153	0.00496087258617007	0.238471277863657	33	SS1G_00049,SS1G_00107,SS1G_00521,SS1G_00939,SS1G_01065,SS1G_01074,SS1G_01266,SS1G_01323,SS1G_01836,SS1G_02182,SS1G_02471,SS1G_02954,SS1G_03094,SS1G_04510,SS1G_04687,SS1G_05114,SS1G_05178,SS1G_05236,SS1G_07119,SS1G_07672,SS1G_07871,SS1G_08466,SS1G_10002,SS1G_10620,SS1G_10834,SS1G_11424,SS1G_12553,SS1G_12848,SS1G_13327,SS1G_13400,SS1G_13423,SS1G_13595,SS1G_14225	SS1G_00049,SS1G_00107,SS1G_00521,SS1G_00939,SS1G_01065,SS1G_01074,SS1G_01266,SS1G_01323,SS1G_01836,SS1G_02182,SS1G_02471,SS1G_02954,SS1G_03094,SS1G_04510,SS1G_04687,SS1G_05114,SS1G_05178,SS1G_05236,SS1G_07119,SS1G_07672,SS1G_07871,SS1G_08466,SS1G_10002,SS1G_10620,SS1G_10834,SS1G_11424,SS1G_12553,SS1G_12848,SS1G_13327,SS1G_13400,SS1G_13423,SS1G_13595,SS1G_14225
GO:0032970	regulation of actin filament-based process	biological_process	33/3129	38/4664	1.29444416410153	0.00496087258617007	0.238471277863657	33	SS1G_00049,SS1G_00107,SS1G_00521,SS1G_00939,SS1G_01065,SS1G_01074,SS1G_01266,SS1G_01323,SS1G_01836,SS1G_02182,SS1G_02471,SS1G_02954,SS1G_03094,SS1G_04510,SS1G_04687,SS1G_05114,SS1G_05178,SS1G_05236,SS1G_07119,SS1G_07672,SS1G_07871,SS1G_08466,SS1G_10002,SS1G_10620,SS1G_10834,SS1G_11424,SS1G_12553,SS1G_12848,SS1G_13327,SS1G_13400,SS1G_13423,SS1G_13595,SS1G_14225	SS1G_00049,SS1G_00107,SS1G_00521,SS1G_00939,SS1G_01065,SS1G_01074,SS1G_01266,SS1G_01323,SS1G_01836,SS1G_02182,SS1G_02471,SS1G_02954,SS1G_03094,SS1G_04510,SS1G_04687,SS1G_05114,SS1G_05178,SS1G_05236,SS1G_07119,SS1G_07672,SS1G_07871,SS1G_08466,SS1G_10002,SS1G_10620,SS1G_10834,SS1G_11424,SS1G_12553,SS1G_12848,SS1G_13327,SS1G_13400,SS1G_13423,SS1G_13595,SS1G_14225
GO:0022413	reproductive process in single-celled organism	biological_process	26/3129	29/4664	1.33637495729604	0.00500832535495326	0.238471277863657	26	SS1G_00975,SS1G_01074,SS1G_01315,SS1G_04630,SS1G_05598,SS1G_05603,SS1G_05712,SS1G_05729,SS1G_06782,SS1G_07238,SS1G_07386,SS1G_08193,SS1G_08778,SS1G_09417,SS1G_10377,SS1G_10540,SS1G_10622,SS1G_10830,SS1G_11324,SS1G_11820,SS1G_12553,SS1G_12967,SS1G_13122,SS1G_13502,SS1G_14299,SS1G_14403	SS1G_00975,SS1G_01074,SS1G_01315,SS1G_04630,SS1G_05598,SS1G_05603,SS1G_05712,SS1G_05729,SS1G_06782,SS1G_07238,SS1G_07386,SS1G_08193,SS1G_08778,SS1G_09417,SS1G_10377,SS1G_10540,SS1G_10622,SS1G_10830,SS1G_11324,SS1G_11820,SS1G_12553,SS1G_12967,SS1G_13122,SS1G_13502,SS1G_14299,SS1G_14403
GO:0061640	cytoskeleton-dependent cytokinesis	biological_process	26/3129	29/4664	1.33637495729604	0.00500832535495326	0.238471277863657	26	SS1G_00266,SS1G_00490,SS1G_00521,SS1G_01268,SS1G_02182,SS1G_02471,SS1G_02943,SS1G_03315,SS1G_03383,SS1G_04510,SS1G_04687,SS1G_05225,SS1G_05236,SS1G_05324,SS1G_05603,SS1G_06645,SS1G_08263,SS1G_08265,SS1G_08784,SS1G_10830,SS1G_12053,SS1G_12900,SS1G_13122,SS1G_13423,SS1G_13426,SS1G_13945	SS1G_00266,SS1G_00490,SS1G_00521,SS1G_01268,SS1G_02182,SS1G_02471,SS1G_02943,SS1G_03315,SS1G_03383,SS1G_04510,SS1G_04687,SS1G_05225,SS1G_05236,SS1G_05324,SS1G_05603,SS1G_06645,SS1G_08263,SS1G_08265,SS1G_08784,SS1G_10830,SS1G_12053,SS1G_12900,SS1G_13122,SS1G_13423,SS1G_13426,SS1G_13945
GO:0009112	nucleobase metabolic process	biological_process	36/3129	42/4664	1.27763320093138	0.00535471024970656	0.2470888715292	36	SS1G_00106,SS1G_00140,SS1G_00190,SS1G_00306,SS1G_00597,SS1G_00820,SS1G_01276,SS1G_01348,SS1G_01911,SS1G_02930,SS1G_03355,SS1G_03716,SS1G_04214,SS1G_04454,SS1G_04455,SS1G_04681,SS1G_04722,SS1G_04782,SS1G_05300,SS1G_05687,SS1G_05699,SS1G_07751,SS1G_08380,SS1G_08428,SS1G_08553,SS1G_09049,SS1G_09902,SS1G_09946,SS1G_10775,SS1G_10919,SS1G_11067,SS1G_12493,SS1G_12890,SS1G_14024,SS1G_14279,SS1G_14350	SS1G_00106,SS1G_00140,SS1G_00190,SS1G_00306,SS1G_00597,SS1G_00820,SS1G_01276,SS1G_01348,SS1G_01911,SS1G_02930,SS1G_03355,SS1G_03716,SS1G_04214,SS1G_04454,SS1G_04455,SS1G_04681,SS1G_04722,SS1G_04782,SS1G_05300,SS1G_05687,SS1G_05699,SS1G_07751,SS1G_08380,SS1G_08428,SS1G_08553,SS1G_09049,SS1G_09902,SS1G_09946,SS1G_10775,SS1G_10919,SS1G_11067,SS1G_12493,SS1G_12890,SS1G_14024,SS1G_14279,SS1G_14350
GO:0006221	pyrimidine nucleotide biosynthetic process	biological_process	22/3129	24/4664	1.36635772877384	0.00538356256476468	0.2470888715292	22	SS1G_00140,SS1G_00190,SS1G_01348,SS1G_01679,SS1G_03355,SS1G_03716,SS1G_05018,SS1G_05963,SS1G_07594,SS1G_08380,SS1G_08431,SS1G_08456,SS1G_08553,SS1G_08880,SS1G_09611,SS1G_09708,SS1G_10546,SS1G_10775,SS1G_12684,SS1G_12890,SS1G_14024,SS1G_14279	SS1G_00140,SS1G_00190,SS1G_01348,SS1G_01679,SS1G_03355,SS1G_03716,SS1G_05018,SS1G_05963,SS1G_07594,SS1G_08380,SS1G_08431,SS1G_08456,SS1G_08553,SS1G_08880,SS1G_09611,SS1G_09708,SS1G_10546,SS1G_10775,SS1G_12684,SS1G_12890,SS1G_14024,SS1G_14279
GO:0006414	translational elongation	biological_process	13/3129	13/4664	1.49057206775328	0.00553146628660722	0.247498370934426	13	SS1G_00010,SS1G_00053,SS1G_00220,SS1G_01699,SS1G_01874,SS1G_03471,SS1G_03527,SS1G_04825,SS1G_05645,SS1G_06711,SS1G_09280,SS1G_09468,SS1G_10627	SS1G_00010,SS1G_00053,SS1G_00220,SS1G_01699,SS1G_01874,SS1G_03471,SS1G_03527,SS1G_04825,SS1G_05645,SS1G_06711,SS1G_09280,SS1G_09468,SS1G_10627
GO:0009225	nucleotide-sugar metabolic process	biological_process	13/3129	13/4664	1.49057206775328	0.00553146628660722	0.247498370934426	13	SS1G_00164,SS1G_00646,SS1G_01063,SS1G_01582,SS1G_02529,SS1G_04070,SS1G_04242,SS1G_04518,SS1G_05671,SS1G_10384,SS1G_11129,SS1G_13453,SS1G_14122	SS1G_00164,SS1G_00646,SS1G_01063,SS1G_01582,SS1G_02529,SS1G_04070,SS1G_04242,SS1G_04518,SS1G_05671,SS1G_10384,SS1G_11129,SS1G_13453,SS1G_14122
GO:0006913	nucleocytoplasmic transport	biological_process	39/3129	46/4664	1.26374588352995	0.00561691864300546	0.248821112424481	39	SS1G_00351,SS1G_00569,SS1G_00845,SS1G_01104,SS1G_01564,SS1G_01580,SS1G_02351,SS1G_03313,SS1G_04161,SS1G_04524,SS1G_04907,SS1G_05270,SS1G_05645,SS1G_05906,SS1G_06617,SS1G_06756,SS1G_07008,SS1G_07334,SS1G_07508,SS1G_07720,SS1G_09132,SS1G_09963,SS1G_10171,SS1G_10199,SS1G_10493,SS1G_10552,SS1G_11046,SS1G_11425,SS1G_11444,SS1G_11653,SS1G_11951,SS1G_12211,SS1G_12767,SS1G_13000,SS1G_13337,SS1G_13464,SS1…	SS1G_00351,SS1G_00569,SS1G_00845,SS1G_01104,SS1G_01564,SS1G_01580,SS1G_02351,SS1G_03313,SS1G_04161,SS1G_04524,SS1G_04907,SS1G_05270,SS1G_05645,SS1G_05906,SS1G_06617,SS1G_06756,SS1G_07008,SS1G_07334,SS1G_07508,SS1G_07720,SS1G_09132,SS1G_09963,SS1G_10171,SS1G_10199,SS1G_10493,SS1G_10552,SS1G_11046,SS1G_11425,SS1G_11444,SS1G_11653,SS1G_11951,SS1G_12211,SS1G_12767,SS1G_13000,SS1G_13337,SS1G_13464,SS1…
GO:0051169	nuclear transport	biological_process	39/3129	46/4664	1.26374588352995	0.00561691864300546	0.248821112424481	39	SS1G_00351,SS1G_00569,SS1G_00845,SS1G_01104,SS1G_01564,SS1G_01580,SS1G_02351,SS1G_03313,SS1G_04161,SS1G_04524,SS1G_04907,SS1G_05270,SS1G_05645,SS1G_05906,SS1G_06617,SS1G_06756,SS1G_07008,SS1G_07334,SS1G_07508,SS1G_07720,SS1G_09132,SS1G_09963,SS1G_10171,SS1G_10199,SS1G_10493,SS1G_10552,SS1G_11046,SS1G_11425,SS1G_11444,SS1G_11653,SS1G_11951,SS1G_12211,SS1G_12767,SS1G_13000,SS1G_13337,SS1G_13464,SS1…	SS1G_00351,SS1G_00569,SS1G_00845,SS1G_01104,SS1G_01564,SS1G_01580,SS1G_02351,SS1G_03313,SS1G_04161,SS1G_04524,SS1G_04907,SS1G_05270,SS1G_05645,SS1G_05906,SS1G_06617,SS1G_06756,SS1G_07008,SS1G_07334,SS1G_07508,SS1G_07720,SS1G_09132,SS1G_09963,SS1G_10171,SS1G_10199,SS1G_10493,SS1G_10552,SS1G_11046,SS1G_11425,SS1G_11444,SS1G_11653,SS1G_11951,SS1G_12211,SS1G_12767,SS1G_13000,SS1G_13337,SS1G_13464,SS1…
GO:0008104	protein localization	biological_process	308/3129	424/4664	1.082774049217	0.00573607994780323	0.251429279540187	308	SS1G_00024,SS1G_00026,SS1G_00049,SS1G_00169,SS1G_00196,SS1G_00204,SS1G_00236,SS1G_00282,SS1G_00431,SS1G_00520,SS1G_00521,SS1G_00522,SS1G_00568,SS1G_00569,SS1G_00608,SS1G_00627,SS1G_00796,SS1G_00845,SS1G_00874,SS1G_00880,SS1G_00896,SS1G_00975,SS1G_00999,SS1G_01065,SS1G_01070,SS1G_01074,SS1G_01094,SS1G_01104,SS1G_01115,SS1G_01185,SS1G_01192,SS1G_01296,SS1G_01323,SS1G_01350,SS1G_01433,SS1G_01464,SS1…	SS1G_00024,SS1G_00026,SS1G_00049,SS1G_00169,SS1G_00196,SS1G_00204,SS1G_00236,SS1G_00282,SS1G_00431,SS1G_00520,SS1G_00521,SS1G_00522,SS1G_00568,SS1G_00569,SS1G_00608,SS1G_00627,SS1G_00796,SS1G_00845,SS1G_00874,SS1G_00880,SS1G_00896,SS1G_00975,SS1G_00999,SS1G_01065,SS1G_01070,SS1G_01074,SS1G_01094,SS1G_01104,SS1G_01115,SS1G_01185,SS1G_01192,SS1G_01296,SS1G_01323,SS1G_01350,SS1G_01433,SS1G_01464,SS1…
GO:0032543	mitochondrial translation	biological_process	42/3129	50/4664	1.25208053691275	0.00576985277517055	0.251429279540187	42	SS1G_00010,SS1G_00053,SS1G_00103,SS1G_00638,SS1G_00912,SS1G_01762,SS1G_02191,SS1G_02652,SS1G_03248,SS1G_03249,SS1G_03556,SS1G_03649,SS1G_05058,SS1G_05331,SS1G_05354,SS1G_05722,SS1G_05805,SS1G_06029,SS1G_06488,SS1G_06753,SS1G_07043,SS1G_08139,SS1G_08495,SS1G_08938,SS1G_09093,SS1G_09154,SS1G_09468,SS1G_09568,SS1G_09677,SS1G_09769,SS1G_10635,SS1G_10814,SS1G_10829,SS1G_11248,SS1G_11420,SS1G_11434,SS1…	SS1G_00010,SS1G_00053,SS1G_00103,SS1G_00638,SS1G_00912,SS1G_01762,SS1G_02191,SS1G_02652,SS1G_03248,SS1G_03249,SS1G_03556,SS1G_03649,SS1G_05058,SS1G_05331,SS1G_05354,SS1G_05722,SS1G_05805,SS1G_06029,SS1G_06488,SS1G_06753,SS1G_07043,SS1G_08139,SS1G_08495,SS1G_08938,SS1G_09093,SS1G_09154,SS1G_09468,SS1G_09568,SS1G_09677,SS1G_09769,SS1G_10635,SS1G_10814,SS1G_10829,SS1G_11248,SS1G_11420,SS1G_11434,SS1…
GO:0006486	protein glycosylation	biological_process	45/3129	54/4664	1.2421433897944	0.00583388287765013	0.251429279540187	45	SS1G_00114,SS1G_01063,SS1G_01372,SS1G_01429,SS1G_01741,SS1G_01831,SS1G_01854,SS1G_02473,SS1G_02803,SS1G_02807,SS1G_02996,SS1G_03308,SS1G_03650,SS1G_04027,SS1G_04070,SS1G_04162,SS1G_04416,SS1G_04468,SS1G_04513,SS1G_04518,SS1G_06102,SS1G_06807,SS1G_07090,SS1G_07730,SS1G_07759,SS1G_07919,SS1G_08469,SS1G_08480,SS1G_08744,SS1G_09062,SS1G_09306,SS1G_09338,SS1G_09960,SS1G_10012,SS1G_10384,SS1G_10575,SS1…	SS1G_00114,SS1G_01063,SS1G_01372,SS1G_01429,SS1G_01741,SS1G_01831,SS1G_01854,SS1G_02473,SS1G_02803,SS1G_02807,SS1G_02996,SS1G_03308,SS1G_03650,SS1G_04027,SS1G_04070,SS1G_04162,SS1G_04416,SS1G_04468,SS1G_04513,SS1G_04518,SS1G_06102,SS1G_06807,SS1G_07090,SS1G_07730,SS1G_07759,SS1G_07919,SS1G_08469,SS1G_08480,SS1G_08744,SS1G_09062,SS1G_09306,SS1G_09338,SS1G_09960,SS1G_10012,SS1G_10384,SS1G_10575,SS1…
GO:0043413	macromolecule glycosylation	biological_process	45/3129	54/4664	1.2421433897944	0.00583388287765013	0.251429279540187	45	SS1G_00114,SS1G_01063,SS1G_01372,SS1G_01429,SS1G_01741,SS1G_01831,SS1G_01854,SS1G_02473,SS1G_02803,SS1G_02807,SS1G_02996,SS1G_03308,SS1G_03650,SS1G_04027,SS1G_04070,SS1G_04162,SS1G_04416,SS1G_04468,SS1G_04513,SS1G_04518,SS1G_06102,SS1G_06807,SS1G_07090,SS1G_07730,SS1G_07759,SS1G_07919,SS1G_08469,SS1G_08480,SS1G_08744,SS1G_09062,SS1G_09306,SS1G_09338,SS1G_09960,SS1G_10012,SS1G_10384,SS1G_10575,SS1…	SS1G_00114,SS1G_01063,SS1G_01372,SS1G_01429,SS1G_01741,SS1G_01831,SS1G_01854,SS1G_02473,SS1G_02803,SS1G_02807,SS1G_02996,SS1G_03308,SS1G_03650,SS1G_04027,SS1G_04070,SS1G_04162,SS1G_04416,SS1G_04468,SS1G_04513,SS1G_04518,SS1G_06102,SS1G_06807,SS1G_07090,SS1G_07730,SS1G_07759,SS1G_07919,SS1G_08469,SS1G_08480,SS1G_08744,SS1G_09062,SS1G_09306,SS1G_09338,SS1G_09960,SS1G_10012,SS1G_10384,SS1G_10575,SS1…
GO:0032506	cytokinetic process	biological_process	29/3129	33/4664	1.30989666560136	0.00587346025880041	0.251429279540187	29	SS1G_00049,SS1G_00266,SS1G_00490,SS1G_00521,SS1G_00580,SS1G_01429,SS1G_02182,SS1G_02471,SS1G_02943,SS1G_03178,SS1G_03383,SS1G_04687,SS1G_05114,SS1G_05225,SS1G_05236,SS1G_05324,SS1G_06645,SS1G_07119,SS1G_07736,SS1G_07871,SS1G_08265,SS1G_09763,SS1G_12053,SS1G_12643,SS1G_12900,SS1G_13423,SS1G_13426,SS1G_13945,SS1G_14225	SS1G_00049,SS1G_00266,SS1G_00490,SS1G_00521,SS1G_00580,SS1G_01429,SS1G_02182,SS1G_02471,SS1G_02943,SS1G_03178,SS1G_03383,SS1G_04687,SS1G_05114,SS1G_05225,SS1G_05236,SS1G_05324,SS1G_06645,SS1G_07119,SS1G_07736,SS1G_07871,SS1G_08265,SS1G_09763,SS1G_12053,SS1G_12643,SS1G_12900,SS1G_13423,SS1G_13426,SS1G_13945,SS1G_14225
GO:0042773	ATP synthesis coupled electron transport	biological_process	29/3129	33/4664	1.30989666560136	0.00587346025880041	0.251429279540187	29	SS1G_00138,SS1G_00902,SS1G_01396,SS1G_01661,SS1G_01767,SS1G_03202,SS1G_03473,SS1G_03999,SS1G_04889,SS1G_06172,SS1G_06173,SS1G_07796,SS1G_07864,SS1G_08646,SS1G_08945,SS1G_10144,SS1G_10520,SS1G_10576,SS1G_10732,SS1G_12792,SS1G_13290,SS1G_13706,SS1G_20005,SS1G_20006,SS1G_20027,SS1G_20032,SS1G_20033,SS1G_20043,SS1G_20045	SS1G_00138,SS1G_00902,SS1G_01396,SS1G_01661,SS1G_01767,SS1G_03202,SS1G_03473,SS1G_03999,SS1G_04889,SS1G_06172,SS1G_06173,SS1G_07796,SS1G_07864,SS1G_08646,SS1G_08945,SS1G_10144,SS1G_10520,SS1G_10576,SS1G_10732,SS1G_12792,SS1G_13290,SS1G_13706,SS1G_20005,SS1G_20006,SS1G_20027,SS1G_20032,SS1G_20033,SS1G_20043,SS1G_20045
GO:0009966	regulation of signal transduction	biological_process	65/3129	81/4664	1.19613807906127	0.00605590945325879	0.257999128094815	65	SS1G_00027,SS1G_00107,SS1G_00152,SS1G_00478,SS1G_00528,SS1G_00568,SS1G_00637,SS1G_00646,SS1G_01065,SS1G_01317,SS1G_02002,SS1G_02440,SS1G_02450,SS1G_02888,SS1G_03171,SS1G_03178,SS1G_03429,SS1G_03990,SS1G_04018,SS1G_04027,SS1G_04687,SS1G_04989,SS1G_05114,SS1G_05148,SS1G_05445,SS1G_05661,SS1G_05838,SS1G_06016,SS1G_06246,SS1G_06323,SS1G_06542,SS1G_06777,SS1G_06818,SS1G_06950,SS1G_06958,SS1G_07119,SS1…	SS1G_00027,SS1G_00107,SS1G_00152,SS1G_00478,SS1G_00528,SS1G_00568,SS1G_00637,SS1G_00646,SS1G_01065,SS1G_01317,SS1G_02002,SS1G_02440,SS1G_02450,SS1G_02888,SS1G_03171,SS1G_03178,SS1G_03429,SS1G_03990,SS1G_04018,SS1G_04027,SS1G_04687,SS1G_04989,SS1G_05114,SS1G_05148,SS1G_05445,SS1G_05661,SS1G_05838,SS1G_06016,SS1G_06246,SS1G_06323,SS1G_06542,SS1G_06777,SS1G_06818,SS1G_06950,SS1G_06958,SS1G_07119,SS1…
GO:0034660	ncRNA metabolic process	biological_process	198/3129	267/4664	1.105368050244	0.00612677071338267	0.259775078247425	198	SS1G_00005,SS1G_00019,SS1G_00063,SS1G_00071,SS1G_00088,SS1G_00090,SS1G_00145,SS1G_00185,SS1G_00187,SS1G_00188,SS1G_00209,SS1G_00211,SS1G_00317,SS1G_00535,SS1G_00638,SS1G_00678,SS1G_00789,SS1G_00972,SS1G_00987,SS1G_01294,SS1G_01351,SS1G_01371,SS1G_01405,SS1G_01408,SS1G_01524,SS1G_01560,SS1G_01564,SS1G_01641,SS1G_01663,SS1G_01683,SS1G_01694,SS1G_01708,SS1G_01822,SS1G_02092,SS1G_02102,SS1G_02152,SS1…	SS1G_00005,SS1G_00019,SS1G_00063,SS1G_00071,SS1G_00088,SS1G_00090,SS1G_00145,SS1G_00185,SS1G_00187,SS1G_00188,SS1G_00209,SS1G_00211,SS1G_00317,SS1G_00535,SS1G_00638,SS1G_00678,SS1G_00789,SS1G_00972,SS1G_00987,SS1G_01294,SS1G_01351,SS1G_01371,SS1G_01405,SS1G_01408,SS1G_01524,SS1G_01560,SS1G_01564,SS1G_01641,SS1G_01663,SS1G_01683,SS1G_01694,SS1G_01708,SS1G_01822,SS1G_02092,SS1G_02102,SS1G_02152,SS1…
GO:0006163	purine nucleotide metabolic process	biological_process	73/3129	92/4664	1.18273653202162	0.00632816735684472	0.265783028987478	73	SS1G_00306,SS1G_00597,SS1G_01105,SS1G_01273,SS1G_01407,SS1G_01606,SS1G_01679,SS1G_01816,SS1G_01855,SS1G_02328,SS1G_02378,SS1G_02379,SS1G_02442,SS1G_02923,SS1G_03202,SS1G_03630,SS1G_03958,SS1G_03975,SS1G_04072,SS1G_04218,SS1G_04568,SS1G_04681,SS1G_05097,SS1G_05285,SS1G_05300,SS1G_05350,SS1G_05351,SS1G_05365,SS1G_05407,SS1G_05687,SS1G_06018,SS1G_06081,SS1G_06272,SS1G_06348,SS1G_06400,SS1G_06561,SS1…	SS1G_00306,SS1G_00597,SS1G_01105,SS1G_01273,SS1G_01407,SS1G_01606,SS1G_01679,SS1G_01816,SS1G_01855,SS1G_02328,SS1G_02378,SS1G_02379,SS1G_02442,SS1G_02923,SS1G_03202,SS1G_03630,SS1G_03958,SS1G_03975,SS1G_04072,SS1G_04218,SS1G_04568,SS1G_04681,SS1G_05097,SS1G_05285,SS1G_05300,SS1G_05350,SS1G_05351,SS1G_05365,SS1G_05407,SS1G_05687,SS1G_06018,SS1G_06081,SS1G_06272,SS1G_06348,SS1G_06400,SS1G_06561,SS1…
GO:0006139	nucleobase-containing compound metabolic process	biological_process	778/3129	1109/4664	1.04568536403251	0.00688462426355801	0.286451843190283	778	SS1G_00001,SS1G_00005,SS1G_00019,SS1G_00027,SS1G_00063,SS1G_00071,SS1G_00088,SS1G_00090,SS1G_00106,SS1G_00140,SS1G_00145,SS1G_00152,SS1G_00164,SS1G_00183,SS1G_00185,SS1G_00187,SS1G_00188,SS1G_00190,SS1G_00191,SS1G_00209,SS1G_00211,SS1G_00213,SS1G_00234,SS1G_00306,SS1G_00317,SS1G_00363,SS1G_00398,SS1G_00429,SS1G_00433,SS1G_00439,SS1G_00452,SS1G_00478,SS1G_00494,SS1G_00535,SS1G_00552,SS1G_00566,SS1…	SS1G_00001,SS1G_00005,SS1G_00019,SS1G_00027,SS1G_00063,SS1G_00071,SS1G_00088,SS1G_00090,SS1G_00106,SS1G_00140,SS1G_00145,SS1G_00152,SS1G_00164,SS1G_00183,SS1G_00185,SS1G_00187,SS1G_00188,SS1G_00190,SS1G_00191,SS1G_00209,SS1G_00211,SS1G_00213,SS1G_00234,SS1G_00306,SS1G_00317,SS1G_00363,SS1G_00398,SS1G_00429,SS1G_00433,SS1G_00439,SS1G_00452,SS1G_00478,SS1G_00494,SS1G_00535,SS1G_00552,SS1G_00566,SS1…
GO:1901657	glycosyl compound metabolic process	biological_process	35/3129	41/4664	1.27243957003328	0.00693425282812889	0.287174824100743	35	SS1G_00190,SS1G_00429,SS1G_00597,SS1G_01052,SS1G_01191,SS1G_01662,SS1G_01663,SS1G_01679,SS1G_02233,SS1G_03630,SS1G_03716,SS1G_03828,SS1G_05300,SS1G_05687,SS1G_06349,SS1G_07499,SS1G_07982,SS1G_08380,SS1G_08491,SS1G_09129,SS1G_09190,SS1G_09422,SS1G_09881,SS1G_09946,SS1G_10754,SS1G_10831,SS1G_11331,SS1G_11332,SS1G_11611,SS1G_11867,SS1G_12054,SS1G_12233,SS1G_12461,SS1G_13288,SS1G_14053	SS1G_00190,SS1G_00429,SS1G_00597,SS1G_01052,SS1G_01191,SS1G_01662,SS1G_01663,SS1G_01679,SS1G_02233,SS1G_03630,SS1G_03716,SS1G_03828,SS1G_05300,SS1G_05687,SS1G_06349,SS1G_07499,SS1G_07982,SS1G_08380,SS1G_08491,SS1G_09129,SS1G_09190,SS1G_09422,SS1G_09881,SS1G_09946,SS1G_10754,SS1G_10831,SS1G_11331,SS1G_11332,SS1G_11611,SS1G_11867,SS1G_12054,SS1G_12233,SS1G_12461,SS1G_13288,SS1G_14053
GO:0033036	macromolecule localization	biological_process	342/3129	474/4664	1.07547604888528	0.00715842507483577	0.295086189196008	342	SS1G_00024,SS1G_00026,SS1G_00049,SS1G_00169,SS1G_00196,SS1G_00204,SS1G_00236,SS1G_00282,SS1G_00363,SS1G_00431,SS1G_00436,SS1G_00520,SS1G_00521,SS1G_00522,SS1G_00568,SS1G_00569,SS1G_00608,SS1G_00625,SS1G_00627,SS1G_00637,SS1G_00796,SS1G_00845,SS1G_00874,SS1G_00880,SS1G_00896,SS1G_00975,SS1G_00999,SS1G_01065,SS1G_01070,SS1G_01074,SS1G_01094,SS1G_01104,SS1G_01115,SS1G_01185,SS1G_01192,SS1G_01296,SS1…	SS1G_00024,SS1G_00026,SS1G_00049,SS1G_00169,SS1G_00196,SS1G_00204,SS1G_00236,SS1G_00282,SS1G_00363,SS1G_00431,SS1G_00436,SS1G_00520,SS1G_00521,SS1G_00522,SS1G_00568,SS1G_00569,SS1G_00608,SS1G_00625,SS1G_00627,SS1G_00637,SS1G_00796,SS1G_00845,SS1G_00874,SS1G_00880,SS1G_00896,SS1G_00975,SS1G_00999,SS1G_01065,SS1G_01070,SS1G_01074,SS1G_01094,SS1G_01104,SS1G_01115,SS1G_01185,SS1G_01192,SS1G_01296,SS1…
GO:0006206	pyrimidine nucleobase metabolic process	biological_process	17/3129	18/4664	1.40776250843365	0.00736763303440381	0.299245806695032	17	SS1G_00140,SS1G_00190,SS1G_01348,SS1G_01911,SS1G_03355,SS1G_03716,SS1G_04214,SS1G_04454,SS1G_04455,SS1G_04782,SS1G_08380,SS1G_08553,SS1G_09946,SS1G_10775,SS1G_12890,SS1G_14024,SS1G_14279	SS1G_00140,SS1G_00190,SS1G_01348,SS1G_01911,SS1G_03355,SS1G_03716,SS1G_04214,SS1G_04454,SS1G_04455,SS1G_04782,SS1G_08380,SS1G_08553,SS1G_09946,SS1G_10775,SS1G_12890,SS1G_14024,SS1G_14279
GO:0000460	maturation of 5.8S rRNA	biological_process	21/3129	23/4664	1.36095710533995	0.00742737233598406	0.299245806695032	21	SS1G_00987,SS1G_01560,SS1G_03075,SS1G_03082,SS1G_03122,SS1G_03766,SS1G_03952,SS1G_04161,SS1G_04436,SS1G_07406,SS1G_07883,SS1G_08782,SS1G_09279,SS1G_10804,SS1G_11106,SS1G_11882,SS1G_12042,SS1G_12211,SS1G_12767,SS1G_13164,SS1G_13558	SS1G_00987,SS1G_01560,SS1G_03075,SS1G_03082,SS1G_03122,SS1G_03766,SS1G_03952,SS1G_04161,SS1G_04436,SS1G_07406,SS1G_07883,SS1G_08782,SS1G_09279,SS1G_10804,SS1G_11106,SS1G_11882,SS1G_12042,SS1G_12211,SS1G_12767,SS1G_13164,SS1G_13558
GO:0000469	cleavage involved in rRNA processing	biological_process	21/3129	23/4664	1.36095710533995	0.00742737233598406	0.299245806695032	21	SS1G_00987,SS1G_01560,SS1G_03075,SS1G_04161,SS1G_04436,SS1G_05100,SS1G_07406,SS1G_07872,SS1G_07873,SS1G_07883,SS1G_08220,SS1G_09279,SS1G_10519,SS1G_10804,SS1G_11106,SS1G_11882,SS1G_12042,SS1G_12211,SS1G_12767,SS1G_13164,SS1G_13558	SS1G_00987,SS1G_01560,SS1G_03075,SS1G_04161,SS1G_04436,SS1G_05100,SS1G_07406,SS1G_07872,SS1G_07873,SS1G_07883,SS1G_08220,SS1G_09279,SS1G_10519,SS1G_10804,SS1G_11106,SS1G_11882,SS1G_12042,SS1G_12211,SS1G_12767,SS1G_13164,SS1G_13558
GO:0030437	ascospore formation	biological_process	21/3129	23/4664	1.36095710533995	0.00742737233598406	0.299245806695032	21	SS1G_00975,SS1G_01074,SS1G_01315,SS1G_04630,SS1G_05603,SS1G_05712,SS1G_05729,SS1G_07238,SS1G_07386,SS1G_08193,SS1G_09417,SS1G_10377,SS1G_10540,SS1G_10622,SS1G_10830,SS1G_11324,SS1G_11820,SS1G_12553,SS1G_12967,SS1G_13122,SS1G_13502	SS1G_00975,SS1G_01074,SS1G_01315,SS1G_04630,SS1G_05603,SS1G_05712,SS1G_05729,SS1G_07238,SS1G_07386,SS1G_08193,SS1G_09417,SS1G_10377,SS1G_10540,SS1G_10622,SS1G_10830,SS1G_11324,SS1G_11820,SS1G_12553,SS1G_12967,SS1G_13122,SS1G_13502
GO:0009161	ribonucleoside monophosphate metabolic process	biological_process	28/3129	32/4664	1.30425055928412	0.00778998288362706	0.312441475656826	28	SS1G_00140,SS1G_00190,SS1G_00306,SS1G_00597,SS1G_01348,SS1G_01816,SS1G_02442,SS1G_03355,SS1G_03630,SS1G_03716,SS1G_04681,SS1G_05097,SS1G_05300,SS1G_05687,SS1G_06272,SS1G_07853,SS1G_08324,SS1G_08380,SS1G_08553,SS1G_09190,SS1G_09902,SS1G_10754,SS1G_10775,SS1G_10831,SS1G_12054,SS1G_12233,SS1G_14024,SS1G_14279	SS1G_00140,SS1G_00190,SS1G_00306,SS1G_00597,SS1G_01348,SS1G_01816,SS1G_02442,SS1G_03355,SS1G_03630,SS1G_03716,SS1G_04681,SS1G_05097,SS1G_05300,SS1G_05687,SS1G_06272,SS1G_07853,SS1G_08324,SS1G_08380,SS1G_08553,SS1G_09190,SS1G_09902,SS1G_10754,SS1G_10775,SS1G_10831,SS1G_12054,SS1G_12233,SS1G_14024,SS1G_14279
GO:0000028	ribosomal small subunit assembly	biological_process	12/3129	12/4664	1.49057206775328	0.00825549604276443	0.32099099023919	12	SS1G_00090,SS1G_00502,SS1G_00846,SS1G_06488,SS1G_07712,SS1G_08275,SS1G_09262,SS1G_09423,SS1G_09568,SS1G_10493,SS1G_12211,SS1G_13924	SS1G_00090,SS1G_00502,SS1G_00846,SS1G_06488,SS1G_07712,SS1G_08275,SS1G_09262,SS1G_09423,SS1G_09568,SS1G_10493,SS1G_12211,SS1G_13924
GO:0006553	lysine metabolic process	biological_process	12/3129	12/4664	1.49057206775328	0.00825549604276443	0.32099099023919	12	SS1G_00574,SS1G_01026,SS1G_02537,SS1G_06166,SS1G_06695,SS1G_07889,SS1G_08185,SS1G_10957,SS1G_11047,SS1G_13162,SS1G_13213,SS1G_14306	SS1G_00574,SS1G_01026,SS1G_02537,SS1G_06166,SS1G_06695,SS1G_07889,SS1G_08185,SS1G_10957,SS1G_11047,SS1G_13162,SS1G_13213,SS1G_14306
GO:0009218	pyrimidine ribonucleotide metabolic process	biological_process	12/3129	12/4664	1.49057206775328	0.00825549604276443	0.32099099023919	12	SS1G_00140,SS1G_00190,SS1G_01348,SS1G_01679,SS1G_03355,SS1G_03716,SS1G_08380,SS1G_08553,SS1G_09708,SS1G_10775,SS1G_14024,SS1G_14279	SS1G_00140,SS1G_00190,SS1G_01348,SS1G_01679,SS1G_03355,SS1G_03716,SS1G_08380,SS1G_08553,SS1G_09708,SS1G_10775,SS1G_14024,SS1G_14279
GO:0009220	pyrimidine ribonucleotide biosynthetic process	biological_process	12/3129	12/4664	1.49057206775328	0.00825549604276443	0.32099099023919	12	SS1G_00140,SS1G_00190,SS1G_01348,SS1G_01679,SS1G_03355,SS1G_03716,SS1G_08380,SS1G_08553,SS1G_09708,SS1G_10775,SS1G_14024,SS1G_14279	SS1G_00140,SS1G_00190,SS1G_01348,SS1G_01679,SS1G_03355,SS1G_03716,SS1G_08380,SS1G_08553,SS1G_09708,SS1G_10775,SS1G_14024,SS1G_14279
GO:0051225	spindle assembly	biological_process	12/3129	12/4664	1.49057206775328	0.00825549604276443	0.32099099023919	12	SS1G_01433,SS1G_04687,SS1G_05238,SS1G_05874,SS1G_07164,SS1G_07596,SS1G_08608,SS1G_09763,SS1G_10207,SS1G_12081,SS1G_12669,SS1G_12975	SS1G_01433,SS1G_04687,SS1G_05238,SS1G_05874,SS1G_07164,SS1G_07596,SS1G_08608,SS1G_09763,SS1G_10207,SS1G_12081,SS1G_12669,SS1G_12975
GO:0006119	oxidative phosphorylation	biological_process	31/3129	36/4664	1.28354816945421	0.0084980808301296	0.328986572658582	31	SS1G_00138,SS1G_00902,SS1G_01396,SS1G_01661,SS1G_01767,SS1G_03202,SS1G_03473,SS1G_03999,SS1G_04889,SS1G_06172,SS1G_06173,SS1G_07796,SS1G_07864,SS1G_08646,SS1G_08945,SS1G_09444,SS1G_10144,SS1G_10520,SS1G_10576,SS1G_10732,SS1G_12792,SS1G_13290,SS1G_13706,SS1G_20005,SS1G_20006,SS1G_20024,SS1G_20027,SS1G_20032,SS1G_20033,SS1G_20043,SS1G_20045	SS1G_00138,SS1G_00902,SS1G_01396,SS1G_01661,SS1G_01767,SS1G_03202,SS1G_03473,SS1G_03999,SS1G_04889,SS1G_06172,SS1G_06173,SS1G_07796,SS1G_07864,SS1G_08646,SS1G_08945,SS1G_09444,SS1G_10144,SS1G_10520,SS1G_10576,SS1G_10732,SS1G_12792,SS1G_13290,SS1G_13706,SS1G_20005,SS1G_20006,SS1G_20024,SS1G_20027,SS1G_20032,SS1G_20033,SS1G_20043,SS1G_20045
GO:0005996	monosaccharide metabolic process	biological_process	52/3129	64/4664	1.21108980504954	0.00864322193881791	0.333156918368981	52	SS1G_00738,SS1G_00981,SS1G_01063,SS1G_01273,SS1G_01500,SS1G_01640,SS1G_01844,SS1G_02281,SS1G_02293,SS1G_02446,SS1G_02462,SS1G_03602,SS1G_03789,SS1G_04148,SS1G_04152,SS1G_04477,SS1G_04518,SS1G_05068,SS1G_05911,SS1G_05959,SS1G_05978,SS1G_06474,SS1G_06548,SS1G_06561,SS1G_06740,SS1G_06748,SS1G_07339,SS1G_07798,SS1G_08295,SS1G_08326,SS1G_09329,SS1G_09411,SS1G_09603,SS1G_10068,SS1G_10326,SS1G_10602,SS1…	SS1G_00738,SS1G_00981,SS1G_01063,SS1G_01273,SS1G_01500,SS1G_01640,SS1G_01844,SS1G_02281,SS1G_02293,SS1G_02446,SS1G_02462,SS1G_03602,SS1G_03789,SS1G_04148,SS1G_04152,SS1G_04477,SS1G_04518,SS1G_05068,SS1G_05911,SS1G_05959,SS1G_05978,SS1G_06474,SS1G_06548,SS1G_06561,SS1G_06740,SS1G_06748,SS1G_07339,SS1G_07798,SS1G_08295,SS1G_08326,SS1G_09329,SS1G_09411,SS1G_09603,SS1G_10068,SS1G_10326,SS1G_10602,SS1…
GO:0000281	mitotic cytokinesis	biological_process	24/3129	27/4664	1.32495294911402	0.00911309011407031	0.346764762289239	24	SS1G_00266,SS1G_00490,SS1G_00521,SS1G_01268,SS1G_02471,SS1G_02943,SS1G_03315,SS1G_03383,SS1G_04510,SS1G_04687,SS1G_05225,SS1G_05236,SS1G_05324,SS1G_05603,SS1G_06645,SS1G_08263,SS1G_08784,SS1G_10830,SS1G_12053,SS1G_12900,SS1G_13122,SS1G_13423,SS1G_13426,SS1G_13945	SS1G_00266,SS1G_00490,SS1G_00521,SS1G_01268,SS1G_02471,SS1G_02943,SS1G_03315,SS1G_03383,SS1G_04510,SS1G_04687,SS1G_05225,SS1G_05236,SS1G_05324,SS1G_05603,SS1G_06645,SS1G_08263,SS1G_08784,SS1G_10830,SS1G_12053,SS1G_12900,SS1G_13122,SS1G_13423,SS1G_13426,SS1G_13945
GO:0009142	nucleoside triphosphate biosynthetic process	biological_process	24/3129	27/4664	1.32495294911402	0.00911309011407031	0.346764762289239	24	SS1G_01407,SS1G_01679,SS1G_01855,SS1G_03202,SS1G_03716,SS1G_05285,SS1G_05365,SS1G_07055,SS1G_07527,SS1G_07793,SS1G_07886,SS1G_07887,SS1G_08456,SS1G_09444,SS1G_09611,SS1G_09708,SS1G_10016,SS1G_10546,SS1G_10831,SS1G_12054,SS1G_12196,SS1G_12792,SS1G_13768,SS1G_20039	SS1G_01407,SS1G_01679,SS1G_01855,SS1G_03202,SS1G_03716,SS1G_05285,SS1G_05365,SS1G_07055,SS1G_07527,SS1G_07793,SS1G_07886,SS1G_07887,SS1G_08456,SS1G_09444,SS1G_09611,SS1G_09708,SS1G_10016,SS1G_10546,SS1G_10831,SS1G_12054,SS1G_12196,SS1G_12792,SS1G_13768,SS1G_20039
GO:0051321	meiotic cell cycle	biological_process	97/3129	126/4664	1.14750389342911	0.00924294288748285	0.347080837488952	97	SS1G_00052,SS1G_00107,SS1G_00673,SS1G_00808,SS1G_00975,SS1G_00998,SS1G_01022,SS1G_01053,SS1G_01074,SS1G_01121,SS1G_01263,SS1G_01278,SS1G_01315,SS1G_01353,SS1G_01584,SS1G_01809,SS1G_02594,SS1G_03157,SS1G_04152,SS1G_04630,SS1G_04687,SS1G_04841,SS1G_04964,SS1G_05238,SS1G_05267,SS1G_05297,SS1G_05598,SS1G_05603,SS1G_05657,SS1G_05712,SS1G_05720,SS1G_05729,SS1G_05801,SS1G_05802,SS1G_05823,SS1G_06012,SS1…	SS1G_00052,SS1G_00107,SS1G_00673,SS1G_00808,SS1G_00975,SS1G_00998,SS1G_01022,SS1G_01053,SS1G_01074,SS1G_01121,SS1G_01263,SS1G_01278,SS1G_01315,SS1G_01353,SS1G_01584,SS1G_01809,SS1G_02594,SS1G_03157,SS1G_04152,SS1G_04630,SS1G_04687,SS1G_04841,SS1G_04964,SS1G_05238,SS1G_05267,SS1G_05297,SS1G_05598,SS1G_05603,SS1G_05657,SS1G_05712,SS1G_05720,SS1G_05729,SS1G_05801,SS1G_05802,SS1G_05823,SS1G_06012,SS1…
GO:0030490	maturation of SSU-rRNA	biological_process	40/3129	48/4664	1.2421433897944	0.00927731798319527	0.347080837488952	40	SS1G_00088,SS1G_00090,SS1G_00209,SS1G_00317,SS1G_00678,SS1G_01408,SS1G_03075,SS1G_03095,SS1G_03122,SS1G_03815,SS1G_04139,SS1G_04161,SS1G_04436,SS1G_04983,SS1G_05099,SS1G_05100,SS1G_05744,SS1G_06488,SS1G_07406,SS1G_07557,SS1G_07712,SS1G_07873,SS1G_08220,SS1G_08606,SS1G_08841,SS1G_09262,SS1G_09888,SS1G_10239,SS1G_10739,SS1G_10815,SS1G_11106,SS1G_11738,SS1G_12151,SS1G_12211,SS1G_12551,SS1G_12767,SS1…	SS1G_00088,SS1G_00090,SS1G_00209,SS1G_00317,SS1G_00678,SS1G_01408,SS1G_03075,SS1G_03095,SS1G_03122,SS1G_03815,SS1G_04139,SS1G_04161,SS1G_04436,SS1G_04983,SS1G_05099,SS1G_05100,SS1G_05744,SS1G_06488,SS1G_07406,SS1G_07557,SS1G_07712,SS1G_07873,SS1G_08220,SS1G_08606,SS1G_08841,SS1G_09262,SS1G_09888,SS1G_10239,SS1G_10739,SS1G_10815,SS1G_11106,SS1G_11738,SS1G_12151,SS1G_12211,SS1G_12551,SS1G_12767,SS1…
GO:0046907	intracellular transport	biological_process	201/3129	273/4664	1.09745415977439	0.00974156550563187	0.362924264695172	201	SS1G_00026,SS1G_00282,SS1G_00351,SS1G_00431,SS1G_00520,SS1G_00522,SS1G_00569,SS1G_00608,SS1G_00627,SS1G_00742,SS1G_00796,SS1G_00845,SS1G_00970,SS1G_00975,SS1G_00999,SS1G_01094,SS1G_01104,SS1G_01115,SS1G_01296,SS1G_01397,SS1G_01549,SS1G_01553,SS1G_01564,SS1G_01580,SS1G_01856,SS1G_01875,SS1G_01932,SS1G_02097,SS1G_02351,SS1G_02386,SS1G_02440,SS1G_02532,SS1G_02555,SS1G_02593,SS1G_02888,SS1G_02909,SS1…	SS1G_00026,SS1G_00282,SS1G_00351,SS1G_00431,SS1G_00520,SS1G_00522,SS1G_00569,SS1G_00608,SS1G_00627,SS1G_00742,SS1G_00796,SS1G_00845,SS1G_00970,SS1G_00975,SS1G_00999,SS1G_01094,SS1G_01104,SS1G_01115,SS1G_01296,SS1G_01397,SS1G_01549,SS1G_01553,SS1G_01564,SS1G_01580,SS1G_01856,SS1G_01875,SS1G_01932,SS1G_02097,SS1G_02351,SS1G_02386,SS1G_02440,SS1G_02532,SS1G_02555,SS1G_02593,SS1G_02888,SS1G_02909,SS1…
GO:0016071	mRNA metabolic process	biological_process	151/3129	202/4664	1.11423951599379	0.00980666366759509	0.363827222067778	151	SS1G_00063,SS1G_00071,SS1G_00152,SS1G_00363,SS1G_00452,SS1G_00478,SS1G_00494,SS1G_00566,SS1G_00665,SS1G_00947,SS1G_00969,SS1G_00971,SS1G_00987,SS1G_01039,SS1G_01195,SS1G_01423,SS1G_01560,SS1G_01626,SS1G_01708,SS1G_02018,SS1G_02056,SS1G_02206,SS1G_02231,SS1G_02269,SS1G_02272,SS1G_02608,SS1G_02768,SS1G_02903,SS1G_02977,SS1G_03010,SS1G_03093,SS1G_03122,SS1G_03254,SS1G_03277,SS1G_03313,SS1G_03339,SS1…	SS1G_00063,SS1G_00071,SS1G_00152,SS1G_00363,SS1G_00452,SS1G_00478,SS1G_00494,SS1G_00566,SS1G_00665,SS1G_00947,SS1G_00969,SS1G_00971,SS1G_00987,SS1G_01039,SS1G_01195,SS1G_01423,SS1G_01560,SS1G_01626,SS1G_01708,SS1G_02018,SS1G_02056,SS1G_02206,SS1G_02231,SS1G_02269,SS1G_02272,SS1G_02608,SS1G_02768,SS1G_02903,SS1G_02977,SS1G_03010,SS1G_03093,SS1G_03122,SS1G_03254,SS1G_03277,SS1G_03313,SS1G_03339,SS1…
GO:0006458	'de novo' protein folding	biological_process	16/3129	17/4664	1.40289135788544	0.0104493972527733	0.378217207880868	16	SS1G_02398,SS1G_03471,SS1G_03939,SS1G_04821,SS1G_05645,SS1G_05736,SS1G_07335,SS1G_07920,SS1G_08492,SS1G_08647,SS1G_08699,SS1G_09114,SS1G_09280,SS1G_09960,SS1G_11129,SS1G_11986	SS1G_02398,SS1G_03471,SS1G_03939,SS1G_04821,SS1G_05645,SS1G_05736,SS1G_07335,SS1G_07920,SS1G_08492,SS1G_08647,SS1G_08699,SS1G_09114,SS1G_09280,SS1G_09960,SS1G_11129,SS1G_11986
GO:0009163	nucleoside biosynthetic process	biological_process	16/3129	17/4664	1.40289135788544	0.0104493972527733	0.378217207880868	16	SS1G_00190,SS1G_00429,SS1G_00597,SS1G_01663,SS1G_01679,SS1G_02233,SS1G_03630,SS1G_03716,SS1G_05687,SS1G_08380,SS1G_09422,SS1G_09946,SS1G_10831,SS1G_11331,SS1G_12054,SS1G_14053	SS1G_00190,SS1G_00429,SS1G_00597,SS1G_01663,SS1G_01679,SS1G_02233,SS1G_03630,SS1G_03716,SS1G_05687,SS1G_08380,SS1G_09422,SS1G_09946,SS1G_10831,SS1G_11331,SS1G_12054,SS1G_14053
GO:0044281	small molecule metabolic process	biological_process	523/3129	739/4664	1.05489741736802	0.0108625900294973	0.391580978229328	523	SS1G_00001,SS1G_00002,SS1G_00016,SS1G_00048,SS1G_00052,SS1G_00089,SS1G_00106,SS1G_00140,SS1G_00164,SS1G_00187,SS1G_00188,SS1G_00190,SS1G_00192,SS1G_00290,SS1G_00301,SS1G_00305,SS1G_00306,SS1G_00366,SS1G_00367,SS1G_00372,SS1G_00429,SS1G_00435,SS1G_00437,SS1G_00451,SS1G_00464,SS1G_00574,SS1G_00597,SS1G_00621,SS1G_00638,SS1G_00646,SS1G_00687,SS1G_00738,SS1G_00795,SS1G_00820,SS1G_00840,SS1G_00861,SS1…	SS1G_00001,SS1G_00002,SS1G_00016,SS1G_00048,SS1G_00052,SS1G_00089,SS1G_00106,SS1G_00140,SS1G_00164,SS1G_00187,SS1G_00188,SS1G_00190,SS1G_00192,SS1G_00290,SS1G_00301,SS1G_00305,SS1G_00306,SS1G_00366,SS1G_00367,SS1G_00372,SS1G_00429,SS1G_00435,SS1G_00437,SS1G_00451,SS1G_00464,SS1G_00574,SS1G_00597,SS1G_00621,SS1G_00638,SS1G_00646,SS1G_00687,SS1G_00738,SS1G_00795,SS1G_00820,SS1G_00840,SS1G_00861,SS1…
GO:0051336	regulation of hydrolase activity	biological_process	30/3129	35/4664	1.27763320093138	0.0110619598759024	0.395565023032269	30	SS1G_01022,SS1G_01094,SS1G_01278,SS1G_01593,SS1G_01614,SS1G_01856,SS1G_01932,SS1G_02888,SS1G_03171,SS1G_03522,SS1G_05218,SS1G_05415,SS1G_05701,SS1G_05875,SS1G_06194,SS1G_06347,SS1G_07673,SS1G_07871,SS1G_07981,SS1G_08244,SS1G_08654,SS1G_09016,SS1G_09482,SS1G_10314,SS1G_10502,SS1G_10712,SS1G_12702,SS1G_12747,SS1G_13330,SS1G_14225	SS1G_01022,SS1G_01094,SS1G_01278,SS1G_01593,SS1G_01614,SS1G_01856,SS1G_01932,SS1G_02888,SS1G_03171,SS1G_03522,SS1G_05218,SS1G_05415,SS1G_05701,SS1G_05875,SS1G_06194,SS1G_06347,SS1G_07673,SS1G_07871,SS1G_07981,SS1G_08244,SS1G_08654,SS1G_09016,SS1G_09482,SS1G_10314,SS1G_10502,SS1G_10712,SS1G_12702,SS1G_12747,SS1G_13330,SS1G_14225
GO:0051641	cellular localization	biological_process	285/3129	394/4664	1.07820568352712	0.01116272640013	0.39757166346703	285	SS1G_00026,SS1G_00049,SS1G_00169,SS1G_00196,SS1G_00236,SS1G_00282,SS1G_00351,SS1G_00431,SS1G_00436,SS1G_00520,SS1G_00521,SS1G_00522,SS1G_00568,SS1G_00569,SS1G_00577,SS1G_00608,SS1G_00627,SS1G_00742,SS1G_00796,SS1G_00845,SS1G_00874,SS1G_00970,SS1G_00975,SS1G_00999,SS1G_01065,SS1G_01074,SS1G_01094,SS1G_01104,SS1G_01115,SS1G_01169,SS1G_01296,SS1G_01323,SS1G_01397,SS1G_01433,SS1G_01477,SS1G_01549,SS1…	SS1G_00026,SS1G_00049,SS1G_00169,SS1G_00196,SS1G_00236,SS1G_00282,SS1G_00351,SS1G_00431,SS1G_00436,SS1G_00520,SS1G_00521,SS1G_00522,SS1G_00568,SS1G_00569,SS1G_00577,SS1G_00608,SS1G_00627,SS1G_00742,SS1G_00796,SS1G_00845,SS1G_00874,SS1G_00970,SS1G_00975,SS1G_00999,SS1G_01065,SS1G_01074,SS1G_01094,SS1G_01104,SS1G_01115,SS1G_01169,SS1G_01296,SS1G_01323,SS1G_01397,SS1G_01433,SS1G_01477,SS1G_01549,SS1…
GO:0000375	RNA splicing, via transesterification reactions	biological_process	72/3129	92/4664	1.16653466171996	0.0121909394822654	0.42356472966542	72	SS1G_00478,SS1G_00665,SS1G_00947,SS1G_00969,SS1G_01039,SS1G_01195,SS1G_01423,SS1G_01626,SS1G_01708,SS1G_02018,SS1G_02206,SS1G_02903,SS1G_02977,SS1G_03093,SS1G_03254,SS1G_03277,SS1G_03313,SS1G_03552,SS1G_03564,SS1G_03925,SS1G_04016,SS1G_04434,SS1G_04456,SS1G_04511,SS1G_04635,SS1G_04770,SS1G_05008,SS1G_05270,SS1G_05632,SS1G_05691,SS1G_05835,SS1G_06434,SS1G_06616,SS1G_06724,SS1G_06737,SS1G_06785,SS1…	SS1G_00478,SS1G_00665,SS1G_00947,SS1G_00969,SS1G_01039,SS1G_01195,SS1G_01423,SS1G_01626,SS1G_01708,SS1G_02018,SS1G_02206,SS1G_02903,SS1G_02977,SS1G_03093,SS1G_03254,SS1G_03277,SS1G_03313,SS1G_03552,SS1G_03564,SS1G_03925,SS1G_04016,SS1G_04434,SS1G_04456,SS1G_04511,SS1G_04635,SS1G_04770,SS1G_05008,SS1G_05270,SS1G_05632,SS1G_05691,SS1G_05835,SS1G_06434,SS1G_06616,SS1G_06724,SS1G_06737,SS1G_06785,SS1…
GO:0000003	reproduction	biological_process	142/3129	190/4664	1.11400649274192	0.0122251393024254	0.42356472966542	142	SS1G_00052,SS1G_00107,SS1G_00673,SS1G_00808,SS1G_00862,SS1G_00962,SS1G_00975,SS1G_00998,SS1G_01022,SS1G_01053,SS1G_01074,SS1G_01121,SS1G_01124,SS1G_01263,SS1G_01278,SS1G_01315,SS1G_01353,SS1G_01429,SS1G_01584,SS1G_01809,SS1G_01875,SS1G_02036,SS1G_02594,SS1G_02779,SS1G_02784,SS1G_02971,SS1G_03098,SS1G_03157,SS1G_03171,SS1G_03857,SS1G_04018,SS1G_04138,SS1G_04152,SS1G_04630,SS1G_04687,SS1G_04697,SS1…	SS1G_00052,SS1G_00107,SS1G_00673,SS1G_00808,SS1G_00862,SS1G_00962,SS1G_00975,SS1G_00998,SS1G_01022,SS1G_01053,SS1G_01074,SS1G_01121,SS1G_01124,SS1G_01263,SS1G_01278,SS1G_01315,SS1G_01353,SS1G_01429,SS1G_01584,SS1G_01809,SS1G_01875,SS1G_02036,SS1G_02594,SS1G_02779,SS1G_02784,SS1G_02971,SS1G_03098,SS1G_03157,SS1G_03171,SS1G_03857,SS1G_04018,SS1G_04138,SS1G_04152,SS1G_04630,SS1G_04687,SS1G_04697,SS1…
GO:0034293	sexual sporulation	biological_process	23/3129	26/4664	1.31858298301251	0.0122255318423195	0.42356472966542	23	SS1G_00052,SS1G_00975,SS1G_01074,SS1G_01315,SS1G_04630,SS1G_05603,SS1G_05712,SS1G_05729,SS1G_06194,SS1G_07238,SS1G_07386,SS1G_08193,SS1G_09417,SS1G_10377,SS1G_10540,SS1G_10622,SS1G_10830,SS1G_11324,SS1G_11820,SS1G_12553,SS1G_12967,SS1G_13122,SS1G_13502	SS1G_00052,SS1G_00975,SS1G_01074,SS1G_01315,SS1G_04630,SS1G_05603,SS1G_05712,SS1G_05729,SS1G_06194,SS1G_07238,SS1G_07386,SS1G_08193,SS1G_09417,SS1G_10377,SS1G_10540,SS1G_10622,SS1G_10830,SS1G_11324,SS1G_11820,SS1G_12553,SS1G_12967,SS1G_13122,SS1G_13502
GO:0043935	sexual sporulation resulting in formation of a cellular spore	biological_process	23/3129	26/4664	1.31858298301251	0.0122255318423195	0.42356472966542	23	SS1G_00052,SS1G_00975,SS1G_01074,SS1G_01315,SS1G_04630,SS1G_05603,SS1G_05712,SS1G_05729,SS1G_06194,SS1G_07238,SS1G_07386,SS1G_08193,SS1G_09417,SS1G_10377,SS1G_10540,SS1G_10622,SS1G_10830,SS1G_11324,SS1G_11820,SS1G_12553,SS1G_12967,SS1G_13122,SS1G_13502	SS1G_00052,SS1G_00975,SS1G_01074,SS1G_01315,SS1G_04630,SS1G_05603,SS1G_05712,SS1G_05729,SS1G_06194,SS1G_07238,SS1G_07386,SS1G_08193,SS1G_09417,SS1G_10377,SS1G_10540,SS1G_10622,SS1G_10830,SS1G_11324,SS1G_11820,SS1G_12553,SS1G_12967,SS1G_13122,SS1G_13502
GO:0009226	nucleotide-sugar biosynthetic process	biological_process	11/3129	11/4664	1.49057206775328	0.0123196995147475	0.425172885578728	11	SS1G_00164,SS1G_00646,SS1G_01063,SS1G_01582,SS1G_02529,SS1G_04070,SS1G_04518,SS1G_05671,SS1G_10384,SS1G_13453,SS1G_14122	SS1G_00164,SS1G_00646,SS1G_01063,SS1G_01582,SS1G_02529,SS1G_04070,SS1G_04518,SS1G_05671,SS1G_10384,SS1G_13453,SS1G_14122
GO:0050794	regulation of cellular process	biological_process	571/3129	810/4664	1.05076129714459	0.0125113104386523	0.430118564269344	571	SS1G_00010,SS1G_00027,SS1G_00049,SS1G_00059,SS1G_00079,SS1G_00098,SS1G_00107,SS1G_00152,SS1G_00169,SS1G_00183,SS1G_00191,SS1G_00196,SS1G_00209,SS1G_00210,SS1G_00211,SS1G_00213,SS1G_00220,SS1G_00312,SS1G_00363,SS1G_00429,SS1G_00439,SS1G_00478,SS1G_00520,SS1G_00521,SS1G_00528,SS1G_00560,SS1G_00566,SS1G_00568,SS1G_00577,SS1G_00580,SS1G_00583,SS1G_00595,SS1G_00606,SS1G_00608,SS1G_00637,SS1G_00644,SS1…	SS1G_00010,SS1G_00027,SS1G_00049,SS1G_00059,SS1G_00079,SS1G_00098,SS1G_00107,SS1G_00152,SS1G_00169,SS1G_00183,SS1G_00191,SS1G_00196,SS1G_00209,SS1G_00210,SS1G_00211,SS1G_00213,SS1G_00220,SS1G_00312,SS1G_00363,SS1G_00429,SS1G_00439,SS1G_00478,SS1G_00520,SS1G_00521,SS1G_00528,SS1G_00560,SS1G_00566,SS1G_00568,SS1G_00577,SS1G_00580,SS1G_00583,SS1G_00595,SS1G_00606,SS1G_00608,SS1G_00637,SS1G_00644,SS1…
GO:0005975	carbohydrate metabolic process	biological_process	231/3129	317/4664	1.086189740224	0.0127299668779193	0.434282088432925	231	SS1G_00249,SS1G_00366,SS1G_00451,SS1G_00458,SS1G_00468,SS1G_00471,SS1G_00501,SS1G_00509,SS1G_00642,SS1G_00709,SS1G_00738,SS1G_00746,SS1G_00891,SS1G_00892,SS1G_00981,SS1G_01005,SS1G_01011,SS1G_01021,SS1G_01063,SS1G_01083,SS1G_01105,SS1G_01131,SS1G_01216,SS1G_01273,SS1G_01422,SS1G_01493,SS1G_01500,SS1G_01572,SS1G_01582,SS1G_01640,SS1G_01662,SS1G_01678,SS1G_01776,SS1G_01800,SS1G_01828,SS1G_01833,SS1…	SS1G_00249,SS1G_00366,SS1G_00451,SS1G_00458,SS1G_00468,SS1G_00471,SS1G_00501,SS1G_00509,SS1G_00642,SS1G_00709,SS1G_00738,SS1G_00746,SS1G_00891,SS1G_00892,SS1G_00981,SS1G_01005,SS1G_01011,SS1G_01021,SS1G_01063,SS1G_01083,SS1G_01105,SS1G_01131,SS1G_01216,SS1G_01273,SS1G_01422,SS1G_01493,SS1G_01500,SS1G_01572,SS1G_01582,SS1G_01640,SS1G_01662,SS1G_01678,SS1G_01776,SS1G_01800,SS1G_01828,SS1G_01833,SS1…
GO:0009156	ribonucleoside monophosphate biosynthetic process	biological_process	26/3129	30/4664	1.29182912538617	0.0135504182044931	0.460507342338956	26	SS1G_00140,SS1G_00190,SS1G_00306,SS1G_00597,SS1G_01348,SS1G_01816,SS1G_02442,SS1G_03355,SS1G_03630,SS1G_03716,SS1G_04681,SS1G_05097,SS1G_05300,SS1G_05687,SS1G_06272,SS1G_07853,SS1G_08380,SS1G_08553,SS1G_09190,SS1G_09902,SS1G_10754,SS1G_10775,SS1G_12054,SS1G_12233,SS1G_14024,SS1G_14279	SS1G_00140,SS1G_00190,SS1G_00306,SS1G_00597,SS1G_01348,SS1G_01816,SS1G_02442,SS1G_03355,SS1G_03630,SS1G_03716,SS1G_04681,SS1G_05097,SS1G_05300,SS1G_05687,SS1G_06272,SS1G_07853,SS1G_08380,SS1G_08553,SS1G_09190,SS1G_09902,SS1G_10754,SS1G_10775,SS1G_12054,SS1G_12233,SS1G_14024,SS1G_14279
GO:0022414	reproductive process	biological_process	129/3129	172/4664	1.11792905081496	0.0136995347716895	0.463804781776134	129	SS1G_00052,SS1G_00107,SS1G_00673,SS1G_00808,SS1G_00862,SS1G_00962,SS1G_00975,SS1G_00998,SS1G_01022,SS1G_01053,SS1G_01074,SS1G_01121,SS1G_01263,SS1G_01278,SS1G_01315,SS1G_01353,SS1G_01584,SS1G_01809,SS1G_01875,SS1G_02036,SS1G_02594,SS1G_02779,SS1G_02971,SS1G_03098,SS1G_03157,SS1G_03171,SS1G_04018,SS1G_04138,SS1G_04152,SS1G_04630,SS1G_04687,SS1G_04697,SS1G_04841,SS1G_04850,SS1G_04964,SS1G_05110,SS1…	SS1G_00052,SS1G_00107,SS1G_00673,SS1G_00808,SS1G_00862,SS1G_00962,SS1G_00975,SS1G_00998,SS1G_01022,SS1G_01053,SS1G_01074,SS1G_01121,SS1G_01263,SS1G_01278,SS1G_01315,SS1G_01353,SS1G_01584,SS1G_01809,SS1G_01875,SS1G_02036,SS1G_02594,SS1G_02779,SS1G_02971,SS1G_03098,SS1G_03157,SS1G_03171,SS1G_04018,SS1G_04138,SS1G_04152,SS1G_04630,SS1G_04687,SS1G_04697,SS1G_04841,SS1G_04850,SS1G_04964,SS1G_05110,SS1…
GO:0006270	DNA replication initiation	biological_process	19/3129	21/4664	1.34861282320534	0.013992850508749	0.468392259134967	19	SS1G_00630,SS1G_01022,SS1G_01278,SS1G_01606,SS1G_03024,SS1G_03587,SS1G_04516,SS1G_05603,SS1G_06591,SS1G_06656,SS1G_07673,SS1G_08778,SS1G_09927,SS1G_11138,SS1G_11392,SS1G_12751,SS1G_13330,SS1G_13854,SS1G_13959	SS1G_00630,SS1G_01022,SS1G_01278,SS1G_01606,SS1G_03024,SS1G_03587,SS1G_04516,SS1G_05603,SS1G_06591,SS1G_06656,SS1G_07673,SS1G_08778,SS1G_09927,SS1G_11138,SS1G_11392,SS1G_12751,SS1G_13330,SS1G_13854,SS1G_13959
GO:0046112	nucleobase biosynthetic process	biological_process	19/3129	21/4664	1.34861282320534	0.013992850508749	0.468392259134967	19	SS1G_00140,SS1G_00306,SS1G_00820,SS1G_01348,SS1G_03355,SS1G_04214,SS1G_04454,SS1G_04455,SS1G_04681,SS1G_05300,SS1G_05687,SS1G_07751,SS1G_08553,SS1G_09049,SS1G_09902,SS1G_10775,SS1G_10919,SS1G_12890,SS1G_14024	SS1G_00140,SS1G_00306,SS1G_00820,SS1G_01348,SS1G_03355,SS1G_04214,SS1G_04454,SS1G_04455,SS1G_04681,SS1G_05300,SS1G_05687,SS1G_07751,SS1G_08553,SS1G_09049,SS1G_09902,SS1G_10775,SS1G_10919,SS1G_12890,SS1G_14024
GO:0022603	regulation of anatomical structure morphogenesis	biological_process	41/3129	50/4664	1.22226909555769	0.0144299110514719	0.475049722205081	41	SS1G_00606,SS1G_00862,SS1G_00874,SS1G_00939,SS1G_01323,SS1G_01836,SS1G_02182,SS1G_02372,SS1G_02769,SS1G_02888,SS1G_02943,SS1G_02954,SS1G_03171,SS1G_03178,SS1G_03195,SS1G_03818,SS1G_03990,SS1G_05238,SS1G_05395,SS1G_05445,SS1G_05874,SS1G_06014,SS1G_06571,SS1G_06818,SS1G_07525,SS1G_07545,SS1G_07736,SS1G_08454,SS1G_09103,SS1G_09389,SS1G_09429,SS1G_09432,SS1G_09763,SS1G_10792,SS1G_11138,SS1G_11324,SS1…	SS1G_00606,SS1G_00862,SS1G_00874,SS1G_00939,SS1G_01323,SS1G_01836,SS1G_02182,SS1G_02372,SS1G_02769,SS1G_02888,SS1G_02943,SS1G_02954,SS1G_03171,SS1G_03178,SS1G_03195,SS1G_03818,SS1G_03990,SS1G_05238,SS1G_05395,SS1G_05445,SS1G_05874,SS1G_06014,SS1G_06571,SS1G_06818,SS1G_07525,SS1G_07545,SS1G_07736,SS1G_08454,SS1G_09103,SS1G_09389,SS1G_09429,SS1G_09432,SS1G_09763,SS1G_10792,SS1G_11138,SS1G_11324,SS1…
GO:0010646	regulation of cell communication	biological_process	71/3129	91/4664	1.1629738111042	0.014464061953053	0.475049722205081	71	SS1G_00027,SS1G_00107,SS1G_00152,SS1G_00478,SS1G_00528,SS1G_00568,SS1G_00637,SS1G_00646,SS1G_01065,SS1G_01198,SS1G_01317,SS1G_02002,SS1G_02440,SS1G_02450,SS1G_02888,SS1G_03171,SS1G_03178,SS1G_03429,SS1G_03904,SS1G_03990,SS1G_04018,SS1G_04027,SS1G_04687,SS1G_04989,SS1G_05114,SS1G_05148,SS1G_05445,SS1G_05661,SS1G_05838,SS1G_06016,SS1G_06246,SS1G_06323,SS1G_06542,SS1G_06777,SS1G_06818,SS1G_06950,SS1…	SS1G_00027,SS1G_00107,SS1G_00152,SS1G_00478,SS1G_00528,SS1G_00568,SS1G_00637,SS1G_00646,SS1G_01065,SS1G_01198,SS1G_01317,SS1G_02002,SS1G_02440,SS1G_02450,SS1G_02888,SS1G_03171,SS1G_03178,SS1G_03429,SS1G_03904,SS1G_03990,SS1G_04018,SS1G_04027,SS1G_04687,SS1G_04989,SS1G_05114,SS1G_05148,SS1G_05445,SS1G_05661,SS1G_05838,SS1G_06016,SS1G_06246,SS1G_06323,SS1G_06542,SS1G_06777,SS1G_06818,SS1G_06950,SS1…
GO:0006890	retrograde vesicle-mediated transport, Golgi to endoplasmic reticulum	biological_process	15/3129	16/4664	1.3974113135187	0.0147777688037235	0.475049722205081	15	SS1G_00236,SS1G_01553,SS1G_01768,SS1G_02555,SS1G_02593,SS1G_07125,SS1G_08390,SS1G_08767,SS1G_09007,SS1G_10465,SS1G_10721,SS1G_11130,SS1G_11898,SS1G_14023,SS1G_14476	SS1G_00236,SS1G_01553,SS1G_01768,SS1G_02555,SS1G_02593,SS1G_07125,SS1G_08390,SS1G_08767,SS1G_09007,SS1G_10465,SS1G_10721,SS1G_11130,SS1G_11898,SS1G_14023,SS1G_14476
GO:0015985	energy coupled proton transport, down electrochemical gradient	biological_process	15/3129	16/4664	1.3974113135187	0.0147777688037235	0.475049722205081	15	SS1G_01407,SS1G_01855,SS1G_03202,SS1G_05285,SS1G_05365,SS1G_07055,SS1G_07527,SS1G_07793,SS1G_07886,SS1G_07887,SS1G_09444,SS1G_10016,SS1G_12196,SS1G_12792,SS1G_20039	SS1G_01407,SS1G_01855,SS1G_03202,SS1G_05285,SS1G_05365,SS1G_07055,SS1G_07527,SS1G_07793,SS1G_07886,SS1G_07887,SS1G_09444,SS1G_10016,SS1G_12196,SS1G_12792,SS1G_20039
GO:0015986	ATP synthesis coupled proton transport	biological_process	15/3129	16/4664	1.3974113135187	0.0147777688037235	0.475049722205081	15	SS1G_01407,SS1G_01855,SS1G_03202,SS1G_05285,SS1G_05365,SS1G_07055,SS1G_07527,SS1G_07793,SS1G_07886,SS1G_07887,SS1G_09444,SS1G_10016,SS1G_12196,SS1G_12792,SS1G_20039	SS1G_01407,SS1G_01855,SS1G_03202,SS1G_05285,SS1G_05365,SS1G_07055,SS1G_07527,SS1G_07793,SS1G_07886,SS1G_07887,SS1G_09444,SS1G_10016,SS1G_12196,SS1G_12792,SS1G_20039
GO:0043547	positive regulation of GTPase activity	biological_process	15/3129	16/4664	1.3974113135187	0.0147777688037235	0.475049722205081	15	SS1G_01094,SS1G_01932,SS1G_03171,SS1G_03522,SS1G_05218,SS1G_05415,SS1G_05701,SS1G_08244,SS1G_09016,SS1G_09482,SS1G_10502,SS1G_10712,SS1G_12702,SS1G_12747,SS1G_14225	SS1G_01094,SS1G_01932,SS1G_03171,SS1G_03522,SS1G_05218,SS1G_05415,SS1G_05701,SS1G_08244,SS1G_09016,SS1G_09482,SS1G_10502,SS1G_10712,SS1G_12702,SS1G_12747,SS1G_14225
GO:0071941	nitrogen cycle metabolic process	biological_process	15/3129	16/4664	1.3974113135187	0.0147777688037235	0.475049722205081	15	SS1G_01885,SS1G_03962,SS1G_04454,SS1G_04455,SS1G_04479,SS1G_04653,SS1G_05040,SS1G_05098,SS1G_05795,SS1G_08553,SS1G_08630,SS1G_09980,SS1G_10630,SS1G_11277,SS1G_12690	SS1G_01885,SS1G_03962,SS1G_04454,SS1G_04455,SS1G_04479,SS1G_04653,SS1G_05040,SS1G_05098,SS1G_05795,SS1G_08553,SS1G_08630,SS1G_09980,SS1G_10630,SS1G_11277,SS1G_12690
GO:0016192	vesicle-mediated transport	biological_process	169/3129	229/4664	1.10002916790526	0.014812034264926	0.475049722205081	169	SS1G_00101,SS1G_00196,SS1G_00236,SS1G_00520,SS1G_00608,SS1G_00742,SS1G_00939,SS1G_00970,SS1G_00975,SS1G_00976,SS1G_00999,SS1G_01065,SS1G_01094,SS1G_01104,SS1G_01115,SS1G_01315,SS1G_01397,SS1G_01544,SS1G_01549,SS1G_01553,SS1G_01621,SS1G_01768,SS1G_01809,SS1G_01836,SS1G_01872,SS1G_01875,SS1G_02097,SS1G_02386,SS1G_02440,SS1G_02532,SS1G_02555,SS1G_02593,SS1G_02888,SS1G_02909,SS1G_02971,SS1G_03094,SS1…	SS1G_00101,SS1G_00196,SS1G_00236,SS1G_00520,SS1G_00608,SS1G_00742,SS1G_00939,SS1G_00970,SS1G_00975,SS1G_00976,SS1G_00999,SS1G_01065,SS1G_01094,SS1G_01104,SS1G_01115,SS1G_01315,SS1G_01397,SS1G_01544,SS1G_01549,SS1G_01553,SS1G_01621,SS1G_01768,SS1G_01809,SS1G_01836,SS1G_01872,SS1G_01875,SS1G_02097,SS1G_02386,SS1G_02440,SS1G_02532,SS1G_02555,SS1G_02593,SS1G_02888,SS1G_02909,SS1G_02971,SS1G_03094,SS1…
GO:0009060	aerobic respiration	biological_process	35/3129	42/4664	1.2421433897944	0.0148319657202395	0.475049722205081	35	SS1G_00138,SS1G_00902,SS1G_01396,SS1G_01625,SS1G_01661,SS1G_01976,SS1G_03202,SS1G_04160,SS1G_04384,SS1G_04899,SS1G_04924,SS1G_05243,SS1G_05583,SS1G_05934,SS1G_06172,SS1G_06173,SS1G_06854,SS1G_07524,SS1G_07730,SS1G_07796,SS1G_07857,SS1G_07864,SS1G_08646,SS1G_08975,SS1G_09058,SS1G_09958,SS1G_10576,SS1G_10586,SS1G_10635,SS1G_10957,SS1G_11047,SS1G_13825,SS1G_20024,SS1G_20027,SS1G_20045	SS1G_00138,SS1G_00902,SS1G_01396,SS1G_01625,SS1G_01661,SS1G_01976,SS1G_03202,SS1G_04160,SS1G_04384,SS1G_04899,SS1G_04924,SS1G_05243,SS1G_05583,SS1G_05934,SS1G_06172,SS1G_06173,SS1G_06854,SS1G_07524,SS1G_07730,SS1G_07796,SS1G_07857,SS1G_07864,SS1G_08646,SS1G_08975,SS1G_09058,SS1G_09958,SS1G_10576,SS1G_10586,SS1G_10635,SS1G_10957,SS1G_11047,SS1G_13825,SS1G_20024,SS1G_20027,SS1G_20045
GO:0048584	positive regulation of response to stimulus	biological_process	35/3129	42/4664	1.2421433897944	0.0148319657202395	0.475049722205081	35	SS1G_00107,SS1G_00152,SS1G_00568,SS1G_01124,SS1G_01198,SS1G_02002,SS1G_02791,SS1G_03429,SS1G_03904,SS1G_04347,SS1G_04409,SS1G_04687,SS1G_05114,SS1G_05148,SS1G_05159,SS1G_05445,SS1G_05661,SS1G_06777,SS1G_06818,SS1G_07288,SS1G_07330,SS1G_08390,SS1G_08608,SS1G_08826,SS1G_09583,SS1G_10394,SS1G_10502,SS1G_11311,SS1G_11942,SS1G_12031,SS1G_12617,SS1G_12694,SS1G_12747,SS1G_14277,SS1G_14381	SS1G_00107,SS1G_00152,SS1G_00568,SS1G_01124,SS1G_01198,SS1G_02002,SS1G_02791,SS1G_03429,SS1G_03904,SS1G_04347,SS1G_04409,SS1G_04687,SS1G_05114,SS1G_05148,SS1G_05159,SS1G_05445,SS1G_05661,SS1G_06777,SS1G_06818,SS1G_07288,SS1G_07330,SS1G_08390,SS1G_08608,SS1G_08826,SS1G_09583,SS1G_10394,SS1G_10502,SS1G_11311,SS1G_11942,SS1G_12031,SS1G_12617,SS1G_12694,SS1G_12747,SS1G_14277,SS1G_14381
GO:0023051	regulation of signaling	biological_process	68/3129	87/4664	1.16504483456578	0.0154331334848197	0.490773644817266	68	SS1G_00027,SS1G_00107,SS1G_00152,SS1G_00172,SS1G_00478,SS1G_00528,SS1G_00568,SS1G_00637,SS1G_00646,SS1G_01065,SS1G_01317,SS1G_02002,SS1G_02440,SS1G_02450,SS1G_02888,SS1G_03171,SS1G_03178,SS1G_03429,SS1G_03990,SS1G_04018,SS1G_04027,SS1G_04687,SS1G_04989,SS1G_05114,SS1G_05148,SS1G_05445,SS1G_05661,SS1G_05838,SS1G_06016,SS1G_06246,SS1G_06323,SS1G_06542,SS1G_06777,SS1G_06818,SS1G_06950,SS1G_06958,SS1…	SS1G_00027,SS1G_00107,SS1G_00152,SS1G_00172,SS1G_00478,SS1G_00528,SS1G_00568,SS1G_00637,SS1G_00646,SS1G_01065,SS1G_01317,SS1G_02002,SS1G_02440,SS1G_02450,SS1G_02888,SS1G_03171,SS1G_03178,SS1G_03429,SS1G_03990,SS1G_04018,SS1G_04027,SS1G_04687,SS1G_04989,SS1G_05114,SS1G_05148,SS1G_05445,SS1G_05661,SS1G_05838,SS1G_06016,SS1G_06246,SS1G_06323,SS1G_06542,SS1G_06777,SS1G_06818,SS1G_06950,SS1G_06958,SS1…
GO:0044260	cellular macromolecule metabolic process	biological_process	892/3129	1283/4664	1.03631354983314	0.0156532861288216	0.494244183301516	892	SS1G_00005,SS1G_00010,SS1G_00019,SS1G_00023,SS1G_00026,SS1G_00027,SS1G_00047,SS1G_00052,SS1G_00053,SS1G_00059,SS1G_00066,SS1G_00067,SS1G_00071,SS1G_00088,SS1G_00090,SS1G_00093,SS1G_00098,SS1G_00103,SS1G_00108,SS1G_00114,SS1G_00145,SS1G_00169,SS1G_00183,SS1G_00186,SS1G_00187,SS1G_00188,SS1G_00191,SS1G_00195,SS1G_00209,SS1G_00211,SS1G_00212,SS1G_00213,SS1G_00220,SS1G_00234,SS1G_00398,SS1G_00428,SS1…	SS1G_00005,SS1G_00010,SS1G_00019,SS1G_00023,SS1G_00026,SS1G_00027,SS1G_00047,SS1G_00052,SS1G_00053,SS1G_00059,SS1G_00066,SS1G_00067,SS1G_00071,SS1G_00088,SS1G_00090,SS1G_00093,SS1G_00098,SS1G_00103,SS1G_00108,SS1G_00114,SS1G_00145,SS1G_00169,SS1G_00183,SS1G_00186,SS1G_00187,SS1G_00188,SS1G_00191,SS1G_00195,SS1G_00209,SS1G_00211,SS1G_00212,SS1G_00213,SS1G_00220,SS1G_00234,SS1G_00398,SS1G_00428,SS1…
GO:0003006	developmental process involved in reproduction	biological_process	49/3129	61/4664	1.19734477573624	0.0159491438249918	0.501806277801155	49	SS1G_00052,SS1G_00862,SS1G_00975,SS1G_01074,SS1G_01315,SS1G_01875,SS1G_02036,SS1G_02779,SS1G_02971,SS1G_03098,SS1G_03171,SS1G_04018,SS1G_04630,SS1G_05598,SS1G_05603,SS1G_05712,SS1G_05729,SS1G_06194,SS1G_06701,SS1G_06782,SS1G_07238,SS1G_07386,SS1G_08193,SS1G_08608,SS1G_08778,SS1G_09114,SS1G_09252,SS1G_09415,SS1G_09417,SS1G_09511,SS1G_09611,SS1G_10377,SS1G_10540,SS1G_10622,SS1G_10830,SS1G_11324,SS1…	SS1G_00052,SS1G_00862,SS1G_00975,SS1G_01074,SS1G_01315,SS1G_01875,SS1G_02036,SS1G_02779,SS1G_02971,SS1G_03098,SS1G_03171,SS1G_04018,SS1G_04630,SS1G_05598,SS1G_05603,SS1G_05712,SS1G_05729,SS1G_06194,SS1G_06701,SS1G_06782,SS1G_07238,SS1G_07386,SS1G_08193,SS1G_08608,SS1G_08778,SS1G_09114,SS1G_09252,SS1G_09415,SS1G_09417,SS1G_09511,SS1G_09611,SS1G_10377,SS1G_10540,SS1G_10622,SS1G_10830,SS1G_11324,SS1…
GO:0006099	tricarboxylic acid cycle	biological_process	22/3129	25/4664	1.31170341962288	0.0163355638905386	0.510357406601248	22	SS1G_01625,SS1G_01661,SS1G_01976,SS1G_04160,SS1G_04384,SS1G_04899,SS1G_04924,SS1G_05243,SS1G_05583,SS1G_05934,SS1G_06173,SS1G_06854,SS1G_07524,SS1G_07857,SS1G_07864,SS1G_08975,SS1G_09058,SS1G_09958,SS1G_10635,SS1G_10957,SS1G_11047,SS1G_13825	SS1G_01625,SS1G_01661,SS1G_01976,SS1G_04160,SS1G_04384,SS1G_04899,SS1G_04924,SS1G_05243,SS1G_05583,SS1G_05934,SS1G_06173,SS1G_06854,SS1G_07524,SS1G_07857,SS1G_07864,SS1G_08975,SS1G_09058,SS1G_09958,SS1G_10635,SS1G_10957,SS1G_11047,SS1G_13825
GO:0009199	ribonucleoside triphosphate metabolic process	biological_process	22/3129	25/4664	1.31170341962288	0.0163355638905386	0.510357406601248	22	SS1G_01407,SS1G_01679,SS1G_01855,SS1G_03202,SS1G_03716,SS1G_05285,SS1G_05365,SS1G_07055,SS1G_07527,SS1G_07793,SS1G_07886,SS1G_07887,SS1G_09444,SS1G_09708,SS1G_10016,SS1G_10831,SS1G_11611,SS1G_12054,SS1G_12196,SS1G_12792,SS1G_13768,SS1G_20039	SS1G_01407,SS1G_01679,SS1G_01855,SS1G_03202,SS1G_03716,SS1G_05285,SS1G_05365,SS1G_07055,SS1G_07527,SS1G_07793,SS1G_07886,SS1G_07887,SS1G_09444,SS1G_09708,SS1G_10016,SS1G_10831,SS1G_11611,SS1G_12054,SS1G_12196,SS1G_12792,SS1G_13768,SS1G_20039
GO:0043933	protein-containing complex subunit organization	biological_process	198/3129	271/4664	1.08905265466844	0.017179988258865	0.533248869147176	198	SS1G_00010,SS1G_00023,SS1G_00027,SS1G_00052,SS1G_00090,SS1G_00202,SS1G_00304,SS1G_00431,SS1G_00478,SS1G_00502,SS1G_00521,SS1G_00808,SS1G_00846,SS1G_00897,SS1G_00975,SS1G_01104,SS1G_01112,SS1G_01135,SS1G_01151,SS1G_01154,SS1G_01195,SS1G_01198,SS1G_01263,SS1G_01289,SS1G_01317,SS1G_01371,SS1G_01581,SS1G_01608,SS1G_01641,SS1G_01685,SS1G_01692,SS1G_01827,SS1G_01855,SS1G_01861,SS1G_02070,SS1G_02090,SS1…	SS1G_00010,SS1G_00023,SS1G_00027,SS1G_00052,SS1G_00090,SS1G_00202,SS1G_00304,SS1G_00431,SS1G_00478,SS1G_00502,SS1G_00521,SS1G_00808,SS1G_00846,SS1G_00897,SS1G_00975,SS1G_01104,SS1G_01112,SS1G_01135,SS1G_01151,SS1G_01154,SS1G_01195,SS1G_01198,SS1G_01263,SS1G_01289,SS1G_01317,SS1G_01371,SS1G_01581,SS1G_01608,SS1G_01641,SS1G_01685,SS1G_01692,SS1G_01827,SS1G_01855,SS1G_01861,SS1G_02070,SS1G_02090,SS1…
GO:0006888	endoplasmic reticulum to Golgi vesicle-mediated transport	biological_process	43/3129	53/4664	1.20933205496964	0.0173409127961253	0.533248869147176	43	SS1G_00970,SS1G_01553,SS1G_02440,SS1G_02555,SS1G_02593,SS1G_02888,SS1G_02909,SS1G_03584,SS1G_03620,SS1G_03690,SS1G_03819,SS1G_03947,SS1G_04153,SS1G_04162,SS1G_04415,SS1G_04621,SS1G_05052,SS1G_05324,SS1G_05415,SS1G_05866,SS1G_06678,SS1G_06729,SS1G_08481,SS1G_08767,SS1G_08978,SS1G_09008,SS1G_10465,SS1G_10712,SS1G_11130,SS1G_11149,SS1G_11864,SS1G_12147,SS1G_12225,SS1G_12480,SS1G_12747,SS1G_13122,SS1…	SS1G_00970,SS1G_01553,SS1G_02440,SS1G_02555,SS1G_02593,SS1G_02888,SS1G_02909,SS1G_03584,SS1G_03620,SS1G_03690,SS1G_03819,SS1G_03947,SS1G_04153,SS1G_04162,SS1G_04415,SS1G_04621,SS1G_05052,SS1G_05324,SS1G_05415,SS1G_05866,SS1G_06678,SS1G_06729,SS1G_08481,SS1G_08767,SS1G_08978,SS1G_09008,SS1G_10465,SS1G_10712,SS1G_11130,SS1G_11149,SS1G_11864,SS1G_12147,SS1G_12225,SS1G_12480,SS1G_12747,SS1G_13122,SS1…
GO:0015833	peptide transport	biological_process	262/3129	363/4664	1.07583989463184	0.0173759890689818	0.533248869147176	262	SS1G_00024,SS1G_00026,SS1G_00196,SS1G_00204,SS1G_00282,SS1G_00431,SS1G_00520,SS1G_00522,SS1G_00569,SS1G_00608,SS1G_00627,SS1G_00796,SS1G_00845,SS1G_00880,SS1G_00896,SS1G_00975,SS1G_00999,SS1G_01065,SS1G_01070,SS1G_01094,SS1G_01104,SS1G_01115,SS1G_01185,SS1G_01192,SS1G_01296,SS1G_01350,SS1G_01464,SS1G_01549,SS1G_01553,SS1G_01564,SS1G_01580,SS1G_01602,SS1G_01637,SS1G_01768,SS1G_01866,SS1G_01875,SS1…	SS1G_00024,SS1G_00026,SS1G_00196,SS1G_00204,SS1G_00282,SS1G_00431,SS1G_00520,SS1G_00522,SS1G_00569,SS1G_00608,SS1G_00627,SS1G_00796,SS1G_00845,SS1G_00880,SS1G_00896,SS1G_00975,SS1G_00999,SS1G_01065,SS1G_01070,SS1G_01094,SS1G_01104,SS1G_01115,SS1G_01185,SS1G_01192,SS1G_01296,SS1G_01350,SS1G_01464,SS1G_01549,SS1G_01553,SS1G_01564,SS1G_01580,SS1G_01602,SS1G_01637,SS1G_01768,SS1G_01866,SS1G_01875,SS1…
GO:0060627	regulation of vesicle-mediated transport	biological_process	25/3129	29/4664	1.28497592047696	0.0177636734083092	0.533248869147176	25	SS1G_00196,SS1G_00520,SS1G_00608,SS1G_01094,SS1G_01932,SS1G_02097,SS1G_03522,SS1G_03818,SS1G_03990,SS1G_04855,SS1G_05218,SS1G_05701,SS1G_07203,SS1G_07219,SS1G_07558,SS1G_09016,SS1G_09482,SS1G_10712,SS1G_11393,SS1G_11718,SS1G_12702,SS1G_13059,SS1G_13462,SS1G_13726,SS1G_14225	SS1G_00196,SS1G_00520,SS1G_00608,SS1G_01094,SS1G_01932,SS1G_02097,SS1G_03522,SS1G_03818,SS1G_03990,SS1G_04855,SS1G_05218,SS1G_05701,SS1G_07203,SS1G_07219,SS1G_07558,SS1G_09016,SS1G_09482,SS1G_10712,SS1G_11393,SS1G_11718,SS1G_12702,SS1G_13059,SS1G_13462,SS1G_13726,SS1G_14225
GO:0007088	regulation of mitotic nuclear division	biological_process	40/3129	49/4664	1.21679352469655	0.0179380056200401	0.533248869147176	40	SS1G_00049,SS1G_00521,SS1G_00637,SS1G_01093,SS1G_01433,SS1G_02017,SS1G_02200,SS1G_02471,SS1G_04536,SS1G_04687,SS1G_05114,SS1G_05254,SS1G_05822,SS1G_05910,SS1G_06149,SS1G_07049,SS1G_07119,SS1G_07871,SS1G_08077,SS1G_08509,SS1G_08533,SS1G_08759,SS1G_09079,SS1G_09762,SS1G_09897,SS1G_10620,SS1G_11050,SS1G_11263,SS1G_11690,SS1G_12081,SS1G_12092,SS1G_12178,SS1G_12333,SS1G_12553,SS1G_12669,SS1G_13261,SS1…	SS1G_00049,SS1G_00521,SS1G_00637,SS1G_01093,SS1G_01433,SS1G_02017,SS1G_02200,SS1G_02471,SS1G_04536,SS1G_04687,SS1G_05114,SS1G_05254,SS1G_05822,SS1G_05910,SS1G_06149,SS1G_07049,SS1G_07119,SS1G_07871,SS1G_08077,SS1G_08509,SS1G_08533,SS1G_08759,SS1G_09079,SS1G_09762,SS1G_09897,SS1G_10620,SS1G_11050,SS1G_11263,SS1G_11690,SS1G_12081,SS1G_12092,SS1G_12178,SS1G_12333,SS1G_12553,SS1G_12669,SS1G_13261,SS1…
GO:0006222	UMP biosynthetic process	biological_process	10/3129	10/4664	1.49057206775328	0.0183827770252115	0.533248869147176	10	SS1G_00140,SS1G_00190,SS1G_01348,SS1G_03355,SS1G_03716,SS1G_08380,SS1G_08553,SS1G_10775,SS1G_14024,SS1G_14279	SS1G_00140,SS1G_00190,SS1G_01348,SS1G_03355,SS1G_03716,SS1G_08380,SS1G_08553,SS1G_10775,SS1G_14024,SS1G_14279
GO:0006573	valine metabolic process	biological_process	10/3129	10/4664	1.49057206775328	0.0183827770252115	0.533248869147176	10	SS1G_03253,SS1G_03855,SS1G_03926,SS1G_04782,SS1G_06550,SS1G_06885,SS1G_08367,SS1G_08852,SS1G_08872,SS1G_14040	SS1G_03253,SS1G_03855,SS1G_03926,SS1G_04782,SS1G_06550,SS1G_06885,SS1G_08367,SS1G_08852,SS1G_08872,SS1G_14040
GO:0009173	pyrimidine ribonucleoside monophosphate metabolic process	biological_process	10/3129	10/4664	1.49057206775328	0.0183827770252115	0.533248869147176	10	SS1G_00140,SS1G_00190,SS1G_01348,SS1G_03355,SS1G_03716,SS1G_08380,SS1G_08553,SS1G_10775,SS1G_14024,SS1G_14279	SS1G_00140,SS1G_00190,SS1G_01348,SS1G_03355,SS1G_03716,SS1G_08380,SS1G_08553,SS1G_10775,SS1G_14024,SS1G_14279
GO:0009174	pyrimidine ribonucleoside monophosphate biosynthetic process	biological_process	10/3129	10/4664	1.49057206775328	0.0183827770252115	0.533248869147176	10	SS1G_00140,SS1G_00190,SS1G_01348,SS1G_03355,SS1G_03716,SS1G_08380,SS1G_08553,SS1G_10775,SS1G_14024,SS1G_14279	SS1G_00140,SS1G_00190,SS1G_01348,SS1G_03355,SS1G_03716,SS1G_08380,SS1G_08553,SS1G_10775,SS1G_14024,SS1G_14279
GO:0031125	rRNA 3'-end processing	biological_process	10/3129	10/4664	1.49057206775328	0.0183827770252115	0.533248869147176	10	SS1G_00987,SS1G_01560,SS1G_07883,SS1G_09279,SS1G_10804,SS1G_11882,SS1G_12042,SS1G_12211,SS1G_13164,SS1G_13558	SS1G_00987,SS1G_01560,SS1G_07883,SS1G_09279,SS1G_10804,SS1G_11882,SS1G_12042,SS1G_12211,SS1G_13164,SS1G_13558
GO:0046049	UMP metabolic process	biological_process	10/3129	10/4664	1.49057206775328	0.0183827770252115	0.533248869147176	10	SS1G_00140,SS1G_00190,SS1G_01348,SS1G_03355,SS1G_03716,SS1G_08380,SS1G_08553,SS1G_10775,SS1G_14024,SS1G_14279	SS1G_00140,SS1G_00190,SS1G_01348,SS1G_03355,SS1G_03716,SS1G_08380,SS1G_08553,SS1G_10775,SS1G_14024,SS1G_14279
GO:0070651	nonfunctional rRNA decay	biological_process	10/3129	10/4664	1.49057206775328	0.0183827770252115	0.533248869147176	10	SS1G_00987,SS1G_01560,SS1G_01641,SS1G_09279,SS1G_09602,SS1G_10804,SS1G_11882,SS1G_12042,SS1G_13164,SS1G_13558	SS1G_00987,SS1G_01560,SS1G_01641,SS1G_09279,SS1G_09602,SS1G_10804,SS1G_11882,SS1G_12042,SS1G_13164,SS1G_13558
GO:0090307	mitotic spindle assembly	biological_process	10/3129	10/4664	1.49057206775328	0.0183827770252115	0.533248869147176	10	SS1G_04687,SS1G_05238,SS1G_05874,SS1G_07164,SS1G_07596,SS1G_09763,SS1G_10207,SS1G_12081,SS1G_12669,SS1G_12975	SS1G_04687,SS1G_05238,SS1G_05874,SS1G_07164,SS1G_07596,SS1G_09763,SS1G_10207,SS1G_12081,SS1G_12669,SS1G_12975
GO:0015672	monovalent inorganic cation transport	biological_process	37/3129	45/4664	1.22558147793047	0.018419455528002	0.533248869147176	37	SS1G_00910,SS1G_01407,SS1G_01642,SS1G_01855,SS1G_03179,SS1G_03202,SS1G_03787,SS1G_03898,SS1G_04614,SS1G_05285,SS1G_05365,SS1G_05589,SS1G_05661,SS1G_06551,SS1G_06998,SS1G_07055,SS1G_07527,SS1G_07793,SS1G_07886,SS1G_07887,SS1G_08505,SS1G_08832,SS1G_09058,SS1G_09444,SS1G_10016,SS1G_10240,SS1G_10477,SS1G_10576,SS1G_10682,SS1G_11421,SS1G_12196,SS1G_12213,SS1G_12792,SS1G_13993,SS1G_14389,SS1G_20027,SS1…	SS1G_00910,SS1G_01407,SS1G_01642,SS1G_01855,SS1G_03179,SS1G_03202,SS1G_03787,SS1G_03898,SS1G_04614,SS1G_05285,SS1G_05365,SS1G_05589,SS1G_05661,SS1G_06551,SS1G_06998,SS1G_07055,SS1G_07527,SS1G_07793,SS1G_07886,SS1G_07887,SS1G_08505,SS1G_08832,SS1G_09058,SS1G_09444,SS1G_10016,SS1G_10240,SS1G_10477,SS1G_10576,SS1G_10682,SS1G_11421,SS1G_12196,SS1G_12213,SS1G_12792,SS1G_13993,SS1G_14389,SS1G_20027,SS1…
GO:0031503	protein-containing complex localization	biological_process	37/3129	45/4664	1.22558147793047	0.018419455528002	0.533248869147176	37	SS1G_00845,SS1G_01104,SS1G_01477,SS1G_01564,SS1G_01580,SS1G_03313,SS1G_04161,SS1G_04524,SS1G_04907,SS1G_05270,SS1G_05645,SS1G_05906,SS1G_06617,SS1G_06756,SS1G_06818,SS1G_07164,SS1G_07334,SS1G_07508,SS1G_07720,SS1G_09132,SS1G_10171,SS1G_10199,SS1G_10207,SS1G_10493,SS1G_10552,SS1G_10637,SS1G_11046,SS1G_11256,SS1G_11425,SS1G_11848,SS1G_12211,SS1G_12747,SS1G_12767,SS1G_13000,SS1G_13337,SS1G_13464,SS1…	SS1G_00845,SS1G_01104,SS1G_01477,SS1G_01564,SS1G_01580,SS1G_03313,SS1G_04161,SS1G_04524,SS1G_04907,SS1G_05270,SS1G_05645,SS1G_05906,SS1G_06617,SS1G_06756,SS1G_06818,SS1G_07164,SS1G_07334,SS1G_07508,SS1G_07720,SS1G_09132,SS1G_10171,SS1G_10199,SS1G_10207,SS1G_10493,SS1G_10552,SS1G_10637,SS1G_11046,SS1G_11256,SS1G_11425,SS1G_11848,SS1G_12211,SS1G_12747,SS1G_12767,SS1G_13000,SS1G_13337,SS1G_13464,SS1…
GO:0072528	pyrimidine-containing compound biosynthetic process	biological_process	28/3129	33/4664	1.26472781506339	0.0185225095826569	0.533248869147176	28	SS1G_00140,SS1G_00190,SS1G_01348,SS1G_01679,SS1G_03355,SS1G_03716,SS1G_04214,SS1G_04454,SS1G_04455,SS1G_05018,SS1G_05963,SS1G_07594,SS1G_08380,SS1G_08431,SS1G_08456,SS1G_08553,SS1G_08880,SS1G_09611,SS1G_09708,SS1G_09727,SS1G_09946,SS1G_10546,SS1G_10775,SS1G_12684,SS1G_12890,SS1G_14024,SS1G_14053,SS1G_14279	SS1G_00140,SS1G_00190,SS1G_01348,SS1G_01679,SS1G_03355,SS1G_03716,SS1G_04214,SS1G_04454,SS1G_04455,SS1G_05018,SS1G_05963,SS1G_07594,SS1G_08380,SS1G_08431,SS1G_08456,SS1G_08553,SS1G_08880,SS1G_09611,SS1G_09708,SS1G_09727,SS1G_09946,SS1G_10546,SS1G_10775,SS1G_12684,SS1G_12890,SS1G_14024,SS1G_14053,SS1G_14279
GO:0015031	protein transport	biological_process	259/3129	359/4664	1.07537093467437	0.0185654929734529	0.533248869147176	259	SS1G_00024,SS1G_00026,SS1G_00196,SS1G_00204,SS1G_00282,SS1G_00431,SS1G_00520,SS1G_00522,SS1G_00569,SS1G_00608,SS1G_00627,SS1G_00796,SS1G_00845,SS1G_00880,SS1G_00896,SS1G_00975,SS1G_00999,SS1G_01065,SS1G_01070,SS1G_01094,SS1G_01104,SS1G_01115,SS1G_01185,SS1G_01192,SS1G_01296,SS1G_01350,SS1G_01464,SS1G_01549,SS1G_01553,SS1G_01564,SS1G_01580,SS1G_01602,SS1G_01637,SS1G_01768,SS1G_01866,SS1G_01875,SS1…	SS1G_00024,SS1G_00026,SS1G_00196,SS1G_00204,SS1G_00282,SS1G_00431,SS1G_00520,SS1G_00522,SS1G_00569,SS1G_00608,SS1G_00627,SS1G_00796,SS1G_00845,SS1G_00880,SS1G_00896,SS1G_00975,SS1G_00999,SS1G_01065,SS1G_01070,SS1G_01094,SS1G_01104,SS1G_01115,SS1G_01185,SS1G_01192,SS1G_01296,SS1G_01350,SS1G_01464,SS1G_01549,SS1G_01553,SS1G_01564,SS1G_01580,SS1G_01602,SS1G_01637,SS1G_01768,SS1G_01866,SS1G_01875,SS1…
GO:0022604	regulation of cell morphogenesis	biological_process	31/3129	37/4664	1.24885767838788	0.0187990244293282	0.534781193350601	31	SS1G_00874,SS1G_00939,SS1G_01323,SS1G_01836,SS1G_02182,SS1G_02372,SS1G_02769,SS1G_02943,SS1G_02954,SS1G_03178,SS1G_03195,SS1G_03818,SS1G_05238,SS1G_05395,SS1G_05445,SS1G_05874,SS1G_06014,SS1G_06571,SS1G_07545,SS1G_07736,SS1G_08454,SS1G_09103,SS1G_09389,SS1G_09429,SS1G_09432,SS1G_09763,SS1G_11138,SS1G_12021,SS1G_12350,SS1G_13474,SS1G_13726	SS1G_00874,SS1G_00939,SS1G_01323,SS1G_01836,SS1G_02182,SS1G_02372,SS1G_02769,SS1G_02943,SS1G_02954,SS1G_03178,SS1G_03195,SS1G_03818,SS1G_05238,SS1G_05395,SS1G_05445,SS1G_05874,SS1G_06014,SS1G_06571,SS1G_07545,SS1G_07736,SS1G_08454,SS1G_09103,SS1G_09389,SS1G_09429,SS1G_09432,SS1G_09763,SS1G_11138,SS1G_12021,SS1G_12350,SS1G_13474,SS1G_13726
GO:1902600	proton transmembrane transport	biological_process	31/3129	37/4664	1.24885767838788	0.0187990244293282	0.534781193350601	31	SS1G_01407,SS1G_01642,SS1G_01855,SS1G_03179,SS1G_03202,SS1G_03787,SS1G_05285,SS1G_05365,SS1G_05589,SS1G_05661,SS1G_06998,SS1G_07055,SS1G_07527,SS1G_07793,SS1G_07886,SS1G_07887,SS1G_08505,SS1G_08832,SS1G_09058,SS1G_09444,SS1G_10016,SS1G_10240,SS1G_10576,SS1G_10682,SS1G_12196,SS1G_12213,SS1G_12792,SS1G_13993,SS1G_14389,SS1G_20027,SS1G_20039	SS1G_01407,SS1G_01642,SS1G_01855,SS1G_03179,SS1G_03202,SS1G_03787,SS1G_05285,SS1G_05365,SS1G_05589,SS1G_05661,SS1G_06998,SS1G_07055,SS1G_07527,SS1G_07793,SS1G_07886,SS1G_07887,SS1G_08505,SS1G_08832,SS1G_09058,SS1G_09444,SS1G_10016,SS1G_10240,SS1G_10576,SS1G_10682,SS1G_12196,SS1G_12213,SS1G_12792,SS1G_13993,SS1G_14389,SS1G_20027,SS1G_20039
GO:0000466	maturation of 5.8S rRNA from tricistronic rRNA transcript (SSU-rRNA, 5.8S rRNA, LSU-rRNA)	biological_process	18/3129	20/4664	1.34151486097795	0.0190968170289081	0.536397661909772	18	SS1G_00987,SS1G_01560,SS1G_03075,SS1G_03122,SS1G_03766,SS1G_04161,SS1G_04436,SS1G_07406,SS1G_07883,SS1G_09279,SS1G_10804,SS1G_11106,SS1G_11882,SS1G_12042,SS1G_12211,SS1G_12767,SS1G_13164,SS1G_13558	SS1G_00987,SS1G_01560,SS1G_03075,SS1G_03122,SS1G_03766,SS1G_04161,SS1G_04436,SS1G_07406,SS1G_07883,SS1G_09279,SS1G_10804,SS1G_11106,SS1G_11882,SS1G_12042,SS1G_12211,SS1G_12767,SS1G_13164,SS1G_13558
GO:0051056	regulation of small GTPase mediated signal transduction	biological_process	18/3129	20/4664	1.34151486097795	0.0190968170289081	0.536397661909772	18	SS1G_00568,SS1G_01065,SS1G_02440,SS1G_03178,SS1G_03990,SS1G_04687,SS1G_04989,SS1G_05114,SS1G_05838,SS1G_07119,SS1G_07871,SS1G_08481,SS1G_10502,SS1G_11299,SS1G_11311,SS1G_13261,SS1G_14073,SS1G_14225	SS1G_00568,SS1G_01065,SS1G_02440,SS1G_03178,SS1G_03990,SS1G_04687,SS1G_04989,SS1G_05114,SS1G_05838,SS1G_07119,SS1G_07871,SS1G_08481,SS1G_10502,SS1G_11299,SS1G_11311,SS1G_13261,SS1G_14073,SS1G_14225
GO:0032954	regulation of cytokinetic process	biological_process	14/3129	15/4664	1.39120059656972	0.0208326256362325	0.567259017324202	14	SS1G_00049,SS1G_00874,SS1G_02182,SS1G_02471,SS1G_04687,SS1G_05114,SS1G_07119,SS1G_07672,SS1G_07871,SS1G_10620,SS1G_11942,SS1G_12553,SS1G_13726,SS1G_14225	SS1G_00049,SS1G_00874,SS1G_02182,SS1G_02471,SS1G_04687,SS1G_05114,SS1G_07119,SS1G_07672,SS1G_07871,SS1G_10620,SS1G_11942,SS1G_12553,SS1G_13726,SS1G_14225
GO:0071963	establishment or maintenance of cell polarity regulating cell shape	biological_process	14/3129	15/4664	1.39120059656972	0.0208326256362325	0.567259017324202	14	SS1G_00939,SS1G_01836,SS1G_02372,SS1G_02769,SS1G_02943,SS1G_02954,SS1G_03195,SS1G_05238,SS1G_05874,SS1G_06014,SS1G_06571,SS1G_09432,SS1G_09763,SS1G_13474	SS1G_00939,SS1G_01836,SS1G_02372,SS1G_02769,SS1G_02943,SS1G_02954,SS1G_03195,SS1G_05238,SS1G_05874,SS1G_06014,SS1G_06571,SS1G_09432,SS1G_09763,SS1G_13474
GO:1902292	cell cycle DNA replication initiation	biological_process	14/3129	15/4664	1.39120059656972	0.0208326256362325	0.567259017324202	14	SS1G_00630,SS1G_01022,SS1G_01278,SS1G_03024,SS1G_03587,SS1G_06591,SS1G_07673,SS1G_08778,SS1G_09927,SS1G_11138,SS1G_12751,SS1G_13330,SS1G_13854,SS1G_13959	SS1G_00630,SS1G_01022,SS1G_01278,SS1G_03024,SS1G_03587,SS1G_06591,SS1G_07673,SS1G_08778,SS1G_09927,SS1G_11138,SS1G_12751,SS1G_13330,SS1G_13854,SS1G_13959
GO:1902315	nuclear cell cycle DNA replication initiation	biological_process	14/3129	15/4664	1.39120059656972	0.0208326256362325	0.567259017324202	14	SS1G_00630,SS1G_01022,SS1G_01278,SS1G_03024,SS1G_03587,SS1G_06591,SS1G_07673,SS1G_08778,SS1G_09927,SS1G_11138,SS1G_12751,SS1G_13330,SS1G_13854,SS1G_13959	SS1G_00630,SS1G_01022,SS1G_01278,SS1G_03024,SS1G_03587,SS1G_06591,SS1G_07673,SS1G_08778,SS1G_09927,SS1G_11138,SS1G_12751,SS1G_13330,SS1G_13854,SS1G_13959
GO:1902975	mitotic DNA replication initiation	biological_process	14/3129	15/4664	1.39120059656972	0.0208326256362325	0.567259017324202	14	SS1G_00630,SS1G_01022,SS1G_01278,SS1G_03024,SS1G_03587,SS1G_06591,SS1G_07673,SS1G_08778,SS1G_09927,SS1G_11138,SS1G_12751,SS1G_13330,SS1G_13854,SS1G_13959	SS1G_00630,SS1G_01022,SS1G_01278,SS1G_03024,SS1G_03587,SS1G_06591,SS1G_07673,SS1G_08778,SS1G_09927,SS1G_11138,SS1G_12751,SS1G_13330,SS1G_13854,SS1G_13959
GO:0007346	regulation of mitotic cell cycle	biological_process	79/3129	103/4664	1.14325430439329	0.0209021874827039	0.567417918737791	79	SS1G_00027,SS1G_00049,SS1G_00059,SS1G_00521,SS1G_00560,SS1G_00568,SS1G_00606,SS1G_00637,SS1G_00820,SS1G_00874,SS1G_01093,SS1G_01266,SS1G_01433,SS1G_01951,SS1G_02017,SS1G_02200,SS1G_02328,SS1G_02450,SS1G_02471,SS1G_02954,SS1G_03024,SS1G_03226,SS1G_04347,SS1G_04501,SS1G_04516,SS1G_04536,SS1G_04572,SS1G_04687,SS1G_04996,SS1G_05114,SS1G_05254,SS1G_05643,SS1G_05822,SS1G_05910,SS1G_06149,SS1G_06598,SS1…	SS1G_00027,SS1G_00049,SS1G_00059,SS1G_00521,SS1G_00560,SS1G_00568,SS1G_00606,SS1G_00637,SS1G_00820,SS1G_00874,SS1G_01093,SS1G_01266,SS1G_01433,SS1G_01951,SS1G_02017,SS1G_02200,SS1G_02328,SS1G_02450,SS1G_02471,SS1G_02954,SS1G_03024,SS1G_03226,SS1G_04347,SS1G_04501,SS1G_04516,SS1G_04536,SS1G_04572,SS1G_04687,SS1G_04996,SS1G_05114,SS1G_05254,SS1G_05643,SS1G_05822,SS1G_05910,SS1G_06149,SS1G_06598,SS1…
GO:0009201	ribonucleoside triphosphate biosynthetic process	biological_process	21/3129	24/4664	1.30425055928412	0.0217340407345183	0.586423935455003	21	SS1G_01407,SS1G_01679,SS1G_01855,SS1G_03202,SS1G_03716,SS1G_05285,SS1G_05365,SS1G_07055,SS1G_07527,SS1G_07793,SS1G_07886,SS1G_07887,SS1G_09444,SS1G_09708,SS1G_10016,SS1G_10831,SS1G_12054,SS1G_12196,SS1G_12792,SS1G_13768,SS1G_20039	SS1G_01407,SS1G_01679,SS1G_01855,SS1G_03202,SS1G_03716,SS1G_05285,SS1G_05365,SS1G_07055,SS1G_07527,SS1G_07793,SS1G_07886,SS1G_07887,SS1G_09444,SS1G_09708,SS1G_10016,SS1G_10831,SS1G_12054,SS1G_12196,SS1G_12792,SS1G_13768,SS1G_20039
GO:0010564	regulation of cell cycle process	biological_process	86/3129	113/4664	1.13441767988302	0.0226312384402376	0.608427697479636	86	SS1G_00027,SS1G_00049,SS1G_00521,SS1G_00568,SS1G_00606,SS1G_00637,SS1G_00820,SS1G_00874,SS1G_01093,SS1G_01151,SS1G_01433,SS1G_01951,SS1G_02017,SS1G_02182,SS1G_02200,SS1G_02471,SS1G_03024,SS1G_03226,SS1G_04347,SS1G_04501,SS1G_04516,SS1G_04536,SS1G_04572,SS1G_04687,SS1G_04996,SS1G_05114,SS1G_05254,SS1G_05324,SS1G_05643,SS1G_05727,SS1G_05802,SS1G_05822,SS1G_05823,SS1G_05910,SS1G_06149,SS1G_06542,SS1…	SS1G_00027,SS1G_00049,SS1G_00521,SS1G_00568,SS1G_00606,SS1G_00637,SS1G_00820,SS1G_00874,SS1G_01093,SS1G_01151,SS1G_01433,SS1G_01951,SS1G_02017,SS1G_02182,SS1G_02200,SS1G_02471,SS1G_03024,SS1G_03226,SS1G_04347,SS1G_04501,SS1G_04516,SS1G_04536,SS1G_04572,SS1G_04687,SS1G_04996,SS1G_05114,SS1G_05254,SS1G_05324,SS1G_05643,SS1G_05727,SS1G_05802,SS1G_05822,SS1G_05823,SS1G_05910,SS1G_06149,SS1G_06542,SS1…
GO:0045184	establishment of protein localization	biological_process	259/3129	360/4664	1.07238379318916	0.0226862079473539	0.608427697479636	259	SS1G_00024,SS1G_00026,SS1G_00196,SS1G_00204,SS1G_00282,SS1G_00431,SS1G_00520,SS1G_00522,SS1G_00569,SS1G_00608,SS1G_00627,SS1G_00796,SS1G_00845,SS1G_00880,SS1G_00896,SS1G_00975,SS1G_00999,SS1G_01065,SS1G_01070,SS1G_01094,SS1G_01104,SS1G_01115,SS1G_01185,SS1G_01192,SS1G_01296,SS1G_01350,SS1G_01464,SS1G_01549,SS1G_01553,SS1G_01564,SS1G_01580,SS1G_01602,SS1G_01637,SS1G_01768,SS1G_01866,SS1G_01875,SS1…	SS1G_00024,SS1G_00026,SS1G_00196,SS1G_00204,SS1G_00282,SS1G_00431,SS1G_00520,SS1G_00522,SS1G_00569,SS1G_00608,SS1G_00627,SS1G_00796,SS1G_00845,SS1G_00880,SS1G_00896,SS1G_00975,SS1G_00999,SS1G_01065,SS1G_01070,SS1G_01094,SS1G_01104,SS1G_01115,SS1G_01185,SS1G_01192,SS1G_01296,SS1G_01350,SS1G_01464,SS1G_01549,SS1G_01553,SS1G_01564,SS1G_01580,SS1G_01602,SS1G_01637,SS1G_01768,SS1G_01866,SS1G_01875,SS1…
GO:0045292	mRNA cis splicing, via spliceosome	biological_process	36/3129	44/4664	1.21955896452541	0.0229744310498863	0.608822422821987	36	SS1G_00947,SS1G_00969,SS1G_01708,SS1G_02018,SS1G_02206,SS1G_03254,SS1G_03564,SS1G_03925,SS1G_04016,SS1G_04635,SS1G_04770,SS1G_05008,SS1G_05632,SS1G_05835,SS1G_06434,SS1G_06616,SS1G_06724,SS1G_06737,SS1G_06785,SS1G_08419,SS1G_08579,SS1G_08743,SS1G_09077,SS1G_09605,SS1G_09829,SS1G_09962,SS1G_10239,SS1G_10419,SS1G_10587,SS1G_10819,SS1G_11435,SS1G_13257,SS1G_13629,SS1G_14124,SS1G_14138,SS1G_14262	SS1G_00947,SS1G_00969,SS1G_01708,SS1G_02018,SS1G_02206,SS1G_03254,SS1G_03564,SS1G_03925,SS1G_04016,SS1G_04635,SS1G_04770,SS1G_05008,SS1G_05632,SS1G_05835,SS1G_06434,SS1G_06616,SS1G_06724,SS1G_06737,SS1G_06785,SS1G_08419,SS1G_08579,SS1G_08743,SS1G_09077,SS1G_09605,SS1G_09829,SS1G_09962,SS1G_10239,SS1G_10419,SS1G_10587,SS1G_10819,SS1G_11435,SS1G_13257,SS1G_13629,SS1G_14124,SS1G_14138,SS1G_14262
GO:0051493	regulation of cytoskeleton organization	biological_process	36/3129	44/4664	1.21955896452541	0.0229744310498863	0.608822422821987	36	SS1G_00049,SS1G_00107,SS1G_00521,SS1G_00939,SS1G_01065,SS1G_01074,SS1G_01266,SS1G_01323,SS1G_01836,SS1G_02182,SS1G_02471,SS1G_02954,SS1G_03094,SS1G_04510,SS1G_04687,SS1G_05114,SS1G_05178,SS1G_05236,SS1G_07119,SS1G_07164,SS1G_07672,SS1G_07871,SS1G_08466,SS1G_08533,SS1G_09389,SS1G_10002,SS1G_10620,SS1G_10834,SS1G_11424,SS1G_12553,SS1G_12848,SS1G_13327,SS1G_13400,SS1G_13423,SS1G_13595,SS1G_14225	SS1G_00049,SS1G_00107,SS1G_00521,SS1G_00939,SS1G_01065,SS1G_01074,SS1G_01266,SS1G_01323,SS1G_01836,SS1G_02182,SS1G_02471,SS1G_02954,SS1G_03094,SS1G_04510,SS1G_04687,SS1G_05114,SS1G_05178,SS1G_05236,SS1G_07119,SS1G_07164,SS1G_07672,SS1G_07871,SS1G_08466,SS1G_08533,SS1G_09389,SS1G_10002,SS1G_10620,SS1G_10834,SS1G_11424,SS1G_12553,SS1G_12848,SS1G_13327,SS1G_13400,SS1G_13423,SS1G_13595,SS1G_14225
GO:0060341	regulation of cellular localization	biological_process	36/3129	44/4664	1.21955896452541	0.0229744310498863	0.608822422821987	36	SS1G_00236,SS1G_00569,SS1G_00637,SS1G_00874,SS1G_01065,SS1G_01323,SS1G_01719,SS1G_02097,SS1G_02977,SS1G_03178,SS1G_03195,SS1G_03277,SS1G_04687,SS1G_04855,SS1G_05114,SS1G_05445,SS1G_06149,SS1G_06818,SS1G_06950,SS1G_07219,SS1G_08533,SS1G_08760,SS1G_09079,SS1G_10171,SS1G_10552,SS1G_10890,SS1G_11311,SS1G_11345,SS1G_11393,SS1G_12031,SS1G_12553,SS1G_13462,SS1G_13677,SS1G_13681,SS1G_13726,SS1G_13978	SS1G_00236,SS1G_00569,SS1G_00637,SS1G_00874,SS1G_01065,SS1G_01323,SS1G_01719,SS1G_02097,SS1G_02977,SS1G_03178,SS1G_03195,SS1G_03277,SS1G_04687,SS1G_04855,SS1G_05114,SS1G_05445,SS1G_06149,SS1G_06818,SS1G_06950,SS1G_07219,SS1G_08533,SS1G_08760,SS1G_09079,SS1G_10171,SS1G_10552,SS1G_10890,SS1G_11311,SS1G_11345,SS1G_11393,SS1G_12031,SS1G_12553,SS1G_13462,SS1G_13677,SS1G_13681,SS1G_13726,SS1G_13978
GO:0042775	mitochondrial ATP synthesis coupled electron transport	biological_process	24/3129	28/4664	1.27763320093138	0.0231855285556502	0.612593312342758	24	SS1G_00138,SS1G_00902,SS1G_01396,SS1G_01661,SS1G_03202,SS1G_03473,SS1G_03999,SS1G_04889,SS1G_06172,SS1G_06173,SS1G_07796,SS1G_07864,SS1G_08646,SS1G_08945,SS1G_10144,SS1G_10520,SS1G_10576,SS1G_10732,SS1G_12792,SS1G_13290,SS1G_13706,SS1G_20027,SS1G_20033,SS1G_20045	SS1G_00138,SS1G_00902,SS1G_01396,SS1G_01661,SS1G_03202,SS1G_03473,SS1G_03999,SS1G_04889,SS1G_06172,SS1G_06173,SS1G_07796,SS1G_07864,SS1G_08646,SS1G_08945,SS1G_10144,SS1G_10520,SS1G_10576,SS1G_10732,SS1G_12792,SS1G_13290,SS1G_13706,SS1G_20027,SS1G_20033,SS1G_20045
GO:0070085	glycosylation	biological_process	47/3129	59/4664	1.18740486753227	0.0235987156236974	0.621665573708289	47	SS1G_00114,SS1G_01063,SS1G_01372,SS1G_01429,SS1G_01741,SS1G_01831,SS1G_01854,SS1G_02473,SS1G_02803,SS1G_02807,SS1G_02996,SS1G_03308,SS1G_03650,SS1G_04027,SS1G_04070,SS1G_04162,SS1G_04416,SS1G_04468,SS1G_04513,SS1G_04518,SS1G_06102,SS1G_06807,SS1G_07090,SS1G_07730,SS1G_07759,SS1G_07919,SS1G_08469,SS1G_08480,SS1G_08744,SS1G_09062,SS1G_09252,SS1G_09306,SS1G_09338,SS1G_09960,SS1G_10012,SS1G_10384,SS1…	SS1G_00114,SS1G_01063,SS1G_01372,SS1G_01429,SS1G_01741,SS1G_01831,SS1G_01854,SS1G_02473,SS1G_02803,SS1G_02807,SS1G_02996,SS1G_03308,SS1G_03650,SS1G_04027,SS1G_04070,SS1G_04162,SS1G_04416,SS1G_04468,SS1G_04513,SS1G_04518,SS1G_06102,SS1G_06807,SS1G_07090,SS1G_07730,SS1G_07759,SS1G_07919,SS1G_08469,SS1G_08480,SS1G_08744,SS1G_09062,SS1G_09252,SS1G_09306,SS1G_09338,SS1G_09960,SS1G_10012,SS1G_10384,SS1…
GO:0009141	nucleoside triphosphate metabolic process	biological_process	27/3129	32/4664	1.25767018216683	0.0238161155947522	0.625410546625942	27	SS1G_01407,SS1G_01679,SS1G_01855,SS1G_03202,SS1G_03716,SS1G_05285,SS1G_05365,SS1G_07055,SS1G_07527,SS1G_07793,SS1G_07886,SS1G_07887,SS1G_08456,SS1G_09444,SS1G_09611,SS1G_09708,SS1G_10016,SS1G_10546,SS1G_10831,SS1G_11406,SS1G_11611,SS1G_12054,SS1G_12196,SS1G_12684,SS1G_12792,SS1G_13768,SS1G_20039	SS1G_01407,SS1G_01679,SS1G_01855,SS1G_03202,SS1G_03716,SS1G_05285,SS1G_05365,SS1G_07055,SS1G_07527,SS1G_07793,SS1G_07886,SS1G_07887,SS1G_08456,SS1G_09444,SS1G_09611,SS1G_09708,SS1G_10016,SS1G_10546,SS1G_10831,SS1G_11406,SS1G_11611,SS1G_12054,SS1G_12196,SS1G_12684,SS1G_12792,SS1G_13768,SS1G_20039
GO:0051168	nuclear export	biological_process	30/3129	36/4664	1.2421433897944	0.0238813551047642	0.625410546625942	30	SS1G_00569,SS1G_00845,SS1G_01104,SS1G_01564,SS1G_01580,SS1G_03313,SS1G_04161,SS1G_04524,SS1G_04907,SS1G_05270,SS1G_05645,SS1G_05906,SS1G_06617,SS1G_06756,SS1G_07334,SS1G_07508,SS1G_07720,SS1G_09132,SS1G_10171,SS1G_10199,SS1G_10493,SS1G_10552,SS1G_11046,SS1G_11425,SS1G_11444,SS1G_12211,SS1G_12767,SS1G_13000,SS1G_13337,SS1G_13464	SS1G_00569,SS1G_00845,SS1G_01104,SS1G_01564,SS1G_01580,SS1G_03313,SS1G_04161,SS1G_04524,SS1G_04907,SS1G_05270,SS1G_05645,SS1G_05906,SS1G_06617,SS1G_06756,SS1G_07334,SS1G_07508,SS1G_07720,SS1G_09132,SS1G_10171,SS1G_10199,SS1G_10493,SS1G_10552,SS1G_11046,SS1G_11425,SS1G_11444,SS1G_12211,SS1G_12767,SS1G_13000,SS1G_13337,SS1G_13464
GO:0019725	cellular homeostasis	biological_process	85/3129	112/4664	1.13123772999133	0.0261459061220765	0.680710959388799	85	SS1G_00201,SS1G_00429,SS1G_00454,SS1G_00549,SS1G_00577,SS1G_00583,SS1G_01144,SS1G_01169,SS1G_01273,SS1G_01437,SS1G_01566,SS1G_01599,SS1G_02097,SS1G_02121,SS1G_02837,SS1G_02967,SS1G_02974,SS1G_02998,SS1G_03104,SS1G_03113,SS1G_03179,SS1G_03362,SS1G_03575,SS1G_03696,SS1G_03719,SS1G_04291,SS1G_04450,SS1G_04591,SS1G_04704,SS1G_04806,SS1G_05407,SS1G_05445,SS1G_05661,SS1G_05927,SS1G_06029,SS1G_06298,SS1…	SS1G_00201,SS1G_00429,SS1G_00454,SS1G_00549,SS1G_00577,SS1G_00583,SS1G_01144,SS1G_01169,SS1G_01273,SS1G_01437,SS1G_01566,SS1G_01599,SS1G_02097,SS1G_02121,SS1G_02837,SS1G_02967,SS1G_02974,SS1G_02998,SS1G_03104,SS1G_03113,SS1G_03179,SS1G_03362,SS1G_03575,SS1G_03696,SS1G_03719,SS1G_04291,SS1G_04450,SS1G_04591,SS1G_04704,SS1G_04806,SS1G_05407,SS1G_05445,SS1G_05661,SS1G_05927,SS1G_06029,SS1G_06298,SS1…
GO:0000459	exonucleolytic trimming involved in rRNA processing	biological_process	9/3129	9/4664	1.49057206775328	0.0274268676449871	0.68405834596909	9	SS1G_00987,SS1G_01560,SS1G_07883,SS1G_09279,SS1G_10804,SS1G_11882,SS1G_12042,SS1G_13164,SS1G_13558	SS1G_00987,SS1G_01560,SS1G_07883,SS1G_09279,SS1G_10804,SS1G_11882,SS1G_12042,SS1G_13164,SS1G_13558
GO:0000467	exonucleolytic trimming to generate mature 3'-end of 5.8S rRNA from tricistronic rRNA transcript (SSU-rRNA, 5.8S rRNA, LSU-rRNA)	biological_process	9/3129	9/4664	1.49057206775328	0.0274268676449871	0.68405834596909	9	SS1G_00987,SS1G_01560,SS1G_07883,SS1G_09279,SS1G_10804,SS1G_11882,SS1G_12042,SS1G_13164,SS1G_13558	SS1G_00987,SS1G_01560,SS1G_07883,SS1G_09279,SS1G_10804,SS1G_11882,SS1G_12042,SS1G_13164,SS1G_13558
GO:0009085	lysine biosynthetic process	biological_process	9/3129	9/4664	1.49057206775328	0.0274268676449871	0.68405834596909	9	SS1G_00574,SS1G_01026,SS1G_02537,SS1G_06166,SS1G_08185,SS1G_11047,SS1G_13162,SS1G_13213,SS1G_14306	SS1G_00574,SS1G_01026,SS1G_02537,SS1G_06166,SS1G_08185,SS1G_11047,SS1G_13162,SS1G_13213,SS1G_14306
GO:0043171	peptide catabolic process	biological_process	9/3129	9/4664	1.49057206775328	0.0274268676449871	0.68405834596909	9	SS1G_01978,SS1G_02111,SS1G_02887,SS1G_04388,SS1G_05513,SS1G_10529,SS1G_10940,SS1G_11560,SS1G_14127	SS1G_01978,SS1G_02111,SS1G_02887,SS1G_04388,SS1G_05513,SS1G_10529,SS1G_10940,SS1G_11560,SS1G_14127
GO:0043174	nucleoside salvage	biological_process	9/3129	9/4664	1.49057206775328	0.0274268676449871	0.68405834596909	9	SS1G_00190,SS1G_00597,SS1G_02233,SS1G_03716,SS1G_05687,SS1G_08380,SS1G_09946,SS1G_11331,SS1G_14053	SS1G_00190,SS1G_00597,SS1G_02233,SS1G_03716,SS1G_05687,SS1G_08380,SS1G_09946,SS1G_11331,SS1G_14053
GO:0043570	maintenance of DNA repeat elements	biological_process	9/3129	9/4664	1.49057206775328	0.0274268676449871	0.68405834596909	9	SS1G_01104,SS1G_02907,SS1G_04335,SS1G_04501,SS1G_07718,SS1G_11798,SS1G_11837,SS1G_12655,SS1G_14284	SS1G_01104,SS1G_02907,SS1G_04335,SS1G_04501,SS1G_07718,SS1G_11798,SS1G_11837,SS1G_12655,SS1G_14284
GO:0051788	response to misfolded protein	biological_process	9/3129	9/4664	1.49057206775328	0.0274268676449871	0.68405834596909	9	SS1G_03454,SS1G_04027,SS1G_04855,SS1G_07002,SS1G_07720,SS1G_10020,SS1G_10637,SS1G_11129,SS1G_12558	SS1G_03454,SS1G_04027,SS1G_04855,SS1G_07002,SS1G_07720,SS1G_10020,SS1G_10637,SS1G_11129,SS1G_12558
GO:0071218	cellular response to misfolded protein	biological_process	9/3129	9/4664	1.49057206775328	0.0274268676449871	0.68405834596909	9	SS1G_03454,SS1G_04027,SS1G_04855,SS1G_07002,SS1G_07720,SS1G_10020,SS1G_10637,SS1G_11129,SS1G_12558	SS1G_03454,SS1G_04027,SS1G_04855,SS1G_07002,SS1G_07720,SS1G_10020,SS1G_10637,SS1G_11129,SS1G_12558
GO:0090503	RNA phosphodiester bond hydrolysis, exonucleolytic	biological_process	9/3129	9/4664	1.49057206775328	0.0274268676449871	0.68405834596909	9	SS1G_00987,SS1G_01560,SS1G_07883,SS1G_09279,SS1G_10804,SS1G_11882,SS1G_12042,SS1G_13164,SS1G_13558	SS1G_00987,SS1G_01560,SS1G_07883,SS1G_09279,SS1G_10804,SS1G_11882,SS1G_12042,SS1G_13164,SS1G_13558
GO:0009205	purine ribonucleoside triphosphate metabolic process	biological_process	20/3129	23/4664	1.29614962413328	0.0287838368061021	0.689331780573604	20	SS1G_01407,SS1G_01679,SS1G_01855,SS1G_03202,SS1G_05285,SS1G_05365,SS1G_07055,SS1G_07527,SS1G_07793,SS1G_07886,SS1G_07887,SS1G_09444,SS1G_10016,SS1G_10831,SS1G_11611,SS1G_12054,SS1G_12196,SS1G_12792,SS1G_13768,SS1G_20039	SS1G_01407,SS1G_01679,SS1G_01855,SS1G_03202,SS1G_05285,SS1G_05365,SS1G_07055,SS1G_07527,SS1G_07793,SS1G_07886,SS1G_07887,SS1G_09444,SS1G_10016,SS1G_10831,SS1G_11611,SS1G_12054,SS1G_12196,SS1G_12792,SS1G_13768,SS1G_20039
GO:0000184	nuclear-transcribed mRNA catabolic process, nonsense-mediated decay	biological_process	13/3129	14/4664	1.38410263434233	0.0292640850243511	0.689331780573604	13	SS1G_00071,SS1G_00971,SS1G_00987,SS1G_01560,SS1G_04707,SS1G_07676,SS1G_09279,SS1G_10804,SS1G_11456,SS1G_11868,SS1G_12042,SS1G_12129,SS1G_13558	SS1G_00071,SS1G_00971,SS1G_00987,SS1G_01560,SS1G_04707,SS1G_07676,SS1G_09279,SS1G_10804,SS1G_11456,SS1G_11868,SS1G_12042,SS1G_12129,SS1G_13558
GO:0000470	maturation of LSU-rRNA	biological_process	13/3129	14/4664	1.38410263434233	0.0292640850243511	0.689331780573604	13	SS1G_00005,SS1G_00145,SS1G_00535,SS1G_01564,SS1G_02092,SS1G_03082,SS1G_03766,SS1G_04356,SS1G_07557,SS1G_07742,SS1G_08782,SS1G_10239,SS1G_10519	SS1G_00005,SS1G_00145,SS1G_00535,SS1G_01564,SS1G_02092,SS1G_03082,SS1G_03766,SS1G_04356,SS1G_07557,SS1G_07742,SS1G_08782,SS1G_10239,SS1G_10519
GO:0019216	regulation of lipid metabolic process	biological_process	13/3129	14/4664	1.38410263434233	0.0292640850243511	0.689331780573604	13	SS1G_02791,SS1G_03280,SS1G_03718,SS1G_03818,SS1G_04291,SS1G_05448,SS1G_07226,SS1G_10268,SS1G_10535,SS1G_10540,SS1G_10747,SS1G_11012,SS1G_13474	SS1G_02791,SS1G_03280,SS1G_03718,SS1G_03818,SS1G_04291,SS1G_05448,SS1G_07226,SS1G_10268,SS1G_10535,SS1G_10540,SS1G_10747,SS1G_11012,SS1G_13474
GO:0031032	actomyosin structure organization	biological_process	13/3129	14/4664	1.38410263434233	0.0292640850243511	0.689331780573604	13	SS1G_00266,SS1G_00490,SS1G_02182,SS1G_04687,SS1G_05225,SS1G_06645,SS1G_08265,SS1G_12053,SS1G_12900,SS1G_13261,SS1G_13423,SS1G_13426,SS1G_13945	SS1G_00266,SS1G_00490,SS1G_02182,SS1G_04687,SS1G_05225,SS1G_06645,SS1G_08265,SS1G_12053,SS1G_12900,SS1G_13261,SS1G_13423,SS1G_13426,SS1G_13945
GO:0031338	regulation of vesicle fusion	biological_process	13/3129	14/4664	1.38410263434233	0.0292640850243511	0.689331780573604	13	SS1G_00520,SS1G_00608,SS1G_01094,SS1G_01932,SS1G_03522,SS1G_05218,SS1G_05701,SS1G_09016,SS1G_09482,SS1G_10712,SS1G_12702,SS1G_13462,SS1G_14225	SS1G_00520,SS1G_00608,SS1G_01094,SS1G_01932,SS1G_03522,SS1G_05218,SS1G_05701,SS1G_09016,SS1G_09482,SS1G_10712,SS1G_12702,SS1G_13462,SS1G_14225
GO:0035384	thioester biosynthetic process	biological_process	13/3129	14/4664	1.38410263434233	0.0292640850243511	0.689331780573604	13	SS1G_02378,SS1G_02379,SS1G_02923,SS1G_05350,SS1G_05351,SS1G_06348,SS1G_06789,SS1G_09626,SS1G_11008,SS1G_11343,SS1G_12495,SS1G_12576,SS1G_14074	SS1G_02378,SS1G_02379,SS1G_02923,SS1G_05350,SS1G_05351,SS1G_06348,SS1G_06789,SS1G_09626,SS1G_11008,SS1G_11343,SS1G_12495,SS1G_12576,SS1G_14074
GO:0061077	chaperone-mediated protein folding	biological_process	13/3129	14/4664	1.38410263434233	0.0292640850243511	0.689331780573604	13	SS1G_02398,SS1G_03939,SS1G_04821,SS1G_05736,SS1G_07335,SS1G_07720,SS1G_07920,SS1G_08492,SS1G_08647,SS1G_08699,SS1G_09114,SS1G_11986,SS1G_13610	SS1G_02398,SS1G_03939,SS1G_04821,SS1G_05736,SS1G_07335,SS1G_07720,SS1G_07920,SS1G_08492,SS1G_08647,SS1G_08699,SS1G_09114,SS1G_11986,SS1G_13610
GO:0071616	acyl-CoA biosynthetic process	biological_process	13/3129	14/4664	1.38410263434233	0.0292640850243511	0.689331780573604	13	SS1G_02378,SS1G_02379,SS1G_02923,SS1G_05350,SS1G_05351,SS1G_06348,SS1G_06789,SS1G_09626,SS1G_11008,SS1G_11343,SS1G_12495,SS1G_12576,SS1G_14074	SS1G_02378,SS1G_02379,SS1G_02923,SS1G_05350,SS1G_05351,SS1G_06348,SS1G_06789,SS1G_09626,SS1G_11008,SS1G_11343,SS1G_12495,SS1G_12576,SS1G_14074
GO:0090630	activation of GTPase activity	biological_process	13/3129	14/4664	1.38410263434233	0.0292640850243511	0.689331780573604	13	SS1G_01094,SS1G_01932,SS1G_03171,SS1G_03522,SS1G_05218,SS1G_05415,SS1G_05701,SS1G_09016,SS1G_09482,SS1G_10502,SS1G_10712,SS1G_12702,SS1G_14225	SS1G_01094,SS1G_01932,SS1G_03171,SS1G_03522,SS1G_05218,SS1G_05415,SS1G_05701,SS1G_09016,SS1G_09482,SS1G_10502,SS1G_10712,SS1G_12702,SS1G_14225
GO:1902410	mitotic cytokinetic process	biological_process	13/3129	14/4664	1.38410263434233	0.0292640850243511	0.689331780573604	13	SS1G_00266,SS1G_00490,SS1G_02943,SS1G_03383,SS1G_04687,SS1G_05225,SS1G_05236,SS1G_06645,SS1G_12053,SS1G_12900,SS1G_13423,SS1G_13426,SS1G_13945	SS1G_00266,SS1G_00490,SS1G_02943,SS1G_03383,SS1G_04687,SS1G_05225,SS1G_05236,SS1G_06645,SS1G_12053,SS1G_12900,SS1G_13423,SS1G_13426,SS1G_13945
GO:0090066	regulation of anatomical structure size	biological_process	23/3129	27/4664	1.26974657623427	0.0301220717797511	0.696394762048987	23	SS1G_00874,SS1G_00939,SS1G_01065,SS1G_01074,SS1G_01323,SS1G_01437,SS1G_01836,SS1G_02954,SS1G_03094,SS1G_04510,SS1G_04687,SS1G_05178,SS1G_05236,SS1G_06246,SS1G_07545,SS1G_08466,SS1G_08832,SS1G_10002,SS1G_11424,SS1G_13327,SS1G_13400,SS1G_13423,SS1G_13595	SS1G_00874,SS1G_00939,SS1G_01065,SS1G_01074,SS1G_01323,SS1G_01437,SS1G_01836,SS1G_02954,SS1G_03094,SS1G_04510,SS1G_04687,SS1G_05178,SS1G_05236,SS1G_06246,SS1G_07545,SS1G_08466,SS1G_08832,SS1G_10002,SS1G_11424,SS1G_13327,SS1G_13400,SS1G_13423,SS1G_13595
GO:0006405	RNA export from nucleus	biological_process	29/3129	35/4664	1.235045427567	0.030204211654742	0.696394762048987	29	SS1G_00845,SS1G_01104,SS1G_01564,SS1G_01580,SS1G_03313,SS1G_04161,SS1G_04524,SS1G_04907,SS1G_05270,SS1G_05645,SS1G_05906,SS1G_06617,SS1G_06756,SS1G_07334,SS1G_07508,SS1G_07720,SS1G_09132,SS1G_10171,SS1G_10199,SS1G_10493,SS1G_10552,SS1G_11046,SS1G_11425,SS1G_11444,SS1G_12211,SS1G_12767,SS1G_13000,SS1G_13337,SS1G_13464	SS1G_00845,SS1G_01104,SS1G_01564,SS1G_01580,SS1G_03313,SS1G_04161,SS1G_04524,SS1G_04907,SS1G_05270,SS1G_05645,SS1G_05906,SS1G_06617,SS1G_06756,SS1G_07334,SS1G_07508,SS1G_07720,SS1G_09132,SS1G_10171,SS1G_10199,SS1G_10493,SS1G_10552,SS1G_11046,SS1G_11425,SS1G_11444,SS1G_12211,SS1G_12767,SS1G_13000,SS1G_13337,SS1G_13464
GO:0006611	protein export from nucleus	biological_process	29/3129	35/4664	1.235045427567	0.030204211654742	0.696394762048987	29	SS1G_00569,SS1G_00845,SS1G_01104,SS1G_01564,SS1G_01580,SS1G_03313,SS1G_04161,SS1G_04524,SS1G_04907,SS1G_05270,SS1G_05645,SS1G_05906,SS1G_06617,SS1G_06756,SS1G_07334,SS1G_07508,SS1G_07720,SS1G_09132,SS1G_10171,SS1G_10199,SS1G_10493,SS1G_10552,SS1G_11046,SS1G_11425,SS1G_12211,SS1G_12767,SS1G_13000,SS1G_13337,SS1G_13464	SS1G_00569,SS1G_00845,SS1G_01104,SS1G_01564,SS1G_01580,SS1G_03313,SS1G_04161,SS1G_04524,SS1G_04907,SS1G_05270,SS1G_05645,SS1G_05906,SS1G_06617,SS1G_06756,SS1G_07334,SS1G_07508,SS1G_07720,SS1G_09132,SS1G_10171,SS1G_10199,SS1G_10493,SS1G_10552,SS1G_11046,SS1G_11425,SS1G_12211,SS1G_12767,SS1G_13000,SS1G_13337,SS1G_13464
GO:0019953	sexual reproduction	biological_process	43/3129	54/4664	1.18693701691465	0.0302537317245933	0.696394762048987	43	SS1G_00052,SS1G_00975,SS1G_01074,SS1G_01315,SS1G_01875,SS1G_02036,SS1G_02779,SS1G_02971,SS1G_04018,SS1G_04138,SS1G_04630,SS1G_04697,SS1G_05603,SS1G_05712,SS1G_05729,SS1G_06194,SS1G_06950,SS1G_07164,SS1G_07238,SS1G_07386,SS1G_07841,SS1G_08193,SS1G_08454,SS1G_08608,SS1G_09125,SS1G_09415,SS1G_09417,SS1G_09511,SS1G_10377,SS1G_10540,SS1G_10622,SS1G_10830,SS1G_11324,SS1G_11345,SS1G_11820,SS1G_12215,SS1…	SS1G_00052,SS1G_00975,SS1G_01074,SS1G_01315,SS1G_01875,SS1G_02036,SS1G_02779,SS1G_02971,SS1G_04018,SS1G_04138,SS1G_04630,SS1G_04697,SS1G_05603,SS1G_05712,SS1G_05729,SS1G_06194,SS1G_06950,SS1G_07164,SS1G_07238,SS1G_07386,SS1G_07841,SS1G_08193,SS1G_08454,SS1G_08608,SS1G_09125,SS1G_09415,SS1G_09417,SS1G_09511,SS1G_10377,SS1G_10540,SS1G_10622,SS1G_10830,SS1G_11324,SS1G_11345,SS1G_11820,SS1G_12215,SS1…
GO:0044703	multi-organism reproductive process	biological_process	43/3129	54/4664	1.18693701691465	0.0302537317245933	0.696394762048987	43	SS1G_00052,SS1G_00975,SS1G_01074,SS1G_01315,SS1G_01875,SS1G_02036,SS1G_02779,SS1G_02971,SS1G_04018,SS1G_04138,SS1G_04630,SS1G_04697,SS1G_05603,SS1G_05712,SS1G_05729,SS1G_06194,SS1G_06950,SS1G_07164,SS1G_07238,SS1G_07386,SS1G_07841,SS1G_08193,SS1G_08454,SS1G_08608,SS1G_09125,SS1G_09415,SS1G_09417,SS1G_09511,SS1G_10377,SS1G_10540,SS1G_10622,SS1G_10830,SS1G_11324,SS1G_11345,SS1G_11820,SS1G_12215,SS1…	SS1G_00052,SS1G_00975,SS1G_01074,SS1G_01315,SS1G_01875,SS1G_02036,SS1G_02779,SS1G_02971,SS1G_04018,SS1G_04138,SS1G_04630,SS1G_04697,SS1G_05603,SS1G_05712,SS1G_05729,SS1G_06194,SS1G_06950,SS1G_07164,SS1G_07238,SS1G_07386,SS1G_07841,SS1G_08193,SS1G_08454,SS1G_08608,SS1G_09125,SS1G_09415,SS1G_09417,SS1G_09511,SS1G_10377,SS1G_10540,SS1G_10622,SS1G_10830,SS1G_11324,SS1G_11345,SS1G_11820,SS1G_12215,SS1…
GO:0016051	carbohydrate biosynthetic process	biological_process	26/3129	31/4664	1.25015721811565	0.030483449045208	0.69954801623333	26	SS1G_01011,SS1G_02281,SS1G_02293,SS1G_02803,SS1G_03383,SS1G_05068,SS1G_06561,SS1G_07313,SS1G_07794,SS1G_07818,SS1G_08263,SS1G_09372,SS1G_10895,SS1G_11129,SS1G_11205,SS1G_11433,SS1G_11847,SS1G_11899,SS1G_12021,SS1G_12677,SS1G_12795,SS1G_12815,SS1G_12839,SS1G_14097,SS1G_14260,SS1G_14456	SS1G_01011,SS1G_02281,SS1G_02293,SS1G_02803,SS1G_03383,SS1G_05068,SS1G_06561,SS1G_07313,SS1G_07794,SS1G_07818,SS1G_08263,SS1G_09372,SS1G_10895,SS1G_11129,SS1G_11205,SS1G_11433,SS1G_11847,SS1G_11899,SS1G_12021,SS1G_12677,SS1G_12795,SS1G_12815,SS1G_12839,SS1G_14097,SS1G_14260,SS1G_14456
GO:0051130	positive regulation of cellular component organization	biological_process	61/3129	79/4664	1.15094805231582	0.0322188816874679	0.735577923930816	61	SS1G_00027,SS1G_00049,SS1G_00874,SS1G_01065,SS1G_01074,SS1G_01093,SS1G_01135,SS1G_01136,SS1G_01195,SS1G_01641,SS1G_01827,SS1G_01836,SS1G_01874,SS1G_02017,SS1G_02200,SS1G_02387,SS1G_02471,SS1G_02977,SS1G_03094,SS1G_03178,SS1G_03301,SS1G_03527,SS1G_04510,SS1G_04536,SS1G_04687,SS1G_05114,SS1G_05178,SS1G_05236,SS1G_05254,SS1G_05661,SS1G_05727,SS1G_05822,SS1G_05859,SS1G_05910,SS1G_06051,SS1G_06818,SS1…	SS1G_00027,SS1G_00049,SS1G_00874,SS1G_01065,SS1G_01074,SS1G_01093,SS1G_01135,SS1G_01136,SS1G_01195,SS1G_01641,SS1G_01827,SS1G_01836,SS1G_01874,SS1G_02017,SS1G_02200,SS1G_02387,SS1G_02471,SS1G_02977,SS1G_03094,SS1G_03178,SS1G_03301,SS1G_03527,SS1G_04510,SS1G_04536,SS1G_04687,SS1G_05114,SS1G_05178,SS1G_05236,SS1G_05254,SS1G_05661,SS1G_05727,SS1G_05822,SS1G_05859,SS1G_05910,SS1G_06051,SS1G_06818,SS1…
GO:0070727	cellular macromolecule localization	biological_process	205/3129	284/4664	1.07594110524444	0.0330865568319886	0.751537505183741	205	SS1G_00026,SS1G_00049,SS1G_00169,SS1G_00196,SS1G_00236,SS1G_00282,SS1G_00431,SS1G_00436,SS1G_00520,SS1G_00521,SS1G_00522,SS1G_00568,SS1G_00569,SS1G_00608,SS1G_00627,SS1G_00796,SS1G_00845,SS1G_00874,SS1G_00975,SS1G_00999,SS1G_01065,SS1G_01074,SS1G_01094,SS1G_01104,SS1G_01115,SS1G_01296,SS1G_01323,SS1G_01433,SS1G_01477,SS1G_01549,SS1G_01553,SS1G_01564,SS1G_01580,SS1G_01768,SS1G_01932,SS1G_02182,SS1…	SS1G_00026,SS1G_00049,SS1G_00169,SS1G_00196,SS1G_00236,SS1G_00282,SS1G_00431,SS1G_00436,SS1G_00520,SS1G_00521,SS1G_00522,SS1G_00568,SS1G_00569,SS1G_00608,SS1G_00627,SS1G_00796,SS1G_00845,SS1G_00874,SS1G_00975,SS1G_00999,SS1G_01065,SS1G_01074,SS1G_01094,SS1G_01104,SS1G_01115,SS1G_01296,SS1G_01323,SS1G_01433,SS1G_01477,SS1G_01549,SS1G_01553,SS1G_01564,SS1G_01580,SS1G_01768,SS1G_01932,SS1G_02182,SS1…
GO:0006402	mRNA catabolic process	biological_process	37/3129	46/4664	1.19893840232329	0.0336700934249416	0.762846086146769	37	SS1G_00071,SS1G_00971,SS1G_00987,SS1G_01560,SS1G_02231,SS1G_02269,SS1G_02272,SS1G_03706,SS1G_03751,SS1G_03952,SS1G_04209,SS1G_04707,SS1G_04823,SS1G_05691,SS1G_05906,SS1G_07676,SS1G_07770,SS1G_08608,SS1G_08753,SS1G_09279,SS1G_09602,SS1G_09748,SS1G_10500,SS1G_10804,SS1G_11456,SS1G_11868,SS1G_11882,SS1G_12042,SS1G_12129,SS1G_12459,SS1G_12538,SS1G_13164,SS1G_13239,SS1G_13558,SS1G_13666,SS1G_14124,SS1…	SS1G_00071,SS1G_00971,SS1G_00987,SS1G_01560,SS1G_02231,SS1G_02269,SS1G_02272,SS1G_03706,SS1G_03751,SS1G_03952,SS1G_04209,SS1G_04707,SS1G_04823,SS1G_05691,SS1G_05906,SS1G_07676,SS1G_07770,SS1G_08608,SS1G_08753,SS1G_09279,SS1G_09602,SS1G_09748,SS1G_10500,SS1G_10804,SS1G_11456,SS1G_11868,SS1G_11882,SS1G_12042,SS1G_12129,SS1G_12459,SS1G_12538,SS1G_13164,SS1G_13239,SS1G_13558,SS1G_13666,SS1G_14124,SS1…
GO:0051783	regulation of nuclear division	biological_process	45/3129	57/4664	1.17676742191048	0.0344239708376894	0.777946792738037	45	SS1G_00049,SS1G_00521,SS1G_00637,SS1G_01093,SS1G_01433,SS1G_02017,SS1G_02200,SS1G_02471,SS1G_04536,SS1G_04687,SS1G_05114,SS1G_05254,SS1G_05727,SS1G_05802,SS1G_05822,SS1G_05823,SS1G_05910,SS1G_06149,SS1G_07049,SS1G_07119,SS1G_07871,SS1G_08077,SS1G_08509,SS1G_08533,SS1G_08759,SS1G_09079,SS1G_09429,SS1G_09762,SS1G_09897,SS1G_10620,SS1G_11050,SS1G_11263,SS1G_11690,SS1G_11798,SS1G_12081,SS1G_12092,SS1…	SS1G_00049,SS1G_00521,SS1G_00637,SS1G_01093,SS1G_01433,SS1G_02017,SS1G_02200,SS1G_02471,SS1G_04536,SS1G_04687,SS1G_05114,SS1G_05254,SS1G_05727,SS1G_05802,SS1G_05822,SS1G_05823,SS1G_05910,SS1G_06149,SS1G_07049,SS1G_07119,SS1G_07871,SS1G_08077,SS1G_08509,SS1G_08533,SS1G_08759,SS1G_09079,SS1G_09429,SS1G_09762,SS1G_09897,SS1G_10620,SS1G_11050,SS1G_11263,SS1G_11690,SS1G_11798,SS1G_12081,SS1G_12092,SS1…
GO:0006650	glycerophospholipid metabolic process	biological_process	58/3129	75/4664	1.1527090657292	0.0346227964313091	0.778772274801676	58	SS1G_00426,SS1G_00542,SS1G_00619,SS1G_00983,SS1G_01338,SS1G_01566,SS1G_01621,SS1G_01809,SS1G_02192,SS1G_02203,SS1G_02554,SS1G_02556,SS1G_02670,SS1G_03718,SS1G_04317,SS1G_04487,SS1G_04698,SS1G_04964,SS1G_05448,SS1G_05963,SS1G_06493,SS1G_06701,SS1G_06807,SS1G_07131,SS1G_07433,SS1G_07582,SS1G_07594,SS1G_08166,SS1G_08193,SS1G_08299,SS1G_08431,SS1G_08742,SS1G_08880,SS1G_09026,SS1G_09189,SS1G_09372,SS1…	SS1G_00426,SS1G_00542,SS1G_00619,SS1G_00983,SS1G_01338,SS1G_01566,SS1G_01621,SS1G_01809,SS1G_02192,SS1G_02203,SS1G_02554,SS1G_02556,SS1G_02670,SS1G_03718,SS1G_04317,SS1G_04487,SS1G_04698,SS1G_04964,SS1G_05448,SS1G_05963,SS1G_06493,SS1G_06701,SS1G_06807,SS1G_07131,SS1G_07433,SS1G_07582,SS1G_07594,SS1G_08166,SS1G_08193,SS1G_08299,SS1G_08431,SS1G_08742,SS1G_08880,SS1G_09026,SS1G_09189,SS1G_09372,SS1…
GO:0000027	ribosomal large subunit assembly	biological_process	16/3129	18/4664	1.32495294911402	0.0351035109997289	0.778772274801676	16	SS1G_00023,SS1G_01154,SS1G_02099,SS1G_03964,SS1G_05502,SS1G_06566,SS1G_07742,SS1G_08495,SS1G_09093,SS1G_09678,SS1G_10315,SS1G_11436,SS1G_12479,SS1G_12876,SS1G_14194,SS1G_14385	SS1G_00023,SS1G_01154,SS1G_02099,SS1G_03964,SS1G_05502,SS1G_06566,SS1G_07742,SS1G_08495,SS1G_09093,SS1G_09678,SS1G_10315,SS1G_11436,SS1G_12479,SS1G_12876,SS1G_14194,SS1G_14385
GO:0030010	establishment of cell polarity	biological_process	16/3129	18/4664	1.32495294911402	0.0351035109997289	0.778772274801676	16	SS1G_00107,SS1G_00521,SS1G_01065,SS1G_02943,SS1G_05236,SS1G_05603,SS1G_05875,SS1G_06014,SS1G_07164,SS1G_07305,SS1G_08263,SS1G_08784,SS1G_11718,SS1G_12553,SS1G_13122,SS1G_13502	SS1G_00107,SS1G_00521,SS1G_01065,SS1G_02943,SS1G_05236,SS1G_05603,SS1G_05875,SS1G_06014,SS1G_07164,SS1G_07305,SS1G_08263,SS1G_08784,SS1G_11718,SS1G_12553,SS1G_13122,SS1G_13502
GO:0043087	regulation of GTPase activity	biological_process	16/3129	18/4664	1.32495294911402	0.0351035109997289	0.778772274801676	16	SS1G_01094,SS1G_01932,SS1G_03171,SS1G_03522,SS1G_05218,SS1G_05415,SS1G_05701,SS1G_07871,SS1G_08244,SS1G_09016,SS1G_09482,SS1G_10502,SS1G_10712,SS1G_12702,SS1G_12747,SS1G_14225	SS1G_01094,SS1G_01932,SS1G_03171,SS1G_03522,SS1G_05218,SS1G_05415,SS1G_05701,SS1G_07871,SS1G_08244,SS1G_09016,SS1G_09482,SS1G_10502,SS1G_10712,SS1G_12702,SS1G_12747,SS1G_14225
GO:0046578	regulation of Ras protein signal transduction	biological_process	16/3129	18/4664	1.32495294911402	0.0351035109997289	0.778772274801676	16	SS1G_01065,SS1G_03178,SS1G_03990,SS1G_04687,SS1G_04989,SS1G_05114,SS1G_05838,SS1G_07119,SS1G_07871,SS1G_08481,SS1G_10502,SS1G_11299,SS1G_11311,SS1G_13261,SS1G_14073,SS1G_14225	SS1G_01065,SS1G_03178,SS1G_03990,SS1G_04687,SS1G_04989,SS1G_05114,SS1G_05838,SS1G_07119,SS1G_07871,SS1G_08481,SS1G_10502,SS1G_11299,SS1G_11311,SS1G_13261,SS1G_14073,SS1G_14225
GO:0046467	membrane lipid biosynthetic process	biological_process	34/3129	42/4664	1.20665357865741	0.0353022251129774	0.778772274801676	34	SS1G_00432,SS1G_00542,SS1G_01397,SS1G_01566,SS1G_02181,SS1G_02670,SS1G_03177,SS1G_04698,SS1G_06807,SS1G_07582,SS1G_08742,SS1G_09026,SS1G_09965,SS1G_10076,SS1G_10151,SS1G_10342,SS1G_10642,SS1G_11049,SS1G_11227,SS1G_11388,SS1G_11606,SS1G_11702,SS1G_11759,SS1G_11874,SS1G_11877,SS1G_11884,SS1G_11899,SS1G_12022,SS1G_12147,SS1G_12330,SS1G_12495,SS1G_12662,SS1G_13266,SS1G_13908	SS1G_00432,SS1G_00542,SS1G_01397,SS1G_01566,SS1G_02181,SS1G_02670,SS1G_03177,SS1G_04698,SS1G_06807,SS1G_07582,SS1G_08742,SS1G_09026,SS1G_09965,SS1G_10076,SS1G_10151,SS1G_10342,SS1G_10642,SS1G_11049,SS1G_11227,SS1G_11388,SS1G_11606,SS1G_11702,SS1G_11759,SS1G_11874,SS1G_11877,SS1G_11884,SS1G_11899,SS1G_12022,SS1G_12147,SS1G_12330,SS1G_12495,SS1G_12662,SS1G_13266,SS1G_13908
GO:0048193	Golgi vesicle transport	biological_process	68/3129	89/4664	1.13886405176655	0.0353351301684498	0.778772274801676	68	SS1G_00236,SS1G_00520,SS1G_00608,SS1G_00970,SS1G_01115,SS1G_01553,SS1G_01768,SS1G_01875,SS1G_02440,SS1G_02555,SS1G_02593,SS1G_02888,SS1G_02909,SS1G_02971,SS1G_03584,SS1G_03620,SS1G_03690,SS1G_03819,SS1G_03947,SS1G_04153,SS1G_04162,SS1G_04415,SS1G_04621,SS1G_05052,SS1G_05324,SS1G_05415,SS1G_05603,SS1G_05866,SS1G_06050,SS1G_06678,SS1G_06729,SS1G_07125,SS1G_07434,SS1G_07956,SS1G_08390,SS1G_08418,SS1…	SS1G_00236,SS1G_00520,SS1G_00608,SS1G_00970,SS1G_01115,SS1G_01553,SS1G_01768,SS1G_01875,SS1G_02440,SS1G_02555,SS1G_02593,SS1G_02888,SS1G_02909,SS1G_02971,SS1G_03584,SS1G_03620,SS1G_03690,SS1G_03819,SS1G_03947,SS1G_04153,SS1G_04162,SS1G_04415,SS1G_04621,SS1G_05052,SS1G_05324,SS1G_05415,SS1G_05603,SS1G_05866,SS1G_06050,SS1G_06678,SS1G_06729,SS1G_07125,SS1G_07434,SS1G_07956,SS1G_08390,SS1G_08418,SS1…
GO:0065003	protein-containing complex assembly	biological_process	172/3129	237/4664	1.08176538250449	0.0366196958202341	0.805090794032998	172	SS1G_00023,SS1G_00027,SS1G_00052,SS1G_00090,SS1G_00202,SS1G_00304,SS1G_00431,SS1G_00478,SS1G_00502,SS1G_00521,SS1G_00808,SS1G_00846,SS1G_00897,SS1G_00975,SS1G_01104,SS1G_01112,SS1G_01135,SS1G_01154,SS1G_01195,SS1G_01263,SS1G_01289,SS1G_01317,SS1G_01371,SS1G_01581,SS1G_01608,SS1G_01641,SS1G_01685,SS1G_01692,SS1G_01827,SS1G_01855,SS1G_01861,SS1G_02070,SS1G_02092,SS1G_02099,SS1G_02209,SS1G_02372,SS1…	SS1G_00023,SS1G_00027,SS1G_00052,SS1G_00090,SS1G_00202,SS1G_00304,SS1G_00431,SS1G_00478,SS1G_00502,SS1G_00521,SS1G_00808,SS1G_00846,SS1G_00897,SS1G_00975,SS1G_01104,SS1G_01112,SS1G_01135,SS1G_01154,SS1G_01195,SS1G_01263,SS1G_01289,SS1G_01317,SS1G_01371,SS1G_01581,SS1G_01608,SS1G_01641,SS1G_01685,SS1G_01692,SS1G_01827,SS1G_01855,SS1G_01861,SS1G_02070,SS1G_02092,SS1G_02099,SS1G_02209,SS1G_02372,SS1…
GO:0034622	cellular protein-containing complex assembly	biological_process	158/3129	217/4664	1.08530132122128	0.0374031752129495	0.80907524198961	158	SS1G_00023,SS1G_00027,SS1G_00090,SS1G_00202,SS1G_00304,SS1G_00431,SS1G_00478,SS1G_00502,SS1G_00521,SS1G_00808,SS1G_00846,SS1G_00897,SS1G_00975,SS1G_01104,SS1G_01112,SS1G_01135,SS1G_01154,SS1G_01195,SS1G_01263,SS1G_01289,SS1G_01317,SS1G_01371,SS1G_01581,SS1G_01608,SS1G_01641,SS1G_01692,SS1G_01827,SS1G_01861,SS1G_02070,SS1G_02092,SS1G_02099,SS1G_02629,SS1G_02903,SS1G_03024,SS1G_03093,SS1G_03094,SS1…	SS1G_00023,SS1G_00027,SS1G_00090,SS1G_00202,SS1G_00304,SS1G_00431,SS1G_00478,SS1G_00502,SS1G_00521,SS1G_00808,SS1G_00846,SS1G_00897,SS1G_00975,SS1G_01104,SS1G_01112,SS1G_01135,SS1G_01154,SS1G_01195,SS1G_01263,SS1G_01289,SS1G_01317,SS1G_01371,SS1G_01581,SS1G_01608,SS1G_01641,SS1G_01692,SS1G_01827,SS1G_01861,SS1G_02070,SS1G_02092,SS1G_02099,SS1G_02629,SS1G_02903,SS1G_03024,SS1G_03093,SS1G_03094,SS1…
GO:0009145	purine nucleoside triphosphate biosynthetic process	biological_process	19/3129	22/4664	1.28731224033237	0.0379319155334108	0.80907524198961	19	SS1G_01407,SS1G_01679,SS1G_01855,SS1G_03202,SS1G_05285,SS1G_05365,SS1G_07055,SS1G_07527,SS1G_07793,SS1G_07886,SS1G_07887,SS1G_09444,SS1G_10016,SS1G_10831,SS1G_12054,SS1G_12196,SS1G_12792,SS1G_13768,SS1G_20039	SS1G_01407,SS1G_01679,SS1G_01855,SS1G_03202,SS1G_05285,SS1G_05365,SS1G_07055,SS1G_07527,SS1G_07793,SS1G_07886,SS1G_07887,SS1G_09444,SS1G_10016,SS1G_10831,SS1G_12054,SS1G_12196,SS1G_12792,SS1G_13768,SS1G_20039
GO:0009206	purine ribonucleoside triphosphate biosynthetic process	biological_process	19/3129	22/4664	1.28731224033237	0.0379319155334108	0.80907524198961	19	SS1G_01407,SS1G_01679,SS1G_01855,SS1G_03202,SS1G_05285,SS1G_05365,SS1G_07055,SS1G_07527,SS1G_07793,SS1G_07886,SS1G_07887,SS1G_09444,SS1G_10016,SS1G_10831,SS1G_12054,SS1G_12196,SS1G_12792,SS1G_13768,SS1G_20039	SS1G_01407,SS1G_01679,SS1G_01855,SS1G_03202,SS1G_05285,SS1G_05365,SS1G_07055,SS1G_07527,SS1G_07793,SS1G_07886,SS1G_07887,SS1G_09444,SS1G_10016,SS1G_10831,SS1G_12054,SS1G_12196,SS1G_12792,SS1G_13768,SS1G_20039
GO:0045454	cell redox homeostasis	biological_process	19/3129	22/4664	1.28731224033237	0.0379319155334108	0.80907524198961	19	SS1G_00429,SS1G_01144,SS1G_02121,SS1G_02967,SS1G_03104,SS1G_03362,SS1G_03719,SS1G_04704,SS1G_05927,SS1G_07453,SS1G_07492,SS1G_07640,SS1G_10545,SS1G_10724,SS1G_11008,SS1G_11843,SS1G_12043,SS1G_12852,SS1G_13300	SS1G_00429,SS1G_01144,SS1G_02121,SS1G_02967,SS1G_03104,SS1G_03362,SS1G_03719,SS1G_04704,SS1G_05927,SS1G_07453,SS1G_07492,SS1G_07640,SS1G_10545,SS1G_10724,SS1G_11008,SS1G_11843,SS1G_12043,SS1G_12852,SS1G_13300
GO:0051345	positive regulation of hydrolase activity	biological_process	19/3129	22/4664	1.28731224033237	0.0379319155334108	0.80907524198961	19	SS1G_01094,SS1G_01856,SS1G_01932,SS1G_02888,SS1G_03171,SS1G_03522,SS1G_05218,SS1G_05415,SS1G_05701,SS1G_06194,SS1G_07981,SS1G_08244,SS1G_09016,SS1G_09482,SS1G_10502,SS1G_10712,SS1G_12702,SS1G_12747,SS1G_14225	SS1G_01094,SS1G_01856,SS1G_01932,SS1G_02888,SS1G_03171,SS1G_03522,SS1G_05218,SS1G_05415,SS1G_05701,SS1G_06194,SS1G_07981,SS1G_08244,SS1G_09016,SS1G_09482,SS1G_10502,SS1G_10712,SS1G_12702,SS1G_12747,SS1G_14225
GO:0010038	response to metal ion	biological_process	28/3129	34/4664	1.22752993814976	0.0380246067911082	0.80907524198961	28	SS1G_00025,SS1G_02121,SS1G_02209,SS1G_02457,SS1G_02888,SS1G_02978,SS1G_02998,SS1G_04067,SS1G_04409,SS1G_04651,SS1G_04704,SS1G_05147,SS1G_05403,SS1G_06246,SS1G_06298,SS1G_06485,SS1G_06910,SS1G_07441,SS1G_07453,SS1G_08507,SS1G_10238,SS1G_10732,SS1G_10776,SS1G_11574,SS1G_11825,SS1G_12373,SS1G_12818,SS1G_13502	SS1G_00025,SS1G_02121,SS1G_02209,SS1G_02457,SS1G_02888,SS1G_02978,SS1G_02998,SS1G_04067,SS1G_04409,SS1G_04651,SS1G_04704,SS1G_05147,SS1G_05403,SS1G_06246,SS1G_06298,SS1G_06485,SS1G_06910,SS1G_07441,SS1G_07453,SS1G_08507,SS1G_10238,SS1G_10732,SS1G_10776,SS1G_11574,SS1G_11825,SS1G_12373,SS1G_12818,SS1G_13502
GO:0010562	positive regulation of phosphorus metabolic process	biological_process	28/3129	34/4664	1.22752993814976	0.0380246067911082	0.80907524198961	28	SS1G_00059,SS1G_00637,SS1G_01266,SS1G_02450,SS1G_02954,SS1G_03280,SS1G_03429,SS1G_03731,SS1G_04516,SS1G_04651,SS1G_04966,SS1G_05448,SS1G_05643,SS1G_05661,SS1G_06656,SS1G_07226,SS1G_07868,SS1G_07871,SS1G_09965,SS1G_10394,SS1G_10502,SS1G_11311,SS1G_12553,SS1G_12848,SS1G_12857,SS1G_13183,SS1G_13474,SS1G_14225	SS1G_00059,SS1G_00637,SS1G_01266,SS1G_02450,SS1G_02954,SS1G_03280,SS1G_03429,SS1G_03731,SS1G_04516,SS1G_04651,SS1G_04966,SS1G_05448,SS1G_05643,SS1G_05661,SS1G_06656,SS1G_07226,SS1G_07868,SS1G_07871,SS1G_09965,SS1G_10394,SS1G_10502,SS1G_11311,SS1G_12553,SS1G_12848,SS1G_12857,SS1G_13183,SS1G_13474,SS1G_14225
GO:0045937	positive regulation of phosphate metabolic process	biological_process	28/3129	34/4664	1.22752993814976	0.0380246067911082	0.80907524198961	28	SS1G_00059,SS1G_00637,SS1G_01266,SS1G_02450,SS1G_02954,SS1G_03280,SS1G_03429,SS1G_03731,SS1G_04516,SS1G_04651,SS1G_04966,SS1G_05448,SS1G_05643,SS1G_05661,SS1G_06656,SS1G_07226,SS1G_07868,SS1G_07871,SS1G_09965,SS1G_10394,SS1G_10502,SS1G_11311,SS1G_12553,SS1G_12848,SS1G_12857,SS1G_13183,SS1G_13474,SS1G_14225	SS1G_00059,SS1G_00637,SS1G_01266,SS1G_02450,SS1G_02954,SS1G_03280,SS1G_03429,SS1G_03731,SS1G_04516,SS1G_04651,SS1G_04966,SS1G_05448,SS1G_05643,SS1G_05661,SS1G_06656,SS1G_07226,SS1G_07868,SS1G_07871,SS1G_09965,SS1G_10394,SS1G_10502,SS1G_11311,SS1G_12553,SS1G_12848,SS1G_12857,SS1G_13183,SS1G_13474,SS1G_14225
GO:0071166	ribonucleoprotein complex localization	biological_process	28/3129	34/4664	1.22752993814976	0.0380246067911082	0.80907524198961	28	SS1G_00845,SS1G_01104,SS1G_01564,SS1G_01580,SS1G_03313,SS1G_04161,SS1G_04524,SS1G_04907,SS1G_05270,SS1G_05645,SS1G_05906,SS1G_06617,SS1G_06756,SS1G_07334,SS1G_07508,SS1G_07720,SS1G_09132,SS1G_10171,SS1G_10199,SS1G_10493,SS1G_10552,SS1G_11046,SS1G_11425,SS1G_12211,SS1G_12767,SS1G_13000,SS1G_13337,SS1G_13464	SS1G_00845,SS1G_01104,SS1G_01564,SS1G_01580,SS1G_03313,SS1G_04161,SS1G_04524,SS1G_04907,SS1G_05270,SS1G_05645,SS1G_05906,SS1G_06617,SS1G_06756,SS1G_07334,SS1G_07508,SS1G_07720,SS1G_09132,SS1G_10171,SS1G_10199,SS1G_10493,SS1G_10552,SS1G_11046,SS1G_11425,SS1G_12211,SS1G_12767,SS1G_13000,SS1G_13337,SS1G_13464
GO:0071426	ribonucleoprotein complex export from nucleus	biological_process	28/3129	34/4664	1.22752993814976	0.0380246067911082	0.80907524198961	28	SS1G_00845,SS1G_01104,SS1G_01564,SS1G_01580,SS1G_03313,SS1G_04161,SS1G_04524,SS1G_04907,SS1G_05270,SS1G_05645,SS1G_05906,SS1G_06617,SS1G_06756,SS1G_07334,SS1G_07508,SS1G_07720,SS1G_09132,SS1G_10171,SS1G_10199,SS1G_10493,SS1G_10552,SS1G_11046,SS1G_11425,SS1G_12211,SS1G_12767,SS1G_13000,SS1G_13337,SS1G_13464	SS1G_00845,SS1G_01104,SS1G_01564,SS1G_01580,SS1G_03313,SS1G_04161,SS1G_04524,SS1G_04907,SS1G_05270,SS1G_05645,SS1G_05906,SS1G_06617,SS1G_06756,SS1G_07334,SS1G_07508,SS1G_07720,SS1G_09132,SS1G_10171,SS1G_10199,SS1G_10493,SS1G_10552,SS1G_11046,SS1G_11425,SS1G_12211,SS1G_12767,SS1G_13000,SS1G_13337,SS1G_13464
GO:0042592	homeostatic process	biological_process	104/3129	140/4664	1.10728210747386	0.0381565612537754	0.80907524198961	104	SS1G_00201,SS1G_00429,SS1G_00454,SS1G_00549,SS1G_00577,SS1G_00583,SS1G_01144,SS1G_01169,SS1G_01273,SS1G_01437,SS1G_01566,SS1G_01599,SS1G_02097,SS1G_02121,SS1G_02594,SS1G_02717,SS1G_02837,SS1G_02967,SS1G_02974,SS1G_02998,SS1G_03104,SS1G_03113,SS1G_03179,SS1G_03340,SS1G_03362,SS1G_03575,SS1G_03696,SS1G_03719,SS1G_04291,SS1G_04450,SS1G_04591,SS1G_04704,SS1G_04806,SS1G_05254,SS1G_05407,SS1G_05445,SS1…	SS1G_00201,SS1G_00429,SS1G_00454,SS1G_00549,SS1G_00577,SS1G_00583,SS1G_01144,SS1G_01169,SS1G_01273,SS1G_01437,SS1G_01566,SS1G_01599,SS1G_02097,SS1G_02121,SS1G_02594,SS1G_02717,SS1G_02837,SS1G_02967,SS1G_02974,SS1G_02998,SS1G_03104,SS1G_03113,SS1G_03179,SS1G_03340,SS1G_03362,SS1G_03575,SS1G_03696,SS1G_03719,SS1G_04291,SS1G_04450,SS1G_04591,SS1G_04704,SS1G_04806,SS1G_05254,SS1G_05407,SS1G_05445,SS1…
GO:1902531	regulation of intracellular signal transduction	biological_process	47/3129	60/4664	1.16761478640673	0.0386556408144246	0.80907524198961	47	SS1G_00107,SS1G_00528,SS1G_00568,SS1G_00637,SS1G_01065,SS1G_01317,SS1G_02002,SS1G_02440,SS1G_02450,SS1G_02888,SS1G_03171,SS1G_03178,SS1G_03429,SS1G_03990,SS1G_04018,SS1G_04687,SS1G_04989,SS1G_05114,SS1G_05148,SS1G_05445,SS1G_05661,SS1G_05838,SS1G_06016,SS1G_06246,SS1G_06950,SS1G_06958,SS1G_07119,SS1G_07226,SS1G_07330,SS1G_07871,SS1G_07981,SS1G_08244,SS1G_08390,SS1G_08481,SS1G_09965,SS1G_10394,SS1…	SS1G_00107,SS1G_00528,SS1G_00568,SS1G_00637,SS1G_01065,SS1G_01317,SS1G_02002,SS1G_02440,SS1G_02450,SS1G_02888,SS1G_03171,SS1G_03178,SS1G_03429,SS1G_03990,SS1G_04018,SS1G_04687,SS1G_04989,SS1G_05114,SS1G_05148,SS1G_05445,SS1G_05661,SS1G_05838,SS1G_06016,SS1G_06246,SS1G_06950,SS1G_06958,SS1G_07119,SS1G_07226,SS1G_07330,SS1G_07871,SS1G_07981,SS1G_08244,SS1G_08390,SS1G_08481,SS1G_09965,SS1G_10394,SS1…
GO:0051726	regulation of cell cycle	biological_process	111/3129	150/4664	1.10302333013742	0.0387619715433758	0.80907524198961	111	SS1G_00027,SS1G_00049,SS1G_00059,SS1G_00312,SS1G_00521,SS1G_00560,SS1G_00568,SS1G_00606,SS1G_00637,SS1G_00820,SS1G_00874,SS1G_01053,SS1G_01093,SS1G_01104,SS1G_01121,SS1G_01151,SS1G_01266,SS1G_01433,SS1G_01951,SS1G_02017,SS1G_02182,SS1G_02200,SS1G_02328,SS1G_02450,SS1G_02471,SS1G_02894,SS1G_02954,SS1G_03024,SS1G_03157,SS1G_03194,SS1G_03226,SS1G_03745,SS1G_04069,SS1G_04347,SS1G_04501,SS1G_04516,SS1…	SS1G_00027,SS1G_00049,SS1G_00059,SS1G_00312,SS1G_00521,SS1G_00560,SS1G_00568,SS1G_00606,SS1G_00637,SS1G_00820,SS1G_00874,SS1G_01053,SS1G_01093,SS1G_01104,SS1G_01121,SS1G_01151,SS1G_01266,SS1G_01433,SS1G_01951,SS1G_02017,SS1G_02182,SS1G_02200,SS1G_02328,SS1G_02450,SS1G_02471,SS1G_02894,SS1G_02954,SS1G_03024,SS1G_03157,SS1G_03194,SS1G_03226,SS1G_03745,SS1G_04069,SS1G_04347,SS1G_04501,SS1G_04516,SS1…
GO:0032535	regulation of cellular component size	biological_process	22/3129	26/4664	1.26125328809893	0.0389407401557433	0.80907524198961	22	SS1G_00874,SS1G_00939,SS1G_01065,SS1G_01074,SS1G_01323,SS1G_01437,SS1G_01836,SS1G_02954,SS1G_03094,SS1G_04510,SS1G_04687,SS1G_05178,SS1G_05236,SS1G_07545,SS1G_08466,SS1G_08832,SS1G_10002,SS1G_11424,SS1G_13327,SS1G_13400,SS1G_13423,SS1G_13595	SS1G_00874,SS1G_00939,SS1G_01065,SS1G_01074,SS1G_01323,SS1G_01437,SS1G_01836,SS1G_02954,SS1G_03094,SS1G_04510,SS1G_04687,SS1G_05178,SS1G_05236,SS1G_07545,SS1G_08466,SS1G_08832,SS1G_10002,SS1G_11424,SS1G_13327,SS1G_13400,SS1G_13423,SS1G_13595
GO:0051302	regulation of cell division	biological_process	22/3129	26/4664	1.26125328809893	0.0389407401557433	0.80907524198961	22	SS1G_00049,SS1G_00874,SS1G_01266,SS1G_01951,SS1G_02182,SS1G_02471,SS1G_02769,SS1G_04687,SS1G_05114,SS1G_05324,SS1G_07119,SS1G_07596,SS1G_07672,SS1G_07770,SS1G_07871,SS1G_10620,SS1G_11311,SS1G_11942,SS1G_12553,SS1G_12848,SS1G_13726,SS1G_14225	SS1G_00049,SS1G_00874,SS1G_01266,SS1G_01951,SS1G_02182,SS1G_02471,SS1G_02769,SS1G_04687,SS1G_05114,SS1G_05324,SS1G_07119,SS1G_07596,SS1G_07672,SS1G_07770,SS1G_07871,SS1G_10620,SS1G_11311,SS1G_11942,SS1G_12553,SS1G_12848,SS1G_13726,SS1G_14225
GO:0033044	regulation of chromosome organization	biological_process	52/3129	67/4664	1.1568619033309	0.0399658536562884	0.80907524198961	52	SS1G_00312,SS1G_01093,SS1G_01278,SS1G_01433,SS1G_01477,SS1G_02017,SS1G_02200,SS1G_02387,SS1G_02765,SS1G_03024,SS1G_03301,SS1G_03340,SS1G_04061,SS1G_04536,SS1G_04687,SS1G_04966,SS1G_05114,SS1G_05254,SS1G_05727,SS1G_05822,SS1G_05823,SS1G_05910,SS1G_06149,SS1G_06217,SS1G_07049,SS1G_07640,SS1G_08077,SS1G_08173,SS1G_08509,SS1G_08533,SS1G_08759,SS1G_09079,SS1G_09762,SS1G_10620,SS1G_11050,SS1G_11262,SS1…	SS1G_00312,SS1G_01093,SS1G_01278,SS1G_01433,SS1G_01477,SS1G_02017,SS1G_02200,SS1G_02387,SS1G_02765,SS1G_03024,SS1G_03301,SS1G_03340,SS1G_04061,SS1G_04536,SS1G_04687,SS1G_04966,SS1G_05114,SS1G_05254,SS1G_05727,SS1G_05822,SS1G_05823,SS1G_05910,SS1G_06149,SS1G_06217,SS1G_07049,SS1G_07640,SS1G_08077,SS1G_08173,SS1G_08509,SS1G_08533,SS1G_08759,SS1G_09079,SS1G_09762,SS1G_10620,SS1G_11050,SS1G_11262,SS1…
GO:0008380	RNA splicing	biological_process	94/3129	126/4664	1.11201408229213	0.0402347057206633	0.80907524198961	94	SS1G_00063,SS1G_00478,SS1G_00665,SS1G_00947,SS1G_00969,SS1G_01039,SS1G_01195,SS1G_01423,SS1G_01524,SS1G_01626,SS1G_01708,SS1G_02018,SS1G_02056,SS1G_02195,SS1G_02206,SS1G_02768,SS1G_02903,SS1G_02977,SS1G_03093,SS1G_03254,SS1G_03277,SS1G_03313,SS1G_03552,SS1G_03564,SS1G_03925,SS1G_04016,SS1G_04434,SS1G_04456,SS1G_04511,SS1G_04635,SS1G_04770,SS1G_05008,SS1G_05270,SS1G_05632,SS1G_05691,SS1G_05835,SS1…	SS1G_00063,SS1G_00478,SS1G_00665,SS1G_00947,SS1G_00969,SS1G_01039,SS1G_01195,SS1G_01423,SS1G_01524,SS1G_01626,SS1G_01708,SS1G_02018,SS1G_02056,SS1G_02195,SS1G_02206,SS1G_02768,SS1G_02903,SS1G_02977,SS1G_03093,SS1G_03254,SS1G_03277,SS1G_03313,SS1G_03552,SS1G_03564,SS1G_03925,SS1G_04016,SS1G_04434,SS1G_04456,SS1G_04511,SS1G_04635,SS1G_04770,SS1G_05008,SS1G_05270,SS1G_05632,SS1G_05691,SS1G_05835,SS1…
GO:0006122	mitochondrial electron transport, ubiquinol to cytochrome c	biological_process	8/3129	8/4664	1.49057206775328	0.0409162113922015	0.80907524198961	8	SS1G_00138,SS1G_06172,SS1G_08646,SS1G_10520,SS1G_10576,SS1G_12792,SS1G_13290,SS1G_20033	SS1G_00138,SS1G_06172,SS1G_08646,SS1G_10520,SS1G_10576,SS1G_12792,SS1G_13290,SS1G_20033
GO:0006213	pyrimidine nucleoside metabolic process	biological_process	8/3129	8/4664	1.49057206775328	0.0409162113922015	0.80907524198961	8	SS1G_00190,SS1G_03716,SS1G_07982,SS1G_08380,SS1G_09881,SS1G_09946,SS1G_13288,SS1G_14053	SS1G_00190,SS1G_03716,SS1G_07982,SS1G_08380,SS1G_09881,SS1G_09946,SS1G_13288,SS1G_14053
GO:0006356	regulation of transcription by RNA polymerase I	biological_process	8/3129	8/4664	1.49057206775328	0.0409162113922015	0.80907524198961	8	SS1G_04824,SS1G_04966,SS1G_05823,SS1G_06217,SS1G_06750,SS1G_06908,SS1G_10663,SS1G_14409	SS1G_04824,SS1G_04966,SS1G_05823,SS1G_06217,SS1G_06750,SS1G_06908,SS1G_10663,SS1G_14409
GO:0008655	pyrimidine-containing compound salvage	biological_process	8/3129	8/4664	1.49057206775328	0.0409162113922015	0.80907524198961	8	SS1G_00190,SS1G_03355,SS1G_03716,SS1G_08380,SS1G_09946,SS1G_13288,SS1G_14053,SS1G_14279	SS1G_00190,SS1G_03355,SS1G_03716,SS1G_08380,SS1G_09946,SS1G_13288,SS1G_14053,SS1G_14279
GO:0010499	proteasomal ubiquitin-independent protein catabolic process	biological_process	8/3129	8/4664	1.49057206775328	0.0409162113922015	0.80907524198961	8	SS1G_01289,SS1G_04067,SS1G_07703,SS1G_10386,SS1G_12818,SS1G_12821,SS1G_12899,SS1G_12924	SS1G_01289,SS1G_04067,SS1G_07703,SS1G_10386,SS1G_12818,SS1G_12821,SS1G_12899,SS1G_12924
GO:0034427	nuclear-transcribed mRNA catabolic process, exonucleolytic, 3'-5'	biological_process	8/3129	8/4664	1.49057206775328	0.0409162113922015	0.80907524198961	8	SS1G_00987,SS1G_01560,SS1G_09279,SS1G_10804,SS1G_11456,SS1G_11868,SS1G_12042,SS1G_13558	SS1G_00987,SS1G_01560,SS1G_09279,SS1G_10804,SS1G_11456,SS1G_11868,SS1G_12042,SS1G_13558
GO:0048311	mitochondrion distribution	biological_process	8/3129	8/4664	1.49057206775328	0.0409162113922015	0.80907524198961	8	SS1G_01074,SS1G_01608,SS1G_04291,SS1G_06139,SS1G_06992,SS1G_09908,SS1G_10521,SS1G_11429	SS1G_01074,SS1G_01608,SS1G_04291,SS1G_06139,SS1G_06992,SS1G_09908,SS1G_10521,SS1G_11429
GO:0051781	positive regulation of cell division	biological_process	8/3129	8/4664	1.49057206775328	0.0409162113922015	0.80907524198961	8	SS1G_00049,SS1G_01266,SS1G_02471,SS1G_04687,SS1G_05114,SS1G_05324,SS1G_12553,SS1G_12848	SS1G_00049,SS1G_01266,SS1G_02471,SS1G_04687,SS1G_05114,SS1G_05324,SS1G_12553,SS1G_12848
GO:0070478	nuclear-transcribed mRNA catabolic process, 3'-5' exonucleolytic nonsense-mediated decay	biological_process	8/3129	8/4664	1.49057206775328	0.0409162113922015	0.80907524198961	8	SS1G_00987,SS1G_01560,SS1G_09279,SS1G_10804,SS1G_11456,SS1G_11868,SS1G_12042,SS1G_13558	SS1G_00987,SS1G_01560,SS1G_09279,SS1G_10804,SS1G_11456,SS1G_11868,SS1G_12042,SS1G_13558
GO:1903725	regulation of phospholipid metabolic process	biological_process	8/3129	8/4664	1.49057206775328	0.0409162113922015	0.80907524198961	8	SS1G_03280,SS1G_03718,SS1G_03818,SS1G_04291,SS1G_05448,SS1G_07226,SS1G_10540,SS1G_13474	SS1G_03280,SS1G_03718,SS1G_03818,SS1G_04291,SS1G_05448,SS1G_07226,SS1G_10540,SS1G_13474
GO:2000769	regulation of establishment or maintenance of cell polarity regulating cell shape	biological_process	8/3129	8/4664	1.49057206775328	0.0409162113922015	0.80907524198961	8	SS1G_00874,SS1G_01323,SS1G_02372,SS1G_02954,SS1G_03195,SS1G_08454,SS1G_09432,SS1G_13726	SS1G_00874,SS1G_01323,SS1G_02372,SS1G_02954,SS1G_03195,SS1G_08454,SS1G_09432,SS1G_13726
GO:0006549	isoleucine metabolic process	biological_process	12/3129	13/4664	1.3759126779261	0.0409438531166515	0.80907524198961	12	SS1G_00305,SS1G_02923,SS1G_03855,SS1G_03926,SS1G_06202,SS1G_06550,SS1G_06885,SS1G_08852,SS1G_08872,SS1G_12236,SS1G_13162,SS1G_14424	SS1G_00305,SS1G_02923,SS1G_03855,SS1G_03926,SS1G_06202,SS1G_06550,SS1G_06885,SS1G_08852,SS1G_08872,SS1G_12236,SS1G_13162,SS1G_14424
GO:0044837	actomyosin contractile ring organization	biological_process	12/3129	13/4664	1.3759126779261	0.0409438531166515	0.80907524198961	12	SS1G_00266,SS1G_00490,SS1G_02182,SS1G_04687,SS1G_05225,SS1G_06645,SS1G_08265,SS1G_12053,SS1G_12900,SS1G_13423,SS1G_13426,SS1G_13945	SS1G_00266,SS1G_00490,SS1G_02182,SS1G_04687,SS1G_05225,SS1G_06645,SS1G_08265,SS1G_12053,SS1G_12900,SS1G_13423,SS1G_13426,SS1G_13945
GO:0051648	vesicle localization	biological_process	12/3129	13/4664	1.3759126779261	0.0409438531166515	0.80907524198961	12	SS1G_01856,SS1G_02097,SS1G_02888,SS1G_04860,SS1G_05875,SS1G_08486,SS1G_08732,SS1G_09008,SS1G_10000,SS1G_11256,SS1G_13261,SS1G_14476	SS1G_01856,SS1G_02097,SS1G_02888,SS1G_04860,SS1G_05875,SS1G_08486,SS1G_08732,SS1G_09008,SS1G_10000,SS1G_11256,SS1G_13261,SS1G_14476
GO:0000956	nuclear-transcribed mRNA catabolic process	biological_process	36/3129	45/4664	1.19245765420262	0.0411943331374267	0.80907524198961	36	SS1G_00071,SS1G_00971,SS1G_00987,SS1G_01560,SS1G_02231,SS1G_02269,SS1G_02272,SS1G_03751,SS1G_03952,SS1G_04209,SS1G_04707,SS1G_04823,SS1G_05691,SS1G_05906,SS1G_07676,SS1G_07770,SS1G_08608,SS1G_08753,SS1G_09279,SS1G_09602,SS1G_09748,SS1G_10500,SS1G_10804,SS1G_11456,SS1G_11868,SS1G_11882,SS1G_12042,SS1G_12129,SS1G_12459,SS1G_12538,SS1G_13164,SS1G_13239,SS1G_13558,SS1G_13666,SS1G_14124,SS1G_14156	SS1G_00071,SS1G_00971,SS1G_00987,SS1G_01560,SS1G_02231,SS1G_02269,SS1G_02272,SS1G_03751,SS1G_03952,SS1G_04209,SS1G_04707,SS1G_04823,SS1G_05691,SS1G_05906,SS1G_07676,SS1G_07770,SS1G_08608,SS1G_08753,SS1G_09279,SS1G_09602,SS1G_09748,SS1G_10500,SS1G_10804,SS1G_11456,SS1G_11868,SS1G_11882,SS1G_12042,SS1G_12129,SS1G_12459,SS1G_12538,SS1G_13164,SS1G_13239,SS1G_13558,SS1G_13666,SS1G_14124,SS1G_14156
GO:0042886	amide transport	biological_process	265/3129	372/4664	1.06183225256618	0.0418842719980992	0.817845521647095	265	SS1G_00024,SS1G_00026,SS1G_00196,SS1G_00204,SS1G_00282,SS1G_00431,SS1G_00520,SS1G_00522,SS1G_00569,SS1G_00608,SS1G_00627,SS1G_00718,SS1G_00796,SS1G_00845,SS1G_00880,SS1G_00896,SS1G_00975,SS1G_00999,SS1G_01065,SS1G_01070,SS1G_01094,SS1G_01104,SS1G_01115,SS1G_01185,SS1G_01192,SS1G_01296,SS1G_01350,SS1G_01464,SS1G_01549,SS1G_01553,SS1G_01564,SS1G_01580,SS1G_01602,SS1G_01637,SS1G_01768,SS1G_01866,SS1…	SS1G_00024,SS1G_00026,SS1G_00196,SS1G_00204,SS1G_00282,SS1G_00431,SS1G_00520,SS1G_00522,SS1G_00569,SS1G_00608,SS1G_00627,SS1G_00718,SS1G_00796,SS1G_00845,SS1G_00880,SS1G_00896,SS1G_00975,SS1G_00999,SS1G_01065,SS1G_01070,SS1G_01094,SS1G_01104,SS1G_01115,SS1G_01185,SS1G_01192,SS1G_01296,SS1G_01350,SS1G_01464,SS1G_01549,SS1G_01553,SS1G_01564,SS1G_01580,SS1G_01602,SS1G_01637,SS1G_01768,SS1G_01866,SS1…
GO:0034613	cellular protein localization	biological_process	200/3129	278/4664	1.0723540055779	0.0423070163273134	0.824292501922097	200	SS1G_00026,SS1G_00049,SS1G_00169,SS1G_00196,SS1G_00236,SS1G_00282,SS1G_00431,SS1G_00520,SS1G_00521,SS1G_00522,SS1G_00568,SS1G_00569,SS1G_00608,SS1G_00627,SS1G_00796,SS1G_00845,SS1G_00874,SS1G_00975,SS1G_00999,SS1G_01065,SS1G_01074,SS1G_01094,SS1G_01104,SS1G_01115,SS1G_01296,SS1G_01323,SS1G_01433,SS1G_01477,SS1G_01549,SS1G_01553,SS1G_01564,SS1G_01580,SS1G_01768,SS1G_01932,SS1G_02182,SS1G_02351,SS1…	SS1G_00026,SS1G_00049,SS1G_00169,SS1G_00196,SS1G_00236,SS1G_00282,SS1G_00431,SS1G_00520,SS1G_00521,SS1G_00522,SS1G_00568,SS1G_00569,SS1G_00608,SS1G_00627,SS1G_00796,SS1G_00845,SS1G_00874,SS1G_00975,SS1G_00999,SS1G_01065,SS1G_01074,SS1G_01094,SS1G_01104,SS1G_01115,SS1G_01296,SS1G_01323,SS1G_01433,SS1G_01477,SS1G_01549,SS1G_01553,SS1G_01564,SS1G_01580,SS1G_01768,SS1G_01932,SS1G_02182,SS1G_02351,SS1…
GO:0140014	mitotic nuclear division	biological_process	30/3129	37/4664	1.20857194682698	0.0456627722852046	0.881955150601869	30	SS1G_00304,SS1G_01951,SS1G_04061,SS1G_04687,SS1G_05238,SS1G_05324,SS1G_05727,SS1G_05874,SS1G_06981,SS1G_07130,SS1G_07164,SS1G_07596,SS1G_07693,SS1G_07718,SS1G_08508,SS1G_09753,SS1G_09763,SS1G_10018,SS1G_10207,SS1G_10287,SS1G_11025,SS1G_11137,SS1G_12081,SS1G_12092,SS1G_12553,SS1G_12669,SS1G_12742,SS1G_12975,SS1G_13261,SS1G_13681	SS1G_00304,SS1G_01951,SS1G_04061,SS1G_04687,SS1G_05238,SS1G_05324,SS1G_05727,SS1G_05874,SS1G_06981,SS1G_07130,SS1G_07164,SS1G_07596,SS1G_07693,SS1G_07718,SS1G_08508,SS1G_09753,SS1G_09763,SS1G_10018,SS1G_10207,SS1G_10287,SS1G_11025,SS1G_11137,SS1G_12081,SS1G_12092,SS1G_12553,SS1G_12669,SS1G_12742,SS1G_12975,SS1G_13261,SS1G_13681
GO:0048468	cell development	biological_process	46/3129	59/4664	1.16214093418052	0.0460888682358461	0.888258187818125	46	SS1G_00975,SS1G_01074,SS1G_01124,SS1G_01315,SS1G_01875,SS1G_02779,SS1G_02784,SS1G_02888,SS1G_02971,SS1G_03106,SS1G_03226,SS1G_03857,SS1G_04630,SS1G_05603,SS1G_05712,SS1G_05729,SS1G_06194,SS1G_06246,SS1G_07238,SS1G_07386,SS1G_07597,SS1G_08156,SS1G_08193,SS1G_08608,SS1G_09114,SS1G_09403,SS1G_09417,SS1G_09511,SS1G_09971,SS1G_10000,SS1G_10377,SS1G_10540,SS1G_10622,SS1G_10776,SS1G_10830,SS1G_11324,SS1…	SS1G_00975,SS1G_01074,SS1G_01124,SS1G_01315,SS1G_01875,SS1G_02779,SS1G_02784,SS1G_02888,SS1G_02971,SS1G_03106,SS1G_03226,SS1G_03857,SS1G_04630,SS1G_05603,SS1G_05712,SS1G_05729,SS1G_06194,SS1G_06246,SS1G_07238,SS1G_07386,SS1G_07597,SS1G_08156,SS1G_08193,SS1G_08608,SS1G_09114,SS1G_09403,SS1G_09417,SS1G_09511,SS1G_09971,SS1G_10000,SS1G_10377,SS1G_10540,SS1G_10622,SS1G_10776,SS1G_10830,SS1G_11324,SS1…
GO:0009119	ribonucleoside metabolic process	biological_process	15/3129	17/4664	1.3152106480176	0.0472405554358498	0.891165054238997	15	SS1G_00429,SS1G_00597,SS1G_01191,SS1G_01663,SS1G_01679,SS1G_02233,SS1G_03630,SS1G_05687,SS1G_07982,SS1G_09422,SS1G_10831,SS1G_11331,SS1G_11332,SS1G_11611,SS1G_12054	SS1G_00429,SS1G_00597,SS1G_01191,SS1G_01663,SS1G_01679,SS1G_02233,SS1G_03630,SS1G_05687,SS1G_07982,SS1G_09422,SS1G_10831,SS1G_11331,SS1G_11332,SS1G_11611,SS1G_12054
GO:0043628	ncRNA 3'-end processing	biological_process	15/3129	17/4664	1.3152106480176	0.0472405554358498	0.891165054238997	15	SS1G_00987,SS1G_01560,SS1G_04966,SS1G_07883,SS1G_08287,SS1G_09279,SS1G_10804,SS1G_11882,SS1G_12042,SS1G_12211,SS1G_12483,SS1G_12528,SS1G_13164,SS1G_13337,SS1G_13558	SS1G_00987,SS1G_01560,SS1G_04966,SS1G_07883,SS1G_08287,SS1G_09279,SS1G_10804,SS1G_11882,SS1G_12042,SS1G_12211,SS1G_12483,SS1G_12528,SS1G_13164,SS1G_13337,SS1G_13558
GO:1902850	microtubule cytoskeleton organization involved in mitosis	biological_process	15/3129	17/4664	1.3152106480176	0.0472405554358498	0.891165054238997	15	SS1G_00521,SS1G_04687,SS1G_05238,SS1G_05324,SS1G_05874,SS1G_05875,SS1G_07164,SS1G_07596,SS1G_09763,SS1G_10207,SS1G_12081,SS1G_12092,SS1G_12553,SS1G_12669,SS1G_12975	SS1G_00521,SS1G_04687,SS1G_05238,SS1G_05324,SS1G_05874,SS1G_05875,SS1G_07164,SS1G_07596,SS1G_09763,SS1G_10207,SS1G_12081,SS1G_12092,SS1G_12553,SS1G_12669,SS1G_12975
GO:0051649	establishment of localization in cell	biological_process	212/3129	296/4664	1.06757188636383	0.0481170077886584	0.905779782981426	212	SS1G_00026,SS1G_00282,SS1G_00351,SS1G_00431,SS1G_00520,SS1G_00521,SS1G_00522,SS1G_00569,SS1G_00577,SS1G_00608,SS1G_00627,SS1G_00742,SS1G_00796,SS1G_00845,SS1G_00970,SS1G_00975,SS1G_00999,SS1G_01094,SS1G_01104,SS1G_01115,SS1G_01169,SS1G_01296,SS1G_01397,SS1G_01549,SS1G_01553,SS1G_01564,SS1G_01580,SS1G_01856,SS1G_01875,SS1G_01932,SS1G_02097,SS1G_02351,SS1G_02386,SS1G_02440,SS1G_02532,SS1G_02555,SS1…	SS1G_00026,SS1G_00282,SS1G_00351,SS1G_00431,SS1G_00520,SS1G_00521,SS1G_00522,SS1G_00569,SS1G_00577,SS1G_00608,SS1G_00627,SS1G_00742,SS1G_00796,SS1G_00845,SS1G_00970,SS1G_00975,SS1G_00999,SS1G_01094,SS1G_01104,SS1G_01115,SS1G_01169,SS1G_01296,SS1G_01397,SS1G_01549,SS1G_01553,SS1G_01564,SS1G_01580,SS1G_01856,SS1G_01875,SS1G_01932,SS1G_02097,SS1G_02351,SS1G_02386,SS1G_02440,SS1G_02532,SS1G_02555,SS1…
GO:0032465	regulation of cytokinesis	biological_process	18/3129	21/4664	1.27763320093138	0.0497206161498633	0.919334221131532	18	SS1G_00049,SS1G_00874,SS1G_01951,SS1G_02182,SS1G_02471,SS1G_04687,SS1G_05114,SS1G_05324,SS1G_07119,SS1G_07596,SS1G_07672,SS1G_07871,SS1G_10620,SS1G_11311,SS1G_11942,SS1G_12553,SS1G_13726,SS1G_14225	SS1G_00049,SS1G_00874,SS1G_01951,SS1G_02182,SS1G_02471,SS1G_04687,SS1G_05114,SS1G_05324,SS1G_07119,SS1G_07596,SS1G_07672,SS1G_07871,SS1G_10620,SS1G_11311,SS1G_11942,SS1G_12553,SS1G_13726,SS1G_14225
GO:0045842	positive regulation of mitotic metaphase/anaphase transition	biological_process	18/3129	21/4664	1.27763320093138	0.0497206161498633	0.919334221131532	18	SS1G_01093,SS1G_02017,SS1G_02200,SS1G_04536,SS1G_04687,SS1G_05822,SS1G_05910,SS1G_07049,SS1G_08077,SS1G_08759,SS1G_09762,SS1G_11050,SS1G_11263,SS1G_11690,SS1G_12092,SS1G_12178,SS1G_13261,SS1G_14257	SS1G_01093,SS1G_02017,SS1G_02200,SS1G_04536,SS1G_04687,SS1G_05822,SS1G_05910,SS1G_07049,SS1G_08077,SS1G_08759,SS1G_09762,SS1G_11050,SS1G_11263,SS1G_11690,SS1G_12092,SS1G_12178,SS1G_13261,SS1G_14257
GO:1901970	positive regulation of mitotic sister chromatid separation	biological_process	18/3129	21/4664	1.27763320093138	0.0497206161498633	0.919334221131532	18	SS1G_01093,SS1G_02017,SS1G_02200,SS1G_04536,SS1G_04687,SS1G_05822,SS1G_05910,SS1G_07049,SS1G_08077,SS1G_08759,SS1G_09762,SS1G_11050,SS1G_11263,SS1G_11690,SS1G_12092,SS1G_12178,SS1G_13261,SS1G_14257	SS1G_01093,SS1G_02017,SS1G_02200,SS1G_04536,SS1G_04687,SS1G_05822,SS1G_05910,SS1G_07049,SS1G_08077,SS1G_08759,SS1G_09762,SS1G_11050,SS1G_11263,SS1G_11690,SS1G_12092,SS1G_12178,SS1G_13261,SS1G_14257
GO:0007006	mitochondrial membrane organization	biological_process	21/3129	25/4664	1.25208053691275	0.050076044165408	0.919334221131532	21	SS1G_00282,SS1G_00431,SS1G_00802,SS1G_00983,SS1G_01855,SS1G_02556,SS1G_03718,SS1G_04368,SS1G_04735,SS1G_06139,SS1G_06444,SS1G_06493,SS1G_07594,SS1G_07981,SS1G_08487,SS1G_10049,SS1G_10521,SS1G_11437,SS1G_11559,SS1G_12349,SS1G_13706	SS1G_00282,SS1G_00431,SS1G_00802,SS1G_00983,SS1G_01855,SS1G_02556,SS1G_03718,SS1G_04368,SS1G_04735,SS1G_06139,SS1G_06444,SS1G_06493,SS1G_07594,SS1G_07981,SS1G_08487,SS1G_10049,SS1G_10521,SS1G_11437,SS1G_11559,SS1G_12349,SS1G_13706
GO:0032386	regulation of intracellular transport	biological_process	21/3129	25/4664	1.25208053691275	0.050076044165408	0.919334221131532	21	SS1G_00569,SS1G_00637,SS1G_01719,SS1G_02097,SS1G_02977,SS1G_03178,SS1G_03277,SS1G_04687,SS1G_04855,SS1G_05114,SS1G_06950,SS1G_07219,SS1G_08533,SS1G_10171,SS1G_10552,SS1G_10890,SS1G_11345,SS1G_11393,SS1G_13462,SS1G_13726,SS1G_13978	SS1G_00569,SS1G_00637,SS1G_01719,SS1G_02097,SS1G_02977,SS1G_03178,SS1G_03277,SS1G_04687,SS1G_04855,SS1G_05114,SS1G_06950,SS1G_07219,SS1G_08533,SS1G_10171,SS1G_10552,SS1G_10890,SS1G_11345,SS1G_11393,SS1G_13462,SS1G_13726,SS1G_13978
GO:0034404	nucleobase-containing small molecule biosynthetic process	biological_process	21/3129	25/4664	1.25208053691275	0.050076044165408	0.919334221131532	21	SS1G_00190,SS1G_00429,SS1G_00597,SS1G_01663,SS1G_01679,SS1G_02233,SS1G_02923,SS1G_02978,SS1G_03630,SS1G_03716,SS1G_05687,SS1G_08380,SS1G_09422,SS1G_09946,SS1G_10831,SS1G_11331,SS1G_11332,SS1G_11481,SS1G_12054,SS1G_12684,SS1G_14053	SS1G_00190,SS1G_00429,SS1G_00597,SS1G_01663,SS1G_01679,SS1G_02233,SS1G_02923,SS1G_02978,SS1G_03630,SS1G_03716,SS1G_05687,SS1G_08380,SS1G_09422,SS1G_09946,SS1G_10831,SS1G_11331,SS1G_11332,SS1G_11481,SS1G_12054,SS1G_12684,SS1G_14053
GO:0035966	response to topologically incorrect protein	biological_process	21/3129	25/4664	1.25208053691275	0.050076044165408	0.919334221131532	21	SS1G_03454,SS1G_04027,SS1G_04823,SS1G_04855,SS1G_04892,SS1G_05641,SS1G_07002,SS1G_07426,SS1G_07720,SS1G_08167,SS1G_08492,SS1G_10020,SS1G_10268,SS1G_10637,SS1G_10981,SS1G_11129,SS1G_11658,SS1G_11898,SS1G_12015,SS1G_12553,SS1G_12558	SS1G_03454,SS1G_04027,SS1G_04823,SS1G_04855,SS1G_04892,SS1G_05641,SS1G_07002,SS1G_07426,SS1G_07720,SS1G_08167,SS1G_08492,SS1G_10020,SS1G_10268,SS1G_10637,SS1G_10981,SS1G_11129,SS1G_11658,SS1G_11898,SS1G_12015,SS1G_12553,SS1G_12558
GO:0009066	aspartate family amino acid metabolic process	biological_process	40/3129	51/4664	1.1690761315712	0.0530518522202084	0.950270602005858	40	SS1G_00016,SS1G_00301,SS1G_00305,SS1G_00574,SS1G_01026,SS1G_01050,SS1G_01702,SS1G_02009,SS1G_02223,SS1G_02233,SS1G_02537,SS1G_02724,SS1G_03734,SS1G_03827,SS1G_04310,SS1G_04315,SS1G_04585,SS1G_04931,SS1G_06079,SS1G_06166,SS1G_06458,SS1G_06604,SS1G_06695,SS1G_06885,SS1G_07889,SS1G_08185,SS1G_08388,SS1G_09491,SS1G_10649,SS1G_10919,SS1G_10957,SS1G_11000,SS1G_11047,SS1G_13162,SS1G_13213,SS1G_13483,SS1…	SS1G_00016,SS1G_00301,SS1G_00305,SS1G_00574,SS1G_01026,SS1G_01050,SS1G_01702,SS1G_02009,SS1G_02223,SS1G_02233,SS1G_02537,SS1G_02724,SS1G_03734,SS1G_03827,SS1G_04310,SS1G_04315,SS1G_04585,SS1G_04931,SS1G_06079,SS1G_06166,SS1G_06458,SS1G_06604,SS1G_06695,SS1G_06885,SS1G_07889,SS1G_08185,SS1G_08388,SS1G_09491,SS1G_10649,SS1G_10919,SS1G_10957,SS1G_11000,SS1G_11047,SS1G_13162,SS1G_13213,SS1G_13483,SS1…
GO:0042546	cell wall biogenesis	biological_process	32/3129	40/4664	1.19245765420262	0.053295231823459	0.950270602005858	32	SS1G_01063,SS1G_01074,SS1G_01115,SS1G_01315,SS1G_01429,SS1G_01442,SS1G_01741,SS1G_02803,SS1G_02807,SS1G_03178,SS1G_03383,SS1G_04070,SS1G_04261,SS1G_04263,SS1G_04850,SS1G_05110,SS1G_05603,SS1G_07736,SS1G_08265,SS1G_08480,SS1G_08738,SS1G_08744,SS1G_09960,SS1G_10151,SS1G_10384,SS1G_10575,SS1G_10622,SS1G_11441,SS1G_11886,SS1G_13322,SS1G_13993,SS1G_14497	SS1G_01063,SS1G_01074,SS1G_01115,SS1G_01315,SS1G_01429,SS1G_01442,SS1G_01741,SS1G_02803,SS1G_02807,SS1G_03178,SS1G_03383,SS1G_04070,SS1G_04261,SS1G_04263,SS1G_04850,SS1G_05110,SS1G_05603,SS1G_07736,SS1G_08265,SS1G_08480,SS1G_08738,SS1G_08744,SS1G_09960,SS1G_10151,SS1G_10384,SS1G_10575,SS1G_10622,SS1G_11441,SS1G_11886,SS1G_13322,SS1G_13993,SS1G_14497
GO:1901605	alpha-amino acid metabolic process	biological_process	122/3129	167/4664	1.08892091177185	0.0545358521938658	0.950270602005858	122	SS1G_00001,SS1G_00002,SS1G_00016,SS1G_00048,SS1G_00089,SS1G_00301,SS1G_00305,SS1G_00372,SS1G_00435,SS1G_00574,SS1G_00621,SS1G_00795,SS1G_00990,SS1G_01026,SS1G_01050,SS1G_01191,SS1G_01702,SS1G_01816,SS1G_01922,SS1G_01973,SS1G_02009,SS1G_02223,SS1G_02233,SS1G_02537,SS1G_02611,SS1G_02724,SS1G_02923,SS1G_03253,SS1G_03306,SS1G_03477,SS1G_03630,SS1G_03681,SS1G_03734,SS1G_03827,SS1G_03854,SS1G_03855,SS1…	SS1G_00001,SS1G_00002,SS1G_00016,SS1G_00048,SS1G_00089,SS1G_00301,SS1G_00305,SS1G_00372,SS1G_00435,SS1G_00574,SS1G_00621,SS1G_00795,SS1G_00990,SS1G_01026,SS1G_01050,SS1G_01191,SS1G_01702,SS1G_01816,SS1G_01922,SS1G_01973,SS1G_02009,SS1G_02223,SS1G_02233,SS1G_02537,SS1G_02611,SS1G_02724,SS1G_02923,SS1G_03253,SS1G_03306,SS1G_03477,SS1G_03630,SS1G_03681,SS1G_03734,SS1G_03827,SS1G_03854,SS1G_03855,SS1…
GO:0006401	RNA catabolic process	biological_process	45/3129	58/4664	1.15647832842927	0.0547425018872888	0.950270602005858	45	SS1G_00071,SS1G_00439,SS1G_00700,SS1G_00971,SS1G_00987,SS1G_01560,SS1G_01636,SS1G_01641,SS1G_02231,SS1G_02269,SS1G_02272,SS1G_02979,SS1G_03706,SS1G_03751,SS1G_03952,SS1G_04209,SS1G_04707,SS1G_04823,SS1G_05691,SS1G_05906,SS1G_06107,SS1G_07676,SS1G_07770,SS1G_08608,SS1G_08753,SS1G_09279,SS1G_09602,SS1G_09748,SS1G_10500,SS1G_10804,SS1G_11456,SS1G_11868,SS1G_11882,SS1G_12042,SS1G_12129,SS1G_12459,SS1…	SS1G_00071,SS1G_00439,SS1G_00700,SS1G_00971,SS1G_00987,SS1G_01560,SS1G_01636,SS1G_01641,SS1G_02231,SS1G_02269,SS1G_02272,SS1G_02979,SS1G_03706,SS1G_03751,SS1G_03952,SS1G_04209,SS1G_04707,SS1G_04823,SS1G_05691,SS1G_05906,SS1G_06107,SS1G_07676,SS1G_07770,SS1G_08608,SS1G_08753,SS1G_09279,SS1G_09602,SS1G_09748,SS1G_10500,SS1G_10804,SS1G_11456,SS1G_11868,SS1G_11882,SS1G_12042,SS1G_12129,SS1G_12459,SS1…
GO:0007165	signal transduction	biological_process	138/3129	190/4664	1.08262602815764	0.0553029577660631	0.950270602005858	138	SS1G_00027,SS1G_00049,SS1G_00059,SS1G_00107,SS1G_00210,SS1G_00577,SS1G_00583,SS1G_00606,SS1G_00637,SS1G_00874,SS1G_01065,SS1G_01093,SS1G_01169,SS1G_01266,SS1G_01323,SS1G_01552,SS1G_01614,SS1G_01621,SS1G_01809,SS1G_02002,SS1G_02182,SS1G_02271,SS1G_02409,SS1G_02450,SS1G_02471,SS1G_02532,SS1G_02547,SS1G_02769,SS1G_02888,SS1G_02943,SS1G_02954,SS1G_03024,SS1G_03113,SS1G_03171,SS1G_03178,SS1G_03194,SS1…	SS1G_00027,SS1G_00049,SS1G_00059,SS1G_00107,SS1G_00210,SS1G_00577,SS1G_00583,SS1G_00606,SS1G_00637,SS1G_00874,SS1G_01065,SS1G_01093,SS1G_01169,SS1G_01266,SS1G_01323,SS1G_01552,SS1G_01614,SS1G_01621,SS1G_01809,SS1G_02002,SS1G_02182,SS1G_02271,SS1G_02409,SS1G_02450,SS1G_02471,SS1G_02532,SS1G_02547,SS1G_02769,SS1G_02888,SS1G_02943,SS1G_02954,SS1G_03024,SS1G_03113,SS1G_03171,SS1G_03178,SS1G_03194,SS1…
GO:1901987	regulation of cell cycle phase transition	biological_process	60/3129	79/4664	1.13208005145818	0.0555283699769992	0.950270602005858	60	SS1G_00027,SS1G_00049,SS1G_00521,SS1G_00568,SS1G_00637,SS1G_00820,SS1G_00874,SS1G_01093,SS1G_01433,SS1G_02017,SS1G_02200,SS1G_02471,SS1G_03024,SS1G_03226,SS1G_04347,SS1G_04516,SS1G_04536,SS1G_04687,SS1G_04996,SS1G_05114,SS1G_05643,SS1G_05727,SS1G_05822,SS1G_05910,SS1G_06542,SS1G_06915,SS1G_07049,SS1G_07119,SS1G_07871,SS1G_08077,SS1G_08509,SS1G_08533,SS1G_08759,SS1G_09511,SS1G_09762,SS1G_09785,SS1…	SS1G_00027,SS1G_00049,SS1G_00521,SS1G_00568,SS1G_00637,SS1G_00820,SS1G_00874,SS1G_01093,SS1G_01433,SS1G_02017,SS1G_02200,SS1G_02471,SS1G_03024,SS1G_03226,SS1G_04347,SS1G_04516,SS1G_04536,SS1G_04687,SS1G_04996,SS1G_05114,SS1G_05643,SS1G_05727,SS1G_05822,SS1G_05910,SS1G_06542,SS1G_06915,SS1G_07049,SS1G_07119,SS1G_07871,SS1G_08077,SS1G_08509,SS1G_08533,SS1G_08759,SS1G_09511,SS1G_09762,SS1G_09785,SS1…
GO:1903046	meiotic cell cycle process	biological_process	55/3129	72/4664	1.13863144064486	0.0557841600928204	0.950270602005858	55	SS1G_00052,SS1G_00808,SS1G_00975,SS1G_00998,SS1G_01022,SS1G_01074,SS1G_01263,SS1G_01278,SS1G_01315,SS1G_04630,SS1G_04687,SS1G_05297,SS1G_05598,SS1G_05603,SS1G_05712,SS1G_05729,SS1G_05801,SS1G_05802,SS1G_06194,SS1G_06782,SS1G_07164,SS1G_07238,SS1G_07342,SS1G_07386,SS1G_07718,SS1G_07841,SS1G_08173,SS1G_08193,SS1G_08608,SS1G_08778,SS1G_09417,SS1G_09429,SS1G_09511,SS1G_10287,SS1G_10377,SS1G_10540,SS1…	SS1G_00052,SS1G_00808,SS1G_00975,SS1G_00998,SS1G_01022,SS1G_01074,SS1G_01263,SS1G_01278,SS1G_01315,SS1G_04630,SS1G_04687,SS1G_05297,SS1G_05598,SS1G_05603,SS1G_05712,SS1G_05729,SS1G_05801,SS1G_05802,SS1G_06194,SS1G_06782,SS1G_07164,SS1G_07238,SS1G_07342,SS1G_07386,SS1G_07718,SS1G_07841,SS1G_08173,SS1G_08193,SS1G_08608,SS1G_08778,SS1G_09417,SS1G_09429,SS1G_09511,SS1G_10287,SS1G_10377,SS1G_10540,SS1…
GO:0006644	phospholipid metabolic process	biological_process	77/3129	103/4664	1.11431115744662	0.0560305522410546	0.950270602005858	77	SS1G_00272,SS1G_00327,SS1G_00426,SS1G_00432,SS1G_00542,SS1G_00619,SS1G_00983,SS1G_01011,SS1G_01338,SS1G_01566,SS1G_01621,SS1G_01809,SS1G_02192,SS1G_02203,SS1G_02527,SS1G_02554,SS1G_02556,SS1G_02670,SS1G_03718,SS1G_03958,SS1G_04030,SS1G_04317,SS1G_04487,SS1G_04530,SS1G_04698,SS1G_04964,SS1G_05448,SS1G_05963,SS1G_06081,SS1G_06493,SS1G_06701,SS1G_06807,SS1G_06967,SS1G_07131,SS1G_07433,SS1G_07582,SS1…	SS1G_00272,SS1G_00327,SS1G_00426,SS1G_00432,SS1G_00542,SS1G_00619,SS1G_00983,SS1G_01011,SS1G_01338,SS1G_01566,SS1G_01621,SS1G_01809,SS1G_02192,SS1G_02203,SS1G_02527,SS1G_02554,SS1G_02556,SS1G_02670,SS1G_03718,SS1G_03958,SS1G_04030,SS1G_04317,SS1G_04487,SS1G_04530,SS1G_04698,SS1G_04964,SS1G_05448,SS1G_05963,SS1G_06081,SS1G_06493,SS1G_06701,SS1G_06807,SS1G_06967,SS1G_07131,SS1G_07433,SS1G_07582,SS1…
GO:1903827	regulation of cellular protein localization	biological_process	29/3129	36/4664	1.20073861013458	0.0563989030760789	0.950270602005858	29	SS1G_00236,SS1G_00569,SS1G_00637,SS1G_00874,SS1G_01065,SS1G_01719,SS1G_02097,SS1G_02977,SS1G_03178,SS1G_03195,SS1G_03277,SS1G_04687,SS1G_05114,SS1G_06149,SS1G_06818,SS1G_06950,SS1G_08533,SS1G_08760,SS1G_09079,SS1G_10171,SS1G_10552,SS1G_11311,SS1G_11345,SS1G_11393,SS1G_12553,SS1G_13462,SS1G_13681,SS1G_13726,SS1G_13978	SS1G_00236,SS1G_00569,SS1G_00637,SS1G_00874,SS1G_01065,SS1G_01719,SS1G_02097,SS1G_02977,SS1G_03178,SS1G_03195,SS1G_03277,SS1G_04687,SS1G_05114,SS1G_06149,SS1G_06818,SS1G_06950,SS1G_08533,SS1G_08760,SS1G_09079,SS1G_10171,SS1G_10552,SS1G_11311,SS1G_11345,SS1G_11393,SS1G_12553,SS1G_13462,SS1G_13681,SS1G_13726,SS1G_13978
GO:0000959	mitochondrial RNA metabolic process	biological_process	11/3129	12/4664	1.36635772877384	0.0570259377065626	0.950270602005858	11	SS1G_00019,SS1G_00439,SS1G_00638,SS1G_02886,SS1G_05354,SS1G_08284,SS1G_08623,SS1G_11248,SS1G_12528,SS1G_13019,SS1G_13247	SS1G_00019,SS1G_00439,SS1G_00638,SS1G_02886,SS1G_05354,SS1G_08284,SS1G_08623,SS1G_11248,SS1G_12528,SS1G_13019,SS1G_13247
GO:0006056	mannoprotein metabolic process	biological_process	11/3129	12/4664	1.36635772877384	0.0570259377065626	0.950270602005858	11	SS1G_01063,SS1G_01429,SS1G_01442,SS1G_01741,SS1G_02807,SS1G_03650,SS1G_08480,SS1G_10384,SS1G_10575,SS1G_11441,SS1G_13993	SS1G_01063,SS1G_01429,SS1G_01442,SS1G_01741,SS1G_02807,SS1G_03650,SS1G_08480,SS1G_10384,SS1G_10575,SS1G_11441,SS1G_13993
GO:0006057	mannoprotein biosynthetic process	biological_process	11/3129	12/4664	1.36635772877384	0.0570259377065626	0.950270602005858	11	SS1G_01063,SS1G_01429,SS1G_01442,SS1G_01741,SS1G_02807,SS1G_03650,SS1G_08480,SS1G_10384,SS1G_10575,SS1G_11441,SS1G_13993	SS1G_01063,SS1G_01429,SS1G_01442,SS1G_01741,SS1G_02807,SS1G_03650,SS1G_08480,SS1G_10384,SS1G_10575,SS1G_11441,SS1G_13993
GO:0006085	acetyl-CoA biosynthetic process	biological_process	11/3129	12/4664	1.36635772877384	0.0570259377065626	0.950270602005858	11	SS1G_02378,SS1G_02379,SS1G_02923,SS1G_05350,SS1G_05351,SS1G_06789,SS1G_09626,SS1G_11008,SS1G_11343,SS1G_12576,SS1G_14074	SS1G_02378,SS1G_02379,SS1G_02923,SS1G_05350,SS1G_05351,SS1G_06789,SS1G_09626,SS1G_11008,SS1G_11343,SS1G_12576,SS1G_14074
GO:0042455	ribonucleoside biosynthetic process	biological_process	11/3129	12/4664	1.36635772877384	0.0570259377065626	0.950270602005858	11	SS1G_00429,SS1G_00597,SS1G_01663,SS1G_01679,SS1G_02233,SS1G_03630,SS1G_05687,SS1G_09422,SS1G_10831,SS1G_11331,SS1G_12054	SS1G_00429,SS1G_00597,SS1G_01663,SS1G_01679,SS1G_02233,SS1G_03630,SS1G_05687,SS1G_09422,SS1G_10831,SS1G_11331,SS1G_12054
GO:0043248	proteasome assembly	biological_process	11/3129	12/4664	1.36635772877384	0.0570259377065626	0.950270602005858	11	SS1G_01104,SS1G_01135,SS1G_01289,SS1G_01641,SS1G_01827,SS1G_03676,SS1G_04067,SS1G_04525,SS1G_07914,SS1G_08077,SS1G_11050	SS1G_01104,SS1G_01135,SS1G_01289,SS1G_01641,SS1G_01827,SS1G_03676,SS1G_04067,SS1G_04525,SS1G_07914,SS1G_08077,SS1G_11050
GO:0046364	monosaccharide biosynthetic process	biological_process	11/3129	12/4664	1.36635772877384	0.0570259377065626	0.950270602005858	11	SS1G_02281,SS1G_02293,SS1G_05068,SS1G_06561,SS1G_10895,SS1G_11433,SS1G_12677,SS1G_12839,SS1G_14097,SS1G_14260,SS1G_14456	SS1G_02281,SS1G_02293,SS1G_05068,SS1G_06561,SS1G_10895,SS1G_11433,SS1G_12677,SS1G_12839,SS1G_14097,SS1G_14260,SS1G_14456
GO:0048308	organelle inheritance	biological_process	11/3129	12/4664	1.36635772877384	0.0570259377065626	0.950270602005858	11	SS1G_00637,SS1G_01074,SS1G_01608,SS1G_03236,SS1G_04291,SS1G_06139,SS1G_09908,SS1G_10521,SS1G_10557,SS1G_11429,SS1G_14075	SS1G_00637,SS1G_01074,SS1G_01608,SS1G_03236,SS1G_04291,SS1G_06139,SS1G_09908,SS1G_10521,SS1G_10557,SS1G_11429,SS1G_14075
GO:0051650	establishment of vesicle localization	biological_process	11/3129	12/4664	1.36635772877384	0.0570259377065626	0.950270602005858	11	SS1G_01856,SS1G_02097,SS1G_02888,SS1G_04860,SS1G_05875,SS1G_08486,SS1G_08732,SS1G_09008,SS1G_11256,SS1G_13261,SS1G_14476	SS1G_01856,SS1G_02097,SS1G_02888,SS1G_04860,SS1G_05875,SS1G_08486,SS1G_08732,SS1G_09008,SS1G_11256,SS1G_13261,SS1G_14476
GO:0110020	regulation of actomyosin structure organization	biological_process	11/3129	12/4664	1.36635772877384	0.0570259377065626	0.950270602005858	11	SS1G_00049,SS1G_02182,SS1G_02471,SS1G_04687,SS1G_05114,SS1G_07119,SS1G_07672,SS1G_07871,SS1G_10620,SS1G_12553,SS1G_14225	SS1G_00049,SS1G_02182,SS1G_02471,SS1G_04687,SS1G_05114,SS1G_07119,SS1G_07672,SS1G_07871,SS1G_10620,SS1G_12553,SS1G_14225
GO:1903436	regulation of mitotic cytokinetic process	biological_process	11/3129	12/4664	1.36635772877384	0.0570259377065626	0.950270602005858	11	SS1G_00049,SS1G_00874,SS1G_02471,SS1G_04687,SS1G_05114,SS1G_07119,SS1G_07672,SS1G_07871,SS1G_10620,SS1G_12553,SS1G_14225	SS1G_00049,SS1G_00874,SS1G_02471,SS1G_04687,SS1G_05114,SS1G_07119,SS1G_07672,SS1G_07871,SS1G_10620,SS1G_12553,SS1G_14225
GO:0090305	nucleic acid phosphodiester bond hydrolysis	biological_process	42/3129	54/4664	1.15933383047477	0.058940518965097	0.950270602005858	42	SS1G_00027,SS1G_00987,SS1G_01560,SS1G_02035,SS1G_02195,SS1G_02978,SS1G_03075,SS1G_04161,SS1G_04209,SS1G_04436,SS1G_05100,SS1G_05399,SS1G_05474,SS1G_05598,SS1G_06107,SS1G_06475,SS1G_07406,SS1G_07872,SS1G_07873,SS1G_07883,SS1G_08220,SS1G_08937,SS1G_09228,SS1G_09279,SS1G_09907,SS1G_10519,SS1G_10804,SS1G_10946,SS1G_11106,SS1G_11882,SS1G_12042,SS1G_12211,SS1G_12256,SS1G_12528,SS1G_12767,SS1G_13164,SS1…	SS1G_00027,SS1G_00987,SS1G_01560,SS1G_02035,SS1G_02195,SS1G_02978,SS1G_03075,SS1G_04161,SS1G_04209,SS1G_04436,SS1G_05100,SS1G_05399,SS1G_05474,SS1G_05598,SS1G_06107,SS1G_06475,SS1G_07406,SS1G_07872,SS1G_07873,SS1G_07883,SS1G_08220,SS1G_08937,SS1G_09228,SS1G_09279,SS1G_09907,SS1G_10519,SS1G_10804,SS1G_10946,SS1G_11106,SS1G_11882,SS1G_12042,SS1G_12211,SS1G_12256,SS1G_12528,SS1G_12767,SS1G_13164,SS1…
GO:0051276	chromosome organization	biological_process	151/3129	209/4664	1.07692048914232	0.0592035546151181	0.950270602005858	151	SS1G_00027,SS1G_00191,SS1G_00202,SS1G_00234,SS1G_00304,SS1G_00312,SS1G_00566,SS1G_00700,SS1G_00808,SS1G_00885,SS1G_00939,SS1G_01064,SS1G_01104,SS1G_01112,SS1G_01151,SS1G_01198,SS1G_01317,SS1G_01433,SS1G_01477,SS1G_01562,SS1G_01610,SS1G_01641,SS1G_01930,SS1G_01951,SS1G_01982,SS1G_02035,SS1G_02102,SS1G_02435,SS1G_02594,SS1G_02717,SS1G_02779,SS1G_02907,SS1G_03005,SS1G_03060,SS1G_03082,SS1G_03224,SS1…	SS1G_00027,SS1G_00191,SS1G_00202,SS1G_00234,SS1G_00304,SS1G_00312,SS1G_00566,SS1G_00700,SS1G_00808,SS1G_00885,SS1G_00939,SS1G_01064,SS1G_01104,SS1G_01112,SS1G_01151,SS1G_01198,SS1G_01317,SS1G_01433,SS1G_01477,SS1G_01562,SS1G_01610,SS1G_01641,SS1G_01930,SS1G_01951,SS1G_01982,SS1G_02035,SS1G_02102,SS1G_02435,SS1G_02594,SS1G_02717,SS1G_02779,SS1G_02907,SS1G_03005,SS1G_03060,SS1G_03082,SS1G_03224,SS1…
GO:0050793	regulation of developmental process	biological_process	57/3129	75/4664	1.13283477149249	0.0600425220292146	0.950270602005858	57	SS1G_00606,SS1G_00862,SS1G_00874,SS1G_00939,SS1G_01065,SS1G_01195,SS1G_01266,SS1G_01323,SS1G_01836,SS1G_02182,SS1G_02372,SS1G_02769,SS1G_02888,SS1G_02943,SS1G_02954,SS1G_02971,SS1G_03171,SS1G_03178,SS1G_03195,SS1G_03818,SS1G_03990,SS1G_05238,SS1G_05395,SS1G_05445,SS1G_05712,SS1G_05874,SS1G_06014,SS1G_06246,SS1G_06571,SS1G_06818,SS1G_07525,SS1G_07545,SS1G_07736,SS1G_08454,SS1G_08608,SS1G_08756,SS1…	SS1G_00606,SS1G_00862,SS1G_00874,SS1G_00939,SS1G_01065,SS1G_01195,SS1G_01266,SS1G_01323,SS1G_01836,SS1G_02182,SS1G_02372,SS1G_02769,SS1G_02888,SS1G_02943,SS1G_02954,SS1G_02971,SS1G_03171,SS1G_03178,SS1G_03195,SS1G_03818,SS1G_03990,SS1G_05238,SS1G_05395,SS1G_05445,SS1G_05712,SS1G_05874,SS1G_06014,SS1G_06246,SS1G_06571,SS1G_06818,SS1G_07525,SS1G_07545,SS1G_07736,SS1G_08454,SS1G_08608,SS1G_08756,SS1…
GO:0007163	establishment or maintenance of cell polarity	biological_process	34/3129	43/4664	1.17859186752585	0.0608509276263668	0.950270602005858	34	SS1G_00107,SS1G_00521,SS1G_00939,SS1G_01065,SS1G_01836,SS1G_02372,SS1G_02769,SS1G_02943,SS1G_02954,SS1G_03195,SS1G_04347,SS1G_05114,SS1G_05236,SS1G_05238,SS1G_05603,SS1G_05874,SS1G_05875,SS1G_06014,SS1G_06571,SS1G_07119,SS1G_07164,SS1G_07305,SS1G_08263,SS1G_08784,SS1G_09432,SS1G_09763,SS1G_11718,SS1G_12553,SS1G_13122,SS1G_13327,SS1G_13474,SS1G_13502,SS1G_13580,SS1G_13726	SS1G_00107,SS1G_00521,SS1G_00939,SS1G_01065,SS1G_01836,SS1G_02372,SS1G_02769,SS1G_02943,SS1G_02954,SS1G_03195,SS1G_04347,SS1G_05114,SS1G_05236,SS1G_05238,SS1G_05603,SS1G_05874,SS1G_05875,SS1G_06014,SS1G_06571,SS1G_07119,SS1G_07164,SS1G_07305,SS1G_08263,SS1G_08784,SS1G_09432,SS1G_09763,SS1G_11718,SS1G_12553,SS1G_13122,SS1G_13327,SS1G_13474,SS1G_13502,SS1G_13580,SS1G_13726
GO:0046488	phosphatidylinositol metabolic process	biological_process	34/3129	43/4664	1.17859186752585	0.0608509276263668	0.950270602005858	34	SS1G_00542,SS1G_01338,SS1G_01566,SS1G_01621,SS1G_01809,SS1G_02192,SS1G_02670,SS1G_04487,SS1G_04698,SS1G_04964,SS1G_05963,SS1G_06807,SS1G_07433,SS1G_07582,SS1G_08299,SS1G_08742,SS1G_09026,SS1G_09189,SS1G_09372,SS1G_10076,SS1G_10342,SS1G_11012,SS1G_11049,SS1G_11227,SS1G_11324,SS1G_11606,SS1G_11702,SS1G_11874,SS1G_11884,SS1G_12147,SS1G_12254,SS1G_12330,SS1G_12662,SS1G_13148	SS1G_00542,SS1G_01338,SS1G_01566,SS1G_01621,SS1G_01809,SS1G_02192,SS1G_02670,SS1G_04487,SS1G_04698,SS1G_04964,SS1G_05963,SS1G_06807,SS1G_07433,SS1G_07582,SS1G_08299,SS1G_08742,SS1G_09026,SS1G_09189,SS1G_09372,SS1G_10076,SS1G_10342,SS1G_11012,SS1G_11049,SS1G_11227,SS1G_11324,SS1G_11606,SS1G_11702,SS1G_11874,SS1G_11884,SS1G_12147,SS1G_12254,SS1G_12330,SS1G_12662,SS1G_13148
GO:0000001	mitochondrion inheritance	biological_process	7/3129	7/4664	1.49057206775328	0.0610335670895205	0.950270602005858	7	SS1G_01074,SS1G_01608,SS1G_04291,SS1G_06139,SS1G_09908,SS1G_10521,SS1G_11429	SS1G_01074,SS1G_01608,SS1G_04291,SS1G_06139,SS1G_09908,SS1G_10521,SS1G_11429
GO:0000050	urea cycle	biological_process	7/3129	7/4664	1.49057206775328	0.0610335670895205	0.950270602005858	7	SS1G_03962,SS1G_04454,SS1G_04455,SS1G_04653,SS1G_08553,SS1G_10630,SS1G_11277	SS1G_03962,SS1G_04454,SS1G_04455,SS1G_04653,SS1G_08553,SS1G_10630,SS1G_11277
GO:0005977	glycogen metabolic process	biological_process	7/3129	7/4664	1.49057206775328	0.0610335670895205	0.950270602005858	7	SS1G_04242,SS1G_07313,SS1G_07599,SS1G_07794,SS1G_07818,SS1G_12553,SS1G_12795	SS1G_04242,SS1G_07313,SS1G_07599,SS1G_07794,SS1G_07818,SS1G_12553,SS1G_12795
GO:0006112	energy reserve metabolic process	biological_process	7/3129	7/4664	1.49057206775328	0.0610335670895205	0.950270602005858	7	SS1G_04242,SS1G_07313,SS1G_07599,SS1G_07794,SS1G_07818,SS1G_12553,SS1G_12795	SS1G_04242,SS1G_07313,SS1G_07599,SS1G_07794,SS1G_07818,SS1G_12553,SS1G_12795
GO:0007040	lysosome organization	biological_process	7/3129	7/4664	1.49057206775328	0.0610335670895205	0.950270602005858	7	SS1G_00608,SS1G_06818,SS1G_07558,SS1G_09403,SS1G_10000,SS1G_11564,SS1G_13462	SS1G_00608,SS1G_06818,SS1G_07558,SS1G_09403,SS1G_10000,SS1G_11564,SS1G_13462
GO:0009068	aspartate family amino acid catabolic process	biological_process	7/3129	7/4664	1.49057206775328	0.0610335670895205	0.950270602005858	7	SS1G_03827,SS1G_04931,SS1G_06079,SS1G_06458,SS1G_06695,SS1G_07889,SS1G_10957	SS1G_03827,SS1G_04931,SS1G_06079,SS1G_06458,SS1G_06695,SS1G_07889,SS1G_10957
GO:0009147	pyrimidine nucleoside triphosphate metabolic process	biological_process	7/3129	7/4664	1.49057206775328	0.0610335670895205	0.950270602005858	7	SS1G_01679,SS1G_03716,SS1G_08456,SS1G_09611,SS1G_09708,SS1G_10546,SS1G_12684	SS1G_01679,SS1G_03716,SS1G_08456,SS1G_09611,SS1G_09708,SS1G_10546,SS1G_12684
GO:0009263	deoxyribonucleotide biosynthetic process	biological_process	7/3129	7/4664	1.49057206775328	0.0610335670895205	0.950270602005858	7	SS1G_03490,SS1G_05018,SS1G_08456,SS1G_09611,SS1G_10546,SS1G_10937,SS1G_12684	SS1G_03490,SS1G_05018,SS1G_08456,SS1G_09611,SS1G_10546,SS1G_10937,SS1G_12684
GO:0009792	embryo development ending in birth or egg hatching	biological_process	7/3129	7/4664	1.49057206775328	0.0610335670895205	0.950270602005858	7	SS1G_02888,SS1G_04416,SS1G_06701,SS1G_07827,SS1G_09583,SS1G_09748,SS1G_11311	SS1G_02888,SS1G_04416,SS1G_06701,SS1G_07827,SS1G_09583,SS1G_09748,SS1G_11311
GO:0019878	lysine biosynthetic process via aminoadipic acid	biological_process	7/3129	7/4664	1.49057206775328	0.0610335670895205	0.950270602005858	7	SS1G_01026,SS1G_02537,SS1G_06166,SS1G_08185,SS1G_11047,SS1G_13213,SS1G_14306	SS1G_01026,SS1G_02537,SS1G_06166,SS1G_08185,SS1G_11047,SS1G_13213,SS1G_14306
GO:0030097	hemopoiesis	biological_process	7/3129	7/4664	1.49057206775328	0.0610335670895205	0.950270602005858	7	SS1G_01317,SS1G_06246,SS1G_06945,SS1G_07733,SS1G_10000,SS1G_11311,SS1G_12304	SS1G_01317,SS1G_06246,SS1G_06945,SS1G_07733,SS1G_10000,SS1G_11311,SS1G_12304
GO:0031109	microtubule polymerization or depolymerization	biological_process	7/3129	7/4664	1.49057206775328	0.0610335670895205	0.950270602005858	7	SS1G_00897,SS1G_05238,SS1G_05874,SS1G_09763,SS1G_10207,SS1G_12081,SS1G_12092	SS1G_00897,SS1G_05238,SS1G_05874,SS1G_09763,SS1G_10207,SS1G_12081,SS1G_12092
GO:0032008	positive regulation of TOR signaling	biological_process	7/3129	7/4664	1.49057206775328	0.0610335670895205	0.950270602005858	7	SS1G_02002,SS1G_05148,SS1G_07330,SS1G_08390,SS1G_11311,SS1G_12617,SS1G_12747	SS1G_02002,SS1G_05148,SS1G_07330,SS1G_08390,SS1G_11311,SS1G_12617,SS1G_12747
GO:0035268	protein mannosylation	biological_process	7/3129	7/4664	1.49057206775328	0.0610335670895205	0.950270602005858	7	SS1G_01831,SS1G_02803,SS1G_04027,SS1G_06807,SS1G_09960,SS1G_11441,SS1G_12662	SS1G_01831,SS1G_02803,SS1G_04027,SS1G_06807,SS1G_09960,SS1G_11441,SS1G_12662
GO:0042219	cellular modified amino acid catabolic process	biological_process	7/3129	7/4664	1.49057206775328	0.0610335670895205	0.950270602005858	7	SS1G_01191,SS1G_02111,SS1G_02887,SS1G_10529,SS1G_10940,SS1G_11560,SS1G_14127	SS1G_01191,SS1G_02111,SS1G_02887,SS1G_10529,SS1G_10940,SS1G_11560,SS1G_14127
GO:0043462	regulation of ATPase activity	biological_process	7/3129	7/4664	1.49057206775328	0.0610335670895205	0.950270602005858	7	SS1G_01022,SS1G_01278,SS1G_01614,SS1G_01856,SS1G_06194,SS1G_07673,SS1G_13330	SS1G_01022,SS1G_01278,SS1G_01614,SS1G_01856,SS1G_06194,SS1G_07673,SS1G_13330
GO:0048534	hematopoietic or lymphoid organ development	biological_process	7/3129	7/4664	1.49057206775328	0.0610335670895205	0.950270602005858	7	SS1G_01317,SS1G_06246,SS1G_06945,SS1G_07733,SS1G_10000,SS1G_11311,SS1G_12304	SS1G_01317,SS1G_06246,SS1G_06945,SS1G_07733,SS1G_10000,SS1G_11311,SS1G_12304
GO:0080171	lytic vacuole organization	biological_process	7/3129	7/4664	1.49057206775328	0.0610335670895205	0.950270602005858	7	SS1G_00608,SS1G_06818,SS1G_07558,SS1G_09403,SS1G_10000,SS1G_11564,SS1G_13462	SS1G_00608,SS1G_06818,SS1G_07558,SS1G_09403,SS1G_10000,SS1G_11564,SS1G_13462
GO:0090033	positive regulation of filamentous growth	biological_process	7/3129	7/4664	1.49057206775328	0.0610335670895205	0.950270602005858	7	SS1G_01124,SS1G_02791,SS1G_04347,SS1G_05588,SS1G_11942,SS1G_12639,SS1G_12694	SS1G_01124,SS1G_02791,SS1G_04347,SS1G_05588,SS1G_11942,SS1G_12639,SS1G_12694
GO:1900430	positive regulation of filamentous growth of a population of unicellular organisms	biological_process	7/3129	7/4664	1.49057206775328	0.0610335670895205	0.950270602005858	7	SS1G_01124,SS1G_02791,SS1G_04347,SS1G_05588,SS1G_11942,SS1G_12639,SS1G_12694	SS1G_01124,SS1G_02791,SS1G_04347,SS1G_05588,SS1G_11942,SS1G_12639,SS1G_12694
GO:2000278	regulation of DNA biosynthetic process	biological_process	7/3129	7/4664	1.49057206775328	0.0610335670895205	0.950270602005858	7	SS1G_02387,SS1G_03340,SS1G_06656,SS1G_08173,SS1G_09583,SS1G_10046,SS1G_12686	SS1G_02387,SS1G_03340,SS1G_06656,SS1G_08173,SS1G_09583,SS1G_10046,SS1G_12686
GO:2001057	reactive nitrogen species metabolic process	biological_process	7/3129	7/4664	1.49057206775328	0.0610335670895205	0.950270602005858	7	SS1G_01885,SS1G_04479,SS1G_05040,SS1G_08630,SS1G_09980,SS1G_11843,SS1G_12690	SS1G_01885,SS1G_04479,SS1G_05040,SS1G_08630,SS1G_09980,SS1G_11843,SS1G_12690
GO:0010965	regulation of mitotic sister chromatid separation	biological_process	23/3129	28/4664	1.22439848422591	0.062030170610617	0.950270602005858	23	SS1G_01093,SS1G_01433,SS1G_02017,SS1G_02200,SS1G_04536,SS1G_04687,SS1G_05822,SS1G_05910,SS1G_07049,SS1G_08077,SS1G_08509,SS1G_08759,SS1G_09762,SS1G_10620,SS1G_11050,SS1G_11263,SS1G_11690,SS1G_12081,SS1G_12092,SS1G_12178,SS1G_12553,SS1G_13261,SS1G_14257	SS1G_01093,SS1G_01433,SS1G_02017,SS1G_02200,SS1G_04536,SS1G_04687,SS1G_05822,SS1G_05910,SS1G_07049,SS1G_08077,SS1G_08509,SS1G_08759,SS1G_09762,SS1G_10620,SS1G_11050,SS1G_11263,SS1G_11690,SS1G_12081,SS1G_12092,SS1G_12178,SS1G_12553,SS1G_13261,SS1G_14257
GO:0030071	regulation of mitotic metaphase/anaphase transition	biological_process	23/3129	28/4664	1.22439848422591	0.062030170610617	0.950270602005858	23	SS1G_01093,SS1G_01433,SS1G_02017,SS1G_02200,SS1G_04536,SS1G_04687,SS1G_05822,SS1G_05910,SS1G_07049,SS1G_08077,SS1G_08509,SS1G_08759,SS1G_09762,SS1G_10620,SS1G_11050,SS1G_11263,SS1G_11690,SS1G_12081,SS1G_12092,SS1G_12178,SS1G_12553,SS1G_13261,SS1G_14257	SS1G_01093,SS1G_01433,SS1G_02017,SS1G_02200,SS1G_04536,SS1G_04687,SS1G_05822,SS1G_05910,SS1G_07049,SS1G_08077,SS1G_08509,SS1G_08759,SS1G_09762,SS1G_10620,SS1G_11050,SS1G_11263,SS1G_11690,SS1G_12081,SS1G_12092,SS1G_12178,SS1G_12553,SS1G_13261,SS1G_14257
GO:0006397	mRNA processing	biological_process	116/3129	159/4664	1.0874613827634	0.0630327485236061	0.950270602005858	116	SS1G_00063,SS1G_00152,SS1G_00363,SS1G_00452,SS1G_00478,SS1G_00494,SS1G_00566,SS1G_00665,SS1G_00947,SS1G_00969,SS1G_01039,SS1G_01195,SS1G_01423,SS1G_01626,SS1G_01708,SS1G_02018,SS1G_02056,SS1G_02206,SS1G_02269,SS1G_02608,SS1G_02768,SS1G_02903,SS1G_02977,SS1G_03093,SS1G_03122,SS1G_03254,SS1G_03277,SS1G_03313,SS1G_03339,SS1G_03445,SS1G_03552,SS1G_03564,SS1G_03925,SS1G_04016,SS1G_04414,SS1G_04434,SS1…	SS1G_00063,SS1G_00152,SS1G_00363,SS1G_00452,SS1G_00478,SS1G_00494,SS1G_00566,SS1G_00665,SS1G_00947,SS1G_00969,SS1G_01039,SS1G_01195,SS1G_01423,SS1G_01626,SS1G_01708,SS1G_02018,SS1G_02056,SS1G_02206,SS1G_02269,SS1G_02608,SS1G_02768,SS1G_02903,SS1G_02977,SS1G_03093,SS1G_03122,SS1G_03254,SS1G_03277,SS1G_03313,SS1G_03339,SS1G_03445,SS1G_03552,SS1G_03564,SS1G_03925,SS1G_04016,SS1G_04414,SS1G_04434,SS1…
GO:0006885	regulation of pH	biological_process	14/3129	16/4664	1.30425055928412	0.0632166234637964	0.950270602005858	14	SS1G_00549,SS1G_03179,SS1G_05661,SS1G_07558,SS1G_08505,SS1G_08580,SS1G_10000,SS1G_10240,SS1G_10662,SS1G_12196,SS1G_12213,SS1G_13536,SS1G_13993,SS1G_14223	SS1G_00549,SS1G_03179,SS1G_05661,SS1G_07558,SS1G_08505,SS1G_08580,SS1G_10000,SS1G_10240,SS1G_10662,SS1G_12196,SS1G_12213,SS1G_13536,SS1G_13993,SS1G_14223
GO:0010927	cellular component assembly involved in morphogenesis	biological_process	14/3129	16/4664	1.30425055928412	0.0632166234637964	0.950270602005858	14	SS1G_00975,SS1G_01074,SS1G_01315,SS1G_05603,SS1G_05729,SS1G_07386,SS1G_08193,SS1G_09417,SS1G_10622,SS1G_10830,SS1G_11324,SS1G_11820,SS1G_12967,SS1G_13322	SS1G_00975,SS1G_01074,SS1G_01315,SS1G_05603,SS1G_05729,SS1G_07386,SS1G_08193,SS1G_09417,SS1G_10622,SS1G_10830,SS1G_11324,SS1G_11820,SS1G_12967,SS1G_13322
GO:0030641	regulation of cellular pH	biological_process	14/3129	16/4664	1.30425055928412	0.0632166234637964	0.950270602005858	14	SS1G_00549,SS1G_03179,SS1G_05661,SS1G_07558,SS1G_08505,SS1G_08580,SS1G_10000,SS1G_10240,SS1G_10662,SS1G_12196,SS1G_12213,SS1G_13536,SS1G_13993,SS1G_14223	SS1G_00549,SS1G_03179,SS1G_05661,SS1G_07558,SS1G_08505,SS1G_08580,SS1G_10000,SS1G_10240,SS1G_10662,SS1G_12196,SS1G_12213,SS1G_13536,SS1G_13993,SS1G_14223
GO:0051453	regulation of intracellular pH	biological_process	14/3129	16/4664	1.30425055928412	0.0632166234637964	0.950270602005858	14	SS1G_00549,SS1G_03179,SS1G_05661,SS1G_07558,SS1G_08505,SS1G_08580,SS1G_10000,SS1G_10240,SS1G_10662,SS1G_12196,SS1G_12213,SS1G_13536,SS1G_13993,SS1G_14223	SS1G_00549,SS1G_03179,SS1G_05661,SS1G_07558,SS1G_08505,SS1G_08580,SS1G_10000,SS1G_10240,SS1G_10662,SS1G_12196,SS1G_12213,SS1G_13536,SS1G_13993,SS1G_14223
GO:0098876	vesicle-mediated transport to the plasma membrane	biological_process	14/3129	16/4664	1.30425055928412	0.0632166234637964	0.950270602005858	14	SS1G_01115,SS1G_02097,SS1G_02593,SS1G_05603,SS1G_06050,SS1G_06818,SS1G_07434,SS1G_08418,SS1G_08481,SS1G_08732,SS1G_11718,SS1G_11752,SS1G_11898,SS1G_13059	SS1G_01115,SS1G_02097,SS1G_02593,SS1G_05603,SS1G_06050,SS1G_06818,SS1G_07434,SS1G_08418,SS1G_08481,SS1G_08732,SS1G_11718,SS1G_11752,SS1G_11898,SS1G_13059
GO:0051640	organelle localization	biological_process	64/3129	85/4664	1.12231308630835	0.0632509049430687	0.950270602005858	64	SS1G_00196,SS1G_00431,SS1G_00520,SS1G_00521,SS1G_00608,SS1G_00845,SS1G_00975,SS1G_01074,SS1G_01564,SS1G_01608,SS1G_01856,SS1G_02097,SS1G_02888,SS1G_03236,SS1G_04161,SS1G_04234,SS1G_04291,SS1G_04524,SS1G_04617,SS1G_04860,SS1G_04953,SS1G_05114,SS1G_05324,SS1G_05645,SS1G_05875,SS1G_06050,SS1G_06139,SS1G_06194,SS1G_06617,SS1G_06992,SS1G_07164,SS1G_07508,SS1G_07718,SS1G_08247,SS1G_08463,SS1G_08486,SS1…	SS1G_00196,SS1G_00431,SS1G_00520,SS1G_00521,SS1G_00608,SS1G_00845,SS1G_00975,SS1G_01074,SS1G_01564,SS1G_01608,SS1G_01856,SS1G_02097,SS1G_02888,SS1G_03236,SS1G_04161,SS1G_04234,SS1G_04291,SS1G_04524,SS1G_04617,SS1G_04860,SS1G_04953,SS1G_05114,SS1G_05324,SS1G_05645,SS1G_05875,SS1G_06050,SS1G_06139,SS1G_06194,SS1G_06617,SS1G_06992,SS1G_07164,SS1G_07508,SS1G_07718,SS1G_08247,SS1G_08463,SS1G_08486,SS1…
GO:0044270	cellular nitrogen compound catabolic process	biological_process	76/3129	102/4664	1.11062232499264	0.0637856681196611	0.950270602005858	76	SS1G_00001,SS1G_00071,SS1G_00106,SS1G_00439,SS1G_00700,SS1G_00820,SS1G_00971,SS1G_00987,SS1G_01191,SS1G_01199,SS1G_01276,SS1G_01560,SS1G_01636,SS1G_01641,SS1G_02231,SS1G_02269,SS1G_02272,SS1G_02923,SS1G_02930,SS1G_02978,SS1G_02979,SS1G_03706,SS1G_03751,SS1G_03952,SS1G_04209,SS1G_04628,SS1G_04707,SS1G_04722,SS1G_04782,SS1G_04823,SS1G_05542,SS1G_05691,SS1G_05699,SS1G_05795,SS1G_05906,SS1G_06107,SS1…	SS1G_00001,SS1G_00071,SS1G_00106,SS1G_00439,SS1G_00700,SS1G_00820,SS1G_00971,SS1G_00987,SS1G_01191,SS1G_01199,SS1G_01276,SS1G_01560,SS1G_01636,SS1G_01641,SS1G_02231,SS1G_02269,SS1G_02272,SS1G_02923,SS1G_02930,SS1G_02978,SS1G_02979,SS1G_03706,SS1G_03751,SS1G_03952,SS1G_04209,SS1G_04628,SS1G_04707,SS1G_04722,SS1G_04782,SS1G_04823,SS1G_05542,SS1G_05691,SS1G_05699,SS1G_05795,SS1G_05906,SS1G_06107,SS1…
GO:0009144	purine nucleoside triphosphate metabolic process	biological_process	20/3129	24/4664	1.2421433897944	0.0640328171640226	0.950270602005858	20	SS1G_01407,SS1G_01679,SS1G_01855,SS1G_03202,SS1G_05285,SS1G_05365,SS1G_07055,SS1G_07527,SS1G_07793,SS1G_07886,SS1G_07887,SS1G_09444,SS1G_10016,SS1G_10831,SS1G_11611,SS1G_12054,SS1G_12196,SS1G_12792,SS1G_13768,SS1G_20039	SS1G_01407,SS1G_01679,SS1G_01855,SS1G_03202,SS1G_05285,SS1G_05365,SS1G_07055,SS1G_07527,SS1G_07793,SS1G_07886,SS1G_07887,SS1G_09444,SS1G_10016,SS1G_10831,SS1G_11611,SS1G_12054,SS1G_12196,SS1G_12792,SS1G_13768,SS1G_20039
GO:0046365	monosaccharide catabolic process	biological_process	20/3129	24/4664	1.2421433897944	0.0640328171640226	0.950270602005858	20	SS1G_00738,SS1G_00981,SS1G_01500,SS1G_01844,SS1G_03789,SS1G_05911,SS1G_05959,SS1G_05978,SS1G_06740,SS1G_06748,SS1G_08326,SS1G_09329,SS1G_09603,SS1G_10068,SS1G_10326,SS1G_10602,SS1G_11015,SS1G_12679,SS1G_12905,SS1G_14008	SS1G_00738,SS1G_00981,SS1G_01500,SS1G_01844,SS1G_03789,SS1G_05911,SS1G_05959,SS1G_05978,SS1G_06740,SS1G_06748,SS1G_08326,SS1G_09329,SS1G_09603,SS1G_10068,SS1G_10326,SS1G_10602,SS1G_11015,SS1G_12679,SS1G_12905,SS1G_14008
GO:0033866	nucleoside bisphosphate biosynthetic process	biological_process	17/3129	20/4664	1.26698625759028	0.0647963424523385	0.950270602005858	17	SS1G_02328,SS1G_02378,SS1G_02379,SS1G_02923,SS1G_05350,SS1G_05351,SS1G_06348,SS1G_06789,SS1G_08848,SS1G_09394,SS1G_09626,SS1G_10546,SS1G_11008,SS1G_11343,SS1G_12495,SS1G_12576,SS1G_14074	SS1G_02328,SS1G_02378,SS1G_02379,SS1G_02923,SS1G_05350,SS1G_05351,SS1G_06348,SS1G_06789,SS1G_08848,SS1G_09394,SS1G_09626,SS1G_10546,SS1G_11008,SS1G_11343,SS1G_12495,SS1G_12576,SS1G_14074
GO:0034030	ribonucleoside bisphosphate biosynthetic process	biological_process	17/3129	20/4664	1.26698625759028	0.0647963424523385	0.950270602005858	17	SS1G_02328,SS1G_02378,SS1G_02379,SS1G_02923,SS1G_05350,SS1G_05351,SS1G_06348,SS1G_06789,SS1G_08848,SS1G_09394,SS1G_09626,SS1G_10546,SS1G_11008,SS1G_11343,SS1G_12495,SS1G_12576,SS1G_14074	SS1G_02328,SS1G_02378,SS1G_02379,SS1G_02923,SS1G_05350,SS1G_05351,SS1G_06348,SS1G_06789,SS1G_08848,SS1G_09394,SS1G_09626,SS1G_10546,SS1G_11008,SS1G_11343,SS1G_12495,SS1G_12576,SS1G_14074
GO:0034033	purine nucleoside bisphosphate biosynthetic process	biological_process	17/3129	20/4664	1.26698625759028	0.0647963424523385	0.950270602005858	17	SS1G_02328,SS1G_02378,SS1G_02379,SS1G_02923,SS1G_05350,SS1G_05351,SS1G_06348,SS1G_06789,SS1G_08848,SS1G_09394,SS1G_09626,SS1G_10546,SS1G_11008,SS1G_11343,SS1G_12495,SS1G_12576,SS1G_14074	SS1G_02328,SS1G_02378,SS1G_02379,SS1G_02923,SS1G_05350,SS1G_05351,SS1G_06348,SS1G_06789,SS1G_08848,SS1G_09394,SS1G_09626,SS1G_10546,SS1G_11008,SS1G_11343,SS1G_12495,SS1G_12576,SS1G_14074
GO:1901659	glycosyl compound biosynthetic process	biological_process	17/3129	20/4664	1.26698625759028	0.0647963424523385	0.950270602005858	17	SS1G_00190,SS1G_00429,SS1G_00597,SS1G_01663,SS1G_01679,SS1G_02233,SS1G_03630,SS1G_03716,SS1G_05687,SS1G_08380,SS1G_08491,SS1G_09422,SS1G_09946,SS1G_10831,SS1G_11331,SS1G_12054,SS1G_14053	SS1G_00190,SS1G_00429,SS1G_00597,SS1G_01663,SS1G_01679,SS1G_02233,SS1G_03630,SS1G_03716,SS1G_05687,SS1G_08380,SS1G_08491,SS1G_09422,SS1G_09946,SS1G_10831,SS1G_11331,SS1G_12054,SS1G_14053
GO:0019318	hexose metabolic process	biological_process	31/3129	39/4664	1.18481369488081	0.0650207009593461	0.950270602005858	31	SS1G_00981,SS1G_01063,SS1G_01273,SS1G_02281,SS1G_02293,SS1G_02446,SS1G_04148,SS1G_04152,SS1G_04477,SS1G_04518,SS1G_06474,SS1G_06548,SS1G_06561,SS1G_07798,SS1G_08295,SS1G_08326,SS1G_09411,SS1G_10326,SS1G_10683,SS1G_10745,SS1G_10895,SS1G_11015,SS1G_11433,SS1G_11891,SS1G_12834,SS1G_12839,SS1G_12886,SS1G_14008,SS1G_14097,SS1G_14260,SS1G_14456	SS1G_00981,SS1G_01063,SS1G_01273,SS1G_02281,SS1G_02293,SS1G_02446,SS1G_04148,SS1G_04152,SS1G_04477,SS1G_04518,SS1G_06474,SS1G_06548,SS1G_06561,SS1G_07798,SS1G_08295,SS1G_08326,SS1G_09411,SS1G_10326,SS1G_10683,SS1G_10745,SS1G_10895,SS1G_11015,SS1G_11433,SS1G_11891,SS1G_12834,SS1G_12839,SS1G_12886,SS1G_14008,SS1G_14097,SS1G_14260,SS1G_14456
GO:0090501	RNA phosphodiester bond hydrolysis	biological_process	31/3129	39/4664	1.18481369488081	0.0650207009593461	0.950270602005858	31	SS1G_00987,SS1G_01560,SS1G_02195,SS1G_03075,SS1G_04161,SS1G_04436,SS1G_05100,SS1G_05399,SS1G_05474,SS1G_07406,SS1G_07872,SS1G_07873,SS1G_07883,SS1G_08220,SS1G_08937,SS1G_09279,SS1G_09907,SS1G_10519,SS1G_10804,SS1G_11106,SS1G_11882,SS1G_12042,SS1G_12211,SS1G_12256,SS1G_12528,SS1G_12767,SS1G_13164,SS1G_13336,SS1G_13337,SS1G_13558,SS1G_13568	SS1G_00987,SS1G_01560,SS1G_02195,SS1G_03075,SS1G_04161,SS1G_04436,SS1G_05100,SS1G_05399,SS1G_05474,SS1G_07406,SS1G_07872,SS1G_07873,SS1G_07883,SS1G_08220,SS1G_08937,SS1G_09279,SS1G_09907,SS1G_10519,SS1G_10804,SS1G_11106,SS1G_11882,SS1G_12042,SS1G_12211,SS1G_12256,SS1G_12528,SS1G_12767,SS1G_13164,SS1G_13336,SS1G_13337,SS1G_13558,SS1G_13568
GO:0034654	nucleobase-containing compound biosynthetic process	biological_process	320/3129	455/4664	1.04831442127703	0.0664429348802337	0.950270602005858	320	SS1G_00001,SS1G_00140,SS1G_00164,SS1G_00183,SS1G_00188,SS1G_00190,SS1G_00191,SS1G_00209,SS1G_00211,SS1G_00213,SS1G_00234,SS1G_00306,SS1G_00398,SS1G_00429,SS1G_00552,SS1G_00566,SS1G_00595,SS1G_00597,SS1G_00638,SS1G_00644,SS1G_00646,SS1G_00679,SS1G_00692,SS1G_00732,SS1G_00814,SS1G_00820,SS1G_00885,SS1G_00934,SS1G_00966,SS1G_01063,SS1G_01064,SS1G_01112,SS1G_01136,SS1G_01151,SS1G_01198,SS1G_01317,SS1…	SS1G_00001,SS1G_00140,SS1G_00164,SS1G_00183,SS1G_00188,SS1G_00190,SS1G_00191,SS1G_00209,SS1G_00211,SS1G_00213,SS1G_00234,SS1G_00306,SS1G_00398,SS1G_00429,SS1G_00552,SS1G_00566,SS1G_00595,SS1G_00597,SS1G_00638,SS1G_00644,SS1G_00646,SS1G_00679,SS1G_00692,SS1G_00732,SS1G_00814,SS1G_00820,SS1G_00885,SS1G_00934,SS1G_00966,SS1G_01063,SS1G_01064,SS1G_01112,SS1G_01136,SS1G_01151,SS1G_01198,SS1G_01317,SS1…
GO:0055082	cellular chemical homeostasis	biological_process	66/3129	88/4664	1.11792905081496	0.0670720896282942	0.950270602005858	66	SS1G_00201,SS1G_00454,SS1G_00549,SS1G_00577,SS1G_00583,SS1G_01169,SS1G_01273,SS1G_01437,SS1G_01566,SS1G_01599,SS1G_02097,SS1G_02837,SS1G_02974,SS1G_02998,SS1G_03113,SS1G_03179,SS1G_03575,SS1G_03696,SS1G_04291,SS1G_04450,SS1G_04591,SS1G_04806,SS1G_05407,SS1G_05445,SS1G_05661,SS1G_06029,SS1G_06298,SS1G_06620,SS1G_06668,SS1G_06805,SS1G_06910,SS1G_07340,SS1G_07558,SS1G_07637,SS1G_07640,SS1G_07645,SS1…	SS1G_00201,SS1G_00454,SS1G_00549,SS1G_00577,SS1G_00583,SS1G_01169,SS1G_01273,SS1G_01437,SS1G_01566,SS1G_01599,SS1G_02097,SS1G_02837,SS1G_02974,SS1G_02998,SS1G_03113,SS1G_03179,SS1G_03575,SS1G_03696,SS1G_04291,SS1G_04450,SS1G_04591,SS1G_04806,SS1G_05407,SS1G_05445,SS1G_05661,SS1G_06029,SS1G_06298,SS1G_06620,SS1G_06668,SS1G_06805,SS1G_06910,SS1G_07340,SS1G_07558,SS1G_07637,SS1G_07640,SS1G_07645,SS1…
GO:0098660	inorganic ion transmembrane transport	biological_process	56/3129	74/4664	1.12800048370518	0.0695794273453058	0.950270602005858	56	SS1G_00549,SS1G_00577,SS1G_00796,SS1G_00910,SS1G_01159,SS1G_01169,SS1G_01407,SS1G_01437,SS1G_01642,SS1G_01855,SS1G_02896,SS1G_03179,SS1G_03202,SS1G_03356,SS1G_03787,SS1G_03898,SS1G_04614,SS1G_04978,SS1G_05285,SS1G_05288,SS1G_05365,SS1G_05582,SS1G_05589,SS1G_05661,SS1G_05817,SS1G_05825,SS1G_06485,SS1G_06668,SS1G_06998,SS1G_07055,SS1G_07527,SS1G_07793,SS1G_07886,SS1G_07887,SS1G_07954,SS1G_08505,SS1…	SS1G_00549,SS1G_00577,SS1G_00796,SS1G_00910,SS1G_01159,SS1G_01169,SS1G_01407,SS1G_01437,SS1G_01642,SS1G_01855,SS1G_02896,SS1G_03179,SS1G_03202,SS1G_03356,SS1G_03787,SS1G_03898,SS1G_04614,SS1G_04978,SS1G_05285,SS1G_05288,SS1G_05365,SS1G_05582,SS1G_05589,SS1G_05661,SS1G_05817,SS1G_05825,SS1G_06485,SS1G_06668,SS1G_06998,SS1G_07055,SS1G_07527,SS1G_07793,SS1G_07886,SS1G_07887,SS1G_07954,SS1G_08505,SS1…
GO:1901990	regulation of mitotic cell cycle phase transition	biological_process	56/3129	74/4664	1.12800048370518	0.0695794273453058	0.950270602005858	56	SS1G_00027,SS1G_00049,SS1G_00521,SS1G_00568,SS1G_00637,SS1G_00820,SS1G_00874,SS1G_01093,SS1G_01433,SS1G_02017,SS1G_02200,SS1G_02471,SS1G_03024,SS1G_03226,SS1G_04347,SS1G_04516,SS1G_04536,SS1G_04687,SS1G_04996,SS1G_05114,SS1G_05643,SS1G_05822,SS1G_05910,SS1G_06915,SS1G_07049,SS1G_07119,SS1G_07871,SS1G_08077,SS1G_08509,SS1G_08533,SS1G_08759,SS1G_09511,SS1G_09762,SS1G_09785,SS1G_10394,SS1G_10555,SS1…	SS1G_00027,SS1G_00049,SS1G_00521,SS1G_00568,SS1G_00637,SS1G_00820,SS1G_00874,SS1G_01093,SS1G_01433,SS1G_02017,SS1G_02200,SS1G_02471,SS1G_03024,SS1G_03226,SS1G_04347,SS1G_04516,SS1G_04536,SS1G_04687,SS1G_04996,SS1G_05114,SS1G_05643,SS1G_05822,SS1G_05910,SS1G_06915,SS1G_07049,SS1G_07119,SS1G_07871,SS1G_08077,SS1G_08509,SS1G_08533,SS1G_08759,SS1G_09511,SS1G_09762,SS1G_09785,SS1G_10394,SS1G_10555,SS1…
GO:0023052	signaling	biological_process	140/3129	194/4664	1.07567056435803	0.0708596908487048	0.950270602005858	140	SS1G_00027,SS1G_00049,SS1G_00059,SS1G_00107,SS1G_00210,SS1G_00577,SS1G_00583,SS1G_00606,SS1G_00637,SS1G_00874,SS1G_01065,SS1G_01093,SS1G_01169,SS1G_01266,SS1G_01323,SS1G_01552,SS1G_01614,SS1G_01621,SS1G_01809,SS1G_02002,SS1G_02097,SS1G_02182,SS1G_02271,SS1G_02409,SS1G_02450,SS1G_02471,SS1G_02532,SS1G_02547,SS1G_02769,SS1G_02888,SS1G_02943,SS1G_02954,SS1G_03024,SS1G_03113,SS1G_03171,SS1G_03178,SS1…	SS1G_00027,SS1G_00049,SS1G_00059,SS1G_00107,SS1G_00210,SS1G_00577,SS1G_00583,SS1G_00606,SS1G_00637,SS1G_00874,SS1G_01065,SS1G_01093,SS1G_01169,SS1G_01266,SS1G_01323,SS1G_01552,SS1G_01614,SS1G_01621,SS1G_01809,SS1G_02002,SS1G_02097,SS1G_02182,SS1G_02271,SS1G_02409,SS1G_02450,SS1G_02471,SS1G_02532,SS1G_02547,SS1G_02769,SS1G_02888,SS1G_02943,SS1G_02954,SS1G_03024,SS1G_03113,SS1G_03171,SS1G_03178,SS1…
GO:0022607	cellular component assembly	biological_process	240/3129	339/4664	1.0552722603563	0.0727197763451598	0.950270602005858	240	SS1G_00023,SS1G_00027,SS1G_00052,SS1G_00090,SS1G_00202,SS1G_00266,SS1G_00304,SS1G_00431,SS1G_00478,SS1G_00490,SS1G_00502,SS1G_00521,SS1G_00580,SS1G_00808,SS1G_00846,SS1G_00880,SS1G_00897,SS1G_00975,SS1G_01074,SS1G_01104,SS1G_01112,SS1G_01135,SS1G_01154,SS1G_01195,SS1G_01201,SS1G_01263,SS1G_01289,SS1G_01315,SS1G_01317,SS1G_01371,SS1G_01429,SS1G_01433,SS1G_01477,SS1G_01549,SS1G_01581,SS1G_01608,SS1…	SS1G_00023,SS1G_00027,SS1G_00052,SS1G_00090,SS1G_00202,SS1G_00266,SS1G_00304,SS1G_00431,SS1G_00478,SS1G_00490,SS1G_00502,SS1G_00521,SS1G_00580,SS1G_00808,SS1G_00846,SS1G_00880,SS1G_00897,SS1G_00975,SS1G_01074,SS1G_01104,SS1G_01112,SS1G_01135,SS1G_01154,SS1G_01195,SS1G_01201,SS1G_01263,SS1G_01289,SS1G_01315,SS1G_01317,SS1G_01371,SS1G_01429,SS1G_01433,SS1G_01477,SS1G_01549,SS1G_01581,SS1G_01608,SS1…
GO:0000462	maturation of SSU-rRNA from tricistronic rRNA transcript (SSU-rRNA, 5.8S rRNA, LSU-rRNA)	biological_process	25/3129	31/4664	1.20207424818813	0.0736070343531515	0.950270602005858	25	SS1G_00088,SS1G_00090,SS1G_00209,SS1G_00678,SS1G_01408,SS1G_03075,SS1G_03122,SS1G_04161,SS1G_04436,SS1G_05099,SS1G_05100,SS1G_05744,SS1G_06488,SS1G_07406,SS1G_07712,SS1G_08220,SS1G_08841,SS1G_09262,SS1G_09888,SS1G_10739,SS1G_10815,SS1G_11106,SS1G_12211,SS1G_12767,SS1G_14344	SS1G_00088,SS1G_00090,SS1G_00209,SS1G_00678,SS1G_01408,SS1G_03075,SS1G_03122,SS1G_04161,SS1G_04436,SS1G_05099,SS1G_05100,SS1G_05744,SS1G_06488,SS1G_07406,SS1G_07712,SS1G_08220,SS1G_08841,SS1G_09262,SS1G_09888,SS1G_10739,SS1G_10815,SS1G_11106,SS1G_12211,SS1G_12767,SS1G_14344
GO:0006487	protein N-linked glycosylation	biological_process	25/3129	31/4664	1.20207424818813	0.0736070343531515	0.950270602005858	25	SS1G_01372,SS1G_01429,SS1G_01741,SS1G_01854,SS1G_02807,SS1G_03308,SS1G_04070,SS1G_04416,SS1G_04518,SS1G_06102,SS1G_07730,SS1G_07759,SS1G_08480,SS1G_08744,SS1G_09062,SS1G_09306,SS1G_09960,SS1G_10012,SS1G_10575,SS1G_11129,SS1G_11345,SS1G_11441,SS1G_12662,SS1G_13091,SS1G_13661	SS1G_01372,SS1G_01429,SS1G_01741,SS1G_01854,SS1G_02807,SS1G_03308,SS1G_04070,SS1G_04416,SS1G_04518,SS1G_06102,SS1G_07730,SS1G_07759,SS1G_08480,SS1G_08744,SS1G_09062,SS1G_09306,SS1G_09960,SS1G_10012,SS1G_10575,SS1G_11129,SS1G_11345,SS1G_11441,SS1G_12662,SS1G_13091,SS1G_13661
GO:0034655	nucleobase-containing compound catabolic process	biological_process	58/3129	77/4664	1.12276857051545	0.0741453334001307	0.950270602005858	58	SS1G_00071,SS1G_00439,SS1G_00700,SS1G_00971,SS1G_00987,SS1G_01191,SS1G_01560,SS1G_01636,SS1G_01641,SS1G_02231,SS1G_02269,SS1G_02272,SS1G_02923,SS1G_02978,SS1G_02979,SS1G_03706,SS1G_03751,SS1G_03952,SS1G_04209,SS1G_04707,SS1G_04823,SS1G_05691,SS1G_05906,SS1G_06107,SS1G_06349,SS1G_07499,SS1G_07676,SS1G_07770,SS1G_07982,SS1G_08608,SS1G_08621,SS1G_08753,SS1G_09279,SS1G_09602,SS1G_09748,SS1G_09782,SS1…	SS1G_00071,SS1G_00439,SS1G_00700,SS1G_00971,SS1G_00987,SS1G_01191,SS1G_01560,SS1G_01636,SS1G_01641,SS1G_02231,SS1G_02269,SS1G_02272,SS1G_02923,SS1G_02978,SS1G_02979,SS1G_03706,SS1G_03751,SS1G_03952,SS1G_04209,SS1G_04707,SS1G_04823,SS1G_05691,SS1G_05906,SS1G_06107,SS1G_06349,SS1G_07499,SS1G_07676,SS1G_07770,SS1G_07982,SS1G_08608,SS1G_08621,SS1G_08753,SS1G_09279,SS1G_09602,SS1G_09748,SS1G_09782,SS1…
GO:0071554	cell wall organization or biogenesis	biological_process	119/3129	164/4664	1.08157363452829	0.0742875469092842	0.950270602005858	119	SS1G_00468,SS1G_00471,SS1G_00501,SS1G_00509,SS1G_00646,SS1G_00746,SS1G_01005,SS1G_01063,SS1G_01074,SS1G_01115,SS1G_01131,SS1G_01216,SS1G_01229,SS1G_01315,SS1G_01429,SS1G_01442,SS1G_01478,SS1G_01493,SS1G_01582,SS1G_01741,SS1G_01831,SS1G_01833,SS1G_02003,SS1G_02369,SS1G_02399,SS1G_02462,SS1G_02529,SS1G_02803,SS1G_02807,SS1G_03152,SS1G_03178,SS1G_03286,SS1G_03308,SS1G_03383,SS1G_03540,SS1G_03650,SS1…	SS1G_00468,SS1G_00471,SS1G_00501,SS1G_00509,SS1G_00646,SS1G_00746,SS1G_01005,SS1G_01063,SS1G_01074,SS1G_01115,SS1G_01131,SS1G_01216,SS1G_01229,SS1G_01315,SS1G_01429,SS1G_01442,SS1G_01478,SS1G_01493,SS1G_01582,SS1G_01741,SS1G_01831,SS1G_01833,SS1G_02003,SS1G_02369,SS1G_02399,SS1G_02462,SS1G_02529,SS1G_02803,SS1G_02807,SS1G_03152,SS1G_03178,SS1G_03286,SS1G_03308,SS1G_03383,SS1G_03540,SS1G_03650,SS1…
GO:0016070	RNA metabolic process	biological_process	505/3129	727/4664	1.03540425614223	0.0743251670252423	0.950270602005858	505	SS1G_00005,SS1G_00019,SS1G_00063,SS1G_00071,SS1G_00088,SS1G_00090,SS1G_00145,SS1G_00152,SS1G_00183,SS1G_00185,SS1G_00187,SS1G_00188,SS1G_00191,SS1G_00209,SS1G_00211,SS1G_00213,SS1G_00234,SS1G_00317,SS1G_00363,SS1G_00398,SS1G_00439,SS1G_00452,SS1G_00478,SS1G_00494,SS1G_00535,SS1G_00552,SS1G_00566,SS1G_00595,SS1G_00638,SS1G_00644,SS1G_00665,SS1G_00678,SS1G_00679,SS1G_00692,SS1G_00700,SS1G_00732,SS1…	SS1G_00005,SS1G_00019,SS1G_00063,SS1G_00071,SS1G_00088,SS1G_00090,SS1G_00145,SS1G_00152,SS1G_00183,SS1G_00185,SS1G_00187,SS1G_00188,SS1G_00191,SS1G_00209,SS1G_00211,SS1G_00213,SS1G_00234,SS1G_00317,SS1G_00363,SS1G_00398,SS1G_00439,SS1G_00452,SS1G_00478,SS1G_00494,SS1G_00535,SS1G_00552,SS1G_00566,SS1G_00595,SS1G_00638,SS1G_00644,SS1G_00665,SS1G_00678,SS1G_00679,SS1G_00692,SS1G_00700,SS1G_00732,SS1…
GO:0097435	supramolecular fiber organization	biological_process	38/3129	49/4664	1.15595384846172	0.0755553104230311	0.950270602005858	38	SS1G_00266,SS1G_00429,SS1G_00490,SS1G_00897,SS1G_01074,SS1G_01094,SS1G_01315,SS1G_01323,SS1G_01544,SS1G_01836,SS1G_01861,SS1G_02090,SS1G_02593,SS1G_03094,SS1G_04510,SS1G_05178,SS1G_05236,SS1G_05238,SS1G_05874,SS1G_06014,SS1G_07203,SS1G_08486,SS1G_08512,SS1G_08599,SS1G_09763,SS1G_10207,SS1G_10292,SS1G_10594,SS1G_11246,SS1G_12053,SS1G_12081,SS1G_12092,SS1G_13261,SS1G_13327,SS1G_13423,SS1G_13428,SS1…	SS1G_00266,SS1G_00429,SS1G_00490,SS1G_00897,SS1G_01074,SS1G_01094,SS1G_01315,SS1G_01323,SS1G_01544,SS1G_01836,SS1G_01861,SS1G_02090,SS1G_02593,SS1G_03094,SS1G_04510,SS1G_05178,SS1G_05236,SS1G_05238,SS1G_05874,SS1G_06014,SS1G_07203,SS1G_08486,SS1G_08512,SS1G_08599,SS1G_09763,SS1G_10207,SS1G_10292,SS1G_10594,SS1G_11246,SS1G_12053,SS1G_12081,SS1G_12092,SS1G_13261,SS1G_13327,SS1G_13423,SS1G_13428,SS1…
GO:1903509	liposaccharide metabolic process	biological_process	22/3129	27/4664	1.21454020335452	0.077742881010107	0.950270602005858	22	SS1G_00432,SS1G_00542,SS1G_01566,SS1G_02670,SS1G_04698,SS1G_05068,SS1G_06807,SS1G_07582,SS1G_08742,SS1G_09026,SS1G_10076,SS1G_10342,SS1G_11049,SS1G_11227,SS1G_11606,SS1G_11702,SS1G_11874,SS1G_11884,SS1G_11899,SS1G_12147,SS1G_12330,SS1G_12662	SS1G_00432,SS1G_00542,SS1G_01566,SS1G_02670,SS1G_04698,SS1G_05068,SS1G_06807,SS1G_07582,SS1G_08742,SS1G_09026,SS1G_10076,SS1G_10342,SS1G_11049,SS1G_11227,SS1G_11606,SS1G_11702,SS1G_11874,SS1G_11884,SS1G_11899,SS1G_12147,SS1G_12330,SS1G_12662
GO:0033047	regulation of mitotic sister chromatid segregation	biological_process	30/3129	38/4664	1.17676742191048	0.0789303917393139	0.950270602005858	30	SS1G_01093,SS1G_01433,SS1G_02017,SS1G_02200,SS1G_04536,SS1G_04687,SS1G_05114,SS1G_05254,SS1G_05822,SS1G_05910,SS1G_06149,SS1G_07049,SS1G_08077,SS1G_08509,SS1G_08533,SS1G_08759,SS1G_09079,SS1G_09762,SS1G_10620,SS1G_11050,SS1G_11263,SS1G_11690,SS1G_12081,SS1G_12092,SS1G_12178,SS1G_12553,SS1G_13261,SS1G_13474,SS1G_13681,SS1G_14257	SS1G_01093,SS1G_01433,SS1G_02017,SS1G_02200,SS1G_04536,SS1G_04687,SS1G_05114,SS1G_05254,SS1G_05822,SS1G_05910,SS1G_06149,SS1G_07049,SS1G_08077,SS1G_08509,SS1G_08533,SS1G_08759,SS1G_09079,SS1G_09762,SS1G_10620,SS1G_11050,SS1G_11263,SS1G_11690,SS1G_12081,SS1G_12092,SS1G_12178,SS1G_12553,SS1G_13261,SS1G_13474,SS1G_13681,SS1G_14257
GO:1902969	mitotic DNA replication	biological_process	30/3129	38/4664	1.17676742191048	0.0789303917393139	0.950270602005858	30	SS1G_00433,SS1G_00565,SS1G_00630,SS1G_00911,SS1G_01022,SS1G_01278,SS1G_01610,SS1G_03024,SS1G_03108,SS1G_03587,SS1G_04501,SS1G_04516,SS1G_06591,SS1G_06782,SS1G_07673,SS1G_08173,SS1G_08778,SS1G_08935,SS1G_09927,SS1G_11138,SS1G_11392,SS1G_11504,SS1G_12655,SS1G_12686,SS1G_12751,SS1G_12946,SS1G_13330,SS1G_13713,SS1G_13854,SS1G_13959	SS1G_00433,SS1G_00565,SS1G_00630,SS1G_00911,SS1G_01022,SS1G_01278,SS1G_01610,SS1G_03024,SS1G_03108,SS1G_03587,SS1G_04501,SS1G_04516,SS1G_06591,SS1G_06782,SS1G_07673,SS1G_08173,SS1G_08778,SS1G_08935,SS1G_09927,SS1G_11138,SS1G_11392,SS1G_11504,SS1G_12655,SS1G_12686,SS1G_12751,SS1G_12946,SS1G_13330,SS1G_13713,SS1G_13854,SS1G_13959
GO:0000032	cell wall mannoprotein biosynthetic process	biological_process	10/3129	11/4664	1.35506551613934	0.0790135521298519	0.950270602005858	10	SS1G_01063,SS1G_01429,SS1G_01442,SS1G_01741,SS1G_02807,SS1G_08480,SS1G_10384,SS1G_10575,SS1G_11441,SS1G_13993	SS1G_01063,SS1G_01429,SS1G_01442,SS1G_01741,SS1G_02807,SS1G_08480,SS1G_10384,SS1G_10575,SS1G_11441,SS1G_13993
GO:0000291	nuclear-transcribed mRNA catabolic process, exonucleolytic	biological_process	10/3129	11/4664	1.35506551613934	0.0790135521298519	0.950270602005858	10	SS1G_00987,SS1G_01560,SS1G_07770,SS1G_09279,SS1G_10804,SS1G_11456,SS1G_11868,SS1G_12042,SS1G_12459,SS1G_13558	SS1G_00987,SS1G_01560,SS1G_07770,SS1G_09279,SS1G_10804,SS1G_11456,SS1G_11868,SS1G_12042,SS1G_12459,SS1G_13558
GO:0001522	pseudouridine synthesis	biological_process	10/3129	11/4664	1.35506551613934	0.0790135521298519	0.950270602005858	10	SS1G_00063,SS1G_01371,SS1G_07872,SS1G_08825,SS1G_08914,SS1G_09881,SS1G_10519,SS1G_10974,SS1G_11533,SS1G_12226	SS1G_00063,SS1G_01371,SS1G_07872,SS1G_08825,SS1G_08914,SS1G_09881,SS1G_10519,SS1G_10974,SS1G_11533,SS1G_12226
GO:0006271	DNA strand elongation involved in DNA replication	biological_process	10/3129	11/4664	1.35506551613934	0.0790135521298519	0.950270602005858	10	SS1G_00433,SS1G_00911,SS1G_01610,SS1G_03108,SS1G_06107,SS1G_08778,SS1G_11039,SS1G_11504,SS1G_12686,SS1G_13713	SS1G_00433,SS1G_00911,SS1G_01610,SS1G_03108,SS1G_06107,SS1G_08778,SS1G_11039,SS1G_11504,SS1G_12686,SS1G_13713
GO:0006606	protein import into nucleus	biological_process	10/3129	11/4664	1.35506551613934	0.0790135521298519	0.950270602005858	10	SS1G_00569,SS1G_02351,SS1G_04524,SS1G_07008,SS1G_09963,SS1G_11425,SS1G_11444,SS1G_11653,SS1G_11951,SS1G_14204	SS1G_00569,SS1G_02351,SS1G_04524,SS1G_07008,SS1G_09963,SS1G_11425,SS1G_11444,SS1G_11653,SS1G_11951,SS1G_14204
GO:0009097	isoleucine biosynthetic process	biological_process	10/3129	11/4664	1.35506551613934	0.0790135521298519	0.950270602005858	10	SS1G_03855,SS1G_03926,SS1G_06202,SS1G_06550,SS1G_06885,SS1G_08852,SS1G_08872,SS1G_12236,SS1G_13162,SS1G_14424	SS1G_03855,SS1G_03926,SS1G_06202,SS1G_06550,SS1G_06885,SS1G_08852,SS1G_08872,SS1G_12236,SS1G_13162,SS1G_14424
GO:0019856	pyrimidine nucleobase biosynthetic process	biological_process	10/3129	11/4664	1.35506551613934	0.0790135521298519	0.950270602005858	10	SS1G_00140,SS1G_01348,SS1G_03355,SS1G_04214,SS1G_04454,SS1G_04455,SS1G_08553,SS1G_10775,SS1G_12890,SS1G_14024	SS1G_00140,SS1G_01348,SS1G_03355,SS1G_04214,SS1G_04454,SS1G_04455,SS1G_08553,SS1G_10775,SS1G_12890,SS1G_14024
GO:0022616	DNA strand elongation	biological_process	10/3129	11/4664	1.35506551613934	0.0790135521298519	0.950270602005858	10	SS1G_00433,SS1G_00911,SS1G_01610,SS1G_03108,SS1G_06107,SS1G_08778,SS1G_11039,SS1G_11504,SS1G_12686,SS1G_13713	SS1G_00433,SS1G_00911,SS1G_01610,SS1G_03108,SS1G_06107,SS1G_08778,SS1G_11039,SS1G_11504,SS1G_12686,SS1G_13713
GO:0031056	regulation of histone modification	biological_process	10/3129	11/4664	1.35506551613934	0.0790135521298519	0.950270602005858	10	SS1G_01477,SS1G_02765,SS1G_03301,SS1G_04966,SS1G_07640,SS1G_11262,SS1G_11311,SS1G_12408,SS1G_13681,SS1G_14454	SS1G_01477,SS1G_02765,SS1G_03301,SS1G_04966,SS1G_07640,SS1G_11262,SS1G_11311,SS1G_12408,SS1G_13681,SS1G_14454
GO:0031506	cell wall glycoprotein biosynthetic process	biological_process	10/3129	11/4664	1.35506551613934	0.0790135521298519	0.950270602005858	10	SS1G_01063,SS1G_01429,SS1G_01442,SS1G_01741,SS1G_02807,SS1G_08480,SS1G_10384,SS1G_10575,SS1G_11441,SS1G_13993	SS1G_01063,SS1G_01429,SS1G_01442,SS1G_01741,SS1G_02807,SS1G_08480,SS1G_10384,SS1G_10575,SS1G_11441,SS1G_13993
GO:0051170	import into nucleus	biological_process	10/3129	11/4664	1.35506551613934	0.0790135521298519	0.950270602005858	10	SS1G_00569,SS1G_02351,SS1G_04524,SS1G_07008,SS1G_09963,SS1G_11425,SS1G_11444,SS1G_11653,SS1G_11951,SS1G_14204	SS1G_00569,SS1G_02351,SS1G_04524,SS1G_07008,SS1G_09963,SS1G_11425,SS1G_11444,SS1G_11653,SS1G_11951,SS1G_14204
GO:1901891	regulation of cell septum assembly	biological_process	10/3129	11/4664	1.35506551613934	0.0790135521298519	0.950270602005858	10	SS1G_00049,SS1G_02182,SS1G_02471,SS1G_04687,SS1G_05114,SS1G_07119,SS1G_07871,SS1G_11942,SS1G_13726,SS1G_14225	SS1G_00049,SS1G_02182,SS1G_02471,SS1G_04687,SS1G_05114,SS1G_07119,SS1G_07871,SS1G_11942,SS1G_13726,SS1G_14225
GO:0046483	heterocycle metabolic process	biological_process	851/3129	1238/4664	1.02461779455415	0.0793323867954917	0.950270602005858	851	SS1G_00001,SS1G_00005,SS1G_00019,SS1G_00027,SS1G_00047,SS1G_00063,SS1G_00071,SS1G_00088,SS1G_00090,SS1G_00106,SS1G_00140,SS1G_00145,SS1G_00152,SS1G_00164,SS1G_00183,SS1G_00185,SS1G_00187,SS1G_00188,SS1G_00190,SS1G_00191,SS1G_00192,SS1G_00209,SS1G_00211,SS1G_00213,SS1G_00234,SS1G_00306,SS1G_00317,SS1G_00363,SS1G_00398,SS1G_00429,SS1G_00433,SS1G_00435,SS1G_00439,SS1G_00452,SS1G_00478,SS1G_00494,SS1…	SS1G_00001,SS1G_00005,SS1G_00019,SS1G_00027,SS1G_00047,SS1G_00063,SS1G_00071,SS1G_00088,SS1G_00090,SS1G_00106,SS1G_00140,SS1G_00145,SS1G_00152,SS1G_00164,SS1G_00183,SS1G_00185,SS1G_00187,SS1G_00188,SS1G_00190,SS1G_00191,SS1G_00192,SS1G_00209,SS1G_00211,SS1G_00213,SS1G_00234,SS1G_00306,SS1G_00317,SS1G_00363,SS1G_00398,SS1G_00429,SS1G_00433,SS1G_00435,SS1G_00439,SS1G_00452,SS1G_00478,SS1G_00494,SS1…
GO:0008654	phospholipid biosynthetic process	biological_process	55/3129	73/4664	1.12303374967713	0.0803557999843842	0.950270602005858	55	SS1G_00327,SS1G_00426,SS1G_00432,SS1G_00542,SS1G_00619,SS1G_00983,SS1G_01011,SS1G_01566,SS1G_01809,SS1G_02554,SS1G_02556,SS1G_02670,SS1G_03958,SS1G_04317,SS1G_04698,SS1G_04964,SS1G_05963,SS1G_06081,SS1G_06493,SS1G_06701,SS1G_06807,SS1G_07131,SS1G_07582,SS1G_07594,SS1G_07659,SS1G_07730,SS1G_08166,SS1G_08193,SS1G_08431,SS1G_08742,SS1G_08880,SS1G_09026,SS1G_10076,SS1G_10113,SS1G_10342,SS1G_10475,SS1…	SS1G_00327,SS1G_00426,SS1G_00432,SS1G_00542,SS1G_00619,SS1G_00983,SS1G_01011,SS1G_01566,SS1G_01809,SS1G_02554,SS1G_02556,SS1G_02670,SS1G_03958,SS1G_04317,SS1G_04698,SS1G_04964,SS1G_05963,SS1G_06081,SS1G_06493,SS1G_06701,SS1G_06807,SS1G_07131,SS1G_07582,SS1G_07594,SS1G_07659,SS1G_07730,SS1G_08166,SS1G_08193,SS1G_08431,SS1G_08742,SS1G_08880,SS1G_09026,SS1G_10076,SS1G_10113,SS1G_10342,SS1G_10475,SS1…
GO:1902101	positive regulation of metaphase/anaphase transition of cell cycle	biological_process	19/3129	23/4664	1.23134214292662	0.08138528948813	0.950270602005858	19	SS1G_01093,SS1G_02017,SS1G_02200,SS1G_04536,SS1G_04687,SS1G_05727,SS1G_05822,SS1G_05910,SS1G_07049,SS1G_08077,SS1G_08759,SS1G_09762,SS1G_11050,SS1G_11263,SS1G_11690,SS1G_12092,SS1G_12178,SS1G_13261,SS1G_14257	SS1G_01093,SS1G_02017,SS1G_02200,SS1G_04536,SS1G_04687,SS1G_05727,SS1G_05822,SS1G_05910,SS1G_07049,SS1G_08077,SS1G_08759,SS1G_09762,SS1G_11050,SS1G_11263,SS1G_11690,SS1G_12092,SS1G_12178,SS1G_13261,SS1G_14257
GO:1905820	positive regulation of chromosome separation	biological_process	19/3129	23/4664	1.23134214292662	0.08138528948813	0.950270602005858	19	SS1G_01093,SS1G_02017,SS1G_02200,SS1G_04536,SS1G_04687,SS1G_05727,SS1G_05822,SS1G_05910,SS1G_07049,SS1G_08077,SS1G_08759,SS1G_09762,SS1G_11050,SS1G_11263,SS1G_11690,SS1G_12092,SS1G_12178,SS1G_13261,SS1G_14257	SS1G_01093,SS1G_02017,SS1G_02200,SS1G_04536,SS1G_04687,SS1G_05727,SS1G_05822,SS1G_05910,SS1G_07049,SS1G_08077,SS1G_08759,SS1G_09762,SS1G_11050,SS1G_11263,SS1G_11690,SS1G_12092,SS1G_12178,SS1G_13261,SS1G_14257
GO:0032879	regulation of localization	biological_process	74/3129	100/4664	1.10302333013742	0.0819906214311184	0.950270602005858	74	SS1G_00196,SS1G_00236,SS1G_00520,SS1G_00568,SS1G_00569,SS1G_00608,SS1G_00637,SS1G_00874,SS1G_01065,SS1G_01094,SS1G_01323,SS1G_01719,SS1G_01932,SS1G_02097,SS1G_02791,SS1G_02888,SS1G_02977,SS1G_02998,SS1G_03178,SS1G_03195,SS1G_03277,SS1G_03522,SS1G_03818,SS1G_03990,SS1G_04687,SS1G_04855,SS1G_05114,SS1G_05218,SS1G_05445,SS1G_05701,SS1G_05801,SS1G_06149,SS1G_06246,SS1G_06298,SS1G_06818,SS1G_06950,SS1…	SS1G_00196,SS1G_00236,SS1G_00520,SS1G_00568,SS1G_00569,SS1G_00608,SS1G_00637,SS1G_00874,SS1G_01065,SS1G_01094,SS1G_01323,SS1G_01719,SS1G_01932,SS1G_02097,SS1G_02791,SS1G_02888,SS1G_02977,SS1G_02998,SS1G_03178,SS1G_03195,SS1G_03277,SS1G_03522,SS1G_03818,SS1G_03990,SS1G_04687,SS1G_04855,SS1G_05114,SS1G_05218,SS1G_05445,SS1G_05701,SS1G_05801,SS1G_06149,SS1G_06246,SS1G_06298,SS1G_06818,SS1G_06950,SS1…
GO:0006084	acetyl-CoA metabolic process	biological_process	16/3129	19/4664	1.25521858337118	0.0839129251720285	0.950270602005858	16	SS1G_02378,SS1G_02379,SS1G_02923,SS1G_03958,SS1G_03975,SS1G_05350,SS1G_05351,SS1G_06081,SS1G_06789,SS1G_09626,SS1G_10644,SS1G_10957,SS1G_11008,SS1G_11343,SS1G_12576,SS1G_14074	SS1G_02378,SS1G_02379,SS1G_02923,SS1G_03958,SS1G_03975,SS1G_05350,SS1G_05351,SS1G_06081,SS1G_06789,SS1G_09626,SS1G_10644,SS1G_10957,SS1G_11008,SS1G_11343,SS1G_12576,SS1G_14074
GO:0006749	glutathione metabolic process	biological_process	16/3129	19/4664	1.25521858337118	0.0839129251720285	0.950270602005858	16	SS1G_02111,SS1G_02887,SS1G_05927,SS1G_06246,SS1G_07319,SS1G_07441,SS1G_07453,SS1G_10368,SS1G_10529,SS1G_10595,SS1G_10724,SS1G_10732,SS1G_10940,SS1G_11560,SS1G_12373,SS1G_14127	SS1G_02111,SS1G_02887,SS1G_05927,SS1G_06246,SS1G_07319,SS1G_07441,SS1G_07453,SS1G_10368,SS1G_10529,SS1G_10595,SS1G_10724,SS1G_10732,SS1G_10940,SS1G_11560,SS1G_12373,SS1G_14127
GO:0006754	ATP biosynthetic process	biological_process	16/3129	19/4664	1.25521858337118	0.0839129251720285	0.950270602005858	16	SS1G_01407,SS1G_01855,SS1G_03202,SS1G_05285,SS1G_05365,SS1G_07055,SS1G_07527,SS1G_07793,SS1G_07886,SS1G_07887,SS1G_09444,SS1G_10016,SS1G_12196,SS1G_12792,SS1G_13768,SS1G_20039	SS1G_01407,SS1G_01855,SS1G_03202,SS1G_05285,SS1G_05365,SS1G_07055,SS1G_07527,SS1G_07793,SS1G_07886,SS1G_07887,SS1G_09444,SS1G_10016,SS1G_12196,SS1G_12792,SS1G_13768,SS1G_20039
GO:0007051	spindle organization	biological_process	16/3129	19/4664	1.25521858337118	0.0839129251720285	0.950270602005858	16	SS1G_01433,SS1G_04687,SS1G_05238,SS1G_05324,SS1G_05874,SS1G_07164,SS1G_07596,SS1G_08608,SS1G_09763,SS1G_10207,SS1G_11444,SS1G_12081,SS1G_12092,SS1G_12553,SS1G_12669,SS1G_12975	SS1G_01433,SS1G_04687,SS1G_05238,SS1G_05324,SS1G_05874,SS1G_07164,SS1G_07596,SS1G_08608,SS1G_09763,SS1G_10207,SS1G_11444,SS1G_12081,SS1G_12092,SS1G_12553,SS1G_12669,SS1G_12975
GO:0008064	regulation of actin polymerization or depolymerization	biological_process	16/3129	19/4664	1.25521858337118	0.0839129251720285	0.950270602005858	16	SS1G_00939,SS1G_01065,SS1G_01074,SS1G_01836,SS1G_02954,SS1G_03094,SS1G_04510,SS1G_05178,SS1G_05236,SS1G_08466,SS1G_10002,SS1G_11424,SS1G_13327,SS1G_13400,SS1G_13423,SS1G_13595	SS1G_00939,SS1G_01065,SS1G_01074,SS1G_01836,SS1G_02954,SS1G_03094,SS1G_04510,SS1G_05178,SS1G_05236,SS1G_08466,SS1G_10002,SS1G_11424,SS1G_13327,SS1G_13400,SS1G_13423,SS1G_13595
GO:0030832	regulation of actin filament length	biological_process	16/3129	19/4664	1.25521858337118	0.0839129251720285	0.950270602005858	16	SS1G_00939,SS1G_01065,SS1G_01074,SS1G_01836,SS1G_02954,SS1G_03094,SS1G_04510,SS1G_05178,SS1G_05236,SS1G_08466,SS1G_10002,SS1G_11424,SS1G_13327,SS1G_13400,SS1G_13423,SS1G_13595	SS1G_00939,SS1G_01065,SS1G_01074,SS1G_01836,SS1G_02954,SS1G_03094,SS1G_04510,SS1G_05178,SS1G_05236,SS1G_08466,SS1G_10002,SS1G_11424,SS1G_13327,SS1G_13400,SS1G_13423,SS1G_13595
GO:0035967	cellular response to topologically incorrect protein	biological_process	16/3129	19/4664	1.25521858337118	0.0839129251720285	0.950270602005858	16	SS1G_03454,SS1G_04027,SS1G_04823,SS1G_04855,SS1G_04892,SS1G_07002,SS1G_07426,SS1G_07720,SS1G_08167,SS1G_10020,SS1G_10268,SS1G_10637,SS1G_11129,SS1G_11898,SS1G_12015,SS1G_12558	SS1G_03454,SS1G_04027,SS1G_04823,SS1G_04855,SS1G_04892,SS1G_07002,SS1G_07426,SS1G_07720,SS1G_08167,SS1G_10020,SS1G_10268,SS1G_10637,SS1G_11129,SS1G_11898,SS1G_12015,SS1G_12558
GO:1903311	regulation of mRNA metabolic process	biological_process	16/3129	19/4664	1.25521858337118	0.0839129251720285	0.950270602005858	16	SS1G_00152,SS1G_00439,SS1G_00560,SS1G_02977,SS1G_03277,SS1G_04016,SS1G_06958,SS1G_07770,SS1G_10790,SS1G_11611,SS1G_12129,SS1G_12459,SS1G_12527,SS1G_13978,SS1G_14233,SS1G_14448	SS1G_00152,SS1G_00439,SS1G_00560,SS1G_02977,SS1G_03277,SS1G_04016,SS1G_06958,SS1G_07770,SS1G_10790,SS1G_11611,SS1G_12129,SS1G_12459,SS1G_12527,SS1G_13978,SS1G_14233,SS1G_14448
GO:0007052	mitotic spindle organization	biological_process	13/3129	15/4664	1.29182912538617	0.0840685710471234	0.950270602005858	13	SS1G_04687,SS1G_05238,SS1G_05324,SS1G_05874,SS1G_07164,SS1G_07596,SS1G_09763,SS1G_10207,SS1G_12081,SS1G_12092,SS1G_12553,SS1G_12669,SS1G_12975	SS1G_04687,SS1G_05238,SS1G_05324,SS1G_05874,SS1G_07164,SS1G_07596,SS1G_09763,SS1G_10207,SS1G_12081,SS1G_12092,SS1G_12553,SS1G_12669,SS1G_12975
GO:0042278	purine nucleoside metabolic process	biological_process	13/3129	15/4664	1.29182912538617	0.0840685710471234	0.950270602005858	13	SS1G_00597,SS1G_01191,SS1G_01679,SS1G_02233,SS1G_03630,SS1G_05687,SS1G_06349,SS1G_10831,SS1G_11331,SS1G_11332,SS1G_11611,SS1G_12054,SS1G_13288	SS1G_00597,SS1G_01191,SS1G_01679,SS1G_02233,SS1G_03630,SS1G_05687,SS1G_06349,SS1G_10831,SS1G_11331,SS1G_11332,SS1G_11611,SS1G_12054,SS1G_13288
GO:0045185	maintenance of protein location	biological_process	13/3129	15/4664	1.29182912538617	0.0840685710471234	0.950270602005858	13	SS1G_01768,SS1G_03178,SS1G_03819,SS1G_04162,SS1G_05114,SS1G_05225,SS1G_05729,SS1G_06729,SS1G_07386,SS1G_11429,SS1G_11850,SS1G_12105,SS1G_12900	SS1G_01768,SS1G_03178,SS1G_03819,SS1G_04162,SS1G_05114,SS1G_05225,SS1G_05729,SS1G_06729,SS1G_07386,SS1G_11429,SS1G_11850,SS1G_12105,SS1G_12900
GO:0090502	RNA phosphodiester bond hydrolysis, endonucleolytic	biological_process	13/3129	15/4664	1.29182912538617	0.0840685710471234	0.950270602005858	13	SS1G_02195,SS1G_03075,SS1G_04161,SS1G_04436,SS1G_05100,SS1G_07406,SS1G_08220,SS1G_11106,SS1G_12211,SS1G_12528,SS1G_12767,SS1G_13336,SS1G_13337	SS1G_02195,SS1G_03075,SS1G_04161,SS1G_04436,SS1G_05100,SS1G_07406,SS1G_08220,SS1G_11106,SS1G_12211,SS1G_12528,SS1G_12767,SS1G_13336,SS1G_13337
GO:1902412	regulation of mitotic cytokinesis	biological_process	13/3129	15/4664	1.29182912538617	0.0840685710471234	0.950270602005858	13	SS1G_00049,SS1G_00874,SS1G_01951,SS1G_02471,SS1G_04687,SS1G_05114,SS1G_07119,SS1G_07596,SS1G_07672,SS1G_07871,SS1G_10620,SS1G_12553,SS1G_14225	SS1G_00049,SS1G_00874,SS1G_01951,SS1G_02471,SS1G_04687,SS1G_05114,SS1G_07119,SS1G_07596,SS1G_07672,SS1G_07871,SS1G_10620,SS1G_12553,SS1G_14225
GO:0042157	lipoprotein metabolic process	biological_process	27/3129	34/4664	1.18368958321584	0.0847150381017212	0.950270602005858	27	SS1G_00542,SS1G_01461,SS1G_01566,SS1G_02670,SS1G_03314,SS1G_04040,SS1G_04698,SS1G_05017,SS1G_05138,SS1G_05459,SS1G_06807,SS1G_07558,SS1G_07582,SS1G_08742,SS1G_09026,SS1G_09586,SS1G_10076,SS1G_10342,SS1G_11049,SS1G_11227,SS1G_11606,SS1G_11702,SS1G_11874,SS1G_11884,SS1G_12147,SS1G_12330,SS1G_12662	SS1G_00542,SS1G_01461,SS1G_01566,SS1G_02670,SS1G_03314,SS1G_04040,SS1G_04698,SS1G_05017,SS1G_05138,SS1G_05459,SS1G_06807,SS1G_07558,SS1G_07582,SS1G_08742,SS1G_09026,SS1G_09586,SS1G_10076,SS1G_10342,SS1G_11049,SS1G_11227,SS1G_11606,SS1G_11702,SS1G_11874,SS1G_11884,SS1G_12147,SS1G_12330,SS1G_12662
GO:1901575	organic substance catabolic process	biological_process	430/3129	618/4664	1.03712943225552	0.0849499111127677	0.950270602005858	430	SS1G_00001,SS1G_00002,SS1G_00027,SS1G_00048,SS1G_00071,SS1G_00106,SS1G_00249,SS1G_00272,SS1G_00290,SS1G_00367,SS1G_00437,SS1G_00439,SS1G_00451,SS1G_00458,SS1G_00468,SS1G_00471,SS1G_00501,SS1G_00509,SS1G_00521,SS1G_00543,SS1G_00627,SS1G_00700,SS1G_00738,SS1G_00746,SS1G_00820,SS1G_00840,SS1G_00891,SS1G_00892,SS1G_00908,SS1G_00971,SS1G_00974,SS1G_00981,SS1G_00987,SS1G_01005,SS1G_01021,SS1G_01054,SS1…	SS1G_00001,SS1G_00002,SS1G_00027,SS1G_00048,SS1G_00071,SS1G_00106,SS1G_00249,SS1G_00272,SS1G_00290,SS1G_00367,SS1G_00437,SS1G_00439,SS1G_00451,SS1G_00458,SS1G_00468,SS1G_00471,SS1G_00501,SS1G_00509,SS1G_00521,SS1G_00543,SS1G_00627,SS1G_00700,SS1G_00738,SS1G_00746,SS1G_00820,SS1G_00840,SS1G_00891,SS1G_00892,SS1G_00908,SS1G_00971,SS1G_00974,SS1G_00981,SS1G_00987,SS1G_01005,SS1G_01021,SS1G_01054,SS1…
GO:1901361	organic cyclic compound catabolic process	biological_process	97/3129	133/4664	1.08710895166968	0.0851185807973704	0.950270602005858	97	SS1G_00001,SS1G_00071,SS1G_00106,SS1G_00439,SS1G_00700,SS1G_00820,SS1G_00971,SS1G_00974,SS1G_00987,SS1G_01072,SS1G_01191,SS1G_01199,SS1G_01276,SS1G_01560,SS1G_01636,SS1G_01641,SS1G_01922,SS1G_02231,SS1G_02269,SS1G_02272,SS1G_02923,SS1G_02930,SS1G_02978,SS1G_02979,SS1G_03706,SS1G_03751,SS1G_03952,SS1G_04209,SS1G_04452,SS1G_04628,SS1G_04707,SS1G_04722,SS1G_04726,SS1G_04765,SS1G_04782,SS1G_04823,SS1…	SS1G_00001,SS1G_00071,SS1G_00106,SS1G_00439,SS1G_00700,SS1G_00820,SS1G_00971,SS1G_00974,SS1G_00987,SS1G_01072,SS1G_01191,SS1G_01199,SS1G_01276,SS1G_01560,SS1G_01636,SS1G_01641,SS1G_01922,SS1G_02231,SS1G_02269,SS1G_02272,SS1G_02923,SS1G_02930,SS1G_02978,SS1G_02979,SS1G_03706,SS1G_03751,SS1G_03952,SS1G_04209,SS1G_04452,SS1G_04628,SS1G_04707,SS1G_04722,SS1G_04726,SS1G_04765,SS1G_04782,SS1G_04823,SS1…
GO:1901607	alpha-amino acid biosynthetic process	biological_process	78/3129	106/4664	1.09683604985618	0.089193393953834	0.950270602005858	78	SS1G_00016,SS1G_00089,SS1G_00301,SS1G_00305,SS1G_00435,SS1G_00574,SS1G_00621,SS1G_00990,SS1G_01026,SS1G_01050,SS1G_01702,SS1G_01973,SS1G_02009,SS1G_02233,SS1G_02537,SS1G_02724,SS1G_03306,SS1G_03681,SS1G_03734,SS1G_03827,SS1G_03854,SS1G_03855,SS1G_03926,SS1G_03962,SS1G_04048,SS1G_04214,SS1G_04310,SS1G_04315,SS1G_04321,SS1G_04454,SS1G_04455,SS1G_04585,SS1G_04653,SS1G_04895,SS1G_05107,SS1G_06166,SS1…	SS1G_00016,SS1G_00089,SS1G_00301,SS1G_00305,SS1G_00435,SS1G_00574,SS1G_00621,SS1G_00990,SS1G_01026,SS1G_01050,SS1G_01702,SS1G_01973,SS1G_02009,SS1G_02233,SS1G_02537,SS1G_02724,SS1G_03306,SS1G_03681,SS1G_03734,SS1G_03827,SS1G_03854,SS1G_03855,SS1G_03926,SS1G_03962,SS1G_04048,SS1G_04214,SS1G_04310,SS1G_04315,SS1G_04321,SS1G_04454,SS1G_04455,SS1G_04585,SS1G_04653,SS1G_04895,SS1G_05107,SS1G_06166,SS1…
GO:0032989	cellular component morphogenesis	biological_process	24/3129	30/4664	1.19245765420262	0.0907323686048393	0.950270602005858	24	SS1G_00975,SS1G_01074,SS1G_01315,SS1G_01875,SS1G_02971,SS1G_03308,SS1G_05603,SS1G_05729,SS1G_07386,SS1G_08193,SS1G_08454,SS1G_08599,SS1G_09417,SS1G_10000,SS1G_10521,SS1G_10622,SS1G_10830,SS1G_11324,SS1G_11820,SS1G_12215,SS1G_12967,SS1G_13322,SS1G_13327,SS1G_13798	SS1G_00975,SS1G_01074,SS1G_01315,SS1G_01875,SS1G_02971,SS1G_03308,SS1G_05603,SS1G_05729,SS1G_07386,SS1G_08193,SS1G_08454,SS1G_08599,SS1G_09417,SS1G_10000,SS1G_10521,SS1G_10622,SS1G_10830,SS1G_11324,SS1G_11820,SS1G_12215,SS1G_12967,SS1G_13322,SS1G_13327,SS1G_13798
GO:1902099	regulation of metaphase/anaphase transition of cell cycle	biological_process	24/3129	30/4664	1.19245765420262	0.0907323686048393	0.950270602005858	24	SS1G_01093,SS1G_01433,SS1G_02017,SS1G_02200,SS1G_04536,SS1G_04687,SS1G_05727,SS1G_05822,SS1G_05910,SS1G_07049,SS1G_08077,SS1G_08509,SS1G_08759,SS1G_09762,SS1G_10620,SS1G_11050,SS1G_11263,SS1G_11690,SS1G_12081,SS1G_12092,SS1G_12178,SS1G_12553,SS1G_13261,SS1G_14257	SS1G_01093,SS1G_01433,SS1G_02017,SS1G_02200,SS1G_04536,SS1G_04687,SS1G_05727,SS1G_05822,SS1G_05910,SS1G_07049,SS1G_08077,SS1G_08509,SS1G_08759,SS1G_09762,SS1G_10620,SS1G_11050,SS1G_11263,SS1G_11690,SS1G_12081,SS1G_12092,SS1G_12178,SS1G_12553,SS1G_13261,SS1G_14257
GO:1905818	regulation of chromosome separation	biological_process	24/3129	30/4664	1.19245765420262	0.0907323686048393	0.950270602005858	24	SS1G_01093,SS1G_01433,SS1G_02017,SS1G_02200,SS1G_04536,SS1G_04687,SS1G_05727,SS1G_05822,SS1G_05910,SS1G_07049,SS1G_08077,SS1G_08509,SS1G_08759,SS1G_09762,SS1G_10620,SS1G_11050,SS1G_11263,SS1G_11690,SS1G_12081,SS1G_12092,SS1G_12178,SS1G_12553,SS1G_13261,SS1G_14257	SS1G_01093,SS1G_01433,SS1G_02017,SS1G_02200,SS1G_04536,SS1G_04687,SS1G_05727,SS1G_05822,SS1G_05910,SS1G_07049,SS1G_08077,SS1G_08509,SS1G_08759,SS1G_09762,SS1G_10620,SS1G_11050,SS1G_11263,SS1G_11690,SS1G_12081,SS1G_12092,SS1G_12178,SS1G_12553,SS1G_13261,SS1G_14257
GO:0001678	cellular glucose homeostasis	biological_process	6/3129	6/4664	1.49057206775328	0.0910324545318557	0.950270602005858	6	SS1G_01273,SS1G_02097,SS1G_03113,SS1G_05407,SS1G_06620,SS1G_12834	SS1G_01273,SS1G_02097,SS1G_03113,SS1G_05407,SS1G_06620,SS1G_12834
GO:0006013	mannose metabolic process	biological_process	6/3129	6/4664	1.49057206775328	0.0910324545318557	0.950270602005858	6	SS1G_01063,SS1G_04148,SS1G_04152,SS1G_04518,SS1G_08295,SS1G_09411	SS1G_01063,SS1G_04148,SS1G_04152,SS1G_04518,SS1G_08295,SS1G_09411
GO:0006103	2-oxoglutarate metabolic process	biological_process	6/3129	6/4664	1.49057206775328	0.0910324545318557	0.950270602005858	6	SS1G_00002,SS1G_03827,SS1G_05934,SS1G_10957,SS1G_11008,SS1G_14097	SS1G_00002,SS1G_03827,SS1G_05934,SS1G_10957,SS1G_11008,SS1G_14097
GO:0006751	glutathione catabolic process	biological_process	6/3129	6/4664	1.49057206775328	0.0910324545318557	0.950270602005858	6	SS1G_02111,SS1G_02887,SS1G_10529,SS1G_10940,SS1G_11560,SS1G_14127	SS1G_02111,SS1G_02887,SS1G_10529,SS1G_10940,SS1G_11560,SS1G_14127
GO:0009099	valine biosynthetic process	biological_process	6/3129	6/4664	1.49057206775328	0.0910324545318557	0.950270602005858	6	SS1G_03855,SS1G_03926,SS1G_06550,SS1G_06885,SS1G_08852,SS1G_08872	SS1G_03855,SS1G_03926,SS1G_06550,SS1G_06885,SS1G_08852,SS1G_08872
GO:0009148	pyrimidine nucleoside triphosphate biosynthetic process	biological_process	6/3129	6/4664	1.49057206775328	0.0910324545318557	0.950270602005858	6	SS1G_01679,SS1G_03716,SS1G_08456,SS1G_09611,SS1G_09708,SS1G_10546	SS1G_01679,SS1G_03716,SS1G_08456,SS1G_09611,SS1G_09708,SS1G_10546
GO:0009219	pyrimidine deoxyribonucleotide metabolic process	biological_process	6/3129	6/4664	1.49057206775328	0.0910324545318557	0.950270602005858	6	SS1G_02978,SS1G_05018,SS1G_08456,SS1G_09611,SS1G_10546,SS1G_12684	SS1G_02978,SS1G_05018,SS1G_08456,SS1G_09611,SS1G_10546,SS1G_12684
GO:0015791	polyol transport	biological_process	6/3129	6/4664	1.49057206775328	0.0910324545318557	0.950270602005858	6	SS1G_03092,SS1G_05166,SS1G_08252,SS1G_10413,SS1G_11591,SS1G_12412	SS1G_03092,SS1G_05166,SS1G_08252,SS1G_10413,SS1G_11591,SS1G_12412
GO:0021700	developmental maturation	biological_process	6/3129	6/4664	1.49057206775328	0.0910324545318557	0.950270602005858	6	SS1G_03106,SS1G_03780,SS1G_07125,SS1G_08832,SS1G_11256,SS1G_13798	SS1G_03106,SS1G_03780,SS1G_07125,SS1G_08832,SS1G_11256,SS1G_13798
GO:0032120	ascospore-type prospore membrane assembly	biological_process	6/3129	6/4664	1.49057206775328	0.0910324545318557	0.950270602005858	6	SS1G_05729,SS1G_07386,SS1G_09417,SS1G_10830,SS1G_11324,SS1G_12967	SS1G_05729,SS1G_07386,SS1G_09417,SS1G_10830,SS1G_11324,SS1G_12967
GO:0032467	positive regulation of cytokinesis	biological_process	6/3129	6/4664	1.49057206775328	0.0910324545318557	0.950270602005858	6	SS1G_00049,SS1G_02471,SS1G_04687,SS1G_05114,SS1G_05324,SS1G_12553	SS1G_00049,SS1G_02471,SS1G_04687,SS1G_05114,SS1G_05324,SS1G_12553
GO:0034314	Arp2/3 complex-mediated actin nucleation	biological_process	6/3129	6/4664	1.49057206775328	0.0910324545318557	0.950270602005858	6	SS1G_01074,SS1G_01836,SS1G_03094,SS1G_04510,SS1G_05178,SS1G_13423	SS1G_01074,SS1G_01836,SS1G_03094,SS1G_04510,SS1G_05178,SS1G_13423
GO:0042126	nitrate metabolic process	biological_process	6/3129	6/4664	1.49057206775328	0.0910324545318557	0.950270602005858	6	SS1G_01885,SS1G_04479,SS1G_05040,SS1G_08630,SS1G_09980,SS1G_12690	SS1G_01885,SS1G_04479,SS1G_05040,SS1G_08630,SS1G_09980,SS1G_12690
GO:0042128	nitrate assimilation	biological_process	6/3129	6/4664	1.49057206775328	0.0910324545318557	0.950270602005858	6	SS1G_01885,SS1G_04479,SS1G_05040,SS1G_08630,SS1G_09980,SS1G_12690	SS1G_01885,SS1G_04479,SS1G_05040,SS1G_08630,SS1G_09980,SS1G_12690
GO:0042710	biofilm formation	biological_process	6/3129	6/4664	1.49057206775328	0.0910324545318557	0.950270602005858	6	SS1G_01831,SS1G_03650,SS1G_04230,SS1G_07619,SS1G_11942,SS1G_14454	SS1G_01831,SS1G_03650,SS1G_04230,SS1G_07619,SS1G_11942,SS1G_14454
GO:0043009	chordate embryonic development	biological_process	6/3129	6/4664	1.49057206775328	0.0910324545318557	0.950270602005858	6	SS1G_02888,SS1G_04416,SS1G_06701,SS1G_07827,SS1G_09748,SS1G_11311	SS1G_02888,SS1G_04416,SS1G_06701,SS1G_07827,SS1G_09748,SS1G_11311
GO:0045834	positive regulation of lipid metabolic process	biological_process	6/3129	6/4664	1.49057206775328	0.0910324545318557	0.950270602005858	6	SS1G_02791,SS1G_03280,SS1G_05448,SS1G_07226,SS1G_10747,SS1G_13474	SS1G_02791,SS1G_03280,SS1G_05448,SS1G_07226,SS1G_10747,SS1G_13474
GO:0046785	microtubule polymerization	biological_process	6/3129	6/4664	1.49057206775328	0.0910324545318557	0.950270602005858	6	SS1G_00897,SS1G_05238,SS1G_05874,SS1G_09763,SS1G_10207,SS1G_12081	SS1G_00897,SS1G_05238,SS1G_05874,SS1G_09763,SS1G_10207,SS1G_12081
GO:0061013	regulation of mRNA catabolic process	biological_process	6/3129	6/4664	1.49057206775328	0.0910324545318557	0.950270602005858	6	SS1G_00439,SS1G_06958,SS1G_07770,SS1G_11611,SS1G_12459,SS1G_14233	SS1G_00439,SS1G_06958,SS1G_07770,SS1G_11611,SS1G_12459,SS1G_14233
GO:0070482	response to oxygen levels	biological_process	6/3129	6/4664	1.49057206775328	0.0910324545318557	0.950270602005858	6	SS1G_00027,SS1G_01847,SS1G_02791,SS1G_03280,SS1G_05661,SS1G_06246	SS1G_00027,SS1G_01847,SS1G_02791,SS1G_03280,SS1G_05661,SS1G_06246
GO:0070588	calcium ion transmembrane transport	biological_process	6/3129	6/4664	1.49057206775328	0.0910324545318557	0.950270602005858	6	SS1G_00577,SS1G_01169,SS1G_01437,SS1G_06668,SS1G_10477,SS1G_13039	SS1G_00577,SS1G_01169,SS1G_01437,SS1G_06668,SS1G_10477,SS1G_13039
GO:0071071	regulation of phospholipid biosynthetic process	biological_process	6/3129	6/4664	1.49057206775328	0.0910324545318557	0.950270602005858	6	SS1G_03280,SS1G_03718,SS1G_05448,SS1G_07226,SS1G_10540,SS1G_13474	SS1G_03280,SS1G_03718,SS1G_05448,SS1G_07226,SS1G_10540,SS1G_13474
GO:0071709	membrane assembly	biological_process	6/3129	6/4664	1.49057206775328	0.0910324545318557	0.950270602005858	6	SS1G_05729,SS1G_07386,SS1G_09417,SS1G_10830,SS1G_11324,SS1G_12967	SS1G_05729,SS1G_07386,SS1G_09417,SS1G_10830,SS1G_11324,SS1G_12967
GO:0072395	signal transduction involved in cell cycle checkpoint	biological_process	6/3129	6/4664	1.49057206775328	0.0910324545318557	0.950270602005858	6	SS1G_00874,SS1G_03024,SS1G_04996,SS1G_10620,SS1G_11138,SS1G_12179	SS1G_00874,SS1G_03024,SS1G_04996,SS1G_10620,SS1G_11138,SS1G_12179
GO:0072413	signal transduction involved in mitotic cell cycle checkpoint	biological_process	6/3129	6/4664	1.49057206775328	0.0910324545318557	0.950270602005858	6	SS1G_00874,SS1G_03024,SS1G_04996,SS1G_10620,SS1G_11138,SS1G_12179	SS1G_00874,SS1G_03024,SS1G_04996,SS1G_10620,SS1G_11138,SS1G_12179
GO:0090605	submerged biofilm formation	biological_process	6/3129	6/4664	1.49057206775328	0.0910324545318557	0.950270602005858	6	SS1G_01831,SS1G_03650,SS1G_04230,SS1G_07619,SS1G_11942,SS1G_14454	SS1G_01831,SS1G_03650,SS1G_04230,SS1G_07619,SS1G_11942,SS1G_14454
GO:1903463	regulation of mitotic cell cycle DNA replication	biological_process	6/3129	6/4664	1.49057206775328	0.0910324545318557	0.950270602005858	6	SS1G_03024,SS1G_04501,SS1G_04516,SS1G_04572,SS1G_07592,SS1G_11138	SS1G_03024,SS1G_04501,SS1G_04516,SS1G_04572,SS1G_07592,SS1G_11138
GO:0008652	cellular amino acid biosynthetic process	biological_process	87/3129	119/4664	1.08974596550029	0.0923838702504764	0.950270602005858	87	SS1G_00016,SS1G_00089,SS1G_00301,SS1G_00305,SS1G_00435,SS1G_00574,SS1G_00621,SS1G_00990,SS1G_01026,SS1G_01050,SS1G_01702,SS1G_01973,SS1G_02009,SS1G_02233,SS1G_02537,SS1G_02724,SS1G_03306,SS1G_03681,SS1G_03684,SS1G_03734,SS1G_03827,SS1G_03854,SS1G_03855,SS1G_03887,SS1G_03926,SS1G_03962,SS1G_04048,SS1G_04096,SS1G_04214,SS1G_04310,SS1G_04315,SS1G_04321,SS1G_04454,SS1G_04455,SS1G_04585,SS1G_04653,SS1…	SS1G_00016,SS1G_00089,SS1G_00301,SS1G_00305,SS1G_00435,SS1G_00574,SS1G_00621,SS1G_00990,SS1G_01026,SS1G_01050,SS1G_01702,SS1G_01973,SS1G_02009,SS1G_02233,SS1G_02537,SS1G_02724,SS1G_03306,SS1G_03681,SS1G_03684,SS1G_03734,SS1G_03827,SS1G_03854,SS1G_03855,SS1G_03887,SS1G_03926,SS1G_03962,SS1G_04048,SS1G_04096,SS1G_04214,SS1G_04310,SS1G_04315,SS1G_04321,SS1G_04454,SS1G_04455,SS1G_04585,SS1G_04653,SS1…
GO:0006664	glycolipid metabolic process	biological_process	21/3129	26/4664	1.20392359318534	0.0968443210059875	0.950270602005858	21	SS1G_00432,SS1G_00542,SS1G_01566,SS1G_02670,SS1G_04698,SS1G_06807,SS1G_07582,SS1G_08742,SS1G_09026,SS1G_10076,SS1G_10342,SS1G_11049,SS1G_11227,SS1G_11606,SS1G_11702,SS1G_11874,SS1G_11884,SS1G_11899,SS1G_12147,SS1G_12330,SS1G_12662	SS1G_00432,SS1G_00542,SS1G_01566,SS1G_02670,SS1G_04698,SS1G_06807,SS1G_07582,SS1G_08742,SS1G_09026,SS1G_10076,SS1G_10342,SS1G_11049,SS1G_11227,SS1G_11606,SS1G_11702,SS1G_11874,SS1G_11884,SS1G_11899,SS1G_12147,SS1G_12330,SS1G_12662
GO:0009247	glycolipid biosynthetic process	biological_process	21/3129	26/4664	1.20392359318534	0.0968443210059875	0.950270602005858	21	SS1G_00432,SS1G_00542,SS1G_01566,SS1G_02670,SS1G_04698,SS1G_06807,SS1G_07582,SS1G_08742,SS1G_09026,SS1G_10076,SS1G_10342,SS1G_11049,SS1G_11227,SS1G_11606,SS1G_11702,SS1G_11874,SS1G_11884,SS1G_11899,SS1G_12147,SS1G_12330,SS1G_12662	SS1G_00432,SS1G_00542,SS1G_01566,SS1G_02670,SS1G_04698,SS1G_06807,SS1G_07582,SS1G_08742,SS1G_09026,SS1G_10076,SS1G_10342,SS1G_11049,SS1G_11227,SS1G_11606,SS1G_11702,SS1G_11874,SS1G_11884,SS1G_11899,SS1G_12147,SS1G_12330,SS1G_12662
GO:0045840	positive regulation of mitotic nuclear division	biological_process	21/3129	26/4664	1.20392359318534	0.0968443210059875	0.950270602005858	21	SS1G_01093,SS1G_02017,SS1G_02200,SS1G_04536,SS1G_04687,SS1G_05114,SS1G_05254,SS1G_05822,SS1G_05910,SS1G_07049,SS1G_08077,SS1G_08759,SS1G_09762,SS1G_09897,SS1G_11050,SS1G_11263,SS1G_11690,SS1G_12092,SS1G_12178,SS1G_13261,SS1G_14257	SS1G_01093,SS1G_02017,SS1G_02200,SS1G_04536,SS1G_04687,SS1G_05114,SS1G_05254,SS1G_05822,SS1G_05910,SS1G_07049,SS1G_08077,SS1G_08759,SS1G_09762,SS1G_09897,SS1G_11050,SS1G_11263,SS1G_11690,SS1G_12092,SS1G_12178,SS1G_13261,SS1G_14257
GO:0046700	heterocycle catabolic process	biological_process	77/3129	105/4664	1.09308618301907	0.100157734725802	0.950270602005858	77	SS1G_00001,SS1G_00071,SS1G_00106,SS1G_00439,SS1G_00700,SS1G_00820,SS1G_00971,SS1G_00987,SS1G_01072,SS1G_01191,SS1G_01199,SS1G_01276,SS1G_01560,SS1G_01636,SS1G_01641,SS1G_02231,SS1G_02269,SS1G_02272,SS1G_02923,SS1G_02930,SS1G_02978,SS1G_02979,SS1G_03706,SS1G_03751,SS1G_03952,SS1G_04209,SS1G_04628,SS1G_04707,SS1G_04722,SS1G_04782,SS1G_04823,SS1G_05542,SS1G_05691,SS1G_05699,SS1G_05906,SS1G_06107,SS1…	SS1G_00001,SS1G_00071,SS1G_00106,SS1G_00439,SS1G_00700,SS1G_00820,SS1G_00971,SS1G_00987,SS1G_01072,SS1G_01191,SS1G_01199,SS1G_01276,SS1G_01560,SS1G_01636,SS1G_01641,SS1G_02231,SS1G_02269,SS1G_02272,SS1G_02923,SS1G_02930,SS1G_02978,SS1G_02979,SS1G_03706,SS1G_03751,SS1G_03952,SS1G_04209,SS1G_04628,SS1G_04707,SS1G_04722,SS1G_04782,SS1G_04823,SS1G_05542,SS1G_05691,SS1G_05699,SS1G_05906,SS1G_06107,SS1…
GO:0043436	oxoacid metabolic process	biological_process	298/3129	426/4664	1.04270064833445	0.102180953625962	0.950270602005858	298	SS1G_00001,SS1G_00002,SS1G_00016,SS1G_00048,SS1G_00089,SS1G_00187,SS1G_00188,SS1G_00290,SS1G_00301,SS1G_00305,SS1G_00372,SS1G_00435,SS1G_00437,SS1G_00464,SS1G_00574,SS1G_00621,SS1G_00638,SS1G_00687,SS1G_00738,SS1G_00795,SS1G_00861,SS1G_00908,SS1G_00990,SS1G_01026,SS1G_01050,SS1G_01105,SS1G_01191,SS1G_01273,SS1G_01294,SS1G_01397,SS1G_01438,SS1G_01478,SS1G_01589,SS1G_01657,SS1G_01661,SS1G_01683,SS1…	SS1G_00001,SS1G_00002,SS1G_00016,SS1G_00048,SS1G_00089,SS1G_00187,SS1G_00188,SS1G_00290,SS1G_00301,SS1G_00305,SS1G_00372,SS1G_00435,SS1G_00437,SS1G_00464,SS1G_00574,SS1G_00621,SS1G_00638,SS1G_00687,SS1G_00738,SS1G_00795,SS1G_00861,SS1G_00908,SS1G_00990,SS1G_01026,SS1G_01050,SS1G_01105,SS1G_01191,SS1G_01273,SS1G_01294,SS1G_01397,SS1G_01438,SS1G_01478,SS1G_01589,SS1G_01657,SS1G_01661,SS1G_01683,SS1…
GO:0110053	regulation of actin filament organization	biological_process	18/3129	22/4664	1.21955896452541	0.102769768923899	0.950270602005858	18	SS1G_00521,SS1G_00939,SS1G_01065,SS1G_01074,SS1G_01323,SS1G_01836,SS1G_02954,SS1G_03094,SS1G_04510,SS1G_05178,SS1G_05236,SS1G_08466,SS1G_10002,SS1G_11424,SS1G_13327,SS1G_13400,SS1G_13423,SS1G_13595	SS1G_00521,SS1G_00939,SS1G_01065,SS1G_01074,SS1G_01323,SS1G_01836,SS1G_02954,SS1G_03094,SS1G_04510,SS1G_05178,SS1G_05236,SS1G_08466,SS1G_10002,SS1G_11424,SS1G_13327,SS1G_13400,SS1G_13423,SS1G_13595
GO:0000819	sister chromatid segregation	biological_process	26/3129	33/4664	1.17439011398743	0.102973084718377	0.950270602005858	26	SS1G_00304,SS1G_01433,SS1G_01951,SS1G_04061,SS1G_04687,SS1G_05254,SS1G_05727,SS1G_06981,SS1G_07130,SS1G_07164,SS1G_07596,SS1G_07693,SS1G_07718,SS1G_08508,SS1G_09753,SS1G_10018,SS1G_10287,SS1G_11025,SS1G_11137,SS1G_12081,SS1G_12092,SS1G_12553,SS1G_12669,SS1G_12742,SS1G_13261,SS1G_13681	SS1G_00304,SS1G_01433,SS1G_01951,SS1G_04061,SS1G_04687,SS1G_05254,SS1G_05727,SS1G_06981,SS1G_07130,SS1G_07164,SS1G_07596,SS1G_07693,SS1G_07718,SS1G_08508,SS1G_09753,SS1G_10018,SS1G_10287,SS1G_11025,SS1G_11137,SS1G_12081,SS1G_12092,SS1G_12553,SS1G_12669,SS1G_12742,SS1G_13261,SS1G_13681
GO:0065008	regulation of biological quality	biological_process	211/3129	299/4664	1.05187527189278	0.103064556877227	0.950270602005858	211	SS1G_00048,SS1G_00201,SS1G_00376,SS1G_00429,SS1G_00439,SS1G_00454,SS1G_00549,SS1G_00577,SS1G_00583,SS1G_00646,SS1G_00802,SS1G_00874,SS1G_00939,SS1G_01065,SS1G_01074,SS1G_01144,SS1G_01169,SS1G_01198,SS1G_01273,SS1G_01323,SS1G_01437,SS1G_01566,SS1G_01599,SS1G_01768,SS1G_01836,SS1G_01885,SS1G_02097,SS1G_02121,SS1G_02182,SS1G_02276,SS1G_02372,SS1G_02387,SS1G_02594,SS1G_02611,SS1G_02717,SS1G_02769,SS1…	SS1G_00048,SS1G_00201,SS1G_00376,SS1G_00429,SS1G_00439,SS1G_00454,SS1G_00549,SS1G_00577,SS1G_00583,SS1G_00646,SS1G_00802,SS1G_00874,SS1G_00939,SS1G_01065,SS1G_01074,SS1G_01144,SS1G_01169,SS1G_01198,SS1G_01273,SS1G_01323,SS1G_01437,SS1G_01566,SS1G_01599,SS1G_01768,SS1G_01836,SS1G_01885,SS1G_02097,SS1G_02121,SS1G_02182,SS1G_02276,SS1G_02372,SS1G_02387,SS1G_02594,SS1G_02611,SS1G_02717,SS1G_02769,SS1…
GO:0007033	vacuole organization	biological_process	31/3129	40/4664	1.15519335250879	0.105408427982958	0.950270602005858	31	SS1G_00520,SS1G_00608,SS1G_00637,SS1G_00880,SS1G_01275,SS1G_01593,SS1G_03127,SS1G_03236,SS1G_03314,SS1G_03700,SS1G_05017,SS1G_05459,SS1G_06818,SS1G_07453,SS1G_07558,SS1G_07848,SS1G_07955,SS1G_09007,SS1G_09403,SS1G_09586,SS1G_10000,SS1G_10662,SS1G_11324,SS1G_11342,SS1G_11564,SS1G_11825,SS1G_12225,SS1G_12254,SS1G_13462,SS1G_14073,SS1G_14075	SS1G_00520,SS1G_00608,SS1G_00637,SS1G_00880,SS1G_01275,SS1G_01593,SS1G_03127,SS1G_03236,SS1G_03314,SS1G_03700,SS1G_05017,SS1G_05459,SS1G_06818,SS1G_07453,SS1G_07558,SS1G_07848,SS1G_07955,SS1G_09007,SS1G_09403,SS1G_09586,SS1G_10000,SS1G_10662,SS1G_11324,SS1G_11342,SS1G_11564,SS1G_11825,SS1G_12225,SS1G_12254,SS1G_13462,SS1G_14073,SS1G_14075
GO:0033045	regulation of sister chromatid segregation	biological_process	31/3129	40/4664	1.15519335250879	0.105408427982958	0.950270602005858	31	SS1G_01093,SS1G_01433,SS1G_02017,SS1G_02200,SS1G_04536,SS1G_04687,SS1G_05114,SS1G_05254,SS1G_05727,SS1G_05822,SS1G_05910,SS1G_06149,SS1G_07049,SS1G_08077,SS1G_08509,SS1G_08533,SS1G_08759,SS1G_09079,SS1G_09762,SS1G_10620,SS1G_11050,SS1G_11263,SS1G_11690,SS1G_12081,SS1G_12092,SS1G_12178,SS1G_12553,SS1G_13261,SS1G_13474,SS1G_13681,SS1G_14257	SS1G_01093,SS1G_01433,SS1G_02017,SS1G_02200,SS1G_04536,SS1G_04687,SS1G_05114,SS1G_05254,SS1G_05727,SS1G_05822,SS1G_05910,SS1G_06149,SS1G_07049,SS1G_08077,SS1G_08509,SS1G_08533,SS1G_08759,SS1G_09079,SS1G_09762,SS1G_10620,SS1G_11050,SS1G_11263,SS1G_11690,SS1G_12081,SS1G_12092,SS1G_12178,SS1G_12553,SS1G_13261,SS1G_13474,SS1G_13681,SS1G_14257
GO:0043254	regulation of protein complex assembly	biological_process	31/3129	40/4664	1.15519335250879	0.105408427982958	0.950270602005858	31	SS1G_00027,SS1G_00520,SS1G_00608,SS1G_00939,SS1G_01065,SS1G_01074,SS1G_01135,SS1G_01136,SS1G_01641,SS1G_01827,SS1G_01836,SS1G_02954,SS1G_03094,SS1G_04510,SS1G_05114,SS1G_05178,SS1G_06051,SS1G_06818,SS1G_07049,SS1G_07216,SS1G_08466,SS1G_09748,SS1G_10002,SS1G_10159,SS1G_11338,SS1G_11424,SS1G_13400,SS1G_13423,SS1G_13462,SS1G_13536,SS1G_13595	SS1G_00027,SS1G_00520,SS1G_00608,SS1G_00939,SS1G_01065,SS1G_01074,SS1G_01135,SS1G_01136,SS1G_01641,SS1G_01827,SS1G_01836,SS1G_02954,SS1G_03094,SS1G_04510,SS1G_05114,SS1G_05178,SS1G_06051,SS1G_06818,SS1G_07049,SS1G_07216,SS1G_08466,SS1G_09748,SS1G_10002,SS1G_10159,SS1G_11338,SS1G_11424,SS1G_13400,SS1G_13423,SS1G_13462,SS1G_13536,SS1G_13595
GO:0006739	NADP metabolic process	biological_process	15/3129	18/4664	1.2421433897944	0.107925777616458	0.950270602005858	15	SS1G_00709,SS1G_01844,SS1G_02837,SS1G_03575,SS1G_07188,SS1G_07325,SS1G_08408,SS1G_09058,SS1G_09870,SS1G_10246,SS1G_11433,SS1G_11843,SS1G_12647,SS1G_12886,SS1G_14456	SS1G_00709,SS1G_01844,SS1G_02837,SS1G_03575,SS1G_07188,SS1G_07325,SS1G_08408,SS1G_09058,SS1G_09870,SS1G_10246,SS1G_11433,SS1G_11843,SS1G_12647,SS1G_12886,SS1G_14456
GO:0042147	retrograde transport, endosome to Golgi	biological_process	15/3129	18/4664	1.2421433897944	0.107925777616458	0.950270602005858	15	SS1G_00742,SS1G_00999,SS1G_01875,SS1G_02532,SS1G_03558,SS1G_03620,SS1G_05898,SS1G_06750,SS1G_06784,SS1G_06818,SS1G_07386,SS1G_07433,SS1G_08390,SS1G_09417,SS1G_14444	SS1G_00742,SS1G_00999,SS1G_01875,SS1G_02532,SS1G_03558,SS1G_03620,SS1G_05898,SS1G_06750,SS1G_06784,SS1G_06818,SS1G_07386,SS1G_07433,SS1G_08390,SS1G_09417,SS1G_14444
GO:0043408	regulation of MAPK cascade	biological_process	15/3129	18/4664	1.2421433897944	0.107925777616458	0.950270602005858	15	SS1G_00528,SS1G_00637,SS1G_02450,SS1G_03171,SS1G_03429,SS1G_04018,SS1G_05661,SS1G_06016,SS1G_06950,SS1G_06958,SS1G_09965,SS1G_10394,SS1G_10502,SS1G_11311,SS1G_14233	SS1G_00528,SS1G_00637,SS1G_02450,SS1G_03171,SS1G_03429,SS1G_04018,SS1G_05661,SS1G_06016,SS1G_06950,SS1G_06958,SS1G_09965,SS1G_10394,SS1G_10502,SS1G_11311,SS1G_14233
GO:0051651	maintenance of location in cell	biological_process	15/3129	18/4664	1.2421433897944	0.107925777616458	0.950270602005858	15	SS1G_01768,SS1G_03178,SS1G_03819,SS1G_04162,SS1G_04617,SS1G_05114,SS1G_05225,SS1G_05729,SS1G_06729,SS1G_06910,SS1G_07386,SS1G_10640,SS1G_11429,SS1G_12105,SS1G_12900	SS1G_01768,SS1G_03178,SS1G_03819,SS1G_04162,SS1G_04617,SS1G_05114,SS1G_05225,SS1G_05729,SS1G_06729,SS1G_06910,SS1G_07386,SS1G_10640,SS1G_11429,SS1G_12105,SS1G_12900
GO:0006725	cellular aromatic compound metabolic process	biological_process	856/3129	1249/4664	1.02156100079808	0.107998799026208	0.950270602005858	856	SS1G_00001,SS1G_00005,SS1G_00019,SS1G_00027,SS1G_00047,SS1G_00052,SS1G_00063,SS1G_00071,SS1G_00088,SS1G_00089,SS1G_00090,SS1G_00106,SS1G_00140,SS1G_00145,SS1G_00152,SS1G_00164,SS1G_00183,SS1G_00185,SS1G_00187,SS1G_00188,SS1G_00190,SS1G_00191,SS1G_00209,SS1G_00211,SS1G_00213,SS1G_00234,SS1G_00306,SS1G_00317,SS1G_00363,SS1G_00398,SS1G_00429,SS1G_00433,SS1G_00435,SS1G_00439,SS1G_00452,SS1G_00478,SS1…	SS1G_00001,SS1G_00005,SS1G_00019,SS1G_00027,SS1G_00047,SS1G_00052,SS1G_00063,SS1G_00071,SS1G_00088,SS1G_00089,SS1G_00090,SS1G_00106,SS1G_00140,SS1G_00145,SS1G_00152,SS1G_00164,SS1G_00183,SS1G_00185,SS1G_00187,SS1G_00188,SS1G_00190,SS1G_00191,SS1G_00209,SS1G_00211,SS1G_00213,SS1G_00234,SS1G_00306,SS1G_00317,SS1G_00363,SS1G_00398,SS1G_00429,SS1G_00433,SS1G_00435,SS1G_00439,SS1G_00452,SS1G_00478,SS1…
GO:0000478	endonucleolytic cleavage involved in rRNA processing	biological_process	9/3129	10/4664	1.34151486097795	0.108823683222968	0.950270602005858	9	SS1G_03075,SS1G_04161,SS1G_04436,SS1G_05100,SS1G_07406,SS1G_08220,SS1G_11106,SS1G_12211,SS1G_12767	SS1G_03075,SS1G_04161,SS1G_04436,SS1G_05100,SS1G_07406,SS1G_08220,SS1G_11106,SS1G_12211,SS1G_12767
GO:0000479	endonucleolytic cleavage of tricistronic rRNA transcript (SSU-rRNA, 5.8S rRNA, LSU-rRNA)	biological_process	9/3129	10/4664	1.34151486097795	0.108823683222968	0.950270602005858	9	SS1G_03075,SS1G_04161,SS1G_04436,SS1G_05100,SS1G_07406,SS1G_08220,SS1G_11106,SS1G_12211,SS1G_12767	SS1G_03075,SS1G_04161,SS1G_04436,SS1G_05100,SS1G_07406,SS1G_08220,SS1G_11106,SS1G_12211,SS1G_12767
GO:0000912	assembly of actomyosin apparatus involved in cytokinesis	biological_process	9/3129	10/4664	1.34151486097795	0.108823683222968	0.950270602005858	9	SS1G_00266,SS1G_00490,SS1G_02182,SS1G_04687,SS1G_06645,SS1G_12053,SS1G_13423,SS1G_13426,SS1G_13945	SS1G_00266,SS1G_00490,SS1G_02182,SS1G_04687,SS1G_06645,SS1G_12053,SS1G_13423,SS1G_13426,SS1G_13945
GO:0000915	actomyosin contractile ring assembly	biological_process	9/3129	10/4664	1.34151486097795	0.108823683222968	0.950270602005858	9	SS1G_00266,SS1G_00490,SS1G_02182,SS1G_04687,SS1G_06645,SS1G_12053,SS1G_13423,SS1G_13426,SS1G_13945	SS1G_00266,SS1G_00490,SS1G_02182,SS1G_04687,SS1G_06645,SS1G_12053,SS1G_13423,SS1G_13426,SS1G_13945
GO:0006094	gluconeogenesis	biological_process	9/3129	10/4664	1.34151486097795	0.108823683222968	0.950270602005858	9	SS1G_02281,SS1G_02293,SS1G_06561,SS1G_10895,SS1G_11433,SS1G_12839,SS1G_14097,SS1G_14260,SS1G_14456	SS1G_02281,SS1G_02293,SS1G_06561,SS1G_10895,SS1G_11433,SS1G_12839,SS1G_14097,SS1G_14260,SS1G_14456
GO:0006207	'de novo' pyrimidine nucleobase biosynthetic process	biological_process	9/3129	10/4664	1.34151486097795	0.108823683222968	0.950270602005858	9	SS1G_00140,SS1G_01348,SS1G_04214,SS1G_04454,SS1G_04455,SS1G_08553,SS1G_10775,SS1G_12890,SS1G_14024	SS1G_00140,SS1G_01348,SS1G_04214,SS1G_04454,SS1G_04455,SS1G_08553,SS1G_10775,SS1G_12890,SS1G_14024
GO:0006891	intra-Golgi vesicle-mediated transport	biological_process	9/3129	10/4664	1.34151486097795	0.108823683222968	0.950270602005858	9	SS1G_01553,SS1G_02440,SS1G_03620,SS1G_07956,SS1G_08390,SS1G_10465,SS1G_11130,SS1G_14023,SS1G_14073	SS1G_01553,SS1G_02440,SS1G_03620,SS1G_07956,SS1G_08390,SS1G_10465,SS1G_11130,SS1G_14023,SS1G_14073
GO:0007035	vacuolar acidification	biological_process	9/3129	10/4664	1.34151486097795	0.108823683222968	0.950270602005858	9	SS1G_03179,SS1G_07558,SS1G_08505,SS1G_08580,SS1G_10240,SS1G_12196,SS1G_12213,SS1G_13536,SS1G_13993	SS1G_03179,SS1G_07558,SS1G_08505,SS1G_08580,SS1G_10240,SS1G_12196,SS1G_12213,SS1G_13536,SS1G_13993
GO:0009113	purine nucleobase biosynthetic process	biological_process	9/3129	10/4664	1.34151486097795	0.108823683222968	0.950270602005858	9	SS1G_00306,SS1G_00820,SS1G_04681,SS1G_05300,SS1G_05687,SS1G_07751,SS1G_09049,SS1G_09902,SS1G_10919	SS1G_00306,SS1G_00820,SS1G_04681,SS1G_05300,SS1G_05687,SS1G_07751,SS1G_09049,SS1G_09902,SS1G_10919
GO:0016078	tRNA catabolic process	biological_process	9/3129	10/4664	1.34151486097795	0.108823683222968	0.950270602005858	9	SS1G_00987,SS1G_01560,SS1G_03952,SS1G_09279,SS1G_10804,SS1G_11882,SS1G_12042,SS1G_13164,SS1G_13558	SS1G_00987,SS1G_01560,SS1G_03952,SS1G_09279,SS1G_10804,SS1G_11882,SS1G_12042,SS1G_13164,SS1G_13558
GO:0019319	hexose biosynthetic process	biological_process	9/3129	10/4664	1.34151486097795	0.108823683222968	0.950270602005858	9	SS1G_02281,SS1G_02293,SS1G_06561,SS1G_10895,SS1G_11433,SS1G_12839,SS1G_14097,SS1G_14260,SS1G_14456	SS1G_02281,SS1G_02293,SS1G_06561,SS1G_10895,SS1G_11433,SS1G_12839,SS1G_14097,SS1G_14260,SS1G_14456
GO:0019627	urea metabolic process	biological_process	9/3129	10/4664	1.34151486097795	0.108823683222968	0.950270602005858	9	SS1G_03962,SS1G_04454,SS1G_04455,SS1G_04653,SS1G_05098,SS1G_05795,SS1G_08553,SS1G_10630,SS1G_11277	SS1G_03962,SS1G_04454,SS1G_04455,SS1G_04653,SS1G_05098,SS1G_05795,SS1G_08553,SS1G_10630,SS1G_11277
GO:0031321	ascospore-type prospore assembly	biological_process	9/3129	10/4664	1.34151486097795	0.108823683222968	0.950270602005858	9	SS1G_00975,SS1G_05729,SS1G_07386,SS1G_08193,SS1G_09417,SS1G_10830,SS1G_11324,SS1G_11820,SS1G_12967	SS1G_00975,SS1G_05729,SS1G_07386,SS1G_08193,SS1G_09417,SS1G_10830,SS1G_11324,SS1G_11820,SS1G_12967
GO:0032955	regulation of division septum assembly	biological_process	9/3129	10/4664	1.34151486097795	0.108823683222968	0.950270602005858	9	SS1G_00049,SS1G_02182,SS1G_04687,SS1G_05114,SS1G_07119,SS1G_07871,SS1G_11942,SS1G_13726,SS1G_14225	SS1G_00049,SS1G_02182,SS1G_04687,SS1G_05114,SS1G_07119,SS1G_07871,SS1G_11942,SS1G_13726,SS1G_14225
GO:0043244	regulation of protein complex disassembly	biological_process	9/3129	10/4664	1.34151486097795	0.108823683222968	0.950270602005858	9	SS1G_00220,SS1G_01847,SS1G_01874,SS1G_03527,SS1G_05236,SS1G_05859,SS1G_10002,SS1G_13327,SS1G_13400	SS1G_00220,SS1G_01847,SS1G_01874,SS1G_03527,SS1G_05236,SS1G_05859,SS1G_10002,SS1G_13327,SS1G_13400
GO:0043633	polyadenylation-dependent RNA catabolic process	biological_process	9/3129	10/4664	1.34151486097795	0.108823683222968	0.950270602005858	9	SS1G_00987,SS1G_01560,SS1G_03952,SS1G_09279,SS1G_10804,SS1G_11882,SS1G_12042,SS1G_13164,SS1G_13558	SS1G_00987,SS1G_01560,SS1G_03952,SS1G_09279,SS1G_10804,SS1G_11882,SS1G_12042,SS1G_13164,SS1G_13558
GO:0043634	polyadenylation-dependent ncRNA catabolic process	biological_process	9/3129	10/4664	1.34151486097795	0.108823683222968	0.950270602005858	9	SS1G_00987,SS1G_01560,SS1G_03952,SS1G_09279,SS1G_10804,SS1G_11882,SS1G_12042,SS1G_13164,SS1G_13558	SS1G_00987,SS1G_01560,SS1G_03952,SS1G_09279,SS1G_10804,SS1G_11882,SS1G_12042,SS1G_13164,SS1G_13558
GO:0045839	negative regulation of mitotic nuclear division	biological_process	9/3129	10/4664	1.34151486097795	0.108823683222968	0.950270602005858	9	SS1G_00521,SS1G_01433,SS1G_08509,SS1G_10620,SS1G_12081,SS1G_12333,SS1G_12553,SS1G_13474,SS1G_13681	SS1G_00521,SS1G_01433,SS1G_08509,SS1G_10620,SS1G_12081,SS1G_12333,SS1G_12553,SS1G_13474,SS1G_13681
GO:0045851	pH reduction	biological_process	9/3129	10/4664	1.34151486097795	0.108823683222968	0.950270602005858	9	SS1G_03179,SS1G_07558,SS1G_08505,SS1G_08580,SS1G_10240,SS1G_12196,SS1G_12213,SS1G_13536,SS1G_13993	SS1G_03179,SS1G_07558,SS1G_08505,SS1G_08580,SS1G_10240,SS1G_12196,SS1G_12213,SS1G_13536,SS1G_13993
GO:0046890	regulation of lipid biosynthetic process	biological_process	9/3129	10/4664	1.34151486097795	0.108823683222968	0.950270602005858	9	SS1G_02791,SS1G_03280,SS1G_03718,SS1G_05448,SS1G_07226,SS1G_10268,SS1G_10535,SS1G_10540,SS1G_13474	SS1G_02791,SS1G_03280,SS1G_03718,SS1G_05448,SS1G_07226,SS1G_10268,SS1G_10535,SS1G_10540,SS1G_13474
GO:0051452	intracellular pH reduction	biological_process	9/3129	10/4664	1.34151486097795	0.108823683222968	0.950270602005858	9	SS1G_03179,SS1G_07558,SS1G_08505,SS1G_08580,SS1G_10240,SS1G_12196,SS1G_12213,SS1G_13536,SS1G_13993	SS1G_03179,SS1G_07558,SS1G_08505,SS1G_08580,SS1G_10240,SS1G_12196,SS1G_12213,SS1G_13536,SS1G_13993
GO:0070481	nuclear-transcribed mRNA catabolic process, non-stop decay	biological_process	9/3129	10/4664	1.34151486097795	0.108823683222968	0.950270602005858	9	SS1G_00987,SS1G_01560,SS1G_09279,SS1G_09602,SS1G_10804,SS1G_11456,SS1G_11868,SS1G_12042,SS1G_13558	SS1G_00987,SS1G_01560,SS1G_09279,SS1G_09602,SS1G_10804,SS1G_11456,SS1G_11868,SS1G_12042,SS1G_13558
GO:0072359	circulatory system development	biological_process	9/3129	10/4664	1.34151486097795	0.108823683222968	0.950270602005858	9	SS1G_01048,SS1G_02888,SS1G_05642,SS1G_05661,SS1G_06246,SS1G_11848,SS1G_12031,SS1G_12232,SS1G_13041	SS1G_01048,SS1G_02888,SS1G_05642,SS1G_05661,SS1G_06246,SS1G_11848,SS1G_12031,SS1G_12232,SS1G_13041
GO:0097502	mannosylation	biological_process	9/3129	10/4664	1.34151486097795	0.108823683222968	0.950270602005858	9	SS1G_01831,SS1G_02803,SS1G_02807,SS1G_04027,SS1G_06807,SS1G_09960,SS1G_10575,SS1G_11441,SS1G_12662	SS1G_01831,SS1G_02803,SS1G_02807,SS1G_04027,SS1G_06807,SS1G_09960,SS1G_10575,SS1G_11441,SS1G_12662
GO:0098662	inorganic cation transmembrane transport	biological_process	48/3129	64/4664	1.11792905081496	0.109106641494623	0.950270602005858	48	SS1G_00577,SS1G_00910,SS1G_01169,SS1G_01407,SS1G_01437,SS1G_01642,SS1G_01855,SS1G_03179,SS1G_03202,SS1G_03787,SS1G_04614,SS1G_05285,SS1G_05288,SS1G_05365,SS1G_05582,SS1G_05589,SS1G_05661,SS1G_05817,SS1G_05825,SS1G_06485,SS1G_06668,SS1G_06998,SS1G_07055,SS1G_07527,SS1G_07793,SS1G_07886,SS1G_07887,SS1G_07954,SS1G_08505,SS1G_08832,SS1G_09058,SS1G_09444,SS1G_10016,SS1G_10240,SS1G_10477,SS1G_10576,SS1…	SS1G_00577,SS1G_00910,SS1G_01169,SS1G_01407,SS1G_01437,SS1G_01642,SS1G_01855,SS1G_03179,SS1G_03202,SS1G_03787,SS1G_04614,SS1G_05285,SS1G_05288,SS1G_05365,SS1G_05582,SS1G_05589,SS1G_05661,SS1G_05817,SS1G_05825,SS1G_06485,SS1G_06668,SS1G_06998,SS1G_07055,SS1G_07527,SS1G_07793,SS1G_07886,SS1G_07887,SS1G_07954,SS1G_08505,SS1G_08832,SS1G_09058,SS1G_09444,SS1G_10016,SS1G_10240,SS1G_10477,SS1G_10576,SS1…
GO:0006406	mRNA export from nucleus	biological_process	12/3129	14/4664	1.27763320093138	0.111022461670451	0.950270602005858	12	SS1G_01104,SS1G_01580,SS1G_03313,SS1G_04907,SS1G_05270,SS1G_05906,SS1G_06756,SS1G_07720,SS1G_09132,SS1G_10552,SS1G_11425,SS1G_13464	SS1G_01104,SS1G_01580,SS1G_03313,SS1G_04907,SS1G_05270,SS1G_05906,SS1G_06756,SS1G_07720,SS1G_09132,SS1G_10552,SS1G_11425,SS1G_13464
GO:0006893	Golgi to plasma membrane transport	biological_process	12/3129	14/4664	1.27763320093138	0.111022461670451	0.950270602005858	12	SS1G_01115,SS1G_02593,SS1G_05603,SS1G_06050,SS1G_07434,SS1G_08418,SS1G_08481,SS1G_08732,SS1G_11718,SS1G_11752,SS1G_11898,SS1G_13059	SS1G_01115,SS1G_02593,SS1G_05603,SS1G_06050,SS1G_07434,SS1G_08418,SS1G_08481,SS1G_08732,SS1G_11718,SS1G_11752,SS1G_11898,SS1G_13059
GO:0007096	regulation of exit from mitosis	biological_process	12/3129	14/4664	1.27763320093138	0.111022461670451	0.950270602005858	12	SS1G_00049,SS1G_00521,SS1G_00637,SS1G_02471,SS1G_04687,SS1G_05114,SS1G_07119,SS1G_07871,SS1G_08533,SS1G_12333,SS1G_12669,SS1G_14225	SS1G_00049,SS1G_00521,SS1G_00637,SS1G_02471,SS1G_04687,SS1G_05114,SS1G_07119,SS1G_07871,SS1G_08533,SS1G_12333,SS1G_12669,SS1G_14225
GO:0034661	ncRNA catabolic process	biological_process	12/3129	14/4664	1.27763320093138	0.111022461670451	0.950270602005858	12	SS1G_00987,SS1G_01560,SS1G_01641,SS1G_03952,SS1G_09279,SS1G_09602,SS1G_10804,SS1G_11882,SS1G_12042,SS1G_13164,SS1G_13558,SS1G_14053	SS1G_00987,SS1G_01560,SS1G_01641,SS1G_03952,SS1G_09279,SS1G_09602,SS1G_10804,SS1G_11882,SS1G_12042,SS1G_13164,SS1G_13558,SS1G_14053
GO:0051784	negative regulation of nuclear division	biological_process	12/3129	14/4664	1.27763320093138	0.111022461670451	0.950270602005858	12	SS1G_00521,SS1G_01433,SS1G_05802,SS1G_05823,SS1G_08509,SS1G_10620,SS1G_11798,SS1G_12081,SS1G_12333,SS1G_12553,SS1G_13474,SS1G_13681	SS1G_00521,SS1G_01433,SS1G_05802,SS1G_05823,SS1G_08509,SS1G_10620,SS1G_11798,SS1G_12081,SS1G_12333,SS1G_12553,SS1G_13474,SS1G_13681
GO:0071427	mRNA-containing ribonucleoprotein complex export from nucleus	biological_process	12/3129	14/4664	1.27763320093138	0.111022461670451	0.950270602005858	12	SS1G_01104,SS1G_01580,SS1G_03313,SS1G_04907,SS1G_05270,SS1G_05906,SS1G_06756,SS1G_07720,SS1G_09132,SS1G_10552,SS1G_11425,SS1G_13464	SS1G_01104,SS1G_01580,SS1G_03313,SS1G_04907,SS1G_05270,SS1G_05906,SS1G_06756,SS1G_07720,SS1G_09132,SS1G_10552,SS1G_11425,SS1G_13464
GO:0022406	membrane docking	biological_process	23/3129	29/4664	1.1821778468388	0.111172497110265	0.950270602005858	23	SS1G_00196,SS1G_00431,SS1G_00520,SS1G_00608,SS1G_00975,SS1G_03236,SS1G_04234,SS1G_04953,SS1G_06050,SS1G_06139,SS1G_08247,SS1G_08463,SS1G_08732,SS1G_09664,SS1G_09669,SS1G_10000,SS1G_10640,SS1G_11437,SS1G_12967,SS1G_13059,SS1G_13462,SS1G_13543,SS1G_14075	SS1G_00196,SS1G_00431,SS1G_00520,SS1G_00608,SS1G_00975,SS1G_03236,SS1G_04234,SS1G_04953,SS1G_06050,SS1G_06139,SS1G_08247,SS1G_08463,SS1G_08732,SS1G_09664,SS1G_09669,SS1G_10000,SS1G_10640,SS1G_11437,SS1G_12967,SS1G_13059,SS1G_13462,SS1G_13543,SS1G_14075
GO:0043902	positive regulation of multi-organism process	biological_process	23/3129	29/4664	1.1821778468388	0.111172497110265	0.950270602005858	23	SS1G_00152,SS1G_00606,SS1G_02532,SS1G_02971,SS1G_03194,SS1G_06094,SS1G_06907,SS1G_06950,SS1G_07672,SS1G_08454,SS1G_08876,SS1G_10792,SS1G_11081,SS1G_11299,SS1G_11324,SS1G_11636,SS1G_11812,SS1G_11942,SS1G_12459,SS1G_12567,SS1G_13726,SS1G_14454,SS1G_14455	SS1G_00152,SS1G_00606,SS1G_02532,SS1G_02971,SS1G_03194,SS1G_06094,SS1G_06907,SS1G_06950,SS1G_07672,SS1G_08454,SS1G_08876,SS1G_10792,SS1G_11081,SS1G_11299,SS1G_11324,SS1G_11636,SS1G_11812,SS1G_11942,SS1G_12459,SS1G_12567,SS1G_13726,SS1G_14454,SS1G_14455
GO:0070646	protein modification by small protein removal	biological_process	23/3129	29/4664	1.1821778468388	0.111172497110265	0.950270602005858	23	SS1G_01104,SS1G_01394,SS1G_01435,SS1G_02765,SS1G_04855,SS1G_05177,SS1G_05632,SS1G_05822,SS1G_06489,SS1G_07002,SS1G_07219,SS1G_08172,SS1G_09415,SS1G_09583,SS1G_09687,SS1G_10009,SS1G_10046,SS1G_11284,SS1G_12015,SS1G_12175,SS1G_12557,SS1G_13584,SS1G_13763	SS1G_01104,SS1G_01394,SS1G_01435,SS1G_02765,SS1G_04855,SS1G_05177,SS1G_05632,SS1G_05822,SS1G_06489,SS1G_07002,SS1G_07219,SS1G_08172,SS1G_09415,SS1G_09583,SS1G_09687,SS1G_10009,SS1G_10046,SS1G_11284,SS1G_12015,SS1G_12175,SS1G_12557,SS1G_13584,SS1G_13763
GO:0140056	organelle localization by membrane tethering	biological_process	23/3129	29/4664	1.1821778468388	0.111172497110265	0.950270602005858	23	SS1G_00196,SS1G_00431,SS1G_00520,SS1G_00608,SS1G_00975,SS1G_03236,SS1G_04234,SS1G_04953,SS1G_06050,SS1G_06139,SS1G_08247,SS1G_08463,SS1G_08732,SS1G_09664,SS1G_09669,SS1G_10000,SS1G_10640,SS1G_11437,SS1G_12967,SS1G_13059,SS1G_13462,SS1G_13543,SS1G_14075	SS1G_00196,SS1G_00431,SS1G_00520,SS1G_00608,SS1G_00975,SS1G_03236,SS1G_04234,SS1G_04953,SS1G_06050,SS1G_06139,SS1G_08247,SS1G_08463,SS1G_08732,SS1G_09664,SS1G_09669,SS1G_10000,SS1G_10640,SS1G_11437,SS1G_12967,SS1G_13059,SS1G_13462,SS1G_13543,SS1G_14075
GO:0046474	glycerophospholipid biosynthetic process	biological_process	43/3129	57/4664	1.12446664760335	0.111799320899705	0.950270602005858	43	SS1G_00426,SS1G_00542,SS1G_00619,SS1G_00983,SS1G_01566,SS1G_01809,SS1G_02554,SS1G_02556,SS1G_02670,SS1G_04317,SS1G_04698,SS1G_04964,SS1G_05963,SS1G_06493,SS1G_06701,SS1G_06807,SS1G_07131,SS1G_07582,SS1G_07594,SS1G_08166,SS1G_08193,SS1G_08431,SS1G_08742,SS1G_08880,SS1G_09026,SS1G_10076,SS1G_10342,SS1G_10475,SS1G_10548,SS1G_11012,SS1G_11049,SS1G_11227,SS1G_11324,SS1G_11606,SS1G_11702,SS1G_11874,SS1…	SS1G_00426,SS1G_00542,SS1G_00619,SS1G_00983,SS1G_01566,SS1G_01809,SS1G_02554,SS1G_02556,SS1G_02670,SS1G_04317,SS1G_04698,SS1G_04964,SS1G_05963,SS1G_06493,SS1G_06701,SS1G_06807,SS1G_07131,SS1G_07582,SS1G_07594,SS1G_08166,SS1G_08193,SS1G_08431,SS1G_08742,SS1G_08880,SS1G_09026,SS1G_10076,SS1G_10342,SS1G_10475,SS1G_10548,SS1G_11012,SS1G_11049,SS1G_11227,SS1G_11324,SS1G_11606,SS1G_11702,SS1G_11874,SS1…
GO:0006464	cellular protein modification process	biological_process	251/3129	358/4664	1.04506589107841	0.112889910444731	0.950270602005858	251	SS1G_00027,SS1G_00047,SS1G_00052,SS1G_00059,SS1G_00098,SS1G_00114,SS1G_00169,SS1G_00212,SS1G_00234,SS1G_00521,SS1G_00528,SS1G_00542,SS1G_00543,SS1G_00560,SS1G_00606,SS1G_00637,SS1G_00643,SS1G_01063,SS1G_01064,SS1G_01093,SS1G_01104,SS1G_01186,SS1G_01266,SS1G_01372,SS1G_01394,SS1G_01429,SS1G_01433,SS1G_01435,SS1G_01461,SS1G_01477,SS1G_01566,SS1G_01580,SS1G_01614,SS1G_01741,SS1G_01769,SS1G_01831,SS1…	SS1G_00027,SS1G_00047,SS1G_00052,SS1G_00059,SS1G_00098,SS1G_00114,SS1G_00169,SS1G_00212,SS1G_00234,SS1G_00521,SS1G_00528,SS1G_00542,SS1G_00543,SS1G_00560,SS1G_00606,SS1G_00637,SS1G_00643,SS1G_01063,SS1G_01064,SS1G_01093,SS1G_01104,SS1G_01186,SS1G_01266,SS1G_01372,SS1G_01394,SS1G_01429,SS1G_01433,SS1G_01435,SS1G_01461,SS1G_01477,SS1G_01566,SS1G_01580,SS1G_01614,SS1G_01741,SS1G_01769,SS1G_01831,SS1…
GO:0036211	protein modification process	biological_process	251/3129	358/4664	1.04506589107841	0.112889910444731	0.950270602005858	251	SS1G_00027,SS1G_00047,SS1G_00052,SS1G_00059,SS1G_00098,SS1G_00114,SS1G_00169,SS1G_00212,SS1G_00234,SS1G_00521,SS1G_00528,SS1G_00542,SS1G_00543,SS1G_00560,SS1G_00606,SS1G_00637,SS1G_00643,SS1G_01063,SS1G_01064,SS1G_01093,SS1G_01104,SS1G_01186,SS1G_01266,SS1G_01372,SS1G_01394,SS1G_01429,SS1G_01433,SS1G_01435,SS1G_01461,SS1G_01477,SS1G_01566,SS1G_01580,SS1G_01614,SS1G_01741,SS1G_01769,SS1G_01831,SS1…	SS1G_00027,SS1G_00047,SS1G_00052,SS1G_00059,SS1G_00098,SS1G_00114,SS1G_00169,SS1G_00212,SS1G_00234,SS1G_00521,SS1G_00528,SS1G_00542,SS1G_00543,SS1G_00560,SS1G_00606,SS1G_00637,SS1G_00643,SS1G_01063,SS1G_01064,SS1G_01093,SS1G_01104,SS1G_01186,SS1G_01266,SS1G_01372,SS1G_01394,SS1G_01429,SS1G_01433,SS1G_01435,SS1G_01461,SS1G_01477,SS1G_01566,SS1G_01580,SS1G_01614,SS1G_01741,SS1G_01769,SS1G_01831,SS1…
GO:0031123	RNA 3'-end processing	biological_process	28/3129	36/4664	1.15933383047477	0.114481682248314	0.950270602005858	28	SS1G_00152,SS1G_00987,SS1G_01560,SS1G_01626,SS1G_03445,SS1G_04209,SS1G_04966,SS1G_05474,SS1G_06051,SS1G_06756,SS1G_07883,SS1G_08284,SS1G_08287,SS1G_09279,SS1G_09907,SS1G_10159,SS1G_10804,SS1G_11882,SS1G_12042,SS1G_12211,SS1G_12256,SS1G_12483,SS1G_12528,SS1G_12538,SS1G_13164,SS1G_13337,SS1G_13558,SS1G_13568	SS1G_00152,SS1G_00987,SS1G_01560,SS1G_01626,SS1G_03445,SS1G_04209,SS1G_04966,SS1G_05474,SS1G_06051,SS1G_06756,SS1G_07883,SS1G_08284,SS1G_08287,SS1G_09279,SS1G_09907,SS1G_10159,SS1G_10804,SS1G_11882,SS1G_12042,SS1G_12211,SS1G_12256,SS1G_12483,SS1G_12528,SS1G_12538,SS1G_13164,SS1G_13337,SS1G_13558,SS1G_13568
GO:0006261	DNA-dependent DNA replication	biological_process	45/3129	60/4664	1.11792905081496	0.118694022348927	0.950270602005858	45	SS1G_00433,SS1G_00565,SS1G_00630,SS1G_00808,SS1G_00911,SS1G_01022,SS1G_01278,SS1G_01606,SS1G_01610,SS1G_03024,SS1G_03108,SS1G_03587,SS1G_04432,SS1G_04501,SS1G_04516,SS1G_05217,SS1G_05603,SS1G_06107,SS1G_06591,SS1G_06656,SS1G_06782,SS1G_07216,SS1G_07673,SS1G_08173,SS1G_08778,SS1G_08935,SS1G_09894,SS1G_09927,SS1G_10275,SS1G_11039,SS1G_11138,SS1G_11392,SS1G_11455,SS1G_11504,SS1G_11593,SS1G_12553,SS1…	SS1G_00433,SS1G_00565,SS1G_00630,SS1G_00808,SS1G_00911,SS1G_01022,SS1G_01278,SS1G_01606,SS1G_01610,SS1G_03024,SS1G_03108,SS1G_03587,SS1G_04432,SS1G_04501,SS1G_04516,SS1G_05217,SS1G_05603,SS1G_06107,SS1G_06591,SS1G_06656,SS1G_06782,SS1G_07216,SS1G_07673,SS1G_08173,SS1G_08778,SS1G_08935,SS1G_09894,SS1G_09927,SS1G_10275,SS1G_11039,SS1G_11138,SS1G_11392,SS1G_11455,SS1G_11504,SS1G_11593,SS1G_12553,SS1…
GO:0030866	cortical actin cytoskeleton organization	biological_process	20/3129	25/4664	1.19245765420262	0.119859909158478	0.950270602005858	20	SS1G_00266,SS1G_00490,SS1G_01065,SS1G_01549,SS1G_01836,SS1G_02182,SS1G_03094,SS1G_04510,SS1G_04687,SS1G_05225,SS1G_06645,SS1G_07203,SS1G_08265,SS1G_09103,SS1G_10980,SS1G_12053,SS1G_12900,SS1G_13423,SS1G_13426,SS1G_13945	SS1G_00266,SS1G_00490,SS1G_01065,SS1G_01549,SS1G_01836,SS1G_02182,SS1G_03094,SS1G_04510,SS1G_04687,SS1G_05225,SS1G_06645,SS1G_07203,SS1G_08265,SS1G_09103,SS1G_10980,SS1G_12053,SS1G_12900,SS1G_13423,SS1G_13426,SS1G_13945
GO:0042327	positive regulation of phosphorylation	biological_process	20/3129	25/4664	1.19245765420262	0.119859909158478	0.950270602005858	20	SS1G_00059,SS1G_00637,SS1G_01266,SS1G_02450,SS1G_02954,SS1G_03429,SS1G_03731,SS1G_04516,SS1G_04651,SS1G_04966,SS1G_05643,SS1G_05661,SS1G_06656,SS1G_10394,SS1G_10502,SS1G_11311,SS1G_12848,SS1G_12857,SS1G_13183,SS1G_14225	SS1G_00059,SS1G_00637,SS1G_01266,SS1G_02450,SS1G_02954,SS1G_03429,SS1G_03731,SS1G_04516,SS1G_04651,SS1G_04966,SS1G_05643,SS1G_05661,SS1G_06656,SS1G_10394,SS1G_10502,SS1G_11311,SS1G_12848,SS1G_12857,SS1G_13183,SS1G_14225
GO:0062033	positive regulation of mitotic sister chromatid segregation	biological_process	20/3129	25/4664	1.19245765420262	0.119859909158478	0.950270602005858	20	SS1G_01093,SS1G_02017,SS1G_02200,SS1G_04536,SS1G_04687,SS1G_05114,SS1G_05254,SS1G_05822,SS1G_05910,SS1G_07049,SS1G_08077,SS1G_08759,SS1G_09762,SS1G_11050,SS1G_11263,SS1G_11690,SS1G_12092,SS1G_12178,SS1G_13261,SS1G_14257	SS1G_01093,SS1G_02017,SS1G_02200,SS1G_04536,SS1G_04687,SS1G_05114,SS1G_05254,SS1G_05822,SS1G_05910,SS1G_07049,SS1G_08077,SS1G_08759,SS1G_09762,SS1G_11050,SS1G_11263,SS1G_11690,SS1G_12092,SS1G_12178,SS1G_13261,SS1G_14257
GO:0016052	carbohydrate catabolic process	biological_process	134/3129	188/4664	1.06242902701563	0.120656992187332	0.950270602005858	134	SS1G_00249,SS1G_00451,SS1G_00458,SS1G_00468,SS1G_00471,SS1G_00501,SS1G_00509,SS1G_00738,SS1G_00746,SS1G_00891,SS1G_00892,SS1G_00981,SS1G_01005,SS1G_01021,SS1G_01105,SS1G_01131,SS1G_01216,SS1G_01273,SS1G_01422,SS1G_01493,SS1G_01500,SS1G_01572,SS1G_01776,SS1G_01800,SS1G_01828,SS1G_01833,SS1G_01844,SS1G_02334,SS1G_02369,SS1G_02399,SS1G_02462,SS1G_03255,SS1G_03286,SS1G_03385,SS1G_03386,SS1G_03387,SS1…	SS1G_00249,SS1G_00451,SS1G_00458,SS1G_00468,SS1G_00471,SS1G_00501,SS1G_00509,SS1G_00738,SS1G_00746,SS1G_00891,SS1G_00892,SS1G_00981,SS1G_01005,SS1G_01021,SS1G_01105,SS1G_01131,SS1G_01216,SS1G_01273,SS1G_01422,SS1G_01493,SS1G_01500,SS1G_01572,SS1G_01776,SS1G_01800,SS1G_01828,SS1G_01833,SS1G_01844,SS1G_02334,SS1G_02369,SS1G_02399,SS1G_02462,SS1G_03255,SS1G_03286,SS1G_03385,SS1G_03386,SS1G_03387,SS1…
GO:0048869	cellular developmental process	biological_process	107/3129	149/4664	1.07041081375571	0.122560323444168	0.950270602005858	107	SS1G_00052,SS1G_00580,SS1G_00606,SS1G_00644,SS1G_00646,SS1G_00862,SS1G_00975,SS1G_01065,SS1G_01074,SS1G_01124,SS1G_01195,SS1G_01315,SS1G_01317,SS1G_01608,SS1G_01809,SS1G_01875,SS1G_02036,SS1G_02779,SS1G_02784,SS1G_02888,SS1G_02971,SS1G_02992,SS1G_03106,SS1G_03171,SS1G_03226,SS1G_03308,SS1G_03780,SS1G_03857,SS1G_04630,SS1G_04697,SS1G_04782,SS1G_04810,SS1G_04964,SS1G_05040,SS1G_05147,SS1G_05254,SS1…	SS1G_00052,SS1G_00580,SS1G_00606,SS1G_00644,SS1G_00646,SS1G_00862,SS1G_00975,SS1G_01065,SS1G_01074,SS1G_01124,SS1G_01195,SS1G_01315,SS1G_01317,SS1G_01608,SS1G_01809,SS1G_01875,SS1G_02036,SS1G_02779,SS1G_02784,SS1G_02888,SS1G_02971,SS1G_02992,SS1G_03106,SS1G_03171,SS1G_03226,SS1G_03308,SS1G_03780,SS1G_03857,SS1G_04630,SS1G_04697,SS1G_04782,SS1G_04810,SS1G_04964,SS1G_05040,SS1G_05147,SS1G_05254,SS1…
GO:0032880	regulation of protein localization	biological_process	35/3129	46/4664	1.13413092111662	0.12411316150733	0.950270602005858	35	SS1G_00236,SS1G_00569,SS1G_00637,SS1G_00874,SS1G_01065,SS1G_01719,SS1G_02097,SS1G_02977,SS1G_03178,SS1G_03195,SS1G_03277,SS1G_04687,SS1G_05114,SS1G_06149,SS1G_06818,SS1G_06950,SS1G_07226,SS1G_08533,SS1G_08760,SS1G_09079,SS1G_09511,SS1G_09583,SS1G_10171,SS1G_10552,SS1G_11311,SS1G_11345,SS1G_11393,SS1G_11718,SS1G_12031,SS1G_12553,SS1G_13122,SS1G_13462,SS1G_13681,SS1G_13726,SS1G_13978	SS1G_00236,SS1G_00569,SS1G_00637,SS1G_00874,SS1G_01065,SS1G_01719,SS1G_02097,SS1G_02977,SS1G_03178,SS1G_03195,SS1G_03277,SS1G_04687,SS1G_05114,SS1G_06149,SS1G_06818,SS1G_06950,SS1G_07226,SS1G_08533,SS1G_08760,SS1G_09079,SS1G_09511,SS1G_09583,SS1G_10171,SS1G_10552,SS1G_11311,SS1G_11345,SS1G_11393,SS1G_11718,SS1G_12031,SS1G_12553,SS1G_13122,SS1G_13462,SS1G_13681,SS1G_13726,SS1G_13978
GO:0033260	nuclear DNA replication	biological_process	30/3129	39/4664	1.14659389827175	0.125296027672548	0.950270602005858	30	SS1G_00433,SS1G_00565,SS1G_00630,SS1G_00911,SS1G_01022,SS1G_01278,SS1G_01610,SS1G_03024,SS1G_03108,SS1G_03587,SS1G_04501,SS1G_04516,SS1G_06591,SS1G_06782,SS1G_07673,SS1G_08173,SS1G_08778,SS1G_08935,SS1G_09927,SS1G_11138,SS1G_11392,SS1G_11504,SS1G_12655,SS1G_12686,SS1G_12751,SS1G_12946,SS1G_13330,SS1G_13713,SS1G_13854,SS1G_13959	SS1G_00433,SS1G_00565,SS1G_00630,SS1G_00911,SS1G_01022,SS1G_01278,SS1G_01610,SS1G_03024,SS1G_03108,SS1G_03587,SS1G_04501,SS1G_04516,SS1G_06591,SS1G_06782,SS1G_07673,SS1G_08173,SS1G_08778,SS1G_08935,SS1G_09927,SS1G_11138,SS1G_11392,SS1G_11504,SS1G_12655,SS1G_12686,SS1G_12751,SS1G_12946,SS1G_13330,SS1G_13713,SS1G_13854,SS1G_13959
GO:0044786	cell cycle DNA replication	biological_process	30/3129	39/4664	1.14659389827175	0.125296027672548	0.950270602005858	30	SS1G_00433,SS1G_00565,SS1G_00630,SS1G_00911,SS1G_01022,SS1G_01278,SS1G_01610,SS1G_03024,SS1G_03108,SS1G_03587,SS1G_04501,SS1G_04516,SS1G_06591,SS1G_06782,SS1G_07673,SS1G_08173,SS1G_08778,SS1G_08935,SS1G_09927,SS1G_11138,SS1G_11392,SS1G_11504,SS1G_12655,SS1G_12686,SS1G_12751,SS1G_12946,SS1G_13330,SS1G_13713,SS1G_13854,SS1G_13959	SS1G_00433,SS1G_00565,SS1G_00630,SS1G_00911,SS1G_01022,SS1G_01278,SS1G_01610,SS1G_03024,SS1G_03108,SS1G_03587,SS1G_04501,SS1G_04516,SS1G_06591,SS1G_06782,SS1G_07673,SS1G_08173,SS1G_08778,SS1G_08935,SS1G_09927,SS1G_11138,SS1G_11392,SS1G_11504,SS1G_12655,SS1G_12686,SS1G_12751,SS1G_12946,SS1G_13330,SS1G_13713,SS1G_13854,SS1G_13959
GO:0000245	spliceosomal complex assembly	biological_process	17/3129	21/4664	1.20665357865741	0.128868179237862	0.950270602005858	17	SS1G_01195,SS1G_03093,SS1G_03254,SS1G_03277,SS1G_04016,SS1G_04770,SS1G_05632,SS1G_06616,SS1G_07788,SS1G_08209,SS1G_08579,SS1G_09962,SS1G_10419,SS1G_11435,SS1G_13239,SS1G_13978,SS1G_14262	SS1G_01195,SS1G_03093,SS1G_03254,SS1G_03277,SS1G_04016,SS1G_04770,SS1G_05632,SS1G_06616,SS1G_07788,SS1G_08209,SS1G_08579,SS1G_09962,SS1G_10419,SS1G_11435,SS1G_13239,SS1G_13978,SS1G_14262
GO:0009967	positive regulation of signal transduction	biological_process	17/3129	21/4664	1.20665357865741	0.128868179237862	0.950270602005858	17	SS1G_00107,SS1G_02002,SS1G_03429,SS1G_04687,SS1G_05114,SS1G_05148,SS1G_05445,SS1G_05661,SS1G_06777,SS1G_06818,SS1G_07330,SS1G_08390,SS1G_10394,SS1G_10502,SS1G_11311,SS1G_12617,SS1G_12747	SS1G_00107,SS1G_02002,SS1G_03429,SS1G_04687,SS1G_05114,SS1G_05148,SS1G_05445,SS1G_05661,SS1G_06777,SS1G_06818,SS1G_07330,SS1G_08390,SS1G_10394,SS1G_10502,SS1G_11311,SS1G_12617,SS1G_12747
GO:0032984	protein-containing complex disassembly	biological_process	17/3129	21/4664	1.20665357865741	0.128868179237862	0.950270602005858	17	SS1G_00010,SS1G_01151,SS1G_02090,SS1G_02435,SS1G_05236,SS1G_05331,SS1G_06449,SS1G_06617,SS1G_09570,SS1G_09602,SS1G_10000,SS1G_11720,SS1G_12092,SS1G_13327,SS1G_13677,SS1G_13833,SS1G_13866	SS1G_00010,SS1G_01151,SS1G_02090,SS1G_02435,SS1G_05236,SS1G_05331,SS1G_06449,SS1G_06617,SS1G_09570,SS1G_09602,SS1G_10000,SS1G_11720,SS1G_12092,SS1G_13327,SS1G_13677,SS1G_13833,SS1G_13866
GO:0048585	negative regulation of response to stimulus	biological_process	42/3129	56/4664	1.11792905081496	0.129281070962861	0.950270602005858	42	SS1G_00027,SS1G_00478,SS1G_00528,SS1G_00568,SS1G_01124,SS1G_01317,SS1G_02765,SS1G_02888,SS1G_02978,SS1G_03990,SS1G_04018,SS1G_04989,SS1G_05838,SS1G_06016,SS1G_06246,SS1G_06542,SS1G_06818,SS1G_06950,SS1G_06958,SS1G_07119,SS1G_07226,SS1G_07871,SS1G_07981,SS1G_08244,SS1G_09710,SS1G_09748,SS1G_09965,SS1G_09971,SS1G_10046,SS1G_10502,SS1G_10981,SS1G_11199,SS1G_11299,SS1G_11311,SS1G_11345,SS1G_12232,SS1…	SS1G_00027,SS1G_00478,SS1G_00528,SS1G_00568,SS1G_01124,SS1G_01317,SS1G_02765,SS1G_02888,SS1G_02978,SS1G_03990,SS1G_04018,SS1G_04989,SS1G_05838,SS1G_06016,SS1G_06246,SS1G_06542,SS1G_06818,SS1G_06950,SS1G_06958,SS1G_07119,SS1G_07226,SS1G_07871,SS1G_07981,SS1G_08244,SS1G_09710,SS1G_09748,SS1G_09965,SS1G_09971,SS1G_10046,SS1G_10502,SS1G_10981,SS1G_11199,SS1G_11299,SS1G_11311,SS1G_11345,SS1G_12232,SS1…
GO:0030154	cell differentiation	biological_process	95/3129	132/4664	1.07276020027698	0.131415985880385	0.950270602005858	95	SS1G_00052,SS1G_00580,SS1G_00606,SS1G_00644,SS1G_00646,SS1G_00862,SS1G_00975,SS1G_01065,SS1G_01074,SS1G_01124,SS1G_01195,SS1G_01315,SS1G_01317,SS1G_01809,SS1G_01875,SS1G_02036,SS1G_02779,SS1G_02784,SS1G_02888,SS1G_02971,SS1G_02992,SS1G_03106,SS1G_03171,SS1G_03226,SS1G_03780,SS1G_03857,SS1G_04630,SS1G_04697,SS1G_04782,SS1G_04810,SS1G_04964,SS1G_05040,SS1G_05147,SS1G_05324,SS1G_05495,SS1G_05598,SS1…	SS1G_00052,SS1G_00580,SS1G_00606,SS1G_00644,SS1G_00646,SS1G_00862,SS1G_00975,SS1G_01065,SS1G_01074,SS1G_01124,SS1G_01195,SS1G_01315,SS1G_01317,SS1G_01809,SS1G_01875,SS1G_02036,SS1G_02779,SS1G_02784,SS1G_02888,SS1G_02971,SS1G_02992,SS1G_03106,SS1G_03171,SS1G_03226,SS1G_03780,SS1G_03857,SS1G_04630,SS1G_04697,SS1G_04782,SS1G_04810,SS1G_04964,SS1G_05040,SS1G_05147,SS1G_05324,SS1G_05495,SS1G_05598,SS1…
GO:0072503	cellular divalent inorganic cation homeostasis	biological_process	22/3129	28/4664	1.17116376752043	0.135356152474913	0.950270602005858	22	SS1G_00201,SS1G_00454,SS1G_00577,SS1G_01169,SS1G_01437,SS1G_02974,SS1G_02998,SS1G_04806,SS1G_05445,SS1G_06298,SS1G_06668,SS1G_06805,SS1G_06910,SS1G_08141,SS1G_08145,SS1G_09377,SS1G_09885,SS1G_10477,SS1G_13039,SS1G_13745,SS1G_13762,SS1G_14108	SS1G_00201,SS1G_00454,SS1G_00577,SS1G_01169,SS1G_01437,SS1G_02974,SS1G_02998,SS1G_04806,SS1G_05445,SS1G_06298,SS1G_06668,SS1G_06805,SS1G_06910,SS1G_08141,SS1G_08145,SS1G_09377,SS1G_09885,SS1G_10477,SS1G_13039,SS1G_13745,SS1G_13762,SS1G_14108
GO:0009968	negative regulation of signal transduction	biological_process	32/3129	42/4664	1.13567395638345	0.135462780862077	0.950270602005858	32	SS1G_00027,SS1G_00478,SS1G_00528,SS1G_00568,SS1G_01317,SS1G_02888,SS1G_04018,SS1G_04989,SS1G_05838,SS1G_06016,SS1G_06246,SS1G_06542,SS1G_06950,SS1G_06958,SS1G_07119,SS1G_07226,SS1G_07871,SS1G_07981,SS1G_08244,SS1G_09748,SS1G_09965,SS1G_09971,SS1G_10502,SS1G_11299,SS1G_11311,SS1G_12232,SS1G_12436,SS1G_12459,SS1G_13261,SS1G_14225,SS1G_14233,SS1G_14455	SS1G_00027,SS1G_00478,SS1G_00528,SS1G_00568,SS1G_01317,SS1G_02888,SS1G_04018,SS1G_04989,SS1G_05838,SS1G_06016,SS1G_06246,SS1G_06542,SS1G_06950,SS1G_06958,SS1G_07119,SS1G_07226,SS1G_07871,SS1G_07981,SS1G_08244,SS1G_09748,SS1G_09965,SS1G_09971,SS1G_10502,SS1G_11299,SS1G_11311,SS1G_12232,SS1G_12436,SS1G_12459,SS1G_13261,SS1G_14225,SS1G_14233,SS1G_14455
GO:0010648	negative regulation of cell communication	biological_process	32/3129	42/4664	1.13567395638345	0.135462780862077	0.950270602005858	32	SS1G_00027,SS1G_00478,SS1G_00528,SS1G_00568,SS1G_01317,SS1G_02888,SS1G_04018,SS1G_04989,SS1G_05838,SS1G_06016,SS1G_06246,SS1G_06542,SS1G_06950,SS1G_06958,SS1G_07119,SS1G_07226,SS1G_07871,SS1G_07981,SS1G_08244,SS1G_09748,SS1G_09965,SS1G_09971,SS1G_10502,SS1G_11299,SS1G_11311,SS1G_12232,SS1G_12436,SS1G_12459,SS1G_13261,SS1G_14225,SS1G_14233,SS1G_14455	SS1G_00027,SS1G_00478,SS1G_00528,SS1G_00568,SS1G_01317,SS1G_02888,SS1G_04018,SS1G_04989,SS1G_05838,SS1G_06016,SS1G_06246,SS1G_06542,SS1G_06950,SS1G_06958,SS1G_07119,SS1G_07226,SS1G_07871,SS1G_07981,SS1G_08244,SS1G_09748,SS1G_09965,SS1G_09971,SS1G_10502,SS1G_11299,SS1G_11311,SS1G_12232,SS1G_12436,SS1G_12459,SS1G_13261,SS1G_14225,SS1G_14233,SS1G_14455
GO:0023057	negative regulation of signaling	biological_process	32/3129	42/4664	1.13567395638345	0.135462780862077	0.950270602005858	32	SS1G_00027,SS1G_00478,SS1G_00528,SS1G_00568,SS1G_01317,SS1G_02888,SS1G_04018,SS1G_04989,SS1G_05838,SS1G_06016,SS1G_06246,SS1G_06542,SS1G_06950,SS1G_06958,SS1G_07119,SS1G_07226,SS1G_07871,SS1G_07981,SS1G_08244,SS1G_09748,SS1G_09965,SS1G_09971,SS1G_10502,SS1G_11299,SS1G_11311,SS1G_12232,SS1G_12436,SS1G_12459,SS1G_13261,SS1G_14225,SS1G_14233,SS1G_14455	SS1G_00027,SS1G_00478,SS1G_00528,SS1G_00568,SS1G_01317,SS1G_02888,SS1G_04018,SS1G_04989,SS1G_05838,SS1G_06016,SS1G_06246,SS1G_06542,SS1G_06950,SS1G_06958,SS1G_07119,SS1G_07226,SS1G_07871,SS1G_07981,SS1G_08244,SS1G_09748,SS1G_09965,SS1G_09971,SS1G_10502,SS1G_11299,SS1G_11311,SS1G_12232,SS1G_12436,SS1G_12459,SS1G_13261,SS1G_14225,SS1G_14233,SS1G_14455
GO:0045930	negative regulation of mitotic cell cycle	biological_process	32/3129	42/4664	1.13567395638345	0.135462780862077	0.950270602005858	32	SS1G_00027,SS1G_00521,SS1G_00568,SS1G_00606,SS1G_00874,SS1G_01433,SS1G_03024,SS1G_04501,SS1G_04516,SS1G_04996,SS1G_05114,SS1G_07592,SS1G_07871,SS1G_08509,SS1G_08533,SS1G_09511,SS1G_09567,SS1G_09785,SS1G_10394,SS1G_10620,SS1G_11138,SS1G_11392,SS1G_12081,SS1G_12092,SS1G_12178,SS1G_12179,SS1G_12333,SS1G_12553,SS1G_12669,SS1G_13048,SS1G_13474,SS1G_13681	SS1G_00027,SS1G_00521,SS1G_00568,SS1G_00606,SS1G_00874,SS1G_01433,SS1G_03024,SS1G_04501,SS1G_04516,SS1G_04996,SS1G_05114,SS1G_07592,SS1G_07871,SS1G_08509,SS1G_08533,SS1G_09511,SS1G_09567,SS1G_09785,SS1G_10394,SS1G_10620,SS1G_11138,SS1G_11392,SS1G_12081,SS1G_12092,SS1G_12178,SS1G_12179,SS1G_12333,SS1G_12553,SS1G_12669,SS1G_13048,SS1G_13474,SS1G_13681
GO:0001666	response to hypoxia	biological_process	5/3129	5/4664	1.49057206775328	0.135761909623533	0.950270602005858	5	SS1G_00027,SS1G_01847,SS1G_02791,SS1G_03280,SS1G_06246	SS1G_00027,SS1G_01847,SS1G_02791,SS1G_03280,SS1G_06246
GO:0001701	in utero embryonic development	biological_process	5/3129	5/4664	1.49057206775328	0.135761909623533	0.950270602005858	5	SS1G_04416,SS1G_06701,SS1G_07827,SS1G_09748,SS1G_11311	SS1G_04416,SS1G_06701,SS1G_07827,SS1G_09748,SS1G_11311
GO:0003013	circulatory system process	biological_process	5/3129	5/4664	1.49057206775328	0.135761909623533	0.950270602005858	5	SS1G_03990,SS1G_05661,SS1G_06246,SS1G_09103,SS1G_13041	SS1G_03990,SS1G_05661,SS1G_06246,SS1G_09103,SS1G_13041
GO:0006012	galactose metabolic process	biological_process	5/3129	5/4664	1.49057206775328	0.135761909623533	0.950270602005858	5	SS1G_04477,SS1G_06548,SS1G_08326,SS1G_11891,SS1G_14008	SS1G_04477,SS1G_06548,SS1G_08326,SS1G_11891,SS1G_14008
GO:0006020	inositol metabolic process	biological_process	5/3129	5/4664	1.49057206775328	0.135761909623533	0.950270602005858	5	SS1G_01011,SS1G_09189,SS1G_09372,SS1G_09389,SS1G_12677	SS1G_01011,SS1G_09189,SS1G_09372,SS1G_09389,SS1G_12677
GO:0006121	mitochondrial electron transport, succinate to ubiquinone	biological_process	5/3129	5/4664	1.49057206775328	0.135761909623533	0.950270602005858	5	SS1G_01661,SS1G_06173,SS1G_07864,SS1G_10144,SS1G_10732	SS1G_01661,SS1G_06173,SS1G_07864,SS1G_10144,SS1G_10732
GO:0006265	DNA topological change	biological_process	5/3129	5/4664	1.49057206775328	0.135761909623533	0.950270602005858	5	SS1G_01930,SS1G_05285,SS1G_09927,SS1G_10018,SS1G_12655	SS1G_01930,SS1G_05285,SS1G_09927,SS1G_10018,SS1G_12655
GO:0006272	leading strand elongation	biological_process	5/3129	5/4664	1.49057206775328	0.135761909623533	0.950270602005858	5	SS1G_00433,SS1G_00911,SS1G_06107,SS1G_08778,SS1G_12686	SS1G_00433,SS1G_00911,SS1G_06107,SS1G_08778,SS1G_12686
GO:0006279	premeiotic DNA replication	biological_process	5/3129	5/4664	1.49057206775328	0.135761909623533	0.950270602005858	5	SS1G_01022,SS1G_01278,SS1G_08173,SS1G_08778,SS1G_13854	SS1G_01022,SS1G_01278,SS1G_08173,SS1G_08778,SS1G_13854
GO:0006415	translational termination	biological_process	5/3129	5/4664	1.49057206775328	0.135761909623533	0.950270602005858	5	SS1G_00010,SS1G_05331,SS1G_06617,SS1G_09602,SS1G_13833	SS1G_00010,SS1G_05331,SS1G_06617,SS1G_09602,SS1G_13833
GO:0006449	regulation of translational termination	biological_process	5/3129	5/4664	1.49057206775328	0.135761909623533	0.950270602005858	5	SS1G_00220,SS1G_01847,SS1G_01874,SS1G_03527,SS1G_05859	SS1G_00220,SS1G_01847,SS1G_01874,SS1G_03527,SS1G_05859
GO:0006531	aspartate metabolic process	biological_process	5/3129	5/4664	1.49057206775328	0.135761909623533	0.950270602005858	5	SS1G_02223,SS1G_03827,SS1G_04931,SS1G_13162,SS1G_14097	SS1G_02223,SS1G_03827,SS1G_04931,SS1G_13162,SS1G_14097
GO:0006566	threonine metabolic process	biological_process	5/3129	5/4664	1.49057206775328	0.135761909623533	0.950270602005858	5	SS1G_00305,SS1G_06079,SS1G_13162,SS1G_13483,SS1G_14424	SS1G_00305,SS1G_06079,SS1G_13162,SS1G_13483,SS1G_14424
GO:0006750	glutathione biosynthetic process	biological_process	5/3129	5/4664	1.49057206775328	0.135761909623533	0.950270602005858	5	SS1G_07441,SS1G_10368,SS1G_10940,SS1G_12373,SS1G_14127	SS1G_07441,SS1G_10368,SS1G_10940,SS1G_12373,SS1G_14127
GO:0006903	vesicle targeting	biological_process	5/3129	5/4664	1.49057206775328	0.135761909623533	0.950270602005858	5	SS1G_02888,SS1G_08732,SS1G_09008,SS1G_13261,SS1G_14476	SS1G_02888,SS1G_08732,SS1G_09008,SS1G_13261,SS1G_14476
GO:0007231	osmosensory signaling pathway	biological_process	5/3129	5/4664	1.49057206775328	0.135761909623533	0.950270602005858	5	SS1G_03194,SS1G_06016,SS1G_08263,SS1G_10260,SS1G_12694	SS1G_03194,SS1G_06016,SS1G_08263,SS1G_10260,SS1G_12694
GO:0007266	Rho protein signal transduction	biological_process	5/3129	5/4664	1.49057206775328	0.135761909623533	0.950270602005858	5	SS1G_00637,SS1G_02450,SS1G_06014,SS1G_08454,SS1G_13726	SS1G_00637,SS1G_02450,SS1G_06014,SS1G_08454,SS1G_13726
GO:0007507	heart development	biological_process	5/3129	5/4664	1.49057206775328	0.135761909623533	0.950270602005858	5	SS1G_01048,SS1G_06246,SS1G_11848,SS1G_12031,SS1G_12232	SS1G_01048,SS1G_06246,SS1G_11848,SS1G_12031,SS1G_12232
GO:0008015	blood circulation	biological_process	5/3129	5/4664	1.49057206775328	0.135761909623533	0.950270602005858	5	SS1G_03990,SS1G_05661,SS1G_06246,SS1G_09103,SS1G_13041	SS1G_03990,SS1G_05661,SS1G_06246,SS1G_09103,SS1G_13041
GO:0009221	pyrimidine deoxyribonucleotide biosynthetic process	biological_process	5/3129	5/4664	1.49057206775328	0.135761909623533	0.950270602005858	5	SS1G_05018,SS1G_08456,SS1G_09611,SS1G_10546,SS1G_12684	SS1G_05018,SS1G_08456,SS1G_09611,SS1G_10546,SS1G_12684
GO:0009265	2'-deoxyribonucleotide biosynthetic process	biological_process	5/3129	5/4664	1.49057206775328	0.135761909623533	0.950270602005858	5	SS1G_05018,SS1G_08456,SS1G_09611,SS1G_10546,SS1G_12684	SS1G_05018,SS1G_08456,SS1G_09611,SS1G_10546,SS1G_12684
GO:0009298	GDP-mannose biosynthetic process	biological_process	5/3129	5/4664	1.49057206775328	0.135761909623533	0.950270602005858	5	SS1G_00164,SS1G_01063,SS1G_04518,SS1G_10384,SS1G_13453	SS1G_00164,SS1G_01063,SS1G_04518,SS1G_10384,SS1G_13453
GO:0010138	pyrimidine ribonucleotide salvage	biological_process	5/3129	5/4664	1.49057206775328	0.135761909623533	0.950270602005858	5	SS1G_00190,SS1G_03355,SS1G_03716,SS1G_08380,SS1G_14279	SS1G_00190,SS1G_03355,SS1G_03716,SS1G_08380,SS1G_14279
GO:0010962	regulation of glucan biosynthetic process	biological_process	5/3129	5/4664	1.49057206775328	0.135761909623533	0.950270602005858	5	SS1G_03178,SS1G_06571,SS1G_07226,SS1G_12350,SS1G_13726	SS1G_03178,SS1G_06571,SS1G_07226,SS1G_12350,SS1G_13726
GO:0015793	glycerol transport	biological_process	5/3129	5/4664	1.49057206775328	0.135761909623533	0.950270602005858	5	SS1G_05166,SS1G_08252,SS1G_10413,SS1G_11591,SS1G_12412	SS1G_05166,SS1G_08252,SS1G_10413,SS1G_11591,SS1G_12412
GO:0018196	peptidyl-asparagine modification	biological_process	5/3129	5/4664	1.49057206775328	0.135761909623533	0.950270602005858	5	SS1G_01854,SS1G_03308,SS1G_04416,SS1G_11129,SS1G_11345	SS1G_01854,SS1G_03308,SS1G_04416,SS1G_11129,SS1G_11345
GO:0018279	protein N-linked glycosylation via asparagine	biological_process	5/3129	5/4664	1.49057206775328	0.135761909623533	0.950270602005858	5	SS1G_01854,SS1G_03308,SS1G_04416,SS1G_11129,SS1G_11345	SS1G_01854,SS1G_03308,SS1G_04416,SS1G_11129,SS1G_11345
GO:0019673	GDP-mannose metabolic process	biological_process	5/3129	5/4664	1.49057206775328	0.135761909623533	0.950270602005858	5	SS1G_00164,SS1G_01063,SS1G_04518,SS1G_10384,SS1G_13453	SS1G_00164,SS1G_01063,SS1G_04518,SS1G_10384,SS1G_13453
GO:0030308	negative regulation of cell growth	biological_process	5/3129	5/4664	1.49057206775328	0.135761909623533	0.950270602005858	5	SS1G_05642,SS1G_07558,SS1G_07981,SS1G_07982,SS1G_11311	SS1G_05642,SS1G_07558,SS1G_07981,SS1G_07982,SS1G_11311
GO:0030653	beta-lactam antibiotic metabolic process	biological_process	5/3129	5/4664	1.49057206775328	0.135761909623533	0.950270602005858	5	SS1G_03793,SS1G_05281,SS1G_06874,SS1G_07191,SS1G_07477	SS1G_03793,SS1G_05281,SS1G_06874,SS1G_07191,SS1G_07477
GO:0030654	beta-lactam antibiotic biosynthetic process	biological_process	5/3129	5/4664	1.49057206775328	0.135761909623533	0.950270602005858	5	SS1G_03793,SS1G_05281,SS1G_06874,SS1G_07191,SS1G_07477	SS1G_03793,SS1G_05281,SS1G_06874,SS1G_07191,SS1G_07477
GO:0032262	pyrimidine nucleotide salvage	biological_process	5/3129	5/4664	1.49057206775328	0.135761909623533	0.950270602005858	5	SS1G_00190,SS1G_03355,SS1G_03716,SS1G_08380,SS1G_14279	SS1G_00190,SS1G_03355,SS1G_03716,SS1G_08380,SS1G_14279
GO:0032780	negative regulation of ATPase activity	biological_process	5/3129	5/4664	1.49057206775328	0.135761909623533	0.950270602005858	5	SS1G_01022,SS1G_01278,SS1G_01614,SS1G_07673,SS1G_13330	SS1G_01022,SS1G_01278,SS1G_01614,SS1G_07673,SS1G_13330
GO:0032881	regulation of polysaccharide metabolic process	biological_process	5/3129	5/4664	1.49057206775328	0.135761909623533	0.950270602005858	5	SS1G_03178,SS1G_06571,SS1G_07226,SS1G_12350,SS1G_13726	SS1G_03178,SS1G_06571,SS1G_07226,SS1G_12350,SS1G_13726
GO:0032885	regulation of polysaccharide biosynthetic process	biological_process	5/3129	5/4664	1.49057206775328	0.135761909623533	0.950270602005858	5	SS1G_03178,SS1G_06571,SS1G_07226,SS1G_12350,SS1G_13726	SS1G_03178,SS1G_06571,SS1G_07226,SS1G_12350,SS1G_13726
GO:0034251	regulation of cellular amide catabolic process	biological_process	5/3129	5/4664	1.49057206775328	0.135761909623533	0.950270602005858	5	SS1G_02297,SS1G_02392,SS1G_04056,SS1G_04057,SS1G_14033	SS1G_02297,SS1G_02392,SS1G_04056,SS1G_04057,SS1G_14033
GO:0034311	diol metabolic process	biological_process	5/3129	5/4664	1.49057206775328	0.135761909623533	0.950270602005858	5	SS1G_01685,SS1G_03311,SS1G_09610,SS1G_10642,SS1G_13055	SS1G_01685,SS1G_03311,SS1G_09610,SS1G_10642,SS1G_13055
GO:0035269	protein O-linked mannosylation	biological_process	5/3129	5/4664	1.49057206775328	0.135761909623533	0.950270602005858	5	SS1G_01831,SS1G_04027,SS1G_06807,SS1G_09960,SS1G_12662	SS1G_01831,SS1G_04027,SS1G_06807,SS1G_09960,SS1G_12662
GO:0036003	positive regulation of transcription from RNA polymerase II promoter in response to stress	biological_process	5/3129	5/4664	1.49057206775328	0.135761909623533	0.950270602005858	5	SS1G_03280,SS1G_06124,SS1G_06217,SS1G_11812,SS1G_11850	SS1G_03280,SS1G_06124,SS1G_06217,SS1G_11812,SS1G_11850
GO:0036293	response to decreased oxygen levels	biological_process	5/3129	5/4664	1.49057206775328	0.135761909623533	0.950270602005858	5	SS1G_00027,SS1G_01847,SS1G_02791,SS1G_03280,SS1G_06246	SS1G_00027,SS1G_01847,SS1G_02791,SS1G_03280,SS1G_06246
GO:0042316	penicillin metabolic process	biological_process	5/3129	5/4664	1.49057206775328	0.135761909623533	0.950270602005858	5	SS1G_03793,SS1G_05281,SS1G_06874,SS1G_07191,SS1G_07477	SS1G_03793,SS1G_05281,SS1G_06874,SS1G_07191,SS1G_07477
GO:0042318	penicillin biosynthetic process	biological_process	5/3129	5/4664	1.49057206775328	0.135761909623533	0.950270602005858	5	SS1G_03793,SS1G_05281,SS1G_06874,SS1G_07191,SS1G_07477	SS1G_03793,SS1G_05281,SS1G_06874,SS1G_07191,SS1G_07477
GO:0042761	very long-chain fatty acid biosynthetic process	biological_process	5/3129	5/4664	1.49057206775328	0.135761909623533	0.950270602005858	5	SS1G_01397,SS1G_03177,SS1G_10706,SS1G_12495,SS1G_13908	SS1G_01397,SS1G_03177,SS1G_10706,SS1G_12495,SS1G_13908
GO:0042770	signal transduction in response to DNA damage	biological_process	5/3129	5/4664	1.49057206775328	0.135761909623533	0.950270602005858	5	SS1G_03024,SS1G_04996,SS1G_11138,SS1G_11262,SS1G_12179	SS1G_03024,SS1G_04996,SS1G_11138,SS1G_11262,SS1G_12179
GO:0043097	pyrimidine nucleoside salvage	biological_process	5/3129	5/4664	1.49057206775328	0.135761909623533	0.950270602005858	5	SS1G_00190,SS1G_03716,SS1G_08380,SS1G_09946,SS1G_14053	SS1G_00190,SS1G_03716,SS1G_08380,SS1G_09946,SS1G_14053
GO:0043928	exonucleolytic catabolism of deadenylated mRNA	biological_process	5/3129	5/4664	1.49057206775328	0.135761909623533	0.950270602005858	5	SS1G_00987,SS1G_09279,SS1G_10804,SS1G_12459,SS1G_13558	SS1G_00987,SS1G_09279,SS1G_10804,SS1G_12459,SS1G_13558
GO:0044010	single-species biofilm formation	biological_process	5/3129	5/4664	1.49057206775328	0.135761909623533	0.950270602005858	5	SS1G_01831,SS1G_04230,SS1G_07619,SS1G_11942,SS1G_14454	SS1G_01831,SS1G_04230,SS1G_07619,SS1G_11942,SS1G_14454
GO:0044205	'de novo' UMP biosynthetic process	biological_process	5/3129	5/4664	1.49057206775328	0.135761909623533	0.950270602005858	5	SS1G_00140,SS1G_01348,SS1G_08553,SS1G_10775,SS1G_14024	SS1G_00140,SS1G_01348,SS1G_08553,SS1G_10775,SS1G_14024
GO:0044206	UMP salvage	biological_process	5/3129	5/4664	1.49057206775328	0.135761909623533	0.950270602005858	5	SS1G_00190,SS1G_03355,SS1G_03716,SS1G_08380,SS1G_14279	SS1G_00190,SS1G_03355,SS1G_03716,SS1G_08380,SS1G_14279
GO:0046083	adenine metabolic process	biological_process	5/3129	5/4664	1.49057206775328	0.135761909623533	0.950270602005858	5	SS1G_00820,SS1G_04681,SS1G_05687,SS1G_09902,SS1G_10919	SS1G_00820,SS1G_04681,SS1G_05687,SS1G_09902,SS1G_10919
GO:0046134	pyrimidine nucleoside biosynthetic process	biological_process	5/3129	5/4664	1.49057206775328	0.135761909623533	0.950270602005858	5	SS1G_00190,SS1G_03716,SS1G_08380,SS1G_09946,SS1G_14053	SS1G_00190,SS1G_03716,SS1G_08380,SS1G_09946,SS1G_14053
GO:0046271	phenylpropanoid catabolic process	biological_process	5/3129	5/4664	1.49057206775328	0.135761909623533	0.950270602005858	5	SS1G_00974,SS1G_11927,SS1G_12064,SS1G_12765,SS1G_13036	SS1G_00974,SS1G_11927,SS1G_12064,SS1G_12765,SS1G_13036
GO:0046274	lignin catabolic process	biological_process	5/3129	5/4664	1.49057206775328	0.135761909623533	0.950270602005858	5	SS1G_00974,SS1G_11927,SS1G_12064,SS1G_12765,SS1G_13036	SS1G_00974,SS1G_11927,SS1G_12064,SS1G_12765,SS1G_13036
GO:0046385	deoxyribose phosphate biosynthetic process	biological_process	5/3129	5/4664	1.49057206775328	0.135761909623533	0.950270602005858	5	SS1G_05018,SS1G_08456,SS1G_09611,SS1G_10546,SS1G_12684	SS1G_05018,SS1G_08456,SS1G_09611,SS1G_10546,SS1G_12684
GO:0046834	lipid phosphorylation	biological_process	5/3129	5/4664	1.49057206775328	0.135761909623533	0.950270602005858	5	SS1G_01338,SS1G_02192,SS1G_07433,SS1G_09189,SS1G_09372	SS1G_01338,SS1G_02192,SS1G_07433,SS1G_09189,SS1G_09372
GO:0046854	phosphatidylinositol phosphorylation	biological_process	5/3129	5/4664	1.49057206775328	0.135761909623533	0.950270602005858	5	SS1G_01338,SS1G_02192,SS1G_07433,SS1G_09189,SS1G_09372	SS1G_01338,SS1G_02192,SS1G_07433,SS1G_09189,SS1G_09372
GO:0046889	positive regulation of lipid biosynthetic process	biological_process	5/3129	5/4664	1.49057206775328	0.135761909623533	0.950270602005858	5	SS1G_02791,SS1G_03280,SS1G_05448,SS1G_07226,SS1G_13474	SS1G_02791,SS1G_03280,SS1G_05448,SS1G_07226,SS1G_13474
GO:0051084	'de novo' posttranslational protein folding	biological_process	5/3129	5/4664	1.49057206775328	0.135761909623533	0.950270602005858	5	SS1G_03939,SS1G_07335,SS1G_08492,SS1G_09114,SS1G_11129	SS1G_03939,SS1G_07335,SS1G_08492,SS1G_09114,SS1G_11129
GO:0051289	protein homotetramerization	biological_process	5/3129	5/4664	1.49057206775328	0.135761909623533	0.950270602005858	5	SS1G_01685,SS1G_02209,SS1G_02446,SS1G_06246,SS1G_07982	SS1G_01685,SS1G_02209,SS1G_02446,SS1G_06246,SS1G_07982
GO:0070096	mitochondrial outer membrane translocase complex assembly	biological_process	5/3129	5/4664	1.49057206775328	0.135761909623533	0.950270602005858	5	SS1G_00431,SS1G_06139,SS1G_06444,SS1G_08487,SS1G_11437	SS1G_00431,SS1G_06139,SS1G_06444,SS1G_08487,SS1G_11437
GO:0071453	cellular response to oxygen levels	biological_process	5/3129	5/4664	1.49057206775328	0.135761909623533	0.950270602005858	5	SS1G_00027,SS1G_01847,SS1G_02791,SS1G_03280,SS1G_05661	SS1G_00027,SS1G_01847,SS1G_02791,SS1G_03280,SS1G_05661
GO:0072338	cellular lactam metabolic process	biological_process	5/3129	5/4664	1.49057206775328	0.135761909623533	0.950270602005858	5	SS1G_03793,SS1G_05281,SS1G_06874,SS1G_07191,SS1G_07477	SS1G_03793,SS1G_05281,SS1G_06874,SS1G_07191,SS1G_07477
GO:0072339	cellular lactam biosynthetic process	biological_process	5/3129	5/4664	1.49057206775328	0.135761909623533	0.950270602005858	5	SS1G_03793,SS1G_05281,SS1G_06874,SS1G_07191,SS1G_07477	SS1G_03793,SS1G_05281,SS1G_06874,SS1G_07191,SS1G_07477
GO:0072529	pyrimidine-containing compound catabolic process	biological_process	5/3129	5/4664	1.49057206775328	0.135761909623533	0.950270602005858	5	SS1G_02978,SS1G_04782,SS1G_07982,SS1G_12684,SS1G_13288	SS1G_02978,SS1G_04782,SS1G_07982,SS1G_12684,SS1G_13288
GO:0090609	single-species submerged biofilm formation	biological_process	5/3129	5/4664	1.49057206775328	0.135761909623533	0.950270602005858	5	SS1G_01831,SS1G_04230,SS1G_07619,SS1G_11942,SS1G_14454	SS1G_01831,SS1G_04230,SS1G_07619,SS1G_11942,SS1G_14454
GO:1901068	guanosine-containing compound metabolic process	biological_process	5/3129	5/4664	1.49057206775328	0.135761909623533	0.950270602005858	5	SS1G_01679,SS1G_03630,SS1G_10831,SS1G_11611,SS1G_12054	SS1G_01679,SS1G_03630,SS1G_10831,SS1G_11611,SS1G_12054
GO:1902296	DNA strand elongation involved in cell cycle DNA replication	biological_process	5/3129	5/4664	1.49057206775328	0.135761909623533	0.950270602005858	5	SS1G_00433,SS1G_00911,SS1G_03108,SS1G_11504,SS1G_12686	SS1G_00433,SS1G_00911,SS1G_03108,SS1G_11504,SS1G_12686
GO:1902319	DNA strand elongation involved in nuclear cell cycle DNA replication	biological_process	5/3129	5/4664	1.49057206775328	0.135761909623533	0.950270602005858	5	SS1G_00433,SS1G_00911,SS1G_03108,SS1G_11504,SS1G_12686	SS1G_00433,SS1G_00911,SS1G_03108,SS1G_11504,SS1G_12686
GO:1902983	DNA strand elongation involved in mitotic DNA replication	biological_process	5/3129	5/4664	1.49057206775328	0.135761909623533	0.950270602005858	5	SS1G_00433,SS1G_00911,SS1G_03108,SS1G_11504,SS1G_12686	SS1G_00433,SS1G_00911,SS1G_03108,SS1G_11504,SS1G_12686
GO:1903438	positive regulation of mitotic cytokinetic process	biological_process	5/3129	5/4664	1.49057206775328	0.135761909623533	0.950270602005858	5	SS1G_00049,SS1G_02471,SS1G_04687,SS1G_05114,SS1G_12553	SS1G_00049,SS1G_02471,SS1G_04687,SS1G_05114,SS1G_12553
GO:1903490	positive regulation of mitotic cytokinesis	biological_process	5/3129	5/4664	1.49057206775328	0.135761909623533	0.950270602005858	5	SS1G_00049,SS1G_02471,SS1G_04687,SS1G_05114,SS1G_12553	SS1G_00049,SS1G_02471,SS1G_04687,SS1G_05114,SS1G_12553
GO:2000573	positive regulation of DNA biosynthetic process	biological_process	5/3129	5/4664	1.49057206775328	0.135761909623533	0.950270602005858	5	SS1G_02387,SS1G_06656,SS1G_08173,SS1G_09583,SS1G_12686	SS1G_02387,SS1G_06656,SS1G_08173,SS1G_09583,SS1G_12686
GO:2001023	regulation of response to drug	biological_process	5/3129	5/4664	1.49057206775328	0.135761909623533	0.950270602005858	5	SS1G_00152,SS1G_00568,SS1G_06818,SS1G_14277,SS1G_14381	SS1G_00152,SS1G_00568,SS1G_06818,SS1G_14277,SS1G_14381
GO:0000917	division septum assembly	biological_process	14/3129	17/4664	1.22752993814976	0.137771607594204	0.950270602005858	14	SS1G_00580,SS1G_01429,SS1G_02182,SS1G_02471,SS1G_03178,SS1G_03383,SS1G_05114,SS1G_07736,SS1G_08265,SS1G_09763,SS1G_12053,SS1G_12643,SS1G_13426,SS1G_13945	SS1G_00580,SS1G_01429,SS1G_02182,SS1G_02471,SS1G_03178,SS1G_03383,SS1G_05114,SS1G_07736,SS1G_08265,SS1G_09763,SS1G_12053,SS1G_12643,SS1G_13426,SS1G_13945
GO:0006816	calcium ion transport	biological_process	14/3129	17/4664	1.22752993814976	0.137771607594204	0.950270602005858	14	SS1G_00577,SS1G_00625,SS1G_01169,SS1G_01437,SS1G_05555,SS1G_06108,SS1G_06668,SS1G_09255,SS1G_09377,SS1G_09885,SS1G_10477,SS1G_12619,SS1G_13039,SS1G_14108	SS1G_00577,SS1G_00625,SS1G_01169,SS1G_01437,SS1G_05555,SS1G_06108,SS1G_06668,SS1G_09255,SS1G_09377,SS1G_09885,SS1G_10477,SS1G_12619,SS1G_13039,SS1G_14108
GO:0006874	cellular calcium ion homeostasis	biological_process	14/3129	17/4664	1.22752993814976	0.137771607594204	0.950270602005858	14	SS1G_00201,SS1G_00577,SS1G_01169,SS1G_01437,SS1G_05445,SS1G_06668,SS1G_06910,SS1G_08141,SS1G_08145,SS1G_09377,SS1G_09885,SS1G_10477,SS1G_13039,SS1G_14108	SS1G_00201,SS1G_00577,SS1G_01169,SS1G_01437,SS1G_05445,SS1G_06668,SS1G_06910,SS1G_08141,SS1G_08145,SS1G_09377,SS1G_09885,SS1G_10477,SS1G_13039,SS1G_14108
GO:0007265	Ras protein signal transduction	biological_process	14/3129	17/4664	1.22752993814976	0.137771607594204	0.950270602005858	14	SS1G_00049,SS1G_00637,SS1G_02450,SS1G_02471,SS1G_03113,SS1G_05114,SS1G_06014,SS1G_08454,SS1G_08533,SS1G_10502,SS1G_11444,SS1G_13327,SS1G_13577,SS1G_13726	SS1G_00049,SS1G_00637,SS1G_02450,SS1G_02471,SS1G_03113,SS1G_05114,SS1G_06014,SS1G_08454,SS1G_08533,SS1G_10502,SS1G_11444,SS1G_13327,SS1G_13577,SS1G_13726
GO:0009126	purine nucleoside monophosphate metabolic process	biological_process	14/3129	17/4664	1.22752993814976	0.137771607594204	0.950270602005858	14	SS1G_00306,SS1G_00597,SS1G_01816,SS1G_02442,SS1G_03630,SS1G_04681,SS1G_05097,SS1G_05300,SS1G_05687,SS1G_06272,SS1G_07853,SS1G_09902,SS1G_10831,SS1G_12054	SS1G_00306,SS1G_00597,SS1G_01816,SS1G_02442,SS1G_03630,SS1G_04681,SS1G_05097,SS1G_05300,SS1G_05687,SS1G_06272,SS1G_07853,SS1G_09902,SS1G_10831,SS1G_12054
GO:0009167	purine ribonucleoside monophosphate metabolic process	biological_process	14/3129	17/4664	1.22752993814976	0.137771607594204	0.950270602005858	14	SS1G_00306,SS1G_00597,SS1G_01816,SS1G_02442,SS1G_03630,SS1G_04681,SS1G_05097,SS1G_05300,SS1G_05687,SS1G_06272,SS1G_07853,SS1G_09902,SS1G_10831,SS1G_12054	SS1G_00306,SS1G_00597,SS1G_01816,SS1G_02442,SS1G_03630,SS1G_04681,SS1G_05097,SS1G_05300,SS1G_05687,SS1G_06272,SS1G_07853,SS1G_09902,SS1G_10831,SS1G_12054
GO:0030148	sphingolipid biosynthetic process	biological_process	14/3129	17/4664	1.22752993814976	0.137771607594204	0.950270602005858	14	SS1G_00432,SS1G_01397,SS1G_02181,SS1G_03177,SS1G_09965,SS1G_10151,SS1G_10642,SS1G_11388,SS1G_11759,SS1G_11877,SS1G_12022,SS1G_12495,SS1G_13266,SS1G_13908	SS1G_00432,SS1G_01397,SS1G_02181,SS1G_03177,SS1G_09965,SS1G_10151,SS1G_10642,SS1G_11388,SS1G_11759,SS1G_11877,SS1G_12022,SS1G_12495,SS1G_13266,SS1G_13908
GO:0030833	regulation of actin filament polymerization	biological_process	14/3129	17/4664	1.22752993814976	0.137771607594204	0.950270602005858	14	SS1G_00939,SS1G_01065,SS1G_01074,SS1G_01836,SS1G_02954,SS1G_03094,SS1G_04510,SS1G_05178,SS1G_08466,SS1G_10002,SS1G_11424,SS1G_13400,SS1G_13423,SS1G_13595	SS1G_00939,SS1G_01065,SS1G_01074,SS1G_01836,SS1G_02954,SS1G_03094,SS1G_04510,SS1G_05178,SS1G_08466,SS1G_10002,SS1G_11424,SS1G_13400,SS1G_13423,SS1G_13595
GO:0034250	positive regulation of cellular amide metabolic process	biological_process	14/3129	17/4664	1.22752993814976	0.137771607594204	0.950270602005858	14	SS1G_01874,SS1G_03527,SS1G_03731,SS1G_04056,SS1G_04057,SS1G_04651,SS1G_05859,SS1G_06617,SS1G_06969,SS1G_07770,SS1G_08808,SS1G_10981,SS1G_13000,SS1G_13474	SS1G_01874,SS1G_03527,SS1G_03731,SS1G_04056,SS1G_04057,SS1G_04651,SS1G_05859,SS1G_06617,SS1G_06969,SS1G_07770,SS1G_08808,SS1G_10981,SS1G_13000,SS1G_13474
GO:0051258	protein polymerization	biological_process	14/3129	17/4664	1.22752993814976	0.137771607594204	0.950270602005858	14	SS1G_00897,SS1G_01608,SS1G_03094,SS1G_05178,SS1G_05236,SS1G_05238,SS1G_05467,SS1G_05874,SS1G_09763,SS1G_10207,SS1G_11559,SS1G_12081,SS1G_13423,SS1G_13595	SS1G_00897,SS1G_01608,SS1G_03094,SS1G_05178,SS1G_05236,SS1G_05238,SS1G_05467,SS1G_05874,SS1G_09763,SS1G_10207,SS1G_11559,SS1G_12081,SS1G_13423,SS1G_13595
GO:0055074	calcium ion homeostasis	biological_process	14/3129	17/4664	1.22752993814976	0.137771607594204	0.950270602005858	14	SS1G_00201,SS1G_00577,SS1G_01169,SS1G_01437,SS1G_05445,SS1G_06668,SS1G_06910,SS1G_08141,SS1G_08145,SS1G_09377,SS1G_09885,SS1G_10477,SS1G_13039,SS1G_14108	SS1G_00201,SS1G_00577,SS1G_01169,SS1G_01437,SS1G_05445,SS1G_06668,SS1G_06910,SS1G_08141,SS1G_08145,SS1G_09377,SS1G_09885,SS1G_10477,SS1G_13039,SS1G_14108
GO:0071428	rRNA-containing ribonucleoprotein complex export from nucleus	biological_process	14/3129	17/4664	1.22752993814976	0.137771607594204	0.950270602005858	14	SS1G_00845,SS1G_01564,SS1G_04161,SS1G_04524,SS1G_05645,SS1G_06617,SS1G_07508,SS1G_10171,SS1G_10199,SS1G_10493,SS1G_11046,SS1G_12211,SS1G_12767,SS1G_13000	SS1G_00845,SS1G_01564,SS1G_04161,SS1G_04524,SS1G_05645,SS1G_06617,SS1G_07508,SS1G_10171,SS1G_10199,SS1G_10493,SS1G_11046,SS1G_12211,SS1G_12767,SS1G_13000
GO:0090529	cell septum assembly	biological_process	14/3129	17/4664	1.22752993814976	0.137771607594204	0.950270602005858	14	SS1G_00580,SS1G_01429,SS1G_02182,SS1G_02471,SS1G_03178,SS1G_03383,SS1G_05114,SS1G_07736,SS1G_08265,SS1G_09763,SS1G_12053,SS1G_12643,SS1G_13426,SS1G_13945	SS1G_00580,SS1G_01429,SS1G_02182,SS1G_02471,SS1G_03178,SS1G_03383,SS1G_05114,SS1G_07736,SS1G_08265,SS1G_09763,SS1G_12053,SS1G_12643,SS1G_13426,SS1G_13945
GO:1903829	positive regulation of cellular protein localization	biological_process	14/3129	17/4664	1.22752993814976	0.137771607594204	0.950270602005858	14	SS1G_00236,SS1G_00569,SS1G_00637,SS1G_01065,SS1G_01719,SS1G_02977,SS1G_03195,SS1G_03277,SS1G_04687,SS1G_08533,SS1G_09079,SS1G_11393,SS1G_13462,SS1G_13978	SS1G_00236,SS1G_00569,SS1G_00637,SS1G_01065,SS1G_01719,SS1G_02977,SS1G_03195,SS1G_03277,SS1G_04687,SS1G_08533,SS1G_09079,SS1G_11393,SS1G_13462,SS1G_13978
GO:0006886	intracellular protein transport	biological_process	139/3129	196/4664	1.05708937458013	0.137870799319445	0.950270602005858	139	SS1G_00026,SS1G_00282,SS1G_00431,SS1G_00520,SS1G_00522,SS1G_00569,SS1G_00608,SS1G_00627,SS1G_00796,SS1G_00845,SS1G_00975,SS1G_00999,SS1G_01094,SS1G_01104,SS1G_01296,SS1G_01549,SS1G_01553,SS1G_01564,SS1G_01580,SS1G_01932,SS1G_02351,SS1G_02386,SS1G_02555,SS1G_02888,SS1G_02909,SS1G_03039,SS1G_03313,SS1G_03522,SS1G_03584,SS1G_03620,SS1G_03708,SS1G_03765,SS1G_03780,SS1G_03947,SS1G_04027,SS1G_04161,SS1…	SS1G_00026,SS1G_00282,SS1G_00431,SS1G_00520,SS1G_00522,SS1G_00569,SS1G_00608,SS1G_00627,SS1G_00796,SS1G_00845,SS1G_00975,SS1G_00999,SS1G_01094,SS1G_01104,SS1G_01296,SS1G_01549,SS1G_01553,SS1G_01564,SS1G_01580,SS1G_01932,SS1G_02351,SS1G_02386,SS1G_02555,SS1G_02888,SS1G_02909,SS1G_03039,SS1G_03313,SS1G_03522,SS1G_03584,SS1G_03620,SS1G_03708,SS1G_03765,SS1G_03780,SS1G_03947,SS1G_04027,SS1G_04161,SS1…
GO:0006526	arginine biosynthetic process	biological_process	11/3129	13/4664	1.26125328809893	0.145477402951074	0.950270602005858	11	SS1G_00621,SS1G_03962,SS1G_04214,SS1G_04454,SS1G_04455,SS1G_04653,SS1G_05107,SS1G_08553,SS1G_10630,SS1G_10675,SS1G_13991	SS1G_00621,SS1G_03962,SS1G_04214,SS1G_04454,SS1G_04455,SS1G_04653,SS1G_05107,SS1G_08553,SS1G_10630,SS1G_10675,SS1G_13991
GO:0006740	NADPH regeneration	biological_process	11/3129	13/4664	1.26125328809893	0.145477402951074	0.950270602005858	11	SS1G_00709,SS1G_01844,SS1G_07188,SS1G_07325,SS1G_08408,SS1G_09058,SS1G_09870,SS1G_10246,SS1G_11433,SS1G_12886,SS1G_14456	SS1G_00709,SS1G_01844,SS1G_07188,SS1G_07325,SS1G_08408,SS1G_09058,SS1G_09870,SS1G_10246,SS1G_11433,SS1G_12886,SS1G_14456
GO:0016073	snRNA metabolic process	biological_process	11/3129	13/4664	1.26125328809893	0.145477402951074	0.950270602005858	11	SS1G_00063,SS1G_00987,SS1G_07872,SS1G_07883,SS1G_08914,SS1G_09279,SS1G_10519,SS1G_10804,SS1G_12042,SS1G_13164,SS1G_13558	SS1G_00063,SS1G_00987,SS1G_07872,SS1G_07883,SS1G_08914,SS1G_09279,SS1G_10519,SS1G_10804,SS1G_12042,SS1G_13164,SS1G_13558
GO:0016075	rRNA catabolic process	biological_process	11/3129	13/4664	1.26125328809893	0.145477402951074	0.950270602005858	11	SS1G_00987,SS1G_01560,SS1G_01641,SS1G_09279,SS1G_09602,SS1G_10804,SS1G_11882,SS1G_12042,SS1G_13164,SS1G_13558,SS1G_14053	SS1G_00987,SS1G_01560,SS1G_01641,SS1G_09279,SS1G_09602,SS1G_10804,SS1G_11882,SS1G_12042,SS1G_13164,SS1G_13558,SS1G_14053
GO:0032507	maintenance of protein location in cell	biological_process	11/3129	13/4664	1.26125328809893	0.145477402951074	0.950270602005858	11	SS1G_01768,SS1G_03178,SS1G_03819,SS1G_04162,SS1G_05225,SS1G_05729,SS1G_06729,SS1G_07386,SS1G_11429,SS1G_12105,SS1G_12900	SS1G_01768,SS1G_03178,SS1G_03819,SS1G_04162,SS1G_05225,SS1G_05729,SS1G_06729,SS1G_07386,SS1G_11429,SS1G_12105,SS1G_12900
GO:0046128	purine ribonucleoside metabolic process	biological_process	11/3129	13/4664	1.26125328809893	0.145477402951074	0.950270602005858	11	SS1G_00597,SS1G_01191,SS1G_01679,SS1G_02233,SS1G_03630,SS1G_05687,SS1G_10831,SS1G_11331,SS1G_11332,SS1G_11611,SS1G_12054	SS1G_00597,SS1G_01191,SS1G_01679,SS1G_02233,SS1G_03630,SS1G_05687,SS1G_10831,SS1G_11331,SS1G_11332,SS1G_11611,SS1G_12054
GO:0046822	regulation of nucleocytoplasmic transport	biological_process	11/3129	13/4664	1.26125328809893	0.145477402951074	0.950270602005858	11	SS1G_00569,SS1G_00637,SS1G_01719,SS1G_03178,SS1G_03277,SS1G_04687,SS1G_06950,SS1G_08533,SS1G_10171,SS1G_10552,SS1G_13978	SS1G_00569,SS1G_00637,SS1G_01719,SS1G_03178,SS1G_03277,SS1G_04687,SS1G_06950,SS1G_08533,SS1G_10171,SS1G_10552,SS1G_13978
GO:0071025	RNA surveillance	biological_process	11/3129	13/4664	1.26125328809893	0.145477402951074	0.950270602005858	11	SS1G_00987,SS1G_01560,SS1G_03952,SS1G_05906,SS1G_09279,SS1G_09602,SS1G_10804,SS1G_11882,SS1G_12042,SS1G_13164,SS1G_13558	SS1G_00987,SS1G_01560,SS1G_03952,SS1G_05906,SS1G_09279,SS1G_09602,SS1G_10804,SS1G_11882,SS1G_12042,SS1G_13164,SS1G_13558
GO:0048518	positive regulation of biological process	biological_process	223/3129	319/4664	1.04199865551405	0.14719258575191	0.950270602005858	223	SS1G_00027,SS1G_00049,SS1G_00059,SS1G_00098,SS1G_00107,SS1G_00152,SS1G_00183,SS1G_00191,SS1G_00220,SS1G_00236,SS1G_00312,SS1G_00566,SS1G_00568,SS1G_00569,SS1G_00580,SS1G_00606,SS1G_00637,SS1G_00692,SS1G_00874,SS1G_01053,SS1G_01065,SS1G_01074,SS1G_01093,SS1G_01121,SS1G_01124,SS1G_01135,SS1G_01136,SS1G_01186,SS1G_01195,SS1G_01198,SS1G_01266,SS1G_01323,SS1G_01581,SS1G_01641,SS1G_01719,SS1G_01827,SS1…	SS1G_00027,SS1G_00049,SS1G_00059,SS1G_00098,SS1G_00107,SS1G_00152,SS1G_00183,SS1G_00191,SS1G_00220,SS1G_00236,SS1G_00312,SS1G_00566,SS1G_00568,SS1G_00569,SS1G_00580,SS1G_00606,SS1G_00637,SS1G_00692,SS1G_00874,SS1G_01053,SS1G_01065,SS1G_01074,SS1G_01093,SS1G_01121,SS1G_01124,SS1G_01135,SS1G_01136,SS1G_01186,SS1G_01195,SS1G_01198,SS1G_01266,SS1G_01323,SS1G_01581,SS1G_01641,SS1G_01719,SS1G_01827,SS1…
GO:0006144	purine nucleobase metabolic process	biological_process	19/3129	24/4664	1.18003622030468	0.147324684319739	0.950270602005858	19	SS1G_00106,SS1G_00306,SS1G_00597,SS1G_00820,SS1G_01276,SS1G_02930,SS1G_04681,SS1G_04722,SS1G_05300,SS1G_05687,SS1G_05699,SS1G_07751,SS1G_08428,SS1G_09049,SS1G_09902,SS1G_10919,SS1G_11067,SS1G_12493,SS1G_14350	SS1G_00106,SS1G_00306,SS1G_00597,SS1G_00820,SS1G_01276,SS1G_02930,SS1G_04681,SS1G_04722,SS1G_05300,SS1G_05687,SS1G_05699,SS1G_07751,SS1G_08428,SS1G_09049,SS1G_09902,SS1G_10919,SS1G_11067,SS1G_12493,SS1G_14350
GO:0006505	GPI anchor metabolic process	biological_process	19/3129	24/4664	1.18003622030468	0.147324684319739	0.950270602005858	19	SS1G_00542,SS1G_01566,SS1G_02670,SS1G_04698,SS1G_06807,SS1G_07582,SS1G_08742,SS1G_09026,SS1G_10076,SS1G_10342,SS1G_11049,SS1G_11227,SS1G_11606,SS1G_11702,SS1G_11874,SS1G_11884,SS1G_12147,SS1G_12330,SS1G_12662	SS1G_00542,SS1G_01566,SS1G_02670,SS1G_04698,SS1G_06807,SS1G_07582,SS1G_08742,SS1G_09026,SS1G_10076,SS1G_10342,SS1G_11049,SS1G_11227,SS1G_11606,SS1G_11702,SS1G_11874,SS1G_11884,SS1G_12147,SS1G_12330,SS1G_12662
GO:0006506	GPI anchor biosynthetic process	biological_process	19/3129	24/4664	1.18003622030468	0.147324684319739	0.950270602005858	19	SS1G_00542,SS1G_01566,SS1G_02670,SS1G_04698,SS1G_06807,SS1G_07582,SS1G_08742,SS1G_09026,SS1G_10076,SS1G_10342,SS1G_11049,SS1G_11227,SS1G_11606,SS1G_11702,SS1G_11874,SS1G_11884,SS1G_12147,SS1G_12330,SS1G_12662	SS1G_00542,SS1G_01566,SS1G_02670,SS1G_04698,SS1G_06807,SS1G_07582,SS1G_08742,SS1G_09026,SS1G_10076,SS1G_10342,SS1G_11049,SS1G_11227,SS1G_11606,SS1G_11702,SS1G_11874,SS1G_11884,SS1G_12147,SS1G_12330,SS1G_12662
GO:0044182	filamentous growth of a population of unicellular organisms	biological_process	19/3129	24/4664	1.18003622030468	0.147324684319739	0.950270602005858	19	SS1G_01124,SS1G_01646,SS1G_01831,SS1G_03113,SS1G_03158,SS1G_03680,SS1G_04347,SS1G_05588,SS1G_06601,SS1G_07619,SS1G_08141,SS1G_08784,SS1G_09710,SS1G_11825,SS1G_11942,SS1G_12694,SS1G_13577,SS1G_14216,SS1G_14454	SS1G_01124,SS1G_01646,SS1G_01831,SS1G_03113,SS1G_03158,SS1G_03680,SS1G_04347,SS1G_05588,SS1G_06601,SS1G_07619,SS1G_08141,SS1G_08784,SS1G_09710,SS1G_11825,SS1G_11942,SS1G_12694,SS1G_13577,SS1G_14216,SS1G_14454
GO:0019439	aromatic compound catabolic process	biological_process	96/3129	134/4664	1.0678725261516	0.147760462748491	0.950270602005858	96	SS1G_00001,SS1G_00071,SS1G_00106,SS1G_00439,SS1G_00700,SS1G_00820,SS1G_00971,SS1G_00974,SS1G_00987,SS1G_01191,SS1G_01276,SS1G_01560,SS1G_01636,SS1G_01641,SS1G_01922,SS1G_02231,SS1G_02269,SS1G_02272,SS1G_02923,SS1G_02930,SS1G_02978,SS1G_02979,SS1G_03706,SS1G_03751,SS1G_03952,SS1G_04209,SS1G_04452,SS1G_04628,SS1G_04707,SS1G_04722,SS1G_04726,SS1G_04765,SS1G_04823,SS1G_05424,SS1G_05691,SS1G_05906,SS1…	SS1G_00001,SS1G_00071,SS1G_00106,SS1G_00439,SS1G_00700,SS1G_00820,SS1G_00971,SS1G_00974,SS1G_00987,SS1G_01191,SS1G_01276,SS1G_01560,SS1G_01636,SS1G_01641,SS1G_01922,SS1G_02231,SS1G_02269,SS1G_02272,SS1G_02923,SS1G_02930,SS1G_02978,SS1G_02979,SS1G_03706,SS1G_03751,SS1G_03952,SS1G_04209,SS1G_04452,SS1G_04628,SS1G_04707,SS1G_04722,SS1G_04726,SS1G_04765,SS1G_04823,SS1G_05424,SS1G_05691,SS1G_05906,SS1…
GO:0007264	small GTPase mediated signal transduction	biological_process	29/3129	38/4664	1.13754184118013	0.148119885877102	0.950270602005858	29	SS1G_00049,SS1G_00107,SS1G_00637,SS1G_01065,SS1G_02002,SS1G_02182,SS1G_02450,SS1G_02471,SS1G_02769,SS1G_03113,SS1G_05114,SS1G_05415,SS1G_06014,SS1G_06571,SS1G_06730,SS1G_07434,SS1G_08390,SS1G_08454,SS1G_08512,SS1G_08533,SS1G_09770,SS1G_10502,SS1G_11444,SS1G_12228,SS1G_12617,SS1G_13183,SS1G_13327,SS1G_13577,SS1G_13726	SS1G_00049,SS1G_00107,SS1G_00637,SS1G_01065,SS1G_02002,SS1G_02182,SS1G_02450,SS1G_02471,SS1G_02769,SS1G_03113,SS1G_05114,SS1G_05415,SS1G_06014,SS1G_06571,SS1G_06730,SS1G_07434,SS1G_08390,SS1G_08454,SS1G_08512,SS1G_08533,SS1G_09770,SS1G_10502,SS1G_11444,SS1G_12228,SS1G_12617,SS1G_13183,SS1G_13327,SS1G_13577,SS1G_13726
GO:0046486	glycerolipid metabolic process	biological_process	62/3129	85/4664	1.08724080236121	0.148257569130738	0.950270602005858	62	SS1G_00426,SS1G_00437,SS1G_00542,SS1G_00619,SS1G_00983,SS1G_01338,SS1G_01566,SS1G_01621,SS1G_01809,SS1G_02192,SS1G_02203,SS1G_02554,SS1G_02556,SS1G_02670,SS1G_03718,SS1G_04317,SS1G_04487,SS1G_04698,SS1G_04964,SS1G_05448,SS1G_05963,SS1G_06493,SS1G_06693,SS1G_06701,SS1G_06807,SS1G_07131,SS1G_07321,SS1G_07433,SS1G_07582,SS1G_07594,SS1G_08166,SS1G_08193,SS1G_08299,SS1G_08431,SS1G_08742,SS1G_08880,SS1…	SS1G_00426,SS1G_00437,SS1G_00542,SS1G_00619,SS1G_00983,SS1G_01338,SS1G_01566,SS1G_01621,SS1G_01809,SS1G_02192,SS1G_02203,SS1G_02554,SS1G_02556,SS1G_02670,SS1G_03718,SS1G_04317,SS1G_04487,SS1G_04698,SS1G_04964,SS1G_05448,SS1G_05963,SS1G_06493,SS1G_06693,SS1G_06701,SS1G_06807,SS1G_07131,SS1G_07321,SS1G_07433,SS1G_07582,SS1G_07594,SS1G_08166,SS1G_08193,SS1G_08299,SS1G_08431,SS1G_08742,SS1G_08880,SS1…
GO:0006273	lagging strand elongation	biological_process	8/3129	9/4664	1.32495294911402	0.148830961369916	0.950270602005858	8	SS1G_01610,SS1G_03108,SS1G_06107,SS1G_08778,SS1G_11039,SS1G_11504,SS1G_12686,SS1G_13713	SS1G_01610,SS1G_03108,SS1G_06107,SS1G_08778,SS1G_11039,SS1G_11504,SS1G_12686,SS1G_13713
GO:0006490	oligosaccharide-lipid intermediate biosynthetic process	biological_process	8/3129	9/4664	1.32495294911402	0.148830961369916	0.950270602005858	8	SS1G_01372,SS1G_02473,SS1G_07730,SS1G_07759,SS1G_09306,SS1G_10012,SS1G_10939,SS1G_13661	SS1G_01372,SS1G_02473,SS1G_07730,SS1G_07759,SS1G_09306,SS1G_10012,SS1G_10939,SS1G_13661
GO:0009262	deoxyribonucleotide metabolic process	biological_process	8/3129	9/4664	1.32495294911402	0.148830961369916	0.950270602005858	8	SS1G_02978,SS1G_03490,SS1G_05018,SS1G_08456,SS1G_09611,SS1G_10546,SS1G_10937,SS1G_12684	SS1G_02978,SS1G_03490,SS1G_05018,SS1G_08456,SS1G_09611,SS1G_10546,SS1G_10937,SS1G_12684
GO:0031122	cytoplasmic microtubule organization	biological_process	8/3129	9/4664	1.32495294911402	0.148830961369916	0.950270602005858	8	SS1G_00429,SS1G_00897,SS1G_01861,SS1G_05238,SS1G_05874,SS1G_08486,SS1G_09763,SS1G_12092	SS1G_00429,SS1G_00897,SS1G_01861,SS1G_05238,SS1G_05874,SS1G_08486,SS1G_09763,SS1G_12092
GO:0031991	regulation of actomyosin contractile ring contraction	biological_process	8/3129	9/4664	1.32495294911402	0.148830961369916	0.950270602005858	8	SS1G_00049,SS1G_02182,SS1G_02471,SS1G_04687,SS1G_05114,SS1G_07119,SS1G_07871,SS1G_14225	SS1G_00049,SS1G_02182,SS1G_02471,SS1G_04687,SS1G_05114,SS1G_07119,SS1G_07871,SS1G_14225
GO:0032005	signal transduction involved in positive regulation of conjugation with cellular fusion	biological_process	8/3129	9/4664	1.32495294911402	0.148830961369916	0.950270602005858	8	SS1G_00606,SS1G_02532,SS1G_03194,SS1G_08454,SS1G_10792,SS1G_11299,SS1G_12567,SS1G_13726	SS1G_00606,SS1G_02532,SS1G_03194,SS1G_08454,SS1G_10792,SS1G_11299,SS1G_12567,SS1G_13726
GO:0033262	regulation of nuclear cell cycle DNA replication	biological_process	8/3129	9/4664	1.32495294911402	0.148830961369916	0.950270602005858	8	SS1G_01151,SS1G_03024,SS1G_04501,SS1G_04516,SS1G_04572,SS1G_07592,SS1G_11138,SS1G_11455	SS1G_01151,SS1G_03024,SS1G_04501,SS1G_04516,SS1G_04572,SS1G_07592,SS1G_11138,SS1G_11455
GO:0040012	regulation of locomotion	biological_process	8/3129	9/4664	1.32495294911402	0.148830961369916	0.950270602005858	8	SS1G_02888,SS1G_03990,SS1G_05159,SS1G_06246,SS1G_06818,SS1G_11311,SS1G_13111,SS1G_13183	SS1G_02888,SS1G_03990,SS1G_05159,SS1G_06246,SS1G_06818,SS1G_11311,SS1G_13111,SS1G_13183
GO:0042451	purine nucleoside biosynthetic process	biological_process	8/3129	9/4664	1.32495294911402	0.148830961369916	0.950270602005858	8	SS1G_00597,SS1G_01679,SS1G_02233,SS1G_03630,SS1G_05687,SS1G_10831,SS1G_11331,SS1G_12054	SS1G_00597,SS1G_01679,SS1G_02233,SS1G_03630,SS1G_05687,SS1G_10831,SS1G_11331,SS1G_12054
GO:0046129	purine ribonucleoside biosynthetic process	biological_process	8/3129	9/4664	1.32495294911402	0.148830961369916	0.950270602005858	8	SS1G_00597,SS1G_01679,SS1G_02233,SS1G_03630,SS1G_05687,SS1G_10831,SS1G_11331,SS1G_12054	SS1G_00597,SS1G_01679,SS1G_02233,SS1G_03630,SS1G_05687,SS1G_10831,SS1G_11331,SS1G_12054
GO:0046580	negative regulation of Ras protein signal transduction	biological_process	8/3129	9/4664	1.32495294911402	0.148830961369916	0.950270602005858	8	SS1G_04989,SS1G_05838,SS1G_07119,SS1G_07871,SS1G_11299,SS1G_11311,SS1G_13261,SS1G_14225	SS1G_04989,SS1G_05838,SS1G_07119,SS1G_07871,SS1G_11299,SS1G_11311,SS1G_13261,SS1G_14225
GO:0046825	regulation of protein export from nucleus	biological_process	8/3129	9/4664	1.32495294911402	0.148830961369916	0.950270602005858	8	SS1G_00569,SS1G_01719,SS1G_03178,SS1G_04687,SS1G_06950,SS1G_08533,SS1G_10171,SS1G_10552	SS1G_00569,SS1G_01719,SS1G_03178,SS1G_04687,SS1G_06950,SS1G_08533,SS1G_10171,SS1G_10552
GO:0051058	negative regulation of small GTPase mediated signal transduction	biological_process	8/3129	9/4664	1.32495294911402	0.148830961369916	0.950270602005858	8	SS1G_04989,SS1G_05838,SS1G_07119,SS1G_07871,SS1G_11299,SS1G_11311,SS1G_13261,SS1G_14225	SS1G_04989,SS1G_05838,SS1G_07119,SS1G_07871,SS1G_11299,SS1G_11311,SS1G_13261,SS1G_14225
GO:0051090	regulation of DNA-binding transcription factor activity	biological_process	8/3129	9/4664	1.32495294911402	0.148830961369916	0.950270602005858	8	SS1G_01641,SS1G_05445,SS1G_06777,SS1G_07226,SS1G_08504,SS1G_09612,SS1G_11262,SS1G_12852	SS1G_01641,SS1G_05445,SS1G_06777,SS1G_07226,SS1G_08504,SS1G_09612,SS1G_11262,SS1G_12852
GO:0070914	UV-damage excision repair	biological_process	8/3129	9/4664	1.32495294911402	0.148830961369916	0.950270602005858	8	SS1G_00433,SS1G_00911,SS1G_02035,SS1G_03226,SS1G_04501,SS1G_11504,SS1G_12686,SS1G_14403	SS1G_00433,SS1G_00911,SS1G_02035,SS1G_03226,SS1G_04501,SS1G_11504,SS1G_12686,SS1G_14403
GO:0071029	nuclear ncRNA surveillance	biological_process	8/3129	9/4664	1.32495294911402	0.148830961369916	0.950270602005858	8	SS1G_00987,SS1G_01560,SS1G_09279,SS1G_10804,SS1G_11882,SS1G_12042,SS1G_13164,SS1G_13558	SS1G_00987,SS1G_01560,SS1G_09279,SS1G_10804,SS1G_11882,SS1G_12042,SS1G_13164,SS1G_13558
GO:0071035	nuclear polyadenylation-dependent rRNA catabolic process	biological_process	8/3129	9/4664	1.32495294911402	0.148830961369916	0.950270602005858	8	SS1G_00987,SS1G_01560,SS1G_09279,SS1G_10804,SS1G_11882,SS1G_12042,SS1G_13164,SS1G_13558	SS1G_00987,SS1G_01560,SS1G_09279,SS1G_10804,SS1G_11882,SS1G_12042,SS1G_13164,SS1G_13558
GO:0071038	nuclear polyadenylation-dependent tRNA catabolic process	biological_process	8/3129	9/4664	1.32495294911402	0.148830961369916	0.950270602005858	8	SS1G_00987,SS1G_01560,SS1G_09279,SS1G_10804,SS1G_11882,SS1G_12042,SS1G_13164,SS1G_13558	SS1G_00987,SS1G_01560,SS1G_09279,SS1G_10804,SS1G_11882,SS1G_12042,SS1G_13164,SS1G_13558
GO:0071042	nuclear polyadenylation-dependent mRNA catabolic process	biological_process	8/3129	9/4664	1.32495294911402	0.148830961369916	0.950270602005858	8	SS1G_00987,SS1G_01560,SS1G_09279,SS1G_10804,SS1G_11882,SS1G_12042,SS1G_13164,SS1G_13558	SS1G_00987,SS1G_01560,SS1G_09279,SS1G_10804,SS1G_11882,SS1G_12042,SS1G_13164,SS1G_13558
GO:0071046	nuclear polyadenylation-dependent ncRNA catabolic process	biological_process	8/3129	9/4664	1.32495294911402	0.148830961369916	0.950270602005858	8	SS1G_00987,SS1G_01560,SS1G_09279,SS1G_10804,SS1G_11882,SS1G_12042,SS1G_13164,SS1G_13558	SS1G_00987,SS1G_01560,SS1G_09279,SS1G_10804,SS1G_11882,SS1G_12042,SS1G_13164,SS1G_13558
GO:0071047	polyadenylation-dependent mRNA catabolic process	biological_process	8/3129	9/4664	1.32495294911402	0.148830961369916	0.950270602005858	8	SS1G_00987,SS1G_01560,SS1G_09279,SS1G_10804,SS1G_11882,SS1G_12042,SS1G_13164,SS1G_13558	SS1G_00987,SS1G_01560,SS1G_09279,SS1G_10804,SS1G_11882,SS1G_12042,SS1G_13164,SS1G_13558
GO:1902407	assembly of actomyosin apparatus involved in mitotic cytokinesis	biological_process	8/3129	9/4664	1.32495294911402	0.148830961369916	0.950270602005858	8	SS1G_00266,SS1G_00490,SS1G_04687,SS1G_06645,SS1G_12053,SS1G_13423,SS1G_13426,SS1G_13945	SS1G_00266,SS1G_00490,SS1G_04687,SS1G_06645,SS1G_12053,SS1G_13423,SS1G_13426,SS1G_13945
GO:1903338	regulation of cell wall organization or biogenesis	biological_process	8/3129	9/4664	1.32495294911402	0.148830961369916	0.950270602005858	8	SS1G_00059,SS1G_03178,SS1G_05445,SS1G_06950,SS1G_06958,SS1G_12350,SS1G_13266,SS1G_14233	SS1G_00059,SS1G_03178,SS1G_05445,SS1G_06950,SS1G_06958,SS1G_12350,SS1G_13266,SS1G_14233
GO:1903475	mitotic actomyosin contractile ring assembly	biological_process	8/3129	9/4664	1.32495294911402	0.148830961369916	0.950270602005858	8	SS1G_00266,SS1G_00490,SS1G_04687,SS1G_06645,SS1G_12053,SS1G_13423,SS1G_13426,SS1G_13945	SS1G_00266,SS1G_00490,SS1G_04687,SS1G_06645,SS1G_12053,SS1G_13423,SS1G_13426,SS1G_13945
GO:0006497	protein lipidation	biological_process	24/3129	31/4664	1.1539912782606	0.149447800324908	0.950270602005858	24	SS1G_00542,SS1G_01566,SS1G_02670,SS1G_03314,SS1G_04040,SS1G_04698,SS1G_05017,SS1G_05459,SS1G_06807,SS1G_07582,SS1G_08742,SS1G_09026,SS1G_09586,SS1G_10076,SS1G_10342,SS1G_11049,SS1G_11227,SS1G_11606,SS1G_11702,SS1G_11874,SS1G_11884,SS1G_12147,SS1G_12330,SS1G_12662	SS1G_00542,SS1G_01566,SS1G_02670,SS1G_03314,SS1G_04040,SS1G_04698,SS1G_05017,SS1G_05459,SS1G_06807,SS1G_07582,SS1G_08742,SS1G_09026,SS1G_09586,SS1G_10076,SS1G_10342,SS1G_11049,SS1G_11227,SS1G_11606,SS1G_11702,SS1G_11874,SS1G_11884,SS1G_12147,SS1G_12330,SS1G_12662
GO:0042158	lipoprotein biosynthetic process	biological_process	24/3129	31/4664	1.1539912782606	0.149447800324908	0.950270602005858	24	SS1G_00542,SS1G_01566,SS1G_02670,SS1G_03314,SS1G_04040,SS1G_04698,SS1G_05017,SS1G_05459,SS1G_06807,SS1G_07582,SS1G_08742,SS1G_09026,SS1G_09586,SS1G_10076,SS1G_10342,SS1G_11049,SS1G_11227,SS1G_11606,SS1G_11702,SS1G_11874,SS1G_11884,SS1G_12147,SS1G_12330,SS1G_12662	SS1G_00542,SS1G_01566,SS1G_02670,SS1G_03314,SS1G_04040,SS1G_04698,SS1G_05017,SS1G_05459,SS1G_06807,SS1G_07582,SS1G_08742,SS1G_09026,SS1G_09586,SS1G_10076,SS1G_10342,SS1G_11049,SS1G_11227,SS1G_11606,SS1G_11702,SS1G_11874,SS1G_11884,SS1G_12147,SS1G_12330,SS1G_12662
GO:0019752	carboxylic acid metabolic process	biological_process	287/3129	413/4664	1.03582126742177	0.150512098637421	0.950270602005858	287	SS1G_00001,SS1G_00002,SS1G_00016,SS1G_00048,SS1G_00089,SS1G_00187,SS1G_00188,SS1G_00290,SS1G_00301,SS1G_00305,SS1G_00372,SS1G_00435,SS1G_00437,SS1G_00464,SS1G_00574,SS1G_00621,SS1G_00638,SS1G_00687,SS1G_00738,SS1G_00795,SS1G_00861,SS1G_00908,SS1G_00990,SS1G_01026,SS1G_01050,SS1G_01105,SS1G_01191,SS1G_01273,SS1G_01294,SS1G_01397,SS1G_01438,SS1G_01478,SS1G_01589,SS1G_01657,SS1G_01661,SS1G_01683,SS1…	SS1G_00001,SS1G_00002,SS1G_00016,SS1G_00048,SS1G_00089,SS1G_00187,SS1G_00188,SS1G_00290,SS1G_00301,SS1G_00305,SS1G_00372,SS1G_00435,SS1G_00437,SS1G_00464,SS1G_00574,SS1G_00621,SS1G_00638,SS1G_00687,SS1G_00738,SS1G_00795,SS1G_00861,SS1G_00908,SS1G_00990,SS1G_01026,SS1G_01050,SS1G_01105,SS1G_01191,SS1G_01273,SS1G_01294,SS1G_01397,SS1G_01438,SS1G_01478,SS1G_01589,SS1G_01657,SS1G_01661,SS1G_01683,SS1…
GO:0006082	organic acid metabolic process	biological_process	304/3129	438/4664	1.03455230273287	0.151137209587693	0.950270602005858	304	SS1G_00001,SS1G_00002,SS1G_00016,SS1G_00048,SS1G_00089,SS1G_00106,SS1G_00187,SS1G_00188,SS1G_00290,SS1G_00301,SS1G_00305,SS1G_00367,SS1G_00372,SS1G_00435,SS1G_00437,SS1G_00464,SS1G_00574,SS1G_00621,SS1G_00638,SS1G_00687,SS1G_00738,SS1G_00795,SS1G_00861,SS1G_00908,SS1G_00990,SS1G_01026,SS1G_01050,SS1G_01054,SS1G_01105,SS1G_01191,SS1G_01273,SS1G_01294,SS1G_01397,SS1G_01438,SS1G_01478,SS1G_01589,SS1…	SS1G_00001,SS1G_00002,SS1G_00016,SS1G_00048,SS1G_00089,SS1G_00106,SS1G_00187,SS1G_00188,SS1G_00290,SS1G_00301,SS1G_00305,SS1G_00367,SS1G_00372,SS1G_00435,SS1G_00437,SS1G_00464,SS1G_00574,SS1G_00621,SS1G_00638,SS1G_00687,SS1G_00738,SS1G_00795,SS1G_00861,SS1G_00908,SS1G_00990,SS1G_01026,SS1G_01050,SS1G_01054,SS1G_01105,SS1G_01191,SS1G_01273,SS1G_01294,SS1G_01397,SS1G_01438,SS1G_01478,SS1G_01589,SS1…
[truncated: 4,983 more rows]
