# Supplementary material for: Dual RNA Sequencing Analysis of Bacillus amyloliquefaciens and Sclerotinia sclerotiorum During Infection of Soybean Seedlings by S. sclerotiorum Unveils Antagonistic Interactions
Source: Front Microbiol. 2022 Jun 23;13:924313. doi: 10.3389/fmicb.2022.924313 (PMC9260588; doi:10.3389/fmicb.2022.924313)
Supplement: Supplementary file 1 [file Data_Sheet_1.ZIP › ╕╜╝■/Table S5/Group.Gm-Ba-Ss_vs_Gm-Ss.de_all.GO_CC.xls]

TermID	Description	Category	GeneRatio	BgRatio	Enrich_factor	P_value	P_adjust	GeneCount	GeneIDs	GeneNames
GO:0005622	intracellular	cellular_component	2408/3129	3408/4664	1.05319763472708	0	0	2408	SS1G_00001,SS1G_00005,SS1G_00010,SS1G_00016,SS1G_00019,SS1G_00020,SS1G_00023,SS1G_00024,SS1G_00025,SS1G_00026,SS1G_00027,SS1G_00037,SS1G_00044,SS1G_00047,SS1G_00048,SS1G_00049,SS1G_00052,SS1G_00053,SS1G_00059,SS1G_00063,SS1G_00066,SS1G_00067,SS1G_00071,SS1G_00079,SS1G_00088,SS1G_00089,SS1G_00090,SS1G_00093,SS1G_00098,SS1G_00101,SS1G_00102,SS1G_00103,SS1G_00106,SS1G_00107,SS1G_00108,SS1G_00114,SS1G_00138,SS1G_00145,SS1G_00152,SS1G_00164,SS1G_00169,SS1G_00171,SS1G_00172,SS1G_00183,SS1G_00185,SS1G_00186,SS1G_00187,SS1G_00188,SS1G_00190,SS1G_00191,SS1G_00192,SS1G_00195,SS1G_00196,SS1G_00199,SS1G_00201,SS1G_00202,SS1G_00204,SS1G_00209,SS1G_00210,SS1G_00211,SS1G_00212,SS1G_00213,SS1G_00220,SS1G_00234,SS1G_00236,SS1G_00266,SS1G_00282,SS1G_00290,SS1G_00301,SS1G_00304,SS1G_00306,SS1G_00311,SS1G_00312,SS1G_00317,SS1G_00327,SS1G_00330,SS1G_00342,SS1G_00351,SS1G_00360,SS1G_00363,SS1G_00367,SS1G_00372,SS1G_00398,SS1G_00426,SS1G_00428,SS1G_00429,SS1G_00430,SS1G_00431,SS1G_00432,SS1G_00433,SS1G_00436,SS1G_00439,SS1G_00452,SS1G_00464,SS1G_00478,SS1G_00479,SS1G_00490,SS1G_00494,SS1G_00502,SS1G_00520,SS1G_00521,SS1G_00522,SS1G_00528,SS1G_00535,SS1G_00542,SS1G_00544,SS1G_00547,SS1G_00549,SS1G_00552,SS1G_00560,SS1G_00565,SS1G_00566,SS1G_00568,SS1G_00569,SS1G_00570,SS1G_00577,SS1G_00580,SS1G_00583,SS1G_00589,SS1G_00593,SS1G_00595,SS1G_00597,SS1G_00598,SS1G_00606,SS1G_00608,SS1G_00613,SS1G_00619,SS1G_00621,SS1G_00625,SS1G_00627,SS1G_00630,SS1G_00637,SS1G_00638,SS1G_00643,SS1G_00644,SS1G_00646,SS1G_00665,SS1G_00669,SS1G_00673,SS1G_00678,SS1G_00679,SS1G_00687,SS1G_00692,SS1G_00695,SS1G_00699,SS1G_00700,SS1G_00709,SS1G_00718,SS1G_00727,SS1G_00732,SS1G_00742,SS1G_00782,SS1G_00789,SS1G_00795,SS1G_00796,SS1G_00802,SS1G_00808,SS1G_00810,SS1G_00814,SS1G_00820,SS1G_00825,SS1G_00827,SS1G_00840,SS1G_00845,SS1G_00846,SS1G_00860,SS1G_00861,SS1G_00862,SS1G_00874,SS1G_00880,SS1G_00885,SS1G_00896,SS1G_00897,SS1G_00900,SS1G_00902,SS1G_00908,SS1G_00910,SS1G_00911,SS1G_00912,SS1G_00925,SS1G_00934,SS1G_00939,SS1G_00947,SS1G_00951,SS1G_00966,SS1G_00969,SS1G_00970,SS1G_00971,SS1G_00972,SS1G_00975,SS1G_00976,SS1G_00983,SS1G_00987,SS1G_00989,SS1G_00990,SS1G_00998,SS1G_00999,SS1G_01011,SS1G_01022,SS1G_01026,SS1G_01039,SS1G_01045,SS1G_01048,SS1G_01052,SS1G_01053,SS1G_01054,SS1G_01056,SS1G_01061,SS1G_01063,SS1G_01064,SS1G_01065,SS1G_01070,SS1G_01074,SS1G_01092,SS1G_01093,SS1G_01094,SS1G_01103,SS1G_01104,SS1G_01105,SS1G_01106,SS1G_01111,SS1G_01112,SS1G_01115,SS1G_01121,SS1G_01135,SS1G_01136,SS1G_01144,SS1G_01151,SS1G_01154,SS1G_01155,SS1G_01157,SS1G_01159,SS1G_01160,SS1G_01169,SS1G_01185,SS1G_01186,SS1G_01190,SS1G_01191,SS1G_01192,SS1G_01195,SS1G_01198,SS1G_01199,SS1G_01234,SS1G_01240,SS1G_01263,SS1G_01266,SS1G_01268,SS1G_01272,SS1G_01273,SS1G_01275,SS1G_01276,SS1G_01278,SS1G_01289,SS1G_01294,SS1G_01296,SS1G_01303,SS1G_01315,SS1G_01317,SS1G_01323,SS1G_01326,SS1G_01338,SS1G_01339,SS1G_01341,SS1G_01347,SS1G_01348,SS1G_01350,SS1G_01351,SS1G_01353,SS1G_01361,SS1G_01366,SS1G_01371,SS1G_01372,SS1G_01394,SS1G_01396,SS1G_01397,SS1G_01401,SS1G_01405,SS1G_01407,SS1G_01408,SS1G_01423,SS1G_01429,SS1G_01433,SS1G_01435,SS1G_01437,SS1G_01461,SS1G_01464,SS1G_01477,SS1G_01524,SS1G_01525,SS1G_01540,SS1G_01544,SS1G_01548,SS1G_01549,SS1G_01552,SS1G_01553,SS1G_01560,SS1G_01562,SS1G_01564,SS1G_01566,SS1G_01580,SS1G_01581,SS1G_01584,SS1G_01589,SS1G_01593,SS1G_01597,SS1G_01598,SS1G_01599,SS1G_01602,SS1G_01605,SS1G_01606,SS1G_01608,SS1G_01610,SS1G_01614,SS1G_01621,SS1G_01624,SS1G_01625,SS1G_01626,SS1G_01631,SS1G_01636,SS1G_01637,SS1G_01641,SS1G_01642,SS1G_01643,SS1G_01646,SS1G_01656,SS1G_01661,SS1G_01663,SS1G_01664,SS1G_01678,SS1G_01679,SS1G_01682,SS1G_01683,SS1G_01692,SS1G_01694,SS1G_01698,SS1G_01699,SS1G_01702,SS1G_01708,SS1G_01711,SS1G_01719,SS1G_01725,SS1G_01731,SS1G_01741,SS1G_01762,SS1G_01767,SS1G_01768,SS1G_01769,SS1G_01772,SS1G_01809,SS1G_01816,SS1G_01818,SS1G_01821,SS1G_01822,SS1G_01827,SS1G_01831,SS1G_01836,SS1G_01843,SS1G_01844,SS1G_01847,SS1G_01854,SS1G_01855,SS1G_01856,SS1G_01861,SS1G_01866,SS1G_01868,SS1G_01872,SS1G_01873,SS1G_01874,SS1G_01875,SS1G_01878,SS1G_01900,SS1G_01903,SS1G_01906,SS1G_01919,SS1G_01922,SS1G_01930,SS1G_01932,SS1G_01944,SS1G_01951,SS1G_01960,SS1G_01978,SS1G_01982,SS1G_01984,SS1G_01988,SS1G_02002,SS1G_02009,SS1G_02017,SS1G_02018,SS1G_02035,SS1G_02048,SS1G_02052,SS1G_02056,SS1G_02065,SS1G_02070,SS1G_02090,SS1G_02092,SS1G_02097,SS1G_02099,SS1G_02102,SS1G_02111,SS1G_02121,SS1G_02152,SS1G_02161,SS1G_02163,SS1G_02165,SS1G_02173,SS1G_02181,SS1G_02182,SS1G_02191,SS1G_02195,SS1G_02199,SS1G_02200,SS1G_02201,SS1G_02203,SS1G_02206,SS1G_02217,SS1G_02223,SS1G_02226,SS1G_02230,SS1G_02231,SS1G_02233,SS1G_02235,SS1G_02240,SS1G_02265,SS1G_02266,SS1G_02269,SS1G_02271,SS1G_02272,SS1G_02276,SS1G_02281,SS1G_02284,SS1G_02288,SS1G_02293,SS1G_02328,SS1G_02351,SS1G_02372,SS1G_02373,SS1G_02376,SS1G_02378,SS1G_02379,SS1G_02386,SS1G_02387,SS1G_02390,SS1G_02398,SS1G_02408,SS1G_02409,SS1G_02435,SS1G_02440,SS1G_02450,SS1G_02467,SS1G_02468,SS1G_02471,SS1G_02473,SS1G_02480,SS1G_02508,SS1G_02525,SS1G_02527,SS1G_02529,SS1G_02532,SS1G_02533,SS1G_02537,SS1G_02547,SS1G_02549,SS1G_02554,SS1G_02555,SS1G_02556,SS1G_02581,SS1G_02593,SS1G_02594,SS1G_02608,SS1G_02611,SS1G_02629,SS1G_02634,SS1G_02637,SS1G_02652,SS1G_02655,SS1G_02658,SS1G_02670,SS1G_02716,SS1G_02717,SS1G_02724,SS1G_02758,SS1G_02765,SS1G_02768,SS1G_02769,SS1G_02779,SS1G_02784,SS1G_02791,SS1G_02803,SS1G_02807,SS1G_02841,SS1G_02855,SS1G_02882,SS1G_02886,SS1G_02887,SS1G_02888,SS1G_02894,SS1G_02896,SS1G_02902,SS1G_02903,SS1G_02907,SS1G_02909,SS1G_02923,SS1G_02930,SS1G_02937,SS1G_02943,SS1G_02954,SS1G_02958,SS1G_02959,SS1G_02960,SS1G_02967,SS1G_02970,SS1G_02971,SS1G_02974,SS1G_02977,SS1G_02978,SS1G_02979,SS1G_02985,SS1G_02992,SS1G_02996,SS1G_02998,SS1G_03005,SS1G_03008,SS1G_03009,SS1G_03010,SS1G_03015,SS1G_03019,SS1G_03024,SS1G_03039,SS1G_03060,SS1G_03070,SS1G_03075,SS1G_03082,SS1G_03092,SS1G_03093,SS1G_03094,SS1G_03095,SS1G_03098,SS1G_03104,SS1G_03106,SS1G_03108,SS1G_03113,SS1G_03118,SS1G_03122,SS1G_03124,SS1G_03127,SS1G_03128,SS1G_03129,SS1G_03152,SS1G_03157,SS1G_03158,SS1G_03160,SS1G_03171,SS1G_03177,SS1G_03178,SS1G_03179,SS1G_03190,SS1G_03194,SS1G_03195,SS1G_03202,SS1G_03204,SS1G_03209,SS1G_03210,SS1G_03212,SS1G_03215,SS1G_03224,SS1G_03225,SS1G_03226,SS1G_03236,SS1G_03248,SS1G_03249,SS1G_03253,SS1G_03254,SS1G_03255,SS1G_03256,SS1G_03277,SS1G_03279,SS1G_03280,SS1G_03297,SS1G_03301,SS1G_03306,SS1G_03308,SS1G_03309,SS1G_03311,SS1G_03313,SS1G_03314,SS1G_03315,SS1G_03318,SS1G_03339,SS1G_03340,SS1G_03348,SS1G_03351,SS1G_03362,SS1G_03365,SS1G_03376,SS1G_03418,SS1G_03429,SS1G_03445,SS1G_03454,SS1G_03455,SS1G_03471,SS1G_03473,SS1G_03474,SS1G_03477,SS1G_03493,SS1G_03519,SS1G_03522,SS1G_03527,SS1G_03552,SS1G_03556,SS1G_03558,SS1G_03561,SS1G_03564,SS1G_03582,SS1G_03584,SS1G_03587,SS1G_03588,SS1G_03605,SS1G_03620,SS1G_03630,SS1G_03645,SS1G_03649,SS1G_03650,SS1G_03676,SS1G_03680,SS1G_03684,SS1G_03689,SS1G_03690,SS1G_03696,SS1G_03700,SS1G_03706,SS1G_03708,SS1G_03716,SS1G_03718,SS1G_03719,SS1G_03728,SS1G_03730,SS1G_03731,SS1G_03732,SS1G_03735,SS1G_03743,SS1G_03751,SS1G_03753,SS1G_03765,SS1G_03766,SS1G_03767,SS1G_03780,SS1G_03784,SS1G_03787,SS1G_03789,SS1G_03799,SS1G_03801,SS1G_03815,SS1G_03817,SS1G_03818,SS1G_03819,SS1G_03827,SS1G_03828,SS1G_03854,SS1G_03855,SS1G_03871,SS1G_03872,SS1G_03873,SS1G_03887,SS1G_03893,SS1G_03894,SS1G_03898,SS1G_03904,SS1G_03921,SS1G_03925,SS1G_03926,SS1G_03932,SS1G_03937,SS1G_03939,SS1G_03947,SS1G_03951,SS1G_03952,SS1G_03958,SS1G_03962,SS1G_03964,SS1G_03975,SS1G_03976,SS1G_03978,SS1G_03990,SS1G_03992,SS1G_03999,SS1G_04008,SS1G_04012,SS1G_04013,SS1G_04016,SS1G_04018,SS1G_04019,SS1G_04020,SS1G_04025,SS1G_04027,SS1G_04031,SS1G_04040,SS1G_04045,SS1G_04048,SS1G_04050,SS1G_04056,SS1G_04057,SS1G_04061,SS1G_04067,SS1G_04069,SS1G_04072,SS1G_04105,SS1G_04138,SS1G_04139,SS1G_04140,SS1G_04148,SS1G_04152,SS1G_04153,SS1G_04154,SS1G_04160,SS1G_04161,SS1G_04162,SS1G_04164,SS1G_04204,SS1G_04205,SS1G_04209,SS1G_04214,SS1G_04217,SS1G_04218,SS1G_04219,SS1G_04221,SS1G_04234,SS1G_04235,SS1G_04242,SS1G_04261,SS1G_04285,SS1G_04290,SS1G_04291,SS1G_04298,SS1G_04299,SS1G_04310,SS1G_04314,SS1G_04315,SS1G_04317,SS1G_04326,SS1G_04332,SS1G_04335,SS1G_04344,SS1G_04347,SS1G_04356,SS1G_04368,SS1G_04380,SS1G_04381,SS1G_04384,SS1G_04388,SS1G_04409,SS1G_04414,SS1G_04415,SS1G_04416,SS1G_04420,SS1G_04432,SS1G_04434,SS1G_04436,SS1G_04446,SS1G_04450,SS1G_04451,SS1G_04452,SS1G_04454,SS1G_04455,SS1G_04456,SS1G_04459,SS1G_04466,SS1G_04467,SS1G_04468,SS1G_04487,SS1G_04501,SS1G_04510,SS1G_04511,SS1G_04516,SS1G_04518,SS1G_04524,SS1G_04525,SS1G_04532,SS1G_04536,SS1G_04537,SS1G_04553,SS1G_04568,SS1G_04572,SS1G_04574,SS1G_04585,SS1G_04591,SS1G_04596,SS1G_04609,SS1G_04614,SS1G_04617,SS1G_04621,SS1G_04622,SS1G_04627,SS1G_04630,SS1G_04635,SS1G_04651,SS1G_04652,SS1G_04653,SS1G_04677,SS1G_04681,SS1G_04685,SS1G_04687,SS1G_04697,SS1G_04698,SS1G_04704,SS1G_04706,SS1G_04707,SS1G_04708,SS1G_04716,SS1G_04722,SS1G_04733,SS1G_04735,SS1G_04737,SS1G_04743,SS1G_04765,SS1G_04767,SS1G_04770,SS1G_04775,SS1G_04782,SS1G_04783,SS1G_04794,SS1G_04799,SS1G_04806,SS1G_04808,SS1G_04810,SS1G_04820,SS1G_04821,SS1G_04823,SS1G_04824,SS1G_04825,SS1G_04841,SS1G_04843,SS1G_04853,SS1G_04854,SS1G_04855,SS1G_04860,SS1G_04889,SS1G_04892,SS1G_04899,SS1G_04900,SS1G_04907,SS1G_04924,SS1G_04926,SS1G_04931,SS1G_04953,SS1G_04964,SS1G_04966,SS1G_04974,SS1G_04978,SS1G_04983,SS1G_04988,SS1G_04989,SS1G_04996,SS1G_05008,SS1G_05011,SS1G_05017,SS1G_05018,SS1G_05035,SS1G_05038,SS1G_05040,SS1G_05052,SS1G_05058,SS1G_05090,SS1G_05097,SS1G_05098,SS1G_05099,SS1G_05100,SS1G_05101,SS1G_05107,SS1G_05114,SS1G_05127,SS1G_05138,SS1G_05147,SS1G_05148,SS1G_05158,SS1G_05159,SS1G_05176,SS1G_05177,SS1G_05178,SS1G_05217,SS1G_05218,SS1G_05225,SS1G_05236,SS1G_05238,SS1G_05243,SS1G_05254,SS1G_05267,SS1G_05270,SS1G_05273,SS1G_05283,SS1G_05284,SS1G_05285,SS1G_05288,SS1G_05297,SS1G_05310,SS1G_05323,SS1G_05324,SS1G_05331,SS1G_05341,SS1G_05343,SS1G_05346,SS1G_05354,SS1G_05355,SS1G_05358,SS1G_05365,SS1G_05383,SS1G_05386,SS1G_05395,SS1G_05399,SS1G_05403,SS1G_05415,SS1G_05417,SS1G_05418,SS1G_05440,SS1G_05445,SS1G_05448,SS1G_05459,SS1G_05467,SS1G_05474,SS1G_05495,SS1G_05502,SS1G_05513,SS1G_05520,SS1G_05525,SS1G_05542,SS1G_05554,SS1G_05555,SS1G_05579,SS1G_05583,SS1G_05588,SS1G_05598,SS1G_05603,SS1G_05629,SS1G_05630,SS1G_05632,SS1G_05641,SS1G_05642,SS1G_05643,SS1G_05644,SS1G_05645,SS1G_05647,SS1G_05650,SS1G_05655,SS1G_05659,SS1G_05661,SS1G_05671,SS1G_05672,SS1G_05676,SS1G_05687,SS1G_05691,SS1G_05695,SS1G_05699,SS1G_05700,SS1G_05701,SS1G_05712,SS1G_05714,SS1G_05718,SS1G_05720,SS1G_05722,SS1G_05727,SS1G_05729,SS1G_05734,SS1G_05735,SS1G_05736,SS1G_05744,SS1G_05759,SS1G_05781,SS1G_05795,SS1G_05796,SS1G_05797,SS1G_05801,SS1G_05802,SS1G_05805,SS1G_05817,SS1G_05822,SS1G_05823,SS1G_05824,SS1G_05835,SS1G_05836,SS1G_05838,SS1G_05855,SS1G_05859,SS1G_05865,SS1G_05866,SS1G_05874,SS1G_05875,SS1G_05893,SS1G_05898,SS1G_05902,SS1G_05905,SS1G_05906,SS1G_05910,SS1G_05926,SS1G_05927,SS1G_05932,SS1G_05934,SS1G_05935,SS1G_05958,SS1G_05963,SS1G_05982,SS1G_05987,SS1G_05990,SS1G_06010,SS1G_06012,SS1G_06014,SS1G_06015,SS1G_06016,SS1G_06017,SS1G_06018,SS1G_06024,SS1G_06027,SS1G_06029,SS1G_06050,SS1G_06051,SS1G_06065,SS1G_06066,SS1G_06074,SS1G_06079,SS1G_06081,SS1G_06094,SS1G_06102,SS1G_06107,SS1G_06108,SS1G_06110,SS1G_06113,SS1G_06114,SS1G_06124,SS1G_06130,SS1G_06139,SS1G_06140,SS1G_06141,SS1G_06149,SS1G_06166,SS1G_06172,SS1G_06173,SS1G_06189,SS1G_06193,SS1G_06194,SS1G_06202,SS1G_06212,SS1G_06217,SS1G_06218,SS1G_06246,SS1G_06257,SS1G_06269,SS1G_06284,SS1G_06298,SS1G_06305,SS1G_06311,SS1G_06312,SS1G_06313,SS1G_06347,SS1G_06348,SS1G_06349,SS1G_06421,SS1G_06422,SS1G_06425,SS1G_06434,SS1G_06435,SS1G_06444,SS1G_06449,SS1G_06474,SS1G_06475,SS1G_06485,SS1G_06488,SS1G_06489,SS1G_06490,SS1G_06491,SS1G_06493,SS1G_06500,SS1G_06542,SS1G_06548,SS1G_06550,SS1G_06561,SS1G_06566,SS1G_06567,SS1G_06568,SS1G_06569,SS1G_06571,SS1G_06572,SS1G_06584,SS1G_06591,SS1G_06598,SS1G_06601,SS1G_06604,SS1G_06605,SS1G_06616,SS1G_06617,SS1G_06630,SS1G_06645,SS1G_06649,SS1G_06650,SS1G_06656,SS1G_06660,SS1G_06668,SS1G_06674,SS1G_06678,SS1G_06687,SS1G_06695,SS1G_06698,SS1G_06701,SS1G_06710,SS1G_06711,SS1G_06724,SS1G_06725,SS1G_06729,SS1G_06730,SS1G_06731,SS1G_06732,SS1G_06737,SS1G_06738,SS1G_06740,SS1G_06748,SS1G_06750,SS1G_06752,SS1G_06753,SS1G_06756,SS1G_06759,SS1G_06777,SS1G_06778,SS1G_06782,SS1G_06783,SS1G_06784,SS1G_06785,SS1G_06789,SS1G_06790,SS1G_06796,SS1G_06797,SS1G_06806,SS1G_06807,SS1G_06818,SS1G_06835,SS1G_06851,SS1G_06852,SS1G_06854,SS1G_06865,SS1G_06879,SS1G_06883,SS1G_06885,SS1G_06893,SS1G_06907,SS1G_06908,SS1G_06910,SS1G_06915,SS1G_06925,SS1G_06936,SS1G_06943,SS1G_06945,SS1G_06950,SS1G_06958,SS1G_06967,SS1G_06969,SS1G_06970,SS1G_06981,SS1G_06986,SS1G_06992,SS1G_06993,SS1G_06998,SS1G_06999,SS1G_07000,SS1G_07002,SS1G_07003,SS1G_07008,SS1G_07017,SS1G_07033,SS1G_07043,SS1G_07048,SS1G_07049,SS1G_07055,SS1G_07066,SS1G_07089,SS1G_07090,SS1G_07102,SS1G_07116,SS1G_07119,SS1G_07120,SS1G_07122,SS1G_07125,SS1G_07128,SS1G_07130,SS1G_07131,SS1G_07164,SS1G_07187,SS1G_07188,SS1G_07189,SS1G_07196,SS1G_07202,SS1G_07203,SS1G_07216,SS1G_07219,SS1G_07226,SS1G_07238,SS1G_07245,SS1G_07246,SS1G_07288,SS1G_07291,SS1G_07305,SS1G_07306,SS1G_07307,SS1G_07313,SS1G_07319,SS1G_07320,SS1G_07321,SS1G_07325,SS1G_07328,SS1G_07330,SS1G_07334,SS1G_07335,SS1G_07339,SS1G_07340,SS1G_07342,SS1G_07346,SS1G_07355,SS1G_07363,SS1G_07371,SS1G_07372,SS1G_07386,SS1G_07406,SS1G_07413,SS1G_07417,SS1G_07426,SS1G_07433,SS1G_07434,SS1G_07441,SS1G_07449,SS1G_07453,SS1G_07467,SS1G_07470,SS1G_07482,SS1G_07492,SS1G_07495,SS1G_07499,SS1G_07508,SS1G_07509,SS1G_07523,SS1G_07524,SS1G_07525,SS1G_07527,SS1G_07536,SS1G_07545,SS1G_07556,SS1G_07557,SS1G_07558,SS1G_07560,SS1G_07582,SS1G_07584,SS1G_07590,SS1G_07592,SS1G_07594,SS1G_07596,SS1G_07597,SS1G_07599,SS1G_07601,SS1G_07603,SS1G_07614,SS1G_07615,SS1G_07616,SS1G_07619,SS1G_07626,SS1G_07640,SS1G_07654,SS1G_07659,SS1G_07672,SS1G_07673,SS1G_07676,SS1G_07677,SS1G_07693,SS1G_07694,SS1G_07698,SS1G_07702,SS1G_07703,SS1G_07712,SS1G_07715,SS1G_07718,SS1G_07720,SS1G_07728,SS1G_07729,SS1G_07730,SS1G_07733,SS1G_07736,SS1G_07740,SS1G_07742,SS1G_07744,SS1G_07751,SS1G_07755,SS1G_07759,SS1G_07768,SS1G_07770,SS1G_07774,SS1G_07778,SS1G_07788,SS1G_07789,SS1G_07793,SS1G_07796,SS1G_07798,SS1G_07824,SS1G_07827,SS1G_07828,SS1G_07841,SS1G_07848,SS1G_07849,SS1G_07852,SS1G_07853,SS1G_07857,SS1G_07859,SS1G_07860,SS1G_07864,SS1G_07866,SS1G_07868,SS1G_07871,SS1G_07872,SS1G_07873,SS1G_07877,SS1G_07878,SS1G_07883,SS1G_07886,SS1G_07887,SS1G_07893,SS1G_07914,SS1G_07919,SS1G_07920,SS1G_07923,SS1G_07925,SS1G_07935,SS1G_07954,SS1G_07955,SS1G_07956,SS1G_07965,SS1G_07969,SS1G_07971,SS1G_07978,SS1G_07980,SS1G_07981,SS1G_07982,SS1G_08048,SS1G_08077,SS1G_08084,SS1G_08092,SS1G_08117,SS1G_08139,SS1G_08141,SS1G_08145,SS1G_08156,SS1G_08165,SS1G_08166,SS1G_08167,SS1G_08171,SS1G_08172,SS1G_08173,SS1G_08183,SS1G_08193,SS1G_08209,SS1G_08220,SS1G_08244,SS1G_08247,SS1G_08251,SS1G_08257,SS1G_08260,SS1G_08273,SS1G_08275,SS1G_08277,SS1G_08284,SS1G_08287,SS1G_08295,SS1G_08297,SS1G_08299,SS1G_08322,SS1G_08323,SS1G_08324,SS1G_08326,SS1G_08327,SS1G_08335,SS1G_08344,SS1G_08348,SS1G_08351,SS1G_08355,SS1G_08367,SS1G_08370,SS1G_08380,SS1G_08381,SS1G_08388,SS1G_08390,SS1G_08408,SS1G_08419,SS1G_08420,SS1G_08428,SS1G_08431,SS1G_08439,SS1G_08441,SS1G_08449,SS1G_08454,SS1G_08463,SS1G_08466,SS1G_08469,SS1G_08471,SS1G_08475,SS1G_08479,SS1G_08480,SS1G_08481,SS1G_08486,SS1G_08487,SS1G_08491,SS1G_08492,SS1G_08494,SS1G_08495,SS1G_08496,SS1G_08504,SS1G_08505,SS1G_08507,SS1G_08508,SS1G_08509,SS1G_08512,SS1G_08519,SS1G_08523,SS1G_08525,SS1G_08533,SS1G_08553,SS1G_08562,SS1G_08568,SS1G_08570,SS1G_08575,SS1G_08579,SS1G_08580,SS1G_08581,SS1G_08586,SS1G_08599,SS1G_08602,SS1G_08606,SS1G_08607,SS1G_08608,SS1G_08611,SS1G_08612,SS1G_08623,SS1G_08625,SS1G_08630,SS1G_08631,SS1G_08646,SS1G_08647,SS1G_08648,SS1G_08651,SS1G_08652,SS1G_08654,SS1G_08664,SS1G_08699,SS1G_08701,SS1G_08732,SS1G_08733,SS1G_08734,SS1G_08742,SS1G_08743,SS1G_08744,SS1G_08752,SS1G_08753,SS1G_08759,SS1G_08760,SS1G_08767,SS1G_08778,SS1G_08782,SS1G_08784,SS1G_08798,SS1G_08808,SS1G_08814,SS1G_08815,SS1G_08824,SS1G_08825,SS1G_08826,SS1G_08827,SS1G_08832,SS1G_08841,SS1G_08842,SS1G_08848,SS1G_08852,SS1G_08872,SS1G_08876,SS1G_08880,SS1G_08914,SS1G_08915,SS1G_08927,SS1G_08934,SS1G_08935,SS1G_08937,SS1G_08938,SS1G_08945,SS1G_08947,SS1G_08953,SS1G_08975,SS1G_08976,SS1G_08978,SS1G_09007,SS1G_09008,SS1G_09016,SS1G_09026,SS1G_09034,SS1G_09035,SS1G_09038,SS1G_09058,SS1G_09062,SS1G_09074,SS1G_09077,SS1G_09079,SS1G_09088,SS1G_09093,SS1G_09103,SS1G_09114,SS1G_09125,SS1G_09132,SS1G_09141,SS1G_09146,SS1G_09154,SS1G_09179,SS1G_09184,SS1G_09190,SS1G_09228,SS1G_09252,SS1G_09255,SS1G_09262,SS1G_09279,SS1G_09280,SS1G_09304,SS1G_09312,SS1G_09338,SS1G_09359,SS1G_09368,SS1G_09377,SS1G_09389,SS1G_09390,SS1G_09392,SS1G_09394,SS1G_09403,SS1G_09411,SS1G_09415,SS1G_09417,SS1G_09422,SS1G_09423,SS1G_09429,SS1G_09432,SS1G_09439,SS1G_09443,SS1G_09444,SS1G_09461,SS1G_09467,SS1G_09468,SS1G_09482,SS1G_09486,SS1G_09488,SS1G_09491,SS1G_09506,SS1G_09511,SS1G_09535,SS1G_09555,SS1G_09567,SS1G_09568,SS1G_09569,SS1G_09570,SS1G_09583,SS1G_09584,SS1G_09586,SS1G_09594,SS1G_09602,SS1G_09603,SS1G_09604,SS1G_09605,SS1G_09606,SS1G_09608,SS1G_09609,SS1G_09610,SS1G_09611,SS1G_09612,SS1G_09615,SS1G_09626,SS1G_09629,SS1G_09661,SS1G_09663,SS1G_09664,SS1G_09669,SS1G_09677,SS1G_09678,SS1G_09680,SS1G_09681,SS1G_09686,SS1G_09687,SS1G_09695,SS1G_09697,SS1G_09707,SS1G_09711,SS1G_09712,SS1G_09718,SS1G_09727,SS1G_09737,SS1G_09744,SS1G_09745,SS1G_09748,SS1G_09753,SS1G_09762,SS1G_09763,SS1G_09765,SS1G_09769,SS1G_09770,SS1G_09776,SS1G_09783,SS1G_09784,SS1G_09785,SS1G_09822,SS1G_09823,SS1G_09828,SS1G_09829,SS1G_09865,SS1G_09867,SS1G_09870,SS1G_09877,SS1G_09878,SS1G_09881,SS1G_09885,SS1G_09888,SS1G_09894,SS1G_09897,SS1G_09907,SS1G_09908,SS1G_09927,SS1G_09934,SS1G_09946,SS1G_09958,SS1G_09960,SS1G_09962,SS1G_09963,SS1G_09965,SS1G_09971,SS1G_09980,SS1G_09987,SS1G_10000,SS1G_10002,SS1G_10007,SS1G_10008,SS1G_10012,SS1G_10016,SS1G_10018,SS1G_10020,SS1G_10041,SS1G_10044,SS1G_10046,SS1G_10047,SS1G_10049,SS1G_10068,SS1G_10075,SS1G_10076,SS1G_10087,SS1G_10113,SS1G_10144,SS1G_10150,SS1G_10151,SS1G_10159,SS1G_10169,SS1G_10171,SS1G_10178,SS1G_10199,SS1G_10204,SS1G_10207,SS1G_10208,SS1G_10210,SS1G_10212,SS1G_10216,SS1G_10218,SS1G_10220,SS1G_10238,SS1G_10239,SS1G_10240,SS1G_10246,SS1G_10252,SS1G_10254,SS1G_10260,SS1G_10263,SS1G_10268,SS1G_10275,SS1G_10281,SS1G_10286,SS1G_10287,SS1G_10291,SS1G_10292,SS1G_10304,SS1G_10314,SS1G_10315,SS1G_10330,SS1G_10333,SS1G_10336,SS1G_10338,SS1G_10342,SS1G_10343,SS1G_10368,SS1G_10377,SS1G_10384,SS1G_10386,SS1G_10394,SS1G_10403,SS1G_10405,SS1G_10411,SS1G_10419,SS1G_10420,SS1G_10426,SS1G_10461,SS1G_10465,SS1G_10466,SS1G_10475,SS1G_10477,SS1G_10487,SS1G_10490,SS1G_10493,SS1G_10500,SS1G_10502,SS1G_10512,SS1G_10513,SS1G_10519,SS1G_10520,SS1G_10521,SS1G_10525,SS1G_10526,SS1G_10529,SS1G_10535,SS1G_10538,SS1G_10539,SS1G_10540,SS1G_10541,SS1G_10545,SS1G_10546,SS1G_10548,SS1G_10552,SS1G_10553,SS1G_10554,SS1G_10555,SS1G_10556,SS1G_10557,SS1G_10570,SS1G_10575,SS1G_10576,SS1G_10577,SS1G_10584,SS1G_10585,SS1G_10586,SS1G_10587,SS1G_10594,SS1G_10595,SS1G_10601,SS1G_10617,SS1G_10620,SS1G_10621,SS1G_10626,SS1G_10627,SS1G_10630,SS1G_10635,SS1G_10637,SS1G_10638,SS1G_10640,SS1G_10642,SS1G_10644,SS1G_10649,SS1G_10651,SS1G_10652,SS1G_10653,SS1G_10656,SS1G_10662,SS1G_10663,SS1G_10675,SS1G_10706,SS1G_10708,SS1G_10712,SS1G_10721,SS1G_10724,SS1G_10729,SS1G_10732,SS1G_10739,SS1G_10747,SS1G_10753,SS1G_10754,SS1G_10769,SS1G_10772,SS1G_10775,SS1G_10776,SS1G_10790,SS1G_10792,SS1G_10795,SS1G_10796,SS1G_10797,SS1G_10804,SS1G_10814,SS1G_10815,SS1G_10816,SS1G_10817,SS1G_10819,SS1G_10821,SS1G_10829,SS1G_10830,SS1G_10831,SS1G_10834,SS1G_10870,SS1G_10876,SS1G_10881,SS1G_10888,SS1G_10890,SS1G_10895,SS1G_10900,SS1G_10906,SS1G_10919,SS1G_10939,SS1G_10943,SS1G_10946,SS1G_10952,SS1G_10957,SS1G_10959,SS1G_10960,SS1G_10967,SS1G_10973,SS1G_10974,SS1G_10975,SS1G_10980,SS1G_10981,SS1G_10997,SS1G_11007,SS1G_11008,SS1G_11012,SS1G_11015,SS1G_11017,SS1G_11018,SS1G_11024,SS1G_11025,SS1G_11031,SS1G_11035,SS1G_11036,SS1G_11039,SS1G_11040,SS1G_11044,SS1G_11046,SS1G_11047,SS1G_11048,SS1G_11049,SS1G_11050,SS1G_11051,SS1G_11067,SS1G_11081,SS1G_11100,SS1G_11106,SS1G_11113,SS1G_11129,SS1G_11130,SS1G_11137,SS1G_11138,SS1G_11139,SS1G_11149,SS1G_11155,SS1G_11174,SS1G_11199,SS1G_11205,SS1G_11216,SS1G_11227,SS1G_11231,SS1G_11236,SS1G_11243,SS1G_11246,SS1G_11248,SS1G_11251,SS1G_11256,SS1G_11262,SS1G_11263,SS1G_11264,SS1G_11273,SS1G_11277,SS1G_11284,SS1G_11299,SS1G_11309,SS1G_11311,SS1G_11324,SS1G_11331,SS1G_11332,SS1G_11333,SS1G_11336,SS1G_11338,SS1G_11342,SS1G_11343,SS1G_11345,SS1G_11348,SS1G_11359,SS1G_11360,SS1G_11361,SS1G_11362,SS1G_11388,SS1G_11392,SS1G_11393,SS1G_11409,SS1G_11420,SS1G_11421,SS1G_11425,SS1G_11429,SS1G_11433,SS1G_11434,SS1G_11435,SS1G_11436,SS1G_11437,SS1G_11441,SS1G_11444,SS1G_11454,SS1G_11455,SS1G_11456,SS1G_11476,SS1G_11481,SS1G_11504,SS1G_11533,SS1G_11548,SS1G_11556,SS1G_11559,SS1G_11560,SS1G_11564,SS1G_11569,SS1G_11574,SS1G_11593,SS1G_11603,SS1G_11604,SS1G_11606,SS1G_11611,SS1G_11615,SS1G_11629,SS1G_11635,SS1G_11636,SS1G_11639,SS1G_11645,SS1G_11648,SS1G_11651,SS1G_11653,SS1G_11654,SS1G_11658,SS1G_11676,SS1G_11690,SS1G_11702,SS1G_11716,SS1G_11718,SS1G_11720,SS1G_11721,SS1G_11729,SS1G_11734,SS1G_11736,SS1G_11738,SS1G_11739,SS1G_11759,SS1G_11761,SS1G_11780,SS1G_11781,SS1G_11797,SS1G_11798,SS1G_11799,SS1G_11803,SS1G_11809,SS1G_11812,SS1G_11814,SS1G_11818,SS1G_11819,SS1G_11820,SS1G_11824,SS1G_11825,SS1G_11826,SS1G_11828,SS1G_11833,SS1G_11834,SS1G_11837,SS1G_11843,SS1G_11844,SS1G_11848,SS1G_11850,SS1G_11851,SS1G_11856,SS1G_11864,SS1G_11866,SS1G_11867,SS1G_11868,SS1G_11874,SS1G_11877,SS1G_11882,SS1G_11884,SS1G_11898,SS1G_11899,SS1G_11918,SS1G_11920,SS1G_11926,SS1G_11932,SS1G_11933,SS1G_11940,SS1G_11941,SS1G_11942,SS1G_11951,SS1G_11986,SS1G_12001,SS1G_12015,SS1G_12021,SS1G_12022,SS1G_12025,SS1G_12029,SS1G_12031,SS1G_12042,SS1G_12043,SS1G_12053,SS1G_12054,SS1G_12077,SS1G_12078,SS1G_12079,SS1G_12081,SS1G_12090,SS1G_12092,SS1G_12105,SS1G_12129,SS1G_12147,SS1G_12151,SS1G_12152,SS1G_12153,SS1G_12155,SS1G_12175,SS1G_12176,SS1G_12177,SS1G_12178,SS1G_12179,SS1G_12183,SS1G_12187,SS1G_12196,SS1G_12207,SS1G_12208,SS1G_12211,SS1G_12213,SS1G_12214,SS1G_12215,SS1G_12219,SS1G_12225,SS1G_12226,SS1G_12228,SS1G_12233,SS1G_12236,SS1G_12238,SS1G_12254,SS1G_12256,SS1G_12265,SS1G_12269,SS1G_12271,SS1G_12304,SS1G_12308,SS1G_12315,SS1G_12330,SS1G_12333,SS1G_12340,SS1G_12341,SS1G_12343,SS1G_12347,SS1G_12348,SS1G_12349,SS1G_12350,SS1G_12373,SS1G_12408,SS1G_12432,SS1G_12436,SS1G_12457,SS1G_12459,SS1G_12461,SS1G_12462,SS1G_12477,SS1G_12479,SS1G_12480,SS1G_12483,SS1G_12488,SS1G_12493,SS1G_12495,SS1G_12501,SS1G_12502,SS1G_12503,SS1G_12522,SS1G_12526,SS1G_12527,SS1G_12528,SS1G_12532,SS1G_12537,SS1G_12538,SS1G_12539,SS1G_12540,SS1G_12550,SS1G_12551,SS1G_12553,SS1G_12557,SS1G_12558,SS1G_12561,SS1G_12567,SS1G_12568,SS1G_12576,SS1G_12588,SS1G_12596,SS1G_12598,SS1G_12617,SS1G_12619,SS1G_12620,SS1G_12639,SS1G_12641,SS1G_12642,SS1G_12643,SS1G_12646,SS1G_12647,SS1G_12655,SS1G_12656,SS1G_12661,SS1G_12662,SS1G_12667,SS1G_12669,SS1G_12677,SS1G_12678,SS1G_12686,SS1G_12694,SS1G_12699,SS1G_12702,SS1G_12742,SS1G_12744,SS1G_12747,SS1G_12751,SS1G_12767,SS1G_12792,SS1G_12794,SS1G_12795,SS1G_12815,SS1G_12817,SS1G_12818,SS1G_12819,SS1G_12821,SS1G_12833,SS1G_12835,SS1G_12836,SS1G_12839,SS1G_12840,SS1G_12848,SS1G_12852,SS1G_12857,SS1G_12858,SS1G_12859,SS1G_12862,SS1G_12874,SS1G_12875,SS1G_12876,SS1G_12881,SS1G_12885,SS1G_12890,SS1G_12891,SS1G_12897,SS1G_12899,SS1G_12900,SS1G_12923,SS1G_12924,SS1G_12926,SS1G_12928,SS1G_12946,SS1G_12967,SS1G_12971,SS1G_12975,SS1G_12994,SS1G_13000,SS1G_13019,SS1G_13024,SS1G_13033,SS1G_13039,SS1G_13041,SS1G_13042,SS1G_13048,SS1G_13049,SS1G_13057,SS1G_13059,SS1G_13065,SS1G_13066,SS1G_13069,SS1G_13071,SS1G_13073,SS1G_13083,SS1G_13091,SS1G_13096,SS1G_13102,SS1G_13108,SS1G_13111,SS1G_13121,SS1G_13122,SS1G_13123,SS1G_13148,SS1G_13150,SS1G_13158,SS1G_13160,SS1G_13161,SS1G_13162,SS1G_13164,SS1G_13172,SS1G_13174,SS1G_13182,SS1G_13183,SS1G_13203,SS1G_13210,SS1G_13212,SS1G_13239,SS1G_13247,SS1G_13257,SS1G_13261,SS1G_13264,SS1G_13266,SS1G_13267,SS1G_13282,SS1G_13288,SS1G_13290,SS1G_13300,SS1G_13303,SS1G_13306,SS1G_13314,SS1G_13315,SS1G_13322,SS1G_13327,SS1G_13328,SS1G_13330,SS1G_13336,SS1G_13337,SS1G_13346,SS1G_13352,SS1G_13353,SS1G_13355,SS1G_13358,SS1G_13366,SS1G_13379,SS1G_13380,SS1G_13399,SS1G_13400,SS1G_13409,SS1G_13421,SS1G_13423,SS1G_13426,SS1G_13428,SS1G_13453,SS1G_13462,SS1G_13464,SS1G_13466,SS1G_13474,SS1G_13483,SS1G_13491,SS1G_13502,SS1G_13509,SS1G_13515,SS1G_13519,SS1G_13520,SS1G_13524,SS1G_13528,SS1G_13536,SS1G_13542,SS1G_13543,SS1G_13545,SS1G_13549,SS1G_13558,SS1G_13559,SS1G_13562,SS1G_13564,SS1G_13567,SS1G_13568,SS1G_13569,SS1G_13574,SS1G_13577,SS1G_13580,SS1G_13595,SS1G_13608,SS1G_13609,SS1G_13610,SS1G_13611,SS1G_13625,SS1G_13627,SS1G_13628,SS1G_13629,SS1G_13630,SS1G_13632,SS1G_13647,SS1G_13650,SS1G_13652,SS1G_13655,SS1G_13661,SS1G_13666,SS1G_13677,SS1G_13681,SS1G_13702,SS1G_13706,SS1G_13713,SS1G_13714,SS1G_13716,SS1G_13719,SS1G_13726,SS1G_13736,SS1G_13745,SS1G_13762,SS1G_13763,SS1G_13798,SS1G_13805,SS1G_13812,SS1G_13825,SS1G_13833,SS1G_13854,SS1G_13866,SS1G_13868,SS1G_13878,SS1G_13908,SS1G_13924,SS1G_13925,SS1G_13938,SS1G_13945,SS1G_13947,SS1G_13952,SS1G_13959,SS1G_13978,SS1G_13991,SS1G_13993,SS1G_13994,SS1G_14001,SS1G_14011,SS1G_14012,SS1G_14013,SS1G_14019,SS1G_14023,SS1G_14024,SS1G_14026,SS1G_14029,SS1G_14039,SS1G_14040,SS1G_14053,SS1G_14057,SS1G_14058,SS1G_14068,SS1G_14073,SS1G_14074,SS1G_14075,SS1G_14097,SS1G_14099,SS1G_14108,SS1G_14112,SS1G_14116,SS1G_14124,SS1G_14138,SS1G_14154,SS1G_14156,SS1G_14173,SS1G_14175,SS1G_14187,SS1G_14188,SS1G_14194,SS1G_14199,SS1G_14204,SS1G_14205,SS1G_14208,SS1G_14216,SS1G_14225,SS1G_14228,SS1G_14233,SS1G_14256,SS1G_14257,SS1G_14260,SS1G_14261,SS1G_14262,SS1G_14263,SS1G_14277,SS1G_14280,SS1G_14282,SS1G_14283,SS1G_14284,SS1G_14285,SS1G_14306,SS1G_14322,SS1G_14328,SS1G_14329,SS1G_14338,SS1G_14339,SS1G_14344,SS1G_14350,SS1G_14355,SS1G_14365,SS1G_14381,SS1G_14384,SS1G_14385,SS1G_14389,SS1G_14403,SS1G_14405,SS1G_14409,SS1G_14414,SS1G_14416,SS1G_14424,SS1G_14425,SS1G_14433,SS1G_14436,SS1G_14443,SS1G_14444,SS1G_14448,SS1G_14454,SS1G_14455,SS1G_14456,SS1G_14475,SS1G_14476,SS1G_20001,SS1G_20004,SS1G_20005,SS1G_20006,SS1G_20009,SS1G_20010,SS1G_20016,SS1G_20019,SS1G_20024,SS1G_20026,SS1G_20027,SS1G_20028,SS1G_20032,SS1G_20033,SS1G_20037,SS1G_20039,SS1G_20043,SS1G_20044,SS1G_20045	SS1G_00001,SS1G_00005,SS1G_00010,SS1G_00016,SS1G_00019,SS1G_00020,SS1G_00023,SS1G_00024,SS1G_00025,SS1G_00026,SS1G_00027,SS1G_00037,SS1G_00044,SS1G_00047,SS1G_00048,SS1G_00049,SS1G_00052,SS1G_00053,SS1G_00059,SS1G_00063,SS1G_00066,SS1G_00067,SS1G_00071,SS1G_00079,SS1G_00088,SS1G_00089,SS1G_00090,SS1G_00093,SS1G_00098,SS1G_00101,SS1G_00102,SS1G_00103,SS1G_00106,SS1G_00107,SS1G_00108,SS1G_00114,SS1G_00138,SS1G_00145,SS1G_00152,SS1G_00164,SS1G_00169,SS1G_00171,SS1G_00172,SS1G_00183,SS1G_00185,SS1G_00186,SS1G_00187,SS1G_00188,SS1G_00190,SS1G_00191,SS1G_00192,SS1G_00195,SS1G_00196,SS1G_00199,SS1G_00201,SS1G_00202,SS1G_00204,SS1G_00209,SS1G_00210,SS1G_00211,SS1G_00212,SS1G_00213,SS1G_00220,SS1G_00234,SS1G_00236,SS1G_00266,SS1G_00282,SS1G_00290,SS1G_00301,SS1G_00304,SS1G_00306,SS1G_00311,SS1G_00312,SS1G_00317,SS1G_00327,SS1G_00330,SS1G_00342,SS1G_00351,SS1G_00360,SS1G_00363,SS1G_00367,SS1G_00372,SS1G_00398,SS1G_00426,SS1G_00428,SS1G_00429,SS1G_00430,SS1G_00431,SS1G_00432,SS1G_00433,SS1G_00436,SS1G_00439,SS1G_00452,SS1G_00464,SS1G_00478,SS1G_00479,SS1G_00490,SS1G_00494,SS1G_00502,SS1G_00520,SS1G_00521,SS1G_00522,SS1G_00528,SS1G_00535,SS1G_00542,SS1G_00544,SS1G_00547,SS1G_00549,SS1G_00552,SS1G_00560,SS1G_00565,SS1G_00566,SS1G_00568,SS1G_00569,SS1G_00570,SS1G_00577,SS1G_00580,SS1G_00583,SS1G_00589,SS1G_00593,SS1G_00595,SS1G_00597,SS1G_00598,SS1G_00606,SS1G_00608,SS1G_00613,SS1G_00619,SS1G_00621,SS1G_00625,SS1G_00627,SS1G_00630,SS1G_00637,SS1G_00638,SS1G_00643,SS1G_00644,SS1G_00646,SS1G_00665,SS1G_00669,SS1G_00673,SS1G_00678,SS1G_00679,SS1G_00687,SS1G_00692,SS1G_00695,SS1G_00699,SS1G_00700,SS1G_00709,SS1G_00718,SS1G_00727,SS1G_00732,SS1G_00742,SS1G_00782,SS1G_00789,SS1G_00795,SS1G_00796,SS1G_00802,SS1G_00808,SS1G_00810,SS1G_00814,SS1G_00820,SS1G_00825,SS1G_00827,SS1G_00840,SS1G_00845,SS1G_00846,SS1G_00860,SS1G_00861,SS1G_00862,SS1G_00874,SS1G_00880,SS1G_00885,SS1G_00896,SS1G_00897,SS1G_00900,SS1G_00902,SS1G_00908,SS1G_00910,SS1G_00911,SS1G_00912,SS1G_00925,SS1G_00934,SS1G_00939,SS1G_00947,SS1G_00951,SS1G_00966,SS1G_00969,SS1G_00970,SS1G_00971,SS1G_00972,SS1G_00975,SS1G_00976,SS1G_00983,SS1G_00987,SS1G_00989,SS1G_00990,SS1G_00998,SS1G_00999,SS1G_01011,SS1G_01022,SS1G_01026,SS1G_01039,SS1G_01045,SS1G_01048,SS1G_01052,SS1G_01053,SS1G_01054,SS1G_01056,SS1G_01061,SS1G_01063,SS1G_01064,SS1G_01065,SS1G_01070,SS1G_01074,SS1G_01092,SS1G_01093,SS1G_01094,SS1G_01103,SS1G_01104,SS1G_01105,SS1G_01106,SS1G_01111,SS1G_01112,SS1G_01115,SS1G_01121,SS1G_01135,SS1G_01136,SS1G_01144,SS1G_01151,SS1G_01154,SS1G_01155,SS1G_01157,SS1G_01159,SS1G_01160,SS1G_01169,SS1G_01185,SS1G_01186,SS1G_01190,SS1G_01191,SS1G_01192,SS1G_01195,SS1G_01198,SS1G_01199,SS1G_01234,SS1G_01240,SS1G_01263,SS1G_01266,SS1G_01268,SS1G_01272,SS1G_01273,SS1G_01275,SS1G_01276,SS1G_01278,SS1G_01289,SS1G_01294,SS1G_01296,SS1G_01303,SS1G_01315,SS1G_01317,SS1G_01323,SS1G_01326,SS1G_01338,SS1G_01339,SS1G_01341,SS1G_01347,SS1G_01348,SS1G_01350,SS1G_01351,SS1G_01353,SS1G_01361,SS1G_01366,SS1G_01371,SS1G_01372,SS1G_01394,SS1G_01396,SS1G_01397,SS1G_01401,SS1G_01405,SS1G_01407,SS1G_01408,SS1G_01423,SS1G_01429,SS1G_01433,SS1G_01435,SS1G_01437,SS1G_01461,SS1G_01464,SS1G_01477,SS1G_01524,SS1G_01525,SS1G_01540,SS1G_01544,SS1G_01548,SS1G_01549,SS1G_01552,SS1G_01553,SS1G_01560,SS1G_01562,SS1G_01564,SS1G_01566,SS1G_01580,SS1G_01581,SS1G_01584,SS1G_01589,SS1G_01593,SS1G_01597,SS1G_01598,SS1G_01599,SS1G_01602,SS1G_01605,SS1G_01606,SS1G_01608,SS1G_01610,SS1G_01614,SS1G_01621,SS1G_01624,SS1G_01625,SS1G_01626,SS1G_01631,SS1G_01636,SS1G_01637,SS1G_01641,SS1G_01642,SS1G_01643,SS1G_01646,SS1G_01656,SS1G_01661,SS1G_01663,SS1G_01664,SS1G_01678,SS1G_01679,SS1G_01682,SS1G_01683,SS1G_01692,SS1G_01694,SS1G_01698,SS1G_01699,SS1G_01702,SS1G_01708,SS1G_01711,SS1G_01719,SS1G_01725,SS1G_01731,SS1G_01741,SS1G_01762,SS1G_01767,SS1G_01768,SS1G_01769,SS1G_01772,SS1G_01809,SS1G_01816,SS1G_01818,SS1G_01821,SS1G_01822,SS1G_01827,SS1G_01831,SS1G_01836,SS1G_01843,SS1G_01844,SS1G_01847,SS1G_01854,SS1G_01855,SS1G_01856,SS1G_01861,SS1G_01866,SS1G_01868,SS1G_01872,SS1G_01873,SS1G_01874,SS1G_01875,SS1G_01878,SS1G_01900,SS1G_01903,SS1G_01906,SS1G_01919,SS1G_01922,SS1G_01930,SS1G_01932,SS1G_01944,SS1G_01951,SS1G_01960,SS1G_01978,SS1G_01982,SS1G_01984,SS1G_01988,SS1G_02002,SS1G_02009,SS1G_02017,SS1G_02018,SS1G_02035,SS1G_02048,SS1G_02052,SS1G_02056,SS1G_02065,SS1G_02070,SS1G_02090,SS1G_02092,SS1G_02097,SS1G_02099,SS1G_02102,SS1G_02111,SS1G_02121,SS1G_02152,SS1G_02161,SS1G_02163,SS1G_02165,SS1G_02173,SS1G_02181,SS1G_02182,SS1G_02191,SS1G_02195,SS1G_02199,SS1G_02200,SS1G_02201,SS1G_02203,SS1G_02206,SS1G_02217,SS1G_02223,SS1G_02226,SS1G_02230,SS1G_02231,SS1G_02233,SS1G_02235,SS1G_02240,SS1G_02265,SS1G_02266,SS1G_02269,SS1G_02271,SS1G_02272,SS1G_02276,SS1G_02281,SS1G_02284,SS1G_02288,SS1G_02293,SS1G_02328,SS1G_02351,SS1G_02372,SS1G_02373,SS1G_02376,SS1G_02378,SS1G_02379,SS1G_02386,SS1G_02387,SS1G_02390,SS1G_02398,SS1G_02408,SS1G_02409,SS1G_02435,SS1G_02440,SS1G_02450,SS1G_02467,SS1G_02468,SS1G_02471,SS1G_02473,SS1G_02480,SS1G_02508,SS1G_02525,SS1G_02527,SS1G_02529,SS1G_02532,SS1G_02533,SS1G_02537,SS1G_02547,SS1G_02549,SS1G_02554,SS1G_02555,SS1G_02556,SS1G_02581,SS1G_02593,SS1G_02594,SS1G_02608,SS1G_02611,SS1G_02629,SS1G_02634,SS1G_02637,SS1G_02652,SS1G_02655,SS1G_02658,SS1G_02670,SS1G_02716,SS1G_02717,SS1G_02724,SS1G_02758,SS1G_02765,SS1G_02768,SS1G_02769,SS1G_02779,SS1G_02784,SS1G_02791,SS1G_02803,SS1G_02807,SS1G_02841,SS1G_02855,SS1G_02882,SS1G_02886,SS1G_02887,SS1G_02888,SS1G_02894,SS1G_02896,SS1G_02902,SS1G_02903,SS1G_02907,SS1G_02909,SS1G_02923,SS1G_02930,SS1G_02937,SS1G_02943,SS1G_02954,SS1G_02958,SS1G_02959,SS1G_02960,SS1G_02967,SS1G_02970,SS1G_02971,SS1G_02974,SS1G_02977,SS1G_02978,SS1G_02979,SS1G_02985,SS1G_02992,SS1G_02996,SS1G_02998,SS1G_03005,SS1G_03008,SS1G_03009,SS1G_03010,SS1G_03015,SS1G_03019,SS1G_03024,SS1G_03039,SS1G_03060,SS1G_03070,SS1G_03075,SS1G_03082,SS1G_03092,SS1G_03093,SS1G_03094,SS1G_03095,SS1G_03098,SS1G_03104,SS1G_03106,SS1G_03108,SS1G_03113,SS1G_03118,SS1G_03122,SS1G_03124,SS1G_03127,SS1G_03128,SS1G_03129,SS1G_03152,SS1G_03157,SS1G_03158,SS1G_03160,SS1G_03171,SS1G_03177,SS1G_03178,SS1G_03179,SS1G_03190,SS1G_03194,SS1G_03195,SS1G_03202,SS1G_03204,SS1G_03209,SS1G_03210,SS1G_03212,SS1G_03215,SS1G_03224,SS1G_03225,SS1G_03226,SS1G_03236,SS1G_03248,SS1G_03249,SS1G_03253,SS1G_03254,SS1G_03255,SS1G_03256,SS1G_03277,SS1G_03279,SS1G_03280,SS1G_03297,SS1G_03301,SS1G_03306,SS1G_03308,SS1G_03309,SS1G_03311,SS1G_03313,SS1G_03314,SS1G_03315,SS1G_03318,SS1G_03339,SS1G_03340,SS1G_03348,SS1G_03351,SS1G_03362,SS1G_03365,SS1G_03376,SS1G_03418,SS1G_03429,SS1G_03445,SS1G_03454,SS1G_03455,SS1G_03471,SS1G_03473,SS1G_03474,SS1G_03477,SS1G_03493,SS1G_03519,SS1G_03522,SS1G_03527,SS1G_03552,SS1G_03556,SS1G_03558,SS1G_03561,SS1G_03564,SS1G_03582,SS1G_03584,SS1G_03587,SS1G_03588,SS1G_03605,SS1G_03620,SS1G_03630,SS1G_03645,SS1G_03649,SS1G_03650,SS1G_03676,SS1G_03680,SS1G_03684,SS1G_03689,SS1G_03690,SS1G_03696,SS1G_03700,SS1G_03706,SS1G_03708,SS1G_03716,SS1G_03718,SS1G_03719,SS1G_03728,SS1G_03730,SS1G_03731,SS1G_03732,SS1G_03735,SS1G_03743,SS1G_03751,SS1G_03753,SS1G_03765,SS1G_03766,SS1G_03767,SS1G_03780,SS1G_03784,SS1G_03787,SS1G_03789,SS1G_03799,SS1G_03801,SS1G_03815,SS1G_03817,SS1G_03818,SS1G_03819,SS1G_03827,SS1G_03828,SS1G_03854,SS1G_03855,SS1G_03871,SS1G_03872,SS1G_03873,SS1G_03887,SS1G_03893,SS1G_03894,SS1G_03898,SS1G_03904,SS1G_03921,SS1G_03925,SS1G_03926,SS1G_03932,SS1G_03937,SS1G_03939,SS1G_03947,SS1G_03951,SS1G_03952,SS1G_03958,SS1G_03962,SS1G_03964,SS1G_03975,SS1G_03976,SS1G_03978,SS1G_03990,SS1G_03992,SS1G_03999,SS1G_04008,SS1G_04012,SS1G_04013,SS1G_04016,SS1G_04018,SS1G_04019,SS1G_04020,SS1G_04025,SS1G_04027,SS1G_04031,SS1G_04040,SS1G_04045,SS1G_04048,SS1G_04050,SS1G_04056,SS1G_04057,SS1G_04061,SS1G_04067,SS1G_04069,SS1G_04072,SS1G_04105,SS1G_04138,SS1G_04139,SS1G_04140,SS1G_04148,SS1G_04152,SS1G_04153,SS1G_04154,SS1G_04160,SS1G_04161,SS1G_04162,SS1G_04164,SS1G_04204,SS1G_04205,SS1G_04209,SS1G_04214,SS1G_04217,SS1G_04218,SS1G_04219,SS1G_04221,SS1G_04234,SS1G_04235,SS1G_04242,SS1G_04261,SS1G_04285,SS1G_04290,SS1G_04291,SS1G_04298,SS1G_04299,SS1G_04310,SS1G_04314,SS1G_04315,SS1G_04317,SS1G_04326,SS1G_04332,SS1G_04335,SS1G_04344,SS1G_04347,SS1G_04356,SS1G_04368,SS1G_04380,SS1G_04381,SS1G_04384,SS1G_04388,SS1G_04409,SS1G_04414,SS1G_04415,SS1G_04416,SS1G_04420,SS1G_04432,SS1G_04434,SS1G_04436,SS1G_04446,SS1G_04450,SS1G_04451,SS1G_04452,SS1G_04454,SS1G_04455,SS1G_04456,SS1G_04459,SS1G_04466,SS1G_04467,SS1G_04468,SS1G_04487,SS1G_04501,SS1G_04510,SS1G_04511,SS1G_04516,SS1G_04518,SS1G_04524,SS1G_04525,SS1G_04532,SS1G_04536,SS1G_04537,SS1G_04553,SS1G_04568,SS1G_04572,SS1G_04574,SS1G_04585,SS1G_04591,SS1G_04596,SS1G_04609,SS1G_04614,SS1G_04617,SS1G_04621,SS1G_04622,SS1G_04627,SS1G_04630,SS1G_04635,SS1G_04651,SS1G_04652,SS1G_04653,SS1G_04677,SS1G_04681,SS1G_04685,SS1G_04687,SS1G_04697,SS1G_04698,SS1G_04704,SS1G_04706,SS1G_04707,SS1G_04708,SS1G_04716,SS1G_04722,SS1G_04733,SS1G_04735,SS1G_04737,SS1G_04743,SS1G_04765,SS1G_04767,SS1G_04770,SS1G_04775,SS1G_04782,SS1G_04783,SS1G_04794,SS1G_04799,SS1G_04806,SS1G_04808,SS1G_04810,SS1G_04820,SS1G_04821,SS1G_04823,SS1G_04824,SS1G_04825,SS1G_04841,SS1G_04843,SS1G_04853,SS1G_04854,SS1G_04855,SS1G_04860,SS1G_04889,SS1G_04892,SS1G_04899,SS1G_04900,SS1G_04907,SS1G_04924,SS1G_04926,SS1G_04931,SS1G_04953,SS1G_04964,SS1G_04966,SS1G_04974,SS1G_04978,SS1G_04983,SS1G_04988,SS1G_04989,SS1G_04996,SS1G_05008,SS1G_05011,SS1G_05017,SS1G_05018,SS1G_05035,SS1G_05038,SS1G_05040,SS1G_05052,SS1G_05058,SS1G_05090,SS1G_05097,SS1G_05098,SS1G_05099,SS1G_05100,SS1G_05101,SS1G_05107,SS1G_05114,SS1G_05127,SS1G_05138,SS1G_05147,SS1G_05148,SS1G_05158,SS1G_05159,SS1G_05176,SS1G_05177,SS1G_05178,SS1G_05217,SS1G_05218,SS1G_05225,SS1G_05236,SS1G_05238,SS1G_05243,SS1G_05254,SS1G_05267,SS1G_05270,SS1G_05273,SS1G_05283,SS1G_05284,SS1G_05285,SS1G_05288,SS1G_05297,SS1G_05310,SS1G_05323,SS1G_05324,SS1G_05331,SS1G_05341,SS1G_05343,SS1G_05346,SS1G_05354,SS1G_05355,SS1G_05358,SS1G_05365,SS1G_05383,SS1G_05386,SS1G_05395,SS1G_05399,SS1G_05403,SS1G_05415,SS1G_05417,SS1G_05418,SS1G_05440,SS1G_05445,SS1G_05448,SS1G_05459,SS1G_05467,SS1G_05474,SS1G_05495,SS1G_05502,SS1G_05513,SS1G_05520,SS1G_05525,SS1G_05542,SS1G_05554,SS1G_05555,SS1G_05579,SS1G_05583,SS1G_05588,SS1G_05598,SS1G_05603,SS1G_05629,SS1G_05630,SS1G_05632,SS1G_05641,SS1G_05642,SS1G_05643,SS1G_05644,SS1G_05645,SS1G_05647,SS1G_05650,SS1G_05655,SS1G_05659,SS1G_05661,SS1G_05671,SS1G_05672,SS1G_05676,SS1G_05687,SS1G_05691,SS1G_05695,SS1G_05699,SS1G_05700,SS1G_05701,SS1G_05712,SS1G_05714,SS1G_05718,SS1G_05720,SS1G_05722,SS1G_05727,SS1G_05729,SS1G_05734,SS1G_05735,SS1G_05736,SS1G_05744,SS1G_05759,SS1G_05781,SS1G_05795,SS1G_05796,SS1G_05797,SS1G_05801,SS1G_05802,SS1G_05805,SS1G_05817,SS1G_05822,SS1G_05823,SS1G_05824,SS1G_05835,SS1G_05836,SS1G_05838,SS1G_05855,SS1G_05859,SS1G_05865,SS1G_05866,SS1G_05874,SS1G_05875,SS1G_05893,SS1G_05898,SS1G_05902,SS1G_05905,SS1G_05906,SS1G_05910,SS1G_05926,SS1G_05927,SS1G_05932,SS1G_05934,SS1G_05935,SS1G_05958,SS1G_05963,SS1G_05982,SS1G_05987,SS1G_05990,SS1G_06010,SS1G_06012,SS1G_06014,SS1G_06015,SS1G_06016,SS1G_06017,SS1G_06018,SS1G_06024,SS1G_06027,SS1G_06029,SS1G_06050,SS1G_06051,SS1G_06065,SS1G_06066,SS1G_06074,SS1G_06079,SS1G_06081,SS1G_06094,SS1G_06102,SS1G_06107,SS1G_06108,SS1G_06110,SS1G_06113,SS1G_06114,SS1G_06124,SS1G_06130,SS1G_06139,SS1G_06140,SS1G_06141,SS1G_06149,SS1G_06166,SS1G_06172,SS1G_06173,SS1G_06189,SS1G_06193,SS1G_06194,SS1G_06202,SS1G_06212,SS1G_06217,SS1G_06218,SS1G_06246,SS1G_06257,SS1G_06269,SS1G_06284,SS1G_06298,SS1G_06305,SS1G_06311,SS1G_06312,SS1G_06313,SS1G_06347,SS1G_06348,SS1G_06349,SS1G_06421,SS1G_06422,SS1G_06425,SS1G_06434,SS1G_06435,SS1G_06444,SS1G_06449,SS1G_06474,SS1G_06475,SS1G_06485,SS1G_06488,SS1G_06489,SS1G_06490,SS1G_06491,SS1G_06493,SS1G_06500,SS1G_06542,SS1G_06548,SS1G_06550,SS1G_06561,SS1G_06566,SS1G_06567,SS1G_06568,SS1G_06569,SS1G_06571,SS1G_06572,SS1G_06584,SS1G_06591,SS1G_06598,SS1G_06601,SS1G_06604,SS1G_06605,SS1G_06616,SS1G_06617,SS1G_06630,SS1G_06645,SS1G_06649,SS1G_06650,SS1G_06656,SS1G_06660,SS1G_06668,SS1G_06674,SS1G_06678,SS1G_06687,SS1G_06695,SS1G_06698,SS1G_06701,SS1G_06710,SS1G_06711,SS1G_06724,SS1G_06725,SS1G_06729,SS1G_06730,SS1G_06731,SS1G_06732,SS1G_06737,SS1G_06738,SS1G_06740,SS1G_06748,SS1G_06750,SS1G_06752,SS1G_06753,SS1G_06756,SS1G_06759,SS1G_06777,SS1G_06778,SS1G_06782,SS1G_06783,SS1G_06784,SS1G_06785,SS1G_06789,SS1G_06790,SS1G_06796,SS1G_06797,SS1G_06806,SS1G_06807,SS1G_06818,SS1G_06835,SS1G_06851,SS1G_06852,SS1G_06854,SS1G_06865,SS1G_06879,SS1G_06883,SS1G_06885,SS1G_06893,SS1G_06907,SS1G_06908,SS1G_06910,SS1G_06915,SS1G_06925,SS1G_06936,SS1G_06943,SS1G_06945,SS1G_06950,SS1G_06958,SS1G_06967,SS1G_06969,SS1G_06970,SS1G_06981,SS1G_06986,SS1G_06992,SS1G_06993,SS1G_06998,SS1G_06999,SS1G_07000,SS1G_07002,SS1G_07003,SS1G_07008,SS1G_07017,SS1G_07033,SS1G_07043,SS1G_07048,SS1G_07049,SS1G_07055,SS1G_07066,SS1G_07089,SS1G_07090,SS1G_07102,SS1G_07116,SS1G_07119,SS1G_07120,SS1G_07122,SS1G_07125,SS1G_07128,SS1G_07130,SS1G_07131,SS1G_07164,SS1G_07187,SS1G_07188,SS1G_07189,SS1G_07196,SS1G_07202,SS1G_07203,SS1G_07216,SS1G_07219,SS1G_07226,SS1G_07238,SS1G_07245,SS1G_07246,SS1G_07288,SS1G_07291,SS1G_07305,SS1G_07306,SS1G_07307,SS1G_07313,SS1G_07319,SS1G_07320,SS1G_07321,SS1G_07325,SS1G_07328,SS1G_07330,SS1G_07334,SS1G_07335,SS1G_07339,SS1G_07340,SS1G_07342,SS1G_07346,SS1G_07355,SS1G_07363,SS1G_07371,SS1G_07372,SS1G_07386,SS1G_07406,SS1G_07413,SS1G_07417,SS1G_07426,SS1G_07433,SS1G_07434,SS1G_07441,SS1G_07449,SS1G_07453,SS1G_07467,SS1G_07470,SS1G_07482,SS1G_07492,SS1G_07495,SS1G_07499,SS1G_07508,SS1G_07509,SS1G_07523,SS1G_07524,SS1G_07525,SS1G_07527,SS1G_07536,SS1G_07545,SS1G_07556,SS1G_07557,SS1G_07558,SS1G_07560,SS1G_07582,SS1G_07584,SS1G_07590,SS1G_07592,SS1G_07594,SS1G_07596,SS1G_07597,SS1G_07599,SS1G_07601,SS1G_07603,SS1G_07614,SS1G_07615,SS1G_07616,SS1G_07619,SS1G_07626,SS1G_07640,SS1G_07654,SS1G_07659,SS1G_07672,SS1G_07673,SS1G_07676,SS1G_07677,SS1G_07693,SS1G_07694,SS1G_07698,SS1G_07702,SS1G_07703,SS1G_07712,SS1G_07715,SS1G_07718,SS1G_07720,SS1G_07728,SS1G_07729,SS1G_07730,SS1G_07733,SS1G_07736,SS1G_07740,SS1G_07742,SS1G_07744,SS1G_07751,SS1G_07755,SS1G_07759,SS1G_07768,SS1G_07770,SS1G_07774,SS1G_07778,SS1G_07788,SS1G_07789,SS1G_07793,SS1G_07796,SS1G_07798,SS1G_07824,SS1G_07827,SS1G_07828,SS1G_07841,SS1G_07848,SS1G_07849,SS1G_07852,SS1G_07853,SS1G_07857,SS1G_07859,SS1G_07860,SS1G_07864,SS1G_07866,SS1G_07868,SS1G_07871,SS1G_07872,SS1G_07873,SS1G_07877,SS1G_07878,SS1G_07883,SS1G_07886,SS1G_07887,SS1G_07893,SS1G_07914,SS1G_07919,SS1G_07920,SS1G_07923,SS1G_07925,SS1G_07935,SS1G_07954,SS1G_07955,SS1G_07956,SS1G_07965,SS1G_07969,SS1G_07971,SS1G_07978,SS1G_07980,SS1G_07981,SS1G_07982,SS1G_08048,SS1G_08077,SS1G_08084,SS1G_08092,SS1G_08117,SS1G_08139,SS1G_08141,SS1G_08145,SS1G_08156,SS1G_08165,SS1G_08166,SS1G_08167,SS1G_08171,SS1G_08172,SS1G_08173,SS1G_08183,SS1G_08193,SS1G_08209,SS1G_08220,SS1G_08244,SS1G_08247,SS1G_08251,SS1G_08257,SS1G_08260,SS1G_08273,SS1G_08275,SS1G_08277,SS1G_08284,SS1G_08287,SS1G_08295,SS1G_08297,SS1G_08299,SS1G_08322,SS1G_08323,SS1G_08324,SS1G_08326,SS1G_08327,SS1G_08335,SS1G_08344,SS1G_08348,SS1G_08351,SS1G_08355,SS1G_08367,SS1G_08370,SS1G_08380,SS1G_08381,SS1G_08388,SS1G_08390,SS1G_08408,SS1G_08419,SS1G_08420,SS1G_08428,SS1G_08431,SS1G_08439,SS1G_08441,SS1G_08449,SS1G_08454,SS1G_08463,SS1G_08466,SS1G_08469,SS1G_08471,SS1G_08475,SS1G_08479,SS1G_08480,SS1G_08481,SS1G_08486,SS1G_08487,SS1G_08491,SS1G_08492,SS1G_08494,SS1G_08495,SS1G_08496,SS1G_08504,SS1G_08505,SS1G_08507,SS1G_08508,SS1G_08509,SS1G_08512,SS1G_08519,SS1G_08523,SS1G_08525,SS1G_08533,SS1G_08553,SS1G_08562,SS1G_08568,SS1G_08570,SS1G_08575,SS1G_08579,SS1G_08580,SS1G_08581,SS1G_08586,SS1G_08599,SS1G_08602,SS1G_08606,SS1G_08607,SS1G_08608,SS1G_08611,SS1G_08612,SS1G_08623,SS1G_08625,SS1G_08630,SS1G_08631,SS1G_08646,SS1G_08647,SS1G_08648,SS1G_08651,SS1G_08652,SS1G_08654,SS1G_08664,SS1G_08699,SS1G_08701,SS1G_08732,SS1G_08733,SS1G_08734,SS1G_08742,SS1G_08743,SS1G_08744,SS1G_08752,SS1G_08753,SS1G_08759,SS1G_08760,SS1G_08767,SS1G_08778,SS1G_08782,SS1G_08784,SS1G_08798,SS1G_08808,SS1G_08814,SS1G_08815,SS1G_08824,SS1G_08825,SS1G_08826,SS1G_08827,SS1G_08832,SS1G_08841,SS1G_08842,SS1G_08848,SS1G_08852,SS1G_08872,SS1G_08876,SS1G_08880,SS1G_08914,SS1G_08915,SS1G_08927,SS1G_08934,SS1G_08935,SS1G_08937,SS1G_08938,SS1G_08945,SS1G_08947,SS1G_08953,SS1G_08975,SS1G_08976,SS1G_08978,SS1G_09007,SS1G_09008,SS1G_09016,SS1G_09026,SS1G_09034,SS1G_09035,SS1G_09038,SS1G_09058,SS1G_09062,SS1G_09074,SS1G_09077,SS1G_09079,SS1G_09088,SS1G_09093,SS1G_09103,SS1G_09114,SS1G_09125,SS1G_09132,SS1G_09141,SS1G_09146,SS1G_09154,SS1G_09179,SS1G_09184,SS1G_09190,SS1G_09228,SS1G_09252,SS1G_09255,SS1G_09262,SS1G_09279,SS1G_09280,SS1G_09304,SS1G_09312,SS1G_09338,SS1G_09359,SS1G_09368,SS1G_09377,SS1G_09389,SS1G_09390,SS1G_09392,SS1G_09394,SS1G_09403,SS1G_09411,SS1G_09415,SS1G_09417,SS1G_09422,SS1G_09423,SS1G_09429,SS1G_09432,SS1G_09439,SS1G_09443,SS1G_09444,SS1G_09461,SS1G_09467,SS1G_09468,SS1G_09482,SS1G_09486,SS1G_09488,SS1G_09491,SS1G_09506,SS1G_09511,SS1G_09535,SS1G_09555,SS1G_09567,SS1G_09568,SS1G_09569,SS1G_09570,SS1G_09583,SS1G_09584,SS1G_09586,SS1G_09594,SS1G_09602,SS1G_09603,SS1G_09604,SS1G_09605,SS1G_09606,SS1G_09608,SS1G_09609,SS1G_09610,SS1G_09611,SS1G_09612,SS1G_09615,SS1G_09626,SS1G_09629,SS1G_09661,SS1G_09663,SS1G_09664,SS1G_09669,SS1G_09677,SS1G_09678,SS1G_09680,SS1G_09681,SS1G_09686,SS1G_09687,SS1G_09695,SS1G_09697,SS1G_09707,SS1G_09711,SS1G_09712,SS1G_09718,SS1G_09727,SS1G_09737,SS1G_09744,SS1G_09745,SS1G_09748,SS1G_09753,SS1G_09762,SS1G_09763,SS1G_09765,SS1G_09769,SS1G_09770,SS1G_09776,SS1G_09783,SS1G_09784,SS1G_09785,SS1G_09822,SS1G_09823,SS1G_09828,SS1G_09829,SS1G_09865,SS1G_09867,SS1G_09870,SS1G_09877,SS1G_09878,SS1G_09881,SS1G_09885,SS1G_09888,SS1G_09894,SS1G_09897,SS1G_09907,SS1G_09908,SS1G_09927,SS1G_09934,SS1G_09946,SS1G_09958,SS1G_09960,SS1G_09962,SS1G_09963,SS1G_09965,SS1G_09971,SS1G_09980,SS1G_09987,SS1G_10000,SS1G_10002,SS1G_10007,SS1G_10008,SS1G_10012,SS1G_10016,SS1G_10018,SS1G_10020,SS1G_10041,SS1G_10044,SS1G_10046,SS1G_10047,SS1G_10049,SS1G_10068,SS1G_10075,SS1G_10076,SS1G_10087,SS1G_10113,SS1G_10144,SS1G_10150,SS1G_10151,SS1G_10159,SS1G_10169,SS1G_10171,SS1G_10178,SS1G_10199,SS1G_10204,SS1G_10207,SS1G_10208,SS1G_10210,SS1G_10212,SS1G_10216,SS1G_10218,SS1G_10220,SS1G_10238,SS1G_10239,SS1G_10240,SS1G_10246,SS1G_10252,SS1G_10254,SS1G_10260,SS1G_10263,SS1G_10268,SS1G_10275,SS1G_10281,SS1G_10286,SS1G_10287,SS1G_10291,SS1G_10292,SS1G_10304,SS1G_10314,SS1G_10315,SS1G_10330,SS1G_10333,SS1G_10336,SS1G_10338,SS1G_10342,SS1G_10343,SS1G_10368,SS1G_10377,SS1G_10384,SS1G_10386,SS1G_10394,SS1G_10403,SS1G_10405,SS1G_10411,SS1G_10419,SS1G_10420,SS1G_10426,SS1G_10461,SS1G_10465,SS1G_10466,SS1G_10475,SS1G_10477,SS1G_10487,SS1G_10490,SS1G_10493,SS1G_10500,SS1G_10502,SS1G_10512,SS1G_10513,SS1G_10519,SS1G_10520,SS1G_10521,SS1G_10525,SS1G_10526,SS1G_10529,SS1G_10535,SS1G_10538,SS1G_10539,SS1G_10540,SS1G_10541,SS1G_10545,SS1G_10546,SS1G_10548,SS1G_10552,SS1G_10553,SS1G_10554,SS1G_10555,SS1G_10556,SS1G_10557,SS1G_10570,SS1G_10575,SS1G_10576,SS1G_10577,SS1G_10584,SS1G_10585,SS1G_10586,SS1G_10587,SS1G_10594,SS1G_10595,SS1G_10601,SS1G_10617,SS1G_10620,SS1G_10621,SS1G_10626,SS1G_10627,SS1G_10630,SS1G_10635,SS1G_10637,SS1G_10638,SS1G_10640,SS1G_10642,SS1G_10644,SS1G_10649,SS1G_10651,SS1G_10652,SS1G_10653,SS1G_10656,SS1G_10662,SS1G_10663,SS1G_10675,SS1G_10706,SS1G_10708,SS1G_10712,SS1G_10721,SS1G_10724,SS1G_10729,SS1G_10732,SS1G_10739,SS1G_10747,SS1G_10753,SS1G_10754,SS1G_10769,SS1G_10772,SS1G_10775,SS1G_10776,SS1G_10790,SS1G_10792,SS1G_10795,SS1G_10796,SS1G_10797,SS1G_10804,SS1G_10814,SS1G_10815,SS1G_10816,SS1G_10817,SS1G_10819,SS1G_10821,SS1G_10829,SS1G_10830,SS1G_10831,SS1G_10834,SS1G_10870,SS1G_10876,SS1G_10881,SS1G_10888,SS1G_10890,SS1G_10895,SS1G_10900,SS1G_10906,SS1G_10919,SS1G_10939,SS1G_10943,SS1G_10946,SS1G_10952,SS1G_10957,SS1G_10959,SS1G_10960,SS1G_10967,SS1G_10973,SS1G_10974,SS1G_10975,SS1G_10980,SS1G_10981,SS1G_10997,SS1G_11007,SS1G_11008,SS1G_11012,SS1G_11015,SS1G_11017,SS1G_11018,SS1G_11024,SS1G_11025,SS1G_11031,SS1G_11035,SS1G_11036,SS1G_11039,SS1G_11040,SS1G_11044,SS1G_11046,SS1G_11047,SS1G_11048,SS1G_11049,SS1G_11050,SS1G_11051,SS1G_11067,SS1G_11081,SS1G_11100,SS1G_11106,SS1G_11113,SS1G_11129,SS1G_11130,SS1G_11137,SS1G_11138,SS1G_11139,SS1G_11149,SS1G_11155,SS1G_11174,SS1G_11199,SS1G_11205,SS1G_11216,SS1G_11227,SS1G_11231,SS1G_11236,SS1G_11243,SS1G_11246,SS1G_11248,SS1G_11251,SS1G_11256,SS1G_11262,SS1G_11263,SS1G_11264,SS1G_11273,SS1G_11277,SS1G_11284,SS1G_11299,SS1G_11309,SS1G_11311,SS1G_11324,SS1G_11331,SS1G_11332,SS1G_11333,SS1G_11336,SS1G_11338,SS1G_11342,SS1G_11343,SS1G_11345,SS1G_11348,SS1G_11359,SS1G_11360,SS1G_11361,SS1G_11362,SS1G_11388,SS1G_11392,SS1G_11393,SS1G_11409,SS1G_11420,SS1G_11421,SS1G_11425,SS1G_11429,SS1G_11433,SS1G_11434,SS1G_11435,SS1G_11436,SS1G_11437,SS1G_11441,SS1G_11444,SS1G_11454,SS1G_11455,SS1G_11456,SS1G_11476,SS1G_11481,SS1G_11504,SS1G_11533,SS1G_11548,SS1G_11556,SS1G_11559,SS1G_11560,SS1G_11564,SS1G_11569,SS1G_11574,SS1G_11593,SS1G_11603,SS1G_11604,SS1G_11606,SS1G_11611,SS1G_11615,SS1G_11629,SS1G_11635,SS1G_11636,SS1G_11639,SS1G_11645,SS1G_11648,SS1G_11651,SS1G_11653,SS1G_11654,SS1G_11658,SS1G_11676,SS1G_11690,SS1G_11702,SS1G_11716,SS1G_11718,SS1G_11720,SS1G_11721,SS1G_11729,SS1G_11734,SS1G_11736,SS1G_11738,SS1G_11739,SS1G_11759,SS1G_11761,SS1G_11780,SS1G_11781,SS1G_11797,SS1G_11798,SS1G_11799,SS1G_11803,SS1G_11809,SS1G_11812,SS1G_11814,SS1G_11818,SS1G_11819,SS1G_11820,SS1G_11824,SS1G_11825,SS1G_11826,SS1G_11828,SS1G_11833,SS1G_11834,SS1G_11837,SS1G_11843,SS1G_11844,SS1G_11848,SS1G_11850,SS1G_11851,SS1G_11856,SS1G_11864,SS1G_11866,SS1G_11867,SS1G_11868,SS1G_11874,SS1G_11877,SS1G_11882,SS1G_11884,SS1G_11898,SS1G_11899,SS1G_11918,SS1G_11920,SS1G_11926,SS1G_11932,SS1G_11933,SS1G_11940,SS1G_11941,SS1G_11942,SS1G_11951,SS1G_11986,SS1G_12001,SS1G_12015,SS1G_12021,SS1G_12022,SS1G_12025,SS1G_12029,SS1G_12031,SS1G_12042,SS1G_12043,SS1G_12053,SS1G_12054,SS1G_12077,SS1G_12078,SS1G_12079,SS1G_12081,SS1G_12090,SS1G_12092,SS1G_12105,SS1G_12129,SS1G_12147,SS1G_12151,SS1G_12152,SS1G_12153,SS1G_12155,SS1G_12175,SS1G_12176,SS1G_12177,SS1G_12178,SS1G_12179,SS1G_12183,SS1G_12187,SS1G_12196,SS1G_12207,SS1G_12208,SS1G_12211,SS1G_12213,SS1G_12214,SS1G_12215,SS1G_12219,SS1G_12225,SS1G_12226,SS1G_12228,SS1G_12233,SS1G_12236,SS1G_12238,SS1G_12254,SS1G_12256,SS1G_12265,SS1G_12269,SS1G_12271,SS1G_12304,SS1G_12308,SS1G_12315,SS1G_12330,SS1G_12333,SS1G_12340,SS1G_12341,SS1G_12343,SS1G_12347,SS1G_12348,SS1G_12349,SS1G_12350,SS1G_12373,SS1G_12408,SS1G_12432,SS1G_12436,SS1G_12457,SS1G_12459,SS1G_12461,SS1G_12462,SS1G_12477,SS1G_12479,SS1G_12480,SS1G_12483,SS1G_12488,SS1G_12493,SS1G_12495,SS1G_12501,SS1G_12502,SS1G_12503,SS1G_12522,SS1G_12526,SS1G_12527,SS1G_12528,SS1G_12532,SS1G_12537,SS1G_12538,SS1G_12539,SS1G_12540,SS1G_12550,SS1G_12551,SS1G_12553,SS1G_12557,SS1G_12558,SS1G_12561,SS1G_12567,SS1G_12568,SS1G_12576,SS1G_12588,SS1G_12596,SS1G_12598,SS1G_12617,SS1G_12619,SS1G_12620,SS1G_12639,SS1G_12641,SS1G_12642,SS1G_12643,SS1G_12646,SS1G_12647,SS1G_12655,SS1G_12656,SS1G_12661,SS1G_12662,SS1G_12667,SS1G_12669,SS1G_12677,SS1G_12678,SS1G_12686,SS1G_12694,SS1G_12699,SS1G_12702,SS1G_12742,SS1G_12744,SS1G_12747,SS1G_12751,SS1G_12767,SS1G_12792,SS1G_12794,SS1G_12795,SS1G_12815,SS1G_12817,SS1G_12818,SS1G_12819,SS1G_12821,SS1G_12833,SS1G_12835,SS1G_12836,SS1G_12839,SS1G_12840,SS1G_12848,SS1G_12852,SS1G_12857,SS1G_12858,SS1G_12859,SS1G_12862,SS1G_12874,SS1G_12875,SS1G_12876,SS1G_12881,SS1G_12885,SS1G_12890,SS1G_12891,SS1G_12897,SS1G_12899,SS1G_12900,SS1G_12923,SS1G_12924,SS1G_12926,SS1G_12928,SS1G_12946,SS1G_12967,SS1G_12971,SS1G_12975,SS1G_12994,SS1G_13000,SS1G_13019,SS1G_13024,SS1G_13033,SS1G_13039,SS1G_13041,SS1G_13042,SS1G_13048,SS1G_13049,SS1G_13057,SS1G_13059,SS1G_13065,SS1G_13066,SS1G_13069,SS1G_13071,SS1G_13073,SS1G_13083,SS1G_13091,SS1G_13096,SS1G_13102,SS1G_13108,SS1G_13111,SS1G_13121,SS1G_13122,SS1G_13123,SS1G_13148,SS1G_13150,SS1G_13158,SS1G_13160,SS1G_13161,SS1G_13162,SS1G_13164,SS1G_13172,SS1G_13174,SS1G_13182,SS1G_13183,SS1G_13203,SS1G_13210,SS1G_13212,SS1G_13239,SS1G_13247,SS1G_13257,SS1G_13261,SS1G_13264,SS1G_13266,SS1G_13267,SS1G_13282,SS1G_13288,SS1G_13290,SS1G_13300,SS1G_13303,SS1G_13306,SS1G_13314,SS1G_13315,SS1G_13322,SS1G_13327,SS1G_13328,SS1G_13330,SS1G_13336,SS1G_13337,SS1G_13346,SS1G_13352,SS1G_13353,SS1G_13355,SS1G_13358,SS1G_13366,SS1G_13379,SS1G_13380,SS1G_13399,SS1G_13400,SS1G_13409,SS1G_13421,SS1G_13423,SS1G_13426,SS1G_13428,SS1G_13453,SS1G_13462,SS1G_13464,SS1G_13466,SS1G_13474,SS1G_13483,SS1G_13491,SS1G_13502,SS1G_13509,SS1G_13515,SS1G_13519,SS1G_13520,SS1G_13524,SS1G_13528,SS1G_13536,SS1G_13542,SS1G_13543,SS1G_13545,SS1G_13549,SS1G_13558,SS1G_13559,SS1G_13562,SS1G_13564,SS1G_13567,SS1G_13568,SS1G_13569,SS1G_13574,SS1G_13577,SS1G_13580,SS1G_13595,SS1G_13608,SS1G_13609,SS1G_13610,SS1G_13611,SS1G_13625,SS1G_13627,SS1G_13628,SS1G_13629,SS1G_13630,SS1G_13632,SS1G_13647,SS1G_13650,SS1G_13652,SS1G_13655,SS1G_13661,SS1G_13666,SS1G_13677,SS1G_13681,SS1G_13702,SS1G_13706,SS1G_13713,SS1G_13714,SS1G_13716,SS1G_13719,SS1G_13726,SS1G_13736,SS1G_13745,SS1G_13762,SS1G_13763,SS1G_13798,SS1G_13805,SS1G_13812,SS1G_13825,SS1G_13833,SS1G_13854,SS1G_13866,SS1G_13868,SS1G_13878,SS1G_13908,SS1G_13924,SS1G_13925,SS1G_13938,SS1G_13945,SS1G_13947,SS1G_13952,SS1G_13959,SS1G_13978,SS1G_13991,SS1G_13993,SS1G_13994,SS1G_14001,SS1G_14011,SS1G_14012,SS1G_14013,SS1G_14019,SS1G_14023,SS1G_14024,SS1G_14026,SS1G_14029,SS1G_14039,SS1G_14040,SS1G_14053,SS1G_14057,SS1G_14058,SS1G_14068,SS1G_14073,SS1G_14074,SS1G_14075,SS1G_14097,SS1G_14099,SS1G_14108,SS1G_14112,SS1G_14116,SS1G_14124,SS1G_14138,SS1G_14154,SS1G_14156,SS1G_14173,SS1G_14175,SS1G_14187,SS1G_14188,SS1G_14194,SS1G_14199,SS1G_14204,SS1G_14205,SS1G_14208,SS1G_14216,SS1G_14225,SS1G_14228,SS1G_14233,SS1G_14256,SS1G_14257,SS1G_14260,SS1G_14261,SS1G_14262,SS1G_14263,SS1G_14277,SS1G_14280,SS1G_14282,SS1G_14283,SS1G_14284,SS1G_14285,SS1G_14306,SS1G_14322,SS1G_14328,SS1G_14329,SS1G_14338,SS1G_14339,SS1G_14344,SS1G_14350,SS1G_14355,SS1G_14365,SS1G_14381,SS1G_14384,SS1G_14385,SS1G_14389,SS1G_14403,SS1G_14405,SS1G_14409,SS1G_14414,SS1G_14416,SS1G_14424,SS1G_14425,SS1G_14433,SS1G_14436,SS1G_14443,SS1G_14444,SS1G_14448,SS1G_14454,SS1G_14455,SS1G_14456,SS1G_14475,SS1G_14476,SS1G_20001,SS1G_20004,SS1G_20005,SS1G_20006,SS1G_20009,SS1G_20010,SS1G_20016,SS1G_20019,SS1G_20024,SS1G_20026,SS1G_20027,SS1G_20028,SS1G_20032,SS1G_20033,SS1G_20037,SS1G_20039,SS1G_20043,SS1G_20044,SS1G_20045
GO:0005737	cytoplasm	cellular_component	1961/3129	2764/4664	1.05752960378588	0	0	1961	SS1G_00001,SS1G_00005,SS1G_00010,SS1G_00016,SS1G_00019,SS1G_00020,SS1G_00023,SS1G_00024,SS1G_00025,SS1G_00026,SS1G_00027,SS1G_00037,SS1G_00044,SS1G_00047,SS1G_00048,SS1G_00053,SS1G_00059,SS1G_00063,SS1G_00066,SS1G_00067,SS1G_00071,SS1G_00079,SS1G_00088,SS1G_00089,SS1G_00090,SS1G_00093,SS1G_00098,SS1G_00101,SS1G_00102,SS1G_00103,SS1G_00106,SS1G_00107,SS1G_00108,SS1G_00114,SS1G_00138,SS1G_00145,SS1G_00152,SS1G_00164,SS1G_00169,SS1G_00171,SS1G_00172,SS1G_00186,SS1G_00187,SS1G_00188,SS1G_00190,SS1G_00192,SS1G_00195,SS1G_00196,SS1G_00201,SS1G_00202,SS1G_00209,SS1G_00210,SS1G_00211,SS1G_00220,SS1G_00234,SS1G_00236,SS1G_00266,SS1G_00282,SS1G_00290,SS1G_00301,SS1G_00306,SS1G_00311,SS1G_00312,SS1G_00327,SS1G_00342,SS1G_00360,SS1G_00363,SS1G_00367,SS1G_00372,SS1G_00426,SS1G_00428,SS1G_00429,SS1G_00430,SS1G_00431,SS1G_00432,SS1G_00433,SS1G_00439,SS1G_00464,SS1G_00478,SS1G_00479,SS1G_00490,SS1G_00494,SS1G_00502,SS1G_00520,SS1G_00521,SS1G_00522,SS1G_00528,SS1G_00535,SS1G_00542,SS1G_00544,SS1G_00547,SS1G_00549,SS1G_00560,SS1G_00565,SS1G_00568,SS1G_00569,SS1G_00570,SS1G_00583,SS1G_00589,SS1G_00593,SS1G_00597,SS1G_00598,SS1G_00606,SS1G_00608,SS1G_00613,SS1G_00619,SS1G_00621,SS1G_00625,SS1G_00627,SS1G_00637,SS1G_00638,SS1G_00643,SS1G_00646,SS1G_00687,SS1G_00692,SS1G_00699,SS1G_00700,SS1G_00709,SS1G_00718,SS1G_00727,SS1G_00742,SS1G_00782,SS1G_00795,SS1G_00796,SS1G_00802,SS1G_00810,SS1G_00820,SS1G_00827,SS1G_00840,SS1G_00846,SS1G_00860,SS1G_00861,SS1G_00862,SS1G_00874,SS1G_00880,SS1G_00885,SS1G_00897,SS1G_00900,SS1G_00902,SS1G_00908,SS1G_00910,SS1G_00912,SS1G_00925,SS1G_00934,SS1G_00939,SS1G_00951,SS1G_00970,SS1G_00971,SS1G_00975,SS1G_00976,SS1G_00983,SS1G_00987,SS1G_00989,SS1G_00990,SS1G_00999,SS1G_01011,SS1G_01026,SS1G_01039,SS1G_01045,SS1G_01048,SS1G_01052,SS1G_01053,SS1G_01054,SS1G_01056,SS1G_01061,SS1G_01063,SS1G_01064,SS1G_01065,SS1G_01070,SS1G_01074,SS1G_01092,SS1G_01093,SS1G_01094,SS1G_01103,SS1G_01104,SS1G_01105,SS1G_01106,SS1G_01111,SS1G_01115,SS1G_01135,SS1G_01144,SS1G_01154,SS1G_01155,SS1G_01157,SS1G_01159,SS1G_01169,SS1G_01185,SS1G_01186,SS1G_01190,SS1G_01191,SS1G_01192,SS1G_01198,SS1G_01199,SS1G_01234,SS1G_01240,SS1G_01263,SS1G_01266,SS1G_01268,SS1G_01272,SS1G_01273,SS1G_01275,SS1G_01276,SS1G_01289,SS1G_01294,SS1G_01296,SS1G_01303,SS1G_01315,SS1G_01323,SS1G_01326,SS1G_01338,SS1G_01339,SS1G_01341,SS1G_01348,SS1G_01350,SS1G_01361,SS1G_01366,SS1G_01372,SS1G_01394,SS1G_01396,SS1G_01397,SS1G_01401,SS1G_01407,SS1G_01429,SS1G_01435,SS1G_01437,SS1G_01461,SS1G_01464,SS1G_01525,SS1G_01544,SS1G_01548,SS1G_01549,SS1G_01552,SS1G_01553,SS1G_01560,SS1G_01566,SS1G_01580,SS1G_01589,SS1G_01593,SS1G_01597,SS1G_01599,SS1G_01602,SS1G_01606,SS1G_01608,SS1G_01614,SS1G_01621,SS1G_01624,SS1G_01625,SS1G_01631,SS1G_01641,SS1G_01642,SS1G_01643,SS1G_01656,SS1G_01661,SS1G_01663,SS1G_01664,SS1G_01678,SS1G_01679,SS1G_01682,SS1G_01683,SS1G_01692,SS1G_01698,SS1G_01699,SS1G_01702,SS1G_01708,SS1G_01711,SS1G_01719,SS1G_01731,SS1G_01741,SS1G_01762,SS1G_01767,SS1G_01768,SS1G_01769,SS1G_01809,SS1G_01816,SS1G_01818,SS1G_01821,SS1G_01827,SS1G_01831,SS1G_01836,SS1G_01844,SS1G_01847,SS1G_01854,SS1G_01855,SS1G_01856,SS1G_01861,SS1G_01866,SS1G_01868,SS1G_01872,SS1G_01873,SS1G_01874,SS1G_01875,SS1G_01878,SS1G_01900,SS1G_01903,SS1G_01919,SS1G_01922,SS1G_01932,SS1G_01951,SS1G_01960,SS1G_01978,SS1G_01984,SS1G_01988,SS1G_02002,SS1G_02009,SS1G_02017,SS1G_02048,SS1G_02056,SS1G_02065,SS1G_02070,SS1G_02090,SS1G_02097,SS1G_02111,SS1G_02121,SS1G_02152,SS1G_02161,SS1G_02163,SS1G_02165,SS1G_02173,SS1G_02181,SS1G_02182,SS1G_02191,SS1G_02199,SS1G_02200,SS1G_02203,SS1G_02217,SS1G_02226,SS1G_02230,SS1G_02231,SS1G_02233,SS1G_02266,SS1G_02269,SS1G_02271,SS1G_02272,SS1G_02276,SS1G_02281,SS1G_02288,SS1G_02328,SS1G_02351,SS1G_02372,SS1G_02373,SS1G_02376,SS1G_02378,SS1G_02379,SS1G_02386,SS1G_02387,SS1G_02390,SS1G_02398,SS1G_02409,SS1G_02440,SS1G_02450,SS1G_02467,SS1G_02468,SS1G_02471,SS1G_02473,SS1G_02480,SS1G_02508,SS1G_02525,SS1G_02527,SS1G_02529,SS1G_02532,SS1G_02537,SS1G_02547,SS1G_02549,SS1G_02554,SS1G_02555,SS1G_02556,SS1G_02581,SS1G_02593,SS1G_02594,SS1G_02608,SS1G_02611,SS1G_02629,SS1G_02634,SS1G_02637,SS1G_02652,SS1G_02655,SS1G_02658,SS1G_02670,SS1G_02716,SS1G_02724,SS1G_02765,SS1G_02769,SS1G_02784,SS1G_02791,SS1G_02803,SS1G_02807,SS1G_02841,SS1G_02855,SS1G_02882,SS1G_02886,SS1G_02887,SS1G_02888,SS1G_02894,SS1G_02896,SS1G_02902,SS1G_02903,SS1G_02909,SS1G_02923,SS1G_02937,SS1G_02943,SS1G_02954,SS1G_02958,SS1G_02959,SS1G_02960,SS1G_02967,SS1G_02970,SS1G_02971,SS1G_02978,SS1G_02979,SS1G_02985,SS1G_02996,SS1G_02998,SS1G_03008,SS1G_03009,SS1G_03010,SS1G_03015,SS1G_03019,SS1G_03024,SS1G_03039,SS1G_03092,SS1G_03094,SS1G_03095,SS1G_03104,SS1G_03106,SS1G_03108,SS1G_03124,SS1G_03127,SS1G_03128,SS1G_03129,SS1G_03152,SS1G_03158,SS1G_03160,SS1G_03171,SS1G_03177,SS1G_03178,SS1G_03179,SS1G_03190,SS1G_03194,SS1G_03195,SS1G_03202,SS1G_03204,SS1G_03209,SS1G_03210,SS1G_03212,SS1G_03215,SS1G_03226,SS1G_03236,SS1G_03248,SS1G_03249,SS1G_03253,SS1G_03255,SS1G_03256,SS1G_03277,SS1G_03280,SS1G_03297,SS1G_03306,SS1G_03308,SS1G_03309,SS1G_03311,SS1G_03314,SS1G_03315,SS1G_03318,SS1G_03340,SS1G_03348,SS1G_03351,SS1G_03362,SS1G_03365,SS1G_03376,SS1G_03418,SS1G_03429,SS1G_03445,SS1G_03454,SS1G_03455,SS1G_03471,SS1G_03473,SS1G_03477,SS1G_03493,SS1G_03519,SS1G_03527,SS1G_03552,SS1G_03556,SS1G_03558,SS1G_03561,SS1G_03564,SS1G_03582,SS1G_03584,SS1G_03587,SS1G_03588,SS1G_03605,SS1G_03620,SS1G_03630,SS1G_03645,SS1G_03649,SS1G_03650,SS1G_03676,SS1G_03680,SS1G_03684,SS1G_03689,SS1G_03690,SS1G_03696,SS1G_03700,SS1G_03706,SS1G_03708,SS1G_03716,SS1G_03718,SS1G_03719,SS1G_03728,SS1G_03730,SS1G_03731,SS1G_03732,SS1G_03735,SS1G_03743,SS1G_03751,SS1G_03753,SS1G_03765,SS1G_03767,SS1G_03780,SS1G_03784,SS1G_03787,SS1G_03789,SS1G_03799,SS1G_03801,SS1G_03815,SS1G_03818,SS1G_03819,SS1G_03827,SS1G_03828,SS1G_03854,SS1G_03855,SS1G_03872,SS1G_03873,SS1G_03887,SS1G_03894,SS1G_03898,SS1G_03921,SS1G_03926,SS1G_03932,SS1G_03937,SS1G_03939,SS1G_03947,SS1G_03951,SS1G_03958,SS1G_03962,SS1G_03964,SS1G_03975,SS1G_03990,SS1G_03999,SS1G_04008,SS1G_04012,SS1G_04013,SS1G_04018,SS1G_04019,SS1G_04020,SS1G_04025,SS1G_04027,SS1G_04031,SS1G_04040,SS1G_04045,SS1G_04048,SS1G_04050,SS1G_04061,SS1G_04067,SS1G_04072,SS1G_04105,SS1G_04140,SS1G_04148,SS1G_04152,SS1G_04153,SS1G_04154,SS1G_04160,SS1G_04161,SS1G_04162,SS1G_04204,SS1G_04205,SS1G_04209,SS1G_04214,SS1G_04217,SS1G_04218,SS1G_04219,SS1G_04221,SS1G_04234,SS1G_04235,SS1G_04242,SS1G_04285,SS1G_04290,SS1G_04291,SS1G_04298,SS1G_04299,SS1G_04310,SS1G_04314,SS1G_04315,SS1G_04317,SS1G_04326,SS1G_04335,SS1G_04344,SS1G_04368,SS1G_04381,SS1G_04384,SS1G_04388,SS1G_04409,SS1G_04414,SS1G_04415,SS1G_04416,SS1G_04434,SS1G_04446,SS1G_04450,SS1G_04451,SS1G_04452,SS1G_04454,SS1G_04455,SS1G_04459,SS1G_04466,SS1G_04467,SS1G_04468,SS1G_04487,SS1G_04501,SS1G_04510,SS1G_04518,SS1G_04524,SS1G_04525,SS1G_04536,SS1G_04537,SS1G_04553,SS1G_04568,SS1G_04572,SS1G_04585,SS1G_04591,SS1G_04609,SS1G_04614,SS1G_04617,SS1G_04621,SS1G_04622,SS1G_04627,SS1G_04630,SS1G_04635,SS1G_04651,SS1G_04652,SS1G_04653,SS1G_04677,SS1G_04685,SS1G_04687,SS1G_04697,SS1G_04698,SS1G_04704,SS1G_04706,SS1G_04707,SS1G_04708,SS1G_04716,SS1G_04722,SS1G_04733,SS1G_04735,SS1G_04737,SS1G_04743,SS1G_04765,SS1G_04767,SS1G_04775,SS1G_04782,SS1G_04783,SS1G_04794,SS1G_04799,SS1G_04806,SS1G_04808,SS1G_04810,SS1G_04820,SS1G_04821,SS1G_04823,SS1G_04824,SS1G_04825,SS1G_04841,SS1G_04843,SS1G_04854,SS1G_04855,SS1G_04860,SS1G_04889,SS1G_04892,SS1G_04899,SS1G_04900,SS1G_04907,SS1G_04924,SS1G_04931,SS1G_04953,SS1G_04964,SS1G_04974,SS1G_04978,SS1G_04983,SS1G_04988,SS1G_04989,SS1G_04996,SS1G_05017,SS1G_05018,SS1G_05038,SS1G_05052,SS1G_05058,SS1G_05090,SS1G_05097,SS1G_05098,SS1G_05100,SS1G_05101,SS1G_05107,SS1G_05114,SS1G_05127,SS1G_05138,SS1G_05147,SS1G_05148,SS1G_05158,SS1G_05176,SS1G_05178,SS1G_05217,SS1G_05218,SS1G_05225,SS1G_05236,SS1G_05238,SS1G_05243,SS1G_05267,SS1G_05270,SS1G_05273,SS1G_05283,SS1G_05284,SS1G_05285,SS1G_05288,SS1G_05297,SS1G_05310,SS1G_05323,SS1G_05324,SS1G_05331,SS1G_05343,SS1G_05346,SS1G_05354,SS1G_05355,SS1G_05358,SS1G_05365,SS1G_05383,SS1G_05386,SS1G_05395,SS1G_05403,SS1G_05415,SS1G_05417,SS1G_05418,SS1G_05440,SS1G_05445,SS1G_05448,SS1G_05459,SS1G_05467,SS1G_05502,SS1G_05513,SS1G_05520,SS1G_05525,SS1G_05542,SS1G_05554,SS1G_05555,SS1G_05583,SS1G_05598,SS1G_05603,SS1G_05629,SS1G_05630,SS1G_05641,SS1G_05643,SS1G_05644,SS1G_05645,SS1G_05647,SS1G_05650,SS1G_05655,SS1G_05659,SS1G_05661,SS1G_05671,SS1G_05676,SS1G_05687,SS1G_05695,SS1G_05699,SS1G_05700,SS1G_05701,SS1G_05712,SS1G_05714,SS1G_05718,SS1G_05720,SS1G_05722,SS1G_05729,SS1G_05734,SS1G_05736,SS1G_05759,SS1G_05781,SS1G_05795,SS1G_05796,SS1G_05801,SS1G_05805,SS1G_05817,SS1G_05822,SS1G_05823,SS1G_05824,SS1G_05835,SS1G_05836,SS1G_05838,SS1G_05859,SS1G_05865,SS1G_05866,SS1G_05874,SS1G_05875,SS1G_05893,SS1G_05898,SS1G_05902,SS1G_05905,SS1G_05906,SS1G_05910,SS1G_05926,SS1G_05927,SS1G_05932,SS1G_05934,SS1G_05958,SS1G_05963,SS1G_05987,SS1G_05990,SS1G_06012,SS1G_06014,SS1G_06016,SS1G_06017,SS1G_06018,SS1G_06024,SS1G_06027,SS1G_06029,SS1G_06050,SS1G_06051,SS1G_06065,SS1G_06066,SS1G_06079,SS1G_06081,SS1G_06094,SS1G_06102,SS1G_06107,SS1G_06108,SS1G_06110,SS1G_06139,SS1G_06140,SS1G_06149,SS1G_06166,SS1G_06172,SS1G_06173,SS1G_06189,SS1G_06194,SS1G_06202,SS1G_06212,SS1G_06218,SS1G_06246,SS1G_06257,SS1G_06269,SS1G_06284,SS1G_06298,SS1G_06311,SS1G_06312,SS1G_06347,SS1G_06348,SS1G_06349,SS1G_06421,SS1G_06425,SS1G_06434,SS1G_06435,SS1G_06444,SS1G_06449,SS1G_06474,SS1G_06475,SS1G_06485,SS1G_06488,SS1G_06489,SS1G_06490,SS1G_06491,SS1G_06493,SS1G_06500,SS1G_06542,SS1G_06548,SS1G_06550,SS1G_06561,SS1G_06567,SS1G_06568,SS1G_06569,SS1G_06571,SS1G_06572,SS1G_06584,SS1G_06591,SS1G_06598,SS1G_06601,SS1G_06604,SS1G_06605,SS1G_06617,SS1G_06630,SS1G_06645,SS1G_06649,SS1G_06650,SS1G_06656,SS1G_06660,SS1G_06668,SS1G_06678,SS1G_06687,SS1G_06695,SS1G_06698,SS1G_06701,SS1G_06710,SS1G_06711,SS1G_06725,SS1G_06729,SS1G_06730,SS1G_06731,SS1G_06732,SS1G_06738,SS1G_06740,SS1G_06748,SS1G_06750,SS1G_06753,SS1G_06759,SS1G_06777,SS1G_06778,SS1G_06784,SS1G_06790,SS1G_06806,SS1G_06807,SS1G_06818,SS1G_06835,SS1G_06852,SS1G_06854,SS1G_06865,SS1G_06883,SS1G_06885,SS1G_06893,SS1G_06910,SS1G_06925,SS1G_06936,SS1G_06943,SS1G_06945,SS1G_06950,SS1G_06958,SS1G_06967,SS1G_06969,SS1G_06981,SS1G_06992,SS1G_06993,SS1G_06998,SS1G_06999,SS1G_07000,SS1G_07002,SS1G_07008,SS1G_07033,SS1G_07043,SS1G_07048,SS1G_07049,SS1G_07055,SS1G_07066,SS1G_07090,SS1G_07102,SS1G_07116,SS1G_07119,SS1G_07120,SS1G_07122,SS1G_07125,SS1G_07131,SS1G_07164,SS1G_07187,SS1G_07188,SS1G_07189,SS1G_07203,SS1G_07219,SS1G_07238,SS1G_07245,SS1G_07246,SS1G_07288,SS1G_07291,SS1G_07305,SS1G_07306,SS1G_07307,SS1G_07313,SS1G_07319,SS1G_07320,SS1G_07321,SS1G_07325,SS1G_07328,SS1G_07330,SS1G_07334,SS1G_07335,SS1G_07339,SS1G_07340,SS1G_07342,SS1G_07355,SS1G_07371,SS1G_07372,SS1G_07386,SS1G_07417,SS1G_07426,SS1G_07433,SS1G_07434,SS1G_07441,SS1G_07449,SS1G_07453,SS1G_07467,SS1G_07470,SS1G_07482,SS1G_07492,SS1G_07499,SS1G_07508,SS1G_07523,SS1G_07524,SS1G_07525,SS1G_07527,SS1G_07536,SS1G_07545,SS1G_07558,SS1G_07582,SS1G_07584,SS1G_07590,SS1G_07592,SS1G_07594,SS1G_07596,SS1G_07599,SS1G_07601,SS1G_07603,SS1G_07614,SS1G_07615,SS1G_07616,SS1G_07619,SS1G_07626,SS1G_07640,SS1G_07654,SS1G_07659,SS1G_07673,SS1G_07676,SS1G_07677,SS1G_07693,SS1G_07694,SS1G_07698,SS1G_07702,SS1G_07703,SS1G_07720,SS1G_07728,SS1G_07730,SS1G_07733,SS1G_07736,SS1G_07740,SS1G_07742,SS1G_07744,SS1G_07751,SS1G_07755,SS1G_07759,SS1G_07768,SS1G_07770,SS1G_07774,SS1G_07788,SS1G_07789,SS1G_07793,SS1G_07796,SS1G_07798,SS1G_07827,SS1G_07828,SS1G_07848,SS1G_07849,SS1G_07853,SS1G_07857,SS1G_07859,SS1G_07860,SS1G_07864,SS1G_07866,SS1G_07868,SS1G_07871,SS1G_07873,SS1G_07877,SS1G_07886,SS1G_07887,SS1G_07893,SS1G_07914,SS1G_07919,SS1G_07920,SS1G_07923,SS1G_07925,SS1G_07935,SS1G_07954,SS1G_07955,SS1G_07956,SS1G_07965,SS1G_07969,SS1G_07971,SS1G_07981,SS1G_07982,SS1G_08077,SS1G_08084,SS1G_08092,SS1G_08117,SS1G_08139,SS1G_08141,SS1G_08145,SS1G_08165,SS1G_08167,SS1G_08171,SS1G_08172,SS1G_08173,SS1G_08193,SS1G_08209,SS1G_08220,SS1G_08244,SS1G_08247,SS1G_08251,SS1G_08257,SS1G_08260,SS1G_08273,SS1G_08275,SS1G_08277,SS1G_08284,SS1G_08287,SS1G_08295,SS1G_08299,SS1G_08322,SS1G_08323,SS1G_08324,SS1G_08326,SS1G_08327,SS1G_08335,SS1G_08344,SS1G_08348,SS1G_08355,SS1G_08367,SS1G_08370,SS1G_08380,SS1G_08381,SS1G_08388,SS1G_08390,SS1G_08408,SS1G_08420,SS1G_08428,SS1G_08431,SS1G_08439,SS1G_08441,SS1G_08449,SS1G_08454,SS1G_08463,SS1G_08469,SS1G_08471,SS1G_08480,SS1G_08481,SS1G_08486,SS1G_08487,SS1G_08491,SS1G_08492,SS1G_08494,SS1G_08495,SS1G_08496,SS1G_08504,SS1G_08505,SS1G_08507,SS1G_08508,SS1G_08509,SS1G_08512,SS1G_08519,SS1G_08525,SS1G_08553,SS1G_08562,SS1G_08568,SS1G_08570,SS1G_08580,SS1G_08586,SS1G_08599,SS1G_08602,SS1G_08606,SS1G_08607,SS1G_08611,SS1G_08612,SS1G_08623,SS1G_08625,SS1G_08631,SS1G_08646,SS1G_08647,SS1G_08648,SS1G_08651,SS1G_08652,SS1G_08654,SS1G_08664,SS1G_08699,SS1G_08701,SS1G_08732,SS1G_08733,SS1G_08734,SS1G_08742,SS1G_08744,SS1G_08752,SS1G_08753,SS1G_08759,SS1G_08760,SS1G_08767,SS1G_08782,SS1G_08784,SS1G_08798,SS1G_08808,SS1G_08814,SS1G_08824,SS1G_08825,SS1G_08826,SS1G_08827,SS1G_08832,SS1G_08848,SS1G_08852,SS1G_08872,SS1G_08876,SS1G_08927,SS1G_08934,SS1G_08935,SS1G_08937,SS1G_08938,SS1G_08945,SS1G_08947,SS1G_08953,SS1G_08975,SS1G_08976,SS1G_08978,SS1G_09007,SS1G_09008,SS1G_09026,SS1G_09038,SS1G_09058,SS1G_09062,SS1G_09074,SS1G_09077,SS1G_09079,SS1G_09088,SS1G_09093,SS1G_09103,SS1G_09114,SS1G_09141,SS1G_09146,SS1G_09154,SS1G_09179,SS1G_09190,SS1G_09252,SS1G_09255,SS1G_09262,SS1G_09279,SS1G_09280,SS1G_09312,SS1G_09338,SS1G_09359,SS1G_09368,SS1G_09377,SS1G_09389,SS1G_09390,SS1G_09392,SS1G_09394,SS1G_09403,SS1G_09411,SS1G_09415,SS1G_09417,SS1G_09422,SS1G_09423,SS1G_09429,SS1G_09432,SS1G_09439,SS1G_09443,SS1G_09444,SS1G_09461,SS1G_09467,SS1G_09468,SS1G_09486,SS1G_09488,SS1G_09506,SS1G_09511,SS1G_09535,SS1G_09555,SS1G_09568,SS1G_09570,SS1G_09584,SS1G_09586,SS1G_09594,SS1G_09602,SS1G_09603,SS1G_09605,SS1G_09606,SS1G_09610,SS1G_09611,SS1G_09612,SS1G_09615,SS1G_09626,SS1G_09629,SS1G_09663,SS1G_09664,SS1G_09669,SS1G_09677,SS1G_09681,SS1G_09686,SS1G_09687,SS1G_09695,SS1G_09711,SS1G_09712,SS1G_09718,SS1G_09727,SS1G_09737,SS1G_09744,SS1G_09745,SS1G_09748,SS1G_09753,SS1G_09762,SS1G_09763,SS1G_09769,SS1G_09770,SS1G_09776,SS1G_09822,SS1G_09828,SS1G_09829,SS1G_09865,SS1G_09867,SS1G_09870,SS1G_09877,SS1G_09878,SS1G_09881,SS1G_09885,SS1G_09908,SS1G_09946,SS1G_09958,SS1G_09960,SS1G_09962,SS1G_09963,SS1G_09965,SS1G_09971,SS1G_09980,SS1G_10000,SS1G_10002,SS1G_10007,SS1G_10012,SS1G_10016,SS1G_10018,SS1G_10020,SS1G_10041,SS1G_10044,SS1G_10046,SS1G_10049,SS1G_10068,SS1G_10076,SS1G_10087,SS1G_10113,SS1G_10144,SS1G_10151,SS1G_10159,SS1G_10169,SS1G_10171,SS1G_10178,SS1G_10204,SS1G_10207,SS1G_10212,SS1G_10216,SS1G_10218,SS1G_10220,SS1G_10238,SS1G_10240,SS1G_10246,SS1G_10252,SS1G_10254,SS1G_10263,SS1G_10268,SS1G_10281,SS1G_10291,SS1G_10292,SS1G_10304,SS1G_10314,SS1G_10315,SS1G_10333,SS1G_10336,SS1G_10338,SS1G_10342,SS1G_10343,SS1G_10368,SS1G_10377,SS1G_10384,SS1G_10386,SS1G_10394,SS1G_10403,SS1G_10405,SS1G_10411,SS1G_10420,SS1G_10426,SS1G_10461,SS1G_10465,SS1G_10466,SS1G_10475,SS1G_10477,SS1G_10487,SS1G_10490,SS1G_10493,SS1G_10500,SS1G_10502,SS1G_10512,SS1G_10513,SS1G_10520,SS1G_10521,SS1G_10525,SS1G_10526,SS1G_10529,SS1G_10535,SS1G_10538,SS1G_10539,SS1G_10540,SS1G_10541,SS1G_10545,SS1G_10546,SS1G_10548,SS1G_10552,SS1G_10553,SS1G_10554,SS1G_10555,SS1G_10556,SS1G_10557,SS1G_10575,SS1G_10576,SS1G_10577,SS1G_10584,SS1G_10585,SS1G_10586,SS1G_10587,SS1G_10594,SS1G_10595,SS1G_10601,SS1G_10617,SS1G_10621,SS1G_10626,SS1G_10627,SS1G_10630,SS1G_10635,SS1G_10637,SS1G_10640,SS1G_10642,SS1G_10644,SS1G_10649,SS1G_10651,SS1G_10652,SS1G_10653,SS1G_10656,SS1G_10662,SS1G_10675,SS1G_10706,SS1G_10708,SS1G_10712,SS1G_10721,SS1G_10724,SS1G_10729,SS1G_10732,SS1G_10739,SS1G_10747,SS1G_10753,SS1G_10754,SS1G_10769,SS1G_10775,SS1G_10792,SS1G_10795,SS1G_10796,SS1G_10797,SS1G_10804,SS1G_10814,SS1G_10816,SS1G_10819,SS1G_10821,SS1G_10829,SS1G_10830,SS1G_10831,SS1G_10834,SS1G_10888,SS1G_10890,SS1G_10895,SS1G_10900,SS1G_10906,SS1G_10919,SS1G_10939,SS1G_10946,SS1G_10952,SS1G_10957,SS1G_10973,SS1G_10975,SS1G_10980,SS1G_10981,SS1G_10997,SS1G_11008,SS1G_11012,SS1G_11015,SS1G_11017,SS1G_11018,SS1G_11025,SS1G_11031,SS1G_11035,SS1G_11036,SS1G_11039,SS1G_11040,SS1G_11044,SS1G_11047,SS1G_11048,SS1G_11049,SS1G_11050,SS1G_11051,SS1G_11067,SS1G_11100,SS1G_11106,SS1G_11113,SS1G_11129,SS1G_11130,SS1G_11137,SS1G_11138,SS1G_11139,SS1G_11149,SS1G_11155,SS1G_11174,SS1G_11205,SS1G_11216,SS1G_11227,SS1G_11231,SS1G_11236,SS1G_11243,SS1G_11246,SS1G_11248,SS1G_11251,SS1G_11256,SS1G_11273,SS1G_11277,SS1G_11284,SS1G_11299,SS1G_11309,SS1G_11311,SS1G_11324,SS1G_11331,SS1G_11332,SS1G_11333,SS1G_11336,SS1G_11338,SS1G_11342,SS1G_11343,SS1G_11345,SS1G_11348,SS1G_11359,SS1G_11360,SS1G_11361,SS1G_11388,SS1G_11392,SS1G_11393,SS1G_11409,SS1G_11420,SS1G_11421,SS1G_11425,SS1G_11429,SS1G_11433,SS1G_11434,SS1G_11435,SS1G_11436,SS1G_11437,SS1G_11441,SS1G_11444,SS1G_11454,SS1G_11456,SS1G_11476,SS1G_11481,SS1G_11533,SS1G_11548,SS1G_11559,SS1G_11560,SS1G_11564,SS1G_11574,SS1G_11593,SS1G_11603,SS1G_11606,SS1G_11611,SS1G_11615,SS1G_11629,SS1G_11636,SS1G_11639,SS1G_11645,SS1G_11648,SS1G_11651,SS1G_11676,SS1G_11690,SS1G_11702,SS1G_11716,SS1G_11718,SS1G_11721,SS1G_11729,SS1G_11734,SS1G_11738,SS1G_11739,SS1G_11759,SS1G_11761,SS1G_11780,SS1G_11781,SS1G_11797,SS1G_11799,SS1G_11803,SS1G_11818,SS1G_11819,SS1G_11825,SS1G_11826,SS1G_11834,SS1G_11843,SS1G_11844,SS1G_11848,SS1G_11850,SS1G_11851,SS1G_11856,SS1G_11864,SS1G_11867,SS1G_11868,SS1G_11874,SS1G_11877,SS1G_11884,SS1G_11898,SS1G_11899,SS1G_11918,SS1G_11932,SS1G_11940,SS1G_11941,SS1G_11951,SS1G_11986,SS1G_12001,SS1G_12015,SS1G_12021,SS1G_12022,SS1G_12025,SS1G_12029,SS1G_12031,SS1G_12042,SS1G_12043,SS1G_12053,SS1G_12054,SS1G_12077,SS1G_12079,SS1G_12081,SS1G_12092,SS1G_12105,SS1G_12129,SS1G_12147,SS1G_12152,SS1G_12155,SS1G_12175,SS1G_12176,SS1G_12177,SS1G_12178,SS1G_12179,SS1G_12183,SS1G_12187,SS1G_12196,SS1G_12207,SS1G_12208,SS1G_12211,SS1G_12213,SS1G_12215,SS1G_12219,SS1G_12225,SS1G_12226,SS1G_12228,SS1G_12233,SS1G_12236,SS1G_12254,SS1G_12265,SS1G_12269,SS1G_12271,SS1G_12304,SS1G_12308,SS1G_12330,SS1G_12333,SS1G_12341,SS1G_12347,SS1G_12349,SS1G_12350,SS1G_12373,SS1G_12432,SS1G_12436,SS1G_12457,SS1G_12459,SS1G_12461,SS1G_12462,SS1G_12477,SS1G_12479,SS1G_12480,SS1G_12493,SS1G_12495,SS1G_12501,SS1G_12502,SS1G_12503,SS1G_12522,SS1G_12526,SS1G_12528,SS1G_12532,SS1G_12537,SS1G_12538,SS1G_12539,SS1G_12540,SS1G_12551,SS1G_12553,SS1G_12557,SS1G_12558,SS1G_12567,SS1G_12568,SS1G_12576,SS1G_12596,SS1G_12598,SS1G_12617,SS1G_12619,SS1G_12639,SS1G_12641,SS1G_12642,SS1G_12643,SS1G_12646,SS1G_12647,SS1G_12655,SS1G_12656,SS1G_12661,SS1G_12662,SS1G_12669,SS1G_12677,SS1G_12678,SS1G_12686,SS1G_12694,SS1G_12702,SS1G_12742,SS1G_12744,SS1G_12747,SS1G_12792,SS1G_12794,SS1G_12795,SS1G_12815,SS1G_12817,SS1G_12818,SS1G_12819,SS1G_12821,SS1G_12835,SS1G_12839,SS1G_12840,SS1G_12848,SS1G_12852,SS1G_12857,SS1G_12858,SS1G_12859,SS1G_12862,SS1G_12874,SS1G_12875,SS1G_12876,SS1G_12881,SS1G_12885,SS1G_12890,SS1G_12891,SS1G_12897,SS1G_12899,SS1G_12900,SS1G_12923,SS1G_12924,SS1G_12926,SS1G_12928,SS1G_12967,SS1G_12971,SS1G_12975,SS1G_13000,SS1G_13019,SS1G_13024,SS1G_13033,SS1G_13039,SS1G_13041,SS1G_13042,SS1G_13048,SS1G_13049,SS1G_13059,SS1G_13066,SS1G_13069,SS1G_13071,SS1G_13073,SS1G_13083,SS1G_13091,SS1G_13096,SS1G_13102,SS1G_13108,SS1G_13111,SS1G_13121,SS1G_13122,SS1G_13148,SS1G_13150,SS1G_13158,SS1G_13160,SS1G_13161,SS1G_13162,SS1G_13164,SS1G_13172,SS1G_13183,SS1G_13203,SS1G_13210,SS1G_13212,SS1G_13239,SS1G_13247,SS1G_13261,SS1G_13264,SS1G_13266,SS1G_13282,SS1G_13288,SS1G_13290,SS1G_13300,SS1G_13306,SS1G_13314,SS1G_13315,SS1G_13322,SS1G_13327,SS1G_13328,SS1G_13330,SS1G_13336,SS1G_13337,SS1G_13346,SS1G_13352,SS1G_13355,SS1G_13358,SS1G_13380,SS1G_13399,SS1G_13400,SS1G_13409,SS1G_13421,SS1G_13423,SS1G_13426,SS1G_13428,SS1G_13453,SS1G_13462,SS1G_13466,SS1G_13474,SS1G_13483,SS1G_13491,SS1G_13502,SS1G_13509,SS1G_13515,SS1G_13519,SS1G_13520,SS1G_13528,SS1G_13536,SS1G_13543,SS1G_13545,SS1G_13558,SS1G_13559,SS1G_13562,SS1G_13564,SS1G_13567,SS1G_13569,SS1G_13574,SS1G_13577,SS1G_13580,SS1G_13595,SS1G_13608,SS1G_13609,SS1G_13610,SS1G_13611,SS1G_13627,SS1G_13628,SS1G_13632,SS1G_13647,SS1G_13652,SS1G_13661,SS1G_13666,SS1G_13677,SS1G_13702,SS1G_13706,SS1G_13713,SS1G_13714,SS1G_13716,SS1G_13719,SS1G_13726,SS1G_13736,SS1G_13745,SS1G_13762,SS1G_13763,SS1G_13798,SS1G_13805,SS1G_13812,SS1G_13825,SS1G_13833,SS1G_13854,SS1G_13866,SS1G_13868,SS1G_13878,SS1G_13908,SS1G_13925,SS1G_13938,SS1G_13945,SS1G_13947,SS1G_13952,SS1G_13978,SS1G_13991,SS1G_13993,SS1G_13994,SS1G_14001,SS1G_14011,SS1G_14012,SS1G_14019,SS1G_14023,SS1G_14024,SS1G_14029,SS1G_14039,SS1G_14040,SS1G_14053,SS1G_14073,SS1G_14074,SS1G_14075,SS1G_14097,SS1G_14099,SS1G_14108,SS1G_14116,SS1G_14124,SS1G_14138,SS1G_14154,SS1G_14156,SS1G_14173,SS1G_14175,SS1G_14187,SS1G_14188,SS1G_14194,SS1G_14199,SS1G_14204,SS1G_14205,SS1G_14208,SS1G_14216,SS1G_14225,SS1G_14228,SS1G_14233,SS1G_14257,SS1G_14260,SS1G_14261,SS1G_14262,SS1G_14263,SS1G_14277,SS1G_14280,SS1G_14282,SS1G_14283,SS1G_14284,SS1G_14285,SS1G_14306,SS1G_14329,SS1G_14338,SS1G_14344,SS1G_14350,SS1G_14355,SS1G_14365,SS1G_14381,SS1G_14384,SS1G_14389,SS1G_14403,SS1G_14405,SS1G_14409,SS1G_14414,SS1G_14416,SS1G_14424,SS1G_14433,SS1G_14443,SS1G_14444,SS1G_14448,SS1G_14455,SS1G_14456,SS1G_14475,SS1G_14476,SS1G_20001,SS1G_20004,SS1G_20005,SS1G_20006,SS1G_20009,SS1G_20010,SS1G_20016,SS1G_20019,SS1G_20024,SS1G_20026,SS1G_20027,SS1G_20028,SS1G_20032,SS1G_20033,SS1G_20037,SS1G_20039,SS1G_20043,SS1G_20044,SS1G_20045	SS1G_00001,SS1G_00005,SS1G_00010,SS1G_00016,SS1G_00019,SS1G_00020,SS1G_00023,SS1G_00024,SS1G_00025,SS1G_00026,SS1G_00027,SS1G_00037,SS1G_00044,SS1G_00047,SS1G_00048,SS1G_00053,SS1G_00059,SS1G_00063,SS1G_00066,SS1G_00067,SS1G_00071,SS1G_00079,SS1G_00088,SS1G_00089,SS1G_00090,SS1G_00093,SS1G_00098,SS1G_00101,SS1G_00102,SS1G_00103,SS1G_00106,SS1G_00107,SS1G_00108,SS1G_00114,SS1G_00138,SS1G_00145,SS1G_00152,SS1G_00164,SS1G_00169,SS1G_00171,SS1G_00172,SS1G_00186,SS1G_00187,SS1G_00188,SS1G_00190,SS1G_00192,SS1G_00195,SS1G_00196,SS1G_00201,SS1G_00202,SS1G_00209,SS1G_00210,SS1G_00211,SS1G_00220,SS1G_00234,SS1G_00236,SS1G_00266,SS1G_00282,SS1G_00290,SS1G_00301,SS1G_00306,SS1G_00311,SS1G_00312,SS1G_00327,SS1G_00342,SS1G_00360,SS1G_00363,SS1G_00367,SS1G_00372,SS1G_00426,SS1G_00428,SS1G_00429,SS1G_00430,SS1G_00431,SS1G_00432,SS1G_00433,SS1G_00439,SS1G_00464,SS1G_00478,SS1G_00479,SS1G_00490,SS1G_00494,SS1G_00502,SS1G_00520,SS1G_00521,SS1G_00522,SS1G_00528,SS1G_00535,SS1G_00542,SS1G_00544,SS1G_00547,SS1G_00549,SS1G_00560,SS1G_00565,SS1G_00568,SS1G_00569,SS1G_00570,SS1G_00583,SS1G_00589,SS1G_00593,SS1G_00597,SS1G_00598,SS1G_00606,SS1G_00608,SS1G_00613,SS1G_00619,SS1G_00621,SS1G_00625,SS1G_00627,SS1G_00637,SS1G_00638,SS1G_00643,SS1G_00646,SS1G_00687,SS1G_00692,SS1G_00699,SS1G_00700,SS1G_00709,SS1G_00718,SS1G_00727,SS1G_00742,SS1G_00782,SS1G_00795,SS1G_00796,SS1G_00802,SS1G_00810,SS1G_00820,SS1G_00827,SS1G_00840,SS1G_00846,SS1G_00860,SS1G_00861,SS1G_00862,SS1G_00874,SS1G_00880,SS1G_00885,SS1G_00897,SS1G_00900,SS1G_00902,SS1G_00908,SS1G_00910,SS1G_00912,SS1G_00925,SS1G_00934,SS1G_00939,SS1G_00951,SS1G_00970,SS1G_00971,SS1G_00975,SS1G_00976,SS1G_00983,SS1G_00987,SS1G_00989,SS1G_00990,SS1G_00999,SS1G_01011,SS1G_01026,SS1G_01039,SS1G_01045,SS1G_01048,SS1G_01052,SS1G_01053,SS1G_01054,SS1G_01056,SS1G_01061,SS1G_01063,SS1G_01064,SS1G_01065,SS1G_01070,SS1G_01074,SS1G_01092,SS1G_01093,SS1G_01094,SS1G_01103,SS1G_01104,SS1G_01105,SS1G_01106,SS1G_01111,SS1G_01115,SS1G_01135,SS1G_01144,SS1G_01154,SS1G_01155,SS1G_01157,SS1G_01159,SS1G_01169,SS1G_01185,SS1G_01186,SS1G_01190,SS1G_01191,SS1G_01192,SS1G_01198,SS1G_01199,SS1G_01234,SS1G_01240,SS1G_01263,SS1G_01266,SS1G_01268,SS1G_01272,SS1G_01273,SS1G_01275,SS1G_01276,SS1G_01289,SS1G_01294,SS1G_01296,SS1G_01303,SS1G_01315,SS1G_01323,SS1G_01326,SS1G_01338,SS1G_01339,SS1G_01341,SS1G_01348,SS1G_01350,SS1G_01361,SS1G_01366,SS1G_01372,SS1G_01394,SS1G_01396,SS1G_01397,SS1G_01401,SS1G_01407,SS1G_01429,SS1G_01435,SS1G_01437,SS1G_01461,SS1G_01464,SS1G_01525,SS1G_01544,SS1G_01548,SS1G_01549,SS1G_01552,SS1G_01553,SS1G_01560,SS1G_01566,SS1G_01580,SS1G_01589,SS1G_01593,SS1G_01597,SS1G_01599,SS1G_01602,SS1G_01606,SS1G_01608,SS1G_01614,SS1G_01621,SS1G_01624,SS1G_01625,SS1G_01631,SS1G_01641,SS1G_01642,SS1G_01643,SS1G_01656,SS1G_01661,SS1G_01663,SS1G_01664,SS1G_01678,SS1G_01679,SS1G_01682,SS1G_01683,SS1G_01692,SS1G_01698,SS1G_01699,SS1G_01702,SS1G_01708,SS1G_01711,SS1G_01719,SS1G_01731,SS1G_01741,SS1G_01762,SS1G_01767,SS1G_01768,SS1G_01769,SS1G_01809,SS1G_01816,SS1G_01818,SS1G_01821,SS1G_01827,SS1G_01831,SS1G_01836,SS1G_01844,SS1G_01847,SS1G_01854,SS1G_01855,SS1G_01856,SS1G_01861,SS1G_01866,SS1G_01868,SS1G_01872,SS1G_01873,SS1G_01874,SS1G_01875,SS1G_01878,SS1G_01900,SS1G_01903,SS1G_01919,SS1G_01922,SS1G_01932,SS1G_01951,SS1G_01960,SS1G_01978,SS1G_01984,SS1G_01988,SS1G_02002,SS1G_02009,SS1G_02017,SS1G_02048,SS1G_02056,SS1G_02065,SS1G_02070,SS1G_02090,SS1G_02097,SS1G_02111,SS1G_02121,SS1G_02152,SS1G_02161,SS1G_02163,SS1G_02165,SS1G_02173,SS1G_02181,SS1G_02182,SS1G_02191,SS1G_02199,SS1G_02200,SS1G_02203,SS1G_02217,SS1G_02226,SS1G_02230,SS1G_02231,SS1G_02233,SS1G_02266,SS1G_02269,SS1G_02271,SS1G_02272,SS1G_02276,SS1G_02281,SS1G_02288,SS1G_02328,SS1G_02351,SS1G_02372,SS1G_02373,SS1G_02376,SS1G_02378,SS1G_02379,SS1G_02386,SS1G_02387,SS1G_02390,SS1G_02398,SS1G_02409,SS1G_02440,SS1G_02450,SS1G_02467,SS1G_02468,SS1G_02471,SS1G_02473,SS1G_02480,SS1G_02508,SS1G_02525,SS1G_02527,SS1G_02529,SS1G_02532,SS1G_02537,SS1G_02547,SS1G_02549,SS1G_02554,SS1G_02555,SS1G_02556,SS1G_02581,SS1G_02593,SS1G_02594,SS1G_02608,SS1G_02611,SS1G_02629,SS1G_02634,SS1G_02637,SS1G_02652,SS1G_02655,SS1G_02658,SS1G_02670,SS1G_02716,SS1G_02724,SS1G_02765,SS1G_02769,SS1G_02784,SS1G_02791,SS1G_02803,SS1G_02807,SS1G_02841,SS1G_02855,SS1G_02882,SS1G_02886,SS1G_02887,SS1G_02888,SS1G_02894,SS1G_02896,SS1G_02902,SS1G_02903,SS1G_02909,SS1G_02923,SS1G_02937,SS1G_02943,SS1G_02954,SS1G_02958,SS1G_02959,SS1G_02960,SS1G_02967,SS1G_02970,SS1G_02971,SS1G_02978,SS1G_02979,SS1G_02985,SS1G_02996,SS1G_02998,SS1G_03008,SS1G_03009,SS1G_03010,SS1G_03015,SS1G_03019,SS1G_03024,SS1G_03039,SS1G_03092,SS1G_03094,SS1G_03095,SS1G_03104,SS1G_03106,SS1G_03108,SS1G_03124,SS1G_03127,SS1G_03128,SS1G_03129,SS1G_03152,SS1G_03158,SS1G_03160,SS1G_03171,SS1G_03177,SS1G_03178,SS1G_03179,SS1G_03190,SS1G_03194,SS1G_03195,SS1G_03202,SS1G_03204,SS1G_03209,SS1G_03210,SS1G_03212,SS1G_03215,SS1G_03226,SS1G_03236,SS1G_03248,SS1G_03249,SS1G_03253,SS1G_03255,SS1G_03256,SS1G_03277,SS1G_03280,SS1G_03297,SS1G_03306,SS1G_03308,SS1G_03309,SS1G_03311,SS1G_03314,SS1G_03315,SS1G_03318,SS1G_03340,SS1G_03348,SS1G_03351,SS1G_03362,SS1G_03365,SS1G_03376,SS1G_03418,SS1G_03429,SS1G_03445,SS1G_03454,SS1G_03455,SS1G_03471,SS1G_03473,SS1G_03477,SS1G_03493,SS1G_03519,SS1G_03527,SS1G_03552,SS1G_03556,SS1G_03558,SS1G_03561,SS1G_03564,SS1G_03582,SS1G_03584,SS1G_03587,SS1G_03588,SS1G_03605,SS1G_03620,SS1G_03630,SS1G_03645,SS1G_03649,SS1G_03650,SS1G_03676,SS1G_03680,SS1G_03684,SS1G_03689,SS1G_03690,SS1G_03696,SS1G_03700,SS1G_03706,SS1G_03708,SS1G_03716,SS1G_03718,SS1G_03719,SS1G_03728,SS1G_03730,SS1G_03731,SS1G_03732,SS1G_03735,SS1G_03743,SS1G_03751,SS1G_03753,SS1G_03765,SS1G_03767,SS1G_03780,SS1G_03784,SS1G_03787,SS1G_03789,SS1G_03799,SS1G_03801,SS1G_03815,SS1G_03818,SS1G_03819,SS1G_03827,SS1G_03828,SS1G_03854,SS1G_03855,SS1G_03872,SS1G_03873,SS1G_03887,SS1G_03894,SS1G_03898,SS1G_03921,SS1G_03926,SS1G_03932,SS1G_03937,SS1G_03939,SS1G_03947,SS1G_03951,SS1G_03958,SS1G_03962,SS1G_03964,SS1G_03975,SS1G_03990,SS1G_03999,SS1G_04008,SS1G_04012,SS1G_04013,SS1G_04018,SS1G_04019,SS1G_04020,SS1G_04025,SS1G_04027,SS1G_04031,SS1G_04040,SS1G_04045,SS1G_04048,SS1G_04050,SS1G_04061,SS1G_04067,SS1G_04072,SS1G_04105,SS1G_04140,SS1G_04148,SS1G_04152,SS1G_04153,SS1G_04154,SS1G_04160,SS1G_04161,SS1G_04162,SS1G_04204,SS1G_04205,SS1G_04209,SS1G_04214,SS1G_04217,SS1G_04218,SS1G_04219,SS1G_04221,SS1G_04234,SS1G_04235,SS1G_04242,SS1G_04285,SS1G_04290,SS1G_04291,SS1G_04298,SS1G_04299,SS1G_04310,SS1G_04314,SS1G_04315,SS1G_04317,SS1G_04326,SS1G_04335,SS1G_04344,SS1G_04368,SS1G_04381,SS1G_04384,SS1G_04388,SS1G_04409,SS1G_04414,SS1G_04415,SS1G_04416,SS1G_04434,SS1G_04446,SS1G_04450,SS1G_04451,SS1G_04452,SS1G_04454,SS1G_04455,SS1G_04459,SS1G_04466,SS1G_04467,SS1G_04468,SS1G_04487,SS1G_04501,SS1G_04510,SS1G_04518,SS1G_04524,SS1G_04525,SS1G_04536,SS1G_04537,SS1G_04553,SS1G_04568,SS1G_04572,SS1G_04585,SS1G_04591,SS1G_04609,SS1G_04614,SS1G_04617,SS1G_04621,SS1G_04622,SS1G_04627,SS1G_04630,SS1G_04635,SS1G_04651,SS1G_04652,SS1G_04653,SS1G_04677,SS1G_04685,SS1G_04687,SS1G_04697,SS1G_04698,SS1G_04704,SS1G_04706,SS1G_04707,SS1G_04708,SS1G_04716,SS1G_04722,SS1G_04733,SS1G_04735,SS1G_04737,SS1G_04743,SS1G_04765,SS1G_04767,SS1G_04775,SS1G_04782,SS1G_04783,SS1G_04794,SS1G_04799,SS1G_04806,SS1G_04808,SS1G_04810,SS1G_04820,SS1G_04821,SS1G_04823,SS1G_04824,SS1G_04825,SS1G_04841,SS1G_04843,SS1G_04854,SS1G_04855,SS1G_04860,SS1G_04889,SS1G_04892,SS1G_04899,SS1G_04900,SS1G_04907,SS1G_04924,SS1G_04931,SS1G_04953,SS1G_04964,SS1G_04974,SS1G_04978,SS1G_04983,SS1G_04988,SS1G_04989,SS1G_04996,SS1G_05017,SS1G_05018,SS1G_05038,SS1G_05052,SS1G_05058,SS1G_05090,SS1G_05097,SS1G_05098,SS1G_05100,SS1G_05101,SS1G_05107,SS1G_05114,SS1G_05127,SS1G_05138,SS1G_05147,SS1G_05148,SS1G_05158,SS1G_05176,SS1G_05178,SS1G_05217,SS1G_05218,SS1G_05225,SS1G_05236,SS1G_05238,SS1G_05243,SS1G_05267,SS1G_05270,SS1G_05273,SS1G_05283,SS1G_05284,SS1G_05285,SS1G_05288,SS1G_05297,SS1G_05310,SS1G_05323,SS1G_05324,SS1G_05331,SS1G_05343,SS1G_05346,SS1G_05354,SS1G_05355,SS1G_05358,SS1G_05365,SS1G_05383,SS1G_05386,SS1G_05395,SS1G_05403,SS1G_05415,SS1G_05417,SS1G_05418,SS1G_05440,SS1G_05445,SS1G_05448,SS1G_05459,SS1G_05467,SS1G_05502,SS1G_05513,SS1G_05520,SS1G_05525,SS1G_05542,SS1G_05554,SS1G_05555,SS1G_05583,SS1G_05598,SS1G_05603,SS1G_05629,SS1G_05630,SS1G_05641,SS1G_05643,SS1G_05644,SS1G_05645,SS1G_05647,SS1G_05650,SS1G_05655,SS1G_05659,SS1G_05661,SS1G_05671,SS1G_05676,SS1G_05687,SS1G_05695,SS1G_05699,SS1G_05700,SS1G_05701,SS1G_05712,SS1G_05714,SS1G_05718,SS1G_05720,SS1G_05722,SS1G_05729,SS1G_05734,SS1G_05736,SS1G_05759,SS1G_05781,SS1G_05795,SS1G_05796,SS1G_05801,SS1G_05805,SS1G_05817,SS1G_05822,SS1G_05823,SS1G_05824,SS1G_05835,SS1G_05836,SS1G_05838,SS1G_05859,SS1G_05865,SS1G_05866,SS1G_05874,SS1G_05875,SS1G_05893,SS1G_05898,SS1G_05902,SS1G_05905,SS1G_05906,SS1G_05910,SS1G_05926,SS1G_05927,SS1G_05932,SS1G_05934,SS1G_05958,SS1G_05963,SS1G_05987,SS1G_05990,SS1G_06012,SS1G_06014,SS1G_06016,SS1G_06017,SS1G_06018,SS1G_06024,SS1G_06027,SS1G_06029,SS1G_06050,SS1G_06051,SS1G_06065,SS1G_06066,SS1G_06079,SS1G_06081,SS1G_06094,SS1G_06102,SS1G_06107,SS1G_06108,SS1G_06110,SS1G_06139,SS1G_06140,SS1G_06149,SS1G_06166,SS1G_06172,SS1G_06173,SS1G_06189,SS1G_06194,SS1G_06202,SS1G_06212,SS1G_06218,SS1G_06246,SS1G_06257,SS1G_06269,SS1G_06284,SS1G_06298,SS1G_06311,SS1G_06312,SS1G_06347,SS1G_06348,SS1G_06349,SS1G_06421,SS1G_06425,SS1G_06434,SS1G_06435,SS1G_06444,SS1G_06449,SS1G_06474,SS1G_06475,SS1G_06485,SS1G_06488,SS1G_06489,SS1G_06490,SS1G_06491,SS1G_06493,SS1G_06500,SS1G_06542,SS1G_06548,SS1G_06550,SS1G_06561,SS1G_06567,SS1G_06568,SS1G_06569,SS1G_06571,SS1G_06572,SS1G_06584,SS1G_06591,SS1G_06598,SS1G_06601,SS1G_06604,SS1G_06605,SS1G_06617,SS1G_06630,SS1G_06645,SS1G_06649,SS1G_06650,SS1G_06656,SS1G_06660,SS1G_06668,SS1G_06678,SS1G_06687,SS1G_06695,SS1G_06698,SS1G_06701,SS1G_06710,SS1G_06711,SS1G_06725,SS1G_06729,SS1G_06730,SS1G_06731,SS1G_06732,SS1G_06738,SS1G_06740,SS1G_06748,SS1G_06750,SS1G_06753,SS1G_06759,SS1G_06777,SS1G_06778,SS1G_06784,SS1G_06790,SS1G_06806,SS1G_06807,SS1G_06818,SS1G_06835,SS1G_06852,SS1G_06854,SS1G_06865,SS1G_06883,SS1G_06885,SS1G_06893,SS1G_06910,SS1G_06925,SS1G_06936,SS1G_06943,SS1G_06945,SS1G_06950,SS1G_06958,SS1G_06967,SS1G_06969,SS1G_06981,SS1G_06992,SS1G_06993,SS1G_06998,SS1G_06999,SS1G_07000,SS1G_07002,SS1G_07008,SS1G_07033,SS1G_07043,SS1G_07048,SS1G_07049,SS1G_07055,SS1G_07066,SS1G_07090,SS1G_07102,SS1G_07116,SS1G_07119,SS1G_07120,SS1G_07122,SS1G_07125,SS1G_07131,SS1G_07164,SS1G_07187,SS1G_07188,SS1G_07189,SS1G_07203,SS1G_07219,SS1G_07238,SS1G_07245,SS1G_07246,SS1G_07288,SS1G_07291,SS1G_07305,SS1G_07306,SS1G_07307,SS1G_07313,SS1G_07319,SS1G_07320,SS1G_07321,SS1G_07325,SS1G_07328,SS1G_07330,SS1G_07334,SS1G_07335,SS1G_07339,SS1G_07340,SS1G_07342,SS1G_07355,SS1G_07371,SS1G_07372,SS1G_07386,SS1G_07417,SS1G_07426,SS1G_07433,SS1G_07434,SS1G_07441,SS1G_07449,SS1G_07453,SS1G_07467,SS1G_07470,SS1G_07482,SS1G_07492,SS1G_07499,SS1G_07508,SS1G_07523,SS1G_07524,SS1G_07525,SS1G_07527,SS1G_07536,SS1G_07545,SS1G_07558,SS1G_07582,SS1G_07584,SS1G_07590,SS1G_07592,SS1G_07594,SS1G_07596,SS1G_07599,SS1G_07601,SS1G_07603,SS1G_07614,SS1G_07615,SS1G_07616,SS1G_07619,SS1G_07626,SS1G_07640,SS1G_07654,SS1G_07659,SS1G_07673,SS1G_07676,SS1G_07677,SS1G_07693,SS1G_07694,SS1G_07698,SS1G_07702,SS1G_07703,SS1G_07720,SS1G_07728,SS1G_07730,SS1G_07733,SS1G_07736,SS1G_07740,SS1G_07742,SS1G_07744,SS1G_07751,SS1G_07755,SS1G_07759,SS1G_07768,SS1G_07770,SS1G_07774,SS1G_07788,SS1G_07789,SS1G_07793,SS1G_07796,SS1G_07798,SS1G_07827,SS1G_07828,SS1G_07848,SS1G_07849,SS1G_07853,SS1G_07857,SS1G_07859,SS1G_07860,SS1G_07864,SS1G_07866,SS1G_07868,SS1G_07871,SS1G_07873,SS1G_07877,SS1G_07886,SS1G_07887,SS1G_07893,SS1G_07914,SS1G_07919,SS1G_07920,SS1G_07923,SS1G_07925,SS1G_07935,SS1G_07954,SS1G_07955,SS1G_07956,SS1G_07965,SS1G_07969,SS1G_07971,SS1G_07981,SS1G_07982,SS1G_08077,SS1G_08084,SS1G_08092,SS1G_08117,SS1G_08139,SS1G_08141,SS1G_08145,SS1G_08165,SS1G_08167,SS1G_08171,SS1G_08172,SS1G_08173,SS1G_08193,SS1G_08209,SS1G_08220,SS1G_08244,SS1G_08247,SS1G_08251,SS1G_08257,SS1G_08260,SS1G_08273,SS1G_08275,SS1G_08277,SS1G_08284,SS1G_08287,SS1G_08295,SS1G_08299,SS1G_08322,SS1G_08323,SS1G_08324,SS1G_08326,SS1G_08327,SS1G_08335,SS1G_08344,SS1G_08348,SS1G_08355,SS1G_08367,SS1G_08370,SS1G_08380,SS1G_08381,SS1G_08388,SS1G_08390,SS1G_08408,SS1G_08420,SS1G_08428,SS1G_08431,SS1G_08439,SS1G_08441,SS1G_08449,SS1G_08454,SS1G_08463,SS1G_08469,SS1G_08471,SS1G_08480,SS1G_08481,SS1G_08486,SS1G_08487,SS1G_08491,SS1G_08492,SS1G_08494,SS1G_08495,SS1G_08496,SS1G_08504,SS1G_08505,SS1G_08507,SS1G_08508,SS1G_08509,SS1G_08512,SS1G_08519,SS1G_08525,SS1G_08553,SS1G_08562,SS1G_08568,SS1G_08570,SS1G_08580,SS1G_08586,SS1G_08599,SS1G_08602,SS1G_08606,SS1G_08607,SS1G_08611,SS1G_08612,SS1G_08623,SS1G_08625,SS1G_08631,SS1G_08646,SS1G_08647,SS1G_08648,SS1G_08651,SS1G_08652,SS1G_08654,SS1G_08664,SS1G_08699,SS1G_08701,SS1G_08732,SS1G_08733,SS1G_08734,SS1G_08742,SS1G_08744,SS1G_08752,SS1G_08753,SS1G_08759,SS1G_08760,SS1G_08767,SS1G_08782,SS1G_08784,SS1G_08798,SS1G_08808,SS1G_08814,SS1G_08824,SS1G_08825,SS1G_08826,SS1G_08827,SS1G_08832,SS1G_08848,SS1G_08852,SS1G_08872,SS1G_08876,SS1G_08927,SS1G_08934,SS1G_08935,SS1G_08937,SS1G_08938,SS1G_08945,SS1G_08947,SS1G_08953,SS1G_08975,SS1G_08976,SS1G_08978,SS1G_09007,SS1G_09008,SS1G_09026,SS1G_09038,SS1G_09058,SS1G_09062,SS1G_09074,SS1G_09077,SS1G_09079,SS1G_09088,SS1G_09093,SS1G_09103,SS1G_09114,SS1G_09141,SS1G_09146,SS1G_09154,SS1G_09179,SS1G_09190,SS1G_09252,SS1G_09255,SS1G_09262,SS1G_09279,SS1G_09280,SS1G_09312,SS1G_09338,SS1G_09359,SS1G_09368,SS1G_09377,SS1G_09389,SS1G_09390,SS1G_09392,SS1G_09394,SS1G_09403,SS1G_09411,SS1G_09415,SS1G_09417,SS1G_09422,SS1G_09423,SS1G_09429,SS1G_09432,SS1G_09439,SS1G_09443,SS1G_09444,SS1G_09461,SS1G_09467,SS1G_09468,SS1G_09486,SS1G_09488,SS1G_09506,SS1G_09511,SS1G_09535,SS1G_09555,SS1G_09568,SS1G_09570,SS1G_09584,SS1G_09586,SS1G_09594,SS1G_09602,SS1G_09603,SS1G_09605,SS1G_09606,SS1G_09610,SS1G_09611,SS1G_09612,SS1G_09615,SS1G_09626,SS1G_09629,SS1G_09663,SS1G_09664,SS1G_09669,SS1G_09677,SS1G_09681,SS1G_09686,SS1G_09687,SS1G_09695,SS1G_09711,SS1G_09712,SS1G_09718,SS1G_09727,SS1G_09737,SS1G_09744,SS1G_09745,SS1G_09748,SS1G_09753,SS1G_09762,SS1G_09763,SS1G_09769,SS1G_09770,SS1G_09776,SS1G_09822,SS1G_09828,SS1G_09829,SS1G_09865,SS1G_09867,SS1G_09870,SS1G_09877,SS1G_09878,SS1G_09881,SS1G_09885,SS1G_09908,SS1G_09946,SS1G_09958,SS1G_09960,SS1G_09962,SS1G_09963,SS1G_09965,SS1G_09971,SS1G_09980,SS1G_10000,SS1G_10002,SS1G_10007,SS1G_10012,SS1G_10016,SS1G_10018,SS1G_10020,SS1G_10041,SS1G_10044,SS1G_10046,SS1G_10049,SS1G_10068,SS1G_10076,SS1G_10087,SS1G_10113,SS1G_10144,SS1G_10151,SS1G_10159,SS1G_10169,SS1G_10171,SS1G_10178,SS1G_10204,SS1G_10207,SS1G_10212,SS1G_10216,SS1G_10218,SS1G_10220,SS1G_10238,SS1G_10240,SS1G_10246,SS1G_10252,SS1G_10254,SS1G_10263,SS1G_10268,SS1G_10281,SS1G_10291,SS1G_10292,SS1G_10304,SS1G_10314,SS1G_10315,SS1G_10333,SS1G_10336,SS1G_10338,SS1G_10342,SS1G_10343,SS1G_10368,SS1G_10377,SS1G_10384,SS1G_10386,SS1G_10394,SS1G_10403,SS1G_10405,SS1G_10411,SS1G_10420,SS1G_10426,SS1G_10461,SS1G_10465,SS1G_10466,SS1G_10475,SS1G_10477,SS1G_10487,SS1G_10490,SS1G_10493,SS1G_10500,SS1G_10502,SS1G_10512,SS1G_10513,SS1G_10520,SS1G_10521,SS1G_10525,SS1G_10526,SS1G_10529,SS1G_10535,SS1G_10538,SS1G_10539,SS1G_10540,SS1G_10541,SS1G_10545,SS1G_10546,SS1G_10548,SS1G_10552,SS1G_10553,SS1G_10554,SS1G_10555,SS1G_10556,SS1G_10557,SS1G_10575,SS1G_10576,SS1G_10577,SS1G_10584,SS1G_10585,SS1G_10586,SS1G_10587,SS1G_10594,SS1G_10595,SS1G_10601,SS1G_10617,SS1G_10621,SS1G_10626,SS1G_10627,SS1G_10630,SS1G_10635,SS1G_10637,SS1G_10640,SS1G_10642,SS1G_10644,SS1G_10649,SS1G_10651,SS1G_10652,SS1G_10653,SS1G_10656,SS1G_10662,SS1G_10675,SS1G_10706,SS1G_10708,SS1G_10712,SS1G_10721,SS1G_10724,SS1G_10729,SS1G_10732,SS1G_10739,SS1G_10747,SS1G_10753,SS1G_10754,SS1G_10769,SS1G_10775,SS1G_10792,SS1G_10795,SS1G_10796,SS1G_10797,SS1G_10804,SS1G_10814,SS1G_10816,SS1G_10819,SS1G_10821,SS1G_10829,SS1G_10830,SS1G_10831,SS1G_10834,SS1G_10888,SS1G_10890,SS1G_10895,SS1G_10900,SS1G_10906,SS1G_10919,SS1G_10939,SS1G_10946,SS1G_10952,SS1G_10957,SS1G_10973,SS1G_10975,SS1G_10980,SS1G_10981,SS1G_10997,SS1G_11008,SS1G_11012,SS1G_11015,SS1G_11017,SS1G_11018,SS1G_11025,SS1G_11031,SS1G_11035,SS1G_11036,SS1G_11039,SS1G_11040,SS1G_11044,SS1G_11047,SS1G_11048,SS1G_11049,SS1G_11050,SS1G_11051,SS1G_11067,SS1G_11100,SS1G_11106,SS1G_11113,SS1G_11129,SS1G_11130,SS1G_11137,SS1G_11138,SS1G_11139,SS1G_11149,SS1G_11155,SS1G_11174,SS1G_11205,SS1G_11216,SS1G_11227,SS1G_11231,SS1G_11236,SS1G_11243,SS1G_11246,SS1G_11248,SS1G_11251,SS1G_11256,SS1G_11273,SS1G_11277,SS1G_11284,SS1G_11299,SS1G_11309,SS1G_11311,SS1G_11324,SS1G_11331,SS1G_11332,SS1G_11333,SS1G_11336,SS1G_11338,SS1G_11342,SS1G_11343,SS1G_11345,SS1G_11348,SS1G_11359,SS1G_11360,SS1G_11361,SS1G_11388,SS1G_11392,SS1G_11393,SS1G_11409,SS1G_11420,SS1G_11421,SS1G_11425,SS1G_11429,SS1G_11433,SS1G_11434,SS1G_11435,SS1G_11436,SS1G_11437,SS1G_11441,SS1G_11444,SS1G_11454,SS1G_11456,SS1G_11476,SS1G_11481,SS1G_11533,SS1G_11548,SS1G_11559,SS1G_11560,SS1G_11564,SS1G_11574,SS1G_11593,SS1G_11603,SS1G_11606,SS1G_11611,SS1G_11615,SS1G_11629,SS1G_11636,SS1G_11639,SS1G_11645,SS1G_11648,SS1G_11651,SS1G_11676,SS1G_11690,SS1G_11702,SS1G_11716,SS1G_11718,SS1G_11721,SS1G_11729,SS1G_11734,SS1G_11738,SS1G_11739,SS1G_11759,SS1G_11761,SS1G_11780,SS1G_11781,SS1G_11797,SS1G_11799,SS1G_11803,SS1G_11818,SS1G_11819,SS1G_11825,SS1G_11826,SS1G_11834,SS1G_11843,SS1G_11844,SS1G_11848,SS1G_11850,SS1G_11851,SS1G_11856,SS1G_11864,SS1G_11867,SS1G_11868,SS1G_11874,SS1G_11877,SS1G_11884,SS1G_11898,SS1G_11899,SS1G_11918,SS1G_11932,SS1G_11940,SS1G_11941,SS1G_11951,SS1G_11986,SS1G_12001,SS1G_12015,SS1G_12021,SS1G_12022,SS1G_12025,SS1G_12029,SS1G_12031,SS1G_12042,SS1G_12043,SS1G_12053,SS1G_12054,SS1G_12077,SS1G_12079,SS1G_12081,SS1G_12092,SS1G_12105,SS1G_12129,SS1G_12147,SS1G_12152,SS1G_12155,SS1G_12175,SS1G_12176,SS1G_12177,SS1G_12178,SS1G_12179,SS1G_12183,SS1G_12187,SS1G_12196,SS1G_12207,SS1G_12208,SS1G_12211,SS1G_12213,SS1G_12215,SS1G_12219,SS1G_12225,SS1G_12226,SS1G_12228,SS1G_12233,SS1G_12236,SS1G_12254,SS1G_12265,SS1G_12269,SS1G_12271,SS1G_12304,SS1G_12308,SS1G_12330,SS1G_12333,SS1G_12341,SS1G_12347,SS1G_12349,SS1G_12350,SS1G_12373,SS1G_12432,SS1G_12436,SS1G_12457,SS1G_12459,SS1G_12461,SS1G_12462,SS1G_12477,SS1G_12479,SS1G_12480,SS1G_12493,SS1G_12495,SS1G_12501,SS1G_12502,SS1G_12503,SS1G_12522,SS1G_12526,SS1G_12528,SS1G_12532,SS1G_12537,SS1G_12538,SS1G_12539,SS1G_12540,SS1G_12551,SS1G_12553,SS1G_12557,SS1G_12558,SS1G_12567,SS1G_12568,SS1G_12576,SS1G_12596,SS1G_12598,SS1G_12617,SS1G_12619,SS1G_12639,SS1G_12641,SS1G_12642,SS1G_12643,SS1G_12646,SS1G_12647,SS1G_12655,SS1G_12656,SS1G_12661,SS1G_12662,SS1G_12669,SS1G_12677,SS1G_12678,SS1G_12686,SS1G_12694,SS1G_12702,SS1G_12742,SS1G_12744,SS1G_12747,SS1G_12792,SS1G_12794,SS1G_12795,SS1G_12815,SS1G_12817,SS1G_12818,SS1G_12819,SS1G_12821,SS1G_12835,SS1G_12839,SS1G_12840,SS1G_12848,SS1G_12852,SS1G_12857,SS1G_12858,SS1G_12859,SS1G_12862,SS1G_12874,SS1G_12875,SS1G_12876,SS1G_12881,SS1G_12885,SS1G_12890,SS1G_12891,SS1G_12897,SS1G_12899,SS1G_12900,SS1G_12923,SS1G_12924,SS1G_12926,SS1G_12928,SS1G_12967,SS1G_12971,SS1G_12975,SS1G_13000,SS1G_13019,SS1G_13024,SS1G_13033,SS1G_13039,SS1G_13041,SS1G_13042,SS1G_13048,SS1G_13049,SS1G_13059,SS1G_13066,SS1G_13069,SS1G_13071,SS1G_13073,SS1G_13083,SS1G_13091,SS1G_13096,SS1G_13102,SS1G_13108,SS1G_13111,SS1G_13121,SS1G_13122,SS1G_13148,SS1G_13150,SS1G_13158,SS1G_13160,SS1G_13161,SS1G_13162,SS1G_13164,SS1G_13172,SS1G_13183,SS1G_13203,SS1G_13210,SS1G_13212,SS1G_13239,SS1G_13247,SS1G_13261,SS1G_13264,SS1G_13266,SS1G_13282,SS1G_13288,SS1G_13290,SS1G_13300,SS1G_13306,SS1G_13314,SS1G_13315,SS1G_13322,SS1G_13327,SS1G_13328,SS1G_13330,SS1G_13336,SS1G_13337,SS1G_13346,SS1G_13352,SS1G_13355,SS1G_13358,SS1G_13380,SS1G_13399,SS1G_13400,SS1G_13409,SS1G_13421,SS1G_13423,SS1G_13426,SS1G_13428,SS1G_13453,SS1G_13462,SS1G_13466,SS1G_13474,SS1G_13483,SS1G_13491,SS1G_13502,SS1G_13509,SS1G_13515,SS1G_13519,SS1G_13520,SS1G_13528,SS1G_13536,SS1G_13543,SS1G_13545,SS1G_13558,SS1G_13559,SS1G_13562,SS1G_13564,SS1G_13567,SS1G_13569,SS1G_13574,SS1G_13577,SS1G_13580,SS1G_13595,SS1G_13608,SS1G_13609,SS1G_13610,SS1G_13611,SS1G_13627,SS1G_13628,SS1G_13632,SS1G_13647,SS1G_13652,SS1G_13661,SS1G_13666,SS1G_13677,SS1G_13702,SS1G_13706,SS1G_13713,SS1G_13714,SS1G_13716,SS1G_13719,SS1G_13726,SS1G_13736,SS1G_13745,SS1G_13762,SS1G_13763,SS1G_13798,SS1G_13805,SS1G_13812,SS1G_13825,SS1G_13833,SS1G_13854,SS1G_13866,SS1G_13868,SS1G_13878,SS1G_13908,SS1G_13925,SS1G_13938,SS1G_13945,SS1G_13947,SS1G_13952,SS1G_13978,SS1G_13991,SS1G_13993,SS1G_13994,SS1G_14001,SS1G_14011,SS1G_14012,SS1G_14019,SS1G_14023,SS1G_14024,SS1G_14029,SS1G_14039,SS1G_14040,SS1G_14053,SS1G_14073,SS1G_14074,SS1G_14075,SS1G_14097,SS1G_14099,SS1G_14108,SS1G_14116,SS1G_14124,SS1G_14138,SS1G_14154,SS1G_14156,SS1G_14173,SS1G_14175,SS1G_14187,SS1G_14188,SS1G_14194,SS1G_14199,SS1G_14204,SS1G_14205,SS1G_14208,SS1G_14216,SS1G_14225,SS1G_14228,SS1G_14233,SS1G_14257,SS1G_14260,SS1G_14261,SS1G_14262,SS1G_14263,SS1G_14277,SS1G_14280,SS1G_14282,SS1G_14283,SS1G_14284,SS1G_14285,SS1G_14306,SS1G_14329,SS1G_14338,SS1G_14344,SS1G_14350,SS1G_14355,SS1G_14365,SS1G_14381,SS1G_14384,SS1G_14389,SS1G_14403,SS1G_14405,SS1G_14409,SS1G_14414,SS1G_14416,SS1G_14424,SS1G_14433,SS1G_14443,SS1G_14444,SS1G_14448,SS1G_14455,SS1G_14456,SS1G_14475,SS1G_14476,SS1G_20001,SS1G_20004,SS1G_20005,SS1G_20006,SS1G_20009,SS1G_20010,SS1G_20016,SS1G_20019,SS1G_20024,SS1G_20026,SS1G_20027,SS1G_20028,SS1G_20032,SS1G_20033,SS1G_20037,SS1G_20039,SS1G_20043,SS1G_20044,SS1G_20045
GO:0043226	organelle	cellular_component	2085/3129	2920/4664	1.06432971276218	0	0	2085	SS1G_00005,SS1G_00010,SS1G_00016,SS1G_00019,SS1G_00020,SS1G_00023,SS1G_00024,SS1G_00026,SS1G_00027,SS1G_00037,SS1G_00044,SS1G_00049,SS1G_00052,SS1G_00053,SS1G_00063,SS1G_00066,SS1G_00067,SS1G_00071,SS1G_00088,SS1G_00090,SS1G_00098,SS1G_00103,SS1G_00106,SS1G_00107,SS1G_00108,SS1G_00114,SS1G_00138,SS1G_00145,SS1G_00152,SS1G_00169,SS1G_00171,SS1G_00183,SS1G_00185,SS1G_00186,SS1G_00191,SS1G_00192,SS1G_00195,SS1G_00196,SS1G_00199,SS1G_00201,SS1G_00202,SS1G_00204,SS1G_00209,SS1G_00210,SS1G_00211,SS1G_00212,SS1G_00213,SS1G_00220,SS1G_00234,SS1G_00236,SS1G_00266,SS1G_00282,SS1G_00290,SS1G_00301,SS1G_00304,SS1G_00311,SS1G_00312,SS1G_00317,SS1G_00327,SS1G_00330,SS1G_00342,SS1G_00351,SS1G_00363,SS1G_00372,SS1G_00398,SS1G_00426,SS1G_00428,SS1G_00429,SS1G_00430,SS1G_00431,SS1G_00432,SS1G_00433,SS1G_00436,SS1G_00439,SS1G_00452,SS1G_00464,SS1G_00478,SS1G_00479,SS1G_00490,SS1G_00494,SS1G_00502,SS1G_00520,SS1G_00522,SS1G_00528,SS1G_00535,SS1G_00542,SS1G_00544,SS1G_00547,SS1G_00549,SS1G_00552,SS1G_00560,SS1G_00565,SS1G_00566,SS1G_00568,SS1G_00569,SS1G_00580,SS1G_00583,SS1G_00589,SS1G_00593,SS1G_00595,SS1G_00597,SS1G_00598,SS1G_00608,SS1G_00619,SS1G_00621,SS1G_00625,SS1G_00627,SS1G_00630,SS1G_00637,SS1G_00638,SS1G_00644,SS1G_00665,SS1G_00669,SS1G_00673,SS1G_00678,SS1G_00679,SS1G_00687,SS1G_00692,SS1G_00695,SS1G_00700,SS1G_00718,SS1G_00727,SS1G_00732,SS1G_00742,SS1G_00789,SS1G_00795,SS1G_00796,SS1G_00802,SS1G_00808,SS1G_00810,SS1G_00814,SS1G_00820,SS1G_00825,SS1G_00827,SS1G_00840,SS1G_00845,SS1G_00846,SS1G_00860,SS1G_00861,SS1G_00862,SS1G_00880,SS1G_00885,SS1G_00896,SS1G_00897,SS1G_00900,SS1G_00902,SS1G_00908,SS1G_00910,SS1G_00911,SS1G_00912,SS1G_00925,SS1G_00934,SS1G_00939,SS1G_00947,SS1G_00951,SS1G_00966,SS1G_00969,SS1G_00970,SS1G_00972,SS1G_00975,SS1G_00976,SS1G_00983,SS1G_00987,SS1G_00989,SS1G_00998,SS1G_00999,SS1G_01022,SS1G_01026,SS1G_01039,SS1G_01045,SS1G_01048,SS1G_01052,SS1G_01053,SS1G_01056,SS1G_01061,SS1G_01063,SS1G_01064,SS1G_01065,SS1G_01070,SS1G_01074,SS1G_01092,SS1G_01093,SS1G_01103,SS1G_01104,SS1G_01106,SS1G_01111,SS1G_01112,SS1G_01115,SS1G_01121,SS1G_01135,SS1G_01136,SS1G_01144,SS1G_01151,SS1G_01154,SS1G_01157,SS1G_01159,SS1G_01160,SS1G_01169,SS1G_01185,SS1G_01190,SS1G_01192,SS1G_01195,SS1G_01198,SS1G_01199,SS1G_01234,SS1G_01263,SS1G_01266,SS1G_01268,SS1G_01272,SS1G_01275,SS1G_01278,SS1G_01289,SS1G_01294,SS1G_01296,SS1G_01315,SS1G_01317,SS1G_01326,SS1G_01338,SS1G_01339,SS1G_01347,SS1G_01348,SS1G_01351,SS1G_01353,SS1G_01366,SS1G_01371,SS1G_01372,SS1G_01394,SS1G_01396,SS1G_01397,SS1G_01401,SS1G_01405,SS1G_01407,SS1G_01408,SS1G_01423,SS1G_01429,SS1G_01433,SS1G_01435,SS1G_01437,SS1G_01461,SS1G_01464,SS1G_01477,SS1G_01524,SS1G_01525,SS1G_01540,SS1G_01544,SS1G_01548,SS1G_01549,SS1G_01552,SS1G_01553,SS1G_01560,SS1G_01562,SS1G_01564,SS1G_01566,SS1G_01580,SS1G_01581,SS1G_01584,SS1G_01589,SS1G_01593,SS1G_01597,SS1G_01598,SS1G_01599,SS1G_01602,SS1G_01606,SS1G_01608,SS1G_01610,SS1G_01614,SS1G_01621,SS1G_01624,SS1G_01625,SS1G_01626,SS1G_01631,SS1G_01637,SS1G_01641,SS1G_01642,SS1G_01643,SS1G_01646,SS1G_01656,SS1G_01661,SS1G_01664,SS1G_01678,SS1G_01679,SS1G_01682,SS1G_01692,SS1G_01694,SS1G_01698,SS1G_01699,SS1G_01708,SS1G_01711,SS1G_01719,SS1G_01725,SS1G_01731,SS1G_01741,SS1G_01762,SS1G_01767,SS1G_01768,SS1G_01769,SS1G_01772,SS1G_01816,SS1G_01818,SS1G_01821,SS1G_01822,SS1G_01827,SS1G_01831,SS1G_01836,SS1G_01843,SS1G_01847,SS1G_01854,SS1G_01855,SS1G_01856,SS1G_01861,SS1G_01866,SS1G_01868,SS1G_01872,SS1G_01873,SS1G_01874,SS1G_01875,SS1G_01900,SS1G_01903,SS1G_01906,SS1G_01919,SS1G_01930,SS1G_01932,SS1G_01944,SS1G_01951,SS1G_01960,SS1G_01978,SS1G_01982,SS1G_01984,SS1G_01988,SS1G_02002,SS1G_02017,SS1G_02018,SS1G_02035,SS1G_02048,SS1G_02052,SS1G_02056,SS1G_02090,SS1G_02092,SS1G_02097,SS1G_02099,SS1G_02102,SS1G_02111,SS1G_02121,SS1G_02163,SS1G_02165,SS1G_02173,SS1G_02181,SS1G_02191,SS1G_02195,SS1G_02199,SS1G_02200,SS1G_02201,SS1G_02206,SS1G_02217,SS1G_02223,SS1G_02226,SS1G_02230,SS1G_02231,SS1G_02233,SS1G_02235,SS1G_02240,SS1G_02265,SS1G_02266,SS1G_02271,SS1G_02276,SS1G_02284,SS1G_02288,SS1G_02293,SS1G_02328,SS1G_02351,SS1G_02372,SS1G_02373,SS1G_02376,SS1G_02378,SS1G_02386,SS1G_02387,SS1G_02390,SS1G_02398,SS1G_02408,SS1G_02409,SS1G_02435,SS1G_02440,SS1G_02450,SS1G_02467,SS1G_02468,SS1G_02471,SS1G_02473,SS1G_02480,SS1G_02508,SS1G_02525,SS1G_02527,SS1G_02532,SS1G_02533,SS1G_02537,SS1G_02547,SS1G_02549,SS1G_02554,SS1G_02555,SS1G_02556,SS1G_02581,SS1G_02593,SS1G_02594,SS1G_02608,SS1G_02611,SS1G_02629,SS1G_02637,SS1G_02652,SS1G_02655,SS1G_02658,SS1G_02670,SS1G_02716,SS1G_02717,SS1G_02758,SS1G_02765,SS1G_02768,SS1G_02769,SS1G_02779,SS1G_02791,SS1G_02803,SS1G_02807,SS1G_02855,SS1G_02882,SS1G_02886,SS1G_02887,SS1G_02888,SS1G_02894,SS1G_02896,SS1G_02902,SS1G_02903,SS1G_02907,SS1G_02923,SS1G_02930,SS1G_02937,SS1G_02943,SS1G_02954,SS1G_02958,SS1G_02959,SS1G_02967,SS1G_02970,SS1G_02971,SS1G_02974,SS1G_02977,SS1G_02978,SS1G_02979,SS1G_02985,SS1G_02992,SS1G_02996,SS1G_02998,SS1G_03005,SS1G_03008,SS1G_03009,SS1G_03010,SS1G_03015,SS1G_03019,SS1G_03024,SS1G_03039,SS1G_03060,SS1G_03070,SS1G_03075,SS1G_03082,SS1G_03092,SS1G_03093,SS1G_03094,SS1G_03095,SS1G_03098,SS1G_03104,SS1G_03106,SS1G_03108,SS1G_03118,SS1G_03122,SS1G_03127,SS1G_03128,SS1G_03129,SS1G_03152,SS1G_03157,SS1G_03158,SS1G_03160,SS1G_03171,SS1G_03177,SS1G_03178,SS1G_03179,SS1G_03190,SS1G_03195,SS1G_03202,SS1G_03204,SS1G_03209,SS1G_03210,SS1G_03212,SS1G_03215,SS1G_03224,SS1G_03225,SS1G_03226,SS1G_03236,SS1G_03248,SS1G_03249,SS1G_03253,SS1G_03254,SS1G_03256,SS1G_03277,SS1G_03279,SS1G_03280,SS1G_03297,SS1G_03301,SS1G_03306,SS1G_03308,SS1G_03309,SS1G_03311,SS1G_03313,SS1G_03314,SS1G_03315,SS1G_03318,SS1G_03339,SS1G_03340,SS1G_03348,SS1G_03351,SS1G_03362,SS1G_03376,SS1G_03418,SS1G_03445,SS1G_03454,SS1G_03455,SS1G_03473,SS1G_03474,SS1G_03477,SS1G_03493,SS1G_03527,SS1G_03552,SS1G_03556,SS1G_03558,SS1G_03561,SS1G_03564,SS1G_03582,SS1G_03584,SS1G_03587,SS1G_03588,SS1G_03605,SS1G_03620,SS1G_03645,SS1G_03649,SS1G_03650,SS1G_03676,SS1G_03680,SS1G_03684,SS1G_03689,SS1G_03696,SS1G_03700,SS1G_03706,SS1G_03716,SS1G_03718,SS1G_03719,SS1G_03728,SS1G_03730,SS1G_03732,SS1G_03735,SS1G_03743,SS1G_03753,SS1G_03766,SS1G_03767,SS1G_03780,SS1G_03784,SS1G_03787,SS1G_03789,SS1G_03799,SS1G_03801,SS1G_03815,SS1G_03817,SS1G_03818,SS1G_03819,SS1G_03827,SS1G_03828,SS1G_03855,SS1G_03871,SS1G_03872,SS1G_03873,SS1G_03893,SS1G_03898,SS1G_03904,SS1G_03921,SS1G_03925,SS1G_03926,SS1G_03932,SS1G_03939,SS1G_03947,SS1G_03951,SS1G_03952,SS1G_03958,SS1G_03964,SS1G_03975,SS1G_03976,SS1G_03978,SS1G_03992,SS1G_03999,SS1G_04008,SS1G_04012,SS1G_04013,SS1G_04016,SS1G_04018,SS1G_04019,SS1G_04020,SS1G_04025,SS1G_04027,SS1G_04031,SS1G_04045,SS1G_04050,SS1G_04056,SS1G_04057,SS1G_04061,SS1G_04067,SS1G_04105,SS1G_04138,SS1G_04139,SS1G_04140,SS1G_04148,SS1G_04152,SS1G_04153,SS1G_04154,SS1G_04160,SS1G_04161,SS1G_04162,SS1G_04164,SS1G_04204,SS1G_04205,SS1G_04217,SS1G_04218,SS1G_04221,SS1G_04234,SS1G_04235,SS1G_04242,SS1G_04285,SS1G_04290,SS1G_04291,SS1G_04298,SS1G_04299,SS1G_04314,SS1G_04317,SS1G_04326,SS1G_04332,SS1G_04335,SS1G_04344,SS1G_04347,SS1G_04356,SS1G_04368,SS1G_04380,SS1G_04381,SS1G_04384,SS1G_04388,SS1G_04409,SS1G_04414,SS1G_04415,SS1G_04416,SS1G_04420,SS1G_04432,SS1G_04434,SS1G_04436,SS1G_04446,SS1G_04450,SS1G_04452,SS1G_04454,SS1G_04455,SS1G_04456,SS1G_04459,SS1G_04466,SS1G_04468,SS1G_04501,SS1G_04510,SS1G_04511,SS1G_04516,SS1G_04518,SS1G_04524,SS1G_04525,SS1G_04532,SS1G_04536,SS1G_04537,SS1G_04553,SS1G_04572,SS1G_04574,SS1G_04585,SS1G_04596,SS1G_04609,SS1G_04614,SS1G_04617,SS1G_04621,SS1G_04622,SS1G_04630,SS1G_04635,SS1G_04651,SS1G_04652,SS1G_04677,SS1G_04681,SS1G_04685,SS1G_04687,SS1G_04697,SS1G_04698,SS1G_04704,SS1G_04706,SS1G_04707,SS1G_04708,SS1G_04716,SS1G_04722,SS1G_04733,SS1G_04735,SS1G_04743,SS1G_04765,SS1G_04767,SS1G_04770,SS1G_04775,SS1G_04782,SS1G_04799,SS1G_04806,SS1G_04808,SS1G_04810,SS1G_04821,SS1G_04823,SS1G_04824,SS1G_04841,SS1G_04853,SS1G_04854,SS1G_04855,SS1G_04860,SS1G_04889,SS1G_04892,SS1G_04899,SS1G_04900,SS1G_04907,SS1G_04924,SS1G_04926,SS1G_04931,SS1G_04966,SS1G_04978,SS1G_04983,SS1G_04989,SS1G_04996,SS1G_05008,SS1G_05011,SS1G_05018,SS1G_05035,SS1G_05038,SS1G_05040,SS1G_05052,SS1G_05058,SS1G_05090,SS1G_05098,SS1G_05099,SS1G_05100,SS1G_05101,SS1G_05107,SS1G_05114,SS1G_05127,SS1G_05147,SS1G_05148,SS1G_05158,SS1G_05159,SS1G_05176,SS1G_05177,SS1G_05178,SS1G_05217,SS1G_05218,SS1G_05225,SS1G_05236,SS1G_05238,SS1G_05243,SS1G_05254,SS1G_05270,SS1G_05283,SS1G_05284,SS1G_05285,SS1G_05288,SS1G_05297,SS1G_05323,SS1G_05324,SS1G_05331,SS1G_05341,SS1G_05343,SS1G_05346,SS1G_05354,SS1G_05355,SS1G_05358,SS1G_05365,SS1G_05383,SS1G_05386,SS1G_05399,SS1G_05403,SS1G_05417,SS1G_05418,SS1G_05440,SS1G_05445,SS1G_05448,SS1G_05467,SS1G_05474,SS1G_05495,SS1G_05502,SS1G_05513,SS1G_05525,SS1G_05542,SS1G_05554,SS1G_05555,SS1G_05579,SS1G_05583,SS1G_05588,SS1G_05598,SS1G_05603,SS1G_05629,SS1G_05630,SS1G_05632,SS1G_05641,SS1G_05642,SS1G_05643,SS1G_05644,SS1G_05645,SS1G_05647,SS1G_05650,SS1G_05655,SS1G_05659,SS1G_05661,SS1G_05672,SS1G_05687,SS1G_05691,SS1G_05699,SS1G_05700,SS1G_05701,SS1G_05714,SS1G_05722,SS1G_05727,SS1G_05729,SS1G_05734,SS1G_05735,SS1G_05736,SS1G_05744,SS1G_05759,SS1G_05781,SS1G_05796,SS1G_05797,SS1G_05801,SS1G_05802,SS1G_05805,SS1G_05817,SS1G_05822,SS1G_05823,SS1G_05824,SS1G_05835,SS1G_05838,SS1G_05855,SS1G_05865,SS1G_05866,SS1G_05874,SS1G_05875,SS1G_05893,SS1G_05898,SS1G_05902,SS1G_05905,SS1G_05906,SS1G_05910,SS1G_05926,SS1G_05927,SS1G_05932,SS1G_05934,SS1G_05935,SS1G_05963,SS1G_05982,SS1G_05987,SS1G_05990,SS1G_06010,SS1G_06012,SS1G_06014,SS1G_06015,SS1G_06017,SS1G_06018,SS1G_06024,SS1G_06027,SS1G_06029,SS1G_06050,SS1G_06051,SS1G_06065,SS1G_06066,SS1G_06074,SS1G_06079,SS1G_06081,SS1G_06094,SS1G_06102,SS1G_06107,SS1G_06108,SS1G_06110,SS1G_06113,SS1G_06114,SS1G_06124,SS1G_06130,SS1G_06139,SS1G_06140,SS1G_06141,SS1G_06149,SS1G_06172,SS1G_06173,SS1G_06189,SS1G_06193,SS1G_06194,SS1G_06202,SS1G_06212,SS1G_06217,SS1G_06218,SS1G_06246,SS1G_06257,SS1G_06269,SS1G_06284,SS1G_06298,SS1G_06312,SS1G_06313,SS1G_06347,SS1G_06348,SS1G_06349,SS1G_06422,SS1G_06425,SS1G_06434,SS1G_06435,SS1G_06444,SS1G_06449,SS1G_06475,SS1G_06485,SS1G_06488,SS1G_06491,SS1G_06493,SS1G_06500,SS1G_06542,SS1G_06550,SS1G_06561,SS1G_06566,SS1G_06567,SS1G_06568,SS1G_06569,SS1G_06571,SS1G_06584,SS1G_06591,SS1G_06601,SS1G_06604,SS1G_06616,SS1G_06617,SS1G_06630,SS1G_06645,SS1G_06650,SS1G_06656,SS1G_06660,SS1G_06668,SS1G_06674,SS1G_06678,SS1G_06687,SS1G_06695,SS1G_06698,SS1G_06710,SS1G_06724,SS1G_06729,SS1G_06730,SS1G_06731,SS1G_06732,SS1G_06737,SS1G_06738,SS1G_06748,SS1G_06750,SS1G_06752,SS1G_06753,SS1G_06756,SS1G_06759,SS1G_06778,SS1G_06782,SS1G_06783,SS1G_06784,SS1G_06785,SS1G_06790,SS1G_06796,SS1G_06797,SS1G_06806,SS1G_06807,SS1G_06818,SS1G_06835,SS1G_06851,SS1G_06852,SS1G_06854,SS1G_06865,SS1G_06883,SS1G_06885,SS1G_06893,SS1G_06907,SS1G_06908,SS1G_06910,SS1G_06915,SS1G_06936,SS1G_06943,SS1G_06945,SS1G_06950,SS1G_06967,SS1G_06969,SS1G_06970,SS1G_06981,SS1G_06986,SS1G_06993,SS1G_06998,SS1G_06999,SS1G_07002,SS1G_07003,SS1G_07008,SS1G_07017,SS1G_07033,SS1G_07043,SS1G_07048,SS1G_07049,SS1G_07055,SS1G_07066,SS1G_07089,SS1G_07090,SS1G_07119,SS1G_07122,SS1G_07125,SS1G_07128,SS1G_07130,SS1G_07131,SS1G_07164,SS1G_07187,SS1G_07188,SS1G_07189,SS1G_07196,SS1G_07202,SS1G_07203,SS1G_07216,SS1G_07219,SS1G_07226,SS1G_07245,SS1G_07246,SS1G_07288,SS1G_07306,SS1G_07307,SS1G_07313,SS1G_07319,SS1G_07320,SS1G_07321,SS1G_07325,SS1G_07330,SS1G_07334,SS1G_07340,SS1G_07342,SS1G_07346,SS1G_07355,SS1G_07363,SS1G_07371,SS1G_07372,SS1G_07386,SS1G_07406,SS1G_07413,SS1G_07417,SS1G_07426,SS1G_07433,SS1G_07434,SS1G_07449,SS1G_07453,SS1G_07467,SS1G_07470,SS1G_07482,SS1G_07492,SS1G_07495,SS1G_07499,SS1G_07508,SS1G_07509,SS1G_07523,SS1G_07524,SS1G_07525,SS1G_07527,SS1G_07545,SS1G_07556,SS1G_07557,SS1G_07558,SS1G_07560,SS1G_07582,SS1G_07584,SS1G_07590,SS1G_07592,SS1G_07594,SS1G_07596,SS1G_07601,SS1G_07603,SS1G_07614,SS1G_07615,SS1G_07616,SS1G_07619,SS1G_07626,SS1G_07640,SS1G_07654,SS1G_07672,SS1G_07673,SS1G_07676,SS1G_07677,SS1G_07693,SS1G_07694,SS1G_07698,SS1G_07702,SS1G_07703,SS1G_07712,SS1G_07718,SS1G_07720,SS1G_07728,SS1G_07729,SS1G_07730,SS1G_07733,SS1G_07736,SS1G_07740,SS1G_07742,SS1G_07744,SS1G_07751,SS1G_07755,SS1G_07759,SS1G_07768,SS1G_07770,SS1G_07778,SS1G_07788,SS1G_07789,SS1G_07793,SS1G_07796,SS1G_07824,SS1G_07828,SS1G_07841,SS1G_07848,SS1G_07849,SS1G_07852,SS1G_07857,SS1G_07859,SS1G_07860,SS1G_07864,SS1G_07866,SS1G_07868,SS1G_07871,SS1G_07872,SS1G_07873,SS1G_07877,SS1G_07878,SS1G_07883,SS1G_07886,SS1G_07887,SS1G_07893,SS1G_07914,SS1G_07919,SS1G_07920,SS1G_07923,SS1G_07925,SS1G_07935,SS1G_07954,SS1G_07955,SS1G_07956,SS1G_07965,SS1G_07969,SS1G_07971,SS1G_07978,SS1G_07980,SS1G_07981,SS1G_08048,SS1G_08077,SS1G_08084,SS1G_08092,SS1G_08117,SS1G_08139,SS1G_08141,SS1G_08145,SS1G_08156,SS1G_08165,SS1G_08166,SS1G_08167,SS1G_08171,SS1G_08172,SS1G_08173,SS1G_08183,SS1G_08193,SS1G_08209,SS1G_08220,SS1G_08244,SS1G_08247,SS1G_08251,SS1G_08257,SS1G_08273,SS1G_08275,SS1G_08277,SS1G_08284,SS1G_08287,SS1G_08295,SS1G_08297,SS1G_08299,SS1G_08322,SS1G_08323,SS1G_08324,SS1G_08335,SS1G_08344,SS1G_08351,SS1G_08355,SS1G_08367,SS1G_08370,SS1G_08380,SS1G_08388,SS1G_08390,SS1G_08419,SS1G_08420,SS1G_08428,SS1G_08431,SS1G_08439,SS1G_08441,SS1G_08449,SS1G_08454,SS1G_08463,SS1G_08469,SS1G_08471,SS1G_08475,SS1G_08479,SS1G_08480,SS1G_08481,SS1G_08486,SS1G_08487,SS1G_08491,SS1G_08492,SS1G_08494,SS1G_08495,SS1G_08496,SS1G_08504,SS1G_08505,SS1G_08507,SS1G_08508,SS1G_08509,SS1G_08512,SS1G_08519,SS1G_08523,SS1G_08525,SS1G_08533,SS1G_08568,SS1G_08570,SS1G_08575,SS1G_08579,SS1G_08580,SS1G_08581,SS1G_08586,SS1G_08602,SS1G_08606,SS1G_08607,SS1G_08608,SS1G_08611,SS1G_08612,SS1G_08623,SS1G_08625,SS1G_08630,SS1G_08631,SS1G_08646,SS1G_08647,SS1G_08652,SS1G_08664,SS1G_08699,SS1G_08701,SS1G_08733,SS1G_08742,SS1G_08743,SS1G_08744,SS1G_08752,SS1G_08753,SS1G_08759,SS1G_08760,SS1G_08767,SS1G_08778,SS1G_08782,SS1G_08784,SS1G_08798,SS1G_08808,SS1G_08815,SS1G_08824,SS1G_08825,SS1G_08827,SS1G_08832,SS1G_08841,SS1G_08842,SS1G_08848,SS1G_08852,SS1G_08872,SS1G_08880,SS1G_08914,SS1G_08915,SS1G_08927,SS1G_08934,SS1G_08935,SS1G_08937,SS1G_08938,SS1G_08945,SS1G_08947,SS1G_08975,SS1G_08976,SS1G_08978,SS1G_09007,SS1G_09008,SS1G_09026,SS1G_09034,SS1G_09035,SS1G_09058,SS1G_09062,SS1G_09074,SS1G_09077,SS1G_09079,SS1G_09088,SS1G_09093,SS1G_09114,SS1G_09125,SS1G_09132,SS1G_09141,SS1G_09154,SS1G_09179,SS1G_09184,SS1G_09190,SS1G_09228,SS1G_09252,SS1G_09255,SS1G_09262,SS1G_09279,SS1G_09304,SS1G_09338,SS1G_09368,SS1G_09377,SS1G_09389,SS1G_09390,SS1G_09392,SS1G_09394,SS1G_09403,SS1G_09411,SS1G_09415,SS1G_09417,SS1G_09423,SS1G_09429,SS1G_09432,SS1G_09439,SS1G_09443,SS1G_09444,SS1G_09461,SS1G_09467,SS1G_09468,SS1G_09486,SS1G_09488,SS1G_09506,SS1G_09511,SS1G_09535,SS1G_09555,SS1G_09567,SS1G_09568,SS1G_09569,SS1G_09570,SS1G_09583,SS1G_09586,SS1G_09594,SS1G_09602,SS1G_09603,SS1G_09604,SS1G_09605,SS1G_09606,SS1G_09608,SS1G_09609,SS1G_09611,SS1G_09612,SS1G_09615,SS1G_09626,SS1G_09629,SS1G_09661,SS1G_09663,SS1G_09664,SS1G_09669,SS1G_09677,SS1G_09678,SS1G_09680,SS1G_09681,SS1G_09686,SS1G_09687,SS1G_09695,SS1G_09697,SS1G_09707,SS1G_09711,SS1G_09718,SS1G_09727,SS1G_09737,SS1G_09744,SS1G_09748,SS1G_09753,SS1G_09762,SS1G_09763,SS1G_09765,SS1G_09769,SS1G_09776,SS1G_09783,SS1G_09784,SS1G_09785,SS1G_09822,SS1G_09823,SS1G_09829,SS1G_09865,SS1G_09867,SS1G_09877,SS1G_09878,SS1G_09885,SS1G_09888,SS1G_09894,SS1G_09907,SS1G_09908,SS1G_09927,SS1G_09934,SS1G_09946,SS1G_09958,SS1G_09960,SS1G_09962,SS1G_09963,SS1G_09965,SS1G_09980,SS1G_09987,SS1G_10000,SS1G_10002,SS1G_10007,SS1G_10008,SS1G_10012,SS1G_10016,SS1G_10018,SS1G_10020,SS1G_10041,SS1G_10044,SS1G_10046,SS1G_10047,SS1G_10049,SS1G_10068,SS1G_10075,SS1G_10076,SS1G_10087,SS1G_10144,SS1G_10150,SS1G_10151,SS1G_10159,SS1G_10169,SS1G_10171,SS1G_10199,SS1G_10204,SS1G_10207,SS1G_10208,SS1G_10210,SS1G_10211,SS1G_10212,SS1G_10218,SS1G_10220,SS1G_10238,SS1G_10239,SS1G_10240,SS1G_10246,SS1G_10252,SS1G_10254,SS1G_10263,SS1G_10268,SS1G_10275,SS1G_10281,SS1G_10287,SS1G_10291,SS1G_10292,SS1G_10304,SS1G_10314,SS1G_10315,SS1G_10330,SS1G_10333,SS1G_10336,SS1G_10338,SS1G_10342,SS1G_10343,SS1G_10377,SS1G_10384,SS1G_10386,SS1G_10394,SS1G_10403,SS1G_10405,SS1G_10411,SS1G_10419,SS1G_10420,SS1G_10426,SS1G_10461,SS1G_10465,SS1G_10466,SS1G_10475,SS1G_10477,SS1G_10487,SS1G_10490,SS1G_10493,SS1G_10500,SS1G_10512,SS1G_10513,SS1G_10519,SS1G_10520,SS1G_10521,SS1G_10525,SS1G_10526,SS1G_10529,SS1G_10535,SS1G_10538,SS1G_10539,SS1G_10540,SS1G_10541,SS1G_10545,SS1G_10548,SS1G_10552,SS1G_10553,SS1G_10555,SS1G_10556,SS1G_10557,SS1G_10570,SS1G_10575,SS1G_10576,SS1G_10577,SS1G_10584,SS1G_10585,SS1G_10586,SS1G_10587,SS1G_10594,SS1G_10601,SS1G_10617,SS1G_10620,SS1G_10621,SS1G_10626,SS1G_10627,SS1G_10630,SS1G_10635,SS1G_10637,SS1G_10638,SS1G_10640,SS1G_10642,SS1G_10644,SS1G_10649,SS1G_10651,SS1G_10662,SS1G_10663,SS1G_10675,SS1G_10706,SS1G_10708,SS1G_10712,SS1G_10721,SS1G_10724,SS1G_10732,SS1G_10739,SS1G_10747,SS1G_10753,SS1G_10769,SS1G_10772,SS1G_10775,SS1G_10776,SS1G_10790,SS1G_10792,SS1G_10795,SS1G_10797,SS1G_10804,SS1G_10814,SS1G_10815,SS1G_10817,SS1G_10819,SS1G_10821,SS1G_10829,SS1G_10830,SS1G_10831,SS1G_10834,SS1G_10870,SS1G_10876,SS1G_10881,SS1G_10890,SS1G_10895,SS1G_10900,SS1G_10919,SS1G_10939,SS1G_10943,SS1G_10946,SS1G_10952,SS1G_10957,SS1G_10959,SS1G_10960,SS1G_10967,SS1G_10974,SS1G_10980,SS1G_10981,SS1G_11007,SS1G_11008,SS1G_11012,SS1G_11018,SS1G_11024,SS1G_11025,SS1G_11031,SS1G_11035,SS1G_11036,SS1G_11039,SS1G_11040,SS1G_11046,SS1G_11047,SS1G_11048,SS1G_11049,SS1G_11050,SS1G_11051,SS1G_11067,SS1G_11081,SS1G_11106,SS1G_11113,SS1G_11129,SS1G_11130,SS1G_11137,SS1G_11138,SS1G_11139,SS1G_11149,SS1G_11174,SS1G_11199,SS1G_11216,SS1G_11227,SS1G_11243,SS1G_11246,SS1G_11248,SS1G_11251,SS1G_11256,SS1G_11262,SS1G_11263,SS1G_11264,SS1G_11273,SS1G_11284,SS1G_11299,SS1G_11309,SS1G_11311,SS1G_11324,SS1G_11331,SS1G_11332,SS1G_11333,SS1G_11336,SS1G_11338,SS1G_11343,SS1G_11345,SS1G_11348,SS1G_11359,SS1G_11361,SS1G_11362,SS1G_11388,SS1G_11392,SS1G_11393,SS1G_11409,SS1G_11420,SS1G_11421,SS1G_11425,SS1G_11429,SS1G_11434,SS1G_11435,SS1G_11436,SS1G_11437,SS1G_11441,SS1G_11444,SS1G_11454,SS1G_11455,SS1G_11456,SS1G_11476,SS1G_11481,SS1G_11504,SS1G_11533,SS1G_11556,SS1G_11559,SS1G_11564,SS1G_11569,SS1G_11574,SS1G_11593,SS1G_11604,SS1G_11606,SS1G_11615,SS1G_11629,SS1G_11635,SS1G_11636,SS1G_11639,SS1G_11645,SS1G_11651,SS1G_11653,SS1G_11654,SS1G_11658,SS1G_11676,SS1G_11690,SS1G_11702,SS1G_11716,SS1G_11720,SS1G_11721,SS1G_11736,SS1G_11738,SS1G_11739,SS1G_11759,SS1G_11761,SS1G_11780,SS1G_11781,SS1G_11797,SS1G_11798,SS1G_11799,SS1G_11803,SS1G_11809,SS1G_11812,SS1G_11814,SS1G_11818,SS1G_11819,SS1G_11820,SS1G_11824,SS1G_11825,SS1G_11828,SS1G_11833,SS1G_11834,SS1G_11837,SS1G_11843,SS1G_11844,SS1G_11848,SS1G_11850,SS1G_11851,SS1G_11856,SS1G_11864,SS1G_11866,SS1G_11874,SS1G_11877,SS1G_11882,SS1G_11884,SS1G_11898,SS1G_11899,SS1G_11918,SS1G_11920,SS1G_11926,SS1G_11932,SS1G_11933,SS1G_11940,SS1G_11941,SS1G_11942,SS1G_11951,SS1G_11986,SS1G_12001,SS1G_12015,SS1G_12021,SS1G_12022,SS1G_12025,SS1G_12029,SS1G_12031,SS1G_12042,SS1G_12043,SS1G_12053,SS1G_12077,SS1G_12078,SS1G_12079,SS1G_12081,SS1G_12090,SS1G_12092,SS1G_12105,SS1G_12129,SS1G_12147,SS1G_12151,SS1G_12153,SS1G_12155,SS1G_12175,SS1G_12176,SS1G_12177,SS1G_12178,SS1G_12179,SS1G_12183,SS1G_12187,SS1G_12196,SS1G_12208,SS1G_12211,SS1G_12213,SS1G_12214,SS1G_12215,SS1G_12219,SS1G_12226,SS1G_12236,SS1G_12238,SS1G_12254,SS1G_12256,SS1G_12265,SS1G_12271,SS1G_12304,SS1G_12308,SS1G_12315,SS1G_12330,SS1G_12333,SS1G_12340,SS1G_12341,SS1G_12348,SS1G_12349,SS1G_12373,SS1G_12408,SS1G_12459,SS1G_12461,SS1G_12462,SS1G_12477,SS1G_12479,SS1G_12480,SS1G_12483,SS1G_12488,SS1G_12493,SS1G_12495,SS1G_12501,SS1G_12502,SS1G_12503,SS1G_12522,SS1G_12526,SS1G_12527,SS1G_12528,SS1G_12532,SS1G_12537,SS1G_12538,SS1G_12539,SS1G_12540,SS1G_12550,SS1G_12551,SS1G_12553,SS1G_12557,SS1G_12558,SS1G_12561,SS1G_12576,SS1G_12588,SS1G_12596,SS1G_12598,SS1G_12617,SS1G_12619,SS1G_12620,SS1G_12639,SS1G_12641,SS1G_12642,SS1G_12643,SS1G_12646,SS1G_12647,SS1G_12655,SS1G_12656,SS1G_12661,SS1G_12662,SS1G_12667,SS1G_12669,SS1G_12678,SS1G_12686,SS1G_12699,SS1G_12702,SS1G_12742,SS1G_12744,SS1G_12747,SS1G_12751,SS1G_12767,SS1G_12792,SS1G_12795,SS1G_12817,SS1G_12818,SS1G_12819,SS1G_12821,SS1G_12833,SS1G_12835,SS1G_12836,SS1G_12840,SS1G_12848,SS1G_12852,SS1G_12858,SS1G_12859,SS1G_12862,SS1G_12874,SS1G_12875,SS1G_12876,SS1G_12881,SS1G_12885,SS1G_12890,SS1G_12899,SS1G_12900,SS1G_12923,SS1G_12924,SS1G_12926,SS1G_12928,SS1G_12946,SS1G_12967,SS1G_12975,SS1G_12994,SS1G_13000,SS1G_13019,SS1G_13033,SS1G_13039,SS1G_13041,SS1G_13042,SS1G_13048,SS1G_13049,SS1G_13059,SS1G_13065,SS1G_13066,SS1G_13069,SS1G_13071,SS1G_13083,SS1G_13091,SS1G_13096,SS1G_13102,SS1G_13108,SS1G_13111,SS1G_13121,SS1G_13122,SS1G_13123,SS1G_13148,SS1G_13150,SS1G_13158,SS1G_13160,SS1G_13161,SS1G_13162,SS1G_13164,SS1G_13172,SS1G_13174,SS1G_13182,SS1G_13183,SS1G_13203,SS1G_13210,SS1G_13212,SS1G_13239,SS1G_13247,SS1G_13257,SS1G_13261,SS1G_13264,SS1G_13266,SS1G_13267,SS1G_13282,SS1G_13288,SS1G_13290,SS1G_13300,SS1G_13303,SS1G_13306,SS1G_13314,SS1G_13315,SS1G_13322,SS1G_13327,SS1G_13330,SS1G_13336,SS1G_13337,SS1G_13346,SS1G_13352,SS1G_13353,SS1G_13366,SS1G_13379,SS1G_13399,SS1G_13400,SS1G_13421,SS1G_13423,SS1G_13426,SS1G_13428,SS1G_13453,SS1G_13462,SS1G_13464,SS1G_13474,SS1G_13483,SS1G_13491,SS1G_13515,SS1G_13519,SS1G_13524,SS1G_13528,SS1G_13542,SS1G_13543,SS1G_13545,SS1G_13549,SS1G_13558,SS1G_13559,SS1G_13567,SS1G_13568,SS1G_13569,SS1G_13574,SS1G_13577,SS1G_13595,SS1G_13608,SS1G_13609,SS1G_13610,SS1G_13611,SS1G_13625,SS1G_13627,SS1G_13628,SS1G_13629,SS1G_13630,SS1G_13647,SS1G_13650,SS1G_13652,SS1G_13655,SS1G_13661,SS1G_13677,SS1G_13681,SS1G_13702,SS1G_13706,SS1G_13713,SS1G_13716,SS1G_13719,SS1G_13726,SS1G_13736,SS1G_13745,SS1G_13762,SS1G_13763,SS1G_13798,SS1G_13805,SS1G_13825,SS1G_13833,SS1G_13854,SS1G_13866,SS1G_13868,SS1G_13878,SS1G_13908,SS1G_13924,SS1G_13925,SS1G_13945,SS1G_13947,SS1G_13952,SS1G_13959,SS1G_13978,SS1G_13991,SS1G_13993,SS1G_13994,SS1G_14001,SS1G_14011,SS1G_14012,SS1G_14013,SS1G_14019,SS1G_14023,SS1G_14024,SS1G_14029,SS1G_14039,SS1G_14040,SS1G_14053,SS1G_14057,SS1G_14058,SS1G_14068,SS1G_14073,SS1G_14074,SS1G_14075,SS1G_14099,SS1G_14108,SS1G_14112,SS1G_14116,SS1G_14124,SS1G_14138,SS1G_14154,SS1G_14173,SS1G_14187,SS1G_14188,SS1G_14194,SS1G_14199,SS1G_14204,SS1G_14205,SS1G_14208,SS1G_14216,SS1G_14225,SS1G_14228,SS1G_14256,SS1G_14257,SS1G_14260,SS1G_14261,SS1G_14262,SS1G_14263,SS1G_14277,SS1G_14280,SS1G_14282,SS1G_14283,SS1G_14284,SS1G_14306,SS1G_14322,SS1G_14328,SS1G_14329,SS1G_14338,SS1G_14339,SS1G_14344,SS1G_14350,SS1G_14355,SS1G_14365,SS1G_14381,SS1G_14385,SS1G_14389,SS1G_14403,SS1G_14405,SS1G_14409,SS1G_14414,SS1G_14416,SS1G_14425,SS1G_14436,SS1G_14444,SS1G_14448,SS1G_14454,SS1G_14455,SS1G_14456,SS1G_14475,SS1G_14476,SS1G_20001,SS1G_20004,SS1G_20005,SS1G_20006,SS1G_20009,SS1G_20010,SS1G_20016,SS1G_20019,SS1G_20024,SS1G_20026,SS1G_20027,SS1G_20028,SS1G_20032,SS1G_20033,SS1G_20037,SS1G_20039,SS1G_20043,SS1G_20044,SS1G_20045	SS1G_00005,SS1G_00010,SS1G_00016,SS1G_00019,SS1G_00020,SS1G_00023,SS1G_00024,SS1G_00026,SS1G_00027,SS1G_00037,SS1G_00044,SS1G_00049,SS1G_00052,SS1G_00053,SS1G_00063,SS1G_00066,SS1G_00067,SS1G_00071,SS1G_00088,SS1G_00090,SS1G_00098,SS1G_00103,SS1G_00106,SS1G_00107,SS1G_00108,SS1G_00114,SS1G_00138,SS1G_00145,SS1G_00152,SS1G_00169,SS1G_00171,SS1G_00183,SS1G_00185,SS1G_00186,SS1G_00191,SS1G_00192,SS1G_00195,SS1G_00196,SS1G_00199,SS1G_00201,SS1G_00202,SS1G_00204,SS1G_00209,SS1G_00210,SS1G_00211,SS1G_00212,SS1G_00213,SS1G_00220,SS1G_00234,SS1G_00236,SS1G_00266,SS1G_00282,SS1G_00290,SS1G_00301,SS1G_00304,SS1G_00311,SS1G_00312,SS1G_00317,SS1G_00327,SS1G_00330,SS1G_00342,SS1G_00351,SS1G_00363,SS1G_00372,SS1G_00398,SS1G_00426,SS1G_00428,SS1G_00429,SS1G_00430,SS1G_00431,SS1G_00432,SS1G_00433,SS1G_00436,SS1G_00439,SS1G_00452,SS1G_00464,SS1G_00478,SS1G_00479,SS1G_00490,SS1G_00494,SS1G_00502,SS1G_00520,SS1G_00522,SS1G_00528,SS1G_00535,SS1G_00542,SS1G_00544,SS1G_00547,SS1G_00549,SS1G_00552,SS1G_00560,SS1G_00565,SS1G_00566,SS1G_00568,SS1G_00569,SS1G_00580,SS1G_00583,SS1G_00589,SS1G_00593,SS1G_00595,SS1G_00597,SS1G_00598,SS1G_00608,SS1G_00619,SS1G_00621,SS1G_00625,SS1G_00627,SS1G_00630,SS1G_00637,SS1G_00638,SS1G_00644,SS1G_00665,SS1G_00669,SS1G_00673,SS1G_00678,SS1G_00679,SS1G_00687,SS1G_00692,SS1G_00695,SS1G_00700,SS1G_00718,SS1G_00727,SS1G_00732,SS1G_00742,SS1G_00789,SS1G_00795,SS1G_00796,SS1G_00802,SS1G_00808,SS1G_00810,SS1G_00814,SS1G_00820,SS1G_00825,SS1G_00827,SS1G_00840,SS1G_00845,SS1G_00846,SS1G_00860,SS1G_00861,SS1G_00862,SS1G_00880,SS1G_00885,SS1G_00896,SS1G_00897,SS1G_00900,SS1G_00902,SS1G_00908,SS1G_00910,SS1G_00911,SS1G_00912,SS1G_00925,SS1G_00934,SS1G_00939,SS1G_00947,SS1G_00951,SS1G_00966,SS1G_00969,SS1G_00970,SS1G_00972,SS1G_00975,SS1G_00976,SS1G_00983,SS1G_00987,SS1G_00989,SS1G_00998,SS1G_00999,SS1G_01022,SS1G_01026,SS1G_01039,SS1G_01045,SS1G_01048,SS1G_01052,SS1G_01053,SS1G_01056,SS1G_01061,SS1G_01063,SS1G_01064,SS1G_01065,SS1G_01070,SS1G_01074,SS1G_01092,SS1G_01093,SS1G_01103,SS1G_01104,SS1G_01106,SS1G_01111,SS1G_01112,SS1G_01115,SS1G_01121,SS1G_01135,SS1G_01136,SS1G_01144,SS1G_01151,SS1G_01154,SS1G_01157,SS1G_01159,SS1G_01160,SS1G_01169,SS1G_01185,SS1G_01190,SS1G_01192,SS1G_01195,SS1G_01198,SS1G_01199,SS1G_01234,SS1G_01263,SS1G_01266,SS1G_01268,SS1G_01272,SS1G_01275,SS1G_01278,SS1G_01289,SS1G_01294,SS1G_01296,SS1G_01315,SS1G_01317,SS1G_01326,SS1G_01338,SS1G_01339,SS1G_01347,SS1G_01348,SS1G_01351,SS1G_01353,SS1G_01366,SS1G_01371,SS1G_01372,SS1G_01394,SS1G_01396,SS1G_01397,SS1G_01401,SS1G_01405,SS1G_01407,SS1G_01408,SS1G_01423,SS1G_01429,SS1G_01433,SS1G_01435,SS1G_01437,SS1G_01461,SS1G_01464,SS1G_01477,SS1G_01524,SS1G_01525,SS1G_01540,SS1G_01544,SS1G_01548,SS1G_01549,SS1G_01552,SS1G_01553,SS1G_01560,SS1G_01562,SS1G_01564,SS1G_01566,SS1G_01580,SS1G_01581,SS1G_01584,SS1G_01589,SS1G_01593,SS1G_01597,SS1G_01598,SS1G_01599,SS1G_01602,SS1G_01606,SS1G_01608,SS1G_01610,SS1G_01614,SS1G_01621,SS1G_01624,SS1G_01625,SS1G_01626,SS1G_01631,SS1G_01637,SS1G_01641,SS1G_01642,SS1G_01643,SS1G_01646,SS1G_01656,SS1G_01661,SS1G_01664,SS1G_01678,SS1G_01679,SS1G_01682,SS1G_01692,SS1G_01694,SS1G_01698,SS1G_01699,SS1G_01708,SS1G_01711,SS1G_01719,SS1G_01725,SS1G_01731,SS1G_01741,SS1G_01762,SS1G_01767,SS1G_01768,SS1G_01769,SS1G_01772,SS1G_01816,SS1G_01818,SS1G_01821,SS1G_01822,SS1G_01827,SS1G_01831,SS1G_01836,SS1G_01843,SS1G_01847,SS1G_01854,SS1G_01855,SS1G_01856,SS1G_01861,SS1G_01866,SS1G_01868,SS1G_01872,SS1G_01873,SS1G_01874,SS1G_01875,SS1G_01900,SS1G_01903,SS1G_01906,SS1G_01919,SS1G_01930,SS1G_01932,SS1G_01944,SS1G_01951,SS1G_01960,SS1G_01978,SS1G_01982,SS1G_01984,SS1G_01988,SS1G_02002,SS1G_02017,SS1G_02018,SS1G_02035,SS1G_02048,SS1G_02052,SS1G_02056,SS1G_02090,SS1G_02092,SS1G_02097,SS1G_02099,SS1G_02102,SS1G_02111,SS1G_02121,SS1G_02163,SS1G_02165,SS1G_02173,SS1G_02181,SS1G_02191,SS1G_02195,SS1G_02199,SS1G_02200,SS1G_02201,SS1G_02206,SS1G_02217,SS1G_02223,SS1G_02226,SS1G_02230,SS1G_02231,SS1G_02233,SS1G_02235,SS1G_02240,SS1G_02265,SS1G_02266,SS1G_02271,SS1G_02276,SS1G_02284,SS1G_02288,SS1G_02293,SS1G_02328,SS1G_02351,SS1G_02372,SS1G_02373,SS1G_02376,SS1G_02378,SS1G_02386,SS1G_02387,SS1G_02390,SS1G_02398,SS1G_02408,SS1G_02409,SS1G_02435,SS1G_02440,SS1G_02450,SS1G_02467,SS1G_02468,SS1G_02471,SS1G_02473,SS1G_02480,SS1G_02508,SS1G_02525,SS1G_02527,SS1G_02532,SS1G_02533,SS1G_02537,SS1G_02547,SS1G_02549,SS1G_02554,SS1G_02555,SS1G_02556,SS1G_02581,SS1G_02593,SS1G_02594,SS1G_02608,SS1G_02611,SS1G_02629,SS1G_02637,SS1G_02652,SS1G_02655,SS1G_02658,SS1G_02670,SS1G_02716,SS1G_02717,SS1G_02758,SS1G_02765,SS1G_02768,SS1G_02769,SS1G_02779,SS1G_02791,SS1G_02803,SS1G_02807,SS1G_02855,SS1G_02882,SS1G_02886,SS1G_02887,SS1G_02888,SS1G_02894,SS1G_02896,SS1G_02902,SS1G_02903,SS1G_02907,SS1G_02923,SS1G_02930,SS1G_02937,SS1G_02943,SS1G_02954,SS1G_02958,SS1G_02959,SS1G_02967,SS1G_02970,SS1G_02971,SS1G_02974,SS1G_02977,SS1G_02978,SS1G_02979,SS1G_02985,SS1G_02992,SS1G_02996,SS1G_02998,SS1G_03005,SS1G_03008,SS1G_03009,SS1G_03010,SS1G_03015,SS1G_03019,SS1G_03024,SS1G_03039,SS1G_03060,SS1G_03070,SS1G_03075,SS1G_03082,SS1G_03092,SS1G_03093,SS1G_03094,SS1G_03095,SS1G_03098,SS1G_03104,SS1G_03106,SS1G_03108,SS1G_03118,SS1G_03122,SS1G_03127,SS1G_03128,SS1G_03129,SS1G_03152,SS1G_03157,SS1G_03158,SS1G_03160,SS1G_03171,SS1G_03177,SS1G_03178,SS1G_03179,SS1G_03190,SS1G_03195,SS1G_03202,SS1G_03204,SS1G_03209,SS1G_03210,SS1G_03212,SS1G_03215,SS1G_03224,SS1G_03225,SS1G_03226,SS1G_03236,SS1G_03248,SS1G_03249,SS1G_03253,SS1G_03254,SS1G_03256,SS1G_03277,SS1G_03279,SS1G_03280,SS1G_03297,SS1G_03301,SS1G_03306,SS1G_03308,SS1G_03309,SS1G_03311,SS1G_03313,SS1G_03314,SS1G_03315,SS1G_03318,SS1G_03339,SS1G_03340,SS1G_03348,SS1G_03351,SS1G_03362,SS1G_03376,SS1G_03418,SS1G_03445,SS1G_03454,SS1G_03455,SS1G_03473,SS1G_03474,SS1G_03477,SS1G_03493,SS1G_03527,SS1G_03552,SS1G_03556,SS1G_03558,SS1G_03561,SS1G_03564,SS1G_03582,SS1G_03584,SS1G_03587,SS1G_03588,SS1G_03605,SS1G_03620,SS1G_03645,SS1G_03649,SS1G_03650,SS1G_03676,SS1G_03680,SS1G_03684,SS1G_03689,SS1G_03696,SS1G_03700,SS1G_03706,SS1G_03716,SS1G_03718,SS1G_03719,SS1G_03728,SS1G_03730,SS1G_03732,SS1G_03735,SS1G_03743,SS1G_03753,SS1G_03766,SS1G_03767,SS1G_03780,SS1G_03784,SS1G_03787,SS1G_03789,SS1G_03799,SS1G_03801,SS1G_03815,SS1G_03817,SS1G_03818,SS1G_03819,SS1G_03827,SS1G_03828,SS1G_03855,SS1G_03871,SS1G_03872,SS1G_03873,SS1G_03893,SS1G_03898,SS1G_03904,SS1G_03921,SS1G_03925,SS1G_03926,SS1G_03932,SS1G_03939,SS1G_03947,SS1G_03951,SS1G_03952,SS1G_03958,SS1G_03964,SS1G_03975,SS1G_03976,SS1G_03978,SS1G_03992,SS1G_03999,SS1G_04008,SS1G_04012,SS1G_04013,SS1G_04016,SS1G_04018,SS1G_04019,SS1G_04020,SS1G_04025,SS1G_04027,SS1G_04031,SS1G_04045,SS1G_04050,SS1G_04056,SS1G_04057,SS1G_04061,SS1G_04067,SS1G_04105,SS1G_04138,SS1G_04139,SS1G_04140,SS1G_04148,SS1G_04152,SS1G_04153,SS1G_04154,SS1G_04160,SS1G_04161,SS1G_04162,SS1G_04164,SS1G_04204,SS1G_04205,SS1G_04217,SS1G_04218,SS1G_04221,SS1G_04234,SS1G_04235,SS1G_04242,SS1G_04285,SS1G_04290,SS1G_04291,SS1G_04298,SS1G_04299,SS1G_04314,SS1G_04317,SS1G_04326,SS1G_04332,SS1G_04335,SS1G_04344,SS1G_04347,SS1G_04356,SS1G_04368,SS1G_04380,SS1G_04381,SS1G_04384,SS1G_04388,SS1G_04409,SS1G_04414,SS1G_04415,SS1G_04416,SS1G_04420,SS1G_04432,SS1G_04434,SS1G_04436,SS1G_04446,SS1G_04450,SS1G_04452,SS1G_04454,SS1G_04455,SS1G_04456,SS1G_04459,SS1G_04466,SS1G_04468,SS1G_04501,SS1G_04510,SS1G_04511,SS1G_04516,SS1G_04518,SS1G_04524,SS1G_04525,SS1G_04532,SS1G_04536,SS1G_04537,SS1G_04553,SS1G_04572,SS1G_04574,SS1G_04585,SS1G_04596,SS1G_04609,SS1G_04614,SS1G_04617,SS1G_04621,SS1G_04622,SS1G_04630,SS1G_04635,SS1G_04651,SS1G_04652,SS1G_04677,SS1G_04681,SS1G_04685,SS1G_04687,SS1G_04697,SS1G_04698,SS1G_04704,SS1G_04706,SS1G_04707,SS1G_04708,SS1G_04716,SS1G_04722,SS1G_04733,SS1G_04735,SS1G_04743,SS1G_04765,SS1G_04767,SS1G_04770,SS1G_04775,SS1G_04782,SS1G_04799,SS1G_04806,SS1G_04808,SS1G_04810,SS1G_04821,SS1G_04823,SS1G_04824,SS1G_04841,SS1G_04853,SS1G_04854,SS1G_04855,SS1G_04860,SS1G_04889,SS1G_04892,SS1G_04899,SS1G_04900,SS1G_04907,SS1G_04924,SS1G_04926,SS1G_04931,SS1G_04966,SS1G_04978,SS1G_04983,SS1G_04989,SS1G_04996,SS1G_05008,SS1G_05011,SS1G_05018,SS1G_05035,SS1G_05038,SS1G_05040,SS1G_05052,SS1G_05058,SS1G_05090,SS1G_05098,SS1G_05099,SS1G_05100,SS1G_05101,SS1G_05107,SS1G_05114,SS1G_05127,SS1G_05147,SS1G_05148,SS1G_05158,SS1G_05159,SS1G_05176,SS1G_05177,SS1G_05178,SS1G_05217,SS1G_05218,SS1G_05225,SS1G_05236,SS1G_05238,SS1G_05243,SS1G_05254,SS1G_05270,SS1G_05283,SS1G_05284,SS1G_05285,SS1G_05288,SS1G_05297,SS1G_05323,SS1G_05324,SS1G_05331,SS1G_05341,SS1G_05343,SS1G_05346,SS1G_05354,SS1G_05355,SS1G_05358,SS1G_05365,SS1G_05383,SS1G_05386,SS1G_05399,SS1G_05403,SS1G_05417,SS1G_05418,SS1G_05440,SS1G_05445,SS1G_05448,SS1G_05467,SS1G_05474,SS1G_05495,SS1G_05502,SS1G_05513,SS1G_05525,SS1G_05542,SS1G_05554,SS1G_05555,SS1G_05579,SS1G_05583,SS1G_05588,SS1G_05598,SS1G_05603,SS1G_05629,SS1G_05630,SS1G_05632,SS1G_05641,SS1G_05642,SS1G_05643,SS1G_05644,SS1G_05645,SS1G_05647,SS1G_05650,SS1G_05655,SS1G_05659,SS1G_05661,SS1G_05672,SS1G_05687,SS1G_05691,SS1G_05699,SS1G_05700,SS1G_05701,SS1G_05714,SS1G_05722,SS1G_05727,SS1G_05729,SS1G_05734,SS1G_05735,SS1G_05736,SS1G_05744,SS1G_05759,SS1G_05781,SS1G_05796,SS1G_05797,SS1G_05801,SS1G_05802,SS1G_05805,SS1G_05817,SS1G_05822,SS1G_05823,SS1G_05824,SS1G_05835,SS1G_05838,SS1G_05855,SS1G_05865,SS1G_05866,SS1G_05874,SS1G_05875,SS1G_05893,SS1G_05898,SS1G_05902,SS1G_05905,SS1G_05906,SS1G_05910,SS1G_05926,SS1G_05927,SS1G_05932,SS1G_05934,SS1G_05935,SS1G_05963,SS1G_05982,SS1G_05987,SS1G_05990,SS1G_06010,SS1G_06012,SS1G_06014,SS1G_06015,SS1G_06017,SS1G_06018,SS1G_06024,SS1G_06027,SS1G_06029,SS1G_06050,SS1G_06051,SS1G_06065,SS1G_06066,SS1G_06074,SS1G_06079,SS1G_06081,SS1G_06094,SS1G_06102,SS1G_06107,SS1G_06108,SS1G_06110,SS1G_06113,SS1G_06114,SS1G_06124,SS1G_06130,SS1G_06139,SS1G_06140,SS1G_06141,SS1G_06149,SS1G_06172,SS1G_06173,SS1G_06189,SS1G_06193,SS1G_06194,SS1G_06202,SS1G_06212,SS1G_06217,SS1G_06218,SS1G_06246,SS1G_06257,SS1G_06269,SS1G_06284,SS1G_06298,SS1G_06312,SS1G_06313,SS1G_06347,SS1G_06348,SS1G_06349,SS1G_06422,SS1G_06425,SS1G_06434,SS1G_06435,SS1G_06444,SS1G_06449,SS1G_06475,SS1G_06485,SS1G_06488,SS1G_06491,SS1G_06493,SS1G_06500,SS1G_06542,SS1G_06550,SS1G_06561,SS1G_06566,SS1G_06567,SS1G_06568,SS1G_06569,SS1G_06571,SS1G_06584,SS1G_06591,SS1G_06601,SS1G_06604,SS1G_06616,SS1G_06617,SS1G_06630,SS1G_06645,SS1G_06650,SS1G_06656,SS1G_06660,SS1G_06668,SS1G_06674,SS1G_06678,SS1G_06687,SS1G_06695,SS1G_06698,SS1G_06710,SS1G_06724,SS1G_06729,SS1G_06730,SS1G_06731,SS1G_06732,SS1G_06737,SS1G_06738,SS1G_06748,SS1G_06750,SS1G_06752,SS1G_06753,SS1G_06756,SS1G_06759,SS1G_06778,SS1G_06782,SS1G_06783,SS1G_06784,SS1G_06785,SS1G_06790,SS1G_06796,SS1G_06797,SS1G_06806,SS1G_06807,SS1G_06818,SS1G_06835,SS1G_06851,SS1G_06852,SS1G_06854,SS1G_06865,SS1G_06883,SS1G_06885,SS1G_06893,SS1G_06907,SS1G_06908,SS1G_06910,SS1G_06915,SS1G_06936,SS1G_06943,SS1G_06945,SS1G_06950,SS1G_06967,SS1G_06969,SS1G_06970,SS1G_06981,SS1G_06986,SS1G_06993,SS1G_06998,SS1G_06999,SS1G_07002,SS1G_07003,SS1G_07008,SS1G_07017,SS1G_07033,SS1G_07043,SS1G_07048,SS1G_07049,SS1G_07055,SS1G_07066,SS1G_07089,SS1G_07090,SS1G_07119,SS1G_07122,SS1G_07125,SS1G_07128,SS1G_07130,SS1G_07131,SS1G_07164,SS1G_07187,SS1G_07188,SS1G_07189,SS1G_07196,SS1G_07202,SS1G_07203,SS1G_07216,SS1G_07219,SS1G_07226,SS1G_07245,SS1G_07246,SS1G_07288,SS1G_07306,SS1G_07307,SS1G_07313,SS1G_07319,SS1G_07320,SS1G_07321,SS1G_07325,SS1G_07330,SS1G_07334,SS1G_07340,SS1G_07342,SS1G_07346,SS1G_07355,SS1G_07363,SS1G_07371,SS1G_07372,SS1G_07386,SS1G_07406,SS1G_07413,SS1G_07417,SS1G_07426,SS1G_07433,SS1G_07434,SS1G_07449,SS1G_07453,SS1G_07467,SS1G_07470,SS1G_07482,SS1G_07492,SS1G_07495,SS1G_07499,SS1G_07508,SS1G_07509,SS1G_07523,SS1G_07524,SS1G_07525,SS1G_07527,SS1G_07545,SS1G_07556,SS1G_07557,SS1G_07558,SS1G_07560,SS1G_07582,SS1G_07584,SS1G_07590,SS1G_07592,SS1G_07594,SS1G_07596,SS1G_07601,SS1G_07603,SS1G_07614,SS1G_07615,SS1G_07616,SS1G_07619,SS1G_07626,SS1G_07640,SS1G_07654,SS1G_07672,SS1G_07673,SS1G_07676,SS1G_07677,SS1G_07693,SS1G_07694,SS1G_07698,SS1G_07702,SS1G_07703,SS1G_07712,SS1G_07718,SS1G_07720,SS1G_07728,SS1G_07729,SS1G_07730,SS1G_07733,SS1G_07736,SS1G_07740,SS1G_07742,SS1G_07744,SS1G_07751,SS1G_07755,SS1G_07759,SS1G_07768,SS1G_07770,SS1G_07778,SS1G_07788,SS1G_07789,SS1G_07793,SS1G_07796,SS1G_07824,SS1G_07828,SS1G_07841,SS1G_07848,SS1G_07849,SS1G_07852,SS1G_07857,SS1G_07859,SS1G_07860,SS1G_07864,SS1G_07866,SS1G_07868,SS1G_07871,SS1G_07872,SS1G_07873,SS1G_07877,SS1G_07878,SS1G_07883,SS1G_07886,SS1G_07887,SS1G_07893,SS1G_07914,SS1G_07919,SS1G_07920,SS1G_07923,SS1G_07925,SS1G_07935,SS1G_07954,SS1G_07955,SS1G_07956,SS1G_07965,SS1G_07969,SS1G_07971,SS1G_07978,SS1G_07980,SS1G_07981,SS1G_08048,SS1G_08077,SS1G_08084,SS1G_08092,SS1G_08117,SS1G_08139,SS1G_08141,SS1G_08145,SS1G_08156,SS1G_08165,SS1G_08166,SS1G_08167,SS1G_08171,SS1G_08172,SS1G_08173,SS1G_08183,SS1G_08193,SS1G_08209,SS1G_08220,SS1G_08244,SS1G_08247,SS1G_08251,SS1G_08257,SS1G_08273,SS1G_08275,SS1G_08277,SS1G_08284,SS1G_08287,SS1G_08295,SS1G_08297,SS1G_08299,SS1G_08322,SS1G_08323,SS1G_08324,SS1G_08335,SS1G_08344,SS1G_08351,SS1G_08355,SS1G_08367,SS1G_08370,SS1G_08380,SS1G_08388,SS1G_08390,SS1G_08419,SS1G_08420,SS1G_08428,SS1G_08431,SS1G_08439,SS1G_08441,SS1G_08449,SS1G_08454,SS1G_08463,SS1G_08469,SS1G_08471,SS1G_08475,SS1G_08479,SS1G_08480,SS1G_08481,SS1G_08486,SS1G_08487,SS1G_08491,SS1G_08492,SS1G_08494,SS1G_08495,SS1G_08496,SS1G_08504,SS1G_08505,SS1G_08507,SS1G_08508,SS1G_08509,SS1G_08512,SS1G_08519,SS1G_08523,SS1G_08525,SS1G_08533,SS1G_08568,SS1G_08570,SS1G_08575,SS1G_08579,SS1G_08580,SS1G_08581,SS1G_08586,SS1G_08602,SS1G_08606,SS1G_08607,SS1G_08608,SS1G_08611,SS1G_08612,SS1G_08623,SS1G_08625,SS1G_08630,SS1G_08631,SS1G_08646,SS1G_08647,SS1G_08652,SS1G_08664,SS1G_08699,SS1G_08701,SS1G_08733,SS1G_08742,SS1G_08743,SS1G_08744,SS1G_08752,SS1G_08753,SS1G_08759,SS1G_08760,SS1G_08767,SS1G_08778,SS1G_08782,SS1G_08784,SS1G_08798,SS1G_08808,SS1G_08815,SS1G_08824,SS1G_08825,SS1G_08827,SS1G_08832,SS1G_08841,SS1G_08842,SS1G_08848,SS1G_08852,SS1G_08872,SS1G_08880,SS1G_08914,SS1G_08915,SS1G_08927,SS1G_08934,SS1G_08935,SS1G_08937,SS1G_08938,SS1G_08945,SS1G_08947,SS1G_08975,SS1G_08976,SS1G_08978,SS1G_09007,SS1G_09008,SS1G_09026,SS1G_09034,SS1G_09035,SS1G_09058,SS1G_09062,SS1G_09074,SS1G_09077,SS1G_09079,SS1G_09088,SS1G_09093,SS1G_09114,SS1G_09125,SS1G_09132,SS1G_09141,SS1G_09154,SS1G_09179,SS1G_09184,SS1G_09190,SS1G_09228,SS1G_09252,SS1G_09255,SS1G_09262,SS1G_09279,SS1G_09304,SS1G_09338,SS1G_09368,SS1G_09377,SS1G_09389,SS1G_09390,SS1G_09392,SS1G_09394,SS1G_09403,SS1G_09411,SS1G_09415,SS1G_09417,SS1G_09423,SS1G_09429,SS1G_09432,SS1G_09439,SS1G_09443,SS1G_09444,SS1G_09461,SS1G_09467,SS1G_09468,SS1G_09486,SS1G_09488,SS1G_09506,SS1G_09511,SS1G_09535,SS1G_09555,SS1G_09567,SS1G_09568,SS1G_09569,SS1G_09570,SS1G_09583,SS1G_09586,SS1G_09594,SS1G_09602,SS1G_09603,SS1G_09604,SS1G_09605,SS1G_09606,SS1G_09608,SS1G_09609,SS1G_09611,SS1G_09612,SS1G_09615,SS1G_09626,SS1G_09629,SS1G_09661,SS1G_09663,SS1G_09664,SS1G_09669,SS1G_09677,SS1G_09678,SS1G_09680,SS1G_09681,SS1G_09686,SS1G_09687,SS1G_09695,SS1G_09697,SS1G_09707,SS1G_09711,SS1G_09718,SS1G_09727,SS1G_09737,SS1G_09744,SS1G_09748,SS1G_09753,SS1G_09762,SS1G_09763,SS1G_09765,SS1G_09769,SS1G_09776,SS1G_09783,SS1G_09784,SS1G_09785,SS1G_09822,SS1G_09823,SS1G_09829,SS1G_09865,SS1G_09867,SS1G_09877,SS1G_09878,SS1G_09885,SS1G_09888,SS1G_09894,SS1G_09907,SS1G_09908,SS1G_09927,SS1G_09934,SS1G_09946,SS1G_09958,SS1G_09960,SS1G_09962,SS1G_09963,SS1G_09965,SS1G_09980,SS1G_09987,SS1G_10000,SS1G_10002,SS1G_10007,SS1G_10008,SS1G_10012,SS1G_10016,SS1G_10018,SS1G_10020,SS1G_10041,SS1G_10044,SS1G_10046,SS1G_10047,SS1G_10049,SS1G_10068,SS1G_10075,SS1G_10076,SS1G_10087,SS1G_10144,SS1G_10150,SS1G_10151,SS1G_10159,SS1G_10169,SS1G_10171,SS1G_10199,SS1G_10204,SS1G_10207,SS1G_10208,SS1G_10210,SS1G_10211,SS1G_10212,SS1G_10218,SS1G_10220,SS1G_10238,SS1G_10239,SS1G_10240,SS1G_10246,SS1G_10252,SS1G_10254,SS1G_10263,SS1G_10268,SS1G_10275,SS1G_10281,SS1G_10287,SS1G_10291,SS1G_10292,SS1G_10304,SS1G_10314,SS1G_10315,SS1G_10330,SS1G_10333,SS1G_10336,SS1G_10338,SS1G_10342,SS1G_10343,SS1G_10377,SS1G_10384,SS1G_10386,SS1G_10394,SS1G_10403,SS1G_10405,SS1G_10411,SS1G_10419,SS1G_10420,SS1G_10426,SS1G_10461,SS1G_10465,SS1G_10466,SS1G_10475,SS1G_10477,SS1G_10487,SS1G_10490,SS1G_10493,SS1G_10500,SS1G_10512,SS1G_10513,SS1G_10519,SS1G_10520,SS1G_10521,SS1G_10525,SS1G_10526,SS1G_10529,SS1G_10535,SS1G_10538,SS1G_10539,SS1G_10540,SS1G_10541,SS1G_10545,SS1G_10548,SS1G_10552,SS1G_10553,SS1G_10555,SS1G_10556,SS1G_10557,SS1G_10570,SS1G_10575,SS1G_10576,SS1G_10577,SS1G_10584,SS1G_10585,SS1G_10586,SS1G_10587,SS1G_10594,SS1G_10601,SS1G_10617,SS1G_10620,SS1G_10621,SS1G_10626,SS1G_10627,SS1G_10630,SS1G_10635,SS1G_10637,SS1G_10638,SS1G_10640,SS1G_10642,SS1G_10644,SS1G_10649,SS1G_10651,SS1G_10662,SS1G_10663,SS1G_10675,SS1G_10706,SS1G_10708,SS1G_10712,SS1G_10721,SS1G_10724,SS1G_10732,SS1G_10739,SS1G_10747,SS1G_10753,SS1G_10769,SS1G_10772,SS1G_10775,SS1G_10776,SS1G_10790,SS1G_10792,SS1G_10795,SS1G_10797,SS1G_10804,SS1G_10814,SS1G_10815,SS1G_10817,SS1G_10819,SS1G_10821,SS1G_10829,SS1G_10830,SS1G_10831,SS1G_10834,SS1G_10870,SS1G_10876,SS1G_10881,SS1G_10890,SS1G_10895,SS1G_10900,SS1G_10919,SS1G_10939,SS1G_10943,SS1G_10946,SS1G_10952,SS1G_10957,SS1G_10959,SS1G_10960,SS1G_10967,SS1G_10974,SS1G_10980,SS1G_10981,SS1G_11007,SS1G_11008,SS1G_11012,SS1G_11018,SS1G_11024,SS1G_11025,SS1G_11031,SS1G_11035,SS1G_11036,SS1G_11039,SS1G_11040,SS1G_11046,SS1G_11047,SS1G_11048,SS1G_11049,SS1G_11050,SS1G_11051,SS1G_11067,SS1G_11081,SS1G_11106,SS1G_11113,SS1G_11129,SS1G_11130,SS1G_11137,SS1G_11138,SS1G_11139,SS1G_11149,SS1G_11174,SS1G_11199,SS1G_11216,SS1G_11227,SS1G_11243,SS1G_11246,SS1G_11248,SS1G_11251,SS1G_11256,SS1G_11262,SS1G_11263,SS1G_11264,SS1G_11273,SS1G_11284,SS1G_11299,SS1G_11309,SS1G_11311,SS1G_11324,SS1G_11331,SS1G_11332,SS1G_11333,SS1G_11336,SS1G_11338,SS1G_11343,SS1G_11345,SS1G_11348,SS1G_11359,SS1G_11361,SS1G_11362,SS1G_11388,SS1G_11392,SS1G_11393,SS1G_11409,SS1G_11420,SS1G_11421,SS1G_11425,SS1G_11429,SS1G_11434,SS1G_11435,SS1G_11436,SS1G_11437,SS1G_11441,SS1G_11444,SS1G_11454,SS1G_11455,SS1G_11456,SS1G_11476,SS1G_11481,SS1G_11504,SS1G_11533,SS1G_11556,SS1G_11559,SS1G_11564,SS1G_11569,SS1G_11574,SS1G_11593,SS1G_11604,SS1G_11606,SS1G_11615,SS1G_11629,SS1G_11635,SS1G_11636,SS1G_11639,SS1G_11645,SS1G_11651,SS1G_11653,SS1G_11654,SS1G_11658,SS1G_11676,SS1G_11690,SS1G_11702,SS1G_11716,SS1G_11720,SS1G_11721,SS1G_11736,SS1G_11738,SS1G_11739,SS1G_11759,SS1G_11761,SS1G_11780,SS1G_11781,SS1G_11797,SS1G_11798,SS1G_11799,SS1G_11803,SS1G_11809,SS1G_11812,SS1G_11814,SS1G_11818,SS1G_11819,SS1G_11820,SS1G_11824,SS1G_11825,SS1G_11828,SS1G_11833,SS1G_11834,SS1G_11837,SS1G_11843,SS1G_11844,SS1G_11848,SS1G_11850,SS1G_11851,SS1G_11856,SS1G_11864,SS1G_11866,SS1G_11874,SS1G_11877,SS1G_11882,SS1G_11884,SS1G_11898,SS1G_11899,SS1G_11918,SS1G_11920,SS1G_11926,SS1G_11932,SS1G_11933,SS1G_11940,SS1G_11941,SS1G_11942,SS1G_11951,SS1G_11986,SS1G_12001,SS1G_12015,SS1G_12021,SS1G_12022,SS1G_12025,SS1G_12029,SS1G_12031,SS1G_12042,SS1G_12043,SS1G_12053,SS1G_12077,SS1G_12078,SS1G_12079,SS1G_12081,SS1G_12090,SS1G_12092,SS1G_12105,SS1G_12129,SS1G_12147,SS1G_12151,SS1G_12153,SS1G_12155,SS1G_12175,SS1G_12176,SS1G_12177,SS1G_12178,SS1G_12179,SS1G_12183,SS1G_12187,SS1G_12196,SS1G_12208,SS1G_12211,SS1G_12213,SS1G_12214,SS1G_12215,SS1G_12219,SS1G_12226,SS1G_12236,SS1G_12238,SS1G_12254,SS1G_12256,SS1G_12265,SS1G_12271,SS1G_12304,SS1G_12308,SS1G_12315,SS1G_12330,SS1G_12333,SS1G_12340,SS1G_12341,SS1G_12348,SS1G_12349,SS1G_12373,SS1G_12408,SS1G_12459,SS1G_12461,SS1G_12462,SS1G_12477,SS1G_12479,SS1G_12480,SS1G_12483,SS1G_12488,SS1G_12493,SS1G_12495,SS1G_12501,SS1G_12502,SS1G_12503,SS1G_12522,SS1G_12526,SS1G_12527,SS1G_12528,SS1G_12532,SS1G_12537,SS1G_12538,SS1G_12539,SS1G_12540,SS1G_12550,SS1G_12551,SS1G_12553,SS1G_12557,SS1G_12558,SS1G_12561,SS1G_12576,SS1G_12588,SS1G_12596,SS1G_12598,SS1G_12617,SS1G_12619,SS1G_12620,SS1G_12639,SS1G_12641,SS1G_12642,SS1G_12643,SS1G_12646,SS1G_12647,SS1G_12655,SS1G_12656,SS1G_12661,SS1G_12662,SS1G_12667,SS1G_12669,SS1G_12678,SS1G_12686,SS1G_12699,SS1G_12702,SS1G_12742,SS1G_12744,SS1G_12747,SS1G_12751,SS1G_12767,SS1G_12792,SS1G_12795,SS1G_12817,SS1G_12818,SS1G_12819,SS1G_12821,SS1G_12833,SS1G_12835,SS1G_12836,SS1G_12840,SS1G_12848,SS1G_12852,SS1G_12858,SS1G_12859,SS1G_12862,SS1G_12874,SS1G_12875,SS1G_12876,SS1G_12881,SS1G_12885,SS1G_12890,SS1G_12899,SS1G_12900,SS1G_12923,SS1G_12924,SS1G_12926,SS1G_12928,SS1G_12946,SS1G_12967,SS1G_12975,SS1G_12994,SS1G_13000,SS1G_13019,SS1G_13033,SS1G_13039,SS1G_13041,SS1G_13042,SS1G_13048,SS1G_13049,SS1G_13059,SS1G_13065,SS1G_13066,SS1G_13069,SS1G_13071,SS1G_13083,SS1G_13091,SS1G_13096,SS1G_13102,SS1G_13108,SS1G_13111,SS1G_13121,SS1G_13122,SS1G_13123,SS1G_13148,SS1G_13150,SS1G_13158,SS1G_13160,SS1G_13161,SS1G_13162,SS1G_13164,SS1G_13172,SS1G_13174,SS1G_13182,SS1G_13183,SS1G_13203,SS1G_13210,SS1G_13212,SS1G_13239,SS1G_13247,SS1G_13257,SS1G_13261,SS1G_13264,SS1G_13266,SS1G_13267,SS1G_13282,SS1G_13288,SS1G_13290,SS1G_13300,SS1G_13303,SS1G_13306,SS1G_13314,SS1G_13315,SS1G_13322,SS1G_13327,SS1G_13330,SS1G_13336,SS1G_13337,SS1G_13346,SS1G_13352,SS1G_13353,SS1G_13366,SS1G_13379,SS1G_13399,SS1G_13400,SS1G_13421,SS1G_13423,SS1G_13426,SS1G_13428,SS1G_13453,SS1G_13462,SS1G_13464,SS1G_13474,SS1G_13483,SS1G_13491,SS1G_13515,SS1G_13519,SS1G_13524,SS1G_13528,SS1G_13542,SS1G_13543,SS1G_13545,SS1G_13549,SS1G_13558,SS1G_13559,SS1G_13567,SS1G_13568,SS1G_13569,SS1G_13574,SS1G_13577,SS1G_13595,SS1G_13608,SS1G_13609,SS1G_13610,SS1G_13611,SS1G_13625,SS1G_13627,SS1G_13628,SS1G_13629,SS1G_13630,SS1G_13647,SS1G_13650,SS1G_13652,SS1G_13655,SS1G_13661,SS1G_13677,SS1G_13681,SS1G_13702,SS1G_13706,SS1G_13713,SS1G_13716,SS1G_13719,SS1G_13726,SS1G_13736,SS1G_13745,SS1G_13762,SS1G_13763,SS1G_13798,SS1G_13805,SS1G_13825,SS1G_13833,SS1G_13854,SS1G_13866,SS1G_13868,SS1G_13878,SS1G_13908,SS1G_13924,SS1G_13925,SS1G_13945,SS1G_13947,SS1G_13952,SS1G_13959,SS1G_13978,SS1G_13991,SS1G_13993,SS1G_13994,SS1G_14001,SS1G_14011,SS1G_14012,SS1G_14013,SS1G_14019,SS1G_14023,SS1G_14024,SS1G_14029,SS1G_14039,SS1G_14040,SS1G_14053,SS1G_14057,SS1G_14058,SS1G_14068,SS1G_14073,SS1G_14074,SS1G_14075,SS1G_14099,SS1G_14108,SS1G_14112,SS1G_14116,SS1G_14124,SS1G_14138,SS1G_14154,SS1G_14173,SS1G_14187,SS1G_14188,SS1G_14194,SS1G_14199,SS1G_14204,SS1G_14205,SS1G_14208,SS1G_14216,SS1G_14225,SS1G_14228,SS1G_14256,SS1G_14257,SS1G_14260,SS1G_14261,SS1G_14262,SS1G_14263,SS1G_14277,SS1G_14280,SS1G_14282,SS1G_14283,SS1G_14284,SS1G_14306,SS1G_14322,SS1G_14328,SS1G_14329,SS1G_14338,SS1G_14339,SS1G_14344,SS1G_14350,SS1G_14355,SS1G_14365,SS1G_14381,SS1G_14385,SS1G_14389,SS1G_14403,SS1G_14405,SS1G_14409,SS1G_14414,SS1G_14416,SS1G_14425,SS1G_14436,SS1G_14444,SS1G_14448,SS1G_14454,SS1G_14455,SS1G_14456,SS1G_14475,SS1G_14476,SS1G_20001,SS1G_20004,SS1G_20005,SS1G_20006,SS1G_20009,SS1G_20010,SS1G_20016,SS1G_20019,SS1G_20024,SS1G_20026,SS1G_20027,SS1G_20028,SS1G_20032,SS1G_20033,SS1G_20037,SS1G_20039,SS1G_20043,SS1G_20044,SS1G_20045
GO:0043229	intracellular organelle	cellular_component	2082/3129	2910/4664	1.06645053094925	0	0	2082	SS1G_00005,SS1G_00010,SS1G_00016,SS1G_00019,SS1G_00020,SS1G_00023,SS1G_00024,SS1G_00026,SS1G_00027,SS1G_00037,SS1G_00044,SS1G_00049,SS1G_00052,SS1G_00053,SS1G_00063,SS1G_00066,SS1G_00067,SS1G_00071,SS1G_00088,SS1G_00090,SS1G_00098,SS1G_00103,SS1G_00106,SS1G_00107,SS1G_00108,SS1G_00114,SS1G_00138,SS1G_00145,SS1G_00152,SS1G_00169,SS1G_00171,SS1G_00183,SS1G_00185,SS1G_00186,SS1G_00191,SS1G_00192,SS1G_00195,SS1G_00196,SS1G_00199,SS1G_00201,SS1G_00202,SS1G_00204,SS1G_00209,SS1G_00210,SS1G_00211,SS1G_00212,SS1G_00213,SS1G_00220,SS1G_00234,SS1G_00236,SS1G_00266,SS1G_00282,SS1G_00290,SS1G_00301,SS1G_00304,SS1G_00311,SS1G_00312,SS1G_00317,SS1G_00327,SS1G_00330,SS1G_00342,SS1G_00351,SS1G_00363,SS1G_00372,SS1G_00398,SS1G_00426,SS1G_00428,SS1G_00429,SS1G_00430,SS1G_00431,SS1G_00432,SS1G_00433,SS1G_00436,SS1G_00439,SS1G_00452,SS1G_00464,SS1G_00478,SS1G_00479,SS1G_00490,SS1G_00494,SS1G_00502,SS1G_00520,SS1G_00522,SS1G_00528,SS1G_00535,SS1G_00542,SS1G_00544,SS1G_00547,SS1G_00549,SS1G_00552,SS1G_00560,SS1G_00565,SS1G_00566,SS1G_00568,SS1G_00569,SS1G_00580,SS1G_00583,SS1G_00589,SS1G_00593,SS1G_00595,SS1G_00597,SS1G_00598,SS1G_00608,SS1G_00619,SS1G_00621,SS1G_00625,SS1G_00627,SS1G_00630,SS1G_00637,SS1G_00638,SS1G_00644,SS1G_00665,SS1G_00669,SS1G_00673,SS1G_00678,SS1G_00679,SS1G_00687,SS1G_00692,SS1G_00695,SS1G_00700,SS1G_00718,SS1G_00727,SS1G_00732,SS1G_00742,SS1G_00789,SS1G_00795,SS1G_00796,SS1G_00802,SS1G_00808,SS1G_00810,SS1G_00814,SS1G_00820,SS1G_00825,SS1G_00827,SS1G_00840,SS1G_00845,SS1G_00846,SS1G_00860,SS1G_00861,SS1G_00862,SS1G_00880,SS1G_00885,SS1G_00896,SS1G_00897,SS1G_00900,SS1G_00902,SS1G_00908,SS1G_00910,SS1G_00911,SS1G_00912,SS1G_00925,SS1G_00934,SS1G_00939,SS1G_00947,SS1G_00951,SS1G_00966,SS1G_00969,SS1G_00970,SS1G_00972,SS1G_00975,SS1G_00976,SS1G_00983,SS1G_00987,SS1G_00989,SS1G_00998,SS1G_00999,SS1G_01022,SS1G_01026,SS1G_01039,SS1G_01045,SS1G_01048,SS1G_01052,SS1G_01053,SS1G_01056,SS1G_01061,SS1G_01063,SS1G_01064,SS1G_01065,SS1G_01070,SS1G_01074,SS1G_01092,SS1G_01093,SS1G_01103,SS1G_01104,SS1G_01106,SS1G_01111,SS1G_01112,SS1G_01115,SS1G_01121,SS1G_01135,SS1G_01136,SS1G_01144,SS1G_01151,SS1G_01154,SS1G_01157,SS1G_01159,SS1G_01160,SS1G_01169,SS1G_01185,SS1G_01190,SS1G_01192,SS1G_01195,SS1G_01198,SS1G_01199,SS1G_01234,SS1G_01263,SS1G_01266,SS1G_01268,SS1G_01272,SS1G_01275,SS1G_01278,SS1G_01289,SS1G_01294,SS1G_01296,SS1G_01315,SS1G_01317,SS1G_01326,SS1G_01338,SS1G_01339,SS1G_01347,SS1G_01348,SS1G_01351,SS1G_01353,SS1G_01366,SS1G_01371,SS1G_01372,SS1G_01394,SS1G_01396,SS1G_01397,SS1G_01401,SS1G_01405,SS1G_01407,SS1G_01408,SS1G_01423,SS1G_01429,SS1G_01433,SS1G_01435,SS1G_01437,SS1G_01461,SS1G_01464,SS1G_01477,SS1G_01524,SS1G_01525,SS1G_01540,SS1G_01544,SS1G_01548,SS1G_01549,SS1G_01552,SS1G_01553,SS1G_01560,SS1G_01562,SS1G_01564,SS1G_01566,SS1G_01580,SS1G_01581,SS1G_01584,SS1G_01589,SS1G_01593,SS1G_01597,SS1G_01598,SS1G_01599,SS1G_01602,SS1G_01606,SS1G_01608,SS1G_01610,SS1G_01614,SS1G_01621,SS1G_01624,SS1G_01625,SS1G_01626,SS1G_01631,SS1G_01637,SS1G_01641,SS1G_01642,SS1G_01643,SS1G_01646,SS1G_01656,SS1G_01661,SS1G_01664,SS1G_01678,SS1G_01679,SS1G_01682,SS1G_01692,SS1G_01694,SS1G_01698,SS1G_01699,SS1G_01708,SS1G_01711,SS1G_01719,SS1G_01725,SS1G_01731,SS1G_01741,SS1G_01762,SS1G_01767,SS1G_01768,SS1G_01769,SS1G_01772,SS1G_01816,SS1G_01818,SS1G_01821,SS1G_01822,SS1G_01827,SS1G_01831,SS1G_01836,SS1G_01843,SS1G_01847,SS1G_01854,SS1G_01855,SS1G_01856,SS1G_01861,SS1G_01866,SS1G_01868,SS1G_01872,SS1G_01873,SS1G_01874,SS1G_01875,SS1G_01900,SS1G_01903,SS1G_01906,SS1G_01919,SS1G_01930,SS1G_01932,SS1G_01944,SS1G_01951,SS1G_01960,SS1G_01978,SS1G_01982,SS1G_01984,SS1G_01988,SS1G_02002,SS1G_02017,SS1G_02018,SS1G_02035,SS1G_02048,SS1G_02052,SS1G_02056,SS1G_02090,SS1G_02092,SS1G_02097,SS1G_02099,SS1G_02102,SS1G_02111,SS1G_02121,SS1G_02163,SS1G_02165,SS1G_02173,SS1G_02181,SS1G_02191,SS1G_02195,SS1G_02199,SS1G_02200,SS1G_02201,SS1G_02206,SS1G_02217,SS1G_02223,SS1G_02226,SS1G_02230,SS1G_02231,SS1G_02233,SS1G_02235,SS1G_02240,SS1G_02266,SS1G_02271,SS1G_02276,SS1G_02284,SS1G_02288,SS1G_02293,SS1G_02328,SS1G_02351,SS1G_02372,SS1G_02373,SS1G_02376,SS1G_02378,SS1G_02386,SS1G_02387,SS1G_02390,SS1G_02398,SS1G_02408,SS1G_02409,SS1G_02435,SS1G_02440,SS1G_02450,SS1G_02467,SS1G_02468,SS1G_02471,SS1G_02473,SS1G_02480,SS1G_02508,SS1G_02525,SS1G_02527,SS1G_02532,SS1G_02533,SS1G_02537,SS1G_02547,SS1G_02549,SS1G_02554,SS1G_02555,SS1G_02556,SS1G_02581,SS1G_02593,SS1G_02594,SS1G_02608,SS1G_02611,SS1G_02629,SS1G_02637,SS1G_02652,SS1G_02655,SS1G_02658,SS1G_02670,SS1G_02716,SS1G_02717,SS1G_02758,SS1G_02765,SS1G_02768,SS1G_02769,SS1G_02779,SS1G_02791,SS1G_02803,SS1G_02807,SS1G_02855,SS1G_02882,SS1G_02886,SS1G_02887,SS1G_02888,SS1G_02894,SS1G_02896,SS1G_02902,SS1G_02903,SS1G_02907,SS1G_02923,SS1G_02930,SS1G_02937,SS1G_02943,SS1G_02954,SS1G_02958,SS1G_02959,SS1G_02967,SS1G_02970,SS1G_02971,SS1G_02974,SS1G_02977,SS1G_02978,SS1G_02979,SS1G_02985,SS1G_02992,SS1G_02996,SS1G_02998,SS1G_03005,SS1G_03008,SS1G_03009,SS1G_03010,SS1G_03015,SS1G_03019,SS1G_03024,SS1G_03039,SS1G_03060,SS1G_03070,SS1G_03075,SS1G_03082,SS1G_03092,SS1G_03093,SS1G_03094,SS1G_03095,SS1G_03098,SS1G_03104,SS1G_03106,SS1G_03108,SS1G_03118,SS1G_03122,SS1G_03127,SS1G_03128,SS1G_03129,SS1G_03152,SS1G_03157,SS1G_03158,SS1G_03160,SS1G_03171,SS1G_03177,SS1G_03178,SS1G_03179,SS1G_03190,SS1G_03195,SS1G_03202,SS1G_03204,SS1G_03209,SS1G_03210,SS1G_03212,SS1G_03215,SS1G_03224,SS1G_03225,SS1G_03226,SS1G_03236,SS1G_03248,SS1G_03249,SS1G_03253,SS1G_03254,SS1G_03256,SS1G_03277,SS1G_03279,SS1G_03280,SS1G_03297,SS1G_03301,SS1G_03306,SS1G_03308,SS1G_03309,SS1G_03311,SS1G_03313,SS1G_03314,SS1G_03315,SS1G_03318,SS1G_03339,SS1G_03340,SS1G_03348,SS1G_03351,SS1G_03362,SS1G_03376,SS1G_03418,SS1G_03445,SS1G_03454,SS1G_03455,SS1G_03473,SS1G_03474,SS1G_03477,SS1G_03493,SS1G_03527,SS1G_03552,SS1G_03556,SS1G_03558,SS1G_03561,SS1G_03564,SS1G_03582,SS1G_03584,SS1G_03587,SS1G_03588,SS1G_03605,SS1G_03620,SS1G_03645,SS1G_03649,SS1G_03650,SS1G_03676,SS1G_03680,SS1G_03684,SS1G_03689,SS1G_03696,SS1G_03700,SS1G_03706,SS1G_03716,SS1G_03718,SS1G_03719,SS1G_03728,SS1G_03730,SS1G_03732,SS1G_03735,SS1G_03743,SS1G_03753,SS1G_03766,SS1G_03767,SS1G_03780,SS1G_03784,SS1G_03787,SS1G_03789,SS1G_03799,SS1G_03801,SS1G_03815,SS1G_03817,SS1G_03818,SS1G_03819,SS1G_03827,SS1G_03828,SS1G_03855,SS1G_03871,SS1G_03872,SS1G_03873,SS1G_03893,SS1G_03898,SS1G_03904,SS1G_03921,SS1G_03925,SS1G_03926,SS1G_03932,SS1G_03939,SS1G_03947,SS1G_03951,SS1G_03952,SS1G_03958,SS1G_03964,SS1G_03975,SS1G_03976,SS1G_03978,SS1G_03992,SS1G_03999,SS1G_04008,SS1G_04012,SS1G_04013,SS1G_04016,SS1G_04018,SS1G_04019,SS1G_04020,SS1G_04025,SS1G_04027,SS1G_04031,SS1G_04045,SS1G_04050,SS1G_04056,SS1G_04057,SS1G_04061,SS1G_04067,SS1G_04105,SS1G_04138,SS1G_04139,SS1G_04140,SS1G_04148,SS1G_04152,SS1G_04153,SS1G_04154,SS1G_04160,SS1G_04161,SS1G_04162,SS1G_04164,SS1G_04204,SS1G_04205,SS1G_04217,SS1G_04218,SS1G_04221,SS1G_04234,SS1G_04235,SS1G_04242,SS1G_04285,SS1G_04290,SS1G_04291,SS1G_04298,SS1G_04299,SS1G_04314,SS1G_04317,SS1G_04326,SS1G_04332,SS1G_04335,SS1G_04344,SS1G_04347,SS1G_04356,SS1G_04368,SS1G_04380,SS1G_04381,SS1G_04384,SS1G_04388,SS1G_04409,SS1G_04414,SS1G_04415,SS1G_04416,SS1G_04420,SS1G_04432,SS1G_04434,SS1G_04436,SS1G_04446,SS1G_04450,SS1G_04452,SS1G_04454,SS1G_04455,SS1G_04456,SS1G_04459,SS1G_04466,SS1G_04468,SS1G_04501,SS1G_04510,SS1G_04511,SS1G_04516,SS1G_04518,SS1G_04524,SS1G_04525,SS1G_04532,SS1G_04536,SS1G_04537,SS1G_04553,SS1G_04572,SS1G_04574,SS1G_04585,SS1G_04596,SS1G_04609,SS1G_04614,SS1G_04617,SS1G_04621,SS1G_04622,SS1G_04630,SS1G_04635,SS1G_04651,SS1G_04652,SS1G_04677,SS1G_04681,SS1G_04685,SS1G_04687,SS1G_04697,SS1G_04698,SS1G_04704,SS1G_04706,SS1G_04707,SS1G_04708,SS1G_04716,SS1G_04722,SS1G_04733,SS1G_04735,SS1G_04743,SS1G_04765,SS1G_04767,SS1G_04770,SS1G_04775,SS1G_04782,SS1G_04799,SS1G_04806,SS1G_04808,SS1G_04810,SS1G_04821,SS1G_04823,SS1G_04824,SS1G_04841,SS1G_04853,SS1G_04854,SS1G_04855,SS1G_04860,SS1G_04889,SS1G_04892,SS1G_04899,SS1G_04900,SS1G_04907,SS1G_04924,SS1G_04926,SS1G_04931,SS1G_04966,SS1G_04978,SS1G_04983,SS1G_04989,SS1G_04996,SS1G_05008,SS1G_05011,SS1G_05018,SS1G_05035,SS1G_05038,SS1G_05040,SS1G_05052,SS1G_05058,SS1G_05090,SS1G_05098,SS1G_05099,SS1G_05100,SS1G_05101,SS1G_05107,SS1G_05114,SS1G_05127,SS1G_05147,SS1G_05148,SS1G_05158,SS1G_05159,SS1G_05176,SS1G_05177,SS1G_05178,SS1G_05217,SS1G_05218,SS1G_05225,SS1G_05236,SS1G_05238,SS1G_05243,SS1G_05254,SS1G_05270,SS1G_05283,SS1G_05284,SS1G_05285,SS1G_05288,SS1G_05297,SS1G_05323,SS1G_05324,SS1G_05331,SS1G_05341,SS1G_05343,SS1G_05346,SS1G_05354,SS1G_05355,SS1G_05358,SS1G_05365,SS1G_05383,SS1G_05386,SS1G_05399,SS1G_05403,SS1G_05417,SS1G_05418,SS1G_05440,SS1G_05445,SS1G_05448,SS1G_05467,SS1G_05474,SS1G_05495,SS1G_05502,SS1G_05513,SS1G_05525,SS1G_05542,SS1G_05554,SS1G_05555,SS1G_05579,SS1G_05583,SS1G_05588,SS1G_05598,SS1G_05603,SS1G_05629,SS1G_05630,SS1G_05632,SS1G_05641,SS1G_05642,SS1G_05643,SS1G_05644,SS1G_05645,SS1G_05647,SS1G_05650,SS1G_05655,SS1G_05659,SS1G_05661,SS1G_05672,SS1G_05687,SS1G_05691,SS1G_05699,SS1G_05700,SS1G_05701,SS1G_05714,SS1G_05722,SS1G_05727,SS1G_05729,SS1G_05734,SS1G_05735,SS1G_05736,SS1G_05744,SS1G_05759,SS1G_05781,SS1G_05796,SS1G_05797,SS1G_05801,SS1G_05802,SS1G_05805,SS1G_05817,SS1G_05822,SS1G_05823,SS1G_05824,SS1G_05835,SS1G_05838,SS1G_05855,SS1G_05865,SS1G_05866,SS1G_05874,SS1G_05875,SS1G_05893,SS1G_05898,SS1G_05902,SS1G_05905,SS1G_05906,SS1G_05910,SS1G_05926,SS1G_05927,SS1G_05932,SS1G_05934,SS1G_05935,SS1G_05963,SS1G_05982,SS1G_05987,SS1G_05990,SS1G_06010,SS1G_06012,SS1G_06014,SS1G_06015,SS1G_06017,SS1G_06018,SS1G_06024,SS1G_06027,SS1G_06029,SS1G_06050,SS1G_06051,SS1G_06065,SS1G_06066,SS1G_06074,SS1G_06079,SS1G_06081,SS1G_06094,SS1G_06102,SS1G_06107,SS1G_06108,SS1G_06110,SS1G_06113,SS1G_06114,SS1G_06124,SS1G_06130,SS1G_06139,SS1G_06140,SS1G_06141,SS1G_06149,SS1G_06172,SS1G_06173,SS1G_06189,SS1G_06193,SS1G_06194,SS1G_06202,SS1G_06212,SS1G_06217,SS1G_06218,SS1G_06246,SS1G_06257,SS1G_06269,SS1G_06284,SS1G_06298,SS1G_06312,SS1G_06313,SS1G_06347,SS1G_06348,SS1G_06349,SS1G_06422,SS1G_06425,SS1G_06434,SS1G_06435,SS1G_06444,SS1G_06449,SS1G_06475,SS1G_06485,SS1G_06488,SS1G_06491,SS1G_06493,SS1G_06500,SS1G_06542,SS1G_06550,SS1G_06561,SS1G_06566,SS1G_06567,SS1G_06568,SS1G_06569,SS1G_06571,SS1G_06584,SS1G_06591,SS1G_06601,SS1G_06604,SS1G_06616,SS1G_06617,SS1G_06630,SS1G_06645,SS1G_06650,SS1G_06656,SS1G_06660,SS1G_06668,SS1G_06674,SS1G_06678,SS1G_06687,SS1G_06695,SS1G_06698,SS1G_06710,SS1G_06724,SS1G_06729,SS1G_06730,SS1G_06731,SS1G_06732,SS1G_06737,SS1G_06738,SS1G_06748,SS1G_06750,SS1G_06752,SS1G_06753,SS1G_06756,SS1G_06759,SS1G_06778,SS1G_06782,SS1G_06783,SS1G_06784,SS1G_06785,SS1G_06790,SS1G_06796,SS1G_06797,SS1G_06806,SS1G_06807,SS1G_06818,SS1G_06835,SS1G_06851,SS1G_06852,SS1G_06854,SS1G_06865,SS1G_06883,SS1G_06885,SS1G_06893,SS1G_06907,SS1G_06908,SS1G_06910,SS1G_06915,SS1G_06936,SS1G_06943,SS1G_06945,SS1G_06950,SS1G_06967,SS1G_06969,SS1G_06970,SS1G_06981,SS1G_06986,SS1G_06993,SS1G_06998,SS1G_06999,SS1G_07002,SS1G_07003,SS1G_07008,SS1G_07017,SS1G_07033,SS1G_07043,SS1G_07048,SS1G_07049,SS1G_07055,SS1G_07066,SS1G_07089,SS1G_07090,SS1G_07119,SS1G_07122,SS1G_07125,SS1G_07128,SS1G_07130,SS1G_07131,SS1G_07164,SS1G_07187,SS1G_07188,SS1G_07189,SS1G_07196,SS1G_07202,SS1G_07203,SS1G_07216,SS1G_07219,SS1G_07226,SS1G_07245,SS1G_07246,SS1G_07288,SS1G_07306,SS1G_07307,SS1G_07313,SS1G_07319,SS1G_07320,SS1G_07321,SS1G_07325,SS1G_07330,SS1G_07334,SS1G_07340,SS1G_07342,SS1G_07346,SS1G_07355,SS1G_07363,SS1G_07371,SS1G_07372,SS1G_07386,SS1G_07406,SS1G_07413,SS1G_07417,SS1G_07426,SS1G_07433,SS1G_07434,SS1G_07449,SS1G_07453,SS1G_07467,SS1G_07470,SS1G_07482,SS1G_07492,SS1G_07495,SS1G_07499,SS1G_07508,SS1G_07509,SS1G_07523,SS1G_07524,SS1G_07525,SS1G_07527,SS1G_07545,SS1G_07556,SS1G_07557,SS1G_07558,SS1G_07560,SS1G_07582,SS1G_07584,SS1G_07590,SS1G_07592,SS1G_07594,SS1G_07596,SS1G_07601,SS1G_07603,SS1G_07614,SS1G_07615,SS1G_07616,SS1G_07619,SS1G_07626,SS1G_07640,SS1G_07654,SS1G_07672,SS1G_07673,SS1G_07676,SS1G_07677,SS1G_07693,SS1G_07694,SS1G_07698,SS1G_07702,SS1G_07703,SS1G_07712,SS1G_07718,SS1G_07720,SS1G_07728,SS1G_07729,SS1G_07730,SS1G_07733,SS1G_07736,SS1G_07740,SS1G_07742,SS1G_07744,SS1G_07751,SS1G_07755,SS1G_07759,SS1G_07768,SS1G_07770,SS1G_07778,SS1G_07788,SS1G_07789,SS1G_07793,SS1G_07796,SS1G_07824,SS1G_07828,SS1G_07841,SS1G_07848,SS1G_07849,SS1G_07852,SS1G_07857,SS1G_07859,SS1G_07860,SS1G_07864,SS1G_07866,SS1G_07868,SS1G_07871,SS1G_07872,SS1G_07873,SS1G_07877,SS1G_07878,SS1G_07883,SS1G_07886,SS1G_07887,SS1G_07893,SS1G_07914,SS1G_07919,SS1G_07920,SS1G_07923,SS1G_07925,SS1G_07935,SS1G_07954,SS1G_07955,SS1G_07956,SS1G_07965,SS1G_07969,SS1G_07971,SS1G_07978,SS1G_07980,SS1G_07981,SS1G_08048,SS1G_08077,SS1G_08084,SS1G_08092,SS1G_08117,SS1G_08139,SS1G_08141,SS1G_08145,SS1G_08156,SS1G_08165,SS1G_08166,SS1G_08167,SS1G_08171,SS1G_08172,SS1G_08173,SS1G_08183,SS1G_08193,SS1G_08209,SS1G_08220,SS1G_08244,SS1G_08247,SS1G_08251,SS1G_08257,SS1G_08273,SS1G_08275,SS1G_08277,SS1G_08284,SS1G_08287,SS1G_08295,SS1G_08297,SS1G_08299,SS1G_08322,SS1G_08323,SS1G_08324,SS1G_08335,SS1G_08344,SS1G_08351,SS1G_08355,SS1G_08367,SS1G_08370,SS1G_08380,SS1G_08388,SS1G_08390,SS1G_08419,SS1G_08420,SS1G_08428,SS1G_08431,SS1G_08439,SS1G_08441,SS1G_08449,SS1G_08454,SS1G_08463,SS1G_08469,SS1G_08471,SS1G_08475,SS1G_08479,SS1G_08480,SS1G_08481,SS1G_08486,SS1G_08487,SS1G_08491,SS1G_08492,SS1G_08494,SS1G_08495,SS1G_08496,SS1G_08504,SS1G_08505,SS1G_08507,SS1G_08508,SS1G_08509,SS1G_08512,SS1G_08519,SS1G_08523,SS1G_08525,SS1G_08533,SS1G_08568,SS1G_08570,SS1G_08575,SS1G_08579,SS1G_08580,SS1G_08581,SS1G_08586,SS1G_08602,SS1G_08606,SS1G_08607,SS1G_08608,SS1G_08611,SS1G_08612,SS1G_08623,SS1G_08625,SS1G_08630,SS1G_08631,SS1G_08646,SS1G_08647,SS1G_08652,SS1G_08664,SS1G_08699,SS1G_08701,SS1G_08733,SS1G_08742,SS1G_08743,SS1G_08744,SS1G_08752,SS1G_08753,SS1G_08759,SS1G_08760,SS1G_08767,SS1G_08778,SS1G_08782,SS1G_08784,SS1G_08798,SS1G_08808,SS1G_08815,SS1G_08824,SS1G_08825,SS1G_08827,SS1G_08832,SS1G_08841,SS1G_08842,SS1G_08848,SS1G_08852,SS1G_08872,SS1G_08880,SS1G_08914,SS1G_08915,SS1G_08927,SS1G_08934,SS1G_08935,SS1G_08937,SS1G_08938,SS1G_08945,SS1G_08947,SS1G_08975,SS1G_08976,SS1G_08978,SS1G_09007,SS1G_09008,SS1G_09026,SS1G_09034,SS1G_09035,SS1G_09058,SS1G_09062,SS1G_09074,SS1G_09077,SS1G_09079,SS1G_09088,SS1G_09093,SS1G_09114,SS1G_09125,SS1G_09132,SS1G_09141,SS1G_09154,SS1G_09179,SS1G_09184,SS1G_09190,SS1G_09228,SS1G_09252,SS1G_09255,SS1G_09262,SS1G_09279,SS1G_09304,SS1G_09338,SS1G_09368,SS1G_09377,SS1G_09389,SS1G_09390,SS1G_09392,SS1G_09394,SS1G_09403,SS1G_09411,SS1G_09415,SS1G_09417,SS1G_09423,SS1G_09429,SS1G_09432,SS1G_09439,SS1G_09443,SS1G_09444,SS1G_09461,SS1G_09467,SS1G_09468,SS1G_09486,SS1G_09488,SS1G_09506,SS1G_09511,SS1G_09535,SS1G_09555,SS1G_09567,SS1G_09568,SS1G_09569,SS1G_09570,SS1G_09583,SS1G_09586,SS1G_09594,SS1G_09602,SS1G_09603,SS1G_09604,SS1G_09605,SS1G_09606,SS1G_09608,SS1G_09609,SS1G_09611,SS1G_09612,SS1G_09615,SS1G_09626,SS1G_09629,SS1G_09661,SS1G_09663,SS1G_09664,SS1G_09669,SS1G_09677,SS1G_09678,SS1G_09680,SS1G_09681,SS1G_09686,SS1G_09687,SS1G_09695,SS1G_09697,SS1G_09707,SS1G_09711,SS1G_09718,SS1G_09727,SS1G_09737,SS1G_09744,SS1G_09748,SS1G_09753,SS1G_09762,SS1G_09763,SS1G_09765,SS1G_09769,SS1G_09776,SS1G_09783,SS1G_09784,SS1G_09785,SS1G_09822,SS1G_09823,SS1G_09829,SS1G_09865,SS1G_09867,SS1G_09877,SS1G_09878,SS1G_09885,SS1G_09888,SS1G_09894,SS1G_09907,SS1G_09908,SS1G_09927,SS1G_09934,SS1G_09946,SS1G_09958,SS1G_09960,SS1G_09962,SS1G_09963,SS1G_09965,SS1G_09980,SS1G_09987,SS1G_10000,SS1G_10002,SS1G_10007,SS1G_10008,SS1G_10012,SS1G_10016,SS1G_10018,SS1G_10020,SS1G_10041,SS1G_10044,SS1G_10046,SS1G_10047,SS1G_10049,SS1G_10068,SS1G_10075,SS1G_10076,SS1G_10087,SS1G_10144,SS1G_10150,SS1G_10151,SS1G_10159,SS1G_10169,SS1G_10171,SS1G_10199,SS1G_10204,SS1G_10207,SS1G_10208,SS1G_10210,SS1G_10212,SS1G_10218,SS1G_10220,SS1G_10238,SS1G_10239,SS1G_10240,SS1G_10246,SS1G_10252,SS1G_10254,SS1G_10263,SS1G_10268,SS1G_10275,SS1G_10281,SS1G_10287,SS1G_10291,SS1G_10292,SS1G_10304,SS1G_10314,SS1G_10315,SS1G_10330,SS1G_10333,SS1G_10336,SS1G_10338,SS1G_10342,SS1G_10343,SS1G_10377,SS1G_10384,SS1G_10386,SS1G_10394,SS1G_10403,SS1G_10405,SS1G_10411,SS1G_10419,SS1G_10420,SS1G_10426,SS1G_10461,SS1G_10465,SS1G_10466,SS1G_10475,SS1G_10477,SS1G_10487,SS1G_10490,SS1G_10493,SS1G_10500,SS1G_10512,SS1G_10513,SS1G_10519,SS1G_10520,SS1G_10521,SS1G_10525,SS1G_10526,SS1G_10529,SS1G_10535,SS1G_10538,SS1G_10539,SS1G_10540,SS1G_10541,SS1G_10545,SS1G_10548,SS1G_10552,SS1G_10553,SS1G_10555,SS1G_10556,SS1G_10557,SS1G_10570,SS1G_10575,SS1G_10576,SS1G_10577,SS1G_10584,SS1G_10585,SS1G_10586,SS1G_10587,SS1G_10594,SS1G_10601,SS1G_10617,SS1G_10620,SS1G_10621,SS1G_10626,SS1G_10627,SS1G_10630,SS1G_10635,SS1G_10637,SS1G_10638,SS1G_10640,SS1G_10642,SS1G_10644,SS1G_10649,SS1G_10651,SS1G_10662,SS1G_10663,SS1G_10675,SS1G_10706,SS1G_10708,SS1G_10712,SS1G_10721,SS1G_10724,SS1G_10732,SS1G_10739,SS1G_10747,SS1G_10753,SS1G_10769,SS1G_10772,SS1G_10775,SS1G_10776,SS1G_10790,SS1G_10792,SS1G_10795,SS1G_10797,SS1G_10804,SS1G_10814,SS1G_10815,SS1G_10817,SS1G_10819,SS1G_10821,SS1G_10829,SS1G_10830,SS1G_10831,SS1G_10834,SS1G_10870,SS1G_10876,SS1G_10881,SS1G_10890,SS1G_10895,SS1G_10900,SS1G_10919,SS1G_10939,SS1G_10943,SS1G_10946,SS1G_10952,SS1G_10957,SS1G_10959,SS1G_10960,SS1G_10967,SS1G_10974,SS1G_10980,SS1G_10981,SS1G_11007,SS1G_11008,SS1G_11012,SS1G_11018,SS1G_11024,SS1G_11025,SS1G_11031,SS1G_11035,SS1G_11036,SS1G_11039,SS1G_11040,SS1G_11046,SS1G_11047,SS1G_11048,SS1G_11049,SS1G_11050,SS1G_11051,SS1G_11067,SS1G_11081,SS1G_11106,SS1G_11113,SS1G_11129,SS1G_11130,SS1G_11137,SS1G_11138,SS1G_11139,SS1G_11149,SS1G_11174,SS1G_11199,SS1G_11216,SS1G_11227,SS1G_11243,SS1G_11246,SS1G_11248,SS1G_11251,SS1G_11256,SS1G_11262,SS1G_11263,SS1G_11264,SS1G_11273,SS1G_11284,SS1G_11299,SS1G_11309,SS1G_11311,SS1G_11324,SS1G_11331,SS1G_11332,SS1G_11333,SS1G_11336,SS1G_11338,SS1G_11343,SS1G_11345,SS1G_11348,SS1G_11359,SS1G_11361,SS1G_11362,SS1G_11388,SS1G_11392,SS1G_11393,SS1G_11409,SS1G_11420,SS1G_11421,SS1G_11425,SS1G_11429,SS1G_11434,SS1G_11435,SS1G_11436,SS1G_11437,SS1G_11441,SS1G_11444,SS1G_11454,SS1G_11455,SS1G_11456,SS1G_11476,SS1G_11481,SS1G_11504,SS1G_11533,SS1G_11556,SS1G_11559,SS1G_11564,SS1G_11569,SS1G_11574,SS1G_11593,SS1G_11604,SS1G_11606,SS1G_11615,SS1G_11629,SS1G_11635,SS1G_11636,SS1G_11639,SS1G_11645,SS1G_11651,SS1G_11653,SS1G_11654,SS1G_11658,SS1G_11676,SS1G_11690,SS1G_11702,SS1G_11716,SS1G_11720,SS1G_11721,SS1G_11736,SS1G_11738,SS1G_11739,SS1G_11759,SS1G_11761,SS1G_11780,SS1G_11781,SS1G_11797,SS1G_11798,SS1G_11799,SS1G_11803,SS1G_11809,SS1G_11812,SS1G_11814,SS1G_11818,SS1G_11819,SS1G_11820,SS1G_11824,SS1G_11825,SS1G_11828,SS1G_11833,SS1G_11834,SS1G_11837,SS1G_11843,SS1G_11844,SS1G_11848,SS1G_11850,SS1G_11851,SS1G_11856,SS1G_11864,SS1G_11866,SS1G_11874,SS1G_11877,SS1G_11882,SS1G_11884,SS1G_11898,SS1G_11899,SS1G_11918,SS1G_11920,SS1G_11926,SS1G_11932,SS1G_11933,SS1G_11940,SS1G_11941,SS1G_11942,SS1G_11951,SS1G_11986,SS1G_12001,SS1G_12015,SS1G_12021,SS1G_12022,SS1G_12025,SS1G_12029,SS1G_12031,SS1G_12042,SS1G_12043,SS1G_12053,SS1G_12077,SS1G_12078,SS1G_12079,SS1G_12081,SS1G_12090,SS1G_12092,SS1G_12105,SS1G_12129,SS1G_12147,SS1G_12151,SS1G_12153,SS1G_12155,SS1G_12175,SS1G_12176,SS1G_12177,SS1G_12178,SS1G_12179,SS1G_12183,SS1G_12187,SS1G_12196,SS1G_12208,SS1G_12211,SS1G_12213,SS1G_12214,SS1G_12215,SS1G_12219,SS1G_12226,SS1G_12236,SS1G_12238,SS1G_12254,SS1G_12256,SS1G_12265,SS1G_12271,SS1G_12304,SS1G_12308,SS1G_12315,SS1G_12330,SS1G_12333,SS1G_12340,SS1G_12341,SS1G_12348,SS1G_12349,SS1G_12373,SS1G_12408,SS1G_12459,SS1G_12461,SS1G_12462,SS1G_12477,SS1G_12479,SS1G_12480,SS1G_12483,SS1G_12488,SS1G_12493,SS1G_12495,SS1G_12501,SS1G_12502,SS1G_12503,SS1G_12522,SS1G_12526,SS1G_12527,SS1G_12528,SS1G_12532,SS1G_12537,SS1G_12538,SS1G_12539,SS1G_12540,SS1G_12550,SS1G_12551,SS1G_12553,SS1G_12557,SS1G_12558,SS1G_12561,SS1G_12576,SS1G_12588,SS1G_12596,SS1G_12598,SS1G_12617,SS1G_12619,SS1G_12620,SS1G_12639,SS1G_12641,SS1G_12642,SS1G_12643,SS1G_12646,SS1G_12647,SS1G_12655,SS1G_12656,SS1G_12661,SS1G_12662,SS1G_12667,SS1G_12669,SS1G_12678,SS1G_12686,SS1G_12699,SS1G_12702,SS1G_12742,SS1G_12744,SS1G_12747,SS1G_12751,SS1G_12767,SS1G_12792,SS1G_12795,SS1G_12817,SS1G_12818,SS1G_12819,SS1G_12821,SS1G_12833,SS1G_12836,SS1G_12840,SS1G_12848,SS1G_12852,SS1G_12858,SS1G_12859,SS1G_12862,SS1G_12874,SS1G_12875,SS1G_12876,SS1G_12881,SS1G_12885,SS1G_12890,SS1G_12899,SS1G_12900,SS1G_12923,SS1G_12924,SS1G_12926,SS1G_12928,SS1G_12946,SS1G_12967,SS1G_12975,SS1G_12994,SS1G_13000,SS1G_13019,SS1G_13033,SS1G_13039,SS1G_13041,SS1G_13042,SS1G_13048,SS1G_13049,SS1G_13059,SS1G_13065,SS1G_13066,SS1G_13069,SS1G_13071,SS1G_13083,SS1G_13091,SS1G_13096,SS1G_13102,SS1G_13108,SS1G_13111,SS1G_13121,SS1G_13122,SS1G_13123,SS1G_13148,SS1G_13150,SS1G_13158,SS1G_13160,SS1G_13161,SS1G_13162,SS1G_13164,SS1G_13172,SS1G_13174,SS1G_13182,SS1G_13183,SS1G_13203,SS1G_13210,SS1G_13212,SS1G_13239,SS1G_13247,SS1G_13257,SS1G_13261,SS1G_13264,SS1G_13266,SS1G_13267,SS1G_13282,SS1G_13288,SS1G_13290,SS1G_13300,SS1G_13303,SS1G_13306,SS1G_13314,SS1G_13315,SS1G_13322,SS1G_13327,SS1G_13330,SS1G_13336,SS1G_13337,SS1G_13346,SS1G_13352,SS1G_13353,SS1G_13366,SS1G_13379,SS1G_13399,SS1G_13400,SS1G_13421,SS1G_13423,SS1G_13426,SS1G_13428,SS1G_13453,SS1G_13462,SS1G_13464,SS1G_13474,SS1G_13483,SS1G_13491,SS1G_13515,SS1G_13519,SS1G_13524,SS1G_13528,SS1G_13542,SS1G_13543,SS1G_13545,SS1G_13549,SS1G_13558,SS1G_13559,SS1G_13567,SS1G_13568,SS1G_13569,SS1G_13574,SS1G_13577,SS1G_13595,SS1G_13608,SS1G_13609,SS1G_13610,SS1G_13611,SS1G_13625,SS1G_13627,SS1G_13628,SS1G_13629,SS1G_13630,SS1G_13647,SS1G_13650,SS1G_13652,SS1G_13655,SS1G_13661,SS1G_13677,SS1G_13681,SS1G_13702,SS1G_13706,SS1G_13713,SS1G_13716,SS1G_13719,SS1G_13726,SS1G_13736,SS1G_13745,SS1G_13762,SS1G_13763,SS1G_13798,SS1G_13805,SS1G_13825,SS1G_13833,SS1G_13854,SS1G_13866,SS1G_13868,SS1G_13878,SS1G_13908,SS1G_13924,SS1G_13925,SS1G_13945,SS1G_13947,SS1G_13952,SS1G_13959,SS1G_13978,SS1G_13991,SS1G_13993,SS1G_13994,SS1G_14001,SS1G_14011,SS1G_14012,SS1G_14013,SS1G_14019,SS1G_14023,SS1G_14024,SS1G_14029,SS1G_14039,SS1G_14040,SS1G_14053,SS1G_14057,SS1G_14058,SS1G_14068,SS1G_14073,SS1G_14074,SS1G_14075,SS1G_14099,SS1G_14108,SS1G_14112,SS1G_14116,SS1G_14124,SS1G_14138,SS1G_14154,SS1G_14173,SS1G_14187,SS1G_14188,SS1G_14194,SS1G_14199,SS1G_14204,SS1G_14205,SS1G_14208,SS1G_14216,SS1G_14225,SS1G_14228,SS1G_14256,SS1G_14257,SS1G_14260,SS1G_14261,SS1G_14262,SS1G_14263,SS1G_14277,SS1G_14280,SS1G_14282,SS1G_14283,SS1G_14284,SS1G_14306,SS1G_14322,SS1G_14328,SS1G_14329,SS1G_14338,SS1G_14339,SS1G_14344,SS1G_14350,SS1G_14355,SS1G_14365,SS1G_14381,SS1G_14385,SS1G_14389,SS1G_14403,SS1G_14405,SS1G_14409,SS1G_14414,SS1G_14416,SS1G_14425,SS1G_14436,SS1G_14444,SS1G_14448,SS1G_14454,SS1G_14455,SS1G_14456,SS1G_14475,SS1G_14476,SS1G_20001,SS1G_20004,SS1G_20005,SS1G_20006,SS1G_20009,SS1G_20010,SS1G_20016,SS1G_20019,SS1G_20024,SS1G_20026,SS1G_20027,SS1G_20028,SS1G_20032,SS1G_20033,SS1G_20037,SS1G_20039,SS1G_20043,SS1G_20044,SS1G_20045	SS1G_00005,SS1G_00010,SS1G_00016,SS1G_00019,SS1G_00020,SS1G_00023,SS1G_00024,SS1G_00026,SS1G_00027,SS1G_00037,SS1G_00044,SS1G_00049,SS1G_00052,SS1G_00053,SS1G_00063,SS1G_00066,SS1G_00067,SS1G_00071,SS1G_00088,SS1G_00090,SS1G_00098,SS1G_00103,SS1G_00106,SS1G_00107,SS1G_00108,SS1G_00114,SS1G_00138,SS1G_00145,SS1G_00152,SS1G_00169,SS1G_00171,SS1G_00183,SS1G_00185,SS1G_00186,SS1G_00191,SS1G_00192,SS1G_00195,SS1G_00196,SS1G_00199,SS1G_00201,SS1G_00202,SS1G_00204,SS1G_00209,SS1G_00210,SS1G_00211,SS1G_00212,SS1G_00213,SS1G_00220,SS1G_00234,SS1G_00236,SS1G_00266,SS1G_00282,SS1G_00290,SS1G_00301,SS1G_00304,SS1G_00311,SS1G_00312,SS1G_00317,SS1G_00327,SS1G_00330,SS1G_00342,SS1G_00351,SS1G_00363,SS1G_00372,SS1G_00398,SS1G_00426,SS1G_00428,SS1G_00429,SS1G_00430,SS1G_00431,SS1G_00432,SS1G_00433,SS1G_00436,SS1G_00439,SS1G_00452,SS1G_00464,SS1G_00478,SS1G_00479,SS1G_00490,SS1G_00494,SS1G_00502,SS1G_00520,SS1G_00522,SS1G_00528,SS1G_00535,SS1G_00542,SS1G_00544,SS1G_00547,SS1G_00549,SS1G_00552,SS1G_00560,SS1G_00565,SS1G_00566,SS1G_00568,SS1G_00569,SS1G_00580,SS1G_00583,SS1G_00589,SS1G_00593,SS1G_00595,SS1G_00597,SS1G_00598,SS1G_00608,SS1G_00619,SS1G_00621,SS1G_00625,SS1G_00627,SS1G_00630,SS1G_00637,SS1G_00638,SS1G_00644,SS1G_00665,SS1G_00669,SS1G_00673,SS1G_00678,SS1G_00679,SS1G_00687,SS1G_00692,SS1G_00695,SS1G_00700,SS1G_00718,SS1G_00727,SS1G_00732,SS1G_00742,SS1G_00789,SS1G_00795,SS1G_00796,SS1G_00802,SS1G_00808,SS1G_00810,SS1G_00814,SS1G_00820,SS1G_00825,SS1G_00827,SS1G_00840,SS1G_00845,SS1G_00846,SS1G_00860,SS1G_00861,SS1G_00862,SS1G_00880,SS1G_00885,SS1G_00896,SS1G_00897,SS1G_00900,SS1G_00902,SS1G_00908,SS1G_00910,SS1G_00911,SS1G_00912,SS1G_00925,SS1G_00934,SS1G_00939,SS1G_00947,SS1G_00951,SS1G_00966,SS1G_00969,SS1G_00970,SS1G_00972,SS1G_00975,SS1G_00976,SS1G_00983,SS1G_00987,SS1G_00989,SS1G_00998,SS1G_00999,SS1G_01022,SS1G_01026,SS1G_01039,SS1G_01045,SS1G_01048,SS1G_01052,SS1G_01053,SS1G_01056,SS1G_01061,SS1G_01063,SS1G_01064,SS1G_01065,SS1G_01070,SS1G_01074,SS1G_01092,SS1G_01093,SS1G_01103,SS1G_01104,SS1G_01106,SS1G_01111,SS1G_01112,SS1G_01115,SS1G_01121,SS1G_01135,SS1G_01136,SS1G_01144,SS1G_01151,SS1G_01154,SS1G_01157,SS1G_01159,SS1G_01160,SS1G_01169,SS1G_01185,SS1G_01190,SS1G_01192,SS1G_01195,SS1G_01198,SS1G_01199,SS1G_01234,SS1G_01263,SS1G_01266,SS1G_01268,SS1G_01272,SS1G_01275,SS1G_01278,SS1G_01289,SS1G_01294,SS1G_01296,SS1G_01315,SS1G_01317,SS1G_01326,SS1G_01338,SS1G_01339,SS1G_01347,SS1G_01348,SS1G_01351,SS1G_01353,SS1G_01366,SS1G_01371,SS1G_01372,SS1G_01394,SS1G_01396,SS1G_01397,SS1G_01401,SS1G_01405,SS1G_01407,SS1G_01408,SS1G_01423,SS1G_01429,SS1G_01433,SS1G_01435,SS1G_01437,SS1G_01461,SS1G_01464,SS1G_01477,SS1G_01524,SS1G_01525,SS1G_01540,SS1G_01544,SS1G_01548,SS1G_01549,SS1G_01552,SS1G_01553,SS1G_01560,SS1G_01562,SS1G_01564,SS1G_01566,SS1G_01580,SS1G_01581,SS1G_01584,SS1G_01589,SS1G_01593,SS1G_01597,SS1G_01598,SS1G_01599,SS1G_01602,SS1G_01606,SS1G_01608,SS1G_01610,SS1G_01614,SS1G_01621,SS1G_01624,SS1G_01625,SS1G_01626,SS1G_01631,SS1G_01637,SS1G_01641,SS1G_01642,SS1G_01643,SS1G_01646,SS1G_01656,SS1G_01661,SS1G_01664,SS1G_01678,SS1G_01679,SS1G_01682,SS1G_01692,SS1G_01694,SS1G_01698,SS1G_01699,SS1G_01708,SS1G_01711,SS1G_01719,SS1G_01725,SS1G_01731,SS1G_01741,SS1G_01762,SS1G_01767,SS1G_01768,SS1G_01769,SS1G_01772,SS1G_01816,SS1G_01818,SS1G_01821,SS1G_01822,SS1G_01827,SS1G_01831,SS1G_01836,SS1G_01843,SS1G_01847,SS1G_01854,SS1G_01855,SS1G_01856,SS1G_01861,SS1G_01866,SS1G_01868,SS1G_01872,SS1G_01873,SS1G_01874,SS1G_01875,SS1G_01900,SS1G_01903,SS1G_01906,SS1G_01919,SS1G_01930,SS1G_01932,SS1G_01944,SS1G_01951,SS1G_01960,SS1G_01978,SS1G_01982,SS1G_01984,SS1G_01988,SS1G_02002,SS1G_02017,SS1G_02018,SS1G_02035,SS1G_02048,SS1G_02052,SS1G_02056,SS1G_02090,SS1G_02092,SS1G_02097,SS1G_02099,SS1G_02102,SS1G_02111,SS1G_02121,SS1G_02163,SS1G_02165,SS1G_02173,SS1G_02181,SS1G_02191,SS1G_02195,SS1G_02199,SS1G_02200,SS1G_02201,SS1G_02206,SS1G_02217,SS1G_02223,SS1G_02226,SS1G_02230,SS1G_02231,SS1G_02233,SS1G_02235,SS1G_02240,SS1G_02266,SS1G_02271,SS1G_02276,SS1G_02284,SS1G_02288,SS1G_02293,SS1G_02328,SS1G_02351,SS1G_02372,SS1G_02373,SS1G_02376,SS1G_02378,SS1G_02386,SS1G_02387,SS1G_02390,SS1G_02398,SS1G_02408,SS1G_02409,SS1G_02435,SS1G_02440,SS1G_02450,SS1G_02467,SS1G_02468,SS1G_02471,SS1G_02473,SS1G_02480,SS1G_02508,SS1G_02525,SS1G_02527,SS1G_02532,SS1G_02533,SS1G_02537,SS1G_02547,SS1G_02549,SS1G_02554,SS1G_02555,SS1G_02556,SS1G_02581,SS1G_02593,SS1G_02594,SS1G_02608,SS1G_02611,SS1G_02629,SS1G_02637,SS1G_02652,SS1G_02655,SS1G_02658,SS1G_02670,SS1G_02716,SS1G_02717,SS1G_02758,SS1G_02765,SS1G_02768,SS1G_02769,SS1G_02779,SS1G_02791,SS1G_02803,SS1G_02807,SS1G_02855,SS1G_02882,SS1G_02886,SS1G_02887,SS1G_02888,SS1G_02894,SS1G_02896,SS1G_02902,SS1G_02903,SS1G_02907,SS1G_02923,SS1G_02930,SS1G_02937,SS1G_02943,SS1G_02954,SS1G_02958,SS1G_02959,SS1G_02967,SS1G_02970,SS1G_02971,SS1G_02974,SS1G_02977,SS1G_02978,SS1G_02979,SS1G_02985,SS1G_02992,SS1G_02996,SS1G_02998,SS1G_03005,SS1G_03008,SS1G_03009,SS1G_03010,SS1G_03015,SS1G_03019,SS1G_03024,SS1G_03039,SS1G_03060,SS1G_03070,SS1G_03075,SS1G_03082,SS1G_03092,SS1G_03093,SS1G_03094,SS1G_03095,SS1G_03098,SS1G_03104,SS1G_03106,SS1G_03108,SS1G_03118,SS1G_03122,SS1G_03127,SS1G_03128,SS1G_03129,SS1G_03152,SS1G_03157,SS1G_03158,SS1G_03160,SS1G_03171,SS1G_03177,SS1G_03178,SS1G_03179,SS1G_03190,SS1G_03195,SS1G_03202,SS1G_03204,SS1G_03209,SS1G_03210,SS1G_03212,SS1G_03215,SS1G_03224,SS1G_03225,SS1G_03226,SS1G_03236,SS1G_03248,SS1G_03249,SS1G_03253,SS1G_03254,SS1G_03256,SS1G_03277,SS1G_03279,SS1G_03280,SS1G_03297,SS1G_03301,SS1G_03306,SS1G_03308,SS1G_03309,SS1G_03311,SS1G_03313,SS1G_03314,SS1G_03315,SS1G_03318,SS1G_03339,SS1G_03340,SS1G_03348,SS1G_03351,SS1G_03362,SS1G_03376,SS1G_03418,SS1G_03445,SS1G_03454,SS1G_03455,SS1G_03473,SS1G_03474,SS1G_03477,SS1G_03493,SS1G_03527,SS1G_03552,SS1G_03556,SS1G_03558,SS1G_03561,SS1G_03564,SS1G_03582,SS1G_03584,SS1G_03587,SS1G_03588,SS1G_03605,SS1G_03620,SS1G_03645,SS1G_03649,SS1G_03650,SS1G_03676,SS1G_03680,SS1G_03684,SS1G_03689,SS1G_03696,SS1G_03700,SS1G_03706,SS1G_03716,SS1G_03718,SS1G_03719,SS1G_03728,SS1G_03730,SS1G_03732,SS1G_03735,SS1G_03743,SS1G_03753,SS1G_03766,SS1G_03767,SS1G_03780,SS1G_03784,SS1G_03787,SS1G_03789,SS1G_03799,SS1G_03801,SS1G_03815,SS1G_03817,SS1G_03818,SS1G_03819,SS1G_03827,SS1G_03828,SS1G_03855,SS1G_03871,SS1G_03872,SS1G_03873,SS1G_03893,SS1G_03898,SS1G_03904,SS1G_03921,SS1G_03925,SS1G_03926,SS1G_03932,SS1G_03939,SS1G_03947,SS1G_03951,SS1G_03952,SS1G_03958,SS1G_03964,SS1G_03975,SS1G_03976,SS1G_03978,SS1G_03992,SS1G_03999,SS1G_04008,SS1G_04012,SS1G_04013,SS1G_04016,SS1G_04018,SS1G_04019,SS1G_04020,SS1G_04025,SS1G_04027,SS1G_04031,SS1G_04045,SS1G_04050,SS1G_04056,SS1G_04057,SS1G_04061,SS1G_04067,SS1G_04105,SS1G_04138,SS1G_04139,SS1G_04140,SS1G_04148,SS1G_04152,SS1G_04153,SS1G_04154,SS1G_04160,SS1G_04161,SS1G_04162,SS1G_04164,SS1G_04204,SS1G_04205,SS1G_04217,SS1G_04218,SS1G_04221,SS1G_04234,SS1G_04235,SS1G_04242,SS1G_04285,SS1G_04290,SS1G_04291,SS1G_04298,SS1G_04299,SS1G_04314,SS1G_04317,SS1G_04326,SS1G_04332,SS1G_04335,SS1G_04344,SS1G_04347,SS1G_04356,SS1G_04368,SS1G_04380,SS1G_04381,SS1G_04384,SS1G_04388,SS1G_04409,SS1G_04414,SS1G_04415,SS1G_04416,SS1G_04420,SS1G_04432,SS1G_04434,SS1G_04436,SS1G_04446,SS1G_04450,SS1G_04452,SS1G_04454,SS1G_04455,SS1G_04456,SS1G_04459,SS1G_04466,SS1G_04468,SS1G_04501,SS1G_04510,SS1G_04511,SS1G_04516,SS1G_04518,SS1G_04524,SS1G_04525,SS1G_04532,SS1G_04536,SS1G_04537,SS1G_04553,SS1G_04572,SS1G_04574,SS1G_04585,SS1G_04596,SS1G_04609,SS1G_04614,SS1G_04617,SS1G_04621,SS1G_04622,SS1G_04630,SS1G_04635,SS1G_04651,SS1G_04652,SS1G_04677,SS1G_04681,SS1G_04685,SS1G_04687,SS1G_04697,SS1G_04698,SS1G_04704,SS1G_04706,SS1G_04707,SS1G_04708,SS1G_04716,SS1G_04722,SS1G_04733,SS1G_04735,SS1G_04743,SS1G_04765,SS1G_04767,SS1G_04770,SS1G_04775,SS1G_04782,SS1G_04799,SS1G_04806,SS1G_04808,SS1G_04810,SS1G_04821,SS1G_04823,SS1G_04824,SS1G_04841,SS1G_04853,SS1G_04854,SS1G_04855,SS1G_04860,SS1G_04889,SS1G_04892,SS1G_04899,SS1G_04900,SS1G_04907,SS1G_04924,SS1G_04926,SS1G_04931,SS1G_04966,SS1G_04978,SS1G_04983,SS1G_04989,SS1G_04996,SS1G_05008,SS1G_05011,SS1G_05018,SS1G_05035,SS1G_05038,SS1G_05040,SS1G_05052,SS1G_05058,SS1G_05090,SS1G_05098,SS1G_05099,SS1G_05100,SS1G_05101,SS1G_05107,SS1G_05114,SS1G_05127,SS1G_05147,SS1G_05148,SS1G_05158,SS1G_05159,SS1G_05176,SS1G_05177,SS1G_05178,SS1G_05217,SS1G_05218,SS1G_05225,SS1G_05236,SS1G_05238,SS1G_05243,SS1G_05254,SS1G_05270,SS1G_05283,SS1G_05284,SS1G_05285,SS1G_05288,SS1G_05297,SS1G_05323,SS1G_05324,SS1G_05331,SS1G_05341,SS1G_05343,SS1G_05346,SS1G_05354,SS1G_05355,SS1G_05358,SS1G_05365,SS1G_05383,SS1G_05386,SS1G_05399,SS1G_05403,SS1G_05417,SS1G_05418,SS1G_05440,SS1G_05445,SS1G_05448,SS1G_05467,SS1G_05474,SS1G_05495,SS1G_05502,SS1G_05513,SS1G_05525,SS1G_05542,SS1G_05554,SS1G_05555,SS1G_05579,SS1G_05583,SS1G_05588,SS1G_05598,SS1G_05603,SS1G_05629,SS1G_05630,SS1G_05632,SS1G_05641,SS1G_05642,SS1G_05643,SS1G_05644,SS1G_05645,SS1G_05647,SS1G_05650,SS1G_05655,SS1G_05659,SS1G_05661,SS1G_05672,SS1G_05687,SS1G_05691,SS1G_05699,SS1G_05700,SS1G_05701,SS1G_05714,SS1G_05722,SS1G_05727,SS1G_05729,SS1G_05734,SS1G_05735,SS1G_05736,SS1G_05744,SS1G_05759,SS1G_05781,SS1G_05796,SS1G_05797,SS1G_05801,SS1G_05802,SS1G_05805,SS1G_05817,SS1G_05822,SS1G_05823,SS1G_05824,SS1G_05835,SS1G_05838,SS1G_05855,SS1G_05865,SS1G_05866,SS1G_05874,SS1G_05875,SS1G_05893,SS1G_05898,SS1G_05902,SS1G_05905,SS1G_05906,SS1G_05910,SS1G_05926,SS1G_05927,SS1G_05932,SS1G_05934,SS1G_05935,SS1G_05963,SS1G_05982,SS1G_05987,SS1G_05990,SS1G_06010,SS1G_06012,SS1G_06014,SS1G_06015,SS1G_06017,SS1G_06018,SS1G_06024,SS1G_06027,SS1G_06029,SS1G_06050,SS1G_06051,SS1G_06065,SS1G_06066,SS1G_06074,SS1G_06079,SS1G_06081,SS1G_06094,SS1G_06102,SS1G_06107,SS1G_06108,SS1G_06110,SS1G_06113,SS1G_06114,SS1G_06124,SS1G_06130,SS1G_06139,SS1G_06140,SS1G_06141,SS1G_06149,SS1G_06172,SS1G_06173,SS1G_06189,SS1G_06193,SS1G_06194,SS1G_06202,SS1G_06212,SS1G_06217,SS1G_06218,SS1G_06246,SS1G_06257,SS1G_06269,SS1G_06284,SS1G_06298,SS1G_06312,SS1G_06313,SS1G_06347,SS1G_06348,SS1G_06349,SS1G_06422,SS1G_06425,SS1G_06434,SS1G_06435,SS1G_06444,SS1G_06449,SS1G_06475,SS1G_06485,SS1G_06488,SS1G_06491,SS1G_06493,SS1G_06500,SS1G_06542,SS1G_06550,SS1G_06561,SS1G_06566,SS1G_06567,SS1G_06568,SS1G_06569,SS1G_06571,SS1G_06584,SS1G_06591,SS1G_06601,SS1G_06604,SS1G_06616,SS1G_06617,SS1G_06630,SS1G_06645,SS1G_06650,SS1G_06656,SS1G_06660,SS1G_06668,SS1G_06674,SS1G_06678,SS1G_06687,SS1G_06695,SS1G_06698,SS1G_06710,SS1G_06724,SS1G_06729,SS1G_06730,SS1G_06731,SS1G_06732,SS1G_06737,SS1G_06738,SS1G_06748,SS1G_06750,SS1G_06752,SS1G_06753,SS1G_06756,SS1G_06759,SS1G_06778,SS1G_06782,SS1G_06783,SS1G_06784,SS1G_06785,SS1G_06790,SS1G_06796,SS1G_06797,SS1G_06806,SS1G_06807,SS1G_06818,SS1G_06835,SS1G_06851,SS1G_06852,SS1G_06854,SS1G_06865,SS1G_06883,SS1G_06885,SS1G_06893,SS1G_06907,SS1G_06908,SS1G_06910,SS1G_06915,SS1G_06936,SS1G_06943,SS1G_06945,SS1G_06950,SS1G_06967,SS1G_06969,SS1G_06970,SS1G_06981,SS1G_06986,SS1G_06993,SS1G_06998,SS1G_06999,SS1G_07002,SS1G_07003,SS1G_07008,SS1G_07017,SS1G_07033,SS1G_07043,SS1G_07048,SS1G_07049,SS1G_07055,SS1G_07066,SS1G_07089,SS1G_07090,SS1G_07119,SS1G_07122,SS1G_07125,SS1G_07128,SS1G_07130,SS1G_07131,SS1G_07164,SS1G_07187,SS1G_07188,SS1G_07189,SS1G_07196,SS1G_07202,SS1G_07203,SS1G_07216,SS1G_07219,SS1G_07226,SS1G_07245,SS1G_07246,SS1G_07288,SS1G_07306,SS1G_07307,SS1G_07313,SS1G_07319,SS1G_07320,SS1G_07321,SS1G_07325,SS1G_07330,SS1G_07334,SS1G_07340,SS1G_07342,SS1G_07346,SS1G_07355,SS1G_07363,SS1G_07371,SS1G_07372,SS1G_07386,SS1G_07406,SS1G_07413,SS1G_07417,SS1G_07426,SS1G_07433,SS1G_07434,SS1G_07449,SS1G_07453,SS1G_07467,SS1G_07470,SS1G_07482,SS1G_07492,SS1G_07495,SS1G_07499,SS1G_07508,SS1G_07509,SS1G_07523,SS1G_07524,SS1G_07525,SS1G_07527,SS1G_07545,SS1G_07556,SS1G_07557,SS1G_07558,SS1G_07560,SS1G_07582,SS1G_07584,SS1G_07590,SS1G_07592,SS1G_07594,SS1G_07596,SS1G_07601,SS1G_07603,SS1G_07614,SS1G_07615,SS1G_07616,SS1G_07619,SS1G_07626,SS1G_07640,SS1G_07654,SS1G_07672,SS1G_07673,SS1G_07676,SS1G_07677,SS1G_07693,SS1G_07694,SS1G_07698,SS1G_07702,SS1G_07703,SS1G_07712,SS1G_07718,SS1G_07720,SS1G_07728,SS1G_07729,SS1G_07730,SS1G_07733,SS1G_07736,SS1G_07740,SS1G_07742,SS1G_07744,SS1G_07751,SS1G_07755,SS1G_07759,SS1G_07768,SS1G_07770,SS1G_07778,SS1G_07788,SS1G_07789,SS1G_07793,SS1G_07796,SS1G_07824,SS1G_07828,SS1G_07841,SS1G_07848,SS1G_07849,SS1G_07852,SS1G_07857,SS1G_07859,SS1G_07860,SS1G_07864,SS1G_07866,SS1G_07868,SS1G_07871,SS1G_07872,SS1G_07873,SS1G_07877,SS1G_07878,SS1G_07883,SS1G_07886,SS1G_07887,SS1G_07893,SS1G_07914,SS1G_07919,SS1G_07920,SS1G_07923,SS1G_07925,SS1G_07935,SS1G_07954,SS1G_07955,SS1G_07956,SS1G_07965,SS1G_07969,SS1G_07971,SS1G_07978,SS1G_07980,SS1G_07981,SS1G_08048,SS1G_08077,SS1G_08084,SS1G_08092,SS1G_08117,SS1G_08139,SS1G_08141,SS1G_08145,SS1G_08156,SS1G_08165,SS1G_08166,SS1G_08167,SS1G_08171,SS1G_08172,SS1G_08173,SS1G_08183,SS1G_08193,SS1G_08209,SS1G_08220,SS1G_08244,SS1G_08247,SS1G_08251,SS1G_08257,SS1G_08273,SS1G_08275,SS1G_08277,SS1G_08284,SS1G_08287,SS1G_08295,SS1G_08297,SS1G_08299,SS1G_08322,SS1G_08323,SS1G_08324,SS1G_08335,SS1G_08344,SS1G_08351,SS1G_08355,SS1G_08367,SS1G_08370,SS1G_08380,SS1G_08388,SS1G_08390,SS1G_08419,SS1G_08420,SS1G_08428,SS1G_08431,SS1G_08439,SS1G_08441,SS1G_08449,SS1G_08454,SS1G_08463,SS1G_08469,SS1G_08471,SS1G_08475,SS1G_08479,SS1G_08480,SS1G_08481,SS1G_08486,SS1G_08487,SS1G_08491,SS1G_08492,SS1G_08494,SS1G_08495,SS1G_08496,SS1G_08504,SS1G_08505,SS1G_08507,SS1G_08508,SS1G_08509,SS1G_08512,SS1G_08519,SS1G_08523,SS1G_08525,SS1G_08533,SS1G_08568,SS1G_08570,SS1G_08575,SS1G_08579,SS1G_08580,SS1G_08581,SS1G_08586,SS1G_08602,SS1G_08606,SS1G_08607,SS1G_08608,SS1G_08611,SS1G_08612,SS1G_08623,SS1G_08625,SS1G_08630,SS1G_08631,SS1G_08646,SS1G_08647,SS1G_08652,SS1G_08664,SS1G_08699,SS1G_08701,SS1G_08733,SS1G_08742,SS1G_08743,SS1G_08744,SS1G_08752,SS1G_08753,SS1G_08759,SS1G_08760,SS1G_08767,SS1G_08778,SS1G_08782,SS1G_08784,SS1G_08798,SS1G_08808,SS1G_08815,SS1G_08824,SS1G_08825,SS1G_08827,SS1G_08832,SS1G_08841,SS1G_08842,SS1G_08848,SS1G_08852,SS1G_08872,SS1G_08880,SS1G_08914,SS1G_08915,SS1G_08927,SS1G_08934,SS1G_08935,SS1G_08937,SS1G_08938,SS1G_08945,SS1G_08947,SS1G_08975,SS1G_08976,SS1G_08978,SS1G_09007,SS1G_09008,SS1G_09026,SS1G_09034,SS1G_09035,SS1G_09058,SS1G_09062,SS1G_09074,SS1G_09077,SS1G_09079,SS1G_09088,SS1G_09093,SS1G_09114,SS1G_09125,SS1G_09132,SS1G_09141,SS1G_09154,SS1G_09179,SS1G_09184,SS1G_09190,SS1G_09228,SS1G_09252,SS1G_09255,SS1G_09262,SS1G_09279,SS1G_09304,SS1G_09338,SS1G_09368,SS1G_09377,SS1G_09389,SS1G_09390,SS1G_09392,SS1G_09394,SS1G_09403,SS1G_09411,SS1G_09415,SS1G_09417,SS1G_09423,SS1G_09429,SS1G_09432,SS1G_09439,SS1G_09443,SS1G_09444,SS1G_09461,SS1G_09467,SS1G_09468,SS1G_09486,SS1G_09488,SS1G_09506,SS1G_09511,SS1G_09535,SS1G_09555,SS1G_09567,SS1G_09568,SS1G_09569,SS1G_09570,SS1G_09583,SS1G_09586,SS1G_09594,SS1G_09602,SS1G_09603,SS1G_09604,SS1G_09605,SS1G_09606,SS1G_09608,SS1G_09609,SS1G_09611,SS1G_09612,SS1G_09615,SS1G_09626,SS1G_09629,SS1G_09661,SS1G_09663,SS1G_09664,SS1G_09669,SS1G_09677,SS1G_09678,SS1G_09680,SS1G_09681,SS1G_09686,SS1G_09687,SS1G_09695,SS1G_09697,SS1G_09707,SS1G_09711,SS1G_09718,SS1G_09727,SS1G_09737,SS1G_09744,SS1G_09748,SS1G_09753,SS1G_09762,SS1G_09763,SS1G_09765,SS1G_09769,SS1G_09776,SS1G_09783,SS1G_09784,SS1G_09785,SS1G_09822,SS1G_09823,SS1G_09829,SS1G_09865,SS1G_09867,SS1G_09877,SS1G_09878,SS1G_09885,SS1G_09888,SS1G_09894,SS1G_09907,SS1G_09908,SS1G_09927,SS1G_09934,SS1G_09946,SS1G_09958,SS1G_09960,SS1G_09962,SS1G_09963,SS1G_09965,SS1G_09980,SS1G_09987,SS1G_10000,SS1G_10002,SS1G_10007,SS1G_10008,SS1G_10012,SS1G_10016,SS1G_10018,SS1G_10020,SS1G_10041,SS1G_10044,SS1G_10046,SS1G_10047,SS1G_10049,SS1G_10068,SS1G_10075,SS1G_10076,SS1G_10087,SS1G_10144,SS1G_10150,SS1G_10151,SS1G_10159,SS1G_10169,SS1G_10171,SS1G_10199,SS1G_10204,SS1G_10207,SS1G_10208,SS1G_10210,SS1G_10212,SS1G_10218,SS1G_10220,SS1G_10238,SS1G_10239,SS1G_10240,SS1G_10246,SS1G_10252,SS1G_10254,SS1G_10263,SS1G_10268,SS1G_10275,SS1G_10281,SS1G_10287,SS1G_10291,SS1G_10292,SS1G_10304,SS1G_10314,SS1G_10315,SS1G_10330,SS1G_10333,SS1G_10336,SS1G_10338,SS1G_10342,SS1G_10343,SS1G_10377,SS1G_10384,SS1G_10386,SS1G_10394,SS1G_10403,SS1G_10405,SS1G_10411,SS1G_10419,SS1G_10420,SS1G_10426,SS1G_10461,SS1G_10465,SS1G_10466,SS1G_10475,SS1G_10477,SS1G_10487,SS1G_10490,SS1G_10493,SS1G_10500,SS1G_10512,SS1G_10513,SS1G_10519,SS1G_10520,SS1G_10521,SS1G_10525,SS1G_10526,SS1G_10529,SS1G_10535,SS1G_10538,SS1G_10539,SS1G_10540,SS1G_10541,SS1G_10545,SS1G_10548,SS1G_10552,SS1G_10553,SS1G_10555,SS1G_10556,SS1G_10557,SS1G_10570,SS1G_10575,SS1G_10576,SS1G_10577,SS1G_10584,SS1G_10585,SS1G_10586,SS1G_10587,SS1G_10594,SS1G_10601,SS1G_10617,SS1G_10620,SS1G_10621,SS1G_10626,SS1G_10627,SS1G_10630,SS1G_10635,SS1G_10637,SS1G_10638,SS1G_10640,SS1G_10642,SS1G_10644,SS1G_10649,SS1G_10651,SS1G_10662,SS1G_10663,SS1G_10675,SS1G_10706,SS1G_10708,SS1G_10712,SS1G_10721,SS1G_10724,SS1G_10732,SS1G_10739,SS1G_10747,SS1G_10753,SS1G_10769,SS1G_10772,SS1G_10775,SS1G_10776,SS1G_10790,SS1G_10792,SS1G_10795,SS1G_10797,SS1G_10804,SS1G_10814,SS1G_10815,SS1G_10817,SS1G_10819,SS1G_10821,SS1G_10829,SS1G_10830,SS1G_10831,SS1G_10834,SS1G_10870,SS1G_10876,SS1G_10881,SS1G_10890,SS1G_10895,SS1G_10900,SS1G_10919,SS1G_10939,SS1G_10943,SS1G_10946,SS1G_10952,SS1G_10957,SS1G_10959,SS1G_10960,SS1G_10967,SS1G_10974,SS1G_10980,SS1G_10981,SS1G_11007,SS1G_11008,SS1G_11012,SS1G_11018,SS1G_11024,SS1G_11025,SS1G_11031,SS1G_11035,SS1G_11036,SS1G_11039,SS1G_11040,SS1G_11046,SS1G_11047,SS1G_11048,SS1G_11049,SS1G_11050,SS1G_11051,SS1G_11067,SS1G_11081,SS1G_11106,SS1G_11113,SS1G_11129,SS1G_11130,SS1G_11137,SS1G_11138,SS1G_11139,SS1G_11149,SS1G_11174,SS1G_11199,SS1G_11216,SS1G_11227,SS1G_11243,SS1G_11246,SS1G_11248,SS1G_11251,SS1G_11256,SS1G_11262,SS1G_11263,SS1G_11264,SS1G_11273,SS1G_11284,SS1G_11299,SS1G_11309,SS1G_11311,SS1G_11324,SS1G_11331,SS1G_11332,SS1G_11333,SS1G_11336,SS1G_11338,SS1G_11343,SS1G_11345,SS1G_11348,SS1G_11359,SS1G_11361,SS1G_11362,SS1G_11388,SS1G_11392,SS1G_11393,SS1G_11409,SS1G_11420,SS1G_11421,SS1G_11425,SS1G_11429,SS1G_11434,SS1G_11435,SS1G_11436,SS1G_11437,SS1G_11441,SS1G_11444,SS1G_11454,SS1G_11455,SS1G_11456,SS1G_11476,SS1G_11481,SS1G_11504,SS1G_11533,SS1G_11556,SS1G_11559,SS1G_11564,SS1G_11569,SS1G_11574,SS1G_11593,SS1G_11604,SS1G_11606,SS1G_11615,SS1G_11629,SS1G_11635,SS1G_11636,SS1G_11639,SS1G_11645,SS1G_11651,SS1G_11653,SS1G_11654,SS1G_11658,SS1G_11676,SS1G_11690,SS1G_11702,SS1G_11716,SS1G_11720,SS1G_11721,SS1G_11736,SS1G_11738,SS1G_11739,SS1G_11759,SS1G_11761,SS1G_11780,SS1G_11781,SS1G_11797,SS1G_11798,SS1G_11799,SS1G_11803,SS1G_11809,SS1G_11812,SS1G_11814,SS1G_11818,SS1G_11819,SS1G_11820,SS1G_11824,SS1G_11825,SS1G_11828,SS1G_11833,SS1G_11834,SS1G_11837,SS1G_11843,SS1G_11844,SS1G_11848,SS1G_11850,SS1G_11851,SS1G_11856,SS1G_11864,SS1G_11866,SS1G_11874,SS1G_11877,SS1G_11882,SS1G_11884,SS1G_11898,SS1G_11899,SS1G_11918,SS1G_11920,SS1G_11926,SS1G_11932,SS1G_11933,SS1G_11940,SS1G_11941,SS1G_11942,SS1G_11951,SS1G_11986,SS1G_12001,SS1G_12015,SS1G_12021,SS1G_12022,SS1G_12025,SS1G_12029,SS1G_12031,SS1G_12042,SS1G_12043,SS1G_12053,SS1G_12077,SS1G_12078,SS1G_12079,SS1G_12081,SS1G_12090,SS1G_12092,SS1G_12105,SS1G_12129,SS1G_12147,SS1G_12151,SS1G_12153,SS1G_12155,SS1G_12175,SS1G_12176,SS1G_12177,SS1G_12178,SS1G_12179,SS1G_12183,SS1G_12187,SS1G_12196,SS1G_12208,SS1G_12211,SS1G_12213,SS1G_12214,SS1G_12215,SS1G_12219,SS1G_12226,SS1G_12236,SS1G_12238,SS1G_12254,SS1G_12256,SS1G_12265,SS1G_12271,SS1G_12304,SS1G_12308,SS1G_12315,SS1G_12330,SS1G_12333,SS1G_12340,SS1G_12341,SS1G_12348,SS1G_12349,SS1G_12373,SS1G_12408,SS1G_12459,SS1G_12461,SS1G_12462,SS1G_12477,SS1G_12479,SS1G_12480,SS1G_12483,SS1G_12488,SS1G_12493,SS1G_12495,SS1G_12501,SS1G_12502,SS1G_12503,SS1G_12522,SS1G_12526,SS1G_12527,SS1G_12528,SS1G_12532,SS1G_12537,SS1G_12538,SS1G_12539,SS1G_12540,SS1G_12550,SS1G_12551,SS1G_12553,SS1G_12557,SS1G_12558,SS1G_12561,SS1G_12576,SS1G_12588,SS1G_12596,SS1G_12598,SS1G_12617,SS1G_12619,SS1G_12620,SS1G_12639,SS1G_12641,SS1G_12642,SS1G_12643,SS1G_12646,SS1G_12647,SS1G_12655,SS1G_12656,SS1G_12661,SS1G_12662,SS1G_12667,SS1G_12669,SS1G_12678,SS1G_12686,SS1G_12699,SS1G_12702,SS1G_12742,SS1G_12744,SS1G_12747,SS1G_12751,SS1G_12767,SS1G_12792,SS1G_12795,SS1G_12817,SS1G_12818,SS1G_12819,SS1G_12821,SS1G_12833,SS1G_12836,SS1G_12840,SS1G_12848,SS1G_12852,SS1G_12858,SS1G_12859,SS1G_12862,SS1G_12874,SS1G_12875,SS1G_12876,SS1G_12881,SS1G_12885,SS1G_12890,SS1G_12899,SS1G_12900,SS1G_12923,SS1G_12924,SS1G_12926,SS1G_12928,SS1G_12946,SS1G_12967,SS1G_12975,SS1G_12994,SS1G_13000,SS1G_13019,SS1G_13033,SS1G_13039,SS1G_13041,SS1G_13042,SS1G_13048,SS1G_13049,SS1G_13059,SS1G_13065,SS1G_13066,SS1G_13069,SS1G_13071,SS1G_13083,SS1G_13091,SS1G_13096,SS1G_13102,SS1G_13108,SS1G_13111,SS1G_13121,SS1G_13122,SS1G_13123,SS1G_13148,SS1G_13150,SS1G_13158,SS1G_13160,SS1G_13161,SS1G_13162,SS1G_13164,SS1G_13172,SS1G_13174,SS1G_13182,SS1G_13183,SS1G_13203,SS1G_13210,SS1G_13212,SS1G_13239,SS1G_13247,SS1G_13257,SS1G_13261,SS1G_13264,SS1G_13266,SS1G_13267,SS1G_13282,SS1G_13288,SS1G_13290,SS1G_13300,SS1G_13303,SS1G_13306,SS1G_13314,SS1G_13315,SS1G_13322,SS1G_13327,SS1G_13330,SS1G_13336,SS1G_13337,SS1G_13346,SS1G_13352,SS1G_13353,SS1G_13366,SS1G_13379,SS1G_13399,SS1G_13400,SS1G_13421,SS1G_13423,SS1G_13426,SS1G_13428,SS1G_13453,SS1G_13462,SS1G_13464,SS1G_13474,SS1G_13483,SS1G_13491,SS1G_13515,SS1G_13519,SS1G_13524,SS1G_13528,SS1G_13542,SS1G_13543,SS1G_13545,SS1G_13549,SS1G_13558,SS1G_13559,SS1G_13567,SS1G_13568,SS1G_13569,SS1G_13574,SS1G_13577,SS1G_13595,SS1G_13608,SS1G_13609,SS1G_13610,SS1G_13611,SS1G_13625,SS1G_13627,SS1G_13628,SS1G_13629,SS1G_13630,SS1G_13647,SS1G_13650,SS1G_13652,SS1G_13655,SS1G_13661,SS1G_13677,SS1G_13681,SS1G_13702,SS1G_13706,SS1G_13713,SS1G_13716,SS1G_13719,SS1G_13726,SS1G_13736,SS1G_13745,SS1G_13762,SS1G_13763,SS1G_13798,SS1G_13805,SS1G_13825,SS1G_13833,SS1G_13854,SS1G_13866,SS1G_13868,SS1G_13878,SS1G_13908,SS1G_13924,SS1G_13925,SS1G_13945,SS1G_13947,SS1G_13952,SS1G_13959,SS1G_13978,SS1G_13991,SS1G_13993,SS1G_13994,SS1G_14001,SS1G_14011,SS1G_14012,SS1G_14013,SS1G_14019,SS1G_14023,SS1G_14024,SS1G_14029,SS1G_14039,SS1G_14040,SS1G_14053,SS1G_14057,SS1G_14058,SS1G_14068,SS1G_14073,SS1G_14074,SS1G_14075,SS1G_14099,SS1G_14108,SS1G_14112,SS1G_14116,SS1G_14124,SS1G_14138,SS1G_14154,SS1G_14173,SS1G_14187,SS1G_14188,SS1G_14194,SS1G_14199,SS1G_14204,SS1G_14205,SS1G_14208,SS1G_14216,SS1G_14225,SS1G_14228,SS1G_14256,SS1G_14257,SS1G_14260,SS1G_14261,SS1G_14262,SS1G_14263,SS1G_14277,SS1G_14280,SS1G_14282,SS1G_14283,SS1G_14284,SS1G_14306,SS1G_14322,SS1G_14328,SS1G_14329,SS1G_14338,SS1G_14339,SS1G_14344,SS1G_14350,SS1G_14355,SS1G_14365,SS1G_14381,SS1G_14385,SS1G_14389,SS1G_14403,SS1G_14405,SS1G_14409,SS1G_14414,SS1G_14416,SS1G_14425,SS1G_14436,SS1G_14444,SS1G_14448,SS1G_14454,SS1G_14455,SS1G_14456,SS1G_14475,SS1G_14476,SS1G_20001,SS1G_20004,SS1G_20005,SS1G_20006,SS1G_20009,SS1G_20010,SS1G_20016,SS1G_20019,SS1G_20024,SS1G_20026,SS1G_20027,SS1G_20028,SS1G_20032,SS1G_20033,SS1G_20037,SS1G_20039,SS1G_20043,SS1G_20044,SS1G_20045
GO:0044424	intracellular part	cellular_component	2392/3129	3376/4664	1.05611622810007	0	0	2392	SS1G_00001,SS1G_00005,SS1G_00010,SS1G_00016,SS1G_00019,SS1G_00020,SS1G_00023,SS1G_00024,SS1G_00025,SS1G_00026,SS1G_00027,SS1G_00037,SS1G_00044,SS1G_00047,SS1G_00048,SS1G_00049,SS1G_00052,SS1G_00053,SS1G_00059,SS1G_00063,SS1G_00066,SS1G_00067,SS1G_00071,SS1G_00079,SS1G_00088,SS1G_00089,SS1G_00090,SS1G_00093,SS1G_00098,SS1G_00101,SS1G_00102,SS1G_00103,SS1G_00106,SS1G_00107,SS1G_00108,SS1G_00114,SS1G_00138,SS1G_00145,SS1G_00152,SS1G_00164,SS1G_00169,SS1G_00171,SS1G_00172,SS1G_00183,SS1G_00185,SS1G_00186,SS1G_00187,SS1G_00188,SS1G_00190,SS1G_00191,SS1G_00192,SS1G_00195,SS1G_00196,SS1G_00199,SS1G_00201,SS1G_00202,SS1G_00204,SS1G_00209,SS1G_00210,SS1G_00211,SS1G_00212,SS1G_00213,SS1G_00220,SS1G_00234,SS1G_00236,SS1G_00266,SS1G_00282,SS1G_00290,SS1G_00301,SS1G_00304,SS1G_00306,SS1G_00311,SS1G_00312,SS1G_00317,SS1G_00327,SS1G_00330,SS1G_00342,SS1G_00351,SS1G_00360,SS1G_00363,SS1G_00367,SS1G_00372,SS1G_00398,SS1G_00426,SS1G_00428,SS1G_00429,SS1G_00430,SS1G_00431,SS1G_00432,SS1G_00433,SS1G_00436,SS1G_00439,SS1G_00452,SS1G_00464,SS1G_00478,SS1G_00479,SS1G_00490,SS1G_00494,SS1G_00502,SS1G_00520,SS1G_00521,SS1G_00522,SS1G_00528,SS1G_00535,SS1G_00542,SS1G_00544,SS1G_00547,SS1G_00549,SS1G_00552,SS1G_00560,SS1G_00565,SS1G_00566,SS1G_00568,SS1G_00569,SS1G_00570,SS1G_00580,SS1G_00583,SS1G_00589,SS1G_00593,SS1G_00595,SS1G_00597,SS1G_00598,SS1G_00606,SS1G_00608,SS1G_00613,SS1G_00619,SS1G_00621,SS1G_00625,SS1G_00627,SS1G_00630,SS1G_00637,SS1G_00638,SS1G_00643,SS1G_00644,SS1G_00646,SS1G_00665,SS1G_00669,SS1G_00673,SS1G_00678,SS1G_00679,SS1G_00687,SS1G_00692,SS1G_00695,SS1G_00699,SS1G_00700,SS1G_00709,SS1G_00718,SS1G_00727,SS1G_00732,SS1G_00742,SS1G_00782,SS1G_00789,SS1G_00795,SS1G_00796,SS1G_00802,SS1G_00808,SS1G_00810,SS1G_00814,SS1G_00820,SS1G_00825,SS1G_00827,SS1G_00840,SS1G_00845,SS1G_00846,SS1G_00860,SS1G_00861,SS1G_00862,SS1G_00874,SS1G_00880,SS1G_00885,SS1G_00896,SS1G_00897,SS1G_00900,SS1G_00902,SS1G_00908,SS1G_00910,SS1G_00911,SS1G_00912,SS1G_00925,SS1G_00934,SS1G_00939,SS1G_00947,SS1G_00951,SS1G_00966,SS1G_00969,SS1G_00970,SS1G_00971,SS1G_00972,SS1G_00975,SS1G_00976,SS1G_00983,SS1G_00987,SS1G_00989,SS1G_00990,SS1G_00998,SS1G_00999,SS1G_01011,SS1G_01022,SS1G_01026,SS1G_01039,SS1G_01045,SS1G_01048,SS1G_01052,SS1G_01053,SS1G_01054,SS1G_01056,SS1G_01061,SS1G_01063,SS1G_01064,SS1G_01065,SS1G_01070,SS1G_01074,SS1G_01092,SS1G_01093,SS1G_01094,SS1G_01103,SS1G_01104,SS1G_01105,SS1G_01106,SS1G_01111,SS1G_01112,SS1G_01115,SS1G_01121,SS1G_01135,SS1G_01136,SS1G_01144,SS1G_01151,SS1G_01154,SS1G_01155,SS1G_01157,SS1G_01159,SS1G_01160,SS1G_01169,SS1G_01185,SS1G_01186,SS1G_01190,SS1G_01191,SS1G_01192,SS1G_01195,SS1G_01198,SS1G_01199,SS1G_01234,SS1G_01240,SS1G_01263,SS1G_01266,SS1G_01268,SS1G_01272,SS1G_01273,SS1G_01275,SS1G_01276,SS1G_01278,SS1G_01289,SS1G_01294,SS1G_01296,SS1G_01303,SS1G_01315,SS1G_01317,SS1G_01323,SS1G_01326,SS1G_01338,SS1G_01339,SS1G_01341,SS1G_01347,SS1G_01348,SS1G_01350,SS1G_01351,SS1G_01353,SS1G_01361,SS1G_01366,SS1G_01371,SS1G_01372,SS1G_01394,SS1G_01396,SS1G_01397,SS1G_01401,SS1G_01405,SS1G_01407,SS1G_01408,SS1G_01423,SS1G_01429,SS1G_01433,SS1G_01435,SS1G_01437,SS1G_01461,SS1G_01464,SS1G_01477,SS1G_01524,SS1G_01525,SS1G_01540,SS1G_01544,SS1G_01548,SS1G_01549,SS1G_01552,SS1G_01553,SS1G_01560,SS1G_01562,SS1G_01564,SS1G_01566,SS1G_01580,SS1G_01581,SS1G_01584,SS1G_01589,SS1G_01593,SS1G_01597,SS1G_01598,SS1G_01599,SS1G_01602,SS1G_01605,SS1G_01606,SS1G_01608,SS1G_01610,SS1G_01614,SS1G_01621,SS1G_01624,SS1G_01625,SS1G_01626,SS1G_01631,SS1G_01636,SS1G_01637,SS1G_01641,SS1G_01642,SS1G_01643,SS1G_01646,SS1G_01656,SS1G_01661,SS1G_01663,SS1G_01664,SS1G_01678,SS1G_01679,SS1G_01682,SS1G_01683,SS1G_01692,SS1G_01694,SS1G_01698,SS1G_01699,SS1G_01702,SS1G_01708,SS1G_01711,SS1G_01719,SS1G_01725,SS1G_01731,SS1G_01741,SS1G_01762,SS1G_01767,SS1G_01768,SS1G_01769,SS1G_01772,SS1G_01809,SS1G_01816,SS1G_01818,SS1G_01821,SS1G_01822,SS1G_01827,SS1G_01831,SS1G_01836,SS1G_01843,SS1G_01844,SS1G_01847,SS1G_01854,SS1G_01855,SS1G_01856,SS1G_01861,SS1G_01866,SS1G_01868,SS1G_01872,SS1G_01873,SS1G_01874,SS1G_01875,SS1G_01878,SS1G_01900,SS1G_01903,SS1G_01906,SS1G_01919,SS1G_01922,SS1G_01930,SS1G_01932,SS1G_01944,SS1G_01951,SS1G_01960,SS1G_01978,SS1G_01982,SS1G_01984,SS1G_01988,SS1G_02002,SS1G_02009,SS1G_02017,SS1G_02018,SS1G_02035,SS1G_02048,SS1G_02052,SS1G_02056,SS1G_02065,SS1G_02070,SS1G_02090,SS1G_02092,SS1G_02097,SS1G_02099,SS1G_02102,SS1G_02111,SS1G_02121,SS1G_02152,SS1G_02161,SS1G_02163,SS1G_02165,SS1G_02173,SS1G_02181,SS1G_02182,SS1G_02191,SS1G_02195,SS1G_02199,SS1G_02200,SS1G_02201,SS1G_02203,SS1G_02206,SS1G_02217,SS1G_02223,SS1G_02226,SS1G_02230,SS1G_02231,SS1G_02233,SS1G_02235,SS1G_02240,SS1G_02266,SS1G_02269,SS1G_02271,SS1G_02272,SS1G_02276,SS1G_02281,SS1G_02284,SS1G_02288,SS1G_02293,SS1G_02328,SS1G_02351,SS1G_02372,SS1G_02373,SS1G_02376,SS1G_02378,SS1G_02379,SS1G_02386,SS1G_02387,SS1G_02390,SS1G_02398,SS1G_02408,SS1G_02409,SS1G_02435,SS1G_02440,SS1G_02450,SS1G_02467,SS1G_02468,SS1G_02471,SS1G_02473,SS1G_02480,SS1G_02508,SS1G_02525,SS1G_02527,SS1G_02529,SS1G_02532,SS1G_02533,SS1G_02537,SS1G_02547,SS1G_02549,SS1G_02554,SS1G_02555,SS1G_02556,SS1G_02581,SS1G_02593,SS1G_02594,SS1G_02608,SS1G_02611,SS1G_02629,SS1G_02634,SS1G_02637,SS1G_02652,SS1G_02655,SS1G_02658,SS1G_02670,SS1G_02716,SS1G_02717,SS1G_02724,SS1G_02758,SS1G_02765,SS1G_02768,SS1G_02769,SS1G_02779,SS1G_02784,SS1G_02791,SS1G_02803,SS1G_02807,SS1G_02841,SS1G_02855,SS1G_02882,SS1G_02886,SS1G_02887,SS1G_02888,SS1G_02894,SS1G_02896,SS1G_02902,SS1G_02903,SS1G_02907,SS1G_02909,SS1G_02923,SS1G_02930,SS1G_02937,SS1G_02943,SS1G_02954,SS1G_02958,SS1G_02959,SS1G_02960,SS1G_02967,SS1G_02970,SS1G_02971,SS1G_02974,SS1G_02977,SS1G_02978,SS1G_02979,SS1G_02985,SS1G_02992,SS1G_02996,SS1G_02998,SS1G_03005,SS1G_03008,SS1G_03009,SS1G_03010,SS1G_03015,SS1G_03019,SS1G_03024,SS1G_03039,SS1G_03060,SS1G_03070,SS1G_03075,SS1G_03082,SS1G_03092,SS1G_03093,SS1G_03094,SS1G_03095,SS1G_03098,SS1G_03104,SS1G_03106,SS1G_03108,SS1G_03118,SS1G_03122,SS1G_03124,SS1G_03127,SS1G_03128,SS1G_03129,SS1G_03152,SS1G_03157,SS1G_03158,SS1G_03160,SS1G_03171,SS1G_03177,SS1G_03178,SS1G_03179,SS1G_03190,SS1G_03194,SS1G_03195,SS1G_03202,SS1G_03204,SS1G_03209,SS1G_03210,SS1G_03212,SS1G_03215,SS1G_03224,SS1G_03225,SS1G_03226,SS1G_03236,SS1G_03248,SS1G_03249,SS1G_03253,SS1G_03254,SS1G_03255,SS1G_03256,SS1G_03277,SS1G_03279,SS1G_03280,SS1G_03297,SS1G_03301,SS1G_03306,SS1G_03308,SS1G_03309,SS1G_03311,SS1G_03313,SS1G_03314,SS1G_03315,SS1G_03318,SS1G_03339,SS1G_03340,SS1G_03348,SS1G_03351,SS1G_03362,SS1G_03365,SS1G_03376,SS1G_03418,SS1G_03429,SS1G_03445,SS1G_03454,SS1G_03455,SS1G_03471,SS1G_03473,SS1G_03474,SS1G_03477,SS1G_03493,SS1G_03519,SS1G_03527,SS1G_03552,SS1G_03556,SS1G_03558,SS1G_03561,SS1G_03564,SS1G_03582,SS1G_03584,SS1G_03587,SS1G_03588,SS1G_03605,SS1G_03620,SS1G_03630,SS1G_03645,SS1G_03649,SS1G_03650,SS1G_03676,SS1G_03680,SS1G_03684,SS1G_03689,SS1G_03690,SS1G_03696,SS1G_03700,SS1G_03706,SS1G_03708,SS1G_03716,SS1G_03718,SS1G_03719,SS1G_03728,SS1G_03730,SS1G_03731,SS1G_03732,SS1G_03735,SS1G_03743,SS1G_03751,SS1G_03753,SS1G_03765,SS1G_03766,SS1G_03767,SS1G_03780,SS1G_03784,SS1G_03787,SS1G_03789,SS1G_03799,SS1G_03801,SS1G_03815,SS1G_03817,SS1G_03818,SS1G_03819,SS1G_03827,SS1G_03828,SS1G_03854,SS1G_03855,SS1G_03871,SS1G_03872,SS1G_03873,SS1G_03887,SS1G_03893,SS1G_03894,SS1G_03898,SS1G_03904,SS1G_03921,SS1G_03925,SS1G_03926,SS1G_03932,SS1G_03937,SS1G_03939,SS1G_03947,SS1G_03951,SS1G_03952,SS1G_03958,SS1G_03962,SS1G_03964,SS1G_03975,SS1G_03976,SS1G_03978,SS1G_03990,SS1G_03992,SS1G_03999,SS1G_04008,SS1G_04012,SS1G_04013,SS1G_04016,SS1G_04018,SS1G_04019,SS1G_04020,SS1G_04025,SS1G_04027,SS1G_04031,SS1G_04040,SS1G_04045,SS1G_04048,SS1G_04050,SS1G_04056,SS1G_04057,SS1G_04061,SS1G_04067,SS1G_04072,SS1G_04105,SS1G_04138,SS1G_04139,SS1G_04140,SS1G_04148,SS1G_04152,SS1G_04153,SS1G_04154,SS1G_04160,SS1G_04161,SS1G_04162,SS1G_04164,SS1G_04204,SS1G_04205,SS1G_04209,SS1G_04214,SS1G_04217,SS1G_04218,SS1G_04219,SS1G_04221,SS1G_04234,SS1G_04235,SS1G_04242,SS1G_04261,SS1G_04285,SS1G_04290,SS1G_04291,SS1G_04298,SS1G_04299,SS1G_04310,SS1G_04314,SS1G_04315,SS1G_04317,SS1G_04326,SS1G_04332,SS1G_04335,SS1G_04344,SS1G_04347,SS1G_04356,SS1G_04368,SS1G_04380,SS1G_04381,SS1G_04384,SS1G_04388,SS1G_04409,SS1G_04414,SS1G_04415,SS1G_04416,SS1G_04420,SS1G_04432,SS1G_04434,SS1G_04436,SS1G_04446,SS1G_04450,SS1G_04451,SS1G_04452,SS1G_04454,SS1G_04455,SS1G_04456,SS1G_04459,SS1G_04466,SS1G_04467,SS1G_04468,SS1G_04487,SS1G_04501,SS1G_04510,SS1G_04511,SS1G_04516,SS1G_04518,SS1G_04524,SS1G_04525,SS1G_04532,SS1G_04536,SS1G_04537,SS1G_04553,SS1G_04568,SS1G_04572,SS1G_04574,SS1G_04585,SS1G_04591,SS1G_04596,SS1G_04609,SS1G_04614,SS1G_04617,SS1G_04621,SS1G_04622,SS1G_04627,SS1G_04630,SS1G_04635,SS1G_04651,SS1G_04652,SS1G_04653,SS1G_04677,SS1G_04681,SS1G_04685,SS1G_04687,SS1G_04697,SS1G_04698,SS1G_04704,SS1G_04706,SS1G_04707,SS1G_04708,SS1G_04716,SS1G_04722,SS1G_04733,SS1G_04735,SS1G_04737,SS1G_04743,SS1G_04765,SS1G_04767,SS1G_04770,SS1G_04775,SS1G_04782,SS1G_04783,SS1G_04794,SS1G_04799,SS1G_04806,SS1G_04808,SS1G_04810,SS1G_04820,SS1G_04821,SS1G_04823,SS1G_04824,SS1G_04825,SS1G_04841,SS1G_04843,SS1G_04853,SS1G_04854,SS1G_04855,SS1G_04860,SS1G_04889,SS1G_04892,SS1G_04899,SS1G_04900,SS1G_04907,SS1G_04924,SS1G_04926,SS1G_04931,SS1G_04953,SS1G_04964,SS1G_04966,SS1G_04974,SS1G_04978,SS1G_04983,SS1G_04988,SS1G_04989,SS1G_04996,SS1G_05008,SS1G_05011,SS1G_05017,SS1G_05018,SS1G_05035,SS1G_05038,SS1G_05040,SS1G_05052,SS1G_05058,SS1G_05090,SS1G_05097,SS1G_05098,SS1G_05099,SS1G_05100,SS1G_05101,SS1G_05107,SS1G_05114,SS1G_05127,SS1G_05138,SS1G_05147,SS1G_05148,SS1G_05158,SS1G_05159,SS1G_05176,SS1G_05177,SS1G_05178,SS1G_05217,SS1G_05218,SS1G_05225,SS1G_05236,SS1G_05238,SS1G_05243,SS1G_05254,SS1G_05267,SS1G_05270,SS1G_05273,SS1G_05283,SS1G_05284,SS1G_05285,SS1G_05288,SS1G_05297,SS1G_05310,SS1G_05323,SS1G_05324,SS1G_05331,SS1G_05341,SS1G_05343,SS1G_05346,SS1G_05354,SS1G_05355,SS1G_05358,SS1G_05365,SS1G_05383,SS1G_05386,SS1G_05395,SS1G_05399,SS1G_05403,SS1G_05415,SS1G_05417,SS1G_05418,SS1G_05440,SS1G_05445,SS1G_05448,SS1G_05459,SS1G_05467,SS1G_05474,SS1G_05495,SS1G_05502,SS1G_05513,SS1G_05520,SS1G_05525,SS1G_05542,SS1G_05554,SS1G_05555,SS1G_05579,SS1G_05583,SS1G_05588,SS1G_05598,SS1G_05603,SS1G_05629,SS1G_05630,SS1G_05632,SS1G_05641,SS1G_05642,SS1G_05643,SS1G_05644,SS1G_05645,SS1G_05647,SS1G_05650,SS1G_05655,SS1G_05659,SS1G_05661,SS1G_05671,SS1G_05672,SS1G_05676,SS1G_05687,SS1G_05691,SS1G_05695,SS1G_05699,SS1G_05700,SS1G_05701,SS1G_05712,SS1G_05714,SS1G_05718,SS1G_05720,SS1G_05722,SS1G_05727,SS1G_05729,SS1G_05734,SS1G_05735,SS1G_05736,SS1G_05744,SS1G_05759,SS1G_05781,SS1G_05795,SS1G_05796,SS1G_05797,SS1G_05801,SS1G_05802,SS1G_05805,SS1G_05817,SS1G_05822,SS1G_05823,SS1G_05824,SS1G_05835,SS1G_05836,SS1G_05838,SS1G_05855,SS1G_05859,SS1G_05865,SS1G_05866,SS1G_05874,SS1G_05875,SS1G_05893,SS1G_05898,SS1G_05902,SS1G_05905,SS1G_05906,SS1G_05910,SS1G_05926,SS1G_05927,SS1G_05932,SS1G_05934,SS1G_05935,SS1G_05958,SS1G_05963,SS1G_05982,SS1G_05987,SS1G_05990,SS1G_06010,SS1G_06012,SS1G_06014,SS1G_06015,SS1G_06016,SS1G_06017,SS1G_06018,SS1G_06024,SS1G_06027,SS1G_06029,SS1G_06050,SS1G_06051,SS1G_06065,SS1G_06066,SS1G_06074,SS1G_06079,SS1G_06081,SS1G_06094,SS1G_06102,SS1G_06107,SS1G_06108,SS1G_06110,SS1G_06113,SS1G_06114,SS1G_06124,SS1G_06130,SS1G_06139,SS1G_06140,SS1G_06141,SS1G_06149,SS1G_06166,SS1G_06172,SS1G_06173,SS1G_06189,SS1G_06193,SS1G_06194,SS1G_06202,SS1G_06212,SS1G_06217,SS1G_06218,SS1G_06246,SS1G_06257,SS1G_06269,SS1G_06284,SS1G_06298,SS1G_06311,SS1G_06312,SS1G_06313,SS1G_06347,SS1G_06348,SS1G_06349,SS1G_06421,SS1G_06422,SS1G_06425,SS1G_06434,SS1G_06435,SS1G_06444,SS1G_06449,SS1G_06474,SS1G_06475,SS1G_06485,SS1G_06488,SS1G_06489,SS1G_06490,SS1G_06491,SS1G_06493,SS1G_06500,SS1G_06542,SS1G_06548,SS1G_06550,SS1G_06561,SS1G_06566,SS1G_06567,SS1G_06568,SS1G_06569,SS1G_06571,SS1G_06572,SS1G_06584,SS1G_06591,SS1G_06598,SS1G_06601,SS1G_06604,SS1G_06605,SS1G_06616,SS1G_06617,SS1G_06630,SS1G_06645,SS1G_06649,SS1G_06650,SS1G_06656,SS1G_06660,SS1G_06668,SS1G_06674,SS1G_06678,SS1G_06687,SS1G_06695,SS1G_06698,SS1G_06701,SS1G_06710,SS1G_06711,SS1G_06724,SS1G_06725,SS1G_06729,SS1G_06730,SS1G_06731,SS1G_06732,SS1G_06737,SS1G_06738,SS1G_06740,SS1G_06748,SS1G_06750,SS1G_06752,SS1G_06753,SS1G_06756,SS1G_06759,SS1G_06777,SS1G_06778,SS1G_06782,SS1G_06783,SS1G_06784,SS1G_06785,SS1G_06790,SS1G_06796,SS1G_06797,SS1G_06806,SS1G_06807,SS1G_06818,SS1G_06835,SS1G_06851,SS1G_06852,SS1G_06854,SS1G_06865,SS1G_06883,SS1G_06885,SS1G_06893,SS1G_06907,SS1G_06908,SS1G_06910,SS1G_06915,SS1G_06925,SS1G_06936,SS1G_06943,SS1G_06945,SS1G_06950,SS1G_06958,SS1G_06967,SS1G_06969,SS1G_06970,SS1G_06981,SS1G_06986,SS1G_06992,SS1G_06993,SS1G_06998,SS1G_06999,SS1G_07000,SS1G_07002,SS1G_07003,SS1G_07008,SS1G_07017,SS1G_07033,SS1G_07043,SS1G_07048,SS1G_07049,SS1G_07055,SS1G_07066,SS1G_07089,SS1G_07090,SS1G_07102,SS1G_07116,SS1G_07119,SS1G_07120,SS1G_07122,SS1G_07125,SS1G_07128,SS1G_07130,SS1G_07131,SS1G_07164,SS1G_07187,SS1G_07188,SS1G_07189,SS1G_07196,SS1G_07202,SS1G_07203,SS1G_07216,SS1G_07219,SS1G_07226,SS1G_07238,SS1G_07245,SS1G_07246,SS1G_07288,SS1G_07291,SS1G_07305,SS1G_07306,SS1G_07307,SS1G_07313,SS1G_07319,SS1G_07320,SS1G_07321,SS1G_07325,SS1G_07328,SS1G_07330,SS1G_07334,SS1G_07335,SS1G_07339,SS1G_07340,SS1G_07342,SS1G_07346,SS1G_07355,SS1G_07363,SS1G_07371,SS1G_07372,SS1G_07386,SS1G_07406,SS1G_07413,SS1G_07417,SS1G_07426,SS1G_07433,SS1G_07434,SS1G_07441,SS1G_07449,SS1G_07453,SS1G_07467,SS1G_07470,SS1G_07482,SS1G_07492,SS1G_07495,SS1G_07499,SS1G_07508,SS1G_07509,SS1G_07523,SS1G_07524,SS1G_07525,SS1G_07527,SS1G_07536,SS1G_07545,SS1G_07556,SS1G_07557,SS1G_07558,SS1G_07560,SS1G_07582,SS1G_07584,SS1G_07590,SS1G_07592,SS1G_07594,SS1G_07596,SS1G_07597,SS1G_07599,SS1G_07601,SS1G_07603,SS1G_07614,SS1G_07615,SS1G_07616,SS1G_07619,SS1G_07626,SS1G_07640,SS1G_07654,SS1G_07659,SS1G_07672,SS1G_07673,SS1G_07676,SS1G_07677,SS1G_07693,SS1G_07694,SS1G_07698,SS1G_07702,SS1G_07703,SS1G_07712,SS1G_07718,SS1G_07720,SS1G_07728,SS1G_07729,SS1G_07730,SS1G_07733,SS1G_07736,SS1G_07740,SS1G_07742,SS1G_07744,SS1G_07751,SS1G_07755,SS1G_07759,SS1G_07768,SS1G_07770,SS1G_07774,SS1G_07778,SS1G_07788,SS1G_07789,SS1G_07793,SS1G_07796,SS1G_07798,SS1G_07824,SS1G_07827,SS1G_07828,SS1G_07841,SS1G_07848,SS1G_07849,SS1G_07852,SS1G_07853,SS1G_07857,SS1G_07859,SS1G_07860,SS1G_07864,SS1G_07866,SS1G_07868,SS1G_07871,SS1G_07872,SS1G_07873,SS1G_07877,SS1G_07878,SS1G_07883,SS1G_07886,SS1G_07887,SS1G_07893,SS1G_07914,SS1G_07919,SS1G_07920,SS1G_07923,SS1G_07925,SS1G_07935,SS1G_07954,SS1G_07955,SS1G_07956,SS1G_07965,SS1G_07969,SS1G_07971,SS1G_07978,SS1G_07980,SS1G_07981,SS1G_07982,SS1G_08048,SS1G_08077,SS1G_08084,SS1G_08092,SS1G_08117,SS1G_08139,SS1G_08141,SS1G_08145,SS1G_08156,SS1G_08165,SS1G_08166,SS1G_08167,SS1G_08171,SS1G_08172,SS1G_08173,SS1G_08183,SS1G_08193,SS1G_08209,SS1G_08220,SS1G_08244,SS1G_08247,SS1G_08251,SS1G_08257,SS1G_08260,SS1G_08273,SS1G_08275,SS1G_08277,SS1G_08284,SS1G_08287,SS1G_08295,SS1G_08297,SS1G_08299,SS1G_08322,SS1G_08323,SS1G_08324,SS1G_08326,SS1G_08327,SS1G_08335,SS1G_08344,SS1G_08348,SS1G_08351,SS1G_08355,SS1G_08367,SS1G_08370,SS1G_08380,SS1G_08381,SS1G_08388,SS1G_08390,SS1G_08408,SS1G_08419,SS1G_08420,SS1G_08428,SS1G_08431,SS1G_08439,SS1G_08441,SS1G_08449,SS1G_08454,SS1G_08463,SS1G_08469,SS1G_08471,SS1G_08475,SS1G_08479,SS1G_08480,SS1G_08481,SS1G_08486,SS1G_08487,SS1G_08491,SS1G_08492,SS1G_08494,SS1G_08495,SS1G_08496,SS1G_08504,SS1G_08505,SS1G_08507,SS1G_08508,SS1G_08509,SS1G_08512,SS1G_08519,SS1G_08523,SS1G_08525,SS1G_08533,SS1G_08553,SS1G_08562,SS1G_08568,SS1G_08570,SS1G_08575,SS1G_08579,SS1G_08580,SS1G_08581,SS1G_08586,SS1G_08599,SS1G_08602,SS1G_08606,SS1G_08607,SS1G_08608,SS1G_08611,SS1G_08612,SS1G_08623,SS1G_08625,SS1G_08630,SS1G_08631,SS1G_08646,SS1G_08647,SS1G_08648,SS1G_08651,SS1G_08652,SS1G_08654,SS1G_08664,SS1G_08699,SS1G_08701,SS1G_08732,SS1G_08733,SS1G_08734,SS1G_08742,SS1G_08743,SS1G_08744,SS1G_08752,SS1G_08753,SS1G_08759,SS1G_08760,SS1G_08767,SS1G_08778,SS1G_08782,SS1G_08784,SS1G_08798,SS1G_08808,SS1G_08814,SS1G_08815,SS1G_08824,SS1G_08825,SS1G_08826,SS1G_08827,SS1G_08832,SS1G_08841,SS1G_08842,SS1G_08848,SS1G_08852,SS1G_08872,SS1G_08876,SS1G_08880,SS1G_08914,SS1G_08915,SS1G_08927,SS1G_08934,SS1G_08935,SS1G_08937,SS1G_08938,SS1G_08945,SS1G_08947,SS1G_08953,SS1G_08975,SS1G_08976,SS1G_08978,SS1G_09007,SS1G_09008,SS1G_09026,SS1G_09034,SS1G_09035,SS1G_09038,SS1G_09058,SS1G_09062,SS1G_09074,SS1G_09077,SS1G_09079,SS1G_09088,SS1G_09093,SS1G_09103,SS1G_09114,SS1G_09125,SS1G_09132,SS1G_09141,SS1G_09146,SS1G_09154,SS1G_09179,SS1G_09184,SS1G_09190,SS1G_09228,SS1G_09252,SS1G_09255,SS1G_09262,SS1G_09279,SS1G_09280,SS1G_09304,SS1G_09312,SS1G_09338,SS1G_09359,SS1G_09368,SS1G_09377,SS1G_09389,SS1G_09390,SS1G_09392,SS1G_09394,SS1G_09403,SS1G_09411,SS1G_09415,SS1G_09417,SS1G_09422,SS1G_09423,SS1G_09429,SS1G_09432,SS1G_09439,SS1G_09443,SS1G_09444,SS1G_09461,SS1G_09467,SS1G_09468,SS1G_09486,SS1G_09488,SS1G_09491,SS1G_09506,SS1G_09511,SS1G_09535,SS1G_09555,SS1G_09567,SS1G_09568,SS1G_09569,SS1G_09570,SS1G_09583,SS1G_09584,SS1G_09586,SS1G_09594,SS1G_09602,SS1G_09603,SS1G_09604,SS1G_09605,SS1G_09606,SS1G_09608,SS1G_09609,SS1G_09610,SS1G_09611,SS1G_09612,SS1G_09615,SS1G_09626,SS1G_09629,SS1G_09661,SS1G_09663,SS1G_09664,SS1G_09669,SS1G_09677,SS1G_09678,SS1G_09680,SS1G_09681,SS1G_09686,SS1G_09687,SS1G_09695,SS1G_09697,SS1G_09707,SS1G_09711,SS1G_09712,SS1G_09718,SS1G_09727,SS1G_09737,SS1G_09744,SS1G_09745,SS1G_09748,SS1G_09753,SS1G_09762,SS1G_09763,SS1G_09765,SS1G_09769,SS1G_09770,SS1G_09776,SS1G_09783,SS1G_09784,SS1G_09785,SS1G_09822,SS1G_09823,SS1G_09828,SS1G_09829,SS1G_09865,SS1G_09867,SS1G_09870,SS1G_09877,SS1G_09878,SS1G_09881,SS1G_09885,SS1G_09888,SS1G_09894,SS1G_09907,SS1G_09908,SS1G_09927,SS1G_09934,SS1G_09946,SS1G_09958,SS1G_09960,SS1G_09962,SS1G_09963,SS1G_09965,SS1G_09971,SS1G_09980,SS1G_09987,SS1G_10000,SS1G_10002,SS1G_10007,SS1G_10008,SS1G_10012,SS1G_10016,SS1G_10018,SS1G_10020,SS1G_10041,SS1G_10044,SS1G_10046,SS1G_10047,SS1G_10049,SS1G_10068,SS1G_10075,SS1G_10076,SS1G_10087,SS1G_10113,SS1G_10144,SS1G_10150,SS1G_10151,SS1G_10159,SS1G_10169,SS1G_10171,SS1G_10178,SS1G_10199,SS1G_10204,SS1G_10207,SS1G_10208,SS1G_10210,SS1G_10212,SS1G_10216,SS1G_10218,SS1G_10220,SS1G_10238,SS1G_10239,SS1G_10240,SS1G_10246,SS1G_10252,SS1G_10254,SS1G_10263,SS1G_10268,SS1G_10275,SS1G_10281,SS1G_10286,SS1G_10287,SS1G_10291,SS1G_10292,SS1G_10304,SS1G_10314,SS1G_10315,SS1G_10330,SS1G_10333,SS1G_10336,SS1G_10338,SS1G_10342,SS1G_10343,SS1G_10368,SS1G_10377,SS1G_10384,SS1G_10386,SS1G_10394,SS1G_10403,SS1G_10405,SS1G_10411,SS1G_10419,SS1G_10420,SS1G_10426,SS1G_10461,SS1G_10465,SS1G_10466,SS1G_10475,SS1G_10477,SS1G_10487,SS1G_10490,SS1G_10493,SS1G_10500,SS1G_10502,SS1G_10512,SS1G_10513,SS1G_10519,SS1G_10520,SS1G_10521,SS1G_10525,SS1G_10526,SS1G_10529,SS1G_10535,SS1G_10538,SS1G_10539,SS1G_10540,SS1G_10541,SS1G_10545,SS1G_10546,SS1G_10548,SS1G_10552,SS1G_10553,SS1G_10554,SS1G_10555,SS1G_10556,SS1G_10557,SS1G_10570,SS1G_10575,SS1G_10576,SS1G_10577,SS1G_10584,SS1G_10585,SS1G_10586,SS1G_10587,SS1G_10594,SS1G_10595,SS1G_10601,SS1G_10617,SS1G_10620,SS1G_10621,SS1G_10626,SS1G_10627,SS1G_10630,SS1G_10635,SS1G_10637,SS1G_10638,SS1G_10640,SS1G_10642,SS1G_10644,SS1G_10649,SS1G_10651,SS1G_10652,SS1G_10653,SS1G_10656,SS1G_10662,SS1G_10663,SS1G_10675,SS1G_10706,SS1G_10708,SS1G_10712,SS1G_10721,SS1G_10724,SS1G_10729,SS1G_10732,SS1G_10739,SS1G_10747,SS1G_10753,SS1G_10754,SS1G_10769,SS1G_10772,SS1G_10775,SS1G_10776,SS1G_10790,SS1G_10792,SS1G_10795,SS1G_10796,SS1G_10797,SS1G_10804,SS1G_10814,SS1G_10815,SS1G_10816,SS1G_10817,SS1G_10819,SS1G_10821,SS1G_10829,SS1G_10830,SS1G_10831,SS1G_10834,SS1G_10870,SS1G_10876,SS1G_10881,SS1G_10888,SS1G_10890,SS1G_10895,SS1G_10900,SS1G_10906,SS1G_10919,SS1G_10939,SS1G_10943,SS1G_10946,SS1G_10952,SS1G_10957,SS1G_10959,SS1G_10960,SS1G_10967,SS1G_10973,SS1G_10974,SS1G_10975,SS1G_10980,SS1G_10981,SS1G_10997,SS1G_11007,SS1G_11008,SS1G_11012,SS1G_11015,SS1G_11017,SS1G_11018,SS1G_11024,SS1G_11025,SS1G_11031,SS1G_11035,SS1G_11036,SS1G_11039,SS1G_11040,SS1G_11044,SS1G_11046,SS1G_11047,SS1G_11048,SS1G_11049,SS1G_11050,SS1G_11051,SS1G_11067,SS1G_11081,SS1G_11100,SS1G_11106,SS1G_11113,SS1G_11129,SS1G_11130,SS1G_11137,SS1G_11138,SS1G_11139,SS1G_11149,SS1G_11155,SS1G_11174,SS1G_11199,SS1G_11205,SS1G_11216,SS1G_11227,SS1G_11231,SS1G_11236,SS1G_11243,SS1G_11246,SS1G_11248,SS1G_11251,SS1G_11256,SS1G_11262,SS1G_11263,SS1G_11264,SS1G_11273,SS1G_11277,SS1G_11284,SS1G_11299,SS1G_11309,SS1G_11311,SS1G_11324,SS1G_11331,SS1G_11332,SS1G_11333,SS1G_11336,SS1G_11338,SS1G_11342,SS1G_11343,SS1G_11345,SS1G_11348,SS1G_11359,SS1G_11360,SS1G_11361,SS1G_11362,SS1G_11388,SS1G_11392,SS1G_11393,SS1G_11409,SS1G_11420,SS1G_11421,SS1G_11425,SS1G_11429,SS1G_11433,SS1G_11434,SS1G_11435,SS1G_11436,SS1G_11437,SS1G_11441,SS1G_11444,SS1G_11454,SS1G_11455,SS1G_11456,SS1G_11476,SS1G_11481,SS1G_11504,SS1G_11533,SS1G_11548,SS1G_11556,SS1G_11559,SS1G_11560,SS1G_11564,SS1G_11569,SS1G_11574,SS1G_11593,SS1G_11603,SS1G_11604,SS1G_11606,SS1G_11611,SS1G_11615,SS1G_11629,SS1G_11635,SS1G_11636,SS1G_11639,SS1G_11645,SS1G_11648,SS1G_11651,SS1G_11653,SS1G_11654,SS1G_11658,SS1G_11676,SS1G_11690,SS1G_11702,SS1G_11716,SS1G_11718,SS1G_11720,SS1G_11721,SS1G_11729,SS1G_11734,SS1G_11736,SS1G_11738,SS1G_11739,SS1G_11759,SS1G_11761,SS1G_11780,SS1G_11781,SS1G_11797,SS1G_11798,SS1G_11799,SS1G_11803,SS1G_11809,SS1G_11812,SS1G_11814,SS1G_11818,SS1G_11819,SS1G_11820,SS1G_11824,SS1G_11825,SS1G_11826,SS1G_11828,SS1G_11833,SS1G_11834,SS1G_11837,SS1G_11843,SS1G_11844,SS1G_11848,SS1G_11850,SS1G_11851,SS1G_11856,SS1G_11864,SS1G_11866,SS1G_11867,SS1G_11868,SS1G_11874,SS1G_11877,SS1G_11882,SS1G_11884,SS1G_11898,SS1G_11899,SS1G_11918,SS1G_11920,SS1G_11926,SS1G_11932,SS1G_11933,SS1G_11940,SS1G_11941,SS1G_11942,SS1G_11951,SS1G_11986,SS1G_12001,SS1G_12015,SS1G_12021,SS1G_12022,SS1G_12025,SS1G_12029,SS1G_12031,SS1G_12042,SS1G_12043,SS1G_12053,SS1G_12054,SS1G_12077,SS1G_12078,SS1G_12079,SS1G_12081,SS1G_12090,SS1G_12092,SS1G_12105,SS1G_12129,SS1G_12147,SS1G_12151,SS1G_12152,SS1G_12153,SS1G_12155,SS1G_12175,SS1G_12176,SS1G_12177,SS1G_12178,SS1G_12179,SS1G_12183,SS1G_12187,SS1G_12196,SS1G_12207,SS1G_12208,SS1G_12211,SS1G_12213,SS1G_12214,SS1G_12215,SS1G_12219,SS1G_12225,SS1G_12226,SS1G_12228,SS1G_12233,SS1G_12236,SS1G_12238,SS1G_12254,SS1G_12256,SS1G_12265,SS1G_12269,SS1G_12271,SS1G_12304,SS1G_12308,SS1G_12315,SS1G_12330,SS1G_12333,SS1G_12340,SS1G_12341,SS1G_12343,SS1G_12347,SS1G_12348,SS1G_12349,SS1G_12350,SS1G_12373,SS1G_12408,SS1G_12432,SS1G_12436,SS1G_12457,SS1G_12459,SS1G_12461,SS1G_12462,SS1G_12477,SS1G_12479,SS1G_12480,SS1G_12483,SS1G_12488,SS1G_12493,SS1G_12495,SS1G_12501,SS1G_12502,SS1G_12503,SS1G_12522,SS1G_12526,SS1G_12527,SS1G_12528,SS1G_12532,SS1G_12537,SS1G_12538,SS1G_12539,SS1G_12540,SS1G_12550,SS1G_12551,SS1G_12553,SS1G_12557,SS1G_12558,SS1G_12561,SS1G_12567,SS1G_12568,SS1G_12576,SS1G_12588,SS1G_12596,SS1G_12598,SS1G_12617,SS1G_12619,SS1G_12620,SS1G_12639,SS1G_12641,SS1G_12642,SS1G_12643,SS1G_12646,SS1G_12647,SS1G_12655,SS1G_12656,SS1G_12661,SS1G_12662,SS1G_12667,SS1G_12669,SS1G_12677,SS1G_12678,SS1G_12686,SS1G_12694,SS1G_12699,SS1G_12702,SS1G_12742,SS1G_12744,SS1G_12747,SS1G_12751,SS1G_12767,SS1G_12792,SS1G_12794,SS1G_12795,SS1G_12815,SS1G_12817,SS1G_12818,SS1G_12819,SS1G_12821,SS1G_12833,SS1G_12835,SS1G_12836,SS1G_12839,SS1G_12840,SS1G_12848,SS1G_12852,SS1G_12857,SS1G_12858,SS1G_12859,SS1G_12862,SS1G_12874,SS1G_12875,SS1G_12876,SS1G_12881,SS1G_12885,SS1G_12890,SS1G_12891,SS1G_12897,SS1G_12899,SS1G_12900,SS1G_12923,SS1G_12924,SS1G_12926,SS1G_12928,SS1G_12946,SS1G_12967,SS1G_12971,SS1G_12975,SS1G_12994,SS1G_13000,SS1G_13019,SS1G_13024,SS1G_13033,SS1G_13039,SS1G_13041,SS1G_13042,SS1G_13048,SS1G_13049,SS1G_13059,SS1G_13065,SS1G_13066,SS1G_13069,SS1G_13071,SS1G_13073,SS1G_13083,SS1G_13091,SS1G_13096,SS1G_13102,SS1G_13108,SS1G_13111,SS1G_13121,SS1G_13122,SS1G_13123,SS1G_13148,SS1G_13150,SS1G_13158,SS1G_13160,SS1G_13161,SS1G_13162,SS1G_13164,SS1G_13172,SS1G_13174,SS1G_13182,SS1G_13183,SS1G_13203,SS1G_13210,SS1G_13212,SS1G_13239,SS1G_13247,SS1G_13257,SS1G_13261,SS1G_13264,SS1G_13266,SS1G_13267,SS1G_13282,SS1G_13288,SS1G_13290,SS1G_13300,SS1G_13303,SS1G_13306,SS1G_13314,SS1G_13315,SS1G_13322,SS1G_13327,SS1G_13328,SS1G_13330,SS1G_13336,SS1G_13337,SS1G_13346,SS1G_13352,SS1G_13353,SS1G_13355,SS1G_13358,SS1G_13366,SS1G_13379,SS1G_13380,SS1G_13399,SS1G_13400,SS1G_13409,SS1G_13421,SS1G_13423,SS1G_13426,SS1G_13428,SS1G_13453,SS1G_13462,SS1G_13464,SS1G_13466,SS1G_13474,SS1G_13483,SS1G_13491,SS1G_13502,SS1G_13509,SS1G_13515,SS1G_13519,SS1G_13520,SS1G_13524,SS1G_13528,SS1G_13536,SS1G_13542,SS1G_13543,SS1G_13545,SS1G_13549,SS1G_13558,SS1G_13559,SS1G_13562,SS1G_13564,SS1G_13567,SS1G_13568,SS1G_13569,SS1G_13574,SS1G_13577,SS1G_13580,SS1G_13595,SS1G_13608,SS1G_13609,SS1G_13610,SS1G_13611,SS1G_13625,SS1G_13627,SS1G_13628,SS1G_13629,SS1G_13630,SS1G_13632,SS1G_13647,SS1G_13650,SS1G_13652,SS1G_13655,SS1G_13661,SS1G_13666,SS1G_13677,SS1G_13681,SS1G_13702,SS1G_13706,SS1G_13713,SS1G_13714,SS1G_13716,SS1G_13719,SS1G_13726,SS1G_13736,SS1G_13745,SS1G_13762,SS1G_13763,SS1G_13798,SS1G_13805,SS1G_13812,SS1G_13825,SS1G_13833,SS1G_13854,SS1G_13866,SS1G_13868,SS1G_13878,SS1G_13908,SS1G_13924,SS1G_13925,SS1G_13938,SS1G_13945,SS1G_13947,SS1G_13952,SS1G_13959,SS1G_13978,SS1G_13991,SS1G_13993,SS1G_13994,SS1G_14001,SS1G_14011,SS1G_14012,SS1G_14013,SS1G_14019,SS1G_14023,SS1G_14024,SS1G_14029,SS1G_14039,SS1G_14040,SS1G_14053,SS1G_14057,SS1G_14058,SS1G_14068,SS1G_14073,SS1G_14074,SS1G_14075,SS1G_14097,SS1G_14099,SS1G_14108,SS1G_14112,SS1G_14116,SS1G_14124,SS1G_14138,SS1G_14154,SS1G_14156,SS1G_14173,SS1G_14175,SS1G_14187,SS1G_14188,SS1G_14194,SS1G_14199,SS1G_14204,SS1G_14205,SS1G_14208,SS1G_14216,SS1G_14225,SS1G_14228,SS1G_14233,SS1G_14256,SS1G_14257,SS1G_14260,SS1G_14261,SS1G_14262,SS1G_14263,SS1G_14277,SS1G_14280,SS1G_14282,SS1G_14283,SS1G_14284,SS1G_14285,SS1G_14306,SS1G_14322,SS1G_14328,SS1G_14329,SS1G_14338,SS1G_14339,SS1G_14344,SS1G_14350,SS1G_14355,SS1G_14365,SS1G_14381,SS1G_14384,SS1G_14385,SS1G_14389,SS1G_14403,SS1G_14405,SS1G_14409,SS1G_14414,SS1G_14416,SS1G_14424,SS1G_14425,SS1G_14433,SS1G_14436,SS1G_14443,SS1G_14444,SS1G_14448,SS1G_14454,SS1G_14455,SS1G_14456,SS1G_14475,SS1G_14476,SS1G_20001,SS1G_20004,SS1G_20005,SS1G_20006,SS1G_20009,SS1G_20010,SS1G_20016,SS1G_20019,SS1G_20024,SS1G_20026,SS1G_20027,SS1G_20028,SS1G_20032,SS1G_20033,SS1G_20037,SS1G_20039,SS1G_20043,SS1G_20044,SS1G_20045	SS1G_00001,SS1G_00005,SS1G_00010,SS1G_00016,SS1G_00019,SS1G_00020,SS1G_00023,SS1G_00024,SS1G_00025,SS1G_00026,SS1G_00027,SS1G_00037,SS1G_00044,SS1G_00047,SS1G_00048,SS1G_00049,SS1G_00052,SS1G_00053,SS1G_00059,SS1G_00063,SS1G_00066,SS1G_00067,SS1G_00071,SS1G_00079,SS1G_00088,SS1G_00089,SS1G_00090,SS1G_00093,SS1G_00098,SS1G_00101,SS1G_00102,SS1G_00103,SS1G_00106,SS1G_00107,SS1G_00108,SS1G_00114,SS1G_00138,SS1G_00145,SS1G_00152,SS1G_00164,SS1G_00169,SS1G_00171,SS1G_00172,SS1G_00183,SS1G_00185,SS1G_00186,SS1G_00187,SS1G_00188,SS1G_00190,SS1G_00191,SS1G_00192,SS1G_00195,SS1G_00196,SS1G_00199,SS1G_00201,SS1G_00202,SS1G_00204,SS1G_00209,SS1G_00210,SS1G_00211,SS1G_00212,SS1G_00213,SS1G_00220,SS1G_00234,SS1G_00236,SS1G_00266,SS1G_00282,SS1G_00290,SS1G_00301,SS1G_00304,SS1G_00306,SS1G_00311,SS1G_00312,SS1G_00317,SS1G_00327,SS1G_00330,SS1G_00342,SS1G_00351,SS1G_00360,SS1G_00363,SS1G_00367,SS1G_00372,SS1G_00398,SS1G_00426,SS1G_00428,SS1G_00429,SS1G_00430,SS1G_00431,SS1G_00432,SS1G_00433,SS1G_00436,SS1G_00439,SS1G_00452,SS1G_00464,SS1G_00478,SS1G_00479,SS1G_00490,SS1G_00494,SS1G_00502,SS1G_00520,SS1G_00521,SS1G_00522,SS1G_00528,SS1G_00535,SS1G_00542,SS1G_00544,SS1G_00547,SS1G_00549,SS1G_00552,SS1G_00560,SS1G_00565,SS1G_00566,SS1G_00568,SS1G_00569,SS1G_00570,SS1G_00580,SS1G_00583,SS1G_00589,SS1G_00593,SS1G_00595,SS1G_00597,SS1G_00598,SS1G_00606,SS1G_00608,SS1G_00613,SS1G_00619,SS1G_00621,SS1G_00625,SS1G_00627,SS1G_00630,SS1G_00637,SS1G_00638,SS1G_00643,SS1G_00644,SS1G_00646,SS1G_00665,SS1G_00669,SS1G_00673,SS1G_00678,SS1G_00679,SS1G_00687,SS1G_00692,SS1G_00695,SS1G_00699,SS1G_00700,SS1G_00709,SS1G_00718,SS1G_00727,SS1G_00732,SS1G_00742,SS1G_00782,SS1G_00789,SS1G_00795,SS1G_00796,SS1G_00802,SS1G_00808,SS1G_00810,SS1G_00814,SS1G_00820,SS1G_00825,SS1G_00827,SS1G_00840,SS1G_00845,SS1G_00846,SS1G_00860,SS1G_00861,SS1G_00862,SS1G_00874,SS1G_00880,SS1G_00885,SS1G_00896,SS1G_00897,SS1G_00900,SS1G_00902,SS1G_00908,SS1G_00910,SS1G_00911,SS1G_00912,SS1G_00925,SS1G_00934,SS1G_00939,SS1G_00947,SS1G_00951,SS1G_00966,SS1G_00969,SS1G_00970,SS1G_00971,SS1G_00972,SS1G_00975,SS1G_00976,SS1G_00983,SS1G_00987,SS1G_00989,SS1G_00990,SS1G_00998,SS1G_00999,SS1G_01011,SS1G_01022,SS1G_01026,SS1G_01039,SS1G_01045,SS1G_01048,SS1G_01052,SS1G_01053,SS1G_01054,SS1G_01056,SS1G_01061,SS1G_01063,SS1G_01064,SS1G_01065,SS1G_01070,SS1G_01074,SS1G_01092,SS1G_01093,SS1G_01094,SS1G_01103,SS1G_01104,SS1G_01105,SS1G_01106,SS1G_01111,SS1G_01112,SS1G_01115,SS1G_01121,SS1G_01135,SS1G_01136,SS1G_01144,SS1G_01151,SS1G_01154,SS1G_01155,SS1G_01157,SS1G_01159,SS1G_01160,SS1G_01169,SS1G_01185,SS1G_01186,SS1G_01190,SS1G_01191,SS1G_01192,SS1G_01195,SS1G_01198,SS1G_01199,SS1G_01234,SS1G_01240,SS1G_01263,SS1G_01266,SS1G_01268,SS1G_01272,SS1G_01273,SS1G_01275,SS1G_01276,SS1G_01278,SS1G_01289,SS1G_01294,SS1G_01296,SS1G_01303,SS1G_01315,SS1G_01317,SS1G_01323,SS1G_01326,SS1G_01338,SS1G_01339,SS1G_01341,SS1G_01347,SS1G_01348,SS1G_01350,SS1G_01351,SS1G_01353,SS1G_01361,SS1G_01366,SS1G_01371,SS1G_01372,SS1G_01394,SS1G_01396,SS1G_01397,SS1G_01401,SS1G_01405,SS1G_01407,SS1G_01408,SS1G_01423,SS1G_01429,SS1G_01433,SS1G_01435,SS1G_01437,SS1G_01461,SS1G_01464,SS1G_01477,SS1G_01524,SS1G_01525,SS1G_01540,SS1G_01544,SS1G_01548,SS1G_01549,SS1G_01552,SS1G_01553,SS1G_01560,SS1G_01562,SS1G_01564,SS1G_01566,SS1G_01580,SS1G_01581,SS1G_01584,SS1G_01589,SS1G_01593,SS1G_01597,SS1G_01598,SS1G_01599,SS1G_01602,SS1G_01605,SS1G_01606,SS1G_01608,SS1G_01610,SS1G_01614,SS1G_01621,SS1G_01624,SS1G_01625,SS1G_01626,SS1G_01631,SS1G_01636,SS1G_01637,SS1G_01641,SS1G_01642,SS1G_01643,SS1G_01646,SS1G_01656,SS1G_01661,SS1G_01663,SS1G_01664,SS1G_01678,SS1G_01679,SS1G_01682,SS1G_01683,SS1G_01692,SS1G_01694,SS1G_01698,SS1G_01699,SS1G_01702,SS1G_01708,SS1G_01711,SS1G_01719,SS1G_01725,SS1G_01731,SS1G_01741,SS1G_01762,SS1G_01767,SS1G_01768,SS1G_01769,SS1G_01772,SS1G_01809,SS1G_01816,SS1G_01818,SS1G_01821,SS1G_01822,SS1G_01827,SS1G_01831,SS1G_01836,SS1G_01843,SS1G_01844,SS1G_01847,SS1G_01854,SS1G_01855,SS1G_01856,SS1G_01861,SS1G_01866,SS1G_01868,SS1G_01872,SS1G_01873,SS1G_01874,SS1G_01875,SS1G_01878,SS1G_01900,SS1G_01903,SS1G_01906,SS1G_01919,SS1G_01922,SS1G_01930,SS1G_01932,SS1G_01944,SS1G_01951,SS1G_01960,SS1G_01978,SS1G_01982,SS1G_01984,SS1G_01988,SS1G_02002,SS1G_02009,SS1G_02017,SS1G_02018,SS1G_02035,SS1G_02048,SS1G_02052,SS1G_02056,SS1G_02065,SS1G_02070,SS1G_02090,SS1G_02092,SS1G_02097,SS1G_02099,SS1G_02102,SS1G_02111,SS1G_02121,SS1G_02152,SS1G_02161,SS1G_02163,SS1G_02165,SS1G_02173,SS1G_02181,SS1G_02182,SS1G_02191,SS1G_02195,SS1G_02199,SS1G_02200,SS1G_02201,SS1G_02203,SS1G_02206,SS1G_02217,SS1G_02223,SS1G_02226,SS1G_02230,SS1G_02231,SS1G_02233,SS1G_02235,SS1G_02240,SS1G_02266,SS1G_02269,SS1G_02271,SS1G_02272,SS1G_02276,SS1G_02281,SS1G_02284,SS1G_02288,SS1G_02293,SS1G_02328,SS1G_02351,SS1G_02372,SS1G_02373,SS1G_02376,SS1G_02378,SS1G_02379,SS1G_02386,SS1G_02387,SS1G_02390,SS1G_02398,SS1G_02408,SS1G_02409,SS1G_02435,SS1G_02440,SS1G_02450,SS1G_02467,SS1G_02468,SS1G_02471,SS1G_02473,SS1G_02480,SS1G_02508,SS1G_02525,SS1G_02527,SS1G_02529,SS1G_02532,SS1G_02533,SS1G_02537,SS1G_02547,SS1G_02549,SS1G_02554,SS1G_02555,SS1G_02556,SS1G_02581,SS1G_02593,SS1G_02594,SS1G_02608,SS1G_02611,SS1G_02629,SS1G_02634,SS1G_02637,SS1G_02652,SS1G_02655,SS1G_02658,SS1G_02670,SS1G_02716,SS1G_02717,SS1G_02724,SS1G_02758,SS1G_02765,SS1G_02768,SS1G_02769,SS1G_02779,SS1G_02784,SS1G_02791,SS1G_02803,SS1G_02807,SS1G_02841,SS1G_02855,SS1G_02882,SS1G_02886,SS1G_02887,SS1G_02888,SS1G_02894,SS1G_02896,SS1G_02902,SS1G_02903,SS1G_02907,SS1G_02909,SS1G_02923,SS1G_02930,SS1G_02937,SS1G_02943,SS1G_02954,SS1G_02958,SS1G_02959,SS1G_02960,SS1G_02967,SS1G_02970,SS1G_02971,SS1G_02974,SS1G_02977,SS1G_02978,SS1G_02979,SS1G_02985,SS1G_02992,SS1G_02996,SS1G_02998,SS1G_03005,SS1G_03008,SS1G_03009,SS1G_03010,SS1G_03015,SS1G_03019,SS1G_03024,SS1G_03039,SS1G_03060,SS1G_03070,SS1G_03075,SS1G_03082,SS1G_03092,SS1G_03093,SS1G_03094,SS1G_03095,SS1G_03098,SS1G_03104,SS1G_03106,SS1G_03108,SS1G_03118,SS1G_03122,SS1G_03124,SS1G_03127,SS1G_03128,SS1G_03129,SS1G_03152,SS1G_03157,SS1G_03158,SS1G_03160,SS1G_03171,SS1G_03177,SS1G_03178,SS1G_03179,SS1G_03190,SS1G_03194,SS1G_03195,SS1G_03202,SS1G_03204,SS1G_03209,SS1G_03210,SS1G_03212,SS1G_03215,SS1G_03224,SS1G_03225,SS1G_03226,SS1G_03236,SS1G_03248,SS1G_03249,SS1G_03253,SS1G_03254,SS1G_03255,SS1G_03256,SS1G_03277,SS1G_03279,SS1G_03280,SS1G_03297,SS1G_03301,SS1G_03306,SS1G_03308,SS1G_03309,SS1G_03311,SS1G_03313,SS1G_03314,SS1G_03315,SS1G_03318,SS1G_03339,SS1G_03340,SS1G_03348,SS1G_03351,SS1G_03362,SS1G_03365,SS1G_03376,SS1G_03418,SS1G_03429,SS1G_03445,SS1G_03454,SS1G_03455,SS1G_03471,SS1G_03473,SS1G_03474,SS1G_03477,SS1G_03493,SS1G_03519,SS1G_03527,SS1G_03552,SS1G_03556,SS1G_03558,SS1G_03561,SS1G_03564,SS1G_03582,SS1G_03584,SS1G_03587,SS1G_03588,SS1G_03605,SS1G_03620,SS1G_03630,SS1G_03645,SS1G_03649,SS1G_03650,SS1G_03676,SS1G_03680,SS1G_03684,SS1G_03689,SS1G_03690,SS1G_03696,SS1G_03700,SS1G_03706,SS1G_03708,SS1G_03716,SS1G_03718,SS1G_03719,SS1G_03728,SS1G_03730,SS1G_03731,SS1G_03732,SS1G_03735,SS1G_03743,SS1G_03751,SS1G_03753,SS1G_03765,SS1G_03766,SS1G_03767,SS1G_03780,SS1G_03784,SS1G_03787,SS1G_03789,SS1G_03799,SS1G_03801,SS1G_03815,SS1G_03817,SS1G_03818,SS1G_03819,SS1G_03827,SS1G_03828,SS1G_03854,SS1G_03855,SS1G_03871,SS1G_03872,SS1G_03873,SS1G_03887,SS1G_03893,SS1G_03894,SS1G_03898,SS1G_03904,SS1G_03921,SS1G_03925,SS1G_03926,SS1G_03932,SS1G_03937,SS1G_03939,SS1G_03947,SS1G_03951,SS1G_03952,SS1G_03958,SS1G_03962,SS1G_03964,SS1G_03975,SS1G_03976,SS1G_03978,SS1G_03990,SS1G_03992,SS1G_03999,SS1G_04008,SS1G_04012,SS1G_04013,SS1G_04016,SS1G_04018,SS1G_04019,SS1G_04020,SS1G_04025,SS1G_04027,SS1G_04031,SS1G_04040,SS1G_04045,SS1G_04048,SS1G_04050,SS1G_04056,SS1G_04057,SS1G_04061,SS1G_04067,SS1G_04072,SS1G_04105,SS1G_04138,SS1G_04139,SS1G_04140,SS1G_04148,SS1G_04152,SS1G_04153,SS1G_04154,SS1G_04160,SS1G_04161,SS1G_04162,SS1G_04164,SS1G_04204,SS1G_04205,SS1G_04209,SS1G_04214,SS1G_04217,SS1G_04218,SS1G_04219,SS1G_04221,SS1G_04234,SS1G_04235,SS1G_04242,SS1G_04261,SS1G_04285,SS1G_04290,SS1G_04291,SS1G_04298,SS1G_04299,SS1G_04310,SS1G_04314,SS1G_04315,SS1G_04317,SS1G_04326,SS1G_04332,SS1G_04335,SS1G_04344,SS1G_04347,SS1G_04356,SS1G_04368,SS1G_04380,SS1G_04381,SS1G_04384,SS1G_04388,SS1G_04409,SS1G_04414,SS1G_04415,SS1G_04416,SS1G_04420,SS1G_04432,SS1G_04434,SS1G_04436,SS1G_04446,SS1G_04450,SS1G_04451,SS1G_04452,SS1G_04454,SS1G_04455,SS1G_04456,SS1G_04459,SS1G_04466,SS1G_04467,SS1G_04468,SS1G_04487,SS1G_04501,SS1G_04510,SS1G_04511,SS1G_04516,SS1G_04518,SS1G_04524,SS1G_04525,SS1G_04532,SS1G_04536,SS1G_04537,SS1G_04553,SS1G_04568,SS1G_04572,SS1G_04574,SS1G_04585,SS1G_04591,SS1G_04596,SS1G_04609,SS1G_04614,SS1G_04617,SS1G_04621,SS1G_04622,SS1G_04627,SS1G_04630,SS1G_04635,SS1G_04651,SS1G_04652,SS1G_04653,SS1G_04677,SS1G_04681,SS1G_04685,SS1G_04687,SS1G_04697,SS1G_04698,SS1G_04704,SS1G_04706,SS1G_04707,SS1G_04708,SS1G_04716,SS1G_04722,SS1G_04733,SS1G_04735,SS1G_04737,SS1G_04743,SS1G_04765,SS1G_04767,SS1G_04770,SS1G_04775,SS1G_04782,SS1G_04783,SS1G_04794,SS1G_04799,SS1G_04806,SS1G_04808,SS1G_04810,SS1G_04820,SS1G_04821,SS1G_04823,SS1G_04824,SS1G_04825,SS1G_04841,SS1G_04843,SS1G_04853,SS1G_04854,SS1G_04855,SS1G_04860,SS1G_04889,SS1G_04892,SS1G_04899,SS1G_04900,SS1G_04907,SS1G_04924,SS1G_04926,SS1G_04931,SS1G_04953,SS1G_04964,SS1G_04966,SS1G_04974,SS1G_04978,SS1G_04983,SS1G_04988,SS1G_04989,SS1G_04996,SS1G_05008,SS1G_05011,SS1G_05017,SS1G_05018,SS1G_05035,SS1G_05038,SS1G_05040,SS1G_05052,SS1G_05058,SS1G_05090,SS1G_05097,SS1G_05098,SS1G_05099,SS1G_05100,SS1G_05101,SS1G_05107,SS1G_05114,SS1G_05127,SS1G_05138,SS1G_05147,SS1G_05148,SS1G_05158,SS1G_05159,SS1G_05176,SS1G_05177,SS1G_05178,SS1G_05217,SS1G_05218,SS1G_05225,SS1G_05236,SS1G_05238,SS1G_05243,SS1G_05254,SS1G_05267,SS1G_05270,SS1G_05273,SS1G_05283,SS1G_05284,SS1G_05285,SS1G_05288,SS1G_05297,SS1G_05310,SS1G_05323,SS1G_05324,SS1G_05331,SS1G_05341,SS1G_05343,SS1G_05346,SS1G_05354,SS1G_05355,SS1G_05358,SS1G_05365,SS1G_05383,SS1G_05386,SS1G_05395,SS1G_05399,SS1G_05403,SS1G_05415,SS1G_05417,SS1G_05418,SS1G_05440,SS1G_05445,SS1G_05448,SS1G_05459,SS1G_05467,SS1G_05474,SS1G_05495,SS1G_05502,SS1G_05513,SS1G_05520,SS1G_05525,SS1G_05542,SS1G_05554,SS1G_05555,SS1G_05579,SS1G_05583,SS1G_05588,SS1G_05598,SS1G_05603,SS1G_05629,SS1G_05630,SS1G_05632,SS1G_05641,SS1G_05642,SS1G_05643,SS1G_05644,SS1G_05645,SS1G_05647,SS1G_05650,SS1G_05655,SS1G_05659,SS1G_05661,SS1G_05671,SS1G_05672,SS1G_05676,SS1G_05687,SS1G_05691,SS1G_05695,SS1G_05699,SS1G_05700,SS1G_05701,SS1G_05712,SS1G_05714,SS1G_05718,SS1G_05720,SS1G_05722,SS1G_05727,SS1G_05729,SS1G_05734,SS1G_05735,SS1G_05736,SS1G_05744,SS1G_05759,SS1G_05781,SS1G_05795,SS1G_05796,SS1G_05797,SS1G_05801,SS1G_05802,SS1G_05805,SS1G_05817,SS1G_05822,SS1G_05823,SS1G_05824,SS1G_05835,SS1G_05836,SS1G_05838,SS1G_05855,SS1G_05859,SS1G_05865,SS1G_05866,SS1G_05874,SS1G_05875,SS1G_05893,SS1G_05898,SS1G_05902,SS1G_05905,SS1G_05906,SS1G_05910,SS1G_05926,SS1G_05927,SS1G_05932,SS1G_05934,SS1G_05935,SS1G_05958,SS1G_05963,SS1G_05982,SS1G_05987,SS1G_05990,SS1G_06010,SS1G_06012,SS1G_06014,SS1G_06015,SS1G_06016,SS1G_06017,SS1G_06018,SS1G_06024,SS1G_06027,SS1G_06029,SS1G_06050,SS1G_06051,SS1G_06065,SS1G_06066,SS1G_06074,SS1G_06079,SS1G_06081,SS1G_06094,SS1G_06102,SS1G_06107,SS1G_06108,SS1G_06110,SS1G_06113,SS1G_06114,SS1G_06124,SS1G_06130,SS1G_06139,SS1G_06140,SS1G_06141,SS1G_06149,SS1G_06166,SS1G_06172,SS1G_06173,SS1G_06189,SS1G_06193,SS1G_06194,SS1G_06202,SS1G_06212,SS1G_06217,SS1G_06218,SS1G_06246,SS1G_06257,SS1G_06269,SS1G_06284,SS1G_06298,SS1G_06311,SS1G_06312,SS1G_06313,SS1G_06347,SS1G_06348,SS1G_06349,SS1G_06421,SS1G_06422,SS1G_06425,SS1G_06434,SS1G_06435,SS1G_06444,SS1G_06449,SS1G_06474,SS1G_06475,SS1G_06485,SS1G_06488,SS1G_06489,SS1G_06490,SS1G_06491,SS1G_06493,SS1G_06500,SS1G_06542,SS1G_06548,SS1G_06550,SS1G_06561,SS1G_06566,SS1G_06567,SS1G_06568,SS1G_06569,SS1G_06571,SS1G_06572,SS1G_06584,SS1G_06591,SS1G_06598,SS1G_06601,SS1G_06604,SS1G_06605,SS1G_06616,SS1G_06617,SS1G_06630,SS1G_06645,SS1G_06649,SS1G_06650,SS1G_06656,SS1G_06660,SS1G_06668,SS1G_06674,SS1G_06678,SS1G_06687,SS1G_06695,SS1G_06698,SS1G_06701,SS1G_06710,SS1G_06711,SS1G_06724,SS1G_06725,SS1G_06729,SS1G_06730,SS1G_06731,SS1G_06732,SS1G_06737,SS1G_06738,SS1G_06740,SS1G_06748,SS1G_06750,SS1G_06752,SS1G_06753,SS1G_06756,SS1G_06759,SS1G_06777,SS1G_06778,SS1G_06782,SS1G_06783,SS1G_06784,SS1G_06785,SS1G_06790,SS1G_06796,SS1G_06797,SS1G_06806,SS1G_06807,SS1G_06818,SS1G_06835,SS1G_06851,SS1G_06852,SS1G_06854,SS1G_06865,SS1G_06883,SS1G_06885,SS1G_06893,SS1G_06907,SS1G_06908,SS1G_06910,SS1G_06915,SS1G_06925,SS1G_06936,SS1G_06943,SS1G_06945,SS1G_06950,SS1G_06958,SS1G_06967,SS1G_06969,SS1G_06970,SS1G_06981,SS1G_06986,SS1G_06992,SS1G_06993,SS1G_06998,SS1G_06999,SS1G_07000,SS1G_07002,SS1G_07003,SS1G_07008,SS1G_07017,SS1G_07033,SS1G_07043,SS1G_07048,SS1G_07049,SS1G_07055,SS1G_07066,SS1G_07089,SS1G_07090,SS1G_07102,SS1G_07116,SS1G_07119,SS1G_07120,SS1G_07122,SS1G_07125,SS1G_07128,SS1G_07130,SS1G_07131,SS1G_07164,SS1G_07187,SS1G_07188,SS1G_07189,SS1G_07196,SS1G_07202,SS1G_07203,SS1G_07216,SS1G_07219,SS1G_07226,SS1G_07238,SS1G_07245,SS1G_07246,SS1G_07288,SS1G_07291,SS1G_07305,SS1G_07306,SS1G_07307,SS1G_07313,SS1G_07319,SS1G_07320,SS1G_07321,SS1G_07325,SS1G_07328,SS1G_07330,SS1G_07334,SS1G_07335,SS1G_07339,SS1G_07340,SS1G_07342,SS1G_07346,SS1G_07355,SS1G_07363,SS1G_07371,SS1G_07372,SS1G_07386,SS1G_07406,SS1G_07413,SS1G_07417,SS1G_07426,SS1G_07433,SS1G_07434,SS1G_07441,SS1G_07449,SS1G_07453,SS1G_07467,SS1G_07470,SS1G_07482,SS1G_07492,SS1G_07495,SS1G_07499,SS1G_07508,SS1G_07509,SS1G_07523,SS1G_07524,SS1G_07525,SS1G_07527,SS1G_07536,SS1G_07545,SS1G_07556,SS1G_07557,SS1G_07558,SS1G_07560,SS1G_07582,SS1G_07584,SS1G_07590,SS1G_07592,SS1G_07594,SS1G_07596,SS1G_07597,SS1G_07599,SS1G_07601,SS1G_07603,SS1G_07614,SS1G_07615,SS1G_07616,SS1G_07619,SS1G_07626,SS1G_07640,SS1G_07654,SS1G_07659,SS1G_07672,SS1G_07673,SS1G_07676,SS1G_07677,SS1G_07693,SS1G_07694,SS1G_07698,SS1G_07702,SS1G_07703,SS1G_07712,SS1G_07718,SS1G_07720,SS1G_07728,SS1G_07729,SS1G_07730,SS1G_07733,SS1G_07736,SS1G_07740,SS1G_07742,SS1G_07744,SS1G_07751,SS1G_07755,SS1G_07759,SS1G_07768,SS1G_07770,SS1G_07774,SS1G_07778,SS1G_07788,SS1G_07789,SS1G_07793,SS1G_07796,SS1G_07798,SS1G_07824,SS1G_07827,SS1G_07828,SS1G_07841,SS1G_07848,SS1G_07849,SS1G_07852,SS1G_07853,SS1G_07857,SS1G_07859,SS1G_07860,SS1G_07864,SS1G_07866,SS1G_07868,SS1G_07871,SS1G_07872,SS1G_07873,SS1G_07877,SS1G_07878,SS1G_07883,SS1G_07886,SS1G_07887,SS1G_07893,SS1G_07914,SS1G_07919,SS1G_07920,SS1G_07923,SS1G_07925,SS1G_07935,SS1G_07954,SS1G_07955,SS1G_07956,SS1G_07965,SS1G_07969,SS1G_07971,SS1G_07978,SS1G_07980,SS1G_07981,SS1G_07982,SS1G_08048,SS1G_08077,SS1G_08084,SS1G_08092,SS1G_08117,SS1G_08139,SS1G_08141,SS1G_08145,SS1G_08156,SS1G_08165,SS1G_08166,SS1G_08167,SS1G_08171,SS1G_08172,SS1G_08173,SS1G_08183,SS1G_08193,SS1G_08209,SS1G_08220,SS1G_08244,SS1G_08247,SS1G_08251,SS1G_08257,SS1G_08260,SS1G_08273,SS1G_08275,SS1G_08277,SS1G_08284,SS1G_08287,SS1G_08295,SS1G_08297,SS1G_08299,SS1G_08322,SS1G_08323,SS1G_08324,SS1G_08326,SS1G_08327,SS1G_08335,SS1G_08344,SS1G_08348,SS1G_08351,SS1G_08355,SS1G_08367,SS1G_08370,SS1G_08380,SS1G_08381,SS1G_08388,SS1G_08390,SS1G_08408,SS1G_08419,SS1G_08420,SS1G_08428,SS1G_08431,SS1G_08439,SS1G_08441,SS1G_08449,SS1G_08454,SS1G_08463,SS1G_08469,SS1G_08471,SS1G_08475,SS1G_08479,SS1G_08480,SS1G_08481,SS1G_08486,SS1G_08487,SS1G_08491,SS1G_08492,SS1G_08494,SS1G_08495,SS1G_08496,SS1G_08504,SS1G_08505,SS1G_08507,SS1G_08508,SS1G_08509,SS1G_08512,SS1G_08519,SS1G_08523,SS1G_08525,SS1G_08533,SS1G_08553,SS1G_08562,SS1G_08568,SS1G_08570,SS1G_08575,SS1G_08579,SS1G_08580,SS1G_08581,SS1G_08586,SS1G_08599,SS1G_08602,SS1G_08606,SS1G_08607,SS1G_08608,SS1G_08611,SS1G_08612,SS1G_08623,SS1G_08625,SS1G_08630,SS1G_08631,SS1G_08646,SS1G_08647,SS1G_08648,SS1G_08651,SS1G_08652,SS1G_08654,SS1G_08664,SS1G_08699,SS1G_08701,SS1G_08732,SS1G_08733,SS1G_08734,SS1G_08742,SS1G_08743,SS1G_08744,SS1G_08752,SS1G_08753,SS1G_08759,SS1G_08760,SS1G_08767,SS1G_08778,SS1G_08782,SS1G_08784,SS1G_08798,SS1G_08808,SS1G_08814,SS1G_08815,SS1G_08824,SS1G_08825,SS1G_08826,SS1G_08827,SS1G_08832,SS1G_08841,SS1G_08842,SS1G_08848,SS1G_08852,SS1G_08872,SS1G_08876,SS1G_08880,SS1G_08914,SS1G_08915,SS1G_08927,SS1G_08934,SS1G_08935,SS1G_08937,SS1G_08938,SS1G_08945,SS1G_08947,SS1G_08953,SS1G_08975,SS1G_08976,SS1G_08978,SS1G_09007,SS1G_09008,SS1G_09026,SS1G_09034,SS1G_09035,SS1G_09038,SS1G_09058,SS1G_09062,SS1G_09074,SS1G_09077,SS1G_09079,SS1G_09088,SS1G_09093,SS1G_09103,SS1G_09114,SS1G_09125,SS1G_09132,SS1G_09141,SS1G_09146,SS1G_09154,SS1G_09179,SS1G_09184,SS1G_09190,SS1G_09228,SS1G_09252,SS1G_09255,SS1G_09262,SS1G_09279,SS1G_09280,SS1G_09304,SS1G_09312,SS1G_09338,SS1G_09359,SS1G_09368,SS1G_09377,SS1G_09389,SS1G_09390,SS1G_09392,SS1G_09394,SS1G_09403,SS1G_09411,SS1G_09415,SS1G_09417,SS1G_09422,SS1G_09423,SS1G_09429,SS1G_09432,SS1G_09439,SS1G_09443,SS1G_09444,SS1G_09461,SS1G_09467,SS1G_09468,SS1G_09486,SS1G_09488,SS1G_09491,SS1G_09506,SS1G_09511,SS1G_09535,SS1G_09555,SS1G_09567,SS1G_09568,SS1G_09569,SS1G_09570,SS1G_09583,SS1G_09584,SS1G_09586,SS1G_09594,SS1G_09602,SS1G_09603,SS1G_09604,SS1G_09605,SS1G_09606,SS1G_09608,SS1G_09609,SS1G_09610,SS1G_09611,SS1G_09612,SS1G_09615,SS1G_09626,SS1G_09629,SS1G_09661,SS1G_09663,SS1G_09664,SS1G_09669,SS1G_09677,SS1G_09678,SS1G_09680,SS1G_09681,SS1G_09686,SS1G_09687,SS1G_09695,SS1G_09697,SS1G_09707,SS1G_09711,SS1G_09712,SS1G_09718,SS1G_09727,SS1G_09737,SS1G_09744,SS1G_09745,SS1G_09748,SS1G_09753,SS1G_09762,SS1G_09763,SS1G_09765,SS1G_09769,SS1G_09770,SS1G_09776,SS1G_09783,SS1G_09784,SS1G_09785,SS1G_09822,SS1G_09823,SS1G_09828,SS1G_09829,SS1G_09865,SS1G_09867,SS1G_09870,SS1G_09877,SS1G_09878,SS1G_09881,SS1G_09885,SS1G_09888,SS1G_09894,SS1G_09907,SS1G_09908,SS1G_09927,SS1G_09934,SS1G_09946,SS1G_09958,SS1G_09960,SS1G_09962,SS1G_09963,SS1G_09965,SS1G_09971,SS1G_09980,SS1G_09987,SS1G_10000,SS1G_10002,SS1G_10007,SS1G_10008,SS1G_10012,SS1G_10016,SS1G_10018,SS1G_10020,SS1G_10041,SS1G_10044,SS1G_10046,SS1G_10047,SS1G_10049,SS1G_10068,SS1G_10075,SS1G_10076,SS1G_10087,SS1G_10113,SS1G_10144,SS1G_10150,SS1G_10151,SS1G_10159,SS1G_10169,SS1G_10171,SS1G_10178,SS1G_10199,SS1G_10204,SS1G_10207,SS1G_10208,SS1G_10210,SS1G_10212,SS1G_10216,SS1G_10218,SS1G_10220,SS1G_10238,SS1G_10239,SS1G_10240,SS1G_10246,SS1G_10252,SS1G_10254,SS1G_10263,SS1G_10268,SS1G_10275,SS1G_10281,SS1G_10286,SS1G_10287,SS1G_10291,SS1G_10292,SS1G_10304,SS1G_10314,SS1G_10315,SS1G_10330,SS1G_10333,SS1G_10336,SS1G_10338,SS1G_10342,SS1G_10343,SS1G_10368,SS1G_10377,SS1G_10384,SS1G_10386,SS1G_10394,SS1G_10403,SS1G_10405,SS1G_10411,SS1G_10419,SS1G_10420,SS1G_10426,SS1G_10461,SS1G_10465,SS1G_10466,SS1G_10475,SS1G_10477,SS1G_10487,SS1G_10490,SS1G_10493,SS1G_10500,SS1G_10502,SS1G_10512,SS1G_10513,SS1G_10519,SS1G_10520,SS1G_10521,SS1G_10525,SS1G_10526,SS1G_10529,SS1G_10535,SS1G_10538,SS1G_10539,SS1G_10540,SS1G_10541,SS1G_10545,SS1G_10546,SS1G_10548,SS1G_10552,SS1G_10553,SS1G_10554,SS1G_10555,SS1G_10556,SS1G_10557,SS1G_10570,SS1G_10575,SS1G_10576,SS1G_10577,SS1G_10584,SS1G_10585,SS1G_10586,SS1G_10587,SS1G_10594,SS1G_10595,SS1G_10601,SS1G_10617,SS1G_10620,SS1G_10621,SS1G_10626,SS1G_10627,SS1G_10630,SS1G_10635,SS1G_10637,SS1G_10638,SS1G_10640,SS1G_10642,SS1G_10644,SS1G_10649,SS1G_10651,SS1G_10652,SS1G_10653,SS1G_10656,SS1G_10662,SS1G_10663,SS1G_10675,SS1G_10706,SS1G_10708,SS1G_10712,SS1G_10721,SS1G_10724,SS1G_10729,SS1G_10732,SS1G_10739,SS1G_10747,SS1G_10753,SS1G_10754,SS1G_10769,SS1G_10772,SS1G_10775,SS1G_10776,SS1G_10790,SS1G_10792,SS1G_10795,SS1G_10796,SS1G_10797,SS1G_10804,SS1G_10814,SS1G_10815,SS1G_10816,SS1G_10817,SS1G_10819,SS1G_10821,SS1G_10829,SS1G_10830,SS1G_10831,SS1G_10834,SS1G_10870,SS1G_10876,SS1G_10881,SS1G_10888,SS1G_10890,SS1G_10895,SS1G_10900,SS1G_10906,SS1G_10919,SS1G_10939,SS1G_10943,SS1G_10946,SS1G_10952,SS1G_10957,SS1G_10959,SS1G_10960,SS1G_10967,SS1G_10973,SS1G_10974,SS1G_10975,SS1G_10980,SS1G_10981,SS1G_10997,SS1G_11007,SS1G_11008,SS1G_11012,SS1G_11015,SS1G_11017,SS1G_11018,SS1G_11024,SS1G_11025,SS1G_11031,SS1G_11035,SS1G_11036,SS1G_11039,SS1G_11040,SS1G_11044,SS1G_11046,SS1G_11047,SS1G_11048,SS1G_11049,SS1G_11050,SS1G_11051,SS1G_11067,SS1G_11081,SS1G_11100,SS1G_11106,SS1G_11113,SS1G_11129,SS1G_11130,SS1G_11137,SS1G_11138,SS1G_11139,SS1G_11149,SS1G_11155,SS1G_11174,SS1G_11199,SS1G_11205,SS1G_11216,SS1G_11227,SS1G_11231,SS1G_11236,SS1G_11243,SS1G_11246,SS1G_11248,SS1G_11251,SS1G_11256,SS1G_11262,SS1G_11263,SS1G_11264,SS1G_11273,SS1G_11277,SS1G_11284,SS1G_11299,SS1G_11309,SS1G_11311,SS1G_11324,SS1G_11331,SS1G_11332,SS1G_11333,SS1G_11336,SS1G_11338,SS1G_11342,SS1G_11343,SS1G_11345,SS1G_11348,SS1G_11359,SS1G_11360,SS1G_11361,SS1G_11362,SS1G_11388,SS1G_11392,SS1G_11393,SS1G_11409,SS1G_11420,SS1G_11421,SS1G_11425,SS1G_11429,SS1G_11433,SS1G_11434,SS1G_11435,SS1G_11436,SS1G_11437,SS1G_11441,SS1G_11444,SS1G_11454,SS1G_11455,SS1G_11456,SS1G_11476,SS1G_11481,SS1G_11504,SS1G_11533,SS1G_11548,SS1G_11556,SS1G_11559,SS1G_11560,SS1G_11564,SS1G_11569,SS1G_11574,SS1G_11593,SS1G_11603,SS1G_11604,SS1G_11606,SS1G_11611,SS1G_11615,SS1G_11629,SS1G_11635,SS1G_11636,SS1G_11639,SS1G_11645,SS1G_11648,SS1G_11651,SS1G_11653,SS1G_11654,SS1G_11658,SS1G_11676,SS1G_11690,SS1G_11702,SS1G_11716,SS1G_11718,SS1G_11720,SS1G_11721,SS1G_11729,SS1G_11734,SS1G_11736,SS1G_11738,SS1G_11739,SS1G_11759,SS1G_11761,SS1G_11780,SS1G_11781,SS1G_11797,SS1G_11798,SS1G_11799,SS1G_11803,SS1G_11809,SS1G_11812,SS1G_11814,SS1G_11818,SS1G_11819,SS1G_11820,SS1G_11824,SS1G_11825,SS1G_11826,SS1G_11828,SS1G_11833,SS1G_11834,SS1G_11837,SS1G_11843,SS1G_11844,SS1G_11848,SS1G_11850,SS1G_11851,SS1G_11856,SS1G_11864,SS1G_11866,SS1G_11867,SS1G_11868,SS1G_11874,SS1G_11877,SS1G_11882,SS1G_11884,SS1G_11898,SS1G_11899,SS1G_11918,SS1G_11920,SS1G_11926,SS1G_11932,SS1G_11933,SS1G_11940,SS1G_11941,SS1G_11942,SS1G_11951,SS1G_11986,SS1G_12001,SS1G_12015,SS1G_12021,SS1G_12022,SS1G_12025,SS1G_12029,SS1G_12031,SS1G_12042,SS1G_12043,SS1G_12053,SS1G_12054,SS1G_12077,SS1G_12078,SS1G_12079,SS1G_12081,SS1G_12090,SS1G_12092,SS1G_12105,SS1G_12129,SS1G_12147,SS1G_12151,SS1G_12152,SS1G_12153,SS1G_12155,SS1G_12175,SS1G_12176,SS1G_12177,SS1G_12178,SS1G_12179,SS1G_12183,SS1G_12187,SS1G_12196,SS1G_12207,SS1G_12208,SS1G_12211,SS1G_12213,SS1G_12214,SS1G_12215,SS1G_12219,SS1G_12225,SS1G_12226,SS1G_12228,SS1G_12233,SS1G_12236,SS1G_12238,SS1G_12254,SS1G_12256,SS1G_12265,SS1G_12269,SS1G_12271,SS1G_12304,SS1G_12308,SS1G_12315,SS1G_12330,SS1G_12333,SS1G_12340,SS1G_12341,SS1G_12343,SS1G_12347,SS1G_12348,SS1G_12349,SS1G_12350,SS1G_12373,SS1G_12408,SS1G_12432,SS1G_12436,SS1G_12457,SS1G_12459,SS1G_12461,SS1G_12462,SS1G_12477,SS1G_12479,SS1G_12480,SS1G_12483,SS1G_12488,SS1G_12493,SS1G_12495,SS1G_12501,SS1G_12502,SS1G_12503,SS1G_12522,SS1G_12526,SS1G_12527,SS1G_12528,SS1G_12532,SS1G_12537,SS1G_12538,SS1G_12539,SS1G_12540,SS1G_12550,SS1G_12551,SS1G_12553,SS1G_12557,SS1G_12558,SS1G_12561,SS1G_12567,SS1G_12568,SS1G_12576,SS1G_12588,SS1G_12596,SS1G_12598,SS1G_12617,SS1G_12619,SS1G_12620,SS1G_12639,SS1G_12641,SS1G_12642,SS1G_12643,SS1G_12646,SS1G_12647,SS1G_12655,SS1G_12656,SS1G_12661,SS1G_12662,SS1G_12667,SS1G_12669,SS1G_12677,SS1G_12678,SS1G_12686,SS1G_12694,SS1G_12699,SS1G_12702,SS1G_12742,SS1G_12744,SS1G_12747,SS1G_12751,SS1G_12767,SS1G_12792,SS1G_12794,SS1G_12795,SS1G_12815,SS1G_12817,SS1G_12818,SS1G_12819,SS1G_12821,SS1G_12833,SS1G_12835,SS1G_12836,SS1G_12839,SS1G_12840,SS1G_12848,SS1G_12852,SS1G_12857,SS1G_12858,SS1G_12859,SS1G_12862,SS1G_12874,SS1G_12875,SS1G_12876,SS1G_12881,SS1G_12885,SS1G_12890,SS1G_12891,SS1G_12897,SS1G_12899,SS1G_12900,SS1G_12923,SS1G_12924,SS1G_12926,SS1G_12928,SS1G_12946,SS1G_12967,SS1G_12971,SS1G_12975,SS1G_12994,SS1G_13000,SS1G_13019,SS1G_13024,SS1G_13033,SS1G_13039,SS1G_13041,SS1G_13042,SS1G_13048,SS1G_13049,SS1G_13059,SS1G_13065,SS1G_13066,SS1G_13069,SS1G_13071,SS1G_13073,SS1G_13083,SS1G_13091,SS1G_13096,SS1G_13102,SS1G_13108,SS1G_13111,SS1G_13121,SS1G_13122,SS1G_13123,SS1G_13148,SS1G_13150,SS1G_13158,SS1G_13160,SS1G_13161,SS1G_13162,SS1G_13164,SS1G_13172,SS1G_13174,SS1G_13182,SS1G_13183,SS1G_13203,SS1G_13210,SS1G_13212,SS1G_13239,SS1G_13247,SS1G_13257,SS1G_13261,SS1G_13264,SS1G_13266,SS1G_13267,SS1G_13282,SS1G_13288,SS1G_13290,SS1G_13300,SS1G_13303,SS1G_13306,SS1G_13314,SS1G_13315,SS1G_13322,SS1G_13327,SS1G_13328,SS1G_13330,SS1G_13336,SS1G_13337,SS1G_13346,SS1G_13352,SS1G_13353,SS1G_13355,SS1G_13358,SS1G_13366,SS1G_13379,SS1G_13380,SS1G_13399,SS1G_13400,SS1G_13409,SS1G_13421,SS1G_13423,SS1G_13426,SS1G_13428,SS1G_13453,SS1G_13462,SS1G_13464,SS1G_13466,SS1G_13474,SS1G_13483,SS1G_13491,SS1G_13502,SS1G_13509,SS1G_13515,SS1G_13519,SS1G_13520,SS1G_13524,SS1G_13528,SS1G_13536,SS1G_13542,SS1G_13543,SS1G_13545,SS1G_13549,SS1G_13558,SS1G_13559,SS1G_13562,SS1G_13564,SS1G_13567,SS1G_13568,SS1G_13569,SS1G_13574,SS1G_13577,SS1G_13580,SS1G_13595,SS1G_13608,SS1G_13609,SS1G_13610,SS1G_13611,SS1G_13625,SS1G_13627,SS1G_13628,SS1G_13629,SS1G_13630,SS1G_13632,SS1G_13647,SS1G_13650,SS1G_13652,SS1G_13655,SS1G_13661,SS1G_13666,SS1G_13677,SS1G_13681,SS1G_13702,SS1G_13706,SS1G_13713,SS1G_13714,SS1G_13716,SS1G_13719,SS1G_13726,SS1G_13736,SS1G_13745,SS1G_13762,SS1G_13763,SS1G_13798,SS1G_13805,SS1G_13812,SS1G_13825,SS1G_13833,SS1G_13854,SS1G_13866,SS1G_13868,SS1G_13878,SS1G_13908,SS1G_13924,SS1G_13925,SS1G_13938,SS1G_13945,SS1G_13947,SS1G_13952,SS1G_13959,SS1G_13978,SS1G_13991,SS1G_13993,SS1G_13994,SS1G_14001,SS1G_14011,SS1G_14012,SS1G_14013,SS1G_14019,SS1G_14023,SS1G_14024,SS1G_14029,SS1G_14039,SS1G_14040,SS1G_14053,SS1G_14057,SS1G_14058,SS1G_14068,SS1G_14073,SS1G_14074,SS1G_14075,SS1G_14097,SS1G_14099,SS1G_14108,SS1G_14112,SS1G_14116,SS1G_14124,SS1G_14138,SS1G_14154,SS1G_14156,SS1G_14173,SS1G_14175,SS1G_14187,SS1G_14188,SS1G_14194,SS1G_14199,SS1G_14204,SS1G_14205,SS1G_14208,SS1G_14216,SS1G_14225,SS1G_14228,SS1G_14233,SS1G_14256,SS1G_14257,SS1G_14260,SS1G_14261,SS1G_14262,SS1G_14263,SS1G_14277,SS1G_14280,SS1G_14282,SS1G_14283,SS1G_14284,SS1G_14285,SS1G_14306,SS1G_14322,SS1G_14328,SS1G_14329,SS1G_14338,SS1G_14339,SS1G_14344,SS1G_14350,SS1G_14355,SS1G_14365,SS1G_14381,SS1G_14384,SS1G_14385,SS1G_14389,SS1G_14403,SS1G_14405,SS1G_14409,SS1G_14414,SS1G_14416,SS1G_14424,SS1G_14425,SS1G_14433,SS1G_14436,SS1G_14443,SS1G_14444,SS1G_14448,SS1G_14454,SS1G_14455,SS1G_14456,SS1G_14475,SS1G_14476,SS1G_20001,SS1G_20004,SS1G_20005,SS1G_20006,SS1G_20009,SS1G_20010,SS1G_20016,SS1G_20019,SS1G_20024,SS1G_20026,SS1G_20027,SS1G_20028,SS1G_20032,SS1G_20033,SS1G_20037,SS1G_20039,SS1G_20043,SS1G_20044,SS1G_20045
GO:0032991	protein-containing complex	cellular_component	938/3129	1190/4664	1.17492151222905	8.72742319194852e-25	1.29514960168516e-21	938	SS1G_00005,SS1G_00010,SS1G_00023,SS1G_00026,SS1G_00027,SS1G_00048,SS1G_00066,SS1G_00067,SS1G_00088,SS1G_00090,SS1G_00093,SS1G_00101,SS1G_00103,SS1G_00107,SS1G_00108,SS1G_00138,SS1G_00145,SS1G_00152,SS1G_00169,SS1G_00183,SS1G_00186,SS1G_00191,SS1G_00195,SS1G_00204,SS1G_00210,SS1G_00211,SS1G_00213,SS1G_00220,SS1G_00234,SS1G_00282,SS1G_00304,SS1G_00312,SS1G_00317,SS1G_00431,SS1G_00433,SS1G_00436,SS1G_00478,SS1G_00490,SS1G_00502,SS1G_00520,SS1G_00535,SS1G_00544,SS1G_00566,SS1G_00568,SS1G_00569,SS1G_00570,SS1G_00580,SS1G_00598,SS1G_00608,SS1G_00627,SS1G_00630,SS1G_00665,SS1G_00678,SS1G_00679,SS1G_00700,SS1G_00789,SS1G_00808,SS1G_00827,SS1G_00846,SS1G_00885,SS1G_00896,SS1G_00897,SS1G_00900,SS1G_00902,SS1G_00911,SS1G_00912,SS1G_00925,SS1G_00934,SS1G_00947,SS1G_00951,SS1G_00969,SS1G_00970,SS1G_00972,SS1G_00975,SS1G_00987,SS1G_00990,SS1G_00999,SS1G_01022,SS1G_01039,SS1G_01048,SS1G_01053,SS1G_01064,SS1G_01074,SS1G_01092,SS1G_01093,SS1G_01104,SS1G_01115,SS1G_01135,SS1G_01151,SS1G_01154,SS1G_01157,SS1G_01160,SS1G_01169,SS1G_01186,SS1G_01190,SS1G_01195,SS1G_01198,SS1G_01263,SS1G_01275,SS1G_01278,SS1G_01289,SS1G_01294,SS1G_01371,SS1G_01394,SS1G_01396,SS1G_01401,SS1G_01405,SS1G_01407,SS1G_01408,SS1G_01423,SS1G_01429,SS1G_01433,SS1G_01435,SS1G_01477,SS1G_01524,SS1G_01553,SS1G_01560,SS1G_01562,SS1G_01564,SS1G_01581,SS1G_01605,SS1G_01626,SS1G_01636,SS1G_01637,SS1G_01641,SS1G_01661,SS1G_01678,SS1G_01682,SS1G_01698,SS1G_01699,SS1G_01708,SS1G_01711,SS1G_01725,SS1G_01762,SS1G_01767,SS1G_01827,SS1G_01836,SS1G_01847,SS1G_01854,SS1G_01855,SS1G_01856,SS1G_01868,SS1G_01873,SS1G_01874,SS1G_01875,SS1G_01951,SS1G_02002,SS1G_02017,SS1G_02018,SS1G_02035,SS1G_02052,SS1G_02056,SS1G_02099,SS1G_02111,SS1G_02191,SS1G_02195,SS1G_02200,SS1G_02230,SS1G_02231,SS1G_02269,SS1G_02328,SS1G_02372,SS1G_02376,SS1G_02378,SS1G_02379,SS1G_02386,SS1G_02390,SS1G_02398,SS1G_02435,SS1G_02480,SS1G_02508,SS1G_02532,SS1G_02555,SS1G_02652,SS1G_02670,SS1G_02717,SS1G_02768,SS1G_02779,SS1G_02807,SS1G_02888,SS1G_02894,SS1G_02903,SS1G_02907,SS1G_02909,SS1G_02959,SS1G_02977,SS1G_02978,SS1G_02985,SS1G_03009,SS1G_03010,SS1G_03024,SS1G_03060,SS1G_03070,SS1G_03075,SS1G_03082,SS1G_03093,SS1G_03094,SS1G_03095,SS1G_03108,SS1G_03122,SS1G_03124,SS1G_03171,SS1G_03179,SS1G_03195,SS1G_03202,SS1G_03209,SS1G_03225,SS1G_03226,SS1G_03248,SS1G_03249,SS1G_03254,SS1G_03256,SS1G_03280,SS1G_03301,SS1G_03308,SS1G_03313,SS1G_03315,SS1G_03348,SS1G_03351,SS1G_03429,SS1G_03454,SS1G_03473,SS1G_03474,SS1G_03477,SS1G_03519,SS1G_03552,SS1G_03556,SS1G_03564,SS1G_03582,SS1G_03584,SS1G_03587,SS1G_03588,SS1G_03620,SS1G_03645,SS1G_03649,SS1G_03689,SS1G_03700,SS1G_03706,SS1G_03730,SS1G_03731,SS1G_03753,SS1G_03765,SS1G_03766,SS1G_03780,SS1G_03787,SS1G_03815,SS1G_03817,SS1G_03827,SS1G_03871,SS1G_03873,SS1G_03894,SS1G_03904,SS1G_03926,SS1G_03932,SS1G_03952,SS1G_03976,SS1G_03992,SS1G_03999,SS1G_04012,SS1G_04013,SS1G_04016,SS1G_04027,SS1G_04031,SS1G_04061,SS1G_04067,SS1G_04072,SS1G_04139,SS1G_04217,SS1G_04314,SS1G_04332,SS1G_04335,SS1G_04356,SS1G_04368,SS1G_04416,SS1G_04420,SS1G_04432,SS1G_04434,SS1G_04436,SS1G_04454,SS1G_04455,SS1G_04456,SS1G_04501,SS1G_04510,SS1G_04511,SS1G_04516,SS1G_04525,SS1G_04536,SS1G_04572,SS1G_04574,SS1G_04596,SS1G_04617,SS1G_04622,SS1G_04651,SS1G_04679,SS1G_04687,SS1G_04707,SS1G_04770,SS1G_04799,SS1G_04820,SS1G_04821,SS1G_04824,SS1G_04853,SS1G_04855,SS1G_04860,SS1G_04889,SS1G_04907,SS1G_04966,SS1G_04983,SS1G_05008,SS1G_05011,SS1G_05035,SS1G_05038,SS1G_05040,SS1G_05099,SS1G_05100,SS1G_05114,SS1G_05148,SS1G_05158,SS1G_05177,SS1G_05178,SS1G_05217,SS1G_05238,SS1G_05243,SS1G_05254,SS1G_05270,SS1G_05283,SS1G_05284,SS1G_05285,SS1G_05346,SS1G_05358,SS1G_05383,SS1G_05399,SS1G_05415,SS1G_05418,SS1G_05459,SS1G_05474,SS1G_05502,SS1G_05589,SS1G_05598,SS1G_05603,SS1G_05630,SS1G_05632,SS1G_05642,SS1G_05643,SS1G_05645,SS1G_05650,SS1G_05661,SS1G_05691,SS1G_05720,SS1G_05722,SS1G_05727,SS1G_05736,SS1G_05744,SS1G_05797,SS1G_05801,SS1G_05802,SS1G_05822,SS1G_05823,SS1G_05824,SS1G_05835,SS1G_05838,SS1G_05855,SS1G_05874,SS1G_05875,SS1G_05898,SS1G_05902,SS1G_05905,SS1G_05906,SS1G_05910,SS1G_05926,SS1G_05934,SS1G_05935,SS1G_06050,SS1G_06051,SS1G_06066,SS1G_06074,SS1G_06102,SS1G_06107,SS1G_06114,SS1G_06139,SS1G_06140,SS1G_06141,SS1G_06149,SS1G_06172,SS1G_06173,SS1G_06193,SS1G_06194,SS1G_06217,SS1G_06313,SS1G_06434,SS1G_06435,SS1G_06449,SS1G_06488,SS1G_06491,SS1G_06550,SS1G_06566,SS1G_06584,SS1G_06591,SS1G_06598,SS1G_06616,SS1G_06617,SS1G_06656,SS1G_06660,SS1G_06711,SS1G_06724,SS1G_06737,SS1G_06750,SS1G_06753,SS1G_06756,SS1G_06759,SS1G_06777,SS1G_06783,SS1G_06784,SS1G_06785,SS1G_06796,SS1G_06797,SS1G_06807,SS1G_06818,SS1G_06835,SS1G_06851,SS1G_06893,SS1G_06908,SS1G_06915,SS1G_06943,SS1G_06970,SS1G_06981,SS1G_06986,SS1G_06999,SS1G_07002,SS1G_07008,SS1G_07017,SS1G_07049,SS1G_07055,SS1G_07119,SS1G_07122,SS1G_07125,SS1G_07128,SS1G_07130,SS1G_07196,SS1G_07216,SS1G_07219,SS1G_07226,SS1G_07238,SS1G_07245,SS1G_07288,SS1G_07307,SS1G_07330,SS1G_07334,SS1G_07372,SS1G_07386,SS1G_07406,SS1G_07426,SS1G_07441,SS1G_07470,SS1G_07482,SS1G_07509,SS1G_07523,SS1G_07525,SS1G_07527,SS1G_07545,SS1G_07557,SS1G_07560,SS1G_07592,SS1G_07596,SS1G_07597,SS1G_07603,SS1G_07615,SS1G_07654,SS1G_07672,SS1G_07673,SS1G_07676,SS1G_07693,SS1G_07703,SS1G_07712,SS1G_07729,SS1G_07730,SS1G_07740,SS1G_07742,SS1G_07770,SS1G_07788,SS1G_07793,SS1G_07796,SS1G_07827,SS1G_07848,SS1G_07864,SS1G_07868,SS1G_07871,SS1G_07872,SS1G_07873,SS1G_07886,SS1G_07887,SS1G_07914,SS1G_07920,SS1G_07956,SS1G_07965,SS1G_07980,SS1G_07981,SS1G_08077,SS1G_08139,SS1G_08172,SS1G_08173,SS1G_08209,SS1G_08220,SS1G_08244,SS1G_08275,SS1G_08284,SS1G_08297,SS1G_08299,SS1G_08344,SS1G_08388,SS1G_08393,SS1G_08420,SS1G_08454,SS1G_08463,SS1G_08471,SS1G_08475,SS1G_08479,SS1G_08480,SS1G_08486,SS1G_08487,SS1G_08495,SS1G_08504,SS1G_08505,SS1G_08509,SS1G_08575,SS1G_08579,SS1G_08580,SS1G_08581,SS1G_08607,SS1G_08608,SS1G_08623,SS1G_08625,SS1G_08631,SS1G_08646,SS1G_08647,SS1G_08648,SS1G_08699,SS1G_08732,SS1G_08743,SS1G_08752,SS1G_08753,SS1G_08759,SS1G_08760,SS1G_08767,SS1G_08778,SS1G_08782,SS1G_08808,SS1G_08824,SS1G_08825,SS1G_08841,SS1G_08842,SS1G_08848,SS1G_08915,SS1G_08937,SS1G_08938,SS1G_08945,SS1G_08976,SS1G_08978,SS1G_09034,SS1G_09077,SS1G_09088,SS1G_09093,SS1G_09132,SS1G_09154,SS1G_09190,SS1G_09262,SS1G_09279,SS1G_09280,SS1G_09304,SS1G_09312,SS1G_09390,SS1G_09394,SS1G_09415,SS1G_09417,SS1G_09423,SS1G_09432,SS1G_09444,SS1G_09461,SS1G_09486,SS1G_09491,SS1G_09567,SS1G_09568,SS1G_09569,SS1G_09570,SS1G_09584,SS1G_09602,SS1G_09604,SS1G_09605,SS1G_09606,SS1G_09608,SS1G_09609,SS1G_09612,SS1G_09626,SS1G_09629,SS1G_09661,SS1G_09664,SS1G_09669,SS1G_09677,SS1G_09680,SS1G_09681,SS1G_09745,SS1G_09748,SS1G_09753,SS1G_09762,SS1G_09763,SS1G_09769,SS1G_09783,SS1G_09784,SS1G_09785,SS1G_09829,SS1G_09865,SS1G_09888,SS1G_09907,SS1G_09927,SS1G_09962,SS1G_10000,SS1G_10002,SS1G_10008,SS1G_10016,SS1G_10018,SS1G_10047,SS1G_10049,SS1G_10076,SS1G_10159,SS1G_10171,SS1G_10207,SS1G_10208,SS1G_10212,SS1G_10218,SS1G_10239,SS1G_10240,SS1G_10252,SS1G_10268,SS1G_10275,SS1G_10286,SS1G_10287,SS1G_10291,SS1G_10304,SS1G_10315,SS1G_10330,SS1G_10336,SS1G_10368,SS1G_10386,SS1G_10419,SS1G_10465,SS1G_10466,SS1G_10490,SS1G_10493,SS1G_10500,SS1G_10502,SS1G_10512,SS1G_10519,SS1G_10520,SS1G_10535,SS1G_10539,SS1G_10540,SS1G_10541,SS1G_10552,SS1G_10570,SS1G_10575,SS1G_10576,SS1G_10585,SS1G_10601,SS1G_10620,SS1G_10627,SS1G_10651,SS1G_10663,SS1G_10682,SS1G_10708,SS1G_10721,SS1G_10739,SS1G_10753,SS1G_10769,SS1G_10772,SS1G_10790,SS1G_10804,SS1G_10814,SS1G_10815,SS1G_10816,SS1G_10819,SS1G_10829,SS1G_10830,SS1G_10834,SS1G_10870,SS1G_10895,SS1G_10957,SS1G_10959,SS1G_10960,SS1G_10967,SS1G_10974,SS1G_10997,SS1G_11008,SS1G_11012,SS1G_11018,SS1G_11024,SS1G_11025,SS1G_11035,SS1G_11036,SS1G_11046,SS1G_11049,SS1G_11050,SS1G_11106,SS1G_11130,SS1G_11137,SS1G_11138,SS1G_11139,SS1G_11149,SS1G_11172,SS1G_11205,SS1G_11243,SS1G_11251,SS1G_11256,SS1G_11262,SS1G_11263,SS1G_11264,SS1G_11309,SS1G_11324,SS1G_11333,SS1G_11342,SS1G_11343,SS1G_11362,SS1G_11388,SS1G_11392,SS1G_11409,SS1G_11420,SS1G_11425,SS1G_11434,SS1G_11435,SS1G_11436,SS1G_11437,SS1G_11455,SS1G_11456,SS1G_11504,SS1G_11556,SS1G_11560,SS1G_11593,SS1G_11604,SS1G_11611,SS1G_11615,SS1G_11645,SS1G_11654,SS1G_11690,SS1G_11702,SS1G_11739,SS1G_11798,SS1G_11803,SS1G_11812,SS1G_11819,SS1G_11824,SS1G_11826,SS1G_11828,SS1G_11833,SS1G_11848,SS1G_11856,SS1G_11864,SS1G_11868,SS1G_11877,SS1G_11882,SS1G_11884,SS1G_11918,SS1G_11920,SS1G_11926,SS1G_11933,SS1G_11940,SS1G_11951,SS1G_11986,SS1G_12021,SS1G_12022,SS1G_12025,SS1G_12042,SS1G_12077,SS1G_12078,SS1G_12081,SS1G_12092,SS1G_12129,SS1G_12151,SS1G_12153,SS1G_12175,SS1G_12177,SS1G_12183,SS1G_12196,SS1G_12211,SS1G_12213,SS1G_12214,SS1G_12233,SS1G_12254,SS1G_12256,SS1G_12341,SS1G_12343,SS1G_12347,SS1G_12348,SS1G_12349,SS1G_12408,SS1G_12459,SS1G_12477,SS1G_12479,SS1G_12480,SS1G_12483,SS1G_12502,SS1G_12503,SS1G_12522,SS1G_12538,SS1G_12551,SS1G_12553,SS1G_12557,SS1G_12567,SS1G_12568,SS1G_12576,SS1G_12588,SS1G_12617,SS1G_12655,SS1G_12661,SS1G_12662,SS1G_12686,SS1G_12742,SS1G_12747,SS1G_12751,SS1G_12767,SS1G_12792,SS1G_12794,SS1G_12815,SS1G_12818,SS1G_12819,SS1G_12821,SS1G_12840,SS1G_12875,SS1G_12876,SS1G_12885,SS1G_12891,SS1G_12899,SS1G_12924,SS1G_12926,SS1G_12967,SS1G_12975,SS1G_12994,SS1G_13000,SS1G_13033,SS1G_13041,SS1G_13048,SS1G_13057,SS1G_13066,SS1G_13071,SS1G_13073,SS1G_13123,SS1G_13148,SS1G_13160,SS1G_13161,SS1G_13164,SS1G_13174,SS1G_13182,SS1G_13239,SS1G_13247,SS1G_13257,SS1G_13261,SS1G_13267,SS1G_13290,SS1G_13303,SS1G_13330,SS1G_13336,SS1G_13337,SS1G_13353,SS1G_13366,SS1G_13379,SS1G_13400,SS1G_13421,SS1G_13423,SS1G_13426,SS1G_13462,SS1G_13464,SS1G_13474,SS1G_13519,SS1G_13536,SS1G_13558,SS1G_13564,SS1G_13568,SS1G_13577,SS1G_13580,SS1G_13595,SS1G_13609,SS1G_13625,SS1G_13627,SS1G_13628,SS1G_13629,SS1G_13630,SS1G_13647,SS1G_13650,SS1G_13677,SS1G_13681,SS1G_13702,SS1G_13716,SS1G_13726,SS1G_13833,SS1G_13854,SS1G_13866,SS1G_13868,SS1G_13878,SS1G_13925,SS1G_13938,SS1G_13945,SS1G_13959,SS1G_13993,SS1G_14013,SS1G_14023,SS1G_14058,SS1G_14074,SS1G_14124,SS1G_14138,SS1G_14154,SS1G_14156,SS1G_14194,SS1G_14204,SS1G_14256,SS1G_14257,SS1G_14261,SS1G_14262,SS1G_14282,SS1G_14283,SS1G_14284,SS1G_14328,SS1G_14329,SS1G_14338,SS1G_14344,SS1G_14355,SS1G_14385,SS1G_14389,SS1G_14403,SS1G_14436,SS1G_14443,SS1G_14448,SS1G_14475,SS1G_14476,SS1G_20005,SS1G_20019,SS1G_20024,SS1G_20027,SS1G_20033,SS1G_20039,SS1G_20045	SS1G_00005,SS1G_00010,SS1G_00023,SS1G_00026,SS1G_00027,SS1G_00048,SS1G_00066,SS1G_00067,SS1G_00088,SS1G_00090,SS1G_00093,SS1G_00101,SS1G_00103,SS1G_00107,SS1G_00108,SS1G_00138,SS1G_00145,SS1G_00152,SS1G_00169,SS1G_00183,SS1G_00186,SS1G_00191,SS1G_00195,SS1G_00204,SS1G_00210,SS1G_00211,SS1G_00213,SS1G_00220,SS1G_00234,SS1G_00282,SS1G_00304,SS1G_00312,SS1G_00317,SS1G_00431,SS1G_00433,SS1G_00436,SS1G_00478,SS1G_00490,SS1G_00502,SS1G_00520,SS1G_00535,SS1G_00544,SS1G_00566,SS1G_00568,SS1G_00569,SS1G_00570,SS1G_00580,SS1G_00598,SS1G_00608,SS1G_00627,SS1G_00630,SS1G_00665,SS1G_00678,SS1G_00679,SS1G_00700,SS1G_00789,SS1G_00808,SS1G_00827,SS1G_00846,SS1G_00885,SS1G_00896,SS1G_00897,SS1G_00900,SS1G_00902,SS1G_00911,SS1G_00912,SS1G_00925,SS1G_00934,SS1G_00947,SS1G_00951,SS1G_00969,SS1G_00970,SS1G_00972,SS1G_00975,SS1G_00987,SS1G_00990,SS1G_00999,SS1G_01022,SS1G_01039,SS1G_01048,SS1G_01053,SS1G_01064,SS1G_01074,SS1G_01092,SS1G_01093,SS1G_01104,SS1G_01115,SS1G_01135,SS1G_01151,SS1G_01154,SS1G_01157,SS1G_01160,SS1G_01169,SS1G_01186,SS1G_01190,SS1G_01195,SS1G_01198,SS1G_01263,SS1G_01275,SS1G_01278,SS1G_01289,SS1G_01294,SS1G_01371,SS1G_01394,SS1G_01396,SS1G_01401,SS1G_01405,SS1G_01407,SS1G_01408,SS1G_01423,SS1G_01429,SS1G_01433,SS1G_01435,SS1G_01477,SS1G_01524,SS1G_01553,SS1G_01560,SS1G_01562,SS1G_01564,SS1G_01581,SS1G_01605,SS1G_01626,SS1G_01636,SS1G_01637,SS1G_01641,SS1G_01661,SS1G_01678,SS1G_01682,SS1G_01698,SS1G_01699,SS1G_01708,SS1G_01711,SS1G_01725,SS1G_01762,SS1G_01767,SS1G_01827,SS1G_01836,SS1G_01847,SS1G_01854,SS1G_01855,SS1G_01856,SS1G_01868,SS1G_01873,SS1G_01874,SS1G_01875,SS1G_01951,SS1G_02002,SS1G_02017,SS1G_02018,SS1G_02035,SS1G_02052,SS1G_02056,SS1G_02099,SS1G_02111,SS1G_02191,SS1G_02195,SS1G_02200,SS1G_02230,SS1G_02231,SS1G_02269,SS1G_02328,SS1G_02372,SS1G_02376,SS1G_02378,SS1G_02379,SS1G_02386,SS1G_02390,SS1G_02398,SS1G_02435,SS1G_02480,SS1G_02508,SS1G_02532,SS1G_02555,SS1G_02652,SS1G_02670,SS1G_02717,SS1G_02768,SS1G_02779,SS1G_02807,SS1G_02888,SS1G_02894,SS1G_02903,SS1G_02907,SS1G_02909,SS1G_02959,SS1G_02977,SS1G_02978,SS1G_02985,SS1G_03009,SS1G_03010,SS1G_03024,SS1G_03060,SS1G_03070,SS1G_03075,SS1G_03082,SS1G_03093,SS1G_03094,SS1G_03095,SS1G_03108,SS1G_03122,SS1G_03124,SS1G_03171,SS1G_03179,SS1G_03195,SS1G_03202,SS1G_03209,SS1G_03225,SS1G_03226,SS1G_03248,SS1G_03249,SS1G_03254,SS1G_03256,SS1G_03280,SS1G_03301,SS1G_03308,SS1G_03313,SS1G_03315,SS1G_03348,SS1G_03351,SS1G_03429,SS1G_03454,SS1G_03473,SS1G_03474,SS1G_03477,SS1G_03519,SS1G_03552,SS1G_03556,SS1G_03564,SS1G_03582,SS1G_03584,SS1G_03587,SS1G_03588,SS1G_03620,SS1G_03645,SS1G_03649,SS1G_03689,SS1G_03700,SS1G_03706,SS1G_03730,SS1G_03731,SS1G_03753,SS1G_03765,SS1G_03766,SS1G_03780,SS1G_03787,SS1G_03815,SS1G_03817,SS1G_03827,SS1G_03871,SS1G_03873,SS1G_03894,SS1G_03904,SS1G_03926,SS1G_03932,SS1G_03952,SS1G_03976,SS1G_03992,SS1G_03999,SS1G_04012,SS1G_04013,SS1G_04016,SS1G_04027,SS1G_04031,SS1G_04061,SS1G_04067,SS1G_04072,SS1G_04139,SS1G_04217,SS1G_04314,SS1G_04332,SS1G_04335,SS1G_04356,SS1G_04368,SS1G_04416,SS1G_04420,SS1G_04432,SS1G_04434,SS1G_04436,SS1G_04454,SS1G_04455,SS1G_04456,SS1G_04501,SS1G_04510,SS1G_04511,SS1G_04516,SS1G_04525,SS1G_04536,SS1G_04572,SS1G_04574,SS1G_04596,SS1G_04617,SS1G_04622,SS1G_04651,SS1G_04679,SS1G_04687,SS1G_04707,SS1G_04770,SS1G_04799,SS1G_04820,SS1G_04821,SS1G_04824,SS1G_04853,SS1G_04855,SS1G_04860,SS1G_04889,SS1G_04907,SS1G_04966,SS1G_04983,SS1G_05008,SS1G_05011,SS1G_05035,SS1G_05038,SS1G_05040,SS1G_05099,SS1G_05100,SS1G_05114,SS1G_05148,SS1G_05158,SS1G_05177,SS1G_05178,SS1G_05217,SS1G_05238,SS1G_05243,SS1G_05254,SS1G_05270,SS1G_05283,SS1G_05284,SS1G_05285,SS1G_05346,SS1G_05358,SS1G_05383,SS1G_05399,SS1G_05415,SS1G_05418,SS1G_05459,SS1G_05474,SS1G_05502,SS1G_05589,SS1G_05598,SS1G_05603,SS1G_05630,SS1G_05632,SS1G_05642,SS1G_05643,SS1G_05645,SS1G_05650,SS1G_05661,SS1G_05691,SS1G_05720,SS1G_05722,SS1G_05727,SS1G_05736,SS1G_05744,SS1G_05797,SS1G_05801,SS1G_05802,SS1G_05822,SS1G_05823,SS1G_05824,SS1G_05835,SS1G_05838,SS1G_05855,SS1G_05874,SS1G_05875,SS1G_05898,SS1G_05902,SS1G_05905,SS1G_05906,SS1G_05910,SS1G_05926,SS1G_05934,SS1G_05935,SS1G_06050,SS1G_06051,SS1G_06066,SS1G_06074,SS1G_06102,SS1G_06107,SS1G_06114,SS1G_06139,SS1G_06140,SS1G_06141,SS1G_06149,SS1G_06172,SS1G_06173,SS1G_06193,SS1G_06194,SS1G_06217,SS1G_06313,SS1G_06434,SS1G_06435,SS1G_06449,SS1G_06488,SS1G_06491,SS1G_06550,SS1G_06566,SS1G_06584,SS1G_06591,SS1G_06598,SS1G_06616,SS1G_06617,SS1G_06656,SS1G_06660,SS1G_06711,SS1G_06724,SS1G_06737,SS1G_06750,SS1G_06753,SS1G_06756,SS1G_06759,SS1G_06777,SS1G_06783,SS1G_06784,SS1G_06785,SS1G_06796,SS1G_06797,SS1G_06807,SS1G_06818,SS1G_06835,SS1G_06851,SS1G_06893,SS1G_06908,SS1G_06915,SS1G_06943,SS1G_06970,SS1G_06981,SS1G_06986,SS1G_06999,SS1G_07002,SS1G_07008,SS1G_07017,SS1G_07049,SS1G_07055,SS1G_07119,SS1G_07122,SS1G_07125,SS1G_07128,SS1G_07130,SS1G_07196,SS1G_07216,SS1G_07219,SS1G_07226,SS1G_07238,SS1G_07245,SS1G_07288,SS1G_07307,SS1G_07330,SS1G_07334,SS1G_07372,SS1G_07386,SS1G_07406,SS1G_07426,SS1G_07441,SS1G_07470,SS1G_07482,SS1G_07509,SS1G_07523,SS1G_07525,SS1G_07527,SS1G_07545,SS1G_07557,SS1G_07560,SS1G_07592,SS1G_07596,SS1G_07597,SS1G_07603,SS1G_07615,SS1G_07654,SS1G_07672,SS1G_07673,SS1G_07676,SS1G_07693,SS1G_07703,SS1G_07712,SS1G_07729,SS1G_07730,SS1G_07740,SS1G_07742,SS1G_07770,SS1G_07788,SS1G_07793,SS1G_07796,SS1G_07827,SS1G_07848,SS1G_07864,SS1G_07868,SS1G_07871,SS1G_07872,SS1G_07873,SS1G_07886,SS1G_07887,SS1G_07914,SS1G_07920,SS1G_07956,SS1G_07965,SS1G_07980,SS1G_07981,SS1G_08077,SS1G_08139,SS1G_08172,SS1G_08173,SS1G_08209,SS1G_08220,SS1G_08244,SS1G_08275,SS1G_08284,SS1G_08297,SS1G_08299,SS1G_08344,SS1G_08388,SS1G_08393,SS1G_08420,SS1G_08454,SS1G_08463,SS1G_08471,SS1G_08475,SS1G_08479,SS1G_08480,SS1G_08486,SS1G_08487,SS1G_08495,SS1G_08504,SS1G_08505,SS1G_08509,SS1G_08575,SS1G_08579,SS1G_08580,SS1G_08581,SS1G_08607,SS1G_08608,SS1G_08623,SS1G_08625,SS1G_08631,SS1G_08646,SS1G_08647,SS1G_08648,SS1G_08699,SS1G_08732,SS1G_08743,SS1G_08752,SS1G_08753,SS1G_08759,SS1G_08760,SS1G_08767,SS1G_08778,SS1G_08782,SS1G_08808,SS1G_08824,SS1G_08825,SS1G_08841,SS1G_08842,SS1G_08848,SS1G_08915,SS1G_08937,SS1G_08938,SS1G_08945,SS1G_08976,SS1G_08978,SS1G_09034,SS1G_09077,SS1G_09088,SS1G_09093,SS1G_09132,SS1G_09154,SS1G_09190,SS1G_09262,SS1G_09279,SS1G_09280,SS1G_09304,SS1G_09312,SS1G_09390,SS1G_09394,SS1G_09415,SS1G_09417,SS1G_09423,SS1G_09432,SS1G_09444,SS1G_09461,SS1G_09486,SS1G_09491,SS1G_09567,SS1G_09568,SS1G_09569,SS1G_09570,SS1G_09584,SS1G_09602,SS1G_09604,SS1G_09605,SS1G_09606,SS1G_09608,SS1G_09609,SS1G_09612,SS1G_09626,SS1G_09629,SS1G_09661,SS1G_09664,SS1G_09669,SS1G_09677,SS1G_09680,SS1G_09681,SS1G_09745,SS1G_09748,SS1G_09753,SS1G_09762,SS1G_09763,SS1G_09769,SS1G_09783,SS1G_09784,SS1G_09785,SS1G_09829,SS1G_09865,SS1G_09888,SS1G_09907,SS1G_09927,SS1G_09962,SS1G_10000,SS1G_10002,SS1G_10008,SS1G_10016,SS1G_10018,SS1G_10047,SS1G_10049,SS1G_10076,SS1G_10159,SS1G_10171,SS1G_10207,SS1G_10208,SS1G_10212,SS1G_10218,SS1G_10239,SS1G_10240,SS1G_10252,SS1G_10268,SS1G_10275,SS1G_10286,SS1G_10287,SS1G_10291,SS1G_10304,SS1G_10315,SS1G_10330,SS1G_10336,SS1G_10368,SS1G_10386,SS1G_10419,SS1G_10465,SS1G_10466,SS1G_10490,SS1G_10493,SS1G_10500,SS1G_10502,SS1G_10512,SS1G_10519,SS1G_10520,SS1G_10535,SS1G_10539,SS1G_10540,SS1G_10541,SS1G_10552,SS1G_10570,SS1G_10575,SS1G_10576,SS1G_10585,SS1G_10601,SS1G_10620,SS1G_10627,SS1G_10651,SS1G_10663,SS1G_10682,SS1G_10708,SS1G_10721,SS1G_10739,SS1G_10753,SS1G_10769,SS1G_10772,SS1G_10790,SS1G_10804,SS1G_10814,SS1G_10815,SS1G_10816,SS1G_10819,SS1G_10829,SS1G_10830,SS1G_10834,SS1G_10870,SS1G_10895,SS1G_10957,SS1G_10959,SS1G_10960,SS1G_10967,SS1G_10974,SS1G_10997,SS1G_11008,SS1G_11012,SS1G_11018,SS1G_11024,SS1G_11025,SS1G_11035,SS1G_11036,SS1G_11046,SS1G_11049,SS1G_11050,SS1G_11106,SS1G_11130,SS1G_11137,SS1G_11138,SS1G_11139,SS1G_11149,SS1G_11172,SS1G_11205,SS1G_11243,SS1G_11251,SS1G_11256,SS1G_11262,SS1G_11263,SS1G_11264,SS1G_11309,SS1G_11324,SS1G_11333,SS1G_11342,SS1G_11343,SS1G_11362,SS1G_11388,SS1G_11392,SS1G_11409,SS1G_11420,SS1G_11425,SS1G_11434,SS1G_11435,SS1G_11436,SS1G_11437,SS1G_11455,SS1G_11456,SS1G_11504,SS1G_11556,SS1G_11560,SS1G_11593,SS1G_11604,SS1G_11611,SS1G_11615,SS1G_11645,SS1G_11654,SS1G_11690,SS1G_11702,SS1G_11739,SS1G_11798,SS1G_11803,SS1G_11812,SS1G_11819,SS1G_11824,SS1G_11826,SS1G_11828,SS1G_11833,SS1G_11848,SS1G_11856,SS1G_11864,SS1G_11868,SS1G_11877,SS1G_11882,SS1G_11884,SS1G_11918,SS1G_11920,SS1G_11926,SS1G_11933,SS1G_11940,SS1G_11951,SS1G_11986,SS1G_12021,SS1G_12022,SS1G_12025,SS1G_12042,SS1G_12077,SS1G_12078,SS1G_12081,SS1G_12092,SS1G_12129,SS1G_12151,SS1G_12153,SS1G_12175,SS1G_12177,SS1G_12183,SS1G_12196,SS1G_12211,SS1G_12213,SS1G_12214,SS1G_12233,SS1G_12254,SS1G_12256,SS1G_12341,SS1G_12343,SS1G_12347,SS1G_12348,SS1G_12349,SS1G_12408,SS1G_12459,SS1G_12477,SS1G_12479,SS1G_12480,SS1G_12483,SS1G_12502,SS1G_12503,SS1G_12522,SS1G_12538,SS1G_12551,SS1G_12553,SS1G_12557,SS1G_12567,SS1G_12568,SS1G_12576,SS1G_12588,SS1G_12617,SS1G_12655,SS1G_12661,SS1G_12662,SS1G_12686,SS1G_12742,SS1G_12747,SS1G_12751,SS1G_12767,SS1G_12792,SS1G_12794,SS1G_12815,SS1G_12818,SS1G_12819,SS1G_12821,SS1G_12840,SS1G_12875,SS1G_12876,SS1G_12885,SS1G_12891,SS1G_12899,SS1G_12924,SS1G_12926,SS1G_12967,SS1G_12975,SS1G_12994,SS1G_13000,SS1G_13033,SS1G_13041,SS1G_13048,SS1G_13057,SS1G_13066,SS1G_13071,SS1G_13073,SS1G_13123,SS1G_13148,SS1G_13160,SS1G_13161,SS1G_13164,SS1G_13174,SS1G_13182,SS1G_13239,SS1G_13247,SS1G_13257,SS1G_13261,SS1G_13267,SS1G_13290,SS1G_13303,SS1G_13330,SS1G_13336,SS1G_13337,SS1G_13353,SS1G_13366,SS1G_13379,SS1G_13400,SS1G_13421,SS1G_13423,SS1G_13426,SS1G_13462,SS1G_13464,SS1G_13474,SS1G_13519,SS1G_13536,SS1G_13558,SS1G_13564,SS1G_13568,SS1G_13577,SS1G_13580,SS1G_13595,SS1G_13609,SS1G_13625,SS1G_13627,SS1G_13628,SS1G_13629,SS1G_13630,SS1G_13647,SS1G_13650,SS1G_13677,SS1G_13681,SS1G_13702,SS1G_13716,SS1G_13726,SS1G_13833,SS1G_13854,SS1G_13866,SS1G_13868,SS1G_13878,SS1G_13925,SS1G_13938,SS1G_13945,SS1G_13959,SS1G_13993,SS1G_14013,SS1G_14023,SS1G_14058,SS1G_14074,SS1G_14124,SS1G_14138,SS1G_14154,SS1G_14156,SS1G_14194,SS1G_14204,SS1G_14256,SS1G_14257,SS1G_14261,SS1G_14262,SS1G_14282,SS1G_14283,SS1G_14284,SS1G_14328,SS1G_14329,SS1G_14338,SS1G_14344,SS1G_14355,SS1G_14385,SS1G_14389,SS1G_14403,SS1G_14436,SS1G_14443,SS1G_14448,SS1G_14475,SS1G_14476,SS1G_20005,SS1G_20019,SS1G_20024,SS1G_20027,SS1G_20033,SS1G_20039,SS1G_20045
GO:0043228	non-membrane-bounded organelle	cellular_component	608/3129	767/4664	1.18157472906648	3.52009960208445e-16	3.91787085711999e-13	608	SS1G_00005,SS1G_00010,SS1G_00023,SS1G_00049,SS1G_00066,SS1G_00067,SS1G_00071,SS1G_00088,SS1G_00090,SS1G_00103,SS1G_00108,SS1G_00145,SS1G_00185,SS1G_00186,SS1G_00195,SS1G_00196,SS1G_00202,SS1G_00204,SS1G_00220,SS1G_00266,SS1G_00304,SS1G_00312,SS1G_00317,SS1G_00330,SS1G_00342,SS1G_00351,SS1G_00429,SS1G_00433,SS1G_00436,SS1G_00490,SS1G_00502,SS1G_00535,SS1G_00544,SS1G_00565,SS1G_00566,SS1G_00580,SS1G_00598,SS1G_00630,SS1G_00678,SS1G_00692,SS1G_00789,SS1G_00808,SS1G_00827,SS1G_00845,SS1G_00846,SS1G_00885,SS1G_00897,SS1G_00900,SS1G_00911,SS1G_00912,SS1G_00925,SS1G_00934,SS1G_00939,SS1G_00951,SS1G_00972,SS1G_00987,SS1G_00998,SS1G_01022,SS1G_01048,SS1G_01053,SS1G_01074,SS1G_01151,SS1G_01154,SS1G_01157,SS1G_01160,SS1G_01198,SS1G_01263,SS1G_01266,SS1G_01268,SS1G_01278,SS1G_01294,SS1G_01315,SS1G_01317,SS1G_01326,SS1G_01347,SS1G_01351,SS1G_01353,SS1G_01394,SS1G_01401,SS1G_01405,SS1G_01408,SS1G_01433,SS1G_01477,SS1G_01544,SS1G_01548,SS1G_01549,SS1G_01560,SS1G_01562,SS1G_01564,SS1G_01610,SS1G_01621,SS1G_01624,SS1G_01646,SS1G_01694,SS1G_01698,SS1G_01699,SS1G_01708,SS1G_01762,SS1G_01772,SS1G_01818,SS1G_01822,SS1G_01836,SS1G_01856,SS1G_01861,SS1G_01868,SS1G_01873,SS1G_01874,SS1G_01932,SS1G_01951,SS1G_01960,SS1G_02017,SS1G_02052,SS1G_02090,SS1G_02092,SS1G_02099,SS1G_02191,SS1G_02235,SS1G_02284,SS1G_02398,SS1G_02435,SS1G_02468,SS1G_02471,SS1G_02480,SS1G_02508,SS1G_02533,SS1G_02593,SS1G_02594,SS1G_02652,SS1G_02717,SS1G_02779,SS1G_02894,SS1G_02902,SS1G_02903,SS1G_02943,SS1G_02954,SS1G_02959,SS1G_02985,SS1G_02998,SS1G_03009,SS1G_03024,SS1G_03070,SS1G_03075,SS1G_03082,SS1G_03094,SS1G_03095,SS1G_03108,SS1G_03118,SS1G_03122,SS1G_03171,SS1G_03195,SS1G_03209,SS1G_03224,SS1G_03248,SS1G_03249,SS1G_03256,SS1G_03277,SS1G_03308,SS1G_03315,SS1G_03340,SS1G_03351,SS1G_03556,SS1G_03561,SS1G_03582,SS1G_03587,SS1G_03649,SS1G_03706,SS1G_03730,SS1G_03766,SS1G_03815,SS1G_03871,SS1G_03873,SS1G_03893,SS1G_03904,SS1G_03926,SS1G_03932,SS1G_03952,SS1G_03978,SS1G_04012,SS1G_04013,SS1G_04018,SS1G_04031,SS1G_04061,SS1G_04067,SS1G_04138,SS1G_04139,SS1G_04161,SS1G_04164,SS1G_04290,SS1G_04332,SS1G_04356,SS1G_04380,SS1G_04414,SS1G_04432,SS1G_04436,SS1G_04459,SS1G_04466,SS1G_04501,SS1G_04510,SS1G_04516,SS1G_04532,SS1G_04617,SS1G_04651,SS1G_04652,SS1G_04687,SS1G_04716,SS1G_04767,SS1G_04799,SS1G_04821,SS1G_04824,SS1G_04853,SS1G_04855,SS1G_04860,SS1G_04926,SS1G_04966,SS1G_04983,SS1G_04989,SS1G_04996,SS1G_05011,SS1G_05038,SS1G_05099,SS1G_05100,SS1G_05101,SS1G_05114,SS1G_05178,SS1G_05217,SS1G_05225,SS1G_05236,SS1G_05238,SS1G_05254,SS1G_05270,SS1G_05283,SS1G_05285,SS1G_05324,SS1G_05346,SS1G_05383,SS1G_05399,SS1G_05445,SS1G_05502,SS1G_05588,SS1G_05598,SS1G_05629,SS1G_05642,SS1G_05645,SS1G_05650,SS1G_05722,SS1G_05727,SS1G_05735,SS1G_05736,SS1G_05744,SS1G_05801,SS1G_05802,SS1G_05823,SS1G_05824,SS1G_05835,SS1G_05838,SS1G_05855,SS1G_05874,SS1G_05875,SS1G_05905,SS1G_05926,SS1G_05934,SS1G_05987,SS1G_06014,SS1G_06074,SS1G_06079,SS1G_06107,SS1G_06141,SS1G_06149,SS1G_06194,SS1G_06217,SS1G_06246,SS1G_06313,SS1G_06347,SS1G_06422,SS1G_06425,SS1G_06435,SS1G_06488,SS1G_06566,SS1G_06567,SS1G_06584,SS1G_06591,SS1G_06617,SS1G_06645,SS1G_06656,SS1G_06660,SS1G_06674,SS1G_06750,SS1G_06753,SS1G_06782,SS1G_06835,SS1G_06852,SS1G_06908,SS1G_06915,SS1G_06981,SS1G_06999,SS1G_07008,SS1G_07017,SS1G_07049,SS1G_07066,SS1G_07089,SS1G_07119,SS1G_07122,SS1G_07128,SS1G_07130,SS1G_07164,SS1G_07203,SS1G_07216,SS1G_07219,SS1G_07245,SS1G_07288,SS1G_07307,SS1G_07313,SS1G_07321,SS1G_07342,SS1G_07363,SS1G_07406,SS1G_07413,SS1G_07509,SS1G_07525,SS1G_07556,SS1G_07557,SS1G_07596,SS1G_07601,SS1G_07603,SS1G_07672,SS1G_07673,SS1G_07676,SS1G_07693,SS1G_07712,SS1G_07742,SS1G_07770,SS1G_07871,SS1G_07872,SS1G_07873,SS1G_07878,SS1G_07886,SS1G_07887,SS1G_07920,SS1G_07965,SS1G_08139,SS1G_08173,SS1G_08220,SS1G_08273,SS1G_08275,SS1G_08322,SS1G_08323,SS1G_08370,SS1G_08388,SS1G_08420,SS1G_08471,SS1G_08475,SS1G_08486,SS1G_08495,SS1G_08507,SS1G_08508,SS1G_08509,SS1G_08533,SS1G_08579,SS1G_08608,SS1G_08631,SS1G_08647,SS1G_08699,SS1G_08733,SS1G_08752,SS1G_08778,SS1G_08782,SS1G_08784,SS1G_08798,SS1G_08808,SS1G_08825,SS1G_08841,SS1G_08848,SS1G_08880,SS1G_08937,SS1G_08938,SS1G_08976,SS1G_09035,SS1G_09093,SS1G_09125,SS1G_09154,SS1G_09190,SS1G_09262,SS1G_09279,SS1G_09389,SS1G_09390,SS1G_09423,SS1G_09432,SS1G_09467,SS1G_09511,SS1G_09568,SS1G_09604,SS1G_09605,SS1G_09608,SS1G_09609,SS1G_09612,SS1G_09629,SS1G_09677,SS1G_09678,SS1G_09680,SS1G_09681,SS1G_09748,SS1G_09753,SS1G_09763,SS1G_09769,SS1G_09783,SS1G_09829,SS1G_09888,SS1G_09927,SS1G_09987,SS1G_10002,SS1G_10018,SS1G_10075,SS1G_10150,SS1G_10159,SS1G_10199,SS1G_10207,SS1G_10208,SS1G_10212,SS1G_10218,SS1G_10239,SS1G_10275,SS1G_10287,SS1G_10291,SS1G_10292,SS1G_10304,SS1G_10315,SS1G_10336,SS1G_10411,SS1G_10493,SS1G_10500,SS1G_10512,SS1G_10513,SS1G_10519,SS1G_10526,SS1G_10585,SS1G_10594,SS1G_10601,SS1G_10620,SS1G_10627,SS1G_10663,SS1G_10708,SS1G_10721,SS1G_10739,SS1G_10753,SS1G_10769,SS1G_10790,SS1G_10814,SS1G_10815,SS1G_10829,SS1G_10830,SS1G_10870,SS1G_10957,SS1G_10959,SS1G_10960,SS1G_10974,SS1G_10980,SS1G_11007,SS1G_11025,SS1G_11031,SS1G_11035,SS1G_11036,SS1G_11040,SS1G_11046,SS1G_11047,SS1G_11106,SS1G_11137,SS1G_11139,SS1G_11246,SS1G_11251,SS1G_11262,SS1G_11273,SS1G_11309,SS1G_11343,SS1G_11392,SS1G_11409,SS1G_11420,SS1G_11434,SS1G_11436,SS1G_11455,SS1G_11456,SS1G_11504,SS1G_11556,SS1G_11615,SS1G_11654,SS1G_11736,SS1G_11812,SS1G_11814,SS1G_11824,SS1G_11828,SS1G_11833,SS1G_11837,SS1G_11882,SS1G_11918,SS1G_11933,SS1G_11940,SS1G_11986,SS1G_12025,SS1G_12042,SS1G_12053,SS1G_12077,SS1G_12078,SS1G_12081,SS1G_12090,SS1G_12092,SS1G_12151,SS1G_12177,SS1G_12179,SS1G_12183,SS1G_12211,SS1G_12214,SS1G_12315,SS1G_12333,SS1G_12340,SS1G_12408,SS1G_12459,SS1G_12477,SS1G_12479,SS1G_12483,SS1G_12502,SS1G_12503,SS1G_12522,SS1G_12539,SS1G_12540,SS1G_12551,SS1G_12553,SS1G_12588,SS1G_12643,SS1G_12655,SS1G_12669,SS1G_12686,SS1G_12742,SS1G_12751,SS1G_12767,SS1G_12819,SS1G_12833,SS1G_12840,SS1G_12848,SS1G_12876,SS1G_12881,SS1G_12885,SS1G_12926,SS1G_12975,SS1G_12994,SS1G_13000,SS1G_13033,SS1G_13048,SS1G_13059,SS1G_13066,SS1G_13071,SS1G_13121,SS1G_13160,SS1G_13161,SS1G_13164,SS1G_13174,SS1G_13182,SS1G_13239,SS1G_13261,SS1G_13267,SS1G_13327,SS1G_13330,SS1G_13336,SS1G_13366,SS1G_13379,SS1G_13400,SS1G_13421,SS1G_13423,SS1G_13426,SS1G_13428,SS1G_13462,SS1G_13474,SS1G_13519,SS1G_13543,SS1G_13558,SS1G_13577,SS1G_13595,SS1G_13609,SS1G_13625,SS1G_13628,SS1G_13647,SS1G_13655,SS1G_13677,SS1G_13681,SS1G_13713,SS1G_13716,SS1G_13833,SS1G_13854,SS1G_13878,SS1G_13924,SS1G_13945,SS1G_13959,SS1G_13978,SS1G_14039,SS1G_14068,SS1G_14112,SS1G_14194,SS1G_14204,SS1G_14225,SS1G_14283,SS1G_14328,SS1G_14329,SS1G_14338,SS1G_14344,SS1G_14355,SS1G_14385,SS1G_14403,SS1G_14436,SS1G_14455,SS1G_20019	SS1G_00005,SS1G_00010,SS1G_00023,SS1G_00049,SS1G_00066,SS1G_00067,SS1G_00071,SS1G_00088,SS1G_00090,SS1G_00103,SS1G_00108,SS1G_00145,SS1G_00185,SS1G_00186,SS1G_00195,SS1G_00196,SS1G_00202,SS1G_00204,SS1G_00220,SS1G_00266,SS1G_00304,SS1G_00312,SS1G_00317,SS1G_00330,SS1G_00342,SS1G_00351,SS1G_00429,SS1G_00433,SS1G_00436,SS1G_00490,SS1G_00502,SS1G_00535,SS1G_00544,SS1G_00565,SS1G_00566,SS1G_00580,SS1G_00598,SS1G_00630,SS1G_00678,SS1G_00692,SS1G_00789,SS1G_00808,SS1G_00827,SS1G_00845,SS1G_00846,SS1G_00885,SS1G_00897,SS1G_00900,SS1G_00911,SS1G_00912,SS1G_00925,SS1G_00934,SS1G_00939,SS1G_00951,SS1G_00972,SS1G_00987,SS1G_00998,SS1G_01022,SS1G_01048,SS1G_01053,SS1G_01074,SS1G_01151,SS1G_01154,SS1G_01157,SS1G_01160,SS1G_01198,SS1G_01263,SS1G_01266,SS1G_01268,SS1G_01278,SS1G_01294,SS1G_01315,SS1G_01317,SS1G_01326,SS1G_01347,SS1G_01351,SS1G_01353,SS1G_01394,SS1G_01401,SS1G_01405,SS1G_01408,SS1G_01433,SS1G_01477,SS1G_01544,SS1G_01548,SS1G_01549,SS1G_01560,SS1G_01562,SS1G_01564,SS1G_01610,SS1G_01621,SS1G_01624,SS1G_01646,SS1G_01694,SS1G_01698,SS1G_01699,SS1G_01708,SS1G_01762,SS1G_01772,SS1G_01818,SS1G_01822,SS1G_01836,SS1G_01856,SS1G_01861,SS1G_01868,SS1G_01873,SS1G_01874,SS1G_01932,SS1G_01951,SS1G_01960,SS1G_02017,SS1G_02052,SS1G_02090,SS1G_02092,SS1G_02099,SS1G_02191,SS1G_02235,SS1G_02284,SS1G_02398,SS1G_02435,SS1G_02468,SS1G_02471,SS1G_02480,SS1G_02508,SS1G_02533,SS1G_02593,SS1G_02594,SS1G_02652,SS1G_02717,SS1G_02779,SS1G_02894,SS1G_02902,SS1G_02903,SS1G_02943,SS1G_02954,SS1G_02959,SS1G_02985,SS1G_02998,SS1G_03009,SS1G_03024,SS1G_03070,SS1G_03075,SS1G_03082,SS1G_03094,SS1G_03095,SS1G_03108,SS1G_03118,SS1G_03122,SS1G_03171,SS1G_03195,SS1G_03209,SS1G_03224,SS1G_03248,SS1G_03249,SS1G_03256,SS1G_03277,SS1G_03308,SS1G_03315,SS1G_03340,SS1G_03351,SS1G_03556,SS1G_03561,SS1G_03582,SS1G_03587,SS1G_03649,SS1G_03706,SS1G_03730,SS1G_03766,SS1G_03815,SS1G_03871,SS1G_03873,SS1G_03893,SS1G_03904,SS1G_03926,SS1G_03932,SS1G_03952,SS1G_03978,SS1G_04012,SS1G_04013,SS1G_04018,SS1G_04031,SS1G_04061,SS1G_04067,SS1G_04138,SS1G_04139,SS1G_04161,SS1G_04164,SS1G_04290,SS1G_04332,SS1G_04356,SS1G_04380,SS1G_04414,SS1G_04432,SS1G_04436,SS1G_04459,SS1G_04466,SS1G_04501,SS1G_04510,SS1G_04516,SS1G_04532,SS1G_04617,SS1G_04651,SS1G_04652,SS1G_04687,SS1G_04716,SS1G_04767,SS1G_04799,SS1G_04821,SS1G_04824,SS1G_04853,SS1G_04855,SS1G_04860,SS1G_04926,SS1G_04966,SS1G_04983,SS1G_04989,SS1G_04996,SS1G_05011,SS1G_05038,SS1G_05099,SS1G_05100,SS1G_05101,SS1G_05114,SS1G_05178,SS1G_05217,SS1G_05225,SS1G_05236,SS1G_05238,SS1G_05254,SS1G_05270,SS1G_05283,SS1G_05285,SS1G_05324,SS1G_05346,SS1G_05383,SS1G_05399,SS1G_05445,SS1G_05502,SS1G_05588,SS1G_05598,SS1G_05629,SS1G_05642,SS1G_05645,SS1G_05650,SS1G_05722,SS1G_05727,SS1G_05735,SS1G_05736,SS1G_05744,SS1G_05801,SS1G_05802,SS1G_05823,SS1G_05824,SS1G_05835,SS1G_05838,SS1G_05855,SS1G_05874,SS1G_05875,SS1G_05905,SS1G_05926,SS1G_05934,SS1G_05987,SS1G_06014,SS1G_06074,SS1G_06079,SS1G_06107,SS1G_06141,SS1G_06149,SS1G_06194,SS1G_06217,SS1G_06246,SS1G_06313,SS1G_06347,SS1G_06422,SS1G_06425,SS1G_06435,SS1G_06488,SS1G_06566,SS1G_06567,SS1G_06584,SS1G_06591,SS1G_06617,SS1G_06645,SS1G_06656,SS1G_06660,SS1G_06674,SS1G_06750,SS1G_06753,SS1G_06782,SS1G_06835,SS1G_06852,SS1G_06908,SS1G_06915,SS1G_06981,SS1G_06999,SS1G_07008,SS1G_07017,SS1G_07049,SS1G_07066,SS1G_07089,SS1G_07119,SS1G_07122,SS1G_07128,SS1G_07130,SS1G_07164,SS1G_07203,SS1G_07216,SS1G_07219,SS1G_07245,SS1G_07288,SS1G_07307,SS1G_07313,SS1G_07321,SS1G_07342,SS1G_07363,SS1G_07406,SS1G_07413,SS1G_07509,SS1G_07525,SS1G_07556,SS1G_07557,SS1G_07596,SS1G_07601,SS1G_07603,SS1G_07672,SS1G_07673,SS1G_07676,SS1G_07693,SS1G_07712,SS1G_07742,SS1G_07770,SS1G_07871,SS1G_07872,SS1G_07873,SS1G_07878,SS1G_07886,SS1G_07887,SS1G_07920,SS1G_07965,SS1G_08139,SS1G_08173,SS1G_08220,SS1G_08273,SS1G_08275,SS1G_08322,SS1G_08323,SS1G_08370,SS1G_08388,SS1G_08420,SS1G_08471,SS1G_08475,SS1G_08486,SS1G_08495,SS1G_08507,SS1G_08508,SS1G_08509,SS1G_08533,SS1G_08579,SS1G_08608,SS1G_08631,SS1G_08647,SS1G_08699,SS1G_08733,SS1G_08752,SS1G_08778,SS1G_08782,SS1G_08784,SS1G_08798,SS1G_08808,SS1G_08825,SS1G_08841,SS1G_08848,SS1G_08880,SS1G_08937,SS1G_08938,SS1G_08976,SS1G_09035,SS1G_09093,SS1G_09125,SS1G_09154,SS1G_09190,SS1G_09262,SS1G_09279,SS1G_09389,SS1G_09390,SS1G_09423,SS1G_09432,SS1G_09467,SS1G_09511,SS1G_09568,SS1G_09604,SS1G_09605,SS1G_09608,SS1G_09609,SS1G_09612,SS1G_09629,SS1G_09677,SS1G_09678,SS1G_09680,SS1G_09681,SS1G_09748,SS1G_09753,SS1G_09763,SS1G_09769,SS1G_09783,SS1G_09829,SS1G_09888,SS1G_09927,SS1G_09987,SS1G_10002,SS1G_10018,SS1G_10075,SS1G_10150,SS1G_10159,SS1G_10199,SS1G_10207,SS1G_10208,SS1G_10212,SS1G_10218,SS1G_10239,SS1G_10275,SS1G_10287,SS1G_10291,SS1G_10292,SS1G_10304,SS1G_10315,SS1G_10336,SS1G_10411,SS1G_10493,SS1G_10500,SS1G_10512,SS1G_10513,SS1G_10519,SS1G_10526,SS1G_10585,SS1G_10594,SS1G_10601,SS1G_10620,SS1G_10627,SS1G_10663,SS1G_10708,SS1G_10721,SS1G_10739,SS1G_10753,SS1G_10769,SS1G_10790,SS1G_10814,SS1G_10815,SS1G_10829,SS1G_10830,SS1G_10870,SS1G_10957,SS1G_10959,SS1G_10960,SS1G_10974,SS1G_10980,SS1G_11007,SS1G_11025,SS1G_11031,SS1G_11035,SS1G_11036,SS1G_11040,SS1G_11046,SS1G_11047,SS1G_11106,SS1G_11137,SS1G_11139,SS1G_11246,SS1G_11251,SS1G_11262,SS1G_11273,SS1G_11309,SS1G_11343,SS1G_11392,SS1G_11409,SS1G_11420,SS1G_11434,SS1G_11436,SS1G_11455,SS1G_11456,SS1G_11504,SS1G_11556,SS1G_11615,SS1G_11654,SS1G_11736,SS1G_11812,SS1G_11814,SS1G_11824,SS1G_11828,SS1G_11833,SS1G_11837,SS1G_11882,SS1G_11918,SS1G_11933,SS1G_11940,SS1G_11986,SS1G_12025,SS1G_12042,SS1G_12053,SS1G_12077,SS1G_12078,SS1G_12081,SS1G_12090,SS1G_12092,SS1G_12151,SS1G_12177,SS1G_12179,SS1G_12183,SS1G_12211,SS1G_12214,SS1G_12315,SS1G_12333,SS1G_12340,SS1G_12408,SS1G_12459,SS1G_12477,SS1G_12479,SS1G_12483,SS1G_12502,SS1G_12503,SS1G_12522,SS1G_12539,SS1G_12540,SS1G_12551,SS1G_12553,SS1G_12588,SS1G_12643,SS1G_12655,SS1G_12669,SS1G_12686,SS1G_12742,SS1G_12751,SS1G_12767,SS1G_12819,SS1G_12833,SS1G_12840,SS1G_12848,SS1G_12876,SS1G_12881,SS1G_12885,SS1G_12926,SS1G_12975,SS1G_12994,SS1G_13000,SS1G_13033,SS1G_13048,SS1G_13059,SS1G_13066,SS1G_13071,SS1G_13121,SS1G_13160,SS1G_13161,SS1G_13164,SS1G_13174,SS1G_13182,SS1G_13239,SS1G_13261,SS1G_13267,SS1G_13327,SS1G_13330,SS1G_13336,SS1G_13366,SS1G_13379,SS1G_13400,SS1G_13421,SS1G_13423,SS1G_13426,SS1G_13428,SS1G_13462,SS1G_13474,SS1G_13519,SS1G_13543,SS1G_13558,SS1G_13577,SS1G_13595,SS1G_13609,SS1G_13625,SS1G_13628,SS1G_13647,SS1G_13655,SS1G_13677,SS1G_13681,SS1G_13713,SS1G_13716,SS1G_13833,SS1G_13854,SS1G_13878,SS1G_13924,SS1G_13945,SS1G_13959,SS1G_13978,SS1G_14039,SS1G_14068,SS1G_14112,SS1G_14194,SS1G_14204,SS1G_14225,SS1G_14283,SS1G_14328,SS1G_14329,SS1G_14338,SS1G_14344,SS1G_14355,SS1G_14385,SS1G_14403,SS1G_14436,SS1G_14455,SS1G_20019
GO:0043232	intracellular non-membrane-bounded organelle	cellular_component	608/3129	767/4664	1.18157472906648	3.52009960208445e-16	3.91787085711999e-13	608	SS1G_00005,SS1G_00010,SS1G_00023,SS1G_00049,SS1G_00066,SS1G_00067,SS1G_00071,SS1G_00088,SS1G_00090,SS1G_00103,SS1G_00108,SS1G_00145,SS1G_00185,SS1G_00186,SS1G_00195,SS1G_00196,SS1G_00202,SS1G_00204,SS1G_00220,SS1G_00266,SS1G_00304,SS1G_00312,SS1G_00317,SS1G_00330,SS1G_00342,SS1G_00351,SS1G_00429,SS1G_00433,SS1G_00436,SS1G_00490,SS1G_00502,SS1G_00535,SS1G_00544,SS1G_00565,SS1G_00566,SS1G_00580,SS1G_00598,SS1G_00630,SS1G_00678,SS1G_00692,SS1G_00789,SS1G_00808,SS1G_00827,SS1G_00845,SS1G_00846,SS1G_00885,SS1G_00897,SS1G_00900,SS1G_00911,SS1G_00912,SS1G_00925,SS1G_00934,SS1G_00939,SS1G_00951,SS1G_00972,SS1G_00987,SS1G_00998,SS1G_01022,SS1G_01048,SS1G_01053,SS1G_01074,SS1G_01151,SS1G_01154,SS1G_01157,SS1G_01160,SS1G_01198,SS1G_01263,SS1G_01266,SS1G_01268,SS1G_01278,SS1G_01294,SS1G_01315,SS1G_01317,SS1G_01326,SS1G_01347,SS1G_01351,SS1G_01353,SS1G_01394,SS1G_01401,SS1G_01405,SS1G_01408,SS1G_01433,SS1G_01477,SS1G_01544,SS1G_01548,SS1G_01549,SS1G_01560,SS1G_01562,SS1G_01564,SS1G_01610,SS1G_01621,SS1G_01624,SS1G_01646,SS1G_01694,SS1G_01698,SS1G_01699,SS1G_01708,SS1G_01762,SS1G_01772,SS1G_01818,SS1G_01822,SS1G_01836,SS1G_01856,SS1G_01861,SS1G_01868,SS1G_01873,SS1G_01874,SS1G_01932,SS1G_01951,SS1G_01960,SS1G_02017,SS1G_02052,SS1G_02090,SS1G_02092,SS1G_02099,SS1G_02191,SS1G_02235,SS1G_02284,SS1G_02398,SS1G_02435,SS1G_02468,SS1G_02471,SS1G_02480,SS1G_02508,SS1G_02533,SS1G_02593,SS1G_02594,SS1G_02652,SS1G_02717,SS1G_02779,SS1G_02894,SS1G_02902,SS1G_02903,SS1G_02943,SS1G_02954,SS1G_02959,SS1G_02985,SS1G_02998,SS1G_03009,SS1G_03024,SS1G_03070,SS1G_03075,SS1G_03082,SS1G_03094,SS1G_03095,SS1G_03108,SS1G_03118,SS1G_03122,SS1G_03171,SS1G_03195,SS1G_03209,SS1G_03224,SS1G_03248,SS1G_03249,SS1G_03256,SS1G_03277,SS1G_03308,SS1G_03315,SS1G_03340,SS1G_03351,SS1G_03556,SS1G_03561,SS1G_03582,SS1G_03587,SS1G_03649,SS1G_03706,SS1G_03730,SS1G_03766,SS1G_03815,SS1G_03871,SS1G_03873,SS1G_03893,SS1G_03904,SS1G_03926,SS1G_03932,SS1G_03952,SS1G_03978,SS1G_04012,SS1G_04013,SS1G_04018,SS1G_04031,SS1G_04061,SS1G_04067,SS1G_04138,SS1G_04139,SS1G_04161,SS1G_04164,SS1G_04290,SS1G_04332,SS1G_04356,SS1G_04380,SS1G_04414,SS1G_04432,SS1G_04436,SS1G_04459,SS1G_04466,SS1G_04501,SS1G_04510,SS1G_04516,SS1G_04532,SS1G_04617,SS1G_04651,SS1G_04652,SS1G_04687,SS1G_04716,SS1G_04767,SS1G_04799,SS1G_04821,SS1G_04824,SS1G_04853,SS1G_04855,SS1G_04860,SS1G_04926,SS1G_04966,SS1G_04983,SS1G_04989,SS1G_04996,SS1G_05011,SS1G_05038,SS1G_05099,SS1G_05100,SS1G_05101,SS1G_05114,SS1G_05178,SS1G_05217,SS1G_05225,SS1G_05236,SS1G_05238,SS1G_05254,SS1G_05270,SS1G_05283,SS1G_05285,SS1G_05324,SS1G_05346,SS1G_05383,SS1G_05399,SS1G_05445,SS1G_05502,SS1G_05588,SS1G_05598,SS1G_05629,SS1G_05642,SS1G_05645,SS1G_05650,SS1G_05722,SS1G_05727,SS1G_05735,SS1G_05736,SS1G_05744,SS1G_05801,SS1G_05802,SS1G_05823,SS1G_05824,SS1G_05835,SS1G_05838,SS1G_05855,SS1G_05874,SS1G_05875,SS1G_05905,SS1G_05926,SS1G_05934,SS1G_05987,SS1G_06014,SS1G_06074,SS1G_06079,SS1G_06107,SS1G_06141,SS1G_06149,SS1G_06194,SS1G_06217,SS1G_06246,SS1G_06313,SS1G_06347,SS1G_06422,SS1G_06425,SS1G_06435,SS1G_06488,SS1G_06566,SS1G_06567,SS1G_06584,SS1G_06591,SS1G_06617,SS1G_06645,SS1G_06656,SS1G_06660,SS1G_06674,SS1G_06750,SS1G_06753,SS1G_06782,SS1G_06835,SS1G_06852,SS1G_06908,SS1G_06915,SS1G_06981,SS1G_06999,SS1G_07008,SS1G_07017,SS1G_07049,SS1G_07066,SS1G_07089,SS1G_07119,SS1G_07122,SS1G_07128,SS1G_07130,SS1G_07164,SS1G_07203,SS1G_07216,SS1G_07219,SS1G_07245,SS1G_07288,SS1G_07307,SS1G_07313,SS1G_07321,SS1G_07342,SS1G_07363,SS1G_07406,SS1G_07413,SS1G_07509,SS1G_07525,SS1G_07556,SS1G_07557,SS1G_07596,SS1G_07601,SS1G_07603,SS1G_07672,SS1G_07673,SS1G_07676,SS1G_07693,SS1G_07712,SS1G_07742,SS1G_07770,SS1G_07871,SS1G_07872,SS1G_07873,SS1G_07878,SS1G_07886,SS1G_07887,SS1G_07920,SS1G_07965,SS1G_08139,SS1G_08173,SS1G_08220,SS1G_08273,SS1G_08275,SS1G_08322,SS1G_08323,SS1G_08370,SS1G_08388,SS1G_08420,SS1G_08471,SS1G_08475,SS1G_08486,SS1G_08495,SS1G_08507,SS1G_08508,SS1G_08509,SS1G_08533,SS1G_08579,SS1G_08608,SS1G_08631,SS1G_08647,SS1G_08699,SS1G_08733,SS1G_08752,SS1G_08778,SS1G_08782,SS1G_08784,SS1G_08798,SS1G_08808,SS1G_08825,SS1G_08841,SS1G_08848,SS1G_08880,SS1G_08937,SS1G_08938,SS1G_08976,SS1G_09035,SS1G_09093,SS1G_09125,SS1G_09154,SS1G_09190,SS1G_09262,SS1G_09279,SS1G_09389,SS1G_09390,SS1G_09423,SS1G_09432,SS1G_09467,SS1G_09511,SS1G_09568,SS1G_09604,SS1G_09605,SS1G_09608,SS1G_09609,SS1G_09612,SS1G_09629,SS1G_09677,SS1G_09678,SS1G_09680,SS1G_09681,SS1G_09748,SS1G_09753,SS1G_09763,SS1G_09769,SS1G_09783,SS1G_09829,SS1G_09888,SS1G_09927,SS1G_09987,SS1G_10002,SS1G_10018,SS1G_10075,SS1G_10150,SS1G_10159,SS1G_10199,SS1G_10207,SS1G_10208,SS1G_10212,SS1G_10218,SS1G_10239,SS1G_10275,SS1G_10287,SS1G_10291,SS1G_10292,SS1G_10304,SS1G_10315,SS1G_10336,SS1G_10411,SS1G_10493,SS1G_10500,SS1G_10512,SS1G_10513,SS1G_10519,SS1G_10526,SS1G_10585,SS1G_10594,SS1G_10601,SS1G_10620,SS1G_10627,SS1G_10663,SS1G_10708,SS1G_10721,SS1G_10739,SS1G_10753,SS1G_10769,SS1G_10790,SS1G_10814,SS1G_10815,SS1G_10829,SS1G_10830,SS1G_10870,SS1G_10957,SS1G_10959,SS1G_10960,SS1G_10974,SS1G_10980,SS1G_11007,SS1G_11025,SS1G_11031,SS1G_11035,SS1G_11036,SS1G_11040,SS1G_11046,SS1G_11047,SS1G_11106,SS1G_11137,SS1G_11139,SS1G_11246,SS1G_11251,SS1G_11262,SS1G_11273,SS1G_11309,SS1G_11343,SS1G_11392,SS1G_11409,SS1G_11420,SS1G_11434,SS1G_11436,SS1G_11455,SS1G_11456,SS1G_11504,SS1G_11556,SS1G_11615,SS1G_11654,SS1G_11736,SS1G_11812,SS1G_11814,SS1G_11824,SS1G_11828,SS1G_11833,SS1G_11837,SS1G_11882,SS1G_11918,SS1G_11933,SS1G_11940,SS1G_11986,SS1G_12025,SS1G_12042,SS1G_12053,SS1G_12077,SS1G_12078,SS1G_12081,SS1G_12090,SS1G_12092,SS1G_12151,SS1G_12177,SS1G_12179,SS1G_12183,SS1G_12211,SS1G_12214,SS1G_12315,SS1G_12333,SS1G_12340,SS1G_12408,SS1G_12459,SS1G_12477,SS1G_12479,SS1G_12483,SS1G_12502,SS1G_12503,SS1G_12522,SS1G_12539,SS1G_12540,SS1G_12551,SS1G_12553,SS1G_12588,SS1G_12643,SS1G_12655,SS1G_12669,SS1G_12686,SS1G_12742,SS1G_12751,SS1G_12767,SS1G_12819,SS1G_12833,SS1G_12840,SS1G_12848,SS1G_12876,SS1G_12881,SS1G_12885,SS1G_12926,SS1G_12975,SS1G_12994,SS1G_13000,SS1G_13033,SS1G_13048,SS1G_13059,SS1G_13066,SS1G_13071,SS1G_13121,SS1G_13160,SS1G_13161,SS1G_13164,SS1G_13174,SS1G_13182,SS1G_13239,SS1G_13261,SS1G_13267,SS1G_13327,SS1G_13330,SS1G_13336,SS1G_13366,SS1G_13379,SS1G_13400,SS1G_13421,SS1G_13423,SS1G_13426,SS1G_13428,SS1G_13462,SS1G_13474,SS1G_13519,SS1G_13543,SS1G_13558,SS1G_13577,SS1G_13595,SS1G_13609,SS1G_13625,SS1G_13628,SS1G_13647,SS1G_13655,SS1G_13677,SS1G_13681,SS1G_13713,SS1G_13716,SS1G_13833,SS1G_13854,SS1G_13878,SS1G_13924,SS1G_13945,SS1G_13959,SS1G_13978,SS1G_14039,SS1G_14068,SS1G_14112,SS1G_14194,SS1G_14204,SS1G_14225,SS1G_14283,SS1G_14328,SS1G_14329,SS1G_14338,SS1G_14344,SS1G_14355,SS1G_14385,SS1G_14403,SS1G_14436,SS1G_14455,SS1G_20019	SS1G_00005,SS1G_00010,SS1G_00023,SS1G_00049,SS1G_00066,SS1G_00067,SS1G_00071,SS1G_00088,SS1G_00090,SS1G_00103,SS1G_00108,SS1G_00145,SS1G_00185,SS1G_00186,SS1G_00195,SS1G_00196,SS1G_00202,SS1G_00204,SS1G_00220,SS1G_00266,SS1G_00304,SS1G_00312,SS1G_00317,SS1G_00330,SS1G_00342,SS1G_00351,SS1G_00429,SS1G_00433,SS1G_00436,SS1G_00490,SS1G_00502,SS1G_00535,SS1G_00544,SS1G_00565,SS1G_00566,SS1G_00580,SS1G_00598,SS1G_00630,SS1G_00678,SS1G_00692,SS1G_00789,SS1G_00808,SS1G_00827,SS1G_00845,SS1G_00846,SS1G_00885,SS1G_00897,SS1G_00900,SS1G_00911,SS1G_00912,SS1G_00925,SS1G_00934,SS1G_00939,SS1G_00951,SS1G_00972,SS1G_00987,SS1G_00998,SS1G_01022,SS1G_01048,SS1G_01053,SS1G_01074,SS1G_01151,SS1G_01154,SS1G_01157,SS1G_01160,SS1G_01198,SS1G_01263,SS1G_01266,SS1G_01268,SS1G_01278,SS1G_01294,SS1G_01315,SS1G_01317,SS1G_01326,SS1G_01347,SS1G_01351,SS1G_01353,SS1G_01394,SS1G_01401,SS1G_01405,SS1G_01408,SS1G_01433,SS1G_01477,SS1G_01544,SS1G_01548,SS1G_01549,SS1G_01560,SS1G_01562,SS1G_01564,SS1G_01610,SS1G_01621,SS1G_01624,SS1G_01646,SS1G_01694,SS1G_01698,SS1G_01699,SS1G_01708,SS1G_01762,SS1G_01772,SS1G_01818,SS1G_01822,SS1G_01836,SS1G_01856,SS1G_01861,SS1G_01868,SS1G_01873,SS1G_01874,SS1G_01932,SS1G_01951,SS1G_01960,SS1G_02017,SS1G_02052,SS1G_02090,SS1G_02092,SS1G_02099,SS1G_02191,SS1G_02235,SS1G_02284,SS1G_02398,SS1G_02435,SS1G_02468,SS1G_02471,SS1G_02480,SS1G_02508,SS1G_02533,SS1G_02593,SS1G_02594,SS1G_02652,SS1G_02717,SS1G_02779,SS1G_02894,SS1G_02902,SS1G_02903,SS1G_02943,SS1G_02954,SS1G_02959,SS1G_02985,SS1G_02998,SS1G_03009,SS1G_03024,SS1G_03070,SS1G_03075,SS1G_03082,SS1G_03094,SS1G_03095,SS1G_03108,SS1G_03118,SS1G_03122,SS1G_03171,SS1G_03195,SS1G_03209,SS1G_03224,SS1G_03248,SS1G_03249,SS1G_03256,SS1G_03277,SS1G_03308,SS1G_03315,SS1G_03340,SS1G_03351,SS1G_03556,SS1G_03561,SS1G_03582,SS1G_03587,SS1G_03649,SS1G_03706,SS1G_03730,SS1G_03766,SS1G_03815,SS1G_03871,SS1G_03873,SS1G_03893,SS1G_03904,SS1G_03926,SS1G_03932,SS1G_03952,SS1G_03978,SS1G_04012,SS1G_04013,SS1G_04018,SS1G_04031,SS1G_04061,SS1G_04067,SS1G_04138,SS1G_04139,SS1G_04161,SS1G_04164,SS1G_04290,SS1G_04332,SS1G_04356,SS1G_04380,SS1G_04414,SS1G_04432,SS1G_04436,SS1G_04459,SS1G_04466,SS1G_04501,SS1G_04510,SS1G_04516,SS1G_04532,SS1G_04617,SS1G_04651,SS1G_04652,SS1G_04687,SS1G_04716,SS1G_04767,SS1G_04799,SS1G_04821,SS1G_04824,SS1G_04853,SS1G_04855,SS1G_04860,SS1G_04926,SS1G_04966,SS1G_04983,SS1G_04989,SS1G_04996,SS1G_05011,SS1G_05038,SS1G_05099,SS1G_05100,SS1G_05101,SS1G_05114,SS1G_05178,SS1G_05217,SS1G_05225,SS1G_05236,SS1G_05238,SS1G_05254,SS1G_05270,SS1G_05283,SS1G_05285,SS1G_05324,SS1G_05346,SS1G_05383,SS1G_05399,SS1G_05445,SS1G_05502,SS1G_05588,SS1G_05598,SS1G_05629,SS1G_05642,SS1G_05645,SS1G_05650,SS1G_05722,SS1G_05727,SS1G_05735,SS1G_05736,SS1G_05744,SS1G_05801,SS1G_05802,SS1G_05823,SS1G_05824,SS1G_05835,SS1G_05838,SS1G_05855,SS1G_05874,SS1G_05875,SS1G_05905,SS1G_05926,SS1G_05934,SS1G_05987,SS1G_06014,SS1G_06074,SS1G_06079,SS1G_06107,SS1G_06141,SS1G_06149,SS1G_06194,SS1G_06217,SS1G_06246,SS1G_06313,SS1G_06347,SS1G_06422,SS1G_06425,SS1G_06435,SS1G_06488,SS1G_06566,SS1G_06567,SS1G_06584,SS1G_06591,SS1G_06617,SS1G_06645,SS1G_06656,SS1G_06660,SS1G_06674,SS1G_06750,SS1G_06753,SS1G_06782,SS1G_06835,SS1G_06852,SS1G_06908,SS1G_06915,SS1G_06981,SS1G_06999,SS1G_07008,SS1G_07017,SS1G_07049,SS1G_07066,SS1G_07089,SS1G_07119,SS1G_07122,SS1G_07128,SS1G_07130,SS1G_07164,SS1G_07203,SS1G_07216,SS1G_07219,SS1G_07245,SS1G_07288,SS1G_07307,SS1G_07313,SS1G_07321,SS1G_07342,SS1G_07363,SS1G_07406,SS1G_07413,SS1G_07509,SS1G_07525,SS1G_07556,SS1G_07557,SS1G_07596,SS1G_07601,SS1G_07603,SS1G_07672,SS1G_07673,SS1G_07676,SS1G_07693,SS1G_07712,SS1G_07742,SS1G_07770,SS1G_07871,SS1G_07872,SS1G_07873,SS1G_07878,SS1G_07886,SS1G_07887,SS1G_07920,SS1G_07965,SS1G_08139,SS1G_08173,SS1G_08220,SS1G_08273,SS1G_08275,SS1G_08322,SS1G_08323,SS1G_08370,SS1G_08388,SS1G_08420,SS1G_08471,SS1G_08475,SS1G_08486,SS1G_08495,SS1G_08507,SS1G_08508,SS1G_08509,SS1G_08533,SS1G_08579,SS1G_08608,SS1G_08631,SS1G_08647,SS1G_08699,SS1G_08733,SS1G_08752,SS1G_08778,SS1G_08782,SS1G_08784,SS1G_08798,SS1G_08808,SS1G_08825,SS1G_08841,SS1G_08848,SS1G_08880,SS1G_08937,SS1G_08938,SS1G_08976,SS1G_09035,SS1G_09093,SS1G_09125,SS1G_09154,SS1G_09190,SS1G_09262,SS1G_09279,SS1G_09389,SS1G_09390,SS1G_09423,SS1G_09432,SS1G_09467,SS1G_09511,SS1G_09568,SS1G_09604,SS1G_09605,SS1G_09608,SS1G_09609,SS1G_09612,SS1G_09629,SS1G_09677,SS1G_09678,SS1G_09680,SS1G_09681,SS1G_09748,SS1G_09753,SS1G_09763,SS1G_09769,SS1G_09783,SS1G_09829,SS1G_09888,SS1G_09927,SS1G_09987,SS1G_10002,SS1G_10018,SS1G_10075,SS1G_10150,SS1G_10159,SS1G_10199,SS1G_10207,SS1G_10208,SS1G_10212,SS1G_10218,SS1G_10239,SS1G_10275,SS1G_10287,SS1G_10291,SS1G_10292,SS1G_10304,SS1G_10315,SS1G_10336,SS1G_10411,SS1G_10493,SS1G_10500,SS1G_10512,SS1G_10513,SS1G_10519,SS1G_10526,SS1G_10585,SS1G_10594,SS1G_10601,SS1G_10620,SS1G_10627,SS1G_10663,SS1G_10708,SS1G_10721,SS1G_10739,SS1G_10753,SS1G_10769,SS1G_10790,SS1G_10814,SS1G_10815,SS1G_10829,SS1G_10830,SS1G_10870,SS1G_10957,SS1G_10959,SS1G_10960,SS1G_10974,SS1G_10980,SS1G_11007,SS1G_11025,SS1G_11031,SS1G_11035,SS1G_11036,SS1G_11040,SS1G_11046,SS1G_11047,SS1G_11106,SS1G_11137,SS1G_11139,SS1G_11246,SS1G_11251,SS1G_11262,SS1G_11273,SS1G_11309,SS1G_11343,SS1G_11392,SS1G_11409,SS1G_11420,SS1G_11434,SS1G_11436,SS1G_11455,SS1G_11456,SS1G_11504,SS1G_11556,SS1G_11615,SS1G_11654,SS1G_11736,SS1G_11812,SS1G_11814,SS1G_11824,SS1G_11828,SS1G_11833,SS1G_11837,SS1G_11882,SS1G_11918,SS1G_11933,SS1G_11940,SS1G_11986,SS1G_12025,SS1G_12042,SS1G_12053,SS1G_12077,SS1G_12078,SS1G_12081,SS1G_12090,SS1G_12092,SS1G_12151,SS1G_12177,SS1G_12179,SS1G_12183,SS1G_12211,SS1G_12214,SS1G_12315,SS1G_12333,SS1G_12340,SS1G_12408,SS1G_12459,SS1G_12477,SS1G_12479,SS1G_12483,SS1G_12502,SS1G_12503,SS1G_12522,SS1G_12539,SS1G_12540,SS1G_12551,SS1G_12553,SS1G_12588,SS1G_12643,SS1G_12655,SS1G_12669,SS1G_12686,SS1G_12742,SS1G_12751,SS1G_12767,SS1G_12819,SS1G_12833,SS1G_12840,SS1G_12848,SS1G_12876,SS1G_12881,SS1G_12885,SS1G_12926,SS1G_12975,SS1G_12994,SS1G_13000,SS1G_13033,SS1G_13048,SS1G_13059,SS1G_13066,SS1G_13071,SS1G_13121,SS1G_13160,SS1G_13161,SS1G_13164,SS1G_13174,SS1G_13182,SS1G_13239,SS1G_13261,SS1G_13267,SS1G_13327,SS1G_13330,SS1G_13336,SS1G_13366,SS1G_13379,SS1G_13400,SS1G_13421,SS1G_13423,SS1G_13426,SS1G_13428,SS1G_13462,SS1G_13474,SS1G_13519,SS1G_13543,SS1G_13558,SS1G_13577,SS1G_13595,SS1G_13609,SS1G_13625,SS1G_13628,SS1G_13647,SS1G_13655,SS1G_13677,SS1G_13681,SS1G_13713,SS1G_13716,SS1G_13833,SS1G_13854,SS1G_13878,SS1G_13924,SS1G_13945,SS1G_13959,SS1G_13978,SS1G_14039,SS1G_14068,SS1G_14112,SS1G_14194,SS1G_14204,SS1G_14225,SS1G_14283,SS1G_14328,SS1G_14329,SS1G_14338,SS1G_14344,SS1G_14355,SS1G_14385,SS1G_14403,SS1G_14436,SS1G_14455,SS1G_20019
GO:0044422	organelle part	cellular_component	1373/3129	1864/4664	1.09793747265303	2.67673583350743e-15	2.64818398461668e-12	1373	SS1G_00005,SS1G_00010,SS1G_00019,SS1G_00020,SS1G_00023,SS1G_00024,SS1G_00026,SS1G_00027,SS1G_00037,SS1G_00044,SS1G_00049,SS1G_00063,SS1G_00067,SS1G_00071,SS1G_00088,SS1G_00090,SS1G_00103,SS1G_00114,SS1G_00138,SS1G_00145,SS1G_00152,SS1G_00183,SS1G_00185,SS1G_00186,SS1G_00191,SS1G_00196,SS1G_00202,SS1G_00204,SS1G_00213,SS1G_00234,SS1G_00236,SS1G_00266,SS1G_00282,SS1G_00304,SS1G_00311,SS1G_00312,SS1G_00317,SS1G_00327,SS1G_00330,SS1G_00342,SS1G_00351,SS1G_00426,SS1G_00428,SS1G_00429,SS1G_00430,SS1G_00431,SS1G_00432,SS1G_00433,SS1G_00436,SS1G_00439,SS1G_00490,SS1G_00494,SS1G_00502,SS1G_00520,SS1G_00522,SS1G_00535,SS1G_00542,SS1G_00544,SS1G_00547,SS1G_00549,SS1G_00565,SS1G_00566,SS1G_00569,SS1G_00580,SS1G_00589,SS1G_00593,SS1G_00598,SS1G_00608,SS1G_00621,SS1G_00625,SS1G_00627,SS1G_00630,SS1G_00638,SS1G_00665,SS1G_00678,SS1G_00679,SS1G_00687,SS1G_00692,SS1G_00718,SS1G_00789,SS1G_00796,SS1G_00802,SS1G_00808,SS1G_00810,SS1G_00840,SS1G_00845,SS1G_00846,SS1G_00860,SS1G_00862,SS1G_00885,SS1G_00896,SS1G_00897,SS1G_00902,SS1G_00911,SS1G_00912,SS1G_00934,SS1G_00939,SS1G_00947,SS1G_00969,SS1G_00970,SS1G_00972,SS1G_00975,SS1G_00976,SS1G_00987,SS1G_00989,SS1G_00998,SS1G_01022,SS1G_01039,SS1G_01045,SS1G_01048,SS1G_01053,SS1G_01056,SS1G_01064,SS1G_01065,SS1G_01070,SS1G_01074,SS1G_01092,SS1G_01093,SS1G_01103,SS1G_01106,SS1G_01111,SS1G_01115,SS1G_01135,SS1G_01144,SS1G_01151,SS1G_01154,SS1G_01157,SS1G_01159,SS1G_01160,SS1G_01169,SS1G_01185,SS1G_01192,SS1G_01195,SS1G_01198,SS1G_01263,SS1G_01266,SS1G_01268,SS1G_01275,SS1G_01278,SS1G_01289,SS1G_01296,SS1G_01315,SS1G_01317,SS1G_01326,SS1G_01338,SS1G_01347,SS1G_01351,SS1G_01353,SS1G_01366,SS1G_01371,SS1G_01372,SS1G_01396,SS1G_01397,SS1G_01401,SS1G_01405,SS1G_01407,SS1G_01408,SS1G_01423,SS1G_01429,SS1G_01433,SS1G_01435,SS1G_01437,SS1G_01477,SS1G_01524,SS1G_01525,SS1G_01544,SS1G_01548,SS1G_01549,SS1G_01552,SS1G_01553,SS1G_01560,SS1G_01562,SS1G_01564,SS1G_01566,SS1G_01581,SS1G_01589,SS1G_01597,SS1G_01599,SS1G_01602,SS1G_01606,SS1G_01608,SS1G_01610,SS1G_01621,SS1G_01624,SS1G_01625,SS1G_01631,SS1G_01637,SS1G_01641,SS1G_01642,SS1G_01643,SS1G_01646,SS1G_01656,SS1G_01661,SS1G_01664,SS1G_01678,SS1G_01692,SS1G_01694,SS1G_01698,SS1G_01708,SS1G_01711,SS1G_01719,SS1G_01725,SS1G_01762,SS1G_01767,SS1G_01768,SS1G_01772,SS1G_01818,SS1G_01821,SS1G_01822,SS1G_01827,SS1G_01831,SS1G_01836,SS1G_01854,SS1G_01855,SS1G_01856,SS1G_01861,SS1G_01866,SS1G_01868,SS1G_01873,SS1G_01875,SS1G_01903,SS1G_01932,SS1G_01951,SS1G_01960,SS1G_01984,SS1G_01988,SS1G_02002,SS1G_02017,SS1G_02018,SS1G_02035,SS1G_02052,SS1G_02056,SS1G_02090,SS1G_02092,SS1G_02097,SS1G_02099,SS1G_02111,SS1G_02165,SS1G_02181,SS1G_02191,SS1G_02195,SS1G_02199,SS1G_02217,SS1G_02230,SS1G_02235,SS1G_02266,SS1G_02276,SS1G_02284,SS1G_02351,SS1G_02376,SS1G_02386,SS1G_02390,SS1G_02409,SS1G_02435,SS1G_02468,SS1G_02471,SS1G_02473,SS1G_02480,SS1G_02508,SS1G_02525,SS1G_02527,SS1G_02532,SS1G_02533,SS1G_02549,SS1G_02554,SS1G_02555,SS1G_02593,SS1G_02594,SS1G_02608,SS1G_02629,SS1G_02652,SS1G_02670,SS1G_02716,SS1G_02717,SS1G_02765,SS1G_02768,SS1G_02779,SS1G_02803,SS1G_02807,SS1G_02882,SS1G_02888,SS1G_02894,SS1G_02896,SS1G_02902,SS1G_02903,SS1G_02907,SS1G_02923,SS1G_02954,SS1G_02958,SS1G_02959,SS1G_02967,SS1G_02970,SS1G_02971,SS1G_02977,SS1G_02978,SS1G_02996,SS1G_02998,SS1G_03009,SS1G_03015,SS1G_03019,SS1G_03024,SS1G_03060,SS1G_03070,SS1G_03075,SS1G_03082,SS1G_03092,SS1G_03093,SS1G_03094,SS1G_03095,SS1G_03104,SS1G_03108,SS1G_03118,SS1G_03122,SS1G_03127,SS1G_03128,SS1G_03129,SS1G_03152,SS1G_03158,SS1G_03160,SS1G_03171,SS1G_03177,SS1G_03179,SS1G_03190,SS1G_03195,SS1G_03202,SS1G_03204,SS1G_03209,SS1G_03210,SS1G_03215,SS1G_03224,SS1G_03225,SS1G_03226,SS1G_03236,SS1G_03248,SS1G_03249,SS1G_03254,SS1G_03256,SS1G_03277,SS1G_03280,SS1G_03297,SS1G_03301,SS1G_03308,SS1G_03309,SS1G_03313,SS1G_03314,SS1G_03315,SS1G_03318,SS1G_03340,SS1G_03348,SS1G_03351,SS1G_03362,SS1G_03454,SS1G_03473,SS1G_03474,SS1G_03552,SS1G_03556,SS1G_03561,SS1G_03564,SS1G_03584,SS1G_03587,SS1G_03605,SS1G_03620,SS1G_03645,SS1G_03649,SS1G_03650,SS1G_03700,SS1G_03706,SS1G_03718,SS1G_03728,SS1G_03730,SS1G_03743,SS1G_03753,SS1G_03766,SS1G_03767,SS1G_03780,SS1G_03787,SS1G_03815,SS1G_03817,SS1G_03819,SS1G_03827,SS1G_03871,SS1G_03873,SS1G_03893,SS1G_03898,SS1G_03904,SS1G_03926,SS1G_03932,SS1G_03939,SS1G_03947,SS1G_03952,SS1G_03976,SS1G_03992,SS1G_03999,SS1G_04008,SS1G_04012,SS1G_04013,SS1G_04016,SS1G_04018,SS1G_04019,SS1G_04020,SS1G_04025,SS1G_04027,SS1G_04061,SS1G_04067,SS1G_04105,SS1G_04138,SS1G_04139,SS1G_04148,SS1G_04152,SS1G_04153,SS1G_04154,SS1G_04161,SS1G_04162,SS1G_04164,SS1G_04217,SS1G_04221,SS1G_04234,SS1G_04235,SS1G_04285,SS1G_04290,SS1G_04291,SS1G_04298,SS1G_04299,SS1G_04314,SS1G_04317,SS1G_04332,SS1G_04335,SS1G_04344,SS1G_04356,SS1G_04368,SS1G_04380,SS1G_04384,SS1G_04414,SS1G_04416,SS1G_04420,SS1G_04432,SS1G_04434,SS1G_04436,SS1G_04446,SS1G_04450,SS1G_04456,SS1G_04459,SS1G_04466,SS1G_04468,SS1G_04501,SS1G_04510,SS1G_04511,SS1G_04516,SS1G_04532,SS1G_04537,SS1G_04553,SS1G_04574,SS1G_04596,SS1G_04609,SS1G_04617,SS1G_04621,SS1G_04622,SS1G_04630,SS1G_04652,SS1G_04677,SS1G_04685,SS1G_04687,SS1G_04698,SS1G_04706,SS1G_04716,SS1G_04765,SS1G_04770,SS1G_04775,SS1G_04782,SS1G_04799,SS1G_04806,SS1G_04808,SS1G_04823,SS1G_04824,SS1G_04853,SS1G_04854,SS1G_04860,SS1G_04889,SS1G_04892,SS1G_04899,SS1G_04900,SS1G_04926,SS1G_04966,SS1G_04978,SS1G_04983,SS1G_04989,SS1G_04996,SS1G_05008,SS1G_05011,SS1G_05035,SS1G_05038,SS1G_05052,SS1G_05099,SS1G_05100,SS1G_05101,SS1G_05114,SS1G_05148,SS1G_05176,SS1G_05177,SS1G_05178,SS1G_05217,SS1G_05218,SS1G_05225,SS1G_05236,SS1G_05238,SS1G_05254,SS1G_05270,SS1G_05283,SS1G_05285,SS1G_05288,SS1G_05323,SS1G_05324,SS1G_05331,SS1G_05346,SS1G_05354,SS1G_05355,SS1G_05358,SS1G_05365,SS1G_05399,SS1G_05417,SS1G_05418,SS1G_05440,SS1G_05445,SS1G_05448,SS1G_05474,SS1G_05502,SS1G_05555,SS1G_05583,SS1G_05588,SS1G_05598,SS1G_05603,SS1G_05629,SS1G_05632,SS1G_05641,SS1G_05642,SS1G_05644,SS1G_05650,SS1G_05655,SS1G_05691,SS1G_05714,SS1G_05722,SS1G_05727,SS1G_05729,SS1G_05735,SS1G_05744,SS1G_05796,SS1G_05797,SS1G_05801,SS1G_05802,SS1G_05805,SS1G_05822,SS1G_05823,SS1G_05824,SS1G_05835,SS1G_05838,SS1G_05855,SS1G_05866,SS1G_05874,SS1G_05875,SS1G_05893,SS1G_05898,SS1G_05902,SS1G_05905,SS1G_05906,SS1G_05926,SS1G_05932,SS1G_05934,SS1G_05935,SS1G_05963,SS1G_05987,SS1G_06012,SS1G_06014,SS1G_06018,SS1G_06024,SS1G_06027,SS1G_06029,SS1G_06051,SS1G_06065,SS1G_06066,SS1G_06074,SS1G_06079,SS1G_06094,SS1G_06102,SS1G_06107,SS1G_06108,SS1G_06110,SS1G_06114,SS1G_06139,SS1G_06140,SS1G_06141,SS1G_06149,SS1G_06172,SS1G_06173,SS1G_06189,SS1G_06194,SS1G_06212,SS1G_06217,SS1G_06246,SS1G_06257,SS1G_06298,SS1G_06312,SS1G_06313,SS1G_06347,SS1G_06348,SS1G_06349,SS1G_06425,SS1G_06434,SS1G_06435,SS1G_06444,SS1G_06449,SS1G_06485,SS1G_06488,SS1G_06566,SS1G_06567,SS1G_06584,SS1G_06591,SS1G_06616,SS1G_06630,SS1G_06645,SS1G_06650,SS1G_06656,SS1G_06668,SS1G_06674,SS1G_06678,SS1G_06698,SS1G_06710,SS1G_06724,SS1G_06729,SS1G_06737,SS1G_06738,SS1G_06750,SS1G_06753,SS1G_06756,SS1G_06782,SS1G_06783,SS1G_06785,SS1G_06796,SS1G_06797,SS1G_06806,SS1G_06807,SS1G_06818,SS1G_06851,SS1G_06852,SS1G_06854,SS1G_06883,SS1G_06885,SS1G_06893,SS1G_06908,SS1G_06910,SS1G_06915,SS1G_06936,SS1G_06945,SS1G_06969,SS1G_06970,SS1G_06981,SS1G_06986,SS1G_06993,SS1G_06998,SS1G_06999,SS1G_07002,SS1G_07008,SS1G_07017,SS1G_07049,SS1G_07055,SS1G_07066,SS1G_07090,SS1G_07119,SS1G_07122,SS1G_07125,SS1G_07128,SS1G_07130,SS1G_07131,SS1G_07164,SS1G_07187,SS1G_07196,SS1G_07203,SS1G_07216,SS1G_07245,SS1G_07288,SS1G_07307,SS1G_07313,SS1G_07319,SS1G_07320,SS1G_07330,SS1G_07334,SS1G_07340,SS1G_07342,SS1G_07363,SS1G_07371,SS1G_07372,SS1G_07406,SS1G_07413,SS1G_07426,SS1G_07433,SS1G_07453,SS1G_07467,SS1G_07470,SS1G_07509,SS1G_07523,SS1G_07524,SS1G_07525,SS1G_07527,SS1G_07545,SS1G_07556,SS1G_07557,SS1G_07560,SS1G_07582,SS1G_07584,SS1G_07592,SS1G_07594,SS1G_07596,SS1G_07601,SS1G_07603,SS1G_07615,SS1G_07616,SS1G_07619,SS1G_07672,SS1G_07673,SS1G_07676,SS1G_07693,SS1G_07702,SS1G_07712,SS1G_07718,SS1G_07728,SS1G_07729,SS1G_07730,SS1G_07733,SS1G_07740,SS1G_07742,SS1G_07744,SS1G_07755,SS1G_07759,SS1G_07768,SS1G_07770,SS1G_07788,SS1G_07793,SS1G_07796,SS1G_07828,SS1G_07848,SS1G_07859,SS1G_07860,SS1G_07864,SS1G_07866,SS1G_07868,SS1G_07871,SS1G_07872,SS1G_07873,SS1G_07877,SS1G_07878,SS1G_07886,SS1G_07887,SS1G_07893,SS1G_07919,SS1G_07923,SS1G_07954,SS1G_07955,SS1G_07956,SS1G_07969,SS1G_07980,SS1G_07981,SS1G_08084,SS1G_08139,SS1G_08141,SS1G_08145,SS1G_08172,SS1G_08173,SS1G_08209,SS1G_08220,SS1G_08244,SS1G_08251,SS1G_08273,SS1G_08275,SS1G_08284,SS1G_08287,SS1G_08295,SS1G_08299,SS1G_08322,SS1G_08323,SS1G_08355,SS1G_08370,SS1G_08390,SS1G_08420,SS1G_08431,SS1G_08463,SS1G_08469,SS1G_08471,SS1G_08475,SS1G_08479,SS1G_08480,SS1G_08481,SS1G_08486,SS1G_08487,SS1G_08492,SS1G_08495,SS1G_08504,SS1G_08505,SS1G_08508,SS1G_08509,SS1G_08533,SS1G_08568,SS1G_08575,SS1G_08579,SS1G_08580,SS1G_08581,SS1G_08586,SS1G_08602,SS1G_08608,SS1G_08611,SS1G_08623,SS1G_08625,SS1G_08646,SS1G_08652,SS1G_08701,SS1G_08742,SS1G_08743,SS1G_08744,SS1G_08752,SS1G_08760,SS1G_08767,SS1G_08778,SS1G_08782,SS1G_08784,SS1G_08798,SS1G_08808,SS1G_08824,SS1G_08825,SS1G_08832,SS1G_08841,SS1G_08842,SS1G_08915,SS1G_08934,SS1G_08937,SS1G_08938,SS1G_08945,SS1G_08976,SS1G_08978,SS1G_09007,SS1G_09008,SS1G_09026,SS1G_09034,SS1G_09035,SS1G_09058,SS1G_09062,SS1G_09077,SS1G_09088,SS1G_09093,SS1G_09125,SS1G_09132,SS1G_09154,SS1G_09252,SS1G_09255,SS1G_09262,SS1G_09279,SS1G_09304,SS1G_09338,SS1G_09377,SS1G_09390,SS1G_09403,SS1G_09411,SS1G_09415,SS1G_09423,SS1G_09432,SS1G_09443,SS1G_09444,SS1G_09461,SS1G_09467,SS1G_09486,SS1G_09488,SS1G_09506,SS1G_09511,SS1G_09535,SS1G_09567,SS1G_09568,SS1G_09569,SS1G_09570,SS1G_09583,SS1G_09586,SS1G_09594,SS1G_09604,SS1G_09605,SS1G_09606,SS1G_09608,SS1G_09609,SS1G_09611,SS1G_09612,SS1G_09626,SS1G_09629,SS1G_09661,SS1G_09664,SS1G_09669,SS1G_09677,SS1G_09678,SS1G_09680,SS1G_09681,SS1G_09686,SS1G_09695,SS1G_09753,SS1G_09763,SS1G_09769,SS1G_09776,SS1G_09783,SS1G_09785,SS1G_09822,SS1G_09829,SS1G_09867,SS1G_09885,SS1G_09888,SS1G_09907,SS1G_09908,SS1G_09927,SS1G_09958,SS1G_09960,SS1G_09962,SS1G_09963,SS1G_09980,SS1G_09987,SS1G_10000,SS1G_10002,SS1G_10007,SS1G_10008,SS1G_10012,SS1G_10016,SS1G_10018,SS1G_10044,SS1G_10047,SS1G_10049,SS1G_10075,SS1G_10076,SS1G_10087,SS1G_10144,SS1G_10150,SS1G_10151,SS1G_10171,SS1G_10199,SS1G_10204,SS1G_10207,SS1G_10208,SS1G_10218,SS1G_10239,SS1G_10240,SS1G_10252,SS1G_10268,SS1G_10275,SS1G_10287,SS1G_10291,SS1G_10292,SS1G_10304,SS1G_10315,SS1G_10330,SS1G_10336,SS1G_10342,SS1G_10403,SS1G_10405,SS1G_10419,SS1G_10420,SS1G_10461,SS1G_10465,SS1G_10466,SS1G_10475,SS1G_10487,SS1G_10490,SS1G_10493,SS1G_10512,SS1G_10513,SS1G_10519,SS1G_10520,SS1G_10521,SS1G_10525,SS1G_10526,SS1G_10535,SS1G_10539,SS1G_10540,SS1G_10545,SS1G_10548,SS1G_10552,SS1G_10553,SS1G_10556,SS1G_10557,SS1G_10570,SS1G_10575,SS1G_10576,SS1G_10577,SS1G_10585,SS1G_10586,SS1G_10594,SS1G_10620,SS1G_10621,SS1G_10630,SS1G_10637,SS1G_10640,SS1G_10651,SS1G_10662,SS1G_10663,SS1G_10675,SS1G_10706,SS1G_10708,SS1G_10721,SS1G_10732,SS1G_10739,SS1G_10747,SS1G_10753,SS1G_10769,SS1G_10772,SS1G_10790,SS1G_10804,SS1G_10814,SS1G_10815,SS1G_10819,SS1G_10829,SS1G_10830,SS1G_10870,SS1G_10895,SS1G_10939,SS1G_10957,SS1G_10959,SS1G_10960,SS1G_10967,SS1G_10974,SS1G_10980,SS1G_11007,SS1G_11008,SS1G_11012,SS1G_11018,SS1G_11024,SS1G_11025,SS1G_11031,SS1G_11036,SS1G_11040,SS1G_11046,SS1G_11047,SS1G_11048,SS1G_11049,SS1G_11051,SS1G_11106,SS1G_11129,SS1G_11130,SS1G_11137,SS1G_11139,SS1G_11149,SS1G_11174,SS1G_11216,SS1G_11227,SS1G_11243,SS1G_11246,SS1G_11248,SS1G_11251,SS1G_11256,SS1G_11262,SS1G_11264,SS1G_11273,SS1G_11324,SS1G_11336,SS1G_11343,SS1G_11345,SS1G_11348,SS1G_11359,SS1G_11361,SS1G_11362,SS1G_11388,SS1G_11392,SS1G_11409,SS1G_11420,SS1G_11421,SS1G_11425,SS1G_11434,SS1G_11435,SS1G_11436,SS1G_11437,SS1G_11441,SS1G_11454,SS1G_11455,SS1G_11456,SS1G_11504,SS1G_11556,SS1G_11559,SS1G_11564,SS1G_11574,SS1G_11593,SS1G_11604,SS1G_11606,SS1G_11615,SS1G_11636,SS1G_11639,SS1G_11645,SS1G_11651,SS1G_11654,SS1G_11702,SS1G_11716,SS1G_11736,SS1G_11739,SS1G_11759,SS1G_11781,SS1G_11797,SS1G_11798,SS1G_11812,SS1G_11814,SS1G_11818,SS1G_11824,SS1G_11825,SS1G_11828,SS1G_11833,SS1G_11834,SS1G_11837,SS1G_11843,SS1G_11848,SS1G_11864,SS1G_11874,SS1G_11877,SS1G_11882,SS1G_11884,SS1G_11898,SS1G_11918,SS1G_11920,SS1G_11926,SS1G_11932,SS1G_11933,SS1G_11940,SS1G_11941,SS1G_11951,SS1G_12001,SS1G_12022,SS1G_12025,SS1G_12031,SS1G_12042,SS1G_12043,SS1G_12053,SS1G_12078,SS1G_12079,SS1G_12081,SS1G_12090,SS1G_12092,SS1G_12105,SS1G_12129,SS1G_12151,SS1G_12153,SS1G_12175,SS1G_12176,SS1G_12177,SS1G_12179,SS1G_12183,SS1G_12187,SS1G_12196,SS1G_12211,SS1G_12213,SS1G_12214,SS1G_12219,SS1G_12254,SS1G_12256,SS1G_12271,SS1G_12304,SS1G_12308,SS1G_12330,SS1G_12333,SS1G_12340,SS1G_12341,SS1G_12348,SS1G_12349,SS1G_12408,SS1G_12459,SS1G_12461,SS1G_12477,SS1G_12479,SS1G_12480,SS1G_12483,SS1G_12495,SS1G_12503,SS1G_12522,SS1G_12526,SS1G_12538,SS1G_12539,SS1G_12540,SS1G_12551,SS1G_12553,SS1G_12557,SS1G_12558,SS1G_12576,SS1G_12588,SS1G_12596,SS1G_12617,SS1G_12619,SS1G_12639,SS1G_12643,SS1G_12646,SS1G_12647,SS1G_12655,SS1G_12656,SS1G_12661,SS1G_12662,SS1G_12669,SS1G_12678,SS1G_12686,SS1G_12742,SS1G_12747,SS1G_12751,SS1G_12767,SS1G_12792,SS1G_12817,SS1G_12818,SS1G_12819,SS1G_12833,SS1G_12840,SS1G_12848,SS1G_12852,SS1G_12858,SS1G_12859,SS1G_12874,SS1G_12875,SS1G_12876,SS1G_12881,SS1G_12885,SS1G_12899,SS1G_12923,SS1G_12924,SS1G_12928,SS1G_12975,SS1G_12994,SS1G_13000,SS1G_13033,SS1G_13039,SS1G_13041,SS1G_13049,SS1G_13059,SS1G_13066,SS1G_13069,SS1G_13071,SS1G_13083,SS1G_13091,SS1G_13096,SS1G_13108,SS1G_13121,SS1G_13122,SS1G_13123,SS1G_13148,SS1G_13150,SS1G_13158,SS1G_13160,SS1G_13161,SS1G_13164,SS1G_13172,SS1G_13174,SS1G_13182,SS1G_13203,SS1G_13210,SS1G_13239,SS1G_13257,SS1G_13261,SS1G_13266,SS1G_13267,SS1G_13290,SS1G_13303,SS1G_13327,SS1G_13330,SS1G_13336,SS1G_13346,SS1G_13352,SS1G_13353,SS1G_13366,SS1G_13379,SS1G_13399,SS1G_13400,SS1G_13421,SS1G_13423,SS1G_13426,SS1G_13428,SS1G_13462,SS1G_13464,SS1G_13474,SS1G_13543,SS1G_13558,SS1G_13559,SS1G_13567,SS1G_13568,SS1G_13569,SS1G_13574,SS1G_13577,SS1G_13595,SS1G_13609,SS1G_13611,SS1G_13625,SS1G_13627,SS1G_13628,SS1G_13630,SS1G_13647,SS1G_13650,SS1G_13655,SS1G_13661,SS1G_13677,SS1G_13681,SS1G_13702,SS1G_13706,SS1G_13713,SS1G_13719,SS1G_13745,SS1G_13762,SS1G_13798,SS1G_13825,SS1G_13854,SS1G_13866,SS1G_13868,SS1G_13878,SS1G_13908,SS1G_13924,SS1G_13925,SS1G_13945,SS1G_13947,SS1G_13959,SS1G_13978,SS1G_13993,SS1G_13994,SS1G_14001,SS1G_14011,SS1G_14012,SS1G_14013,SS1G_14023,SS1G_14024,SS1G_14039,SS1G_14058,SS1G_14068,SS1G_14073,SS1G_14074,SS1G_14075,SS1G_14108,SS1G_14112,SS1G_14116,SS1G_14124,SS1G_14138,SS1G_14154,SS1G_14173,SS1G_14188,SS1G_14194,SS1G_14204,SS1G_14208,SS1G_14216,SS1G_14225,SS1G_14228,SS1G_14256,SS1G_14257,SS1G_14260,SS1G_14262,SS1G_14263,SS1G_14277,SS1G_14284,SS1G_14328,SS1G_14329,SS1G_14338,SS1G_14344,SS1G_14355,SS1G_14381,SS1G_14385,SS1G_14389,SS1G_14403,SS1G_14405,SS1G_14414,SS1G_14416,SS1G_14436,SS1G_14444,SS1G_14448,SS1G_14455,SS1G_14475,SS1G_14476,SS1G_20001,SS1G_20004,SS1G_20005,SS1G_20006,SS1G_20024,SS1G_20027,SS1G_20032,SS1G_20033,SS1G_20037,SS1G_20039,SS1G_20043,SS1G_20044,SS1G_20045	SS1G_00005,SS1G_00010,SS1G_00019,SS1G_00020,SS1G_00023,SS1G_00024,SS1G_00026,SS1G_00027,SS1G_00037,SS1G_00044,SS1G_00049,SS1G_00063,SS1G_00067,SS1G_00071,SS1G_00088,SS1G_00090,SS1G_00103,SS1G_00114,SS1G_00138,SS1G_00145,SS1G_00152,SS1G_00183,SS1G_00185,SS1G_00186,SS1G_00191,SS1G_00196,SS1G_00202,SS1G_00204,SS1G_00213,SS1G_00234,SS1G_00236,SS1G_00266,SS1G_00282,SS1G_00304,SS1G_00311,SS1G_00312,SS1G_00317,SS1G_00327,SS1G_00330,SS1G_00342,SS1G_00351,SS1G_00426,SS1G_00428,SS1G_00429,SS1G_00430,SS1G_00431,SS1G_00432,SS1G_00433,SS1G_00436,SS1G_00439,SS1G_00490,SS1G_00494,SS1G_00502,SS1G_00520,SS1G_00522,SS1G_00535,SS1G_00542,SS1G_00544,SS1G_00547,SS1G_00549,SS1G_00565,SS1G_00566,SS1G_00569,SS1G_00580,SS1G_00589,SS1G_00593,SS1G_00598,SS1G_00608,SS1G_00621,SS1G_00625,SS1G_00627,SS1G_00630,SS1G_00638,SS1G_00665,SS1G_00678,SS1G_00679,SS1G_00687,SS1G_00692,SS1G_00718,SS1G_00789,SS1G_00796,SS1G_00802,SS1G_00808,SS1G_00810,SS1G_00840,SS1G_00845,SS1G_00846,SS1G_00860,SS1G_00862,SS1G_00885,SS1G_00896,SS1G_00897,SS1G_00902,SS1G_00911,SS1G_00912,SS1G_00934,SS1G_00939,SS1G_00947,SS1G_00969,SS1G_00970,SS1G_00972,SS1G_00975,SS1G_00976,SS1G_00987,SS1G_00989,SS1G_00998,SS1G_01022,SS1G_01039,SS1G_01045,SS1G_01048,SS1G_01053,SS1G_01056,SS1G_01064,SS1G_01065,SS1G_01070,SS1G_01074,SS1G_01092,SS1G_01093,SS1G_01103,SS1G_01106,SS1G_01111,SS1G_01115,SS1G_01135,SS1G_01144,SS1G_01151,SS1G_01154,SS1G_01157,SS1G_01159,SS1G_01160,SS1G_01169,SS1G_01185,SS1G_01192,SS1G_01195,SS1G_01198,SS1G_01263,SS1G_01266,SS1G_01268,SS1G_01275,SS1G_01278,SS1G_01289,SS1G_01296,SS1G_01315,SS1G_01317,SS1G_01326,SS1G_01338,SS1G_01347,SS1G_01351,SS1G_01353,SS1G_01366,SS1G_01371,SS1G_01372,SS1G_01396,SS1G_01397,SS1G_01401,SS1G_01405,SS1G_01407,SS1G_01408,SS1G_01423,SS1G_01429,SS1G_01433,SS1G_01435,SS1G_01437,SS1G_01477,SS1G_01524,SS1G_01525,SS1G_01544,SS1G_01548,SS1G_01549,SS1G_01552,SS1G_01553,SS1G_01560,SS1G_01562,SS1G_01564,SS1G_01566,SS1G_01581,SS1G_01589,SS1G_01597,SS1G_01599,SS1G_01602,SS1G_01606,SS1G_01608,SS1G_01610,SS1G_01621,SS1G_01624,SS1G_01625,SS1G_01631,SS1G_01637,SS1G_01641,SS1G_01642,SS1G_01643,SS1G_01646,SS1G_01656,SS1G_01661,SS1G_01664,SS1G_01678,SS1G_01692,SS1G_01694,SS1G_01698,SS1G_01708,SS1G_01711,SS1G_01719,SS1G_01725,SS1G_01762,SS1G_01767,SS1G_01768,SS1G_01772,SS1G_01818,SS1G_01821,SS1G_01822,SS1G_01827,SS1G_01831,SS1G_01836,SS1G_01854,SS1G_01855,SS1G_01856,SS1G_01861,SS1G_01866,SS1G_01868,SS1G_01873,SS1G_01875,SS1G_01903,SS1G_01932,SS1G_01951,SS1G_01960,SS1G_01984,SS1G_01988,SS1G_02002,SS1G_02017,SS1G_02018,SS1G_02035,SS1G_02052,SS1G_02056,SS1G_02090,SS1G_02092,SS1G_02097,SS1G_02099,SS1G_02111,SS1G_02165,SS1G_02181,SS1G_02191,SS1G_02195,SS1G_02199,SS1G_02217,SS1G_02230,SS1G_02235,SS1G_02266,SS1G_02276,SS1G_02284,SS1G_02351,SS1G_02376,SS1G_02386,SS1G_02390,SS1G_02409,SS1G_02435,SS1G_02468,SS1G_02471,SS1G_02473,SS1G_02480,SS1G_02508,SS1G_02525,SS1G_02527,SS1G_02532,SS1G_02533,SS1G_02549,SS1G_02554,SS1G_02555,SS1G_02593,SS1G_02594,SS1G_02608,SS1G_02629,SS1G_02652,SS1G_02670,SS1G_02716,SS1G_02717,SS1G_02765,SS1G_02768,SS1G_02779,SS1G_02803,SS1G_02807,SS1G_02882,SS1G_02888,SS1G_02894,SS1G_02896,SS1G_02902,SS1G_02903,SS1G_02907,SS1G_02923,SS1G_02954,SS1G_02958,SS1G_02959,SS1G_02967,SS1G_02970,SS1G_02971,SS1G_02977,SS1G_02978,SS1G_02996,SS1G_02998,SS1G_03009,SS1G_03015,SS1G_03019,SS1G_03024,SS1G_03060,SS1G_03070,SS1G_03075,SS1G_03082,SS1G_03092,SS1G_03093,SS1G_03094,SS1G_03095,SS1G_03104,SS1G_03108,SS1G_03118,SS1G_03122,SS1G_03127,SS1G_03128,SS1G_03129,SS1G_03152,SS1G_03158,SS1G_03160,SS1G_03171,SS1G_03177,SS1G_03179,SS1G_03190,SS1G_03195,SS1G_03202,SS1G_03204,SS1G_03209,SS1G_03210,SS1G_03215,SS1G_03224,SS1G_03225,SS1G_03226,SS1G_03236,SS1G_03248,SS1G_03249,SS1G_03254,SS1G_03256,SS1G_03277,SS1G_03280,SS1G_03297,SS1G_03301,SS1G_03308,SS1G_03309,SS1G_03313,SS1G_03314,SS1G_03315,SS1G_03318,SS1G_03340,SS1G_03348,SS1G_03351,SS1G_03362,SS1G_03454,SS1G_03473,SS1G_03474,SS1G_03552,SS1G_03556,SS1G_03561,SS1G_03564,SS1G_03584,SS1G_03587,SS1G_03605,SS1G_03620,SS1G_03645,SS1G_03649,SS1G_03650,SS1G_03700,SS1G_03706,SS1G_03718,SS1G_03728,SS1G_03730,SS1G_03743,SS1G_03753,SS1G_03766,SS1G_03767,SS1G_03780,SS1G_03787,SS1G_03815,SS1G_03817,SS1G_03819,SS1G_03827,SS1G_03871,SS1G_03873,SS1G_03893,SS1G_03898,SS1G_03904,SS1G_03926,SS1G_03932,SS1G_03939,SS1G_03947,SS1G_03952,SS1G_03976,SS1G_03992,SS1G_03999,SS1G_04008,SS1G_04012,SS1G_04013,SS1G_04016,SS1G_04018,SS1G_04019,SS1G_04020,SS1G_04025,SS1G_04027,SS1G_04061,SS1G_04067,SS1G_04105,SS1G_04138,SS1G_04139,SS1G_04148,SS1G_04152,SS1G_04153,SS1G_04154,SS1G_04161,SS1G_04162,SS1G_04164,SS1G_04217,SS1G_04221,SS1G_04234,SS1G_04235,SS1G_04285,SS1G_04290,SS1G_04291,SS1G_04298,SS1G_04299,SS1G_04314,SS1G_04317,SS1G_04332,SS1G_04335,SS1G_04344,SS1G_04356,SS1G_04368,SS1G_04380,SS1G_04384,SS1G_04414,SS1G_04416,SS1G_04420,SS1G_04432,SS1G_04434,SS1G_04436,SS1G_04446,SS1G_04450,SS1G_04456,SS1G_04459,SS1G_04466,SS1G_04468,SS1G_04501,SS1G_04510,SS1G_04511,SS1G_04516,SS1G_04532,SS1G_04537,SS1G_04553,SS1G_04574,SS1G_04596,SS1G_04609,SS1G_04617,SS1G_04621,SS1G_04622,SS1G_04630,SS1G_04652,SS1G_04677,SS1G_04685,SS1G_04687,SS1G_04698,SS1G_04706,SS1G_04716,SS1G_04765,SS1G_04770,SS1G_04775,SS1G_04782,SS1G_04799,SS1G_04806,SS1G_04808,SS1G_04823,SS1G_04824,SS1G_04853,SS1G_04854,SS1G_04860,SS1G_04889,SS1G_04892,SS1G_04899,SS1G_04900,SS1G_04926,SS1G_04966,SS1G_04978,SS1G_04983,SS1G_04989,SS1G_04996,SS1G_05008,SS1G_05011,SS1G_05035,SS1G_05038,SS1G_05052,SS1G_05099,SS1G_05100,SS1G_05101,SS1G_05114,SS1G_05148,SS1G_05176,SS1G_05177,SS1G_05178,SS1G_05217,SS1G_05218,SS1G_05225,SS1G_05236,SS1G_05238,SS1G_05254,SS1G_05270,SS1G_05283,SS1G_05285,SS1G_05288,SS1G_05323,SS1G_05324,SS1G_05331,SS1G_05346,SS1G_05354,SS1G_05355,SS1G_05358,SS1G_05365,SS1G_05399,SS1G_05417,SS1G_05418,SS1G_05440,SS1G_05445,SS1G_05448,SS1G_05474,SS1G_05502,SS1G_05555,SS1G_05583,SS1G_05588,SS1G_05598,SS1G_05603,SS1G_05629,SS1G_05632,SS1G_05641,SS1G_05642,SS1G_05644,SS1G_05650,SS1G_05655,SS1G_05691,SS1G_05714,SS1G_05722,SS1G_05727,SS1G_05729,SS1G_05735,SS1G_05744,SS1G_05796,SS1G_05797,SS1G_05801,SS1G_05802,SS1G_05805,SS1G_05822,SS1G_05823,SS1G_05824,SS1G_05835,SS1G_05838,SS1G_05855,SS1G_05866,SS1G_05874,SS1G_05875,SS1G_05893,SS1G_05898,SS1G_05902,SS1G_05905,SS1G_05906,SS1G_05926,SS1G_05932,SS1G_05934,SS1G_05935,SS1G_05963,SS1G_05987,SS1G_06012,SS1G_06014,SS1G_06018,SS1G_06024,SS1G_06027,SS1G_06029,SS1G_06051,SS1G_06065,SS1G_06066,SS1G_06074,SS1G_06079,SS1G_06094,SS1G_06102,SS1G_06107,SS1G_06108,SS1G_06110,SS1G_06114,SS1G_06139,SS1G_06140,SS1G_06141,SS1G_06149,SS1G_06172,SS1G_06173,SS1G_06189,SS1G_06194,SS1G_06212,SS1G_06217,SS1G_06246,SS1G_06257,SS1G_06298,SS1G_06312,SS1G_06313,SS1G_06347,SS1G_06348,SS1G_06349,SS1G_06425,SS1G_06434,SS1G_06435,SS1G_06444,SS1G_06449,SS1G_06485,SS1G_06488,SS1G_06566,SS1G_06567,SS1G_06584,SS1G_06591,SS1G_06616,SS1G_06630,SS1G_06645,SS1G_06650,SS1G_06656,SS1G_06668,SS1G_06674,SS1G_06678,SS1G_06698,SS1G_06710,SS1G_06724,SS1G_06729,SS1G_06737,SS1G_06738,SS1G_06750,SS1G_06753,SS1G_06756,SS1G_06782,SS1G_06783,SS1G_06785,SS1G_06796,SS1G_06797,SS1G_06806,SS1G_06807,SS1G_06818,SS1G_06851,SS1G_06852,SS1G_06854,SS1G_06883,SS1G_06885,SS1G_06893,SS1G_06908,SS1G_06910,SS1G_06915,SS1G_06936,SS1G_06945,SS1G_06969,SS1G_06970,SS1G_06981,SS1G_06986,SS1G_06993,SS1G_06998,SS1G_06999,SS1G_07002,SS1G_07008,SS1G_07017,SS1G_07049,SS1G_07055,SS1G_07066,SS1G_07090,SS1G_07119,SS1G_07122,SS1G_07125,SS1G_07128,SS1G_07130,SS1G_07131,SS1G_07164,SS1G_07187,SS1G_07196,SS1G_07203,SS1G_07216,SS1G_07245,SS1G_07288,SS1G_07307,SS1G_07313,SS1G_07319,SS1G_07320,SS1G_07330,SS1G_07334,SS1G_07340,SS1G_07342,SS1G_07363,SS1G_07371,SS1G_07372,SS1G_07406,SS1G_07413,SS1G_07426,SS1G_07433,SS1G_07453,SS1G_07467,SS1G_07470,SS1G_07509,SS1G_07523,SS1G_07524,SS1G_07525,SS1G_07527,SS1G_07545,SS1G_07556,SS1G_07557,SS1G_07560,SS1G_07582,SS1G_07584,SS1G_07592,SS1G_07594,SS1G_07596,SS1G_07601,SS1G_07603,SS1G_07615,SS1G_07616,SS1G_07619,SS1G_07672,SS1G_07673,SS1G_07676,SS1G_07693,SS1G_07702,SS1G_07712,SS1G_07718,SS1G_07728,SS1G_07729,SS1G_07730,SS1G_07733,SS1G_07740,SS1G_07742,SS1G_07744,SS1G_07755,SS1G_07759,SS1G_07768,SS1G_07770,SS1G_07788,SS1G_07793,SS1G_07796,SS1G_07828,SS1G_07848,SS1G_07859,SS1G_07860,SS1G_07864,SS1G_07866,SS1G_07868,SS1G_07871,SS1G_07872,SS1G_07873,SS1G_07877,SS1G_07878,SS1G_07886,SS1G_07887,SS1G_07893,SS1G_07919,SS1G_07923,SS1G_07954,SS1G_07955,SS1G_07956,SS1G_07969,SS1G_07980,SS1G_07981,SS1G_08084,SS1G_08139,SS1G_08141,SS1G_08145,SS1G_08172,SS1G_08173,SS1G_08209,SS1G_08220,SS1G_08244,SS1G_08251,SS1G_08273,SS1G_08275,SS1G_08284,SS1G_08287,SS1G_08295,SS1G_08299,SS1G_08322,SS1G_08323,SS1G_08355,SS1G_08370,SS1G_08390,SS1G_08420,SS1G_08431,SS1G_08463,SS1G_08469,SS1G_08471,SS1G_08475,SS1G_08479,SS1G_08480,SS1G_08481,SS1G_08486,SS1G_08487,SS1G_08492,SS1G_08495,SS1G_08504,SS1G_08505,SS1G_08508,SS1G_08509,SS1G_08533,SS1G_08568,SS1G_08575,SS1G_08579,SS1G_08580,SS1G_08581,SS1G_08586,SS1G_08602,SS1G_08608,SS1G_08611,SS1G_08623,SS1G_08625,SS1G_08646,SS1G_08652,SS1G_08701,SS1G_08742,SS1G_08743,SS1G_08744,SS1G_08752,SS1G_08760,SS1G_08767,SS1G_08778,SS1G_08782,SS1G_08784,SS1G_08798,SS1G_08808,SS1G_08824,SS1G_08825,SS1G_08832,SS1G_08841,SS1G_08842,SS1G_08915,SS1G_08934,SS1G_08937,SS1G_08938,SS1G_08945,SS1G_08976,SS1G_08978,SS1G_09007,SS1G_09008,SS1G_09026,SS1G_09034,SS1G_09035,SS1G_09058,SS1G_09062,SS1G_09077,SS1G_09088,SS1G_09093,SS1G_09125,SS1G_09132,SS1G_09154,SS1G_09252,SS1G_09255,SS1G_09262,SS1G_09279,SS1G_09304,SS1G_09338,SS1G_09377,SS1G_09390,SS1G_09403,SS1G_09411,SS1G_09415,SS1G_09423,SS1G_09432,SS1G_09443,SS1G_09444,SS1G_09461,SS1G_09467,SS1G_09486,SS1G_09488,SS1G_09506,SS1G_09511,SS1G_09535,SS1G_09567,SS1G_09568,SS1G_09569,SS1G_09570,SS1G_09583,SS1G_09586,SS1G_09594,SS1G_09604,SS1G_09605,SS1G_09606,SS1G_09608,SS1G_09609,SS1G_09611,SS1G_09612,SS1G_09626,SS1G_09629,SS1G_09661,SS1G_09664,SS1G_09669,SS1G_09677,SS1G_09678,SS1G_09680,SS1G_09681,SS1G_09686,SS1G_09695,SS1G_09753,SS1G_09763,SS1G_09769,SS1G_09776,SS1G_09783,SS1G_09785,SS1G_09822,SS1G_09829,SS1G_09867,SS1G_09885,SS1G_09888,SS1G_09907,SS1G_09908,SS1G_09927,SS1G_09958,SS1G_09960,SS1G_09962,SS1G_09963,SS1G_09980,SS1G_09987,SS1G_10000,SS1G_10002,SS1G_10007,SS1G_10008,SS1G_10012,SS1G_10016,SS1G_10018,SS1G_10044,SS1G_10047,SS1G_10049,SS1G_10075,SS1G_10076,SS1G_10087,SS1G_10144,SS1G_10150,SS1G_10151,SS1G_10171,SS1G_10199,SS1G_10204,SS1G_10207,SS1G_10208,SS1G_10218,SS1G_10239,SS1G_10240,SS1G_10252,SS1G_10268,SS1G_10275,SS1G_10287,SS1G_10291,SS1G_10292,SS1G_10304,SS1G_10315,SS1G_10330,SS1G_10336,SS1G_10342,SS1G_10403,SS1G_10405,SS1G_10419,SS1G_10420,SS1G_10461,SS1G_10465,SS1G_10466,SS1G_10475,SS1G_10487,SS1G_10490,SS1G_10493,SS1G_10512,SS1G_10513,SS1G_10519,SS1G_10520,SS1G_10521,SS1G_10525,SS1G_10526,SS1G_10535,SS1G_10539,SS1G_10540,SS1G_10545,SS1G_10548,SS1G_10552,SS1G_10553,SS1G_10556,SS1G_10557,SS1G_10570,SS1G_10575,SS1G_10576,SS1G_10577,SS1G_10585,SS1G_10586,SS1G_10594,SS1G_10620,SS1G_10621,SS1G_10630,SS1G_10637,SS1G_10640,SS1G_10651,SS1G_10662,SS1G_10663,SS1G_10675,SS1G_10706,SS1G_10708,SS1G_10721,SS1G_10732,SS1G_10739,SS1G_10747,SS1G_10753,SS1G_10769,SS1G_10772,SS1G_10790,SS1G_10804,SS1G_10814,SS1G_10815,SS1G_10819,SS1G_10829,SS1G_10830,SS1G_10870,SS1G_10895,SS1G_10939,SS1G_10957,SS1G_10959,SS1G_10960,SS1G_10967,SS1G_10974,SS1G_10980,SS1G_11007,SS1G_11008,SS1G_11012,SS1G_11018,SS1G_11024,SS1G_11025,SS1G_11031,SS1G_11036,SS1G_11040,SS1G_11046,SS1G_11047,SS1G_11048,SS1G_11049,SS1G_11051,SS1G_11106,SS1G_11129,SS1G_11130,SS1G_11137,SS1G_11139,SS1G_11149,SS1G_11174,SS1G_11216,SS1G_11227,SS1G_11243,SS1G_11246,SS1G_11248,SS1G_11251,SS1G_11256,SS1G_11262,SS1G_11264,SS1G_11273,SS1G_11324,SS1G_11336,SS1G_11343,SS1G_11345,SS1G_11348,SS1G_11359,SS1G_11361,SS1G_11362,SS1G_11388,SS1G_11392,SS1G_11409,SS1G_11420,SS1G_11421,SS1G_11425,SS1G_11434,SS1G_11435,SS1G_11436,SS1G_11437,SS1G_11441,SS1G_11454,SS1G_11455,SS1G_11456,SS1G_11504,SS1G_11556,SS1G_11559,SS1G_11564,SS1G_11574,SS1G_11593,SS1G_11604,SS1G_11606,SS1G_11615,SS1G_11636,SS1G_11639,SS1G_11645,SS1G_11651,SS1G_11654,SS1G_11702,SS1G_11716,SS1G_11736,SS1G_11739,SS1G_11759,SS1G_11781,SS1G_11797,SS1G_11798,SS1G_11812,SS1G_11814,SS1G_11818,SS1G_11824,SS1G_11825,SS1G_11828,SS1G_11833,SS1G_11834,SS1G_11837,SS1G_11843,SS1G_11848,SS1G_11864,SS1G_11874,SS1G_11877,SS1G_11882,SS1G_11884,SS1G_11898,SS1G_11918,SS1G_11920,SS1G_11926,SS1G_11932,SS1G_11933,SS1G_11940,SS1G_11941,SS1G_11951,SS1G_12001,SS1G_12022,SS1G_12025,SS1G_12031,SS1G_12042,SS1G_12043,SS1G_12053,SS1G_12078,SS1G_12079,SS1G_12081,SS1G_12090,SS1G_12092,SS1G_12105,SS1G_12129,SS1G_12151,SS1G_12153,SS1G_12175,SS1G_12176,SS1G_12177,SS1G_12179,SS1G_12183,SS1G_12187,SS1G_12196,SS1G_12211,SS1G_12213,SS1G_12214,SS1G_12219,SS1G_12254,SS1G_12256,SS1G_12271,SS1G_12304,SS1G_12308,SS1G_12330,SS1G_12333,SS1G_12340,SS1G_12341,SS1G_12348,SS1G_12349,SS1G_12408,SS1G_12459,SS1G_12461,SS1G_12477,SS1G_12479,SS1G_12480,SS1G_12483,SS1G_12495,SS1G_12503,SS1G_12522,SS1G_12526,SS1G_12538,SS1G_12539,SS1G_12540,SS1G_12551,SS1G_12553,SS1G_12557,SS1G_12558,SS1G_12576,SS1G_12588,SS1G_12596,SS1G_12617,SS1G_12619,SS1G_12639,SS1G_12643,SS1G_12646,SS1G_12647,SS1G_12655,SS1G_12656,SS1G_12661,SS1G_12662,SS1G_12669,SS1G_12678,SS1G_12686,SS1G_12742,SS1G_12747,SS1G_12751,SS1G_12767,SS1G_12792,SS1G_12817,SS1G_12818,SS1G_12819,SS1G_12833,SS1G_12840,SS1G_12848,SS1G_12852,SS1G_12858,SS1G_12859,SS1G_12874,SS1G_12875,SS1G_12876,SS1G_12881,SS1G_12885,SS1G_12899,SS1G_12923,SS1G_12924,SS1G_12928,SS1G_12975,SS1G_12994,SS1G_13000,SS1G_13033,SS1G_13039,SS1G_13041,SS1G_13049,SS1G_13059,SS1G_13066,SS1G_13069,SS1G_13071,SS1G_13083,SS1G_13091,SS1G_13096,SS1G_13108,SS1G_13121,SS1G_13122,SS1G_13123,SS1G_13148,SS1G_13150,SS1G_13158,SS1G_13160,SS1G_13161,SS1G_13164,SS1G_13172,SS1G_13174,SS1G_13182,SS1G_13203,SS1G_13210,SS1G_13239,SS1G_13257,SS1G_13261,SS1G_13266,SS1G_13267,SS1G_13290,SS1G_13303,SS1G_13327,SS1G_13330,SS1G_13336,SS1G_13346,SS1G_13352,SS1G_13353,SS1G_13366,SS1G_13379,SS1G_13399,SS1G_13400,SS1G_13421,SS1G_13423,SS1G_13426,SS1G_13428,SS1G_13462,SS1G_13464,SS1G_13474,SS1G_13543,SS1G_13558,SS1G_13559,SS1G_13567,SS1G_13568,SS1G_13569,SS1G_13574,SS1G_13577,SS1G_13595,SS1G_13609,SS1G_13611,SS1G_13625,SS1G_13627,SS1G_13628,SS1G_13630,SS1G_13647,SS1G_13650,SS1G_13655,SS1G_13661,SS1G_13677,SS1G_13681,SS1G_13702,SS1G_13706,SS1G_13713,SS1G_13719,SS1G_13745,SS1G_13762,SS1G_13798,SS1G_13825,SS1G_13854,SS1G_13866,SS1G_13868,SS1G_13878,SS1G_13908,SS1G_13924,SS1G_13925,SS1G_13945,SS1G_13947,SS1G_13959,SS1G_13978,SS1G_13993,SS1G_13994,SS1G_14001,SS1G_14011,SS1G_14012,SS1G_14013,SS1G_14023,SS1G_14024,SS1G_14039,SS1G_14058,SS1G_14068,SS1G_14073,SS1G_14074,SS1G_14075,SS1G_14108,SS1G_14112,SS1G_14116,SS1G_14124,SS1G_14138,SS1G_14154,SS1G_14173,SS1G_14188,SS1G_14194,SS1G_14204,SS1G_14208,SS1G_14216,SS1G_14225,SS1G_14228,SS1G_14256,SS1G_14257,SS1G_14260,SS1G_14262,SS1G_14263,SS1G_14277,SS1G_14284,SS1G_14328,SS1G_14329,SS1G_14338,SS1G_14344,SS1G_14355,SS1G_14381,SS1G_14385,SS1G_14389,SS1G_14403,SS1G_14405,SS1G_14414,SS1G_14416,SS1G_14436,SS1G_14444,SS1G_14448,SS1G_14455,SS1G_14475,SS1G_14476,SS1G_20001,SS1G_20004,SS1G_20005,SS1G_20006,SS1G_20024,SS1G_20027,SS1G_20032,SS1G_20033,SS1G_20037,SS1G_20039,SS1G_20043,SS1G_20044,SS1G_20045
GO:0044446	intracellular organelle part	cellular_component	1370/3129	1860/4664	1.09789448001182	3.06859278925949e-15	2.73227501955665e-12	1370	SS1G_00005,SS1G_00010,SS1G_00019,SS1G_00020,SS1G_00023,SS1G_00024,SS1G_00026,SS1G_00027,SS1G_00037,SS1G_00044,SS1G_00049,SS1G_00063,SS1G_00067,SS1G_00071,SS1G_00088,SS1G_00090,SS1G_00103,SS1G_00114,SS1G_00138,SS1G_00145,SS1G_00152,SS1G_00183,SS1G_00185,SS1G_00186,SS1G_00191,SS1G_00196,SS1G_00202,SS1G_00204,SS1G_00213,SS1G_00234,SS1G_00236,SS1G_00266,SS1G_00282,SS1G_00304,SS1G_00311,SS1G_00312,SS1G_00317,SS1G_00327,SS1G_00330,SS1G_00342,SS1G_00351,SS1G_00426,SS1G_00428,SS1G_00429,SS1G_00430,SS1G_00431,SS1G_00432,SS1G_00433,SS1G_00436,SS1G_00439,SS1G_00490,SS1G_00494,SS1G_00502,SS1G_00520,SS1G_00522,SS1G_00535,SS1G_00542,SS1G_00544,SS1G_00547,SS1G_00549,SS1G_00565,SS1G_00566,SS1G_00569,SS1G_00580,SS1G_00589,SS1G_00593,SS1G_00598,SS1G_00608,SS1G_00621,SS1G_00625,SS1G_00627,SS1G_00630,SS1G_00638,SS1G_00665,SS1G_00678,SS1G_00679,SS1G_00687,SS1G_00692,SS1G_00718,SS1G_00789,SS1G_00796,SS1G_00802,SS1G_00808,SS1G_00810,SS1G_00840,SS1G_00845,SS1G_00846,SS1G_00860,SS1G_00862,SS1G_00885,SS1G_00896,SS1G_00897,SS1G_00902,SS1G_00911,SS1G_00912,SS1G_00934,SS1G_00939,SS1G_00947,SS1G_00969,SS1G_00970,SS1G_00972,SS1G_00975,SS1G_00976,SS1G_00987,SS1G_00989,SS1G_00998,SS1G_01022,SS1G_01039,SS1G_01045,SS1G_01048,SS1G_01053,SS1G_01056,SS1G_01064,SS1G_01065,SS1G_01070,SS1G_01074,SS1G_01092,SS1G_01093,SS1G_01103,SS1G_01106,SS1G_01111,SS1G_01115,SS1G_01135,SS1G_01144,SS1G_01151,SS1G_01154,SS1G_01157,SS1G_01159,SS1G_01160,SS1G_01169,SS1G_01185,SS1G_01192,SS1G_01195,SS1G_01198,SS1G_01263,SS1G_01266,SS1G_01268,SS1G_01275,SS1G_01278,SS1G_01289,SS1G_01296,SS1G_01315,SS1G_01317,SS1G_01326,SS1G_01338,SS1G_01347,SS1G_01351,SS1G_01353,SS1G_01366,SS1G_01371,SS1G_01372,SS1G_01396,SS1G_01397,SS1G_01401,SS1G_01405,SS1G_01407,SS1G_01408,SS1G_01423,SS1G_01429,SS1G_01433,SS1G_01435,SS1G_01437,SS1G_01477,SS1G_01524,SS1G_01525,SS1G_01544,SS1G_01548,SS1G_01549,SS1G_01552,SS1G_01553,SS1G_01560,SS1G_01562,SS1G_01564,SS1G_01566,SS1G_01581,SS1G_01589,SS1G_01597,SS1G_01599,SS1G_01602,SS1G_01606,SS1G_01608,SS1G_01610,SS1G_01621,SS1G_01624,SS1G_01625,SS1G_01631,SS1G_01637,SS1G_01641,SS1G_01642,SS1G_01643,SS1G_01646,SS1G_01656,SS1G_01661,SS1G_01664,SS1G_01678,SS1G_01692,SS1G_01694,SS1G_01698,SS1G_01708,SS1G_01711,SS1G_01719,SS1G_01725,SS1G_01762,SS1G_01767,SS1G_01768,SS1G_01772,SS1G_01818,SS1G_01821,SS1G_01822,SS1G_01827,SS1G_01831,SS1G_01836,SS1G_01854,SS1G_01855,SS1G_01856,SS1G_01861,SS1G_01866,SS1G_01868,SS1G_01873,SS1G_01875,SS1G_01903,SS1G_01932,SS1G_01951,SS1G_01960,SS1G_01984,SS1G_01988,SS1G_02002,SS1G_02017,SS1G_02018,SS1G_02035,SS1G_02052,SS1G_02056,SS1G_02090,SS1G_02092,SS1G_02097,SS1G_02099,SS1G_02111,SS1G_02165,SS1G_02181,SS1G_02191,SS1G_02195,SS1G_02199,SS1G_02217,SS1G_02230,SS1G_02235,SS1G_02266,SS1G_02276,SS1G_02284,SS1G_02351,SS1G_02376,SS1G_02386,SS1G_02390,SS1G_02409,SS1G_02435,SS1G_02468,SS1G_02471,SS1G_02473,SS1G_02480,SS1G_02508,SS1G_02525,SS1G_02527,SS1G_02532,SS1G_02533,SS1G_02549,SS1G_02554,SS1G_02555,SS1G_02593,SS1G_02594,SS1G_02608,SS1G_02629,SS1G_02652,SS1G_02670,SS1G_02716,SS1G_02717,SS1G_02765,SS1G_02768,SS1G_02779,SS1G_02803,SS1G_02807,SS1G_02882,SS1G_02888,SS1G_02894,SS1G_02896,SS1G_02902,SS1G_02903,SS1G_02907,SS1G_02923,SS1G_02954,SS1G_02958,SS1G_02959,SS1G_02967,SS1G_02970,SS1G_02971,SS1G_02977,SS1G_02978,SS1G_02996,SS1G_02998,SS1G_03009,SS1G_03015,SS1G_03019,SS1G_03024,SS1G_03060,SS1G_03070,SS1G_03075,SS1G_03082,SS1G_03092,SS1G_03093,SS1G_03094,SS1G_03095,SS1G_03104,SS1G_03108,SS1G_03118,SS1G_03122,SS1G_03127,SS1G_03128,SS1G_03129,SS1G_03152,SS1G_03158,SS1G_03160,SS1G_03171,SS1G_03177,SS1G_03179,SS1G_03190,SS1G_03195,SS1G_03202,SS1G_03204,SS1G_03209,SS1G_03210,SS1G_03215,SS1G_03224,SS1G_03225,SS1G_03226,SS1G_03236,SS1G_03248,SS1G_03249,SS1G_03254,SS1G_03256,SS1G_03277,SS1G_03280,SS1G_03297,SS1G_03301,SS1G_03308,SS1G_03309,SS1G_03313,SS1G_03314,SS1G_03315,SS1G_03318,SS1G_03340,SS1G_03348,SS1G_03351,SS1G_03362,SS1G_03454,SS1G_03473,SS1G_03474,SS1G_03552,SS1G_03556,SS1G_03561,SS1G_03564,SS1G_03584,SS1G_03587,SS1G_03605,SS1G_03620,SS1G_03645,SS1G_03649,SS1G_03650,SS1G_03700,SS1G_03706,SS1G_03718,SS1G_03728,SS1G_03730,SS1G_03743,SS1G_03753,SS1G_03766,SS1G_03767,SS1G_03780,SS1G_03787,SS1G_03815,SS1G_03817,SS1G_03819,SS1G_03827,SS1G_03871,SS1G_03873,SS1G_03893,SS1G_03898,SS1G_03904,SS1G_03926,SS1G_03932,SS1G_03939,SS1G_03947,SS1G_03952,SS1G_03976,SS1G_03992,SS1G_03999,SS1G_04008,SS1G_04012,SS1G_04013,SS1G_04016,SS1G_04018,SS1G_04019,SS1G_04020,SS1G_04025,SS1G_04027,SS1G_04061,SS1G_04067,SS1G_04105,SS1G_04138,SS1G_04139,SS1G_04148,SS1G_04152,SS1G_04153,SS1G_04154,SS1G_04161,SS1G_04162,SS1G_04164,SS1G_04217,SS1G_04221,SS1G_04234,SS1G_04235,SS1G_04285,SS1G_04290,SS1G_04291,SS1G_04298,SS1G_04299,SS1G_04314,SS1G_04317,SS1G_04332,SS1G_04335,SS1G_04344,SS1G_04356,SS1G_04368,SS1G_04380,SS1G_04384,SS1G_04414,SS1G_04416,SS1G_04420,SS1G_04432,SS1G_04434,SS1G_04436,SS1G_04446,SS1G_04450,SS1G_04456,SS1G_04459,SS1G_04466,SS1G_04468,SS1G_04501,SS1G_04510,SS1G_04511,SS1G_04516,SS1G_04532,SS1G_04537,SS1G_04553,SS1G_04574,SS1G_04596,SS1G_04609,SS1G_04617,SS1G_04621,SS1G_04622,SS1G_04630,SS1G_04652,SS1G_04677,SS1G_04685,SS1G_04687,SS1G_04698,SS1G_04706,SS1G_04716,SS1G_04765,SS1G_04770,SS1G_04775,SS1G_04782,SS1G_04799,SS1G_04806,SS1G_04808,SS1G_04823,SS1G_04824,SS1G_04853,SS1G_04854,SS1G_04860,SS1G_04889,SS1G_04892,SS1G_04899,SS1G_04900,SS1G_04926,SS1G_04966,SS1G_04978,SS1G_04983,SS1G_04989,SS1G_04996,SS1G_05008,SS1G_05011,SS1G_05035,SS1G_05038,SS1G_05052,SS1G_05099,SS1G_05100,SS1G_05101,SS1G_05114,SS1G_05148,SS1G_05176,SS1G_05177,SS1G_05178,SS1G_05217,SS1G_05218,SS1G_05225,SS1G_05236,SS1G_05238,SS1G_05254,SS1G_05270,SS1G_05283,SS1G_05285,SS1G_05288,SS1G_05323,SS1G_05324,SS1G_05331,SS1G_05346,SS1G_05354,SS1G_05355,SS1G_05358,SS1G_05365,SS1G_05399,SS1G_05417,SS1G_05418,SS1G_05440,SS1G_05445,SS1G_05448,SS1G_05474,SS1G_05502,SS1G_05555,SS1G_05583,SS1G_05588,SS1G_05598,SS1G_05603,SS1G_05629,SS1G_05632,SS1G_05641,SS1G_05642,SS1G_05644,SS1G_05650,SS1G_05655,SS1G_05691,SS1G_05714,SS1G_05722,SS1G_05727,SS1G_05735,SS1G_05744,SS1G_05796,SS1G_05797,SS1G_05801,SS1G_05802,SS1G_05805,SS1G_05822,SS1G_05823,SS1G_05824,SS1G_05835,SS1G_05838,SS1G_05855,SS1G_05866,SS1G_05874,SS1G_05875,SS1G_05893,SS1G_05898,SS1G_05902,SS1G_05905,SS1G_05906,SS1G_05926,SS1G_05932,SS1G_05934,SS1G_05935,SS1G_05963,SS1G_05987,SS1G_06012,SS1G_06014,SS1G_06018,SS1G_06024,SS1G_06027,SS1G_06029,SS1G_06051,SS1G_06065,SS1G_06066,SS1G_06074,SS1G_06079,SS1G_06094,SS1G_06102,SS1G_06107,SS1G_06108,SS1G_06110,SS1G_06114,SS1G_06139,SS1G_06140,SS1G_06141,SS1G_06149,SS1G_06172,SS1G_06173,SS1G_06189,SS1G_06194,SS1G_06212,SS1G_06217,SS1G_06246,SS1G_06257,SS1G_06298,SS1G_06312,SS1G_06313,SS1G_06347,SS1G_06348,SS1G_06349,SS1G_06425,SS1G_06434,SS1G_06435,SS1G_06444,SS1G_06449,SS1G_06485,SS1G_06488,SS1G_06566,SS1G_06567,SS1G_06584,SS1G_06591,SS1G_06616,SS1G_06630,SS1G_06645,SS1G_06650,SS1G_06656,SS1G_06668,SS1G_06674,SS1G_06678,SS1G_06698,SS1G_06710,SS1G_06724,SS1G_06729,SS1G_06737,SS1G_06738,SS1G_06750,SS1G_06753,SS1G_06756,SS1G_06782,SS1G_06783,SS1G_06785,SS1G_06796,SS1G_06797,SS1G_06806,SS1G_06807,SS1G_06818,SS1G_06851,SS1G_06852,SS1G_06854,SS1G_06883,SS1G_06885,SS1G_06893,SS1G_06908,SS1G_06910,SS1G_06915,SS1G_06936,SS1G_06945,SS1G_06969,SS1G_06970,SS1G_06981,SS1G_06986,SS1G_06993,SS1G_06998,SS1G_06999,SS1G_07002,SS1G_07008,SS1G_07017,SS1G_07049,SS1G_07055,SS1G_07066,SS1G_07090,SS1G_07119,SS1G_07122,SS1G_07125,SS1G_07128,SS1G_07130,SS1G_07131,SS1G_07164,SS1G_07187,SS1G_07196,SS1G_07203,SS1G_07216,SS1G_07245,SS1G_07288,SS1G_07307,SS1G_07319,SS1G_07320,SS1G_07330,SS1G_07334,SS1G_07340,SS1G_07342,SS1G_07363,SS1G_07371,SS1G_07372,SS1G_07406,SS1G_07413,SS1G_07426,SS1G_07433,SS1G_07453,SS1G_07467,SS1G_07470,SS1G_07509,SS1G_07523,SS1G_07524,SS1G_07525,SS1G_07527,SS1G_07545,SS1G_07556,SS1G_07557,SS1G_07560,SS1G_07582,SS1G_07584,SS1G_07592,SS1G_07594,SS1G_07596,SS1G_07601,SS1G_07603,SS1G_07615,SS1G_07616,SS1G_07619,SS1G_07672,SS1G_07673,SS1G_07676,SS1G_07693,SS1G_07702,SS1G_07712,SS1G_07718,SS1G_07728,SS1G_07729,SS1G_07730,SS1G_07733,SS1G_07740,SS1G_07742,SS1G_07744,SS1G_07755,SS1G_07759,SS1G_07768,SS1G_07770,SS1G_07788,SS1G_07793,SS1G_07796,SS1G_07828,SS1G_07848,SS1G_07859,SS1G_07860,SS1G_07864,SS1G_07866,SS1G_07868,SS1G_07871,SS1G_07872,SS1G_07873,SS1G_07877,SS1G_07878,SS1G_07886,SS1G_07887,SS1G_07893,SS1G_07919,SS1G_07923,SS1G_07954,SS1G_07955,SS1G_07956,SS1G_07969,SS1G_07980,SS1G_07981,SS1G_08084,SS1G_08139,SS1G_08141,SS1G_08145,SS1G_08172,SS1G_08173,SS1G_08209,SS1G_08220,SS1G_08244,SS1G_08251,SS1G_08273,SS1G_08275,SS1G_08284,SS1G_08287,SS1G_08295,SS1G_08299,SS1G_08322,SS1G_08323,SS1G_08355,SS1G_08370,SS1G_08390,SS1G_08420,SS1G_08431,SS1G_08463,SS1G_08469,SS1G_08471,SS1G_08475,SS1G_08479,SS1G_08480,SS1G_08481,SS1G_08486,SS1G_08487,SS1G_08492,SS1G_08495,SS1G_08504,SS1G_08505,SS1G_08508,SS1G_08509,SS1G_08533,SS1G_08568,SS1G_08575,SS1G_08579,SS1G_08580,SS1G_08581,SS1G_08586,SS1G_08602,SS1G_08608,SS1G_08611,SS1G_08623,SS1G_08625,SS1G_08646,SS1G_08652,SS1G_08701,SS1G_08742,SS1G_08743,SS1G_08744,SS1G_08752,SS1G_08760,SS1G_08767,SS1G_08778,SS1G_08782,SS1G_08784,SS1G_08798,SS1G_08808,SS1G_08824,SS1G_08825,SS1G_08832,SS1G_08841,SS1G_08842,SS1G_08915,SS1G_08934,SS1G_08937,SS1G_08938,SS1G_08945,SS1G_08976,SS1G_08978,SS1G_09007,SS1G_09008,SS1G_09026,SS1G_09034,SS1G_09035,SS1G_09058,SS1G_09062,SS1G_09077,SS1G_09088,SS1G_09093,SS1G_09125,SS1G_09132,SS1G_09154,SS1G_09252,SS1G_09255,SS1G_09262,SS1G_09279,SS1G_09304,SS1G_09338,SS1G_09377,SS1G_09390,SS1G_09403,SS1G_09411,SS1G_09415,SS1G_09423,SS1G_09432,SS1G_09443,SS1G_09444,SS1G_09461,SS1G_09467,SS1G_09486,SS1G_09488,SS1G_09506,SS1G_09511,SS1G_09535,SS1G_09567,SS1G_09568,SS1G_09569,SS1G_09570,SS1G_09583,SS1G_09586,SS1G_09594,SS1G_09604,SS1G_09605,SS1G_09606,SS1G_09608,SS1G_09609,SS1G_09611,SS1G_09612,SS1G_09626,SS1G_09629,SS1G_09661,SS1G_09664,SS1G_09669,SS1G_09677,SS1G_09678,SS1G_09680,SS1G_09681,SS1G_09686,SS1G_09695,SS1G_09753,SS1G_09763,SS1G_09769,SS1G_09776,SS1G_09783,SS1G_09785,SS1G_09822,SS1G_09829,SS1G_09867,SS1G_09885,SS1G_09888,SS1G_09907,SS1G_09908,SS1G_09927,SS1G_09958,SS1G_09960,SS1G_09962,SS1G_09963,SS1G_09980,SS1G_09987,SS1G_10000,SS1G_10002,SS1G_10007,SS1G_10008,SS1G_10012,SS1G_10016,SS1G_10018,SS1G_10044,SS1G_10047,SS1G_10049,SS1G_10075,SS1G_10076,SS1G_10087,SS1G_10144,SS1G_10150,SS1G_10151,SS1G_10171,SS1G_10199,SS1G_10204,SS1G_10207,SS1G_10208,SS1G_10218,SS1G_10239,SS1G_10240,SS1G_10252,SS1G_10268,SS1G_10275,SS1G_10287,SS1G_10291,SS1G_10292,SS1G_10304,SS1G_10315,SS1G_10330,SS1G_10336,SS1G_10342,SS1G_10403,SS1G_10405,SS1G_10419,SS1G_10420,SS1G_10461,SS1G_10465,SS1G_10466,SS1G_10475,SS1G_10487,SS1G_10490,SS1G_10493,SS1G_10512,SS1G_10513,SS1G_10519,SS1G_10520,SS1G_10521,SS1G_10525,SS1G_10526,SS1G_10535,SS1G_10539,SS1G_10540,SS1G_10545,SS1G_10548,SS1G_10552,SS1G_10553,SS1G_10556,SS1G_10557,SS1G_10570,SS1G_10575,SS1G_10576,SS1G_10577,SS1G_10585,SS1G_10586,SS1G_10594,SS1G_10620,SS1G_10621,SS1G_10630,SS1G_10637,SS1G_10640,SS1G_10651,SS1G_10662,SS1G_10663,SS1G_10675,SS1G_10706,SS1G_10708,SS1G_10721,SS1G_10732,SS1G_10739,SS1G_10747,SS1G_10753,SS1G_10769,SS1G_10772,SS1G_10790,SS1G_10804,SS1G_10814,SS1G_10815,SS1G_10819,SS1G_10829,SS1G_10830,SS1G_10870,SS1G_10895,SS1G_10939,SS1G_10957,SS1G_10959,SS1G_10960,SS1G_10967,SS1G_10974,SS1G_10980,SS1G_11007,SS1G_11008,SS1G_11012,SS1G_11018,SS1G_11024,SS1G_11025,SS1G_11031,SS1G_11036,SS1G_11040,SS1G_11046,SS1G_11047,SS1G_11048,SS1G_11049,SS1G_11051,SS1G_11106,SS1G_11129,SS1G_11130,SS1G_11137,SS1G_11139,SS1G_11149,SS1G_11174,SS1G_11216,SS1G_11227,SS1G_11243,SS1G_11246,SS1G_11248,SS1G_11251,SS1G_11256,SS1G_11262,SS1G_11264,SS1G_11273,SS1G_11324,SS1G_11336,SS1G_11343,SS1G_11345,SS1G_11348,SS1G_11359,SS1G_11361,SS1G_11362,SS1G_11388,SS1G_11392,SS1G_11409,SS1G_11420,SS1G_11421,SS1G_11425,SS1G_11434,SS1G_11435,SS1G_11436,SS1G_11437,SS1G_11441,SS1G_11454,SS1G_11455,SS1G_11456,SS1G_11504,SS1G_11556,SS1G_11559,SS1G_11564,SS1G_11574,SS1G_11593,SS1G_11604,SS1G_11606,SS1G_11615,SS1G_11636,SS1G_11639,SS1G_11645,SS1G_11651,SS1G_11654,SS1G_11702,SS1G_11716,SS1G_11736,SS1G_11739,SS1G_11759,SS1G_11781,SS1G_11797,SS1G_11798,SS1G_11812,SS1G_11814,SS1G_11818,SS1G_11824,SS1G_11825,SS1G_11828,SS1G_11833,SS1G_11834,SS1G_11837,SS1G_11843,SS1G_11848,SS1G_11864,SS1G_11874,SS1G_11877,SS1G_11882,SS1G_11884,SS1G_11898,SS1G_11918,SS1G_11920,SS1G_11926,SS1G_11932,SS1G_11933,SS1G_11940,SS1G_11941,SS1G_11951,SS1G_12001,SS1G_12022,SS1G_12025,SS1G_12031,SS1G_12042,SS1G_12043,SS1G_12053,SS1G_12078,SS1G_12079,SS1G_12081,SS1G_12090,SS1G_12092,SS1G_12105,SS1G_12129,SS1G_12151,SS1G_12153,SS1G_12175,SS1G_12176,SS1G_12177,SS1G_12179,SS1G_12183,SS1G_12187,SS1G_12196,SS1G_12211,SS1G_12213,SS1G_12214,SS1G_12219,SS1G_12254,SS1G_12256,SS1G_12271,SS1G_12304,SS1G_12308,SS1G_12330,SS1G_12333,SS1G_12340,SS1G_12341,SS1G_12348,SS1G_12349,SS1G_12408,SS1G_12459,SS1G_12461,SS1G_12477,SS1G_12479,SS1G_12480,SS1G_12483,SS1G_12495,SS1G_12503,SS1G_12522,SS1G_12526,SS1G_12538,SS1G_12539,SS1G_12540,SS1G_12551,SS1G_12553,SS1G_12557,SS1G_12558,SS1G_12576,SS1G_12588,SS1G_12596,SS1G_12617,SS1G_12619,SS1G_12639,SS1G_12643,SS1G_12646,SS1G_12647,SS1G_12655,SS1G_12656,SS1G_12661,SS1G_12662,SS1G_12669,SS1G_12678,SS1G_12686,SS1G_12742,SS1G_12747,SS1G_12751,SS1G_12767,SS1G_12792,SS1G_12817,SS1G_12818,SS1G_12819,SS1G_12833,SS1G_12840,SS1G_12848,SS1G_12852,SS1G_12858,SS1G_12859,SS1G_12874,SS1G_12875,SS1G_12876,SS1G_12881,SS1G_12885,SS1G_12899,SS1G_12923,SS1G_12924,SS1G_12928,SS1G_12975,SS1G_12994,SS1G_13000,SS1G_13033,SS1G_13039,SS1G_13041,SS1G_13049,SS1G_13059,SS1G_13066,SS1G_13069,SS1G_13071,SS1G_13083,SS1G_13091,SS1G_13096,SS1G_13108,SS1G_13121,SS1G_13122,SS1G_13123,SS1G_13148,SS1G_13150,SS1G_13158,SS1G_13160,SS1G_13161,SS1G_13164,SS1G_13172,SS1G_13174,SS1G_13182,SS1G_13203,SS1G_13210,SS1G_13239,SS1G_13257,SS1G_13261,SS1G_13266,SS1G_13267,SS1G_13290,SS1G_13303,SS1G_13327,SS1G_13330,SS1G_13336,SS1G_13346,SS1G_13352,SS1G_13353,SS1G_13366,SS1G_13379,SS1G_13399,SS1G_13400,SS1G_13421,SS1G_13423,SS1G_13426,SS1G_13428,SS1G_13462,SS1G_13464,SS1G_13474,SS1G_13543,SS1G_13558,SS1G_13559,SS1G_13567,SS1G_13568,SS1G_13569,SS1G_13574,SS1G_13577,SS1G_13595,SS1G_13609,SS1G_13611,SS1G_13625,SS1G_13627,SS1G_13628,SS1G_13630,SS1G_13647,SS1G_13650,SS1G_13655,SS1G_13661,SS1G_13677,SS1G_13681,SS1G_13702,SS1G_13706,SS1G_13713,SS1G_13719,SS1G_13745,SS1G_13762,SS1G_13798,SS1G_13825,SS1G_13854,SS1G_13866,SS1G_13868,SS1G_13878,SS1G_13908,SS1G_13924,SS1G_13925,SS1G_13945,SS1G_13947,SS1G_13959,SS1G_13978,SS1G_13993,SS1G_13994,SS1G_14001,SS1G_14011,SS1G_14012,SS1G_14013,SS1G_14023,SS1G_14024,SS1G_14039,SS1G_14058,SS1G_14068,SS1G_14073,SS1G_14074,SS1G_14075,SS1G_14108,SS1G_14112,SS1G_14116,SS1G_14124,SS1G_14138,SS1G_14173,SS1G_14188,SS1G_14194,SS1G_14204,SS1G_14208,SS1G_14216,SS1G_14225,SS1G_14228,SS1G_14256,SS1G_14257,SS1G_14260,SS1G_14262,SS1G_14263,SS1G_14277,SS1G_14284,SS1G_14328,SS1G_14329,SS1G_14338,SS1G_14344,SS1G_14355,SS1G_14381,SS1G_14385,SS1G_14389,SS1G_14403,SS1G_14405,SS1G_14414,SS1G_14416,SS1G_14436,SS1G_14444,SS1G_14448,SS1G_14455,SS1G_14475,SS1G_14476,SS1G_20001,SS1G_20004,SS1G_20005,SS1G_20006,SS1G_20024,SS1G_20027,SS1G_20032,SS1G_20033,SS1G_20037,SS1G_20039,SS1G_20043,SS1G_20044,SS1G_20045	SS1G_00005,SS1G_00010,SS1G_00019,SS1G_00020,SS1G_00023,SS1G_00024,SS1G_00026,SS1G_00027,SS1G_00037,SS1G_00044,SS1G_00049,SS1G_00063,SS1G_00067,SS1G_00071,SS1G_00088,SS1G_00090,SS1G_00103,SS1G_00114,SS1G_00138,SS1G_00145,SS1G_00152,SS1G_00183,SS1G_00185,SS1G_00186,SS1G_00191,SS1G_00196,SS1G_00202,SS1G_00204,SS1G_00213,SS1G_00234,SS1G_00236,SS1G_00266,SS1G_00282,SS1G_00304,SS1G_00311,SS1G_00312,SS1G_00317,SS1G_00327,SS1G_00330,SS1G_00342,SS1G_00351,SS1G_00426,SS1G_00428,SS1G_00429,SS1G_00430,SS1G_00431,SS1G_00432,SS1G_00433,SS1G_00436,SS1G_00439,SS1G_00490,SS1G_00494,SS1G_00502,SS1G_00520,SS1G_00522,SS1G_00535,SS1G_00542,SS1G_00544,SS1G_00547,SS1G_00549,SS1G_00565,SS1G_00566,SS1G_00569,SS1G_00580,SS1G_00589,SS1G_00593,SS1G_00598,SS1G_00608,SS1G_00621,SS1G_00625,SS1G_00627,SS1G_00630,SS1G_00638,SS1G_00665,SS1G_00678,SS1G_00679,SS1G_00687,SS1G_00692,SS1G_00718,SS1G_00789,SS1G_00796,SS1G_00802,SS1G_00808,SS1G_00810,SS1G_00840,SS1G_00845,SS1G_00846,SS1G_00860,SS1G_00862,SS1G_00885,SS1G_00896,SS1G_00897,SS1G_00902,SS1G_00911,SS1G_00912,SS1G_00934,SS1G_00939,SS1G_00947,SS1G_00969,SS1G_00970,SS1G_00972,SS1G_00975,SS1G_00976,SS1G_00987,SS1G_00989,SS1G_00998,SS1G_01022,SS1G_01039,SS1G_01045,SS1G_01048,SS1G_01053,SS1G_01056,SS1G_01064,SS1G_01065,SS1G_01070,SS1G_01074,SS1G_01092,SS1G_01093,SS1G_01103,SS1G_01106,SS1G_01111,SS1G_01115,SS1G_01135,SS1G_01144,SS1G_01151,SS1G_01154,SS1G_01157,SS1G_01159,SS1G_01160,SS1G_01169,SS1G_01185,SS1G_01192,SS1G_01195,SS1G_01198,SS1G_01263,SS1G_01266,SS1G_01268,SS1G_01275,SS1G_01278,SS1G_01289,SS1G_01296,SS1G_01315,SS1G_01317,SS1G_01326,SS1G_01338,SS1G_01347,SS1G_01351,SS1G_01353,SS1G_01366,SS1G_01371,SS1G_01372,SS1G_01396,SS1G_01397,SS1G_01401,SS1G_01405,SS1G_01407,SS1G_01408,SS1G_01423,SS1G_01429,SS1G_01433,SS1G_01435,SS1G_01437,SS1G_01477,SS1G_01524,SS1G_01525,SS1G_01544,SS1G_01548,SS1G_01549,SS1G_01552,SS1G_01553,SS1G_01560,SS1G_01562,SS1G_01564,SS1G_01566,SS1G_01581,SS1G_01589,SS1G_01597,SS1G_01599,SS1G_01602,SS1G_01606,SS1G_01608,SS1G_01610,SS1G_01621,SS1G_01624,SS1G_01625,SS1G_01631,SS1G_01637,SS1G_01641,SS1G_01642,SS1G_01643,SS1G_01646,SS1G_01656,SS1G_01661,SS1G_01664,SS1G_01678,SS1G_01692,SS1G_01694,SS1G_01698,SS1G_01708,SS1G_01711,SS1G_01719,SS1G_01725,SS1G_01762,SS1G_01767,SS1G_01768,SS1G_01772,SS1G_01818,SS1G_01821,SS1G_01822,SS1G_01827,SS1G_01831,SS1G_01836,SS1G_01854,SS1G_01855,SS1G_01856,SS1G_01861,SS1G_01866,SS1G_01868,SS1G_01873,SS1G_01875,SS1G_01903,SS1G_01932,SS1G_01951,SS1G_01960,SS1G_01984,SS1G_01988,SS1G_02002,SS1G_02017,SS1G_02018,SS1G_02035,SS1G_02052,SS1G_02056,SS1G_02090,SS1G_02092,SS1G_02097,SS1G_02099,SS1G_02111,SS1G_02165,SS1G_02181,SS1G_02191,SS1G_02195,SS1G_02199,SS1G_02217,SS1G_02230,SS1G_02235,SS1G_02266,SS1G_02276,SS1G_02284,SS1G_02351,SS1G_02376,SS1G_02386,SS1G_02390,SS1G_02409,SS1G_02435,SS1G_02468,SS1G_02471,SS1G_02473,SS1G_02480,SS1G_02508,SS1G_02525,SS1G_02527,SS1G_02532,SS1G_02533,SS1G_02549,SS1G_02554,SS1G_02555,SS1G_02593,SS1G_02594,SS1G_02608,SS1G_02629,SS1G_02652,SS1G_02670,SS1G_02716,SS1G_02717,SS1G_02765,SS1G_02768,SS1G_02779,SS1G_02803,SS1G_02807,SS1G_02882,SS1G_02888,SS1G_02894,SS1G_02896,SS1G_02902,SS1G_02903,SS1G_02907,SS1G_02923,SS1G_02954,SS1G_02958,SS1G_02959,SS1G_02967,SS1G_02970,SS1G_02971,SS1G_02977,SS1G_02978,SS1G_02996,SS1G_02998,SS1G_03009,SS1G_03015,SS1G_03019,SS1G_03024,SS1G_03060,SS1G_03070,SS1G_03075,SS1G_03082,SS1G_03092,SS1G_03093,SS1G_03094,SS1G_03095,SS1G_03104,SS1G_03108,SS1G_03118,SS1G_03122,SS1G_03127,SS1G_03128,SS1G_03129,SS1G_03152,SS1G_03158,SS1G_03160,SS1G_03171,SS1G_03177,SS1G_03179,SS1G_03190,SS1G_03195,SS1G_03202,SS1G_03204,SS1G_03209,SS1G_03210,SS1G_03215,SS1G_03224,SS1G_03225,SS1G_03226,SS1G_03236,SS1G_03248,SS1G_03249,SS1G_03254,SS1G_03256,SS1G_03277,SS1G_03280,SS1G_03297,SS1G_03301,SS1G_03308,SS1G_03309,SS1G_03313,SS1G_03314,SS1G_03315,SS1G_03318,SS1G_03340,SS1G_03348,SS1G_03351,SS1G_03362,SS1G_03454,SS1G_03473,SS1G_03474,SS1G_03552,SS1G_03556,SS1G_03561,SS1G_03564,SS1G_03584,SS1G_03587,SS1G_03605,SS1G_03620,SS1G_03645,SS1G_03649,SS1G_03650,SS1G_03700,SS1G_03706,SS1G_03718,SS1G_03728,SS1G_03730,SS1G_03743,SS1G_03753,SS1G_03766,SS1G_03767,SS1G_03780,SS1G_03787,SS1G_03815,SS1G_03817,SS1G_03819,SS1G_03827,SS1G_03871,SS1G_03873,SS1G_03893,SS1G_03898,SS1G_03904,SS1G_03926,SS1G_03932,SS1G_03939,SS1G_03947,SS1G_03952,SS1G_03976,SS1G_03992,SS1G_03999,SS1G_04008,SS1G_04012,SS1G_04013,SS1G_04016,SS1G_04018,SS1G_04019,SS1G_04020,SS1G_04025,SS1G_04027,SS1G_04061,SS1G_04067,SS1G_04105,SS1G_04138,SS1G_04139,SS1G_04148,SS1G_04152,SS1G_04153,SS1G_04154,SS1G_04161,SS1G_04162,SS1G_04164,SS1G_04217,SS1G_04221,SS1G_04234,SS1G_04235,SS1G_04285,SS1G_04290,SS1G_04291,SS1G_04298,SS1G_04299,SS1G_04314,SS1G_04317,SS1G_04332,SS1G_04335,SS1G_04344,SS1G_04356,SS1G_04368,SS1G_04380,SS1G_04384,SS1G_04414,SS1G_04416,SS1G_04420,SS1G_04432,SS1G_04434,SS1G_04436,SS1G_04446,SS1G_04450,SS1G_04456,SS1G_04459,SS1G_04466,SS1G_04468,SS1G_04501,SS1G_04510,SS1G_04511,SS1G_04516,SS1G_04532,SS1G_04537,SS1G_04553,SS1G_04574,SS1G_04596,SS1G_04609,SS1G_04617,SS1G_04621,SS1G_04622,SS1G_04630,SS1G_04652,SS1G_04677,SS1G_04685,SS1G_04687,SS1G_04698,SS1G_04706,SS1G_04716,SS1G_04765,SS1G_04770,SS1G_04775,SS1G_04782,SS1G_04799,SS1G_04806,SS1G_04808,SS1G_04823,SS1G_04824,SS1G_04853,SS1G_04854,SS1G_04860,SS1G_04889,SS1G_04892,SS1G_04899,SS1G_04900,SS1G_04926,SS1G_04966,SS1G_04978,SS1G_04983,SS1G_04989,SS1G_04996,SS1G_05008,SS1G_05011,SS1G_05035,SS1G_05038,SS1G_05052,SS1G_05099,SS1G_05100,SS1G_05101,SS1G_05114,SS1G_05148,SS1G_05176,SS1G_05177,SS1G_05178,SS1G_05217,SS1G_05218,SS1G_05225,SS1G_05236,SS1G_05238,SS1G_05254,SS1G_05270,SS1G_05283,SS1G_05285,SS1G_05288,SS1G_05323,SS1G_05324,SS1G_05331,SS1G_05346,SS1G_05354,SS1G_05355,SS1G_05358,SS1G_05365,SS1G_05399,SS1G_05417,SS1G_05418,SS1G_05440,SS1G_05445,SS1G_05448,SS1G_05474,SS1G_05502,SS1G_05555,SS1G_05583,SS1G_05588,SS1G_05598,SS1G_05603,SS1G_05629,SS1G_05632,SS1G_05641,SS1G_05642,SS1G_05644,SS1G_05650,SS1G_05655,SS1G_05691,SS1G_05714,SS1G_05722,SS1G_05727,SS1G_05735,SS1G_05744,SS1G_05796,SS1G_05797,SS1G_05801,SS1G_05802,SS1G_05805,SS1G_05822,SS1G_05823,SS1G_05824,SS1G_05835,SS1G_05838,SS1G_05855,SS1G_05866,SS1G_05874,SS1G_05875,SS1G_05893,SS1G_05898,SS1G_05902,SS1G_05905,SS1G_05906,SS1G_05926,SS1G_05932,SS1G_05934,SS1G_05935,SS1G_05963,SS1G_05987,SS1G_06012,SS1G_06014,SS1G_06018,SS1G_06024,SS1G_06027,SS1G_06029,SS1G_06051,SS1G_06065,SS1G_06066,SS1G_06074,SS1G_06079,SS1G_06094,SS1G_06102,SS1G_06107,SS1G_06108,SS1G_06110,SS1G_06114,SS1G_06139,SS1G_06140,SS1G_06141,SS1G_06149,SS1G_06172,SS1G_06173,SS1G_06189,SS1G_06194,SS1G_06212,SS1G_06217,SS1G_06246,SS1G_06257,SS1G_06298,SS1G_06312,SS1G_06313,SS1G_06347,SS1G_06348,SS1G_06349,SS1G_06425,SS1G_06434,SS1G_06435,SS1G_06444,SS1G_06449,SS1G_06485,SS1G_06488,SS1G_06566,SS1G_06567,SS1G_06584,SS1G_06591,SS1G_06616,SS1G_06630,SS1G_06645,SS1G_06650,SS1G_06656,SS1G_06668,SS1G_06674,SS1G_06678,SS1G_06698,SS1G_06710,SS1G_06724,SS1G_06729,SS1G_06737,SS1G_06738,SS1G_06750,SS1G_06753,SS1G_06756,SS1G_06782,SS1G_06783,SS1G_06785,SS1G_06796,SS1G_06797,SS1G_06806,SS1G_06807,SS1G_06818,SS1G_06851,SS1G_06852,SS1G_06854,SS1G_06883,SS1G_06885,SS1G_06893,SS1G_06908,SS1G_06910,SS1G_06915,SS1G_06936,SS1G_06945,SS1G_06969,SS1G_06970,SS1G_06981,SS1G_06986,SS1G_06993,SS1G_06998,SS1G_06999,SS1G_07002,SS1G_07008,SS1G_07017,SS1G_07049,SS1G_07055,SS1G_07066,SS1G_07090,SS1G_07119,SS1G_07122,SS1G_07125,SS1G_07128,SS1G_07130,SS1G_07131,SS1G_07164,SS1G_07187,SS1G_07196,SS1G_07203,SS1G_07216,SS1G_07245,SS1G_07288,SS1G_07307,SS1G_07319,SS1G_07320,SS1G_07330,SS1G_07334,SS1G_07340,SS1G_07342,SS1G_07363,SS1G_07371,SS1G_07372,SS1G_07406,SS1G_07413,SS1G_07426,SS1G_07433,SS1G_07453,SS1G_07467,SS1G_07470,SS1G_07509,SS1G_07523,SS1G_07524,SS1G_07525,SS1G_07527,SS1G_07545,SS1G_07556,SS1G_07557,SS1G_07560,SS1G_07582,SS1G_07584,SS1G_07592,SS1G_07594,SS1G_07596,SS1G_07601,SS1G_07603,SS1G_07615,SS1G_07616,SS1G_07619,SS1G_07672,SS1G_07673,SS1G_07676,SS1G_07693,SS1G_07702,SS1G_07712,SS1G_07718,SS1G_07728,SS1G_07729,SS1G_07730,SS1G_07733,SS1G_07740,SS1G_07742,SS1G_07744,SS1G_07755,SS1G_07759,SS1G_07768,SS1G_07770,SS1G_07788,SS1G_07793,SS1G_07796,SS1G_07828,SS1G_07848,SS1G_07859,SS1G_07860,SS1G_07864,SS1G_07866,SS1G_07868,SS1G_07871,SS1G_07872,SS1G_07873,SS1G_07877,SS1G_07878,SS1G_07886,SS1G_07887,SS1G_07893,SS1G_07919,SS1G_07923,SS1G_07954,SS1G_07955,SS1G_07956,SS1G_07969,SS1G_07980,SS1G_07981,SS1G_08084,SS1G_08139,SS1G_08141,SS1G_08145,SS1G_08172,SS1G_08173,SS1G_08209,SS1G_08220,SS1G_08244,SS1G_08251,SS1G_08273,SS1G_08275,SS1G_08284,SS1G_08287,SS1G_08295,SS1G_08299,SS1G_08322,SS1G_08323,SS1G_08355,SS1G_08370,SS1G_08390,SS1G_08420,SS1G_08431,SS1G_08463,SS1G_08469,SS1G_08471,SS1G_08475,SS1G_08479,SS1G_08480,SS1G_08481,SS1G_08486,SS1G_08487,SS1G_08492,SS1G_08495,SS1G_08504,SS1G_08505,SS1G_08508,SS1G_08509,SS1G_08533,SS1G_08568,SS1G_08575,SS1G_08579,SS1G_08580,SS1G_08581,SS1G_08586,SS1G_08602,SS1G_08608,SS1G_08611,SS1G_08623,SS1G_08625,SS1G_08646,SS1G_08652,SS1G_08701,SS1G_08742,SS1G_08743,SS1G_08744,SS1G_08752,SS1G_08760,SS1G_08767,SS1G_08778,SS1G_08782,SS1G_08784,SS1G_08798,SS1G_08808,SS1G_08824,SS1G_08825,SS1G_08832,SS1G_08841,SS1G_08842,SS1G_08915,SS1G_08934,SS1G_08937,SS1G_08938,SS1G_08945,SS1G_08976,SS1G_08978,SS1G_09007,SS1G_09008,SS1G_09026,SS1G_09034,SS1G_09035,SS1G_09058,SS1G_09062,SS1G_09077,SS1G_09088,SS1G_09093,SS1G_09125,SS1G_09132,SS1G_09154,SS1G_09252,SS1G_09255,SS1G_09262,SS1G_09279,SS1G_09304,SS1G_09338,SS1G_09377,SS1G_09390,SS1G_09403,SS1G_09411,SS1G_09415,SS1G_09423,SS1G_09432,SS1G_09443,SS1G_09444,SS1G_09461,SS1G_09467,SS1G_09486,SS1G_09488,SS1G_09506,SS1G_09511,SS1G_09535,SS1G_09567,SS1G_09568,SS1G_09569,SS1G_09570,SS1G_09583,SS1G_09586,SS1G_09594,SS1G_09604,SS1G_09605,SS1G_09606,SS1G_09608,SS1G_09609,SS1G_09611,SS1G_09612,SS1G_09626,SS1G_09629,SS1G_09661,SS1G_09664,SS1G_09669,SS1G_09677,SS1G_09678,SS1G_09680,SS1G_09681,SS1G_09686,SS1G_09695,SS1G_09753,SS1G_09763,SS1G_09769,SS1G_09776,SS1G_09783,SS1G_09785,SS1G_09822,SS1G_09829,SS1G_09867,SS1G_09885,SS1G_09888,SS1G_09907,SS1G_09908,SS1G_09927,SS1G_09958,SS1G_09960,SS1G_09962,SS1G_09963,SS1G_09980,SS1G_09987,SS1G_10000,SS1G_10002,SS1G_10007,SS1G_10008,SS1G_10012,SS1G_10016,SS1G_10018,SS1G_10044,SS1G_10047,SS1G_10049,SS1G_10075,SS1G_10076,SS1G_10087,SS1G_10144,SS1G_10150,SS1G_10151,SS1G_10171,SS1G_10199,SS1G_10204,SS1G_10207,SS1G_10208,SS1G_10218,SS1G_10239,SS1G_10240,SS1G_10252,SS1G_10268,SS1G_10275,SS1G_10287,SS1G_10291,SS1G_10292,SS1G_10304,SS1G_10315,SS1G_10330,SS1G_10336,SS1G_10342,SS1G_10403,SS1G_10405,SS1G_10419,SS1G_10420,SS1G_10461,SS1G_10465,SS1G_10466,SS1G_10475,SS1G_10487,SS1G_10490,SS1G_10493,SS1G_10512,SS1G_10513,SS1G_10519,SS1G_10520,SS1G_10521,SS1G_10525,SS1G_10526,SS1G_10535,SS1G_10539,SS1G_10540,SS1G_10545,SS1G_10548,SS1G_10552,SS1G_10553,SS1G_10556,SS1G_10557,SS1G_10570,SS1G_10575,SS1G_10576,SS1G_10577,SS1G_10585,SS1G_10586,SS1G_10594,SS1G_10620,SS1G_10621,SS1G_10630,SS1G_10637,SS1G_10640,SS1G_10651,SS1G_10662,SS1G_10663,SS1G_10675,SS1G_10706,SS1G_10708,SS1G_10721,SS1G_10732,SS1G_10739,SS1G_10747,SS1G_10753,SS1G_10769,SS1G_10772,SS1G_10790,SS1G_10804,SS1G_10814,SS1G_10815,SS1G_10819,SS1G_10829,SS1G_10830,SS1G_10870,SS1G_10895,SS1G_10939,SS1G_10957,SS1G_10959,SS1G_10960,SS1G_10967,SS1G_10974,SS1G_10980,SS1G_11007,SS1G_11008,SS1G_11012,SS1G_11018,SS1G_11024,SS1G_11025,SS1G_11031,SS1G_11036,SS1G_11040,SS1G_11046,SS1G_11047,SS1G_11048,SS1G_11049,SS1G_11051,SS1G_11106,SS1G_11129,SS1G_11130,SS1G_11137,SS1G_11139,SS1G_11149,SS1G_11174,SS1G_11216,SS1G_11227,SS1G_11243,SS1G_11246,SS1G_11248,SS1G_11251,SS1G_11256,SS1G_11262,SS1G_11264,SS1G_11273,SS1G_11324,SS1G_11336,SS1G_11343,SS1G_11345,SS1G_11348,SS1G_11359,SS1G_11361,SS1G_11362,SS1G_11388,SS1G_11392,SS1G_11409,SS1G_11420,SS1G_11421,SS1G_11425,SS1G_11434,SS1G_11435,SS1G_11436,SS1G_11437,SS1G_11441,SS1G_11454,SS1G_11455,SS1G_11456,SS1G_11504,SS1G_11556,SS1G_11559,SS1G_11564,SS1G_11574,SS1G_11593,SS1G_11604,SS1G_11606,SS1G_11615,SS1G_11636,SS1G_11639,SS1G_11645,SS1G_11651,SS1G_11654,SS1G_11702,SS1G_11716,SS1G_11736,SS1G_11739,SS1G_11759,SS1G_11781,SS1G_11797,SS1G_11798,SS1G_11812,SS1G_11814,SS1G_11818,SS1G_11824,SS1G_11825,SS1G_11828,SS1G_11833,SS1G_11834,SS1G_11837,SS1G_11843,SS1G_11848,SS1G_11864,SS1G_11874,SS1G_11877,SS1G_11882,SS1G_11884,SS1G_11898,SS1G_11918,SS1G_11920,SS1G_11926,SS1G_11932,SS1G_11933,SS1G_11940,SS1G_11941,SS1G_11951,SS1G_12001,SS1G_12022,SS1G_12025,SS1G_12031,SS1G_12042,SS1G_12043,SS1G_12053,SS1G_12078,SS1G_12079,SS1G_12081,SS1G_12090,SS1G_12092,SS1G_12105,SS1G_12129,SS1G_12151,SS1G_12153,SS1G_12175,SS1G_12176,SS1G_12177,SS1G_12179,SS1G_12183,SS1G_12187,SS1G_12196,SS1G_12211,SS1G_12213,SS1G_12214,SS1G_12219,SS1G_12254,SS1G_12256,SS1G_12271,SS1G_12304,SS1G_12308,SS1G_12330,SS1G_12333,SS1G_12340,SS1G_12341,SS1G_12348,SS1G_12349,SS1G_12408,SS1G_12459,SS1G_12461,SS1G_12477,SS1G_12479,SS1G_12480,SS1G_12483,SS1G_12495,SS1G_12503,SS1G_12522,SS1G_12526,SS1G_12538,SS1G_12539,SS1G_12540,SS1G_12551,SS1G_12553,SS1G_12557,SS1G_12558,SS1G_12576,SS1G_12588,SS1G_12596,SS1G_12617,SS1G_12619,SS1G_12639,SS1G_12643,SS1G_12646,SS1G_12647,SS1G_12655,SS1G_12656,SS1G_12661,SS1G_12662,SS1G_12669,SS1G_12678,SS1G_12686,SS1G_12742,SS1G_12747,SS1G_12751,SS1G_12767,SS1G_12792,SS1G_12817,SS1G_12818,SS1G_12819,SS1G_12833,SS1G_12840,SS1G_12848,SS1G_12852,SS1G_12858,SS1G_12859,SS1G_12874,SS1G_12875,SS1G_12876,SS1G_12881,SS1G_12885,SS1G_12899,SS1G_12923,SS1G_12924,SS1G_12928,SS1G_12975,SS1G_12994,SS1G_13000,SS1G_13033,SS1G_13039,SS1G_13041,SS1G_13049,SS1G_13059,SS1G_13066,SS1G_13069,SS1G_13071,SS1G_13083,SS1G_13091,SS1G_13096,SS1G_13108,SS1G_13121,SS1G_13122,SS1G_13123,SS1G_13148,SS1G_13150,SS1G_13158,SS1G_13160,SS1G_13161,SS1G_13164,SS1G_13172,SS1G_13174,SS1G_13182,SS1G_13203,SS1G_13210,SS1G_13239,SS1G_13257,SS1G_13261,SS1G_13266,SS1G_13267,SS1G_13290,SS1G_13303,SS1G_13327,SS1G_13330,SS1G_13336,SS1G_13346,SS1G_13352,SS1G_13353,SS1G_13366,SS1G_13379,SS1G_13399,SS1G_13400,SS1G_13421,SS1G_13423,SS1G_13426,SS1G_13428,SS1G_13462,SS1G_13464,SS1G_13474,SS1G_13543,SS1G_13558,SS1G_13559,SS1G_13567,SS1G_13568,SS1G_13569,SS1G_13574,SS1G_13577,SS1G_13595,SS1G_13609,SS1G_13611,SS1G_13625,SS1G_13627,SS1G_13628,SS1G_13630,SS1G_13647,SS1G_13650,SS1G_13655,SS1G_13661,SS1G_13677,SS1G_13681,SS1G_13702,SS1G_13706,SS1G_13713,SS1G_13719,SS1G_13745,SS1G_13762,SS1G_13798,SS1G_13825,SS1G_13854,SS1G_13866,SS1G_13868,SS1G_13878,SS1G_13908,SS1G_13924,SS1G_13925,SS1G_13945,SS1G_13947,SS1G_13959,SS1G_13978,SS1G_13993,SS1G_13994,SS1G_14001,SS1G_14011,SS1G_14012,SS1G_14013,SS1G_14023,SS1G_14024,SS1G_14039,SS1G_14058,SS1G_14068,SS1G_14073,SS1G_14074,SS1G_14075,SS1G_14108,SS1G_14112,SS1G_14116,SS1G_14124,SS1G_14138,SS1G_14173,SS1G_14188,SS1G_14194,SS1G_14204,SS1G_14208,SS1G_14216,SS1G_14225,SS1G_14228,SS1G_14256,SS1G_14257,SS1G_14260,SS1G_14262,SS1G_14263,SS1G_14277,SS1G_14284,SS1G_14328,SS1G_14329,SS1G_14338,SS1G_14344,SS1G_14355,SS1G_14381,SS1G_14385,SS1G_14389,SS1G_14403,SS1G_14405,SS1G_14414,SS1G_14416,SS1G_14436,SS1G_14444,SS1G_14448,SS1G_14455,SS1G_14475,SS1G_14476,SS1G_20001,SS1G_20004,SS1G_20005,SS1G_20006,SS1G_20024,SS1G_20027,SS1G_20032,SS1G_20033,SS1G_20037,SS1G_20039,SS1G_20043,SS1G_20044,SS1G_20045
GO:0005840	ribosome	cellular_component	128/3129	138/4664	1.3825595990755	3.02844055452338e-13	2.45138497249783e-10	128	SS1G_00005,SS1G_00010,SS1G_00023,SS1G_00066,SS1G_00067,SS1G_00088,SS1G_00090,SS1G_00103,SS1G_00145,SS1G_00186,SS1G_00195,SS1G_00502,SS1G_00535,SS1G_00544,SS1G_00598,SS1G_00827,SS1G_00846,SS1G_00900,SS1G_00912,SS1G_00925,SS1G_00951,SS1G_01154,SS1G_01157,SS1G_01401,SS1G_01698,SS1G_01699,SS1G_01762,SS1G_01868,SS1G_01873,SS1G_01874,SS1G_02191,SS1G_02508,SS1G_02652,SS1G_02894,SS1G_02985,SS1G_03209,SS1G_03248,SS1G_03249,SS1G_03351,SS1G_03556,SS1G_03582,SS1G_03649,SS1G_03730,SS1G_03932,SS1G_04012,SS1G_04013,SS1G_04031,SS1G_04067,SS1G_04651,SS1G_05038,SS1G_05283,SS1G_05383,SS1G_05502,SS1G_05722,SS1G_05824,SS1G_05905,SS1G_06488,SS1G_06584,SS1G_06617,SS1G_06753,SS1G_06835,SS1G_06999,SS1G_07122,SS1G_07245,SS1G_08139,SS1G_08275,SS1G_08495,SS1G_08808,SS1G_08938,SS1G_08976,SS1G_09093,SS1G_09154,SS1G_09262,SS1G_09423,SS1G_09568,SS1G_09677,SS1G_09769,SS1G_10212,SS1G_10315,SS1G_10336,SS1G_10493,SS1G_10512,SS1G_10585,SS1G_10601,SS1G_10627,SS1G_10739,SS1G_10753,SS1G_10769,SS1G_10814,SS1G_10829,SS1G_11035,SS1G_11036,SS1G_11139,SS1G_11251,SS1G_11420,SS1G_11434,SS1G_11436,SS1G_11918,SS1G_11940,SS1G_12025,SS1G_12077,SS1G_12177,SS1G_12183,SS1G_12211,SS1G_12477,SS1G_12479,SS1G_12502,SS1G_12503,SS1G_12522,SS1G_12876,SS1G_12885,SS1G_12926,SS1G_13000,SS1G_13033,SS1G_13048,SS1G_13160,SS1G_13336,SS1G_13421,SS1G_13519,SS1G_13628,SS1G_13647,SS1G_13833,SS1G_13878,SS1G_14194,SS1G_14283,SS1G_14338,SS1G_14344,SS1G_20019	SS1G_00005,SS1G_00010,SS1G_00023,SS1G_00066,SS1G_00067,SS1G_00088,SS1G_00090,SS1G_00103,SS1G_00145,SS1G_00186,SS1G_00195,SS1G_00502,SS1G_00535,SS1G_00544,SS1G_00598,SS1G_00827,SS1G_00846,SS1G_00900,SS1G_00912,SS1G_00925,SS1G_00951,SS1G_01154,SS1G_01157,SS1G_01401,SS1G_01698,SS1G_01699,SS1G_01762,SS1G_01868,SS1G_01873,SS1G_01874,SS1G_02191,SS1G_02508,SS1G_02652,SS1G_02894,SS1G_02985,SS1G_03209,SS1G_03248,SS1G_03249,SS1G_03351,SS1G_03556,SS1G_03582,SS1G_03649,SS1G_03730,SS1G_03932,SS1G_04012,SS1G_04013,SS1G_04031,SS1G_04067,SS1G_04651,SS1G_05038,SS1G_05283,SS1G_05383,SS1G_05502,SS1G_05722,SS1G_05824,SS1G_05905,SS1G_06488,SS1G_06584,SS1G_06617,SS1G_06753,SS1G_06835,SS1G_06999,SS1G_07122,SS1G_07245,SS1G_08139,SS1G_08275,SS1G_08495,SS1G_08808,SS1G_08938,SS1G_08976,SS1G_09093,SS1G_09154,SS1G_09262,SS1G_09423,SS1G_09568,SS1G_09677,SS1G_09769,SS1G_10212,SS1G_10315,SS1G_10336,SS1G_10493,SS1G_10512,SS1G_10585,SS1G_10601,SS1G_10627,SS1G_10739,SS1G_10753,SS1G_10769,SS1G_10814,SS1G_10829,SS1G_11035,SS1G_11036,SS1G_11139,SS1G_11251,SS1G_11420,SS1G_11434,SS1G_11436,SS1G_11918,SS1G_11940,SS1G_12025,SS1G_12077,SS1G_12177,SS1G_12183,SS1G_12211,SS1G_12477,SS1G_12479,SS1G_12502,SS1G_12503,SS1G_12522,SS1G_12876,SS1G_12885,SS1G_12926,SS1G_13000,SS1G_13033,SS1G_13048,SS1G_13160,SS1G_13336,SS1G_13421,SS1G_13519,SS1G_13628,SS1G_13647,SS1G_13833,SS1G_13878,SS1G_14194,SS1G_14283,SS1G_14338,SS1G_14344,SS1G_20019
GO:1990904	ribonucleoprotein complex	cellular_component	298/3129	359/4664	1.23729937657514	1.54422196273075e-12	1.05767325816574e-09	298	SS1G_00005,SS1G_00010,SS1G_00023,SS1G_00066,SS1G_00067,SS1G_00088,SS1G_00090,SS1G_00103,SS1G_00108,SS1G_00145,SS1G_00186,SS1G_00195,SS1G_00220,SS1G_00317,SS1G_00436,SS1G_00502,SS1G_00535,SS1G_00544,SS1G_00598,SS1G_00665,SS1G_00678,SS1G_00700,SS1G_00789,SS1G_00827,SS1G_00846,SS1G_00900,SS1G_00912,SS1G_00925,SS1G_00947,SS1G_00951,SS1G_00969,SS1G_00972,SS1G_01039,SS1G_01154,SS1G_01157,SS1G_01190,SS1G_01195,SS1G_01294,SS1G_01371,SS1G_01394,SS1G_01401,SS1G_01405,SS1G_01408,SS1G_01423,SS1G_01564,SS1G_01698,SS1G_01699,SS1G_01708,SS1G_01762,SS1G_01847,SS1G_01856,SS1G_01868,SS1G_01873,SS1G_01874,SS1G_02018,SS1G_02056,SS1G_02099,SS1G_02191,SS1G_02508,SS1G_02652,SS1G_02768,SS1G_02894,SS1G_02903,SS1G_02977,SS1G_02985,SS1G_03010,SS1G_03075,SS1G_03082,SS1G_03093,SS1G_03095,SS1G_03122,SS1G_03124,SS1G_03209,SS1G_03248,SS1G_03249,SS1G_03254,SS1G_03313,SS1G_03351,SS1G_03552,SS1G_03556,SS1G_03564,SS1G_03582,SS1G_03649,SS1G_03706,SS1G_03730,SS1G_03765,SS1G_03766,SS1G_03815,SS1G_03932,SS1G_04012,SS1G_04013,SS1G_04016,SS1G_04031,SS1G_04067,SS1G_04139,SS1G_04356,SS1G_04434,SS1G_04436,SS1G_04456,SS1G_04511,SS1G_04651,SS1G_04770,SS1G_04855,SS1G_04907,SS1G_04983,SS1G_05008,SS1G_05011,SS1G_05038,SS1G_05099,SS1G_05100,SS1G_05270,SS1G_05283,SS1G_05383,SS1G_05502,SS1G_05632,SS1G_05645,SS1G_05691,SS1G_05722,SS1G_05744,SS1G_05824,SS1G_05835,SS1G_05905,SS1G_06141,SS1G_06193,SS1G_06434,SS1G_06435,SS1G_06488,SS1G_06566,SS1G_06584,SS1G_06616,SS1G_06617,SS1G_06660,SS1G_06724,SS1G_06737,SS1G_06750,SS1G_06753,SS1G_06777,SS1G_06785,SS1G_06796,SS1G_06797,SS1G_06835,SS1G_06908,SS1G_06915,SS1G_06970,SS1G_06999,SS1G_07122,SS1G_07196,SS1G_07219,SS1G_07245,SS1G_07406,SS1G_07557,SS1G_07676,SS1G_07712,SS1G_07742,SS1G_07770,SS1G_07788,SS1G_07872,SS1G_07873,SS1G_07965,SS1G_08139,SS1G_08209,SS1G_08220,SS1G_08275,SS1G_08388,SS1G_08495,SS1G_08575,SS1G_08579,SS1G_08581,SS1G_08625,SS1G_08631,SS1G_08743,SS1G_08782,SS1G_08808,SS1G_08825,SS1G_08841,SS1G_08938,SS1G_08976,SS1G_09077,SS1G_09093,SS1G_09154,SS1G_09190,SS1G_09262,SS1G_09280,SS1G_09390,SS1G_09423,SS1G_09568,SS1G_09570,SS1G_09605,SS1G_09661,SS1G_09677,SS1G_09680,SS1G_09681,SS1G_09748,SS1G_09769,SS1G_09783,SS1G_09829,SS1G_09888,SS1G_09962,SS1G_10047,SS1G_10159,SS1G_10212,SS1G_10239,SS1G_10291,SS1G_10315,SS1G_10336,SS1G_10419,SS1G_10493,SS1G_10500,SS1G_10512,SS1G_10519,SS1G_10570,SS1G_10585,SS1G_10601,SS1G_10627,SS1G_10739,SS1G_10753,SS1G_10769,SS1G_10814,SS1G_10815,SS1G_10819,SS1G_10829,SS1G_10974,SS1G_11035,SS1G_11036,SS1G_11046,SS1G_11106,SS1G_11139,SS1G_11243,SS1G_11251,SS1G_11262,SS1G_11309,SS1G_11420,SS1G_11434,SS1G_11435,SS1G_11436,SS1G_11556,SS1G_11819,SS1G_11824,SS1G_11918,SS1G_11940,SS1G_12025,SS1G_12077,SS1G_12151,SS1G_12153,SS1G_12177,SS1G_12183,SS1G_12211,SS1G_12214,SS1G_12459,SS1G_12477,SS1G_12479,SS1G_12483,SS1G_12502,SS1G_12503,SS1G_12522,SS1G_12551,SS1G_12661,SS1G_12767,SS1G_12875,SS1G_12876,SS1G_12885,SS1G_12926,SS1G_12994,SS1G_13000,SS1G_13033,SS1G_13048,SS1G_13057,SS1G_13123,SS1G_13160,SS1G_13182,SS1G_13239,SS1G_13257,SS1G_13336,SS1G_13337,SS1G_13421,SS1G_13426,SS1G_13519,SS1G_13564,SS1G_13628,SS1G_13647,SS1G_13650,SS1G_13716,SS1G_13833,SS1G_13866,SS1G_13878,SS1G_14124,SS1G_14138,SS1G_14194,SS1G_14262,SS1G_14283,SS1G_14329,SS1G_14338,SS1G_14344,SS1G_14355,SS1G_14385,SS1G_14443,SS1G_14448,SS1G_20019	SS1G_00005,SS1G_00010,SS1G_00023,SS1G_00066,SS1G_00067,SS1G_00088,SS1G_00090,SS1G_00103,SS1G_00108,SS1G_00145,SS1G_00186,SS1G_00195,SS1G_00220,SS1G_00317,SS1G_00436,SS1G_00502,SS1G_00535,SS1G_00544,SS1G_00598,SS1G_00665,SS1G_00678,SS1G_00700,SS1G_00789,SS1G_00827,SS1G_00846,SS1G_00900,SS1G_00912,SS1G_00925,SS1G_00947,SS1G_00951,SS1G_00969,SS1G_00972,SS1G_01039,SS1G_01154,SS1G_01157,SS1G_01190,SS1G_01195,SS1G_01294,SS1G_01371,SS1G_01394,SS1G_01401,SS1G_01405,SS1G_01408,SS1G_01423,SS1G_01564,SS1G_01698,SS1G_01699,SS1G_01708,SS1G_01762,SS1G_01847,SS1G_01856,SS1G_01868,SS1G_01873,SS1G_01874,SS1G_02018,SS1G_02056,SS1G_02099,SS1G_02191,SS1G_02508,SS1G_02652,SS1G_02768,SS1G_02894,SS1G_02903,SS1G_02977,SS1G_02985,SS1G_03010,SS1G_03075,SS1G_03082,SS1G_03093,SS1G_03095,SS1G_03122,SS1G_03124,SS1G_03209,SS1G_03248,SS1G_03249,SS1G_03254,SS1G_03313,SS1G_03351,SS1G_03552,SS1G_03556,SS1G_03564,SS1G_03582,SS1G_03649,SS1G_03706,SS1G_03730,SS1G_03765,SS1G_03766,SS1G_03815,SS1G_03932,SS1G_04012,SS1G_04013,SS1G_04016,SS1G_04031,SS1G_04067,SS1G_04139,SS1G_04356,SS1G_04434,SS1G_04436,SS1G_04456,SS1G_04511,SS1G_04651,SS1G_04770,SS1G_04855,SS1G_04907,SS1G_04983,SS1G_05008,SS1G_05011,SS1G_05038,SS1G_05099,SS1G_05100,SS1G_05270,SS1G_05283,SS1G_05383,SS1G_05502,SS1G_05632,SS1G_05645,SS1G_05691,SS1G_05722,SS1G_05744,SS1G_05824,SS1G_05835,SS1G_05905,SS1G_06141,SS1G_06193,SS1G_06434,SS1G_06435,SS1G_06488,SS1G_06566,SS1G_06584,SS1G_06616,SS1G_06617,SS1G_06660,SS1G_06724,SS1G_06737,SS1G_06750,SS1G_06753,SS1G_06777,SS1G_06785,SS1G_06796,SS1G_06797,SS1G_06835,SS1G_06908,SS1G_06915,SS1G_06970,SS1G_06999,SS1G_07122,SS1G_07196,SS1G_07219,SS1G_07245,SS1G_07406,SS1G_07557,SS1G_07676,SS1G_07712,SS1G_07742,SS1G_07770,SS1G_07788,SS1G_07872,SS1G_07873,SS1G_07965,SS1G_08139,SS1G_08209,SS1G_08220,SS1G_08275,SS1G_08388,SS1G_08495,SS1G_08575,SS1G_08579,SS1G_08581,SS1G_08625,SS1G_08631,SS1G_08743,SS1G_08782,SS1G_08808,SS1G_08825,SS1G_08841,SS1G_08938,SS1G_08976,SS1G_09077,SS1G_09093,SS1G_09154,SS1G_09190,SS1G_09262,SS1G_09280,SS1G_09390,SS1G_09423,SS1G_09568,SS1G_09570,SS1G_09605,SS1G_09661,SS1G_09677,SS1G_09680,SS1G_09681,SS1G_09748,SS1G_09769,SS1G_09783,SS1G_09829,SS1G_09888,SS1G_09962,SS1G_10047,SS1G_10159,SS1G_10212,SS1G_10239,SS1G_10291,SS1G_10315,SS1G_10336,SS1G_10419,SS1G_10493,SS1G_10500,SS1G_10512,SS1G_10519,SS1G_10570,SS1G_10585,SS1G_10601,SS1G_10627,SS1G_10739,SS1G_10753,SS1G_10769,SS1G_10814,SS1G_10815,SS1G_10819,SS1G_10829,SS1G_10974,SS1G_11035,SS1G_11036,SS1G_11046,SS1G_11106,SS1G_11139,SS1G_11243,SS1G_11251,SS1G_11262,SS1G_11309,SS1G_11420,SS1G_11434,SS1G_11435,SS1G_11436,SS1G_11556,SS1G_11819,SS1G_11824,SS1G_11918,SS1G_11940,SS1G_12025,SS1G_12077,SS1G_12151,SS1G_12153,SS1G_12177,SS1G_12183,SS1G_12211,SS1G_12214,SS1G_12459,SS1G_12477,SS1G_12479,SS1G_12483,SS1G_12502,SS1G_12503,SS1G_12522,SS1G_12551,SS1G_12661,SS1G_12767,SS1G_12875,SS1G_12876,SS1G_12885,SS1G_12926,SS1G_12994,SS1G_13000,SS1G_13033,SS1G_13048,SS1G_13057,SS1G_13123,SS1G_13160,SS1G_13182,SS1G_13239,SS1G_13257,SS1G_13336,SS1G_13337,SS1G_13421,SS1G_13426,SS1G_13519,SS1G_13564,SS1G_13628,SS1G_13647,SS1G_13650,SS1G_13716,SS1G_13833,SS1G_13866,SS1G_13878,SS1G_14124,SS1G_14138,SS1G_14194,SS1G_14262,SS1G_14283,SS1G_14329,SS1G_14338,SS1G_14344,SS1G_14355,SS1G_14385,SS1G_14443,SS1G_14448,SS1G_20019
GO:0044444	cytoplasmic part	cellular_component	1610/3129	2236/4664	1.07326521873112	3.96925837095952e-12	2.52444832393026e-09	1610	SS1G_00005,SS1G_00010,SS1G_00019,SS1G_00020,SS1G_00023,SS1G_00024,SS1G_00026,SS1G_00027,SS1G_00037,SS1G_00044,SS1G_00048,SS1G_00053,SS1G_00066,SS1G_00067,SS1G_00079,SS1G_00088,SS1G_00089,SS1G_00090,SS1G_00093,SS1G_00103,SS1G_00106,SS1G_00107,SS1G_00108,SS1G_00114,SS1G_00138,SS1G_00145,SS1G_00169,SS1G_00172,SS1G_00186,SS1G_00188,SS1G_00190,SS1G_00192,SS1G_00195,SS1G_00196,SS1G_00201,SS1G_00202,SS1G_00209,SS1G_00210,SS1G_00220,SS1G_00234,SS1G_00236,SS1G_00266,SS1G_00282,SS1G_00290,SS1G_00306,SS1G_00311,SS1G_00312,SS1G_00327,SS1G_00342,SS1G_00360,SS1G_00372,SS1G_00426,SS1G_00428,SS1G_00430,SS1G_00431,SS1G_00432,SS1G_00433,SS1G_00439,SS1G_00464,SS1G_00478,SS1G_00479,SS1G_00490,SS1G_00494,SS1G_00502,SS1G_00520,SS1G_00522,SS1G_00528,SS1G_00535,SS1G_00542,SS1G_00544,SS1G_00547,SS1G_00549,SS1G_00568,SS1G_00569,SS1G_00570,SS1G_00583,SS1G_00589,SS1G_00593,SS1G_00597,SS1G_00598,SS1G_00608,SS1G_00619,SS1G_00621,SS1G_00625,SS1G_00627,SS1G_00637,SS1G_00638,SS1G_00643,SS1G_00646,SS1G_00687,SS1G_00700,SS1G_00718,SS1G_00727,SS1G_00742,SS1G_00795,SS1G_00796,SS1G_00802,SS1G_00810,SS1G_00820,SS1G_00827,SS1G_00840,SS1G_00846,SS1G_00860,SS1G_00861,SS1G_00862,SS1G_00874,SS1G_00880,SS1G_00885,SS1G_00897,SS1G_00900,SS1G_00902,SS1G_00908,SS1G_00910,SS1G_00912,SS1G_00925,SS1G_00934,SS1G_00939,SS1G_00951,SS1G_00970,SS1G_00975,SS1G_00976,SS1G_00983,SS1G_00987,SS1G_00989,SS1G_00990,SS1G_00999,SS1G_01026,SS1G_01045,SS1G_01052,SS1G_01053,SS1G_01056,SS1G_01061,SS1G_01063,SS1G_01064,SS1G_01065,SS1G_01070,SS1G_01074,SS1G_01092,SS1G_01093,SS1G_01094,SS1G_01103,SS1G_01104,SS1G_01106,SS1G_01111,SS1G_01115,SS1G_01135,SS1G_01144,SS1G_01154,SS1G_01157,SS1G_01159,SS1G_01169,SS1G_01185,SS1G_01186,SS1G_01190,SS1G_01192,SS1G_01198,SS1G_01199,SS1G_01234,SS1G_01263,SS1G_01266,SS1G_01268,SS1G_01273,SS1G_01275,SS1G_01276,SS1G_01289,SS1G_01294,SS1G_01296,SS1G_01315,SS1G_01323,SS1G_01338,SS1G_01339,SS1G_01348,SS1G_01366,SS1G_01372,SS1G_01394,SS1G_01396,SS1G_01397,SS1G_01401,SS1G_01407,SS1G_01429,SS1G_01435,SS1G_01437,SS1G_01461,SS1G_01464,SS1G_01525,SS1G_01544,SS1G_01549,SS1G_01552,SS1G_01553,SS1G_01560,SS1G_01566,SS1G_01580,SS1G_01589,SS1G_01593,SS1G_01597,SS1G_01599,SS1G_01602,SS1G_01606,SS1G_01608,SS1G_01614,SS1G_01621,SS1G_01624,SS1G_01625,SS1G_01631,SS1G_01641,SS1G_01642,SS1G_01643,SS1G_01656,SS1G_01661,SS1G_01664,SS1G_01678,SS1G_01679,SS1G_01682,SS1G_01683,SS1G_01692,SS1G_01698,SS1G_01699,SS1G_01708,SS1G_01711,SS1G_01719,SS1G_01731,SS1G_01741,SS1G_01762,SS1G_01767,SS1G_01768,SS1G_01769,SS1G_01809,SS1G_01816,SS1G_01821,SS1G_01827,SS1G_01831,SS1G_01836,SS1G_01844,SS1G_01847,SS1G_01854,SS1G_01855,SS1G_01856,SS1G_01861,SS1G_01866,SS1G_01868,SS1G_01872,SS1G_01873,SS1G_01874,SS1G_01875,SS1G_01900,SS1G_01903,SS1G_01932,SS1G_01960,SS1G_01978,SS1G_01984,SS1G_01988,SS1G_02002,SS1G_02009,SS1G_02017,SS1G_02048,SS1G_02097,SS1G_02121,SS1G_02163,SS1G_02165,SS1G_02173,SS1G_02181,SS1G_02182,SS1G_02191,SS1G_02199,SS1G_02200,SS1G_02217,SS1G_02226,SS1G_02230,SS1G_02231,SS1G_02266,SS1G_02269,SS1G_02276,SS1G_02281,SS1G_02288,SS1G_02328,SS1G_02351,SS1G_02372,SS1G_02373,SS1G_02378,SS1G_02379,SS1G_02386,SS1G_02387,SS1G_02390,SS1G_02398,SS1G_02409,SS1G_02440,SS1G_02467,SS1G_02473,SS1G_02480,SS1G_02508,SS1G_02525,SS1G_02527,SS1G_02529,SS1G_02532,SS1G_02537,SS1G_02547,SS1G_02549,SS1G_02554,SS1G_02555,SS1G_02556,SS1G_02593,SS1G_02594,SS1G_02608,SS1G_02611,SS1G_02629,SS1G_02637,SS1G_02652,SS1G_02655,SS1G_02658,SS1G_02670,SS1G_02716,SS1G_02765,SS1G_02769,SS1G_02784,SS1G_02791,SS1G_02803,SS1G_02807,SS1G_02882,SS1G_02886,SS1G_02887,SS1G_02888,SS1G_02894,SS1G_02896,SS1G_02902,SS1G_02909,SS1G_02923,SS1G_02937,SS1G_02954,SS1G_02958,SS1G_02959,SS1G_02967,SS1G_02970,SS1G_02971,SS1G_02978,SS1G_02979,SS1G_02985,SS1G_02996,SS1G_02998,SS1G_03008,SS1G_03009,SS1G_03010,SS1G_03015,SS1G_03019,SS1G_03024,SS1G_03039,SS1G_03092,SS1G_03094,SS1G_03095,SS1G_03104,SS1G_03106,SS1G_03108,SS1G_03124,SS1G_03127,SS1G_03128,SS1G_03129,SS1G_03152,SS1G_03158,SS1G_03160,SS1G_03171,SS1G_03177,SS1G_03178,SS1G_03179,SS1G_03190,SS1G_03195,SS1G_03202,SS1G_03209,SS1G_03210,SS1G_03215,SS1G_03226,SS1G_03236,SS1G_03248,SS1G_03249,SS1G_03253,SS1G_03255,SS1G_03277,SS1G_03280,SS1G_03297,SS1G_03306,SS1G_03308,SS1G_03309,SS1G_03311,SS1G_03314,SS1G_03315,SS1G_03318,SS1G_03340,SS1G_03351,SS1G_03362,SS1G_03365,SS1G_03376,SS1G_03418,SS1G_03445,SS1G_03454,SS1G_03455,SS1G_03471,SS1G_03473,SS1G_03477,SS1G_03493,SS1G_03519,SS1G_03527,SS1G_03556,SS1G_03558,SS1G_03561,SS1G_03564,SS1G_03582,SS1G_03584,SS1G_03587,SS1G_03588,SS1G_03605,SS1G_03620,SS1G_03645,SS1G_03649,SS1G_03650,SS1G_03676,SS1G_03689,SS1G_03690,SS1G_03696,SS1G_03700,SS1G_03716,SS1G_03718,SS1G_03719,SS1G_03728,SS1G_03730,SS1G_03731,SS1G_03732,SS1G_03735,SS1G_03743,SS1G_03751,SS1G_03753,SS1G_03765,SS1G_03767,SS1G_03780,SS1G_03784,SS1G_03787,SS1G_03789,SS1G_03799,SS1G_03801,SS1G_03815,SS1G_03818,SS1G_03819,SS1G_03827,SS1G_03828,SS1G_03855,SS1G_03872,SS1G_03887,SS1G_03894,SS1G_03898,SS1G_03921,SS1G_03926,SS1G_03932,SS1G_03939,SS1G_03947,SS1G_03951,SS1G_03958,SS1G_03962,SS1G_03964,SS1G_03975,SS1G_03990,SS1G_03999,SS1G_04008,SS1G_04012,SS1G_04013,SS1G_04018,SS1G_04019,SS1G_04020,SS1G_04025,SS1G_04027,SS1G_04031,SS1G_04045,SS1G_04048,SS1G_04050,SS1G_04061,SS1G_04067,SS1G_04072,SS1G_04105,SS1G_04140,SS1G_04148,SS1G_04152,SS1G_04153,SS1G_04154,SS1G_04160,SS1G_04162,SS1G_04204,SS1G_04209,SS1G_04217,SS1G_04218,SS1G_04219,SS1G_04221,SS1G_04234,SS1G_04235,SS1G_04242,SS1G_04285,SS1G_04291,SS1G_04298,SS1G_04299,SS1G_04314,SS1G_04317,SS1G_04326,SS1G_04335,SS1G_04344,SS1G_04368,SS1G_04381,SS1G_04384,SS1G_04388,SS1G_04409,SS1G_04414,SS1G_04415,SS1G_04416,SS1G_04434,SS1G_04446,SS1G_04450,SS1G_04452,SS1G_04454,SS1G_04455,SS1G_04459,SS1G_04466,SS1G_04468,SS1G_04487,SS1G_04510,SS1G_04518,SS1G_04525,SS1G_04536,SS1G_04537,SS1G_04553,SS1G_04572,SS1G_04591,SS1G_04609,SS1G_04614,SS1G_04621,SS1G_04622,SS1G_04627,SS1G_04630,SS1G_04635,SS1G_04651,SS1G_04653,SS1G_04677,SS1G_04685,SS1G_04687,SS1G_04697,SS1G_04698,SS1G_04704,SS1G_04706,SS1G_04707,SS1G_04708,SS1G_04716,SS1G_04722,SS1G_04733,SS1G_04735,SS1G_04743,SS1G_04765,SS1G_04775,SS1G_04782,SS1G_04806,SS1G_04808,SS1G_04820,SS1G_04821,SS1G_04823,SS1G_04824,SS1G_04825,SS1G_04841,SS1G_04854,SS1G_04855,SS1G_04889,SS1G_04892,SS1G_04899,SS1G_04900,SS1G_04924,SS1G_04931,SS1G_04953,SS1G_04964,SS1G_04978,SS1G_04983,SS1G_04996,SS1G_05017,SS1G_05018,SS1G_05038,SS1G_05052,SS1G_05058,SS1G_05090,SS1G_05098,SS1G_05107,SS1G_05114,SS1G_05127,SS1G_05148,SS1G_05158,SS1G_05176,SS1G_05178,SS1G_05218,SS1G_05225,SS1G_05236,SS1G_05238,SS1G_05243,SS1G_05273,SS1G_05283,SS1G_05284,SS1G_05285,SS1G_05288,SS1G_05297,SS1G_05310,SS1G_05323,SS1G_05324,SS1G_05331,SS1G_05343,SS1G_05346,SS1G_05354,SS1G_05355,SS1G_05358,SS1G_05365,SS1G_05383,SS1G_05386,SS1G_05395,SS1G_05403,SS1G_05415,SS1G_05417,SS1G_05418,SS1G_05440,SS1G_05445,SS1G_05448,SS1G_05459,SS1G_05467,SS1G_05502,SS1G_05525,SS1G_05554,SS1G_05555,SS1G_05583,SS1G_05603,SS1G_05629,SS1G_05641,SS1G_05643,SS1G_05644,SS1G_05645,SS1G_05647,SS1G_05650,SS1G_05655,SS1G_05659,SS1G_05661,SS1G_05695,SS1G_05699,SS1G_05700,SS1G_05701,SS1G_05714,SS1G_05720,SS1G_05722,SS1G_05729,SS1G_05734,SS1G_05736,SS1G_05759,SS1G_05781,SS1G_05795,SS1G_05796,SS1G_05801,SS1G_05805,SS1G_05817,SS1G_05824,SS1G_05835,SS1G_05866,SS1G_05874,SS1G_05875,SS1G_05893,SS1G_05898,SS1G_05902,SS1G_05905,SS1G_05906,SS1G_05910,SS1G_05926,SS1G_05927,SS1G_05932,SS1G_05934,SS1G_05963,SS1G_05987,SS1G_05990,SS1G_06012,SS1G_06014,SS1G_06017,SS1G_06018,SS1G_06024,SS1G_06027,SS1G_06029,SS1G_06050,SS1G_06051,SS1G_06065,SS1G_06066,SS1G_06079,SS1G_06081,SS1G_06094,SS1G_06102,SS1G_06107,SS1G_06108,SS1G_06110,SS1G_06139,SS1G_06140,SS1G_06149,SS1G_06172,SS1G_06173,SS1G_06189,SS1G_06202,SS1G_06212,SS1G_06218,SS1G_06246,SS1G_06257,SS1G_06269,SS1G_06284,SS1G_06298,SS1G_06312,SS1G_06348,SS1G_06349,SS1G_06421,SS1G_06434,SS1G_06444,SS1G_06449,SS1G_06475,SS1G_06485,SS1G_06488,SS1G_06489,SS1G_06491,SS1G_06493,SS1G_06500,SS1G_06542,SS1G_06550,SS1G_06561,SS1G_06568,SS1G_06569,SS1G_06571,SS1G_06584,SS1G_06591,SS1G_06598,SS1G_06601,SS1G_06604,SS1G_06605,SS1G_06617,SS1G_06630,SS1G_06645,SS1G_06650,SS1G_06660,SS1G_06668,SS1G_06678,SS1G_06687,SS1G_06695,SS1G_06698,SS1G_06701,SS1G_06710,SS1G_06711,SS1G_06725,SS1G_06729,SS1G_06730,SS1G_06731,SS1G_06732,SS1G_06738,SS1G_06748,SS1G_06750,SS1G_06753,SS1G_06759,SS1G_06784,SS1G_06790,SS1G_06806,SS1G_06807,SS1G_06818,SS1G_06835,SS1G_06852,SS1G_06854,SS1G_06865,SS1G_06883,SS1G_06885,SS1G_06893,SS1G_06910,SS1G_06936,SS1G_06943,SS1G_06945,SS1G_06958,SS1G_06967,SS1G_06969,SS1G_06993,SS1G_06998,SS1G_06999,SS1G_07008,SS1G_07033,SS1G_07043,SS1G_07048,SS1G_07049,SS1G_07055,SS1G_07090,SS1G_07116,SS1G_07119,SS1G_07122,SS1G_07125,SS1G_07131,SS1G_07164,SS1G_07187,SS1G_07188,SS1G_07189,SS1G_07203,SS1G_07219,SS1G_07245,SS1G_07246,SS1G_07288,SS1G_07305,SS1G_07306,SS1G_07307,SS1G_07313,SS1G_07319,SS1G_07320,SS1G_07325,SS1G_07330,SS1G_07335,SS1G_07340,SS1G_07371,SS1G_07372,SS1G_07386,SS1G_07417,SS1G_07426,SS1G_07433,SS1G_07434,SS1G_07441,SS1G_07453,SS1G_07467,SS1G_07470,SS1G_07482,SS1G_07492,SS1G_07523,SS1G_07524,SS1G_07525,SS1G_07527,SS1G_07545,SS1G_07558,SS1G_07582,SS1G_07584,SS1G_07592,SS1G_07594,SS1G_07601,SS1G_07614,SS1G_07615,SS1G_07616,SS1G_07619,SS1G_07640,SS1G_07654,SS1G_07673,SS1G_07676,SS1G_07693,SS1G_07694,SS1G_07698,SS1G_07702,SS1G_07703,SS1G_07720,SS1G_07728,SS1G_07730,SS1G_07733,SS1G_07736,SS1G_07740,SS1G_07742,SS1G_07744,SS1G_07751,SS1G_07755,SS1G_07759,SS1G_07768,SS1G_07770,SS1G_07774,SS1G_07789,SS1G_07793,SS1G_07796,SS1G_07828,SS1G_07848,SS1G_07849,SS1G_07853,SS1G_07857,SS1G_07859,SS1G_07860,SS1G_07864,SS1G_07866,SS1G_07868,SS1G_07871,SS1G_07877,SS1G_07886,SS1G_07887,SS1G_07893,SS1G_07914,SS1G_07919,SS1G_07920,SS1G_07923,SS1G_07925,SS1G_07954,SS1G_07955,SS1G_07956,SS1G_07965,SS1G_07969,SS1G_07981,SS1G_07982,SS1G_08077,SS1G_08084,SS1G_08092,SS1G_08117,SS1G_08139,SS1G_08141,SS1G_08145,SS1G_08165,SS1G_08167,SS1G_08171,SS1G_08173,SS1G_08193,SS1G_08209,SS1G_08220,SS1G_08244,SS1G_08247,SS1G_08257,SS1G_08273,SS1G_08275,SS1G_08277,SS1G_08284,SS1G_08287,SS1G_08295,SS1G_08299,SS1G_08324,SS1G_08326,SS1G_08327,SS1G_08344,SS1G_08348,SS1G_08355,SS1G_08367,SS1G_08370,SS1G_08380,SS1G_08388,SS1G_08390,SS1G_08420,SS1G_08428,SS1G_08431,SS1G_08439,SS1G_08441,SS1G_08449,SS1G_08454,SS1G_08463,SS1G_08469,SS1G_08480,SS1G_08481,SS1G_08487,SS1G_08491,SS1G_08492,SS1G_08494,SS1G_08495,SS1G_08504,SS1G_08505,SS1G_08509,SS1G_08512,SS1G_08525,SS1G_08553,SS1G_08568,SS1G_08580,SS1G_08586,SS1G_08599,SS1G_08602,SS1G_08606,SS1G_08607,SS1G_08611,SS1G_08612,SS1G_08623,SS1G_08631,SS1G_08646,SS1G_08647,SS1G_08648,SS1G_08651,SS1G_08652,SS1G_08664,SS1G_08699,SS1G_08701,SS1G_08732,SS1G_08742,SS1G_08744,SS1G_08752,SS1G_08753,SS1G_08759,SS1G_08760,SS1G_08767,SS1G_08782,SS1G_08784,SS1G_08798,SS1G_08808,SS1G_08824,SS1G_08827,SS1G_08832,SS1G_08848,SS1G_08852,SS1G_08872,SS1G_08876,SS1G_08927,SS1G_08934,SS1G_08935,SS1G_08937,SS1G_08938,SS1G_08945,SS1G_08947,SS1G_08975,SS1G_08976,SS1G_08978,SS1G_09007,SS1G_09008,SS1G_09026,SS1G_09058,SS1G_09062,SS1G_09074,SS1G_09077,SS1G_09079,SS1G_09088,SS1G_09093,SS1G_09114,SS1G_09141,SS1G_09146,SS1G_09154,SS1G_09179,SS1G_09190,SS1G_09252,SS1G_09255,SS1G_09262,SS1G_09279,SS1G_09312,SS1G_09338,SS1G_09359,SS1G_09368,SS1G_09377,SS1G_09389,SS1G_09390,SS1G_09392,SS1G_09403,SS1G_09411,SS1G_09417,SS1G_09423,SS1G_09429,SS1G_09432,SS1G_09443,SS1G_09444,SS1G_09467,SS1G_09468,SS1G_09486,SS1G_09488,SS1G_09506,SS1G_09535,SS1G_09568,SS1G_09584,SS1G_09586,SS1G_09594,SS1G_09602,SS1G_09603,SS1G_09606,SS1G_09611,SS1G_09612,SS1G_09626,SS1G_09664,SS1G_09669,SS1G_09677,SS1G_09681,SS1G_09686,SS1G_09687,SS1G_09695,SS1G_09711,SS1G_09718,SS1G_09727,SS1G_09737,SS1G_09744,SS1G_09745,SS1G_09748,SS1G_09762,SS1G_09763,SS1G_09769,SS1G_09776,SS1G_09822,SS1G_09829,SS1G_09865,SS1G_09867,SS1G_09877,SS1G_09878,SS1G_09885,SS1G_09908,SS1G_09946,SS1G_09958,SS1G_09960,SS1G_09962,SS1G_09963,SS1G_09965,SS1G_09980,SS1G_10000,SS1G_10007,SS1G_10012,SS1G_10016,SS1G_10018,SS1G_10041,SS1G_10044,SS1G_10046,SS1G_10049,SS1G_10068,SS1G_10076,SS1G_10087,SS1G_10144,SS1G_10151,SS1G_10159,SS1G_10169,SS1G_10171,SS1G_10204,SS1G_10207,SS1G_10212,SS1G_10218,SS1G_10238,SS1G_10240,SS1G_10246,SS1G_10252,SS1G_10254,SS1G_10263,SS1G_10268,SS1G_10281,SS1G_10292,SS1G_10314,SS1G_10315,SS1G_10333,SS1G_10336,SS1G_10338,SS1G_10342,SS1G_10343,SS1G_10368,SS1G_10377,SS1G_10384,SS1G_10386,SS1G_10394,SS1G_10403,SS1G_10405,SS1G_10411,SS1G_10420,SS1G_10461,SS1G_10465,SS1G_10466,SS1G_10475,SS1G_10477,SS1G_10487,SS1G_10490,SS1G_10493,SS1G_10500,SS1G_10502,SS1G_10512,SS1G_10520,SS1G_10521,SS1G_10525,SS1G_10529,SS1G_10535,SS1G_10538,SS1G_10540,SS1G_10541,SS1G_10545,SS1G_10546,SS1G_10548,SS1G_10552,SS1G_10553,SS1G_10555,SS1G_10556,SS1G_10557,SS1G_10575,SS1G_10576,SS1G_10577,SS1G_10584,SS1G_10585,SS1G_10586,SS1G_10594,SS1G_10595,SS1G_10601,SS1G_10617,SS1G_10621,SS1G_10626,SS1G_10627,SS1G_10630,SS1G_10635,SS1G_10640,SS1G_10642,SS1G_10644,SS1G_10649,SS1G_10651,SS1G_10662,SS1G_10675,SS1G_10706,SS1G_10712,SS1G_10721,SS1G_10724,SS1G_10732,SS1G_10739,SS1G_10747,SS1G_10753,SS1G_10754,SS1G_10769,SS1G_10792,SS1G_10797,SS1G_10804,SS1G_10814,SS1G_10816,SS1G_10819,SS1G_10829,SS1G_10830,SS1G_10831,SS1G_10834,SS1G_10888,SS1G_10890,SS1G_10895,SS1G_10900,SS1G_10919,SS1G_10939,SS1G_10946,SS1G_10957,SS1G_10980,SS1G_10981,SS1G_10997,SS1G_11008,SS1G_11012,SS1G_11018,SS1G_11025,SS1G_11035,SS1G_11036,SS1G_11047,SS1G_11048,SS1G_11049,SS1G_11050,SS1G_11051,SS1G_11067,SS1G_11113,SS1G_11129,SS1G_11130,SS1G_11139,SS1G_11149,SS1G_11174,SS1G_11205,SS1G_11216,SS1G_11227,SS1G_11231,SS1G_11236,SS1G_11246,SS1G_11248,SS1G_11251,SS1G_11256,SS1G_11284,SS1G_11299,SS1G_11309,SS1G_11324,SS1G_11331,SS1G_11332,SS1G_11333,SS1G_11336,SS1G_11338,SS1G_11342,SS1G_11343,SS1G_11345,SS1G_11348,SS1G_11359,SS1G_11360,SS1G_11361,SS1G_11388,SS1G_11392,SS1G_11393,SS1G_11409,SS1G_11420,SS1G_11421,SS1G_11425,SS1G_11429,SS1G_11434,SS1G_11435,SS1G_11436,SS1G_11437,SS1G_11441,SS1G_11444,SS1G_11454,SS1G_11456,SS1G_11476,SS1G_11481,SS1G_11533,SS1G_11559,SS1G_11564,SS1G_11574,SS1G_11593,SS1G_11606,SS1G_11611,SS1G_11615,SS1G_11629,SS1G_11636,SS1G_11639,SS1G_11645,SS1G_11648,SS1G_11651,SS1G_11676,SS1G_11690,SS1G_11702,SS1G_11716,SS1G_11739,SS1G_11759,SS1G_11761,SS1G_11780,SS1G_11781,SS1G_11797,SS1G_11818,SS1G_11819,SS1G_11825,SS1G_11826,SS1G_11834,SS1G_11843,SS1G_11848,SS1G_11850,SS1G_11851,SS1G_11856,SS1G_11864,SS1G_11867,SS1G_11868,SS1G_11874,SS1G_11877,SS1G_11884,SS1G_11898,SS1G_11899,SS1G_11918,SS1G_11932,SS1G_11940,SS1G_11941,SS1G_11951,SS1G_11986,SS1G_12001,SS1G_12015,SS1G_12021,SS1G_12022,SS1G_12025,SS1G_12029,SS1G_12031,SS1G_12042,SS1G_12043,SS1G_12053,SS1G_12077,SS1G_12079,SS1G_12092,SS1G_12105,SS1G_12147,SS1G_12152,SS1G_12155,SS1G_12176,SS1G_12177,SS1G_12178,SS1G_12179,SS1G_12183,SS1G_12187,SS1G_12196,SS1G_12208,SS1G_12211,SS1G_12213,SS1G_12219,SS1G_12236,SS1G_12254,SS1G_12265,SS1G_12271,SS1G_12304,SS1G_12308,SS1G_12330,SS1G_12333,SS1G_12341,SS1G_12347,SS1G_12349,SS1G_12350,SS1G_12373,SS1G_12459,SS1G_12461,SS1G_12462,SS1G_12477,SS1G_12479,SS1G_12480,SS1G_12493,SS1G_12495,SS1G_12502,SS1G_12503,SS1G_12522,SS1G_12526,SS1G_12528,SS1G_12537,SS1G_12538,SS1G_12539,SS1G_12551,SS1G_12553,SS1G_12558,SS1G_12568,SS1G_12576,SS1G_12596,SS1G_12617,SS1G_12619,SS1G_12639,SS1G_12641,SS1G_12642,SS1G_12643,SS1G_12646,SS1G_12647,SS1G_12655,SS1G_12656,SS1G_12662,SS1G_12678,SS1G_12686,SS1G_12702,SS1G_12742,SS1G_12744,SS1G_12747,SS1G_12792,SS1G_12794,SS1G_12795,SS1G_12815,SS1G_12817,SS1G_12818,SS1G_12819,SS1G_12821,SS1G_12840,SS1G_12848,SS1G_12852,SS1G_12858,SS1G_12859,SS1G_12862,SS1G_12874,SS1G_12875,SS1G_12876,SS1G_12881,SS1G_12885,SS1G_12891,SS1G_12899,SS1G_12900,SS1G_12923,SS1G_12924,SS1G_12926,SS1G_12928,SS1G_12967,SS1G_13000,SS1G_13019,SS1G_13024,SS1G_13033,SS1G_13039,SS1G_13041,SS1G_13042,SS1G_13048,SS1G_13049,SS1G_13059,SS1G_13066,SS1G_13069,SS1G_13071,SS1G_13073,SS1G_13083,SS1G_13091,SS1G_13096,SS1G_13102,SS1G_13108,SS1G_13111,SS1G_13121,SS1G_13122,SS1G_13148,SS1G_13150,SS1G_13158,SS1G_13160,SS1G_13161,SS1G_13162,SS1G_13164,SS1G_13172,SS1G_13183,SS1G_13203,SS1G_13210,SS1G_13239,SS1G_13247,SS1G_13261,SS1G_13264,SS1G_13266,SS1G_13282,SS1G_13288,SS1G_13290,SS1G_13300,SS1G_13306,SS1G_13314,SS1G_13315,SS1G_13322,SS1G_13327,SS1G_13330,SS1G_13336,SS1G_13346,SS1G_13352,SS1G_13399,SS1G_13421,SS1G_13423,SS1G_13426,SS1G_13428,SS1G_13453,SS1G_13462,SS1G_13474,SS1G_13483,SS1G_13491,SS1G_13502,SS1G_13519,SS1G_13528,SS1G_13536,SS1G_13543,SS1G_13545,SS1G_13558,SS1G_13559,SS1G_13564,SS1G_13567,SS1G_13569,SS1G_13574,SS1G_13577,SS1G_13580,SS1G_13595,SS1G_13608,SS1G_13609,SS1G_13610,SS1G_13611,SS1G_13627,SS1G_13628,SS1G_13632,SS1G_13647,SS1G_13652,SS1G_13661,SS1G_13677,SS1G_13702,SS1G_13706,SS1G_13713,SS1G_13714,SS1G_13716,SS1G_13719,SS1G_13726,SS1G_13736,SS1G_13745,SS1G_13762,SS1G_13763,SS1G_13798,SS1G_13805,SS1G_13825,SS1G_13833,SS1G_13854,SS1G_13868,SS1G_13878,SS1G_13908,SS1G_13925,SS1G_13938,SS1G_13945,SS1G_13947,SS1G_13952,SS1G_13978,SS1G_13991,SS1G_13993,SS1G_13994,SS1G_14001,SS1G_14011,SS1G_14012,SS1G_14019,SS1G_14023,SS1G_14024,SS1G_14029,SS1G_14040,SS1G_14053,SS1G_14073,SS1G_14074,SS1G_14075,SS1G_14097,SS1G_14099,SS1G_14108,SS1G_14116,SS1G_14124,SS1G_14138,SS1G_14154,SS1G_14156,SS1G_14173,SS1G_14175,SS1G_14188,SS1G_14194,SS1G_14205,SS1G_14208,SS1G_14216,SS1G_14225,SS1G_14228,SS1G_14233,SS1G_14257,SS1G_14260,SS1G_14262,SS1G_14263,SS1G_14277,SS1G_14280,SS1G_14282,SS1G_14283,SS1G_14284,SS1G_14306,SS1G_14329,SS1G_14338,SS1G_14344,SS1G_14350,SS1G_14355,SS1G_14365,SS1G_14381,SS1G_14389,SS1G_14403,SS1G_14405,SS1G_14409,SS1G_14414,SS1G_14416,SS1G_14433,SS1G_14443,SS1G_14444,SS1G_14456,SS1G_14475,SS1G_14476,SS1G_20001,SS1G_20004,SS1G_20005,SS1G_20006,SS1G_20009,SS1G_20010,SS1G_20016,SS1G_20019,SS1G_20024,SS1G_20026,SS1G_20027,SS1G_20028,SS1G_20032,SS1G_20033,SS1G_20037,SS1G_20039,SS1G_20043,SS1G_20044,SS1G_20045	SS1G_00005,SS1G_00010,SS1G_00019,SS1G_00020,SS1G_00023,SS1G_00024,SS1G_00026,SS1G_00027,SS1G_00037,SS1G_00044,SS1G_00048,SS1G_00053,SS1G_00066,SS1G_00067,SS1G_00079,SS1G_00088,SS1G_00089,SS1G_00090,SS1G_00093,SS1G_00103,SS1G_00106,SS1G_00107,SS1G_00108,SS1G_00114,SS1G_00138,SS1G_00145,SS1G_00169,SS1G_00172,SS1G_00186,SS1G_00188,SS1G_00190,SS1G_00192,SS1G_00195,SS1G_00196,SS1G_00201,SS1G_00202,SS1G_00209,SS1G_00210,SS1G_00220,SS1G_00234,SS1G_00236,SS1G_00266,SS1G_00282,SS1G_00290,SS1G_00306,SS1G_00311,SS1G_00312,SS1G_00327,SS1G_00342,SS1G_00360,SS1G_00372,SS1G_00426,SS1G_00428,SS1G_00430,SS1G_00431,SS1G_00432,SS1G_00433,SS1G_00439,SS1G_00464,SS1G_00478,SS1G_00479,SS1G_00490,SS1G_00494,SS1G_00502,SS1G_00520,SS1G_00522,SS1G_00528,SS1G_00535,SS1G_00542,SS1G_00544,SS1G_00547,SS1G_00549,SS1G_00568,SS1G_00569,SS1G_00570,SS1G_00583,SS1G_00589,SS1G_00593,SS1G_00597,SS1G_00598,SS1G_00608,SS1G_00619,SS1G_00621,SS1G_00625,SS1G_00627,SS1G_00637,SS1G_00638,SS1G_00643,SS1G_00646,SS1G_00687,SS1G_00700,SS1G_00718,SS1G_00727,SS1G_00742,SS1G_00795,SS1G_00796,SS1G_00802,SS1G_00810,SS1G_00820,SS1G_00827,SS1G_00840,SS1G_00846,SS1G_00860,SS1G_00861,SS1G_00862,SS1G_00874,SS1G_00880,SS1G_00885,SS1G_00897,SS1G_00900,SS1G_00902,SS1G_00908,SS1G_00910,SS1G_00912,SS1G_00925,SS1G_00934,SS1G_00939,SS1G_00951,SS1G_00970,SS1G_00975,SS1G_00976,SS1G_00983,SS1G_00987,SS1G_00989,SS1G_00990,SS1G_00999,SS1G_01026,SS1G_01045,SS1G_01052,SS1G_01053,SS1G_01056,SS1G_01061,SS1G_01063,SS1G_01064,SS1G_01065,SS1G_01070,SS1G_01074,SS1G_01092,SS1G_01093,SS1G_01094,SS1G_01103,SS1G_01104,SS1G_01106,SS1G_01111,SS1G_01115,SS1G_01135,SS1G_01144,SS1G_01154,SS1G_01157,SS1G_01159,SS1G_01169,SS1G_01185,SS1G_01186,SS1G_01190,SS1G_01192,SS1G_01198,SS1G_01199,SS1G_01234,SS1G_01263,SS1G_01266,SS1G_01268,SS1G_01273,SS1G_01275,SS1G_01276,SS1G_01289,SS1G_01294,SS1G_01296,SS1G_01315,SS1G_01323,SS1G_01338,SS1G_01339,SS1G_01348,SS1G_01366,SS1G_01372,SS1G_01394,SS1G_01396,SS1G_01397,SS1G_01401,SS1G_01407,SS1G_01429,SS1G_01435,SS1G_01437,SS1G_01461,SS1G_01464,SS1G_01525,SS1G_01544,SS1G_01549,SS1G_01552,SS1G_01553,SS1G_01560,SS1G_01566,SS1G_01580,SS1G_01589,SS1G_01593,SS1G_01597,SS1G_01599,SS1G_01602,SS1G_01606,SS1G_01608,SS1G_01614,SS1G_01621,SS1G_01624,SS1G_01625,SS1G_01631,SS1G_01641,SS1G_01642,SS1G_01643,SS1G_01656,SS1G_01661,SS1G_01664,SS1G_01678,SS1G_01679,SS1G_01682,SS1G_01683,SS1G_01692,SS1G_01698,SS1G_01699,SS1G_01708,SS1G_01711,SS1G_01719,SS1G_01731,SS1G_01741,SS1G_01762,SS1G_01767,SS1G_01768,SS1G_01769,SS1G_01809,SS1G_01816,SS1G_01821,SS1G_01827,SS1G_01831,SS1G_01836,SS1G_01844,SS1G_01847,SS1G_01854,SS1G_01855,SS1G_01856,SS1G_01861,SS1G_01866,SS1G_01868,SS1G_01872,SS1G_01873,SS1G_01874,SS1G_01875,SS1G_01900,SS1G_01903,SS1G_01932,SS1G_01960,SS1G_01978,SS1G_01984,SS1G_01988,SS1G_02002,SS1G_02009,SS1G_02017,SS1G_02048,SS1G_02097,SS1G_02121,SS1G_02163,SS1G_02165,SS1G_02173,SS1G_02181,SS1G_02182,SS1G_02191,SS1G_02199,SS1G_02200,SS1G_02217,SS1G_02226,SS1G_02230,SS1G_02231,SS1G_02266,SS1G_02269,SS1G_02276,SS1G_02281,SS1G_02288,SS1G_02328,SS1G_02351,SS1G_02372,SS1G_02373,SS1G_02378,SS1G_02379,SS1G_02386,SS1G_02387,SS1G_02390,SS1G_02398,SS1G_02409,SS1G_02440,SS1G_02467,SS1G_02473,SS1G_02480,SS1G_02508,SS1G_02525,SS1G_02527,SS1G_02529,SS1G_02532,SS1G_02537,SS1G_02547,SS1G_02549,SS1G_02554,SS1G_02555,SS1G_02556,SS1G_02593,SS1G_02594,SS1G_02608,SS1G_02611,SS1G_02629,SS1G_02637,SS1G_02652,SS1G_02655,SS1G_02658,SS1G_02670,SS1G_02716,SS1G_02765,SS1G_02769,SS1G_02784,SS1G_02791,SS1G_02803,SS1G_02807,SS1G_02882,SS1G_02886,SS1G_02887,SS1G_02888,SS1G_02894,SS1G_02896,SS1G_02902,SS1G_02909,SS1G_02923,SS1G_02937,SS1G_02954,SS1G_02958,SS1G_02959,SS1G_02967,SS1G_02970,SS1G_02971,SS1G_02978,SS1G_02979,SS1G_02985,SS1G_02996,SS1G_02998,SS1G_03008,SS1G_03009,SS1G_03010,SS1G_03015,SS1G_03019,SS1G_03024,SS1G_03039,SS1G_03092,SS1G_03094,SS1G_03095,SS1G_03104,SS1G_03106,SS1G_03108,SS1G_03124,SS1G_03127,SS1G_03128,SS1G_03129,SS1G_03152,SS1G_03158,SS1G_03160,SS1G_03171,SS1G_03177,SS1G_03178,SS1G_03179,SS1G_03190,SS1G_03195,SS1G_03202,SS1G_03209,SS1G_03210,SS1G_03215,SS1G_03226,SS1G_03236,SS1G_03248,SS1G_03249,SS1G_03253,SS1G_03255,SS1G_03277,SS1G_03280,SS1G_03297,SS1G_03306,SS1G_03308,SS1G_03309,SS1G_03311,SS1G_03314,SS1G_03315,SS1G_03318,SS1G_03340,SS1G_03351,SS1G_03362,SS1G_03365,SS1G_03376,SS1G_03418,SS1G_03445,SS1G_03454,SS1G_03455,SS1G_03471,SS1G_03473,SS1G_03477,SS1G_03493,SS1G_03519,SS1G_03527,SS1G_03556,SS1G_03558,SS1G_03561,SS1G_03564,SS1G_03582,SS1G_03584,SS1G_03587,SS1G_03588,SS1G_03605,SS1G_03620,SS1G_03645,SS1G_03649,SS1G_03650,SS1G_03676,SS1G_03689,SS1G_03690,SS1G_03696,SS1G_03700,SS1G_03716,SS1G_03718,SS1G_03719,SS1G_03728,SS1G_03730,SS1G_03731,SS1G_03732,SS1G_03735,SS1G_03743,SS1G_03751,SS1G_03753,SS1G_03765,SS1G_03767,SS1G_03780,SS1G_03784,SS1G_03787,SS1G_03789,SS1G_03799,SS1G_03801,SS1G_03815,SS1G_03818,SS1G_03819,SS1G_03827,SS1G_03828,SS1G_03855,SS1G_03872,SS1G_03887,SS1G_03894,SS1G_03898,SS1G_03921,SS1G_03926,SS1G_03932,SS1G_03939,SS1G_03947,SS1G_03951,SS1G_03958,SS1G_03962,SS1G_03964,SS1G_03975,SS1G_03990,SS1G_03999,SS1G_04008,SS1G_04012,SS1G_04013,SS1G_04018,SS1G_04019,SS1G_04020,SS1G_04025,SS1G_04027,SS1G_04031,SS1G_04045,SS1G_04048,SS1G_04050,SS1G_04061,SS1G_04067,SS1G_04072,SS1G_04105,SS1G_04140,SS1G_04148,SS1G_04152,SS1G_04153,SS1G_04154,SS1G_04160,SS1G_04162,SS1G_04204,SS1G_04209,SS1G_04217,SS1G_04218,SS1G_04219,SS1G_04221,SS1G_04234,SS1G_04235,SS1G_04242,SS1G_04285,SS1G_04291,SS1G_04298,SS1G_04299,SS1G_04314,SS1G_04317,SS1G_04326,SS1G_04335,SS1G_04344,SS1G_04368,SS1G_04381,SS1G_04384,SS1G_04388,SS1G_04409,SS1G_04414,SS1G_04415,SS1G_04416,SS1G_04434,SS1G_04446,SS1G_04450,SS1G_04452,SS1G_04454,SS1G_04455,SS1G_04459,SS1G_04466,SS1G_04468,SS1G_04487,SS1G_04510,SS1G_04518,SS1G_04525,SS1G_04536,SS1G_04537,SS1G_04553,SS1G_04572,SS1G_04591,SS1G_04609,SS1G_04614,SS1G_04621,SS1G_04622,SS1G_04627,SS1G_04630,SS1G_04635,SS1G_04651,SS1G_04653,SS1G_04677,SS1G_04685,SS1G_04687,SS1G_04697,SS1G_04698,SS1G_04704,SS1G_04706,SS1G_04707,SS1G_04708,SS1G_04716,SS1G_04722,SS1G_04733,SS1G_04735,SS1G_04743,SS1G_04765,SS1G_04775,SS1G_04782,SS1G_04806,SS1G_04808,SS1G_04820,SS1G_04821,SS1G_04823,SS1G_04824,SS1G_04825,SS1G_04841,SS1G_04854,SS1G_04855,SS1G_04889,SS1G_04892,SS1G_04899,SS1G_04900,SS1G_04924,SS1G_04931,SS1G_04953,SS1G_04964,SS1G_04978,SS1G_04983,SS1G_04996,SS1G_05017,SS1G_05018,SS1G_05038,SS1G_05052,SS1G_05058,SS1G_05090,SS1G_05098,SS1G_05107,SS1G_05114,SS1G_05127,SS1G_05148,SS1G_05158,SS1G_05176,SS1G_05178,SS1G_05218,SS1G_05225,SS1G_05236,SS1G_05238,SS1G_05243,SS1G_05273,SS1G_05283,SS1G_05284,SS1G_05285,SS1G_05288,SS1G_05297,SS1G_05310,SS1G_05323,SS1G_05324,SS1G_05331,SS1G_05343,SS1G_05346,SS1G_05354,SS1G_05355,SS1G_05358,SS1G_05365,SS1G_05383,SS1G_05386,SS1G_05395,SS1G_05403,SS1G_05415,SS1G_05417,SS1G_05418,SS1G_05440,SS1G_05445,SS1G_05448,SS1G_05459,SS1G_05467,SS1G_05502,SS1G_05525,SS1G_05554,SS1G_05555,SS1G_05583,SS1G_05603,SS1G_05629,SS1G_05641,SS1G_05643,SS1G_05644,SS1G_05645,SS1G_05647,SS1G_05650,SS1G_05655,SS1G_05659,SS1G_05661,SS1G_05695,SS1G_05699,SS1G_05700,SS1G_05701,SS1G_05714,SS1G_05720,SS1G_05722,SS1G_05729,SS1G_05734,SS1G_05736,SS1G_05759,SS1G_05781,SS1G_05795,SS1G_05796,SS1G_05801,SS1G_05805,SS1G_05817,SS1G_05824,SS1G_05835,SS1G_05866,SS1G_05874,SS1G_05875,SS1G_05893,SS1G_05898,SS1G_05902,SS1G_05905,SS1G_05906,SS1G_05910,SS1G_05926,SS1G_05927,SS1G_05932,SS1G_05934,SS1G_05963,SS1G_05987,SS1G_05990,SS1G_06012,SS1G_06014,SS1G_06017,SS1G_06018,SS1G_06024,SS1G_06027,SS1G_06029,SS1G_06050,SS1G_06051,SS1G_06065,SS1G_06066,SS1G_06079,SS1G_06081,SS1G_06094,SS1G_06102,SS1G_06107,SS1G_06108,SS1G_06110,SS1G_06139,SS1G_06140,SS1G_06149,SS1G_06172,SS1G_06173,SS1G_06189,SS1G_06202,SS1G_06212,SS1G_06218,SS1G_06246,SS1G_06257,SS1G_06269,SS1G_06284,SS1G_06298,SS1G_06312,SS1G_06348,SS1G_06349,SS1G_06421,SS1G_06434,SS1G_06444,SS1G_06449,SS1G_06475,SS1G_06485,SS1G_06488,SS1G_06489,SS1G_06491,SS1G_06493,SS1G_06500,SS1G_06542,SS1G_06550,SS1G_06561,SS1G_06568,SS1G_06569,SS1G_06571,SS1G_06584,SS1G_06591,SS1G_06598,SS1G_06601,SS1G_06604,SS1G_06605,SS1G_06617,SS1G_06630,SS1G_06645,SS1G_06650,SS1G_06660,SS1G_06668,SS1G_06678,SS1G_06687,SS1G_06695,SS1G_06698,SS1G_06701,SS1G_06710,SS1G_06711,SS1G_06725,SS1G_06729,SS1G_06730,SS1G_06731,SS1G_06732,SS1G_06738,SS1G_06748,SS1G_06750,SS1G_06753,SS1G_06759,SS1G_06784,SS1G_06790,SS1G_06806,SS1G_06807,SS1G_06818,SS1G_06835,SS1G_06852,SS1G_06854,SS1G_06865,SS1G_06883,SS1G_06885,SS1G_06893,SS1G_06910,SS1G_06936,SS1G_06943,SS1G_06945,SS1G_06958,SS1G_06967,SS1G_06969,SS1G_06993,SS1G_06998,SS1G_06999,SS1G_07008,SS1G_07033,SS1G_07043,SS1G_07048,SS1G_07049,SS1G_07055,SS1G_07090,SS1G_07116,SS1G_07119,SS1G_07122,SS1G_07125,SS1G_07131,SS1G_07164,SS1G_07187,SS1G_07188,SS1G_07189,SS1G_07203,SS1G_07219,SS1G_07245,SS1G_07246,SS1G_07288,SS1G_07305,SS1G_07306,SS1G_07307,SS1G_07313,SS1G_07319,SS1G_07320,SS1G_07325,SS1G_07330,SS1G_07335,SS1G_07340,SS1G_07371,SS1G_07372,SS1G_07386,SS1G_07417,SS1G_07426,SS1G_07433,SS1G_07434,SS1G_07441,SS1G_07453,SS1G_07467,SS1G_07470,SS1G_07482,SS1G_07492,SS1G_07523,SS1G_07524,SS1G_07525,SS1G_07527,SS1G_07545,SS1G_07558,SS1G_07582,SS1G_07584,SS1G_07592,SS1G_07594,SS1G_07601,SS1G_07614,SS1G_07615,SS1G_07616,SS1G_07619,SS1G_07640,SS1G_07654,SS1G_07673,SS1G_07676,SS1G_07693,SS1G_07694,SS1G_07698,SS1G_07702,SS1G_07703,SS1G_07720,SS1G_07728,SS1G_07730,SS1G_07733,SS1G_07736,SS1G_07740,SS1G_07742,SS1G_07744,SS1G_07751,SS1G_07755,SS1G_07759,SS1G_07768,SS1G_07770,SS1G_07774,SS1G_07789,SS1G_07793,SS1G_07796,SS1G_07828,SS1G_07848,SS1G_07849,SS1G_07853,SS1G_07857,SS1G_07859,SS1G_07860,SS1G_07864,SS1G_07866,SS1G_07868,SS1G_07871,SS1G_07877,SS1G_07886,SS1G_07887,SS1G_07893,SS1G_07914,SS1G_07919,SS1G_07920,SS1G_07923,SS1G_07925,SS1G_07954,SS1G_07955,SS1G_07956,SS1G_07965,SS1G_07969,SS1G_07981,SS1G_07982,SS1G_08077,SS1G_08084,SS1G_08092,SS1G_08117,SS1G_08139,SS1G_08141,SS1G_08145,SS1G_08165,SS1G_08167,SS1G_08171,SS1G_08173,SS1G_08193,SS1G_08209,SS1G_08220,SS1G_08244,SS1G_08247,SS1G_08257,SS1G_08273,SS1G_08275,SS1G_08277,SS1G_08284,SS1G_08287,SS1G_08295,SS1G_08299,SS1G_08324,SS1G_08326,SS1G_08327,SS1G_08344,SS1G_08348,SS1G_08355,SS1G_08367,SS1G_08370,SS1G_08380,SS1G_08388,SS1G_08390,SS1G_08420,SS1G_08428,SS1G_08431,SS1G_08439,SS1G_08441,SS1G_08449,SS1G_08454,SS1G_08463,SS1G_08469,SS1G_08480,SS1G_08481,SS1G_08487,SS1G_08491,SS1G_08492,SS1G_08494,SS1G_08495,SS1G_08504,SS1G_08505,SS1G_08509,SS1G_08512,SS1G_08525,SS1G_08553,SS1G_08568,SS1G_08580,SS1G_08586,SS1G_08599,SS1G_08602,SS1G_08606,SS1G_08607,SS1G_08611,SS1G_08612,SS1G_08623,SS1G_08631,SS1G_08646,SS1G_08647,SS1G_08648,SS1G_08651,SS1G_08652,SS1G_08664,SS1G_08699,SS1G_08701,SS1G_08732,SS1G_08742,SS1G_08744,SS1G_08752,SS1G_08753,SS1G_08759,SS1G_08760,SS1G_08767,SS1G_08782,SS1G_08784,SS1G_08798,SS1G_08808,SS1G_08824,SS1G_08827,SS1G_08832,SS1G_08848,SS1G_08852,SS1G_08872,SS1G_08876,SS1G_08927,SS1G_08934,SS1G_08935,SS1G_08937,SS1G_08938,SS1G_08945,SS1G_08947,SS1G_08975,SS1G_08976,SS1G_08978,SS1G_09007,SS1G_09008,SS1G_09026,SS1G_09058,SS1G_09062,SS1G_09074,SS1G_09077,SS1G_09079,SS1G_09088,SS1G_09093,SS1G_09114,SS1G_09141,SS1G_09146,SS1G_09154,SS1G_09179,SS1G_09190,SS1G_09252,SS1G_09255,SS1G_09262,SS1G_09279,SS1G_09312,SS1G_09338,SS1G_09359,SS1G_09368,SS1G_09377,SS1G_09389,SS1G_09390,SS1G_09392,SS1G_09403,SS1G_09411,SS1G_09417,SS1G_09423,SS1G_09429,SS1G_09432,SS1G_09443,SS1G_09444,SS1G_09467,SS1G_09468,SS1G_09486,SS1G_09488,SS1G_09506,SS1G_09535,SS1G_09568,SS1G_09584,SS1G_09586,SS1G_09594,SS1G_09602,SS1G_09603,SS1G_09606,SS1G_09611,SS1G_09612,SS1G_09626,SS1G_09664,SS1G_09669,SS1G_09677,SS1G_09681,SS1G_09686,SS1G_09687,SS1G_09695,SS1G_09711,SS1G_09718,SS1G_09727,SS1G_09737,SS1G_09744,SS1G_09745,SS1G_09748,SS1G_09762,SS1G_09763,SS1G_09769,SS1G_09776,SS1G_09822,SS1G_09829,SS1G_09865,SS1G_09867,SS1G_09877,SS1G_09878,SS1G_09885,SS1G_09908,SS1G_09946,SS1G_09958,SS1G_09960,SS1G_09962,SS1G_09963,SS1G_09965,SS1G_09980,SS1G_10000,SS1G_10007,SS1G_10012,SS1G_10016,SS1G_10018,SS1G_10041,SS1G_10044,SS1G_10046,SS1G_10049,SS1G_10068,SS1G_10076,SS1G_10087,SS1G_10144,SS1G_10151,SS1G_10159,SS1G_10169,SS1G_10171,SS1G_10204,SS1G_10207,SS1G_10212,SS1G_10218,SS1G_10238,SS1G_10240,SS1G_10246,SS1G_10252,SS1G_10254,SS1G_10263,SS1G_10268,SS1G_10281,SS1G_10292,SS1G_10314,SS1G_10315,SS1G_10333,SS1G_10336,SS1G_10338,SS1G_10342,SS1G_10343,SS1G_10368,SS1G_10377,SS1G_10384,SS1G_10386,SS1G_10394,SS1G_10403,SS1G_10405,SS1G_10411,SS1G_10420,SS1G_10461,SS1G_10465,SS1G_10466,SS1G_10475,SS1G_10477,SS1G_10487,SS1G_10490,SS1G_10493,SS1G_10500,SS1G_10502,SS1G_10512,SS1G_10520,SS1G_10521,SS1G_10525,SS1G_10529,SS1G_10535,SS1G_10538,SS1G_10540,SS1G_10541,SS1G_10545,SS1G_10546,SS1G_10548,SS1G_10552,SS1G_10553,SS1G_10555,SS1G_10556,SS1G_10557,SS1G_10575,SS1G_10576,SS1G_10577,SS1G_10584,SS1G_10585,SS1G_10586,SS1G_10594,SS1G_10595,SS1G_10601,SS1G_10617,SS1G_10621,SS1G_10626,SS1G_10627,SS1G_10630,SS1G_10635,SS1G_10640,SS1G_10642,SS1G_10644,SS1G_10649,SS1G_10651,SS1G_10662,SS1G_10675,SS1G_10706,SS1G_10712,SS1G_10721,SS1G_10724,SS1G_10732,SS1G_10739,SS1G_10747,SS1G_10753,SS1G_10754,SS1G_10769,SS1G_10792,SS1G_10797,SS1G_10804,SS1G_10814,SS1G_10816,SS1G_10819,SS1G_10829,SS1G_10830,SS1G_10831,SS1G_10834,SS1G_10888,SS1G_10890,SS1G_10895,SS1G_10900,SS1G_10919,SS1G_10939,SS1G_10946,SS1G_10957,SS1G_10980,SS1G_10981,SS1G_10997,SS1G_11008,SS1G_11012,SS1G_11018,SS1G_11025,SS1G_11035,SS1G_11036,SS1G_11047,SS1G_11048,SS1G_11049,SS1G_11050,SS1G_11051,SS1G_11067,SS1G_11113,SS1G_11129,SS1G_11130,SS1G_11139,SS1G_11149,SS1G_11174,SS1G_11205,SS1G_11216,SS1G_11227,SS1G_11231,SS1G_11236,SS1G_11246,SS1G_11248,SS1G_11251,SS1G_11256,SS1G_11284,SS1G_11299,SS1G_11309,SS1G_11324,SS1G_11331,SS1G_11332,SS1G_11333,SS1G_11336,SS1G_11338,SS1G_11342,SS1G_11343,SS1G_11345,SS1G_11348,SS1G_11359,SS1G_11360,SS1G_11361,SS1G_11388,SS1G_11392,SS1G_11393,SS1G_11409,SS1G_11420,SS1G_11421,SS1G_11425,SS1G_11429,SS1G_11434,SS1G_11435,SS1G_11436,SS1G_11437,SS1G_11441,SS1G_11444,SS1G_11454,SS1G_11456,SS1G_11476,SS1G_11481,SS1G_11533,SS1G_11559,SS1G_11564,SS1G_11574,SS1G_11593,SS1G_11606,SS1G_11611,SS1G_11615,SS1G_11629,SS1G_11636,SS1G_11639,SS1G_11645,SS1G_11648,SS1G_11651,SS1G_11676,SS1G_11690,SS1G_11702,SS1G_11716,SS1G_11739,SS1G_11759,SS1G_11761,SS1G_11780,SS1G_11781,SS1G_11797,SS1G_11818,SS1G_11819,SS1G_11825,SS1G_11826,SS1G_11834,SS1G_11843,SS1G_11848,SS1G_11850,SS1G_11851,SS1G_11856,SS1G_11864,SS1G_11867,SS1G_11868,SS1G_11874,SS1G_11877,SS1G_11884,SS1G_11898,SS1G_11899,SS1G_11918,SS1G_11932,SS1G_11940,SS1G_11941,SS1G_11951,SS1G_11986,SS1G_12001,SS1G_12015,SS1G_12021,SS1G_12022,SS1G_12025,SS1G_12029,SS1G_12031,SS1G_12042,SS1G_12043,SS1G_12053,SS1G_12077,SS1G_12079,SS1G_12092,SS1G_12105,SS1G_12147,SS1G_12152,SS1G_12155,SS1G_12176,SS1G_12177,SS1G_12178,SS1G_12179,SS1G_12183,SS1G_12187,SS1G_12196,SS1G_12208,SS1G_12211,SS1G_12213,SS1G_12219,SS1G_12236,SS1G_12254,SS1G_12265,SS1G_12271,SS1G_12304,SS1G_12308,SS1G_12330,SS1G_12333,SS1G_12341,SS1G_12347,SS1G_12349,SS1G_12350,SS1G_12373,SS1G_12459,SS1G_12461,SS1G_12462,SS1G_12477,SS1G_12479,SS1G_12480,SS1G_12493,SS1G_12495,SS1G_12502,SS1G_12503,SS1G_12522,SS1G_12526,SS1G_12528,SS1G_12537,SS1G_12538,SS1G_12539,SS1G_12551,SS1G_12553,SS1G_12558,SS1G_12568,SS1G_12576,SS1G_12596,SS1G_12617,SS1G_12619,SS1G_12639,SS1G_12641,SS1G_12642,SS1G_12643,SS1G_12646,SS1G_12647,SS1G_12655,SS1G_12656,SS1G_12662,SS1G_12678,SS1G_12686,SS1G_12702,SS1G_12742,SS1G_12744,SS1G_12747,SS1G_12792,SS1G_12794,SS1G_12795,SS1G_12815,SS1G_12817,SS1G_12818,SS1G_12819,SS1G_12821,SS1G_12840,SS1G_12848,SS1G_12852,SS1G_12858,SS1G_12859,SS1G_12862,SS1G_12874,SS1G_12875,SS1G_12876,SS1G_12881,SS1G_12885,SS1G_12891,SS1G_12899,SS1G_12900,SS1G_12923,SS1G_12924,SS1G_12926,SS1G_12928,SS1G_12967,SS1G_13000,SS1G_13019,SS1G_13024,SS1G_13033,SS1G_13039,SS1G_13041,SS1G_13042,SS1G_13048,SS1G_13049,SS1G_13059,SS1G_13066,SS1G_13069,SS1G_13071,SS1G_13073,SS1G_13083,SS1G_13091,SS1G_13096,SS1G_13102,SS1G_13108,SS1G_13111,SS1G_13121,SS1G_13122,SS1G_13148,SS1G_13150,SS1G_13158,SS1G_13160,SS1G_13161,SS1G_13162,SS1G_13164,SS1G_13172,SS1G_13183,SS1G_13203,SS1G_13210,SS1G_13239,SS1G_13247,SS1G_13261,SS1G_13264,SS1G_13266,SS1G_13282,SS1G_13288,SS1G_13290,SS1G_13300,SS1G_13306,SS1G_13314,SS1G_13315,SS1G_13322,SS1G_13327,SS1G_13330,SS1G_13336,SS1G_13346,SS1G_13352,SS1G_13399,SS1G_13421,SS1G_13423,SS1G_13426,SS1G_13428,SS1G_13453,SS1G_13462,SS1G_13474,SS1G_13483,SS1G_13491,SS1G_13502,SS1G_13519,SS1G_13528,SS1G_13536,SS1G_13543,SS1G_13545,SS1G_13558,SS1G_13559,SS1G_13564,SS1G_13567,SS1G_13569,SS1G_13574,SS1G_13577,SS1G_13580,SS1G_13595,SS1G_13608,SS1G_13609,SS1G_13610,SS1G_13611,SS1G_13627,SS1G_13628,SS1G_13632,SS1G_13647,SS1G_13652,SS1G_13661,SS1G_13677,SS1G_13702,SS1G_13706,SS1G_13713,SS1G_13714,SS1G_13716,SS1G_13719,SS1G_13726,SS1G_13736,SS1G_13745,SS1G_13762,SS1G_13763,SS1G_13798,SS1G_13805,SS1G_13825,SS1G_13833,SS1G_13854,SS1G_13868,SS1G_13878,SS1G_13908,SS1G_13925,SS1G_13938,SS1G_13945,SS1G_13947,SS1G_13952,SS1G_13978,SS1G_13991,SS1G_13993,SS1G_13994,SS1G_14001,SS1G_14011,SS1G_14012,SS1G_14019,SS1G_14023,SS1G_14024,SS1G_14029,SS1G_14040,SS1G_14053,SS1G_14073,SS1G_14074,SS1G_14075,SS1G_14097,SS1G_14099,SS1G_14108,SS1G_14116,SS1G_14124,SS1G_14138,SS1G_14154,SS1G_14156,SS1G_14173,SS1G_14175,SS1G_14188,SS1G_14194,SS1G_14205,SS1G_14208,SS1G_14216,SS1G_14225,SS1G_14228,SS1G_14233,SS1G_14257,SS1G_14260,SS1G_14262,SS1G_14263,SS1G_14277,SS1G_14280,SS1G_14282,SS1G_14283,SS1G_14284,SS1G_14306,SS1G_14329,SS1G_14338,SS1G_14344,SS1G_14350,SS1G_14355,SS1G_14365,SS1G_14381,SS1G_14389,SS1G_14403,SS1G_14405,SS1G_14409,SS1G_14414,SS1G_14416,SS1G_14433,SS1G_14443,SS1G_14444,SS1G_14456,SS1G_14475,SS1G_14476,SS1G_20001,SS1G_20004,SS1G_20005,SS1G_20006,SS1G_20009,SS1G_20010,SS1G_20016,SS1G_20019,SS1G_20024,SS1G_20026,SS1G_20027,SS1G_20028,SS1G_20032,SS1G_20033,SS1G_20037,SS1G_20039,SS1G_20043,SS1G_20044,SS1G_20045
[truncated: 924,685 more chars]
