# Supplementary material for: Dual RNA Sequencing Analysis of Bacillus amyloliquefaciens and Sclerotinia sclerotiorum During Infection of Soybean Seedlings by S. sclerotiorum Unveils Antagonistic Interactions
Source: Front Microbiol. 2022 Jun 23;13:924313. doi: 10.3389/fmicb.2022.924313 (PMC9260588; doi:10.3389/fmicb.2022.924313)
Supplement: Supplementary file 1 [file Data_Sheet_1.ZIP › ╕╜╝■/Table S5/Group.Gm-Ba-Ss_vs_Gm-Ss.de_all.GO_MF.xls]

TermID	Description	Category	GeneRatio	BgRatio	Enrich_factor	P_value	P_adjust	GeneCount	GeneIDs	GeneNames
GO:0005198	structural molecule activity	molecular_function	133/3129	145/4664	1.36721437938749	1.03579765525292e-12	7.68561860197667e-10	133	SS1G_00005,SS1G_00023,SS1G_00066,SS1G_00067,SS1G_00088,SS1G_00090,SS1G_00103,SS1G_00108,SS1G_00145,SS1G_00186,SS1G_00195,SS1G_00274,SS1G_00502,SS1G_00535,SS1G_00544,SS1G_00598,SS1G_00846,SS1G_00912,SS1G_00925,SS1G_00951,SS1G_01154,SS1G_01157,SS1G_01401,SS1G_01548,SS1G_01553,SS1G_01698,SS1G_01699,SS1G_01762,SS1G_01818,SS1G_01855,SS1G_01868,SS1G_01873,SS1G_02191,SS1G_02508,SS1G_02555,SS1G_02652,SS1…	SS1G_00005,SS1G_00023,SS1G_00066,SS1G_00067,SS1G_00088,SS1G_00090,SS1G_00103,SS1G_00108,SS1G_00145,SS1G_00186,SS1G_00195,SS1G_00274,SS1G_00502,SS1G_00535,SS1G_00544,SS1G_00598,SS1G_00846,SS1G_00912,SS1G_00925,SS1G_00951,SS1G_01154,SS1G_01157,SS1G_01401,SS1G_01548,SS1G_01553,SS1G_01698,SS1G_01699,SS1G_01762,SS1G_01818,SS1G_01855,SS1G_01868,SS1G_01873,SS1G_02191,SS1G_02508,SS1G_02555,SS1G_02652,SS1…
GO:0003735	structural constituent of ribosome	molecular_function	110/3129	118/4664	1.38951633434627	6.2768848921677e-12	3.72595887199075e-09	110	SS1G_00005,SS1G_00023,SS1G_00066,SS1G_00067,SS1G_00088,SS1G_00090,SS1G_00103,SS1G_00145,SS1G_00186,SS1G_00195,SS1G_00502,SS1G_00535,SS1G_00544,SS1G_00598,SS1G_00846,SS1G_00912,SS1G_00925,SS1G_00951,SS1G_01154,SS1G_01157,SS1G_01401,SS1G_01698,SS1G_01699,SS1G_01762,SS1G_01868,SS1G_01873,SS1G_02191,SS1G_02508,SS1G_02652,SS1G_02894,SS1G_02985,SS1G_03209,SS1G_03248,SS1G_03249,SS1G_03351,SS1G_03556,SS1…	SS1G_00005,SS1G_00023,SS1G_00066,SS1G_00067,SS1G_00088,SS1G_00090,SS1G_00103,SS1G_00145,SS1G_00186,SS1G_00195,SS1G_00502,SS1G_00535,SS1G_00544,SS1G_00598,SS1G_00846,SS1G_00912,SS1G_00925,SS1G_00951,SS1G_01154,SS1G_01157,SS1G_01401,SS1G_01698,SS1G_01699,SS1G_01762,SS1G_01868,SS1G_01873,SS1G_02191,SS1G_02508,SS1G_02652,SS1G_02894,SS1G_02985,SS1G_03209,SS1G_03248,SS1G_03249,SS1G_03351,SS1G_03556,SS1…
GO:0003723	RNA binding	molecular_function	320/3129	414/4664	1.15213299922959	1.27810643603229e-06	0.000258642266055262	320	SS1G_00005,SS1G_00010,SS1G_00023,SS1G_00044,SS1G_00053,SS1G_00063,SS1G_00071,SS1G_00079,SS1G_00088,SS1G_00090,SS1G_00093,SS1G_00103,SS1G_00108,SS1G_00145,SS1G_00152,SS1G_00220,SS1G_00363,SS1G_00436,SS1G_00494,SS1G_00535,SS1G_00560,SS1G_00566,SS1G_00570,SS1G_00598,SS1G_00613,SS1G_00665,SS1G_00678,SS1G_00700,SS1G_00846,SS1G_00885,SS1G_00912,SS1G_00972,SS1G_00987,SS1G_01039,SS1G_01154,SS1G_01157,SS1…	SS1G_00005,SS1G_00010,SS1G_00023,SS1G_00044,SS1G_00053,SS1G_00063,SS1G_00071,SS1G_00079,SS1G_00088,SS1G_00090,SS1G_00093,SS1G_00103,SS1G_00108,SS1G_00145,SS1G_00152,SS1G_00220,SS1G_00363,SS1G_00436,SS1G_00494,SS1G_00535,SS1G_00560,SS1G_00566,SS1G_00570,SS1G_00598,SS1G_00613,SS1G_00665,SS1G_00678,SS1G_00700,SS1G_00846,SS1G_00885,SS1G_00912,SS1G_00972,SS1G_00987,SS1G_01039,SS1G_01154,SS1G_01157,SS1…
GO:0051020	GTPase binding	molecular_function	53/3129	60/4664	1.31667199318206	0.000129295535330559	0.0137053267450393	53	SS1G_00220,SS1G_00479,SS1G_00569,SS1G_00637,SS1G_00939,SS1G_01094,SS1G_01560,SS1G_01872,SS1G_01875,SS1G_01932,SS1G_02351,SS1G_02450,SS1G_02909,SS1G_03113,SS1G_03178,SS1G_03522,SS1G_03588,SS1G_03951,SS1G_03990,SS1G_04621,SS1G_05218,SS1G_05415,SS1G_05603,SS1G_05661,SS1G_05701,SS1G_05902,SS1G_06605,SS1G_06711,SS1G_06750,SS1G_07334,SS1G_08344,SS1G_08481,SS1G_08533,SS1G_08985,SS1G_09016,SS1G_09482,SS1…	SS1G_00220,SS1G_00479,SS1G_00569,SS1G_00637,SS1G_00939,SS1G_01094,SS1G_01560,SS1G_01872,SS1G_01875,SS1G_01932,SS1G_02351,SS1G_02450,SS1G_02909,SS1G_03113,SS1G_03178,SS1G_03522,SS1G_03588,SS1G_03951,SS1G_03990,SS1G_04621,SS1G_05218,SS1G_05415,SS1G_05603,SS1G_05661,SS1G_05701,SS1G_05902,SS1G_06605,SS1G_06711,SS1G_06750,SS1G_07334,SS1G_08344,SS1G_08481,SS1G_08533,SS1G_08985,SS1G_09016,SS1G_09482,SS1…
GO:0042625	ATPase-coupled ion transmembrane transporter activity	molecular_function	31/3129	33/4664	1.40023436667732	0.000264379005545548	0.0250428794189102	31	SS1G_00201,SS1G_00625,SS1G_00628,SS1G_02457,SS1G_03179,SS1G_03787,SS1G_05365,SS1G_05555,SS1G_05589,SS1G_05655,SS1G_06551,SS1G_06668,SS1G_07055,SS1G_07793,SS1G_07886,SS1G_07887,SS1G_08145,SS1G_08505,SS1G_08580,SS1G_09007,SS1G_09255,SS1G_09885,SS1G_10016,SS1G_10240,SS1G_10477,SS1G_12196,SS1G_12213,SS1G_12923,SS1G_13768,SS1G_13993,SS1G_14389	SS1G_00201,SS1G_00625,SS1G_00628,SS1G_02457,SS1G_03179,SS1G_03787,SS1G_05365,SS1G_05555,SS1G_05589,SS1G_05655,SS1G_06551,SS1G_06668,SS1G_07055,SS1G_07793,SS1G_07886,SS1G_07887,SS1G_08145,SS1G_08505,SS1G_08580,SS1G_09007,SS1G_09255,SS1G_09885,SS1G_10016,SS1G_10240,SS1G_10477,SS1G_12196,SS1G_12213,SS1G_12923,SS1G_13768,SS1G_13993,SS1G_14389
GO:0031267	small GTPase binding	molecular_function	40/3129	45/4664	1.32495294911402	0.000683396921961188	0.0590773416809943	40	SS1G_00479,SS1G_00569,SS1G_00637,SS1G_01094,SS1G_01560,SS1G_01872,SS1G_01875,SS1G_01932,SS1G_02351,SS1G_02450,SS1G_02909,SS1G_03113,SS1G_03178,SS1G_03522,SS1G_03951,SS1G_03990,SS1G_04621,SS1G_05218,SS1G_05415,SS1G_05603,SS1G_05661,SS1G_05701,SS1G_06750,SS1G_07334,SS1G_08533,SS1G_08985,SS1G_09016,SS1G_09482,SS1G_09963,SS1G_10171,SS1G_10502,SS1G_10712,SS1G_11425,SS1G_11444,SS1G_11718,SS1G_12702,SS1…	SS1G_00479,SS1G_00569,SS1G_00637,SS1G_01094,SS1G_01560,SS1G_01872,SS1G_01875,SS1G_01932,SS1G_02351,SS1G_02450,SS1G_02909,SS1G_03113,SS1G_03178,SS1G_03522,SS1G_03951,SS1G_03990,SS1G_04621,SS1G_05218,SS1G_05415,SS1G_05603,SS1G_05661,SS1G_05701,SS1G_06750,SS1G_07334,SS1G_08533,SS1G_08985,SS1G_09016,SS1G_09482,SS1G_09963,SS1G_10171,SS1G_10502,SS1G_10712,SS1G_11425,SS1G_11444,SS1G_11718,SS1G_12702,SS1…
GO:0003676	nucleic acid binding	molecular_function	558/3129	775/4664	1.07321188878236	0.000745285211419995	0.0614889182019299	558	SS1G_00005,SS1G_00010,SS1G_00023,SS1G_00044,SS1G_00053,SS1G_00063,SS1G_00071,SS1G_00079,SS1G_00088,SS1G_00090,SS1G_00093,SS1G_00103,SS1G_00108,SS1G_00145,SS1G_00152,SS1G_00183,SS1G_00220,SS1G_00304,SS1G_00363,SS1G_00398,SS1G_00433,SS1G_00436,SS1G_00494,SS1G_00535,SS1G_00552,SS1G_00560,SS1G_00565,SS1G_00566,SS1G_00570,SS1G_00580,SS1G_00595,SS1G_00598,SS1G_00613,SS1G_00630,SS1G_00665,SS1G_00669,SS1…	SS1G_00005,SS1G_00010,SS1G_00023,SS1G_00044,SS1G_00053,SS1G_00063,SS1G_00071,SS1G_00079,SS1G_00088,SS1G_00090,SS1G_00093,SS1G_00103,SS1G_00108,SS1G_00145,SS1G_00152,SS1G_00183,SS1G_00220,SS1G_00304,SS1G_00363,SS1G_00398,SS1G_00433,SS1G_00436,SS1G_00494,SS1G_00535,SS1G_00552,SS1G_00560,SS1G_00565,SS1G_00566,SS1G_00570,SS1G_00580,SS1G_00595,SS1G_00598,SS1G_00613,SS1G_00630,SS1G_00665,SS1G_00669,SS1…
GO:0042277	peptide binding	molecular_function	18/3129	18/4664	1.49057206775328	0.000745822457974891	0.0614889182019299	18	SS1G_00627,SS1G_01768,SS1G_01978,SS1G_02351,SS1G_03039,SS1G_04388,SS1G_05513,SS1G_07008,SS1G_07441,SS1G_07877,SS1G_08487,SS1G_09963,SS1G_10049,SS1G_11848,SS1G_11951,SS1G_12105,SS1G_13924,SS1G_14204	SS1G_00627,SS1G_01768,SS1G_01978,SS1G_02351,SS1G_03039,SS1G_04388,SS1G_05513,SS1G_07008,SS1G_07441,SS1G_07877,SS1G_08487,SS1G_09963,SS1G_10049,SS1G_11848,SS1G_11951,SS1G_12105,SS1G_13924,SS1G_14204
GO:0017016	Ras GTPase binding	molecular_function	39/3129	44/4664	1.32118887823586	0.000914669387718101	0.072716216323589	39	SS1G_00479,SS1G_00569,SS1G_00637,SS1G_01094,SS1G_01560,SS1G_01872,SS1G_01875,SS1G_01932,SS1G_02351,SS1G_02450,SS1G_02909,SS1G_03113,SS1G_03178,SS1G_03522,SS1G_03951,SS1G_03990,SS1G_04621,SS1G_05218,SS1G_05415,SS1G_05661,SS1G_05701,SS1G_06750,SS1G_07334,SS1G_08533,SS1G_08985,SS1G_09016,SS1G_09482,SS1G_09963,SS1G_10171,SS1G_10502,SS1G_10712,SS1G_11425,SS1G_11444,SS1G_11718,SS1G_12702,SS1G_13306,SS1…	SS1G_00479,SS1G_00569,SS1G_00637,SS1G_01094,SS1G_01560,SS1G_01872,SS1G_01875,SS1G_01932,SS1G_02351,SS1G_02450,SS1G_02909,SS1G_03113,SS1G_03178,SS1G_03522,SS1G_03951,SS1G_03990,SS1G_04621,SS1G_05218,SS1G_05415,SS1G_05661,SS1G_05701,SS1G_06750,SS1G_07334,SS1G_08533,SS1G_08985,SS1G_09016,SS1G_09482,SS1G_09963,SS1G_10171,SS1G_10502,SS1G_10712,SS1G_11425,SS1G_11444,SS1G_11718,SS1G_12702,SS1G_13306,SS1…
GO:0019829	ATPase-coupled cation transmembrane transporter activity	molecular_function	27/3129	29/4664	1.38777399411512	0.00103236629112348	0.0813468093465793	27	SS1G_00201,SS1G_00628,SS1G_02457,SS1G_03179,SS1G_03787,SS1G_05365,SS1G_05589,SS1G_05655,SS1G_06551,SS1G_06668,SS1G_07055,SS1G_07793,SS1G_07886,SS1G_07887,SS1G_08145,SS1G_08505,SS1G_08580,SS1G_09885,SS1G_10016,SS1G_10240,SS1G_10477,SS1G_12196,SS1G_12213,SS1G_12923,SS1G_13768,SS1G_13993,SS1G_14389	SS1G_00201,SS1G_00628,SS1G_02457,SS1G_03179,SS1G_03787,SS1G_05365,SS1G_05589,SS1G_05655,SS1G_06551,SS1G_06668,SS1G_07055,SS1G_07793,SS1G_07886,SS1G_07887,SS1G_08145,SS1G_08505,SS1G_08580,SS1G_09885,SS1G_10016,SS1G_10240,SS1G_10477,SS1G_12196,SS1G_12213,SS1G_12923,SS1G_13768,SS1G_13993,SS1G_14389
GO:0019843	rRNA binding	molecular_function	29/3129	32/4664	1.35083093640141	0.00199159438055866	0.131356713811069	29	SS1G_00023,SS1G_00090,SS1G_00598,SS1G_00846,SS1G_00912,SS1G_00972,SS1G_01157,SS1G_02099,SS1G_02191,SS1G_03122,SS1G_04012,SS1G_05824,SS1G_06488,SS1G_06566,SS1G_07742,SS1G_08495,SS1G_08938,SS1G_09262,SS1G_10212,SS1G_10315,SS1G_10815,SS1G_11106,SS1G_12479,SS1G_12502,SS1G_12876,SS1G_13000,SS1G_13033,SS1G_13160,SS1G_13182	SS1G_00023,SS1G_00090,SS1G_00598,SS1G_00846,SS1G_00912,SS1G_00972,SS1G_01157,SS1G_02099,SS1G_02191,SS1G_03122,SS1G_04012,SS1G_05824,SS1G_06488,SS1G_06566,SS1G_07742,SS1G_08495,SS1G_08938,SS1G_09262,SS1G_10212,SS1G_10315,SS1G_10815,SS1G_11106,SS1G_12479,SS1G_12502,SS1G_12876,SS1G_13000,SS1G_13033,SS1G_13160,SS1G_13182
GO:0030515	snoRNA binding	molecular_function	20/3129	21/4664	1.41959244547931	0.00254480447831302	0.153100939695264	20	SS1G_00678,SS1G_00972,SS1G_01371,SS1G_03095,SS1G_03122,SS1G_04139,SS1G_04983,SS1G_05011,SS1G_05099,SS1G_05100,SS1G_07712,SS1G_07872,SS1G_08220,SS1G_10519,SS1G_10815,SS1G_11824,SS1G_12214,SS1G_12551,SS1G_12994,SS1G_14329	SS1G_00678,SS1G_00972,SS1G_01371,SS1G_03095,SS1G_03122,SS1G_04139,SS1G_04983,SS1G_05011,SS1G_05099,SS1G_05100,SS1G_07712,SS1G_07872,SS1G_08220,SS1G_10519,SS1G_10815,SS1G_11824,SS1G_12214,SS1G_12551,SS1G_12994,SS1G_14329
GO:0016860	intramolecular oxidoreductase activity	molecular_function	19/3129	20/4664	1.41604346436561	0.00363509457644971	0.196355918217938	19	SS1G_00037,SS1G_01063,SS1G_02967,SS1G_03104,SS1G_03362,SS1G_04585,SS1G_05068,SS1G_05644,SS1G_06945,SS1G_07733,SS1G_08408,SS1G_10384,SS1G_11433,SS1G_12043,SS1G_12347,SS1G_12457,SS1G_12835,SS1G_13300,SS1G_14456	SS1G_00037,SS1G_01063,SS1G_02967,SS1G_03104,SS1G_03362,SS1G_04585,SS1G_05068,SS1G_05644,SS1G_06945,SS1G_07733,SS1G_08408,SS1G_10384,SS1G_11433,SS1G_12043,SS1G_12347,SS1G_12457,SS1G_12835,SS1G_13300,SS1G_14456
GO:0005048	signal sequence binding	molecular_function	14/3129	14/4664	1.49057206775328	0.00370588022985769	0.196355918217938	14	SS1G_00627,SS1G_01768,SS1G_02351,SS1G_03039,SS1G_07008,SS1G_07877,SS1G_08487,SS1G_09963,SS1G_10049,SS1G_11848,SS1G_11951,SS1G_12105,SS1G_13924,SS1G_14204	SS1G_00627,SS1G_01768,SS1G_02351,SS1G_03039,SS1G_07008,SS1G_07877,SS1G_08487,SS1G_09963,SS1G_10049,SS1G_11848,SS1G_11951,SS1G_12105,SS1G_13924,SS1G_14204
GO:0019899	enzyme binding	molecular_function	100/3129	128/4664	1.16450942793225	0.00374023102278869	0.196355918217938	100	SS1G_00027,SS1G_00191,SS1G_00220,SS1G_00479,SS1G_00566,SS1G_00569,SS1G_00637,SS1G_00939,SS1G_01065,SS1G_01094,SS1G_01121,SS1G_01560,SS1G_01872,SS1G_01875,SS1G_01932,SS1G_02351,SS1G_02450,SS1G_02765,SS1G_02909,SS1G_02977,SS1G_03113,SS1G_03157,SS1G_03178,SS1G_03226,SS1G_03522,SS1G_03588,SS1G_03731,SS1G_03745,SS1G_03827,SS1G_03951,SS1G_03990,SS1G_04446,SS1G_04621,SS1G_04733,SS1G_04966,SS1G_05147,SS1…	SS1G_00027,SS1G_00191,SS1G_00220,SS1G_00479,SS1G_00566,SS1G_00569,SS1G_00637,SS1G_00939,SS1G_01065,SS1G_01094,SS1G_01121,SS1G_01560,SS1G_01872,SS1G_01875,SS1G_01932,SS1G_02351,SS1G_02450,SS1G_02765,SS1G_02909,SS1G_02977,SS1G_03113,SS1G_03157,SS1G_03178,SS1G_03226,SS1G_03522,SS1G_03588,SS1G_03731,SS1G_03745,SS1G_03827,SS1G_03951,SS1G_03990,SS1G_04446,SS1G_04621,SS1G_04733,SS1G_04966,SS1G_05147,SS1…
GO:0005096	GTPase activator activity	molecular_function	29/3129	33/4664	1.30989666560136	0.00587346025880041	0.251429279540187	29	SS1G_00568,SS1G_01094,SS1G_01323,SS1G_01719,SS1G_01932,SS1G_02440,SS1G_02593,SS1G_03522,SS1G_03990,SS1G_04989,SS1G_05218,SS1G_05415,SS1G_05701,SS1G_06014,SS1G_07736,SS1G_09016,SS1G_09482,SS1G_09770,SS1G_09971,SS1G_10712,SS1G_11299,SS1G_11444,SS1G_11718,SS1G_12053,SS1G_12350,SS1G_12702,SS1G_13564,SS1G_14225,SS1G_14476	SS1G_00568,SS1G_01094,SS1G_01323,SS1G_01719,SS1G_01932,SS1G_02440,SS1G_02593,SS1G_03522,SS1G_03990,SS1G_04989,SS1G_05218,SS1G_05415,SS1G_05701,SS1G_06014,SS1G_07736,SS1G_09016,SS1G_09482,SS1G_09770,SS1G_09971,SS1G_10712,SS1G_11299,SS1G_11444,SS1G_11718,SS1G_12053,SS1G_12350,SS1G_12702,SS1G_13564,SS1G_14225,SS1G_14476
GO:0045182	translation regulator activity	molecular_function	46/3129	56/4664	1.22439848422591	0.0091036732788603	0.346764762289239	46	SS1G_00010,SS1G_00053,SS1G_00093,SS1G_00108,SS1G_00220,SS1G_00570,SS1G_00613,SS1G_01190,SS1G_01341,SS1G_01874,SS1G_01878,SS1G_02265,SS1G_02272,SS1G_03124,SS1G_03527,SS1G_03588,SS1G_03894,SS1G_04459,SS1G_04707,SS1G_04820,SS1G_05331,SS1G_05520,SS1G_05601,SS1G_05629,SS1G_06617,SS1G_06711,SS1G_06969,SS1G_07066,SS1G_07827,SS1G_08344,SS1G_09468,SS1G_09602,SS1G_09745,SS1G_10541,SS1G_10816,SS1G_10997,SS1…	SS1G_00010,SS1G_00053,SS1G_00093,SS1G_00108,SS1G_00220,SS1G_00570,SS1G_00613,SS1G_01190,SS1G_01341,SS1G_01874,SS1G_01878,SS1G_02265,SS1G_02272,SS1G_03124,SS1G_03527,SS1G_03588,SS1G_03894,SS1G_04459,SS1G_04707,SS1G_04820,SS1G_05331,SS1G_05520,SS1G_05601,SS1G_05629,SS1G_06617,SS1G_06711,SS1G_06969,SS1G_07066,SS1G_07827,SS1G_08344,SS1G_09468,SS1G_09602,SS1G_09745,SS1G_10541,SS1G_10816,SS1G_10997,SS1…
GO:0044769	ATPase activity, coupled to transmembrane movement of ions, rotational mechanism	molecular_function	16/3129	17/4664	1.40289135788544	0.0104493972527733	0.378217207880868	16	SS1G_03179,SS1G_03787,SS1G_05365,SS1G_05589,SS1G_07055,SS1G_07793,SS1G_07886,SS1G_07887,SS1G_08505,SS1G_08580,SS1G_10016,SS1G_10240,SS1G_12196,SS1G_12213,SS1G_13993,SS1G_14389	SS1G_03179,SS1G_03787,SS1G_05365,SS1G_05589,SS1G_07055,SS1G_07793,SS1G_07886,SS1G_07887,SS1G_08505,SS1G_08580,SS1G_10016,SS1G_10240,SS1G_12196,SS1G_12213,SS1G_13993,SS1G_14389
GO:0030695	GTPase regulator activity	molecular_function	30/3129	35/4664	1.27763320093138	0.0110619598759024	0.395565023032269	30	SS1G_00568,SS1G_01094,SS1G_01323,SS1G_01719,SS1G_01932,SS1G_02440,SS1G_02593,SS1G_03522,SS1G_03990,SS1G_04989,SS1G_05218,SS1G_05415,SS1G_05701,SS1G_06014,SS1G_07736,SS1G_08512,SS1G_09016,SS1G_09482,SS1G_09770,SS1G_09971,SS1G_10712,SS1G_11299,SS1G_11444,SS1G_11718,SS1G_12053,SS1G_12350,SS1G_12702,SS1G_13564,SS1G_14225,SS1G_14476	SS1G_00568,SS1G_01094,SS1G_01323,SS1G_01719,SS1G_01932,SS1G_02440,SS1G_02593,SS1G_03522,SS1G_03990,SS1G_04989,SS1G_05218,SS1G_05415,SS1G_05701,SS1G_06014,SS1G_07736,SS1G_08512,SS1G_09016,SS1G_09482,SS1G_09770,SS1G_09971,SS1G_10712,SS1G_11299,SS1G_11444,SS1G_11718,SS1G_12053,SS1G_12350,SS1G_12702,SS1G_13564,SS1G_14225,SS1G_14476
GO:0008135	translation factor activity, RNA binding	molecular_function	45/3129	55/4664	1.21955896452541	0.0113238114631197	0.400108005030229	45	SS1G_00010,SS1G_00053,SS1G_00093,SS1G_00108,SS1G_00220,SS1G_00570,SS1G_00613,SS1G_01190,SS1G_01341,SS1G_01874,SS1G_01878,SS1G_02265,SS1G_02272,SS1G_03124,SS1G_03527,SS1G_03588,SS1G_03894,SS1G_04459,SS1G_04707,SS1G_04820,SS1G_05331,SS1G_05520,SS1G_05601,SS1G_05629,SS1G_06617,SS1G_06711,SS1G_07066,SS1G_07827,SS1G_08344,SS1G_09468,SS1G_09602,SS1G_09745,SS1G_10541,SS1G_10816,SS1G_10997,SS1G_11734,SS1…	SS1G_00010,SS1G_00053,SS1G_00093,SS1G_00108,SS1G_00220,SS1G_00570,SS1G_00613,SS1G_01190,SS1G_01341,SS1G_01874,SS1G_01878,SS1G_02265,SS1G_02272,SS1G_03124,SS1G_03527,SS1G_03588,SS1G_03894,SS1G_04459,SS1G_04707,SS1G_04820,SS1G_05331,SS1G_05520,SS1G_05601,SS1G_05629,SS1G_06617,SS1G_06711,SS1G_07066,SS1G_07827,SS1G_08344,SS1G_09468,SS1G_09602,SS1G_09745,SS1G_10541,SS1G_10816,SS1G_10997,SS1G_11734,SS1…
GO:0090079	translation regulator activity, nucleic acid binding	molecular_function	45/3129	55/4664	1.21955896452541	0.0113238114631197	0.400108005030229	45	SS1G_00010,SS1G_00053,SS1G_00093,SS1G_00108,SS1G_00220,SS1G_00570,SS1G_00613,SS1G_01190,SS1G_01341,SS1G_01874,SS1G_01878,SS1G_02265,SS1G_02272,SS1G_03124,SS1G_03527,SS1G_03588,SS1G_03894,SS1G_04459,SS1G_04707,SS1G_04820,SS1G_05331,SS1G_05520,SS1G_05601,SS1G_05629,SS1G_06617,SS1G_06711,SS1G_07066,SS1G_07827,SS1G_08344,SS1G_09468,SS1G_09602,SS1G_09745,SS1G_10541,SS1G_10816,SS1G_10997,SS1G_11734,SS1…	SS1G_00010,SS1G_00053,SS1G_00093,SS1G_00108,SS1G_00220,SS1G_00570,SS1G_00613,SS1G_01190,SS1G_01341,SS1G_01874,SS1G_01878,SS1G_02265,SS1G_02272,SS1G_03124,SS1G_03527,SS1G_03588,SS1G_03894,SS1G_04459,SS1G_04707,SS1G_04820,SS1G_05331,SS1G_05520,SS1G_05601,SS1G_05629,SS1G_06617,SS1G_06711,SS1G_07066,SS1G_07827,SS1G_08344,SS1G_09468,SS1G_09602,SS1G_09745,SS1G_10541,SS1G_10816,SS1G_10997,SS1G_11734,SS1…
GO:0000287	magnesium ion binding	molecular_function	35/3129	42/4664	1.2421433897944	0.0148319657202395	0.475049722205081	35	SS1G_00016,SS1G_01582,SS1G_02537,SS1G_02888,SS1G_03818,SS1G_03854,SS1G_04048,SS1G_04072,SS1G_04160,SS1G_04209,SS1G_04218,SS1G_04568,SS1G_04783,SS1G_04924,SS1G_06474,SS1G_06550,SS1G_07102,SS1G_07120,SS1G_07441,SS1G_07676,SS1G_07715,SS1G_07774,SS1G_08439,SS1G_09007,SS1G_09190,SS1G_09958,SS1G_10754,SS1G_10985,SS1G_11331,SS1G_11636,SS1G_12233,SS1G_12684,SS1G_12862,SS1G_13074,SS1G_13652	SS1G_00016,SS1G_01582,SS1G_02537,SS1G_02888,SS1G_03818,SS1G_03854,SS1G_04048,SS1G_04072,SS1G_04160,SS1G_04209,SS1G_04218,SS1G_04568,SS1G_04783,SS1G_04924,SS1G_06474,SS1G_06550,SS1G_07102,SS1G_07120,SS1G_07441,SS1G_07676,SS1G_07715,SS1G_07774,SS1G_08439,SS1G_09007,SS1G_09190,SS1G_09958,SS1G_10754,SS1G_10985,SS1G_11331,SS1G_11636,SS1G_12233,SS1G_12684,SS1G_12862,SS1G_13074,SS1G_13652
GO:0003746	translation elongation factor activity	molecular_function	10/3129	10/4664	1.49057206775328	0.0183827770252115	0.533248869147176	10	SS1G_00053,SS1G_00220,SS1G_01341,SS1G_01874,SS1G_02265,SS1G_03527,SS1G_05520,SS1G_06711,SS1G_09468,SS1G_13833	SS1G_00053,SS1G_00220,SS1G_01341,SS1G_01874,SS1G_02265,SS1G_03527,SS1G_05520,SS1G_06711,SS1G_09468,SS1G_13833
GO:0016861	intramolecular oxidoreductase activity, interconverting aldoses and ketoses	molecular_function	10/3129	10/4664	1.49057206775328	0.0183827770252115	0.533248869147176	10	SS1G_01063,SS1G_04585,SS1G_05068,SS1G_08408,SS1G_10384,SS1G_11433,SS1G_12347,SS1G_12457,SS1G_12835,SS1G_14456	SS1G_01063,SS1G_04585,SS1G_05068,SS1G_08408,SS1G_10384,SS1G_11433,SS1G_12347,SS1G_12457,SS1G_12835,SS1G_14456
GO:0022836	gated channel activity	molecular_function	10/3129	10/4664	1.49057206775328	0.0183827770252115	0.533248869147176	10	SS1G_00910,SS1G_01169,SS1G_01437,SS1G_05661,SS1G_08393,SS1G_08832,SS1G_10651,SS1G_12690,SS1G_12811,SS1G_13559	SS1G_00910,SS1G_01169,SS1G_01437,SS1G_05661,SS1G_08393,SS1G_08832,SS1G_10651,SS1G_12690,SS1G_12811,SS1G_13559
GO:0016301	kinase activity	molecular_function	136/3129	183/4664	1.10774754761992	0.0190290208747884	0.536397661909772	136	SS1G_00059,SS1G_00098,SS1G_00190,SS1G_00199,SS1G_00209,SS1G_00305,SS1G_00451,SS1G_00560,SS1G_00574,SS1G_00583,SS1G_00591,SS1G_00597,SS1G_00606,SS1G_00637,SS1G_00874,SS1G_01105,SS1G_01124,SS1G_01266,SS1G_01273,SS1G_01338,SS1G_01433,SS1G_01552,SS1G_01606,SS1G_01640,SS1G_01679,SS1G_02271,SS1G_02296,SS1G_02450,SS1G_02532,SS1G_02630,SS1G_02837,SS1G_02943,SS1G_02954,SS1G_03171,SS1G_03224,SS1G_03255,SS1…	SS1G_00059,SS1G_00098,SS1G_00190,SS1G_00199,SS1G_00209,SS1G_00305,SS1G_00451,SS1G_00560,SS1G_00574,SS1G_00583,SS1G_00591,SS1G_00597,SS1G_00606,SS1G_00637,SS1G_00874,SS1G_01105,SS1G_01124,SS1G_01266,SS1G_01273,SS1G_01338,SS1G_01433,SS1G_01552,SS1G_01606,SS1G_01640,SS1G_01679,SS1G_02271,SS1G_02296,SS1G_02450,SS1G_02532,SS1G_02630,SS1G_02837,SS1G_02943,SS1G_02954,SS1G_03171,SS1G_03224,SS1G_03255,SS1…
GO:0009678	pyrophosphate hydrolysis-driven proton transmembrane transporter activity	molecular_function	18/3129	20/4664	1.34151486097795	0.0190968170289081	0.536397661909772	18	SS1G_00628,SS1G_03179,SS1G_03787,SS1G_05365,SS1G_05589,SS1G_07055,SS1G_07793,SS1G_07886,SS1G_07887,SS1G_08505,SS1G_08580,SS1G_10016,SS1G_10240,SS1G_12196,SS1G_12213,SS1G_13768,SS1G_13993,SS1G_14389	SS1G_00628,SS1G_03179,SS1G_03787,SS1G_05365,SS1G_05589,SS1G_07055,SS1G_07793,SS1G_07886,SS1G_07887,SS1G_08505,SS1G_08580,SS1G_10016,SS1G_10240,SS1G_12196,SS1G_12213,SS1G_13768,SS1G_13993,SS1G_14389
GO:0004298	threonine-type endopeptidase activity	molecular_function	14/3129	15/4664	1.39120059656972	0.0208326256362325	0.567259017324202	14	SS1G_01289,SS1G_04067,SS1G_05630,SS1G_07703,SS1G_08759,SS1G_09762,SS1G_10386,SS1G_11690,SS1G_12818,SS1G_12821,SS1G_12899,SS1G_12924,SS1G_13424,SS1G_14257	SS1G_01289,SS1G_04067,SS1G_05630,SS1G_07703,SS1G_08759,SS1G_09762,SS1G_10386,SS1G_11690,SS1G_12818,SS1G_12821,SS1G_12899,SS1G_12924,SS1G_13424,SS1G_14257
GO:0015662	ion transmembrane transporter activity, phosphorylative mechanism	molecular_function	14/3129	15/4664	1.39120059656972	0.0208326256362325	0.567259017324202	14	SS1G_00201,SS1G_00628,SS1G_05655,SS1G_06551,SS1G_06668,SS1G_08145,SS1G_08505,SS1G_09007,SS1G_09885,SS1G_10477,SS1G_12213,SS1G_12923,SS1G_13768,SS1G_14389	SS1G_00201,SS1G_00628,SS1G_05655,SS1G_06551,SS1G_06668,SS1G_08145,SS1G_08505,SS1G_09007,SS1G_09885,SS1G_10477,SS1G_12213,SS1G_12923,SS1G_13768,SS1G_14389
GO:0070003	threonine-type peptidase activity	molecular_function	14/3129	15/4664	1.39120059656972	0.0208326256362325	0.567259017324202	14	SS1G_01289,SS1G_04067,SS1G_05630,SS1G_07703,SS1G_08759,SS1G_09762,SS1G_10386,SS1G_11690,SS1G_12818,SS1G_12821,SS1G_12899,SS1G_12924,SS1G_13424,SS1G_14257	SS1G_01289,SS1G_04067,SS1G_05630,SS1G_07703,SS1G_08759,SS1G_09762,SS1G_10386,SS1G_11690,SS1G_12818,SS1G_12821,SS1G_12899,SS1G_12924,SS1G_13424,SS1G_14257
GO:0016655	oxidoreductase activity, acting on NAD(P)H, quinone or similar compound as acceptor	molecular_function	21/3129	24/4664	1.30425055928412	0.0217340407345183	0.586423935455003	21	SS1G_01767,SS1G_02209,SS1G_02230,SS1G_02958,SS1G_03728,SS1G_04889,SS1G_05418,SS1G_07981,SS1G_08165,SS1G_08327,SS1G_11018,SS1G_11454,SS1G_11645,SS1G_11651,SS1G_13545,SS1G_14285,SS1G_20005,SS1G_20006,SS1G_20032,SS1G_20043,SS1G_20044	SS1G_01767,SS1G_02209,SS1G_02230,SS1G_02958,SS1G_03728,SS1G_04889,SS1G_05418,SS1G_07981,SS1G_08165,SS1G_08327,SS1G_11018,SS1G_11454,SS1G_11645,SS1G_11651,SS1G_13545,SS1G_14285,SS1G_20005,SS1G_20006,SS1G_20032,SS1G_20043,SS1G_20044
GO:0004022	alcohol dehydrogenase (NAD) activity	molecular_function	9/3129	9/4664	1.49057206775328	0.0274268676449871	0.68405834596909	9	SS1G_00733,SS1G_04794,SS1G_06864,SS1G_08348,SS1G_09883,SS1G_10803,SS1G_12111,SS1G_13409,SS1G_13491	SS1G_00733,SS1G_04794,SS1G_06864,SS1G_08348,SS1G_09883,SS1G_10803,SS1G_12111,SS1G_13409,SS1G_13491
GO:0022839	ion gated channel activity	molecular_function	9/3129	9/4664	1.49057206775328	0.0274268676449871	0.68405834596909	9	SS1G_00910,SS1G_01169,SS1G_01437,SS1G_05661,SS1G_08393,SS1G_08832,SS1G_10651,SS1G_12811,SS1G_13559	SS1G_00910,SS1G_01169,SS1G_01437,SS1G_05661,SS1G_08393,SS1G_08832,SS1G_10651,SS1G_12811,SS1G_13559
GO:0032266	phosphatidylinositol-3-phosphate binding	molecular_function	9/3129	9/4664	1.49057206775328	0.0274268676449871	0.68405834596909	9	SS1G_01809,SS1G_02532,SS1G_03314,SS1G_04964,SS1G_08193,SS1G_08449,SS1G_08631,SS1G_09586,SS1G_14075	SS1G_01809,SS1G_02532,SS1G_03314,SS1G_04964,SS1G_08193,SS1G_08449,SS1G_08631,SS1G_09586,SS1G_14075
GO:0016853	isomerase activity	molecular_function	67/3129	87/4664	1.14791182229275	0.0278941646673219	0.689331780573604	67	SS1G_00037,SS1G_00063,SS1G_00646,SS1G_00908,SS1G_01011,SS1G_01063,SS1G_01528,SS1G_01582,SS1G_01657,SS1G_01844,SS1G_01922,SS1G_01930,SS1G_02056,SS1G_02529,SS1G_02841,SS1G_02967,SS1G_03104,SS1G_03362,SS1G_03793,SS1G_03854,SS1G_04180,SS1G_04477,SS1G_04518,SS1G_04585,SS1G_04988,SS1G_05068,SS1G_05281,SS1G_05285,SS1G_05644,SS1G_06010,SS1G_06284,SS1G_06474,SS1G_06738,SS1G_06945,SS1G_07477,SS1G_07733,SS1…	SS1G_00037,SS1G_00063,SS1G_00646,SS1G_00908,SS1G_01011,SS1G_01063,SS1G_01528,SS1G_01582,SS1G_01657,SS1G_01844,SS1G_01922,SS1G_01930,SS1G_02056,SS1G_02529,SS1G_02841,SS1G_02967,SS1G_03104,SS1G_03362,SS1G_03793,SS1G_03854,SS1G_04180,SS1G_04477,SS1G_04518,SS1G_04585,SS1G_04988,SS1G_05068,SS1G_05281,SS1G_05285,SS1G_05644,SS1G_06010,SS1G_06284,SS1G_06474,SS1G_06738,SS1G_06945,SS1G_07477,SS1G_07733,SS1…
GO:0003729	mRNA binding	molecular_function	35/3129	43/4664	1.21325633421778	0.0285393332711938	0.689331780573604	35	SS1G_00079,SS1G_00090,SS1G_00103,SS1G_00152,SS1G_00436,SS1G_00846,SS1G_01154,SS1G_02508,SS1G_03010,SS1G_03093,SS1G_03445,SS1G_03700,SS1G_03751,SS1G_04574,SS1G_06488,SS1G_06740,SS1G_06958,SS1G_07219,SS1G_07245,SS1G_08449,SS1G_09907,SS1G_11036,SS1G_11262,SS1G_11435,SS1G_11676,SS1G_11918,SS1G_12129,SS1G_12256,SS1G_12483,SS1G_12821,SS1G_13666,SS1G_13825,SS1G_14233,SS1G_14262,SS1G_14448	SS1G_00079,SS1G_00090,SS1G_00103,SS1G_00152,SS1G_00436,SS1G_00846,SS1G_01154,SS1G_02508,SS1G_03010,SS1G_03093,SS1G_03445,SS1G_03700,SS1G_03751,SS1G_04574,SS1G_06488,SS1G_06740,SS1G_06958,SS1G_07219,SS1G_07245,SS1G_08449,SS1G_09907,SS1G_11036,SS1G_11262,SS1G_11435,SS1G_11676,SS1G_11918,SS1G_12129,SS1G_12256,SS1G_12483,SS1G_12821,SS1G_13666,SS1G_13825,SS1G_14233,SS1G_14262,SS1G_14448
GO:0017137	Rab GTPase binding	molecular_function	20/3129	23/4664	1.29614962413328	0.0287838368061021	0.689331780573604	20	SS1G_01094,SS1G_01872,SS1G_01875,SS1G_01932,SS1G_02909,SS1G_03522,SS1G_03951,SS1G_04621,SS1G_05218,SS1G_05415,SS1G_05701,SS1G_06750,SS1G_09016,SS1G_09482,SS1G_10712,SS1G_11718,SS1G_12702,SS1G_13306,SS1G_14075,SS1G_14225	SS1G_01094,SS1G_01872,SS1G_01875,SS1G_01932,SS1G_02909,SS1G_03522,SS1G_03951,SS1G_04621,SS1G_05218,SS1G_05415,SS1G_05701,SS1G_06750,SS1G_09016,SS1G_09482,SS1G_10712,SS1G_11718,SS1G_12702,SS1G_13306,SS1G_14075,SS1G_14225
GO:0098772	molecular function regulator	molecular_function	99/3129	132/4664	1.11792905081496	0.0288193376703328	0.689331780573604	99	SS1G_00101,SS1G_00107,SS1G_00210,SS1G_00220,SS1G_00568,SS1G_00939,SS1G_01094,SS1G_01121,SS1G_01186,SS1G_01323,SS1G_01593,SS1G_01711,SS1G_01719,SS1G_01932,SS1G_02200,SS1G_02328,SS1G_02440,SS1G_02593,SS1G_02841,SS1G_03113,SS1G_03157,SS1G_03178,SS1G_03194,SS1G_03340,SS1G_03522,SS1G_03588,SS1G_03731,SS1G_03926,SS1G_03951,SS1G_03990,SS1G_04261,SS1G_04347,SS1G_04436,SS1G_04536,SS1G_04989,SS1G_05218,SS1…	SS1G_00101,SS1G_00107,SS1G_00210,SS1G_00220,SS1G_00568,SS1G_00939,SS1G_01094,SS1G_01121,SS1G_01186,SS1G_01323,SS1G_01593,SS1G_01711,SS1G_01719,SS1G_01932,SS1G_02200,SS1G_02328,SS1G_02440,SS1G_02593,SS1G_02841,SS1G_03113,SS1G_03157,SS1G_03178,SS1G_03194,SS1G_03340,SS1G_03522,SS1G_03588,SS1G_03731,SS1G_03926,SS1G_03951,SS1G_03990,SS1G_04261,SS1G_04347,SS1G_04436,SS1G_04536,SS1G_04989,SS1G_05218,SS1…
GO:0004532	exoribonuclease activity	molecular_function	13/3129	14/4664	1.38410263434233	0.0292640850243511	0.689331780573604	13	SS1G_00987,SS1G_01560,SS1G_02269,SS1G_06475,SS1G_07676,SS1G_07883,SS1G_09748,SS1G_11882,SS1G_12042,SS1G_12459,SS1G_12598,SS1G_13542,SS1G_13558	SS1G_00987,SS1G_01560,SS1G_02269,SS1G_06475,SS1G_07676,SS1G_07883,SS1G_09748,SS1G_11882,SS1G_12042,SS1G_12459,SS1G_12598,SS1G_13542,SS1G_13558
GO:0016896	exoribonuclease activity, producing 5'-phosphomonoesters	molecular_function	13/3129	14/4664	1.38410263434233	0.0292640850243511	0.689331780573604	13	SS1G_00987,SS1G_01560,SS1G_02269,SS1G_06475,SS1G_07676,SS1G_07883,SS1G_09748,SS1G_11882,SS1G_12042,SS1G_12459,SS1G_12598,SS1G_13542,SS1G_13558	SS1G_00987,SS1G_01560,SS1G_02269,SS1G_06475,SS1G_07676,SS1G_07883,SS1G_09748,SS1G_11882,SS1G_12042,SS1G_12459,SS1G_12598,SS1G_13542,SS1G_13558
GO:0009055	electron transfer activity	molecular_function	29/3129	35/4664	1.235045427567	0.030204211654742	0.696394762048987	29	SS1G_00138,SS1G_00902,SS1G_00989,SS1G_01144,SS1G_01396,SS1G_01767,SS1G_03202,SS1G_03767,SS1G_04217,SS1G_04384,SS1G_05927,SS1G_06893,SS1G_07604,SS1G_07640,SS1G_07796,SS1G_07864,SS1G_08428,SS1G_08646,SS1G_10520,SS1G_10545,SS1G_10724,SS1G_11008,SS1G_12792,SS1G_13545,SS1G_14350,SS1G_20024,SS1G_20027,SS1G_20033,SS1G_20045	SS1G_00138,SS1G_00902,SS1G_00989,SS1G_01144,SS1G_01396,SS1G_01767,SS1G_03202,SS1G_03767,SS1G_04217,SS1G_04384,SS1G_05927,SS1G_06893,SS1G_07604,SS1G_07640,SS1G_07796,SS1G_07864,SS1G_08428,SS1G_08646,SS1G_10520,SS1G_10545,SS1G_10724,SS1G_11008,SS1G_12792,SS1G_13545,SS1G_14350,SS1G_20024,SS1G_20027,SS1G_20033,SS1G_20045
GO:0005515	protein binding	molecular_function	344/3129	485/4664	1.05723049754047	0.0312903071952975	0.716218239760743	344	SS1G_00027,SS1G_00093,SS1G_00152,SS1G_00183,SS1G_00191,SS1G_00204,SS1G_00220,SS1G_00236,SS1G_00266,SS1G_00304,SS1G_00330,SS1G_00342,SS1G_00429,SS1G_00478,SS1G_00479,SS1G_00490,SS1G_00520,SS1G_00566,SS1G_00569,SS1G_00591,SS1G_00608,SS1G_00637,SS1G_00638,SS1G_00795,SS1G_00939,SS1G_00975,SS1G_01064,SS1G_01065,SS1G_01074,SS1G_01094,SS1G_01121,SS1G_01135,SS1G_01136,SS1G_01144,SS1G_01266,SS1G_01303,SS1…	SS1G_00027,SS1G_00093,SS1G_00152,SS1G_00183,SS1G_00191,SS1G_00204,SS1G_00220,SS1G_00236,SS1G_00266,SS1G_00304,SS1G_00330,SS1G_00342,SS1G_00429,SS1G_00478,SS1G_00479,SS1G_00490,SS1G_00520,SS1G_00566,SS1G_00569,SS1G_00591,SS1G_00608,SS1G_00637,SS1G_00638,SS1G_00795,SS1G_00939,SS1G_00975,SS1G_01064,SS1G_01065,SS1G_01074,SS1G_01094,SS1G_01121,SS1G_01135,SS1G_01136,SS1G_01144,SS1G_01266,SS1G_01303,SS1…
GO:0030246	carbohydrate binding	molecular_function	48/3129	61/4664	1.17290916806815	0.0323013216820473	0.735577923930816	48	SS1G_00746,SS1G_00891,SS1G_00892,SS1G_01005,SS1G_01083,SS1G_01273,SS1G_01334,SS1G_01678,SS1G_01828,SS1G_01847,SS1G_02022,SS1G_02334,SS1G_04148,SS1G_04180,SS1G_04662,SS1G_04685,SS1G_04945,SS1G_05118,SS1G_05192,SS1G_05407,SS1G_05641,SS1G_05915,SS1G_06266,SS1G_06548,SS1G_07554,SS1G_08104,SS1G_08118,SS1G_08135,SS1G_08326,SS1G_09020,SS1G_09229,SS1G_09367,SS1G_09392,SS1G_09821,SS1G_10617,SS1G_10683,SS1…	SS1G_00746,SS1G_00891,SS1G_00892,SS1G_01005,SS1G_01083,SS1G_01273,SS1G_01334,SS1G_01678,SS1G_01828,SS1G_01847,SS1G_02022,SS1G_02334,SS1G_04148,SS1G_04180,SS1G_04662,SS1G_04685,SS1G_04945,SS1G_05118,SS1G_05192,SS1G_05407,SS1G_05641,SS1G_05915,SS1G_06266,SS1G_06548,SS1G_07554,SS1G_08104,SS1G_08118,SS1G_08135,SS1G_08326,SS1G_09020,SS1G_09229,SS1G_09367,SS1G_09392,SS1G_09821,SS1G_10617,SS1G_10683,SS1…
GO:0060589	nucleoside-triphosphatase regulator activity	molecular_function	34/3129	42/4664	1.20665357865741	0.0353022251129774	0.778772274801676	34	SS1G_00568,SS1G_01094,SS1G_01323,SS1G_01719,SS1G_01932,SS1G_02440,SS1G_02593,SS1G_03522,SS1G_03990,SS1G_04989,SS1G_05218,SS1G_05358,SS1G_05415,SS1G_05701,SS1G_06014,SS1G_07164,SS1G_07736,SS1G_08512,SS1G_09016,SS1G_09482,SS1G_09770,SS1G_09971,SS1G_10712,SS1G_11299,SS1G_11444,SS1G_11648,SS1G_11718,SS1G_12053,SS1G_12350,SS1G_12702,SS1G_12742,SS1G_13564,SS1G_14225,SS1G_14476	SS1G_00568,SS1G_01094,SS1G_01323,SS1G_01719,SS1G_01932,SS1G_02440,SS1G_02593,SS1G_03522,SS1G_03990,SS1G_04989,SS1G_05218,SS1G_05358,SS1G_05415,SS1G_05701,SS1G_06014,SS1G_07164,SS1G_07736,SS1G_08512,SS1G_09016,SS1G_09482,SS1G_09770,SS1G_09971,SS1G_10712,SS1G_11299,SS1G_11444,SS1G_11648,SS1G_11718,SS1G_12053,SS1G_12350,SS1G_12702,SS1G_12742,SS1G_13564,SS1G_14225,SS1G_14476
GO:0015267	channel activity	molecular_function	19/3129	22/4664	1.28731224033237	0.0379319155334108	0.80907524198961	19	SS1G_00577,SS1G_00910,SS1G_01169,SS1G_01437,SS1G_01614,SS1G_01677,SS1G_02770,SS1G_03422,SS1G_05661,SS1G_08141,SS1G_08393,SS1G_08832,SS1G_09088,SS1G_10651,SS1G_12271,SS1G_12690,SS1G_12811,SS1G_13559,SS1G_14223	SS1G_00577,SS1G_00910,SS1G_01169,SS1G_01437,SS1G_01614,SS1G_01677,SS1G_02770,SS1G_03422,SS1G_05661,SS1G_08141,SS1G_08393,SS1G_08832,SS1G_09088,SS1G_10651,SS1G_12271,SS1G_12690,SS1G_12811,SS1G_13559,SS1G_14223
GO:0022803	passive transmembrane transporter activity	molecular_function	19/3129	22/4664	1.28731224033237	0.0379319155334108	0.80907524198961	19	SS1G_00577,SS1G_00910,SS1G_01169,SS1G_01437,SS1G_01614,SS1G_01677,SS1G_02770,SS1G_03422,SS1G_05661,SS1G_08141,SS1G_08393,SS1G_08832,SS1G_09088,SS1G_10651,SS1G_12271,SS1G_12690,SS1G_12811,SS1G_13559,SS1G_14223	SS1G_00577,SS1G_00910,SS1G_01169,SS1G_01437,SS1G_01614,SS1G_01677,SS1G_02770,SS1G_03422,SS1G_05661,SS1G_08141,SS1G_08393,SS1G_08832,SS1G_09088,SS1G_10651,SS1G_12271,SS1G_12690,SS1G_12811,SS1G_13559,SS1G_14223
GO:0022832	voltage-gated channel activity	molecular_function	8/3129	8/4664	1.49057206775328	0.0409162113922015	0.80907524198961	8	SS1G_00910,SS1G_01169,SS1G_05661,SS1G_08393,SS1G_08832,SS1G_10651,SS1G_12690,SS1G_13559	SS1G_00910,SS1G_01169,SS1G_05661,SS1G_08393,SS1G_08832,SS1G_10651,SS1G_12690,SS1G_13559
GO:0046961	proton-transporting ATPase activity, rotational mechanism	molecular_function	12/3129	13/4664	1.3759126779261	0.0409438531166515	0.80907524198961	12	SS1G_03179,SS1G_03787,SS1G_05589,SS1G_07793,SS1G_08505,SS1G_08580,SS1G_10016,SS1G_10240,SS1G_12196,SS1G_12213,SS1G_13993,SS1G_14389	SS1G_03179,SS1G_03787,SS1G_05589,SS1G_07793,SS1G_08505,SS1G_08580,SS1G_10016,SS1G_10240,SS1G_12196,SS1G_12213,SS1G_13993,SS1G_14389
GO:0016651	oxidoreductase activity, acting on NAD(P)H	molecular_function	44/3129	56/4664	1.17116376752043	0.0413442537180225	0.80907524198961	44	SS1G_00860,SS1G_01144,SS1G_01201,SS1G_01767,SS1G_02209,SS1G_02230,SS1G_02655,SS1G_02958,SS1G_03728,SS1G_03767,SS1G_03921,SS1G_04889,SS1G_05418,SS1G_05661,SS1G_05927,SS1G_05932,SS1G_07981,SS1G_08165,SS1G_08327,SS1G_08388,SS1G_08602,SS1G_09058,SS1G_09491,SS1G_09615,SS1G_09695,SS1G_10326,SS1G_10724,SS1G_11008,SS1G_11018,SS1G_11051,SS1G_11172,SS1G_11454,SS1G_11645,SS1G_11651,SS1G_12852,SS1G_13352,SS1…	SS1G_00860,SS1G_01144,SS1G_01201,SS1G_01767,SS1G_02209,SS1G_02230,SS1G_02655,SS1G_02958,SS1G_03728,SS1G_03767,SS1G_03921,SS1G_04889,SS1G_05418,SS1G_05661,SS1G_05927,SS1G_05932,SS1G_07981,SS1G_08165,SS1G_08327,SS1G_08388,SS1G_08602,SS1G_09058,SS1G_09491,SS1G_09615,SS1G_09695,SS1G_10326,SS1G_10724,SS1G_11008,SS1G_11018,SS1G_11051,SS1G_11172,SS1G_11454,SS1G_11645,SS1G_11651,SS1G_12852,SS1G_13352,SS1…
GO:0044877	protein-containing complex binding	molecular_function	59/3129	77/4664	1.14212664931745	0.0442668254474064	0.860593479877089	59	SS1G_00026,SS1G_00027,SS1G_00204,SS1G_00266,SS1G_00304,SS1G_00342,SS1G_01769,SS1G_01874,SS1G_03015,SS1G_03094,SS1G_03124,SS1G_03527,SS1G_03731,SS1G_03732,SS1G_03871,SS1G_04061,SS1G_04497,SS1G_04510,SS1G_04651,SS1G_04697,SS1G_04853,SS1G_04855,SS1G_04988,SS1G_05178,SS1G_05236,SS1G_05643,SS1G_05647,SS1G_05727,SS1G_05875,SS1G_06029,SS1G_06140,SS1G_06656,SS1G_06782,SS1G_07066,SS1G_07216,SS1G_07219,SS1…	SS1G_00026,SS1G_00027,SS1G_00204,SS1G_00266,SS1G_00304,SS1G_00342,SS1G_01769,SS1G_01874,SS1G_03015,SS1G_03094,SS1G_03124,SS1G_03527,SS1G_03731,SS1G_03732,SS1G_03871,SS1G_04061,SS1G_04497,SS1G_04510,SS1G_04651,SS1G_04697,SS1G_04853,SS1G_04855,SS1G_04988,SS1G_05178,SS1G_05236,SS1G_05643,SS1G_05647,SS1G_05727,SS1G_05875,SS1G_06029,SS1G_06140,SS1G_06656,SS1G_06782,SS1G_07066,SS1G_07216,SS1G_07219,SS1…
GO:0008236	serine-type peptidase activity	molecular_function	30/3129	37/4664	1.20857194682698	0.0456627722852046	0.881955150601869	30	SS1G_01092,SS1G_01944,SS1G_02857,SS1G_03518,SS1G_04140,SS1G_04819,SS1G_04958,SS1G_05449,SS1G_06027,SS1G_07268,SS1G_07655,SS1G_07744,SS1G_08855,SS1G_09225,SS1G_09268,SS1G_09475,SS1G_09909,SS1G_09978,SS1G_10553,SS1G_11048,SS1G_11382,SS1G_11502,SS1G_12210,SS1G_12413,SS1G_12432,SS1G_12499,SS1G_12605,SS1G_13041,SS1G_13247,SS1G_13922	SS1G_01092,SS1G_01944,SS1G_02857,SS1G_03518,SS1G_04140,SS1G_04819,SS1G_04958,SS1G_05449,SS1G_06027,SS1G_07268,SS1G_07655,SS1G_07744,SS1G_08855,SS1G_09225,SS1G_09268,SS1G_09475,SS1G_09909,SS1G_09978,SS1G_10553,SS1G_11048,SS1G_11382,SS1G_11502,SS1G_12210,SS1G_12413,SS1G_12432,SS1G_12499,SS1G_12605,SS1G_13041,SS1G_13247,SS1G_13922
GO:0019205	nucleobase-containing compound kinase activity	molecular_function	15/3129	17/4664	1.3152106480176	0.0472405554358498	0.891165054238997	15	SS1G_00190,SS1G_00209,SS1G_00597,SS1G_01606,SS1G_01679,SS1G_03716,SS1G_04219,SS1G_05759,SS1G_06024,SS1G_08380,SS1G_09611,SS1G_09946,SS1G_10831,SS1G_11814,SS1G_12890	SS1G_00190,SS1G_00209,SS1G_00597,SS1G_01606,SS1G_01679,SS1G_03716,SS1G_04219,SS1G_05759,SS1G_06024,SS1G_08380,SS1G_09611,SS1G_09946,SS1G_10831,SS1G_11814,SS1G_12890
GO:0000030	mannosyltransferase activity	molecular_function	18/3129	21/4664	1.27763320093138	0.0497206161498633	0.919334221131532	18	SS1G_00432,SS1G_01372,SS1G_01429,SS1G_01741,SS1G_01831,SS1G_02473,SS1G_02996,SS1G_03158,SS1G_03650,SS1G_04027,SS1G_06807,SS1G_07090,SS1G_07619,SS1G_08480,SS1G_10012,SS1G_10939,SS1G_11227,SS1G_11441	SS1G_00432,SS1G_01372,SS1G_01429,SS1G_01741,SS1G_01831,SS1G_02473,SS1G_02996,SS1G_03158,SS1G_03650,SS1G_04027,SS1G_06807,SS1G_07090,SS1G_07619,SS1G_08480,SS1G_10012,SS1G_10939,SS1G_11227,SS1G_11441
GO:0008137	NADH dehydrogenase (ubiquinone) activity	molecular_function	18/3129	21/4664	1.27763320093138	0.0497206161498633	0.919334221131532	18	SS1G_01767,SS1G_02230,SS1G_02958,SS1G_03728,SS1G_04889,SS1G_05418,SS1G_07981,SS1G_08165,SS1G_11018,SS1G_11454,SS1G_11645,SS1G_11651,SS1G_13545,SS1G_20005,SS1G_20006,SS1G_20032,SS1G_20043,SS1G_20044	SS1G_01767,SS1G_02230,SS1G_02958,SS1G_03728,SS1G_04889,SS1G_05418,SS1G_07981,SS1G_08165,SS1G_11018,SS1G_11454,SS1G_11645,SS1G_11651,SS1G_13545,SS1G_20005,SS1G_20006,SS1G_20032,SS1G_20043,SS1G_20044
GO:0050136	NADH dehydrogenase (quinone) activity	molecular_function	18/3129	21/4664	1.27763320093138	0.0497206161498633	0.919334221131532	18	SS1G_01767,SS1G_02230,SS1G_02958,SS1G_03728,SS1G_04889,SS1G_05418,SS1G_07981,SS1G_08165,SS1G_11018,SS1G_11454,SS1G_11645,SS1G_11651,SS1G_13545,SS1G_20005,SS1G_20006,SS1G_20032,SS1G_20043,SS1G_20044	SS1G_01767,SS1G_02230,SS1G_02958,SS1G_03728,SS1G_04889,SS1G_05418,SS1G_07981,SS1G_08165,SS1G_11018,SS1G_11454,SS1G_11645,SS1G_11651,SS1G_13545,SS1G_20005,SS1G_20006,SS1G_20032,SS1G_20043,SS1G_20044
GO:0003954	NADH dehydrogenase activity	molecular_function	21/3129	25/4664	1.25208053691275	0.050076044165408	0.919334221131532	21	SS1G_01201,SS1G_01767,SS1G_02230,SS1G_02958,SS1G_03728,SS1G_04889,SS1G_05418,SS1G_07981,SS1G_08165,SS1G_10326,SS1G_11018,SS1G_11051,SS1G_11454,SS1G_11645,SS1G_11651,SS1G_13545,SS1G_20005,SS1G_20006,SS1G_20032,SS1G_20043,SS1G_20044	SS1G_01201,SS1G_01767,SS1G_02230,SS1G_02958,SS1G_03728,SS1G_04889,SS1G_05418,SS1G_07981,SS1G_08165,SS1G_10326,SS1G_11018,SS1G_11051,SS1G_11454,SS1G_11645,SS1G_11651,SS1G_13545,SS1G_20005,SS1G_20006,SS1G_20032,SS1G_20043,SS1G_20044
GO:0000175	3'-5'-exoribonuclease activity	molecular_function	11/3129	12/4664	1.36635772877384	0.0570259377065626	0.950270602005858	11	SS1G_00987,SS1G_01560,SS1G_02269,SS1G_06475,SS1G_07883,SS1G_09748,SS1G_11882,SS1G_12042,SS1G_12459,SS1G_12598,SS1G_13558	SS1G_00987,SS1G_01560,SS1G_02269,SS1G_06475,SS1G_07883,SS1G_09748,SS1G_11882,SS1G_12042,SS1G_12459,SS1G_12598,SS1G_13558
GO:0004713	protein tyrosine kinase activity	molecular_function	7/3129	7/4664	1.49057206775328	0.0610335670895205	0.950270602005858	7	SS1G_00098,SS1G_03818,SS1G_04996,SS1G_09079,SS1G_09429,SS1G_10792,SS1G_12527	SS1G_00098,SS1G_03818,SS1G_04996,SS1G_09079,SS1G_09429,SS1G_10792,SS1G_12527
GO:0005200	structural constituent of cytoskeleton	molecular_function	7/3129	7/4664	1.49057206775328	0.0610335670895205	0.950270602005858	7	SS1G_01548,SS1G_01818,SS1G_03094,SS1G_04652,SS1G_05178,SS1G_05238,SS1G_09763	SS1G_01548,SS1G_01818,SS1G_03094,SS1G_04652,SS1G_05178,SS1G_05238,SS1G_09763
GO:0005244	voltage-gated ion channel activity	molecular_function	7/3129	7/4664	1.49057206775328	0.0610335670895205	0.950270602005858	7	SS1G_00910,SS1G_01169,SS1G_05661,SS1G_08393,SS1G_08832,SS1G_10651,SS1G_13559	SS1G_00910,SS1G_01169,SS1G_05661,SS1G_08393,SS1G_08832,SS1G_10651,SS1G_13559
GO:0005261	cation channel activity	molecular_function	7/3129	7/4664	1.49057206775328	0.0610335670895205	0.950270602005858	7	SS1G_00577,SS1G_01169,SS1G_01437,SS1G_05661,SS1G_08141,SS1G_12271,SS1G_12811	SS1G_00577,SS1G_01169,SS1G_01437,SS1G_05661,SS1G_08141,SS1G_12271,SS1G_12811
GO:0048029	monosaccharide binding	molecular_function	7/3129	7/4664	1.49057206775328	0.0610335670895205	0.950270602005858	7	SS1G_01273,SS1G_01847,SS1G_05407,SS1G_06266,SS1G_06548,SS1G_11129,SS1G_12834	SS1G_01273,SS1G_01847,SS1G_05407,SS1G_06266,SS1G_06548,SS1G_11129,SS1G_12834
GO:0060090	molecular adaptor activity	molecular_function	23/3129	28/4664	1.22439848422591	0.062030170610617	0.950270602005858	23	SS1G_00266,SS1G_00608,SS1G_01315,SS1G_01544,SS1G_02471,SS1G_02888,SS1G_03195,SS1G_03236,SS1G_05178,SS1G_05720,SS1G_06014,SS1G_06016,SS1G_06050,SS1G_07164,SS1G_08607,SS1G_09569,SS1G_10594,SS1G_10637,SS1G_11246,SS1G_11264,SS1G_11392,SS1G_13462,SS1G_14011	SS1G_00266,SS1G_00608,SS1G_01315,SS1G_01544,SS1G_02471,SS1G_02888,SS1G_03195,SS1G_03236,SS1G_05178,SS1G_05720,SS1G_06014,SS1G_06016,SS1G_06050,SS1G_07164,SS1G_08607,SS1G_09569,SS1G_10594,SS1G_10637,SS1G_11246,SS1G_11264,SS1G_11392,SS1G_13462,SS1G_14011
GO:0005216	ion channel activity	molecular_function	14/3129	16/4664	1.30425055928412	0.0632166234637964	0.950270602005858	14	SS1G_00577,SS1G_01169,SS1G_01437,SS1G_01614,SS1G_01677,SS1G_05661,SS1G_08141,SS1G_08393,SS1G_08832,SS1G_10651,SS1G_12271,SS1G_12811,SS1G_13559,SS1G_14223	SS1G_00577,SS1G_01169,SS1G_01437,SS1G_01614,SS1G_01677,SS1G_05661,SS1G_08141,SS1G_08393,SS1G_08832,SS1G_10651,SS1G_12271,SS1G_12811,SS1G_13559,SS1G_14223
GO:0005509	calcium ion binding	molecular_function	31/3129	39/4664	1.18481369488081	0.0650207009593461	0.950270602005858	31	SS1G_00214,SS1G_00220,SS1G_00249,SS1G_00342,SS1G_01240,SS1G_01315,SS1G_01437,SS1G_01549,SS1G_01776,SS1G_02199,SS1G_02486,SS1G_02888,SS1G_03385,SS1G_04468,SS1G_04487,SS1G_04513,SS1G_04685,SS1G_04974,SS1G_05641,SS1G_05987,SS1G_06668,SS1G_07919,SS1G_09338,SS1G_09670,SS1G_09885,SS1G_10101,SS1G_10895,SS1G_11129,SS1G_11574,SS1G_12522,SS1G_13472	SS1G_00214,SS1G_00220,SS1G_00249,SS1G_00342,SS1G_01240,SS1G_01315,SS1G_01437,SS1G_01549,SS1G_01776,SS1G_02199,SS1G_02486,SS1G_02888,SS1G_03385,SS1G_04468,SS1G_04487,SS1G_04513,SS1G_04685,SS1G_04974,SS1G_05641,SS1G_05987,SS1G_06668,SS1G_07919,SS1G_09338,SS1G_09670,SS1G_09885,SS1G_10101,SS1G_10895,SS1G_11129,SS1G_11574,SS1G_12522,SS1G_13472
GO:0016825	hydrolase activity, acting on acid phosphorus-nitrogen bonds	molecular_function	31/3129	39/4664	1.18481369488081	0.0650207009593461	0.950270602005858	31	SS1G_01092,SS1G_01944,SS1G_02857,SS1G_03518,SS1G_04140,SS1G_04819,SS1G_04958,SS1G_05449,SS1G_05990,SS1G_06027,SS1G_07268,SS1G_07655,SS1G_07744,SS1G_08855,SS1G_09225,SS1G_09268,SS1G_09475,SS1G_09909,SS1G_09978,SS1G_10553,SS1G_11048,SS1G_11382,SS1G_11502,SS1G_12210,SS1G_12413,SS1G_12432,SS1G_12499,SS1G_12605,SS1G_13041,SS1G_13247,SS1G_13922	SS1G_01092,SS1G_01944,SS1G_02857,SS1G_03518,SS1G_04140,SS1G_04819,SS1G_04958,SS1G_05449,SS1G_05990,SS1G_06027,SS1G_07268,SS1G_07655,SS1G_07744,SS1G_08855,SS1G_09225,SS1G_09268,SS1G_09475,SS1G_09909,SS1G_09978,SS1G_10553,SS1G_11048,SS1G_11382,SS1G_11502,SS1G_12210,SS1G_12413,SS1G_12432,SS1G_12499,SS1G_12605,SS1G_13041,SS1G_13247,SS1G_13922
GO:0017171	serine hydrolase activity	molecular_function	31/3129	39/4664	1.18481369488081	0.0650207009593461	0.950270602005858	31	SS1G_01092,SS1G_01944,SS1G_02857,SS1G_03518,SS1G_04140,SS1G_04819,SS1G_04958,SS1G_05449,SS1G_05990,SS1G_06027,SS1G_07268,SS1G_07655,SS1G_07744,SS1G_08855,SS1G_09225,SS1G_09268,SS1G_09475,SS1G_09909,SS1G_09978,SS1G_10553,SS1G_11048,SS1G_11382,SS1G_11502,SS1G_12210,SS1G_12413,SS1G_12432,SS1G_12499,SS1G_12605,SS1G_13041,SS1G_13247,SS1G_13922	SS1G_01092,SS1G_01944,SS1G_02857,SS1G_03518,SS1G_04140,SS1G_04819,SS1G_04958,SS1G_05449,SS1G_05990,SS1G_06027,SS1G_07268,SS1G_07655,SS1G_07744,SS1G_08855,SS1G_09225,SS1G_09268,SS1G_09475,SS1G_09909,SS1G_09978,SS1G_10553,SS1G_11048,SS1G_11382,SS1G_11502,SS1G_12210,SS1G_12413,SS1G_12432,SS1G_12499,SS1G_12605,SS1G_13041,SS1G_13247,SS1G_13922
GO:0030234	enzyme regulator activity	molecular_function	80/3129	108/4664	1.10412745759502	0.0701689000613562	0.950270602005858	80	SS1G_00101,SS1G_00107,SS1G_00210,SS1G_00568,SS1G_01094,SS1G_01121,SS1G_01186,SS1G_01323,SS1G_01593,SS1G_01711,SS1G_01719,SS1G_01932,SS1G_02200,SS1G_02328,SS1G_02440,SS1G_02593,SS1G_02841,SS1G_03157,SS1G_03194,SS1G_03340,SS1G_03522,SS1G_03731,SS1G_03926,SS1G_03990,SS1G_04261,SS1G_04347,SS1G_04436,SS1G_04536,SS1G_04989,SS1G_05218,SS1G_05358,SS1G_05415,SS1G_05643,SS1G_05701,SS1G_05727,SS1G_05838,SS1…	SS1G_00101,SS1G_00107,SS1G_00210,SS1G_00568,SS1G_01094,SS1G_01121,SS1G_01186,SS1G_01323,SS1G_01593,SS1G_01711,SS1G_01719,SS1G_01932,SS1G_02200,SS1G_02328,SS1G_02440,SS1G_02593,SS1G_02841,SS1G_03157,SS1G_03194,SS1G_03340,SS1G_03522,SS1G_03731,SS1G_03926,SS1G_03990,SS1G_04261,SS1G_04347,SS1G_04436,SS1G_04536,SS1G_04989,SS1G_05218,SS1G_05358,SS1G_05415,SS1G_05643,SS1G_05701,SS1G_05727,SS1G_05838,SS1…
GO:0008536	Ran GTPase binding	molecular_function	10/3129	11/4664	1.35506551613934	0.0790135521298519	0.950270602005858	10	SS1G_00569,SS1G_01560,SS1G_02351,SS1G_07334,SS1G_08533,SS1G_09963,SS1G_10171,SS1G_11425,SS1G_11444,SS1G_14204	SS1G_00569,SS1G_01560,SS1G_02351,SS1G_07334,SS1G_08533,SS1G_09963,SS1G_10171,SS1G_11425,SS1G_11444,SS1G_14204
GO:0016854	racemase and epimerase activity	molecular_function	10/3129	11/4664	1.35506551613934	0.0790135521298519	0.950270602005858	10	SS1G_01844,SS1G_02529,SS1G_03793,SS1G_03854,SS1G_04180,SS1G_04477,SS1G_05281,SS1G_07477,SS1G_08326,SS1G_10683	SS1G_01844,SS1G_02529,SS1G_03793,SS1G_03854,SS1G_04180,SS1G_04477,SS1G_05281,SS1G_07477,SS1G_08326,SS1G_10683
GO:0046912	transferase activity, transferring acyl groups, acyl groups converted into alkyl on transfer	molecular_function	10/3129	11/4664	1.35506551613934	0.0790135521298519	0.950270602005858	10	SS1G_01625,SS1G_02378,SS1G_02379,SS1G_04899,SS1G_05583,SS1G_10644,SS1G_12862,SS1G_14205,SS1G_14306,SS1G_14433	SS1G_01625,SS1G_02378,SS1G_02379,SS1G_04899,SS1G_05583,SS1G_10644,SS1G_12862,SS1G_14205,SS1G_14306,SS1G_14433
GO:0008408	3'-5' exonuclease activity	molecular_function	19/3129	23/4664	1.23134214292662	0.08138528948813	0.950270602005858	19	SS1G_00987,SS1G_01560,SS1G_02269,SS1G_05802,SS1G_06475,SS1G_07883,SS1G_08778,SS1G_09567,SS1G_09748,SS1G_10946,SS1G_11504,SS1G_11593,SS1G_11882,SS1G_11933,SS1G_12042,SS1G_12459,SS1G_12598,SS1G_13282,SS1G_13558	SS1G_00987,SS1G_01560,SS1G_02269,SS1G_05802,SS1G_06475,SS1G_07883,SS1G_08778,SS1G_09567,SS1G_09748,SS1G_10946,SS1G_11504,SS1G_11593,SS1G_11882,SS1G_11933,SS1G_12042,SS1G_12459,SS1G_12598,SS1G_13282,SS1G_13558
GO:0030674	protein binding, bridging	molecular_function	19/3129	23/4664	1.23134214292662	0.08138528948813	0.950270602005858	19	SS1G_00266,SS1G_00608,SS1G_01315,SS1G_01544,SS1G_02888,SS1G_03195,SS1G_03236,SS1G_05178,SS1G_05720,SS1G_06014,SS1G_06016,SS1G_06050,SS1G_07164,SS1G_08607,SS1G_10594,SS1G_10637,SS1G_11246,SS1G_13462,SS1G_14011	SS1G_00266,SS1G_00608,SS1G_01315,SS1G_01544,SS1G_02888,SS1G_03195,SS1G_03236,SS1G_05178,SS1G_05720,SS1G_06014,SS1G_06016,SS1G_06050,SS1G_07164,SS1G_08607,SS1G_10594,SS1G_10637,SS1G_11246,SS1G_13462,SS1G_14011
GO:0008047	enzyme activator activity	molecular_function	45/3129	59/4664	1.13687700082877	0.0825577529097851	0.950270602005858	45	SS1G_00101,SS1G_00107,SS1G_00568,SS1G_01094,SS1G_01186,SS1G_01323,SS1G_01719,SS1G_01932,SS1G_02440,SS1G_02593,SS1G_02841,SS1G_03522,SS1G_03990,SS1G_04261,SS1G_04436,SS1G_04989,SS1G_05218,SS1G_05415,SS1G_05643,SS1G_05701,SS1G_05910,SS1G_06014,SS1G_06149,SS1G_07164,SS1G_07736,SS1G_08631,SS1G_09016,SS1G_09482,SS1G_09770,SS1G_09971,SS1G_10502,SS1G_10712,SS1G_11299,SS1G_11444,SS1G_11648,SS1G_11718,SS1…	SS1G_00101,SS1G_00107,SS1G_00568,SS1G_01094,SS1G_01186,SS1G_01323,SS1G_01719,SS1G_01932,SS1G_02440,SS1G_02593,SS1G_02841,SS1G_03522,SS1G_03990,SS1G_04261,SS1G_04436,SS1G_04989,SS1G_05218,SS1G_05415,SS1G_05643,SS1G_05701,SS1G_05910,SS1G_06014,SS1G_06149,SS1G_07164,SS1G_07736,SS1G_08631,SS1G_09016,SS1G_09482,SS1G_09770,SS1G_09971,SS1G_10502,SS1G_10712,SS1G_11299,SS1G_11444,SS1G_11648,SS1G_11718,SS1…
GO:0016773	phosphotransferase activity, alcohol group as acceptor	molecular_function	111/3129	153/4664	1.08139542170336	0.0832447375109952	0.950270602005858	111	SS1G_00059,SS1G_00098,SS1G_00199,SS1G_00305,SS1G_00451,SS1G_00560,SS1G_00583,SS1G_00591,SS1G_00597,SS1G_00606,SS1G_00637,SS1G_00874,SS1G_01124,SS1G_01266,SS1G_01273,SS1G_01338,SS1G_01433,SS1G_01552,SS1G_01640,SS1G_02271,SS1G_02296,SS1G_02450,SS1G_02532,SS1G_02630,SS1G_02837,SS1G_02943,SS1G_02954,SS1G_03171,SS1G_03224,SS1G_03255,SS1G_03277,SS1G_03455,SS1G_03575,SS1G_03713,SS1G_03789,SS1G_03818,SS1…	SS1G_00059,SS1G_00098,SS1G_00199,SS1G_00305,SS1G_00451,SS1G_00560,SS1G_00583,SS1G_00591,SS1G_00597,SS1G_00606,SS1G_00637,SS1G_00874,SS1G_01124,SS1G_01266,SS1G_01273,SS1G_01338,SS1G_01433,SS1G_01552,SS1G_01640,SS1G_02271,SS1G_02296,SS1G_02450,SS1G_02532,SS1G_02630,SS1G_02837,SS1G_02943,SS1G_02954,SS1G_03171,SS1G_03224,SS1G_03255,SS1G_03277,SS1G_03455,SS1G_03575,SS1G_03713,SS1G_03789,SS1G_03818,SS1…
GO:0003756	protein disulfide isomerase activity	molecular_function	6/3129	6/4664	1.49057206775328	0.0910324545318557	0.950270602005858	6	SS1G_02967,SS1G_03104,SS1G_03362,SS1G_05644,SS1G_12043,SS1G_13300	SS1G_02967,SS1G_03104,SS1G_03362,SS1G_05644,SS1G_12043,SS1G_13300
GO:0005388	calcium transmembrane transporter activity, phosphorylative mechanism	molecular_function	6/3129	6/4664	1.49057206775328	0.0910324545318557	0.950270602005858	6	SS1G_00201,SS1G_06668,SS1G_08145,SS1G_09885,SS1G_10477,SS1G_12923	SS1G_00201,SS1G_06668,SS1G_08145,SS1G_09885,SS1G_10477,SS1G_12923
GO:0008139	nuclear localization sequence binding	molecular_function	6/3129	6/4664	1.49057206775328	0.0910324545318557	0.950270602005858	6	SS1G_02351,SS1G_07008,SS1G_09963,SS1G_11951,SS1G_13924,SS1G_14204	SS1G_02351,SS1G_07008,SS1G_09963,SS1G_11951,SS1G_13924,SS1G_14204
GO:0016774	phosphotransferase activity, carboxyl group as acceptor	molecular_function	6/3129	6/4664	1.49057206775328	0.0910324545318557	0.950270602005858	6	SS1G_00574,SS1G_01105,SS1G_06789,SS1G_08651,SS1G_10628,SS1G_14424	SS1G_00574,SS1G_01105,SS1G_06789,SS1G_08651,SS1G_10628,SS1G_14424
GO:0016857	racemase and epimerase activity, acting on carbohydrates and derivatives	molecular_function	6/3129	6/4664	1.49057206775328	0.0910324545318557	0.950270602005858	6	SS1G_01844,SS1G_02529,SS1G_04180,SS1G_04477,SS1G_08326,SS1G_10683	SS1G_01844,SS1G_02529,SS1G_04180,SS1G_04477,SS1G_08326,SS1G_10683
GO:0016864	intramolecular oxidoreductase activity, transposing S-S bonds	molecular_function	6/3129	6/4664	1.49057206775328	0.0910324545318557	0.950270602005858	6	SS1G_02967,SS1G_03104,SS1G_03362,SS1G_05644,SS1G_12043,SS1G_13300	SS1G_02967,SS1G_03104,SS1G_03362,SS1G_05644,SS1G_12043,SS1G_13300
GO:0046933	proton-transporting ATP synthase activity, rotational mechanism	molecular_function	6/3129	6/4664	1.49057206775328	0.0910324545318557	0.950270602005858	6	SS1G_05365,SS1G_07055,SS1G_07793,SS1G_07886,SS1G_07887,SS1G_10016	SS1G_05365,SS1G_07055,SS1G_07793,SS1G_07886,SS1G_07887,SS1G_10016
GO:0070006	metalloaminopeptidase activity	molecular_function	6/3129	6/4664	1.49057206775328	0.0910324545318557	0.950270602005858	6	SS1G_00310,SS1G_01464,SS1G_01978,SS1G_04388,SS1G_05513,SS1G_13121	SS1G_00310,SS1G_01464,SS1G_01978,SS1G_04388,SS1G_05513,SS1G_13121
GO:0070569	uridylyltransferase activity	molecular_function	6/3129	6/4664	1.49057206775328	0.0910324545318557	0.950270602005858	6	SS1G_03277,SS1G_04209,SS1G_04242,SS1G_05671,SS1G_13978,SS1G_14008	SS1G_03277,SS1G_04209,SS1G_04242,SS1G_05671,SS1G_13978,SS1G_14008
GO:0140142	nucleocytoplasmic carrier activity	molecular_function	6/3129	6/4664	1.49057206775328	0.0910324545318557	0.950270602005858	6	SS1G_00569,SS1G_02351,SS1G_07008,SS1G_10171,SS1G_11951,SS1G_14204	SS1G_00569,SS1G_02351,SS1G_07008,SS1G_10171,SS1G_11951,SS1G_14204
GO:0016791	phosphatase activity	molecular_function	58/3129	78/4664	1.10837410166269	0.102782323232995	0.950270602005858	58	SS1G_00016,SS1G_00272,SS1G_00528,SS1G_01621,SS1G_01788,SS1G_01911,SS1G_02181,SS1G_02192,SS1G_02547,SS1G_03210,SS1G_03645,SS1G_03937,SS1G_03964,SS1G_04321,SS1G_04487,SS1G_05718,SS1G_05734,SS1G_06015,SS1G_06950,SS1G_06967,SS1G_06968,SS1G_07189,SS1G_07639,SS1G_07868,SS1G_07980,SS1G_08167,SS1G_08299,SS1G_08420,SS1G_08489,SS1G_08612,SS1G_09189,SS1G_09372,SS1G_09389,SS1G_09506,SS1G_09897,SS1G_10178,SS1…	SS1G_00016,SS1G_00272,SS1G_00528,SS1G_01621,SS1G_01788,SS1G_01911,SS1G_02181,SS1G_02192,SS1G_02547,SS1G_03210,SS1G_03645,SS1G_03937,SS1G_03964,SS1G_04321,SS1G_04487,SS1G_05718,SS1G_05734,SS1G_06015,SS1G_06950,SS1G_06967,SS1G_06968,SS1G_07189,SS1G_07639,SS1G_07868,SS1G_07980,SS1G_08167,SS1G_08299,SS1G_08420,SS1G_08489,SS1G_08612,SS1G_09189,SS1G_09372,SS1G_09389,SS1G_09506,SS1G_09897,SS1G_10178,SS1…
GO:0015085	calcium ion transmembrane transporter activity	molecular_function	15/3129	18/4664	1.2421433897944	0.107925777616458	0.950270602005858	15	SS1G_00201,SS1G_00577,SS1G_01169,SS1G_01437,SS1G_01642,SS1G_06668,SS1G_08141,SS1G_08145,SS1G_09377,SS1G_09885,SS1G_10477,SS1G_12271,SS1G_12923,SS1G_13039,SS1G_14108	SS1G_00201,SS1G_00577,SS1G_01169,SS1G_01437,SS1G_01642,SS1G_06668,SS1G_08141,SS1G_08145,SS1G_09377,SS1G_09885,SS1G_10477,SS1G_12271,SS1G_12923,SS1G_13039,SS1G_14108
GO:0043022	ribosome binding	molecular_function	15/3129	18/4664	1.2421433897944	0.107925777616458	0.950270602005858	15	SS1G_00026,SS1G_01874,SS1G_03015,SS1G_03527,SS1G_03731,SS1G_04651,SS1G_04988,SS1G_06029,SS1G_07066,SS1G_08808,SS1G_09602,SS1G_10997,SS1G_11918,SS1G_13048,SS1G_13519	SS1G_00026,SS1G_01874,SS1G_03015,SS1G_03527,SS1G_03731,SS1G_04651,SS1G_04988,SS1G_06029,SS1G_07066,SS1G_08808,SS1G_09602,SS1G_10997,SS1G_11918,SS1G_13048,SS1G_13519
GO:0008320	protein transmembrane transporter activity	molecular_function	9/3129	10/4664	1.34151486097795	0.108823683222968	0.950270602005858	9	SS1G_00627,SS1G_05440,SS1G_07866,SS1G_08487,SS1G_09088,SS1G_09686,SS1G_10049,SS1G_13172,SS1G_13702	SS1G_00627,SS1G_05440,SS1G_07866,SS1G_08487,SS1G_09088,SS1G_09686,SS1G_10049,SS1G_13172,SS1G_13702
GO:0016408	C-acyltransferase activity	molecular_function	9/3129	10/4664	1.34151486097795	0.108823683222968	0.950270602005858	9	SS1G_00464,SS1G_02923,SS1G_04381,SS1G_10890,SS1G_11388,SS1G_12022,SS1G_12152,SS1G_13073,SS1G_13074	SS1G_00464,SS1G_02923,SS1G_04381,SS1G_10890,SS1G_11388,SS1G_12022,SS1G_12152,SS1G_13073,SS1G_13074
GO:0022884	macromolecule transmembrane transporter activity	molecular_function	9/3129	10/4664	1.34151486097795	0.108823683222968	0.950270602005858	9	SS1G_00627,SS1G_05440,SS1G_07866,SS1G_08487,SS1G_09088,SS1G_09686,SS1G_10049,SS1G_13172,SS1G_13702	SS1G_00627,SS1G_05440,SS1G_07866,SS1G_08487,SS1G_09088,SS1G_09686,SS1G_10049,SS1G_13172,SS1G_13702
GO:0042162	telomeric DNA binding	molecular_function	9/3129	10/4664	1.34151486097795	0.108823683222968	0.950270602005858	9	SS1G_00972,SS1G_02594,SS1G_02717,SS1G_07128,SS1G_08173,SS1G_10343,SS1G_13174,SS1G_13379,SS1G_13924	SS1G_00972,SS1G_02594,SS1G_02717,SS1G_07128,SS1G_08173,SS1G_10343,SS1G_13174,SS1G_13379,SS1G_13924
GO:0140318	protein transporter activity	molecular_function	9/3129	10/4664	1.34151486097795	0.108823683222968	0.950270602005858	9	SS1G_00627,SS1G_05440,SS1G_07866,SS1G_08487,SS1G_09088,SS1G_09686,SS1G_10049,SS1G_13172,SS1G_13702	SS1G_00627,SS1G_05440,SS1G_07866,SS1G_08487,SS1G_09088,SS1G_09686,SS1G_10049,SS1G_13172,SS1G_13702
GO:0016866	intramolecular transferase activity	molecular_function	12/3129	14/4664	1.27763320093138	0.111022461670451	0.950270602005858	12	SS1G_00063,SS1G_01528,SS1G_01582,SS1G_04518,SS1G_06474,SS1G_07889,SS1G_08569,SS1G_08825,SS1G_08914,SS1G_11015,SS1G_11533,SS1G_12226	SS1G_00063,SS1G_01528,SS1G_01582,SS1G_04518,SS1G_06474,SS1G_07889,SS1G_08569,SS1G_08825,SS1G_08914,SS1G_11015,SS1G_11533,SS1G_12226
GO:0004674	protein serine/threonine kinase activity	molecular_function	64/3129	87/4664	1.09651278547367	0.117373598793247	0.950270602005858	64	SS1G_00059,SS1G_00098,SS1G_00199,SS1G_00560,SS1G_00583,SS1G_00591,SS1G_00606,SS1G_00637,SS1G_00874,SS1G_01124,SS1G_01266,SS1G_01433,SS1G_02271,SS1G_02296,SS1G_02450,SS1G_02943,SS1G_02954,SS1G_03171,SS1G_03224,SS1G_03277,SS1G_03455,SS1G_03713,SS1G_03818,SS1G_04069,SS1G_04516,SS1G_04687,SS1G_04823,SS1G_04996,SS1G_05114,SS1G_05159,SS1G_05445,SS1G_06051,SS1G_06421,SS1G_06542,SS1G_06598,SS1G_07203,SS1…	SS1G_00059,SS1G_00098,SS1G_00199,SS1G_00560,SS1G_00583,SS1G_00591,SS1G_00606,SS1G_00637,SS1G_00874,SS1G_01124,SS1G_01266,SS1G_01433,SS1G_02271,SS1G_02296,SS1G_02450,SS1G_02943,SS1G_02954,SS1G_03171,SS1G_03224,SS1G_03277,SS1G_03455,SS1G_03713,SS1G_03818,SS1G_04069,SS1G_04516,SS1G_04687,SS1G_04823,SS1G_04996,SS1G_05114,SS1G_05159,SS1G_05445,SS1G_06051,SS1G_06421,SS1G_06542,SS1G_06598,SS1G_07203,SS1…
GO:0003743	translation initiation factor activity	molecular_function	30/3129	39/4664	1.14659389827175	0.125296027672548	0.950270602005858	30	SS1G_00093,SS1G_00108,SS1G_00570,SS1G_01190,SS1G_01878,SS1G_03124,SS1G_03588,SS1G_03894,SS1G_04459,SS1G_04707,SS1G_04820,SS1G_05601,SS1G_05629,SS1G_06617,SS1G_07066,SS1G_07827,SS1G_08344,SS1G_09745,SS1G_10541,SS1G_10816,SS1G_10997,SS1G_11734,SS1G_11856,SS1G_11918,SS1G_12568,SS1G_12891,SS1G_13048,SS1G_13564,SS1G_13938,SS1G_14029	SS1G_00093,SS1G_00108,SS1G_00570,SS1G_01190,SS1G_01878,SS1G_03124,SS1G_03588,SS1G_03894,SS1G_04459,SS1G_04707,SS1G_04820,SS1G_05601,SS1G_05629,SS1G_06617,SS1G_07066,SS1G_07827,SS1G_08344,SS1G_09745,SS1G_10541,SS1G_10816,SS1G_10997,SS1G_11734,SS1G_11856,SS1G_11918,SS1G_12568,SS1G_12891,SS1G_13048,SS1G_13564,SS1G_13938,SS1G_14029
GO:0051287	NAD binding	molecular_function	32/3129	42/4664	1.13567395638345	0.135462780862077	0.950270602005858	32	SS1G_00089,SS1G_01191,SS1G_01685,SS1G_02288,SS1G_02537,SS1G_02611,SS1G_02855,SS1G_02958,SS1G_03680,SS1G_04160,SS1G_04924,SS1G_05107,SS1G_05378,SS1G_05958,SS1G_06731,SS1G_06806,SS1G_06865,SS1G_07102,SS1G_07798,SS1G_08367,SS1G_08827,SS1G_09038,SS1G_09058,SS1G_09958,SS1G_11651,SS1G_11729,SS1G_12079,SS1G_12199,SS1G_12269,SS1G_12679,SS1G_12794,SS1G_13162	SS1G_00089,SS1G_01191,SS1G_01685,SS1G_02288,SS1G_02537,SS1G_02611,SS1G_02855,SS1G_02958,SS1G_03680,SS1G_04160,SS1G_04924,SS1G_05107,SS1G_05378,SS1G_05958,SS1G_06731,SS1G_06806,SS1G_06865,SS1G_07102,SS1G_07798,SS1G_08367,SS1G_08827,SS1G_09038,SS1G_09058,SS1G_09958,SS1G_11651,SS1G_11729,SS1G_12079,SS1G_12199,SS1G_12269,SS1G_12679,SS1G_12794,SS1G_13162
GO:0000156	phosphorelay response regulator activity	molecular_function	5/3129	5/4664	1.49057206775328	0.135761909623533	0.950270602005858	5	SS1G_03429,SS1G_05712,SS1G_10260,SS1G_11812,SS1G_12694	SS1G_03429,SS1G_05712,SS1G_10260,SS1G_11812,SS1G_12694
GO:0003747	translation release factor activity	molecular_function	5/3129	5/4664	1.49057206775328	0.135761909623533	0.950270602005858	5	SS1G_00010,SS1G_00613,SS1G_02272,SS1G_05331,SS1G_09602	SS1G_00010,SS1G_00613,SS1G_02272,SS1G_05331,SS1G_09602
GO:0003951	NAD+ kinase activity	molecular_function	5/3129	5/4664	1.49057206775328	0.135761909623533	0.950270602005858	5	SS1G_01552,SS1G_02837,SS1G_03575,SS1G_09867,SS1G_12647	SS1G_01552,SS1G_02837,SS1G_03575,SS1G_09867,SS1G_12647
GO:0005262	calcium channel activity	molecular_function	5/3129	5/4664	1.49057206775328	0.135761909623533	0.950270602005858	5	SS1G_00577,SS1G_01169,SS1G_01437,SS1G_08141,SS1G_12271	SS1G_00577,SS1G_01169,SS1G_01437,SS1G_08141,SS1G_12271
GO:0005548	phospholipid transporter activity	molecular_function	5/3129	5/4664	1.49057206775328	0.135761909623533	0.950270602005858	5	SS1G_03586,SS1G_03718,SS1G_05448,SS1G_11044,SS1G_11820	SS1G_03586,SS1G_03718,SS1G_05448,SS1G_11044,SS1G_11820
GO:0008079	translation termination factor activity	molecular_function	5/3129	5/4664	1.49057206775328	0.135761909623533	0.950270602005858	5	SS1G_00010,SS1G_00613,SS1G_02272,SS1G_05331,SS1G_09602	SS1G_00010,SS1G_00613,SS1G_02272,SS1G_05331,SS1G_09602
GO:0008242	omega peptidase activity	molecular_function	5/3129	5/4664	1.49057206775328	0.135761909623533	0.950270602005858	5	SS1G_02111,SS1G_02114,SS1G_10940,SS1G_11560,SS1G_14127	SS1G_02111,SS1G_02114,SS1G_10940,SS1G_11560,SS1G_14127
GO:0008252	nucleotidase activity	molecular_function	5/3129	5/4664	1.49057206775328	0.135761909623533	0.950270602005858	5	SS1G_01911,SS1G_02192,SS1G_10178,SS1G_11331,SS1G_11332	SS1G_01911,SS1G_02192,SS1G_10178,SS1G_11331,SS1G_11332
GO:0015450	P-P-bond-hydrolysis-driven protein transmembrane transporter activity	molecular_function	5/3129	5/4664	1.49057206775328	0.135761909623533	0.950270602005858	5	SS1G_00627,SS1G_05440,SS1G_08487,SS1G_13172,SS1G_13702	SS1G_00627,SS1G_05440,SS1G_08487,SS1G_13172,SS1G_13702
GO:0016162	cellulose 1,4-beta-cellobiosidase activity	molecular_function	5/3129	5/4664	1.49057206775328	0.135761909623533	0.950270602005858	5	SS1G_00892,SS1G_02334,SS1G_04945,SS1G_07554,SS1G_09020	SS1G_00892,SS1G_02334,SS1G_04945,SS1G_07554,SS1G_09020
GO:0016273	arginine N-methyltransferase activity	molecular_function	5/3129	5/4664	1.49057206775328	0.135761909623533	0.950270602005858	5	SS1G_01272,SS1G_01580,SS1G_02372,SS1G_10554,SS1G_13519	SS1G_01272,SS1G_01580,SS1G_02372,SS1G_10554,SS1G_13519
GO:0016274	protein-arginine N-methyltransferase activity	molecular_function	5/3129	5/4664	1.49057206775328	0.135761909623533	0.950270602005858	5	SS1G_01272,SS1G_01580,SS1G_02372,SS1G_10554,SS1G_13519	SS1G_01272,SS1G_01580,SS1G_02372,SS1G_10554,SS1G_13519
GO:0017091	AU-rich element binding	molecular_function	5/3129	5/4664	1.49057206775328	0.135761909623533	0.950270602005858	5	SS1G_00987,SS1G_06958,SS1G_08327,SS1G_13558,SS1G_14233	SS1G_00987,SS1G_06958,SS1G_08327,SS1G_13558,SS1G_14233
GO:0019202	amino acid kinase activity	molecular_function	5/3129	5/4664	1.49057206775328	0.135761909623533	0.950270602005858	5	SS1G_00305,SS1G_00574,SS1G_08651,SS1G_10628,SS1G_14424	SS1G_00305,SS1G_00574,SS1G_08651,SS1G_10628,SS1G_14424
GO:0019206	nucleoside kinase activity	molecular_function	5/3129	5/4664	1.49057206775328	0.135761909623533	0.950270602005858	5	SS1G_00190,SS1G_00597,SS1G_03716,SS1G_08380,SS1G_09946	SS1G_00190,SS1G_00597,SS1G_03716,SS1G_08380,SS1G_09946
GO:0034338	short-chain carboxylesterase activity	molecular_function	5/3129	5/4664	1.49057206775328	0.135761909623533	0.950270602005858	5	SS1G_00437,SS1G_01953,SS1G_02708,SS1G_03610,SS1G_14289	SS1G_00437,SS1G_01953,SS1G_02708,SS1G_03610,SS1G_14289
GO:0043047	single-stranded telomeric DNA binding	molecular_function	5/3129	5/4664	1.49057206775328	0.135761909623533	0.950270602005858	5	SS1G_00972,SS1G_02594,SS1G_08173,SS1G_10343,SS1G_13924	SS1G_00972,SS1G_02594,SS1G_08173,SS1G_10343,SS1G_13924
GO:0043139	5'-3' DNA helicase activity	molecular_function	5/3129	5/4664	1.49057206775328	0.135761909623533	0.950270602005858	5	SS1G_02102,SS1G_03108,SS1G_03340,SS1G_05341,SS1G_09606	SS1G_02102,SS1G_03108,SS1G_03340,SS1G_05341,SS1G_09606
GO:0090599	alpha-glucosidase activity	molecular_function	5/3129	5/4664	1.49057206775328	0.135761909623533	0.950270602005858	5	SS1G_01005,SS1G_01083,SS1G_01678,SS1G_11100,SS1G_12795	SS1G_01005,SS1G_01083,SS1G_01678,SS1G_11100,SS1G_12795
GO:0098847	sequence-specific single stranded DNA binding	molecular_function	5/3129	5/4664	1.49057206775328	0.135761909623533	0.950270602005858	5	SS1G_00972,SS1G_02594,SS1G_08173,SS1G_10343,SS1G_13924	SS1G_00972,SS1G_02594,SS1G_08173,SS1G_10343,SS1G_13924
GO:0120013	lipid transfer activity	molecular_function	5/3129	5/4664	1.49057206775328	0.135761909623533	0.950270602005858	5	SS1G_03586,SS1G_03718,SS1G_05448,SS1G_11044,SS1G_11820	SS1G_03586,SS1G_03718,SS1G_05448,SS1G_11044,SS1G_11820
GO:0120014	phospholipid transfer activity	molecular_function	5/3129	5/4664	1.49057206775328	0.135761909623533	0.950270602005858	5	SS1G_03586,SS1G_03718,SS1G_05448,SS1G_11044,SS1G_11820	SS1G_03586,SS1G_03718,SS1G_05448,SS1G_11044,SS1G_11820
GO:0016780	phosphotransferase activity, for other substituted phosphate groups	molecular_function	11/3129	13/4664	1.26125328809893	0.145477402951074	0.950270602005858	11	SS1G_00619,SS1G_00983,SS1G_02554,SS1G_02556,SS1G_05963,SS1G_06493,SS1G_07582,SS1G_07730,SS1G_08218,SS1G_08742,SS1G_13074	SS1G_00619,SS1G_00983,SS1G_02554,SS1G_02556,SS1G_05963,SS1G_06493,SS1G_07582,SS1G_07730,SS1G_08218,SS1G_08742,SS1G_13074
GO:0016679	oxidoreductase activity, acting on diphenols and related substances as donors	molecular_function	8/3129	9/4664	1.32495294911402	0.148830961369916	0.950270602005858	8	SS1G_00138,SS1G_00974,SS1G_02882,SS1G_08646,SS1G_10520,SS1G_11927,SS1G_13036,SS1G_20033	SS1G_00138,SS1G_00974,SS1G_02882,SS1G_08646,SS1G_10520,SS1G_11927,SS1G_13036,SS1G_20033
GO:1901681	sulfur compound binding	molecular_function	8/3129	9/4664	1.32495294911402	0.148830961369916	0.950270602005858	8	SS1G_05934,SS1G_06550,SS1G_07441,SS1G_07774,SS1G_10985,SS1G_12081,SS1G_12839,SS1G_13302	SS1G_05934,SS1G_06550,SS1G_07441,SS1G_07774,SS1G_10985,SS1G_12081,SS1G_12839,SS1G_13302
GO:0016757	transferase activity, transferring glycosyl groups	molecular_function	64/3129	88/4664	1.08405241291147	0.153197021407224	0.950270602005858	64	SS1G_00190,SS1G_00432,SS1G_00542,SS1G_01083,SS1G_01348,SS1G_01372,SS1G_01429,SS1G_01525,SS1G_01663,SS1G_01741,SS1G_01831,SS1G_01854,SS1G_02233,SS1G_02473,SS1G_02670,SS1G_02803,SS1G_02996,SS1G_03158,SS1G_03308,SS1G_03355,SS1G_03383,SS1G_03650,SS1G_03857,SS1G_04027,SS1G_04048,SS1G_04263,SS1G_04416,SS1G_04698,SS1G_05300,SS1G_05542,SS1G_05687,SS1G_06732,SS1G_06807,SS1G_07090,SS1G_07313,SS1G_07599,SS1…	SS1G_00190,SS1G_00432,SS1G_00542,SS1G_01083,SS1G_01348,SS1G_01372,SS1G_01429,SS1G_01525,SS1G_01663,SS1G_01741,SS1G_01831,SS1G_01854,SS1G_02233,SS1G_02473,SS1G_02670,SS1G_02803,SS1G_02996,SS1G_03158,SS1G_03308,SS1G_03355,SS1G_03383,SS1G_03650,SS1G_03857,SS1G_04027,SS1G_04048,SS1G_04263,SS1G_04416,SS1G_04698,SS1G_05300,SS1G_05542,SS1G_05687,SS1G_06732,SS1G_06807,SS1G_07090,SS1G_07313,SS1G_07599,SS1…
GO:0008092	cytoskeletal protein binding	molecular_function	57/3129	78/4664	1.08926420335816	0.155238193281213	0.950270602005858	57	SS1G_00204,SS1G_00266,SS1G_00342,SS1G_00429,SS1G_00479,SS1G_00490,SS1G_00520,SS1G_01074,SS1G_01266,SS1G_01315,SS1G_01544,SS1G_01608,SS1G_01836,SS1G_01856,SS1G_02090,SS1G_02480,SS1G_02593,SS1G_02978,SS1G_03094,SS1G_04510,SS1G_04799,SS1G_04860,SS1G_05178,SS1G_05236,SS1G_05238,SS1G_05324,SS1G_05874,SS1G_05875,SS1G_05987,SS1G_06014,SS1G_06194,SS1G_07164,SS1G_08273,SS1G_08466,SS1G_08752,SS1G_08985,SS1…	SS1G_00204,SS1G_00266,SS1G_00342,SS1G_00429,SS1G_00479,SS1G_00490,SS1G_00520,SS1G_01074,SS1G_01266,SS1G_01315,SS1G_01544,SS1G_01608,SS1G_01836,SS1G_01856,SS1G_02090,SS1G_02480,SS1G_02593,SS1G_02978,SS1G_03094,SS1G_04510,SS1G_04799,SS1G_04860,SS1G_05178,SS1G_05236,SS1G_05238,SS1G_05324,SS1G_05874,SS1G_05875,SS1G_05987,SS1G_06014,SS1G_06194,SS1G_07164,SS1G_08273,SS1G_08466,SS1G_08752,SS1G_08985,SS1…
GO:0043565	sequence-specific DNA binding	molecular_function	57/3129	78/4664	1.08926420335816	0.155238193281213	0.950270602005858	57	SS1G_00304,SS1G_00580,SS1G_00630,SS1G_00972,SS1G_01022,SS1G_01053,SS1G_01353,SS1G_01581,SS1G_01646,SS1G_01982,SS1G_02240,SS1G_02293,SS1G_02594,SS1G_02717,SS1G_02791,SS1G_02930,SS1G_02974,SS1G_03024,SS1G_03280,SS1G_04050,SS1G_04420,SS1G_04697,SS1G_04834,SS1G_05040,SS1G_05588,SS1G_05650,SS1G_06124,SS1G_06656,SS1G_06907,SS1G_07128,SS1G_07673,SS1G_07841,SS1G_08173,SS1G_08504,SS1G_08523,SS1G_08630,SS1…	SS1G_00304,SS1G_00580,SS1G_00630,SS1G_00972,SS1G_01022,SS1G_01053,SS1G_01353,SS1G_01581,SS1G_01646,SS1G_01982,SS1G_02240,SS1G_02293,SS1G_02594,SS1G_02717,SS1G_02791,SS1G_02930,SS1G_02974,SS1G_03024,SS1G_03280,SS1G_04050,SS1G_04420,SS1G_04697,SS1G_04834,SS1G_05040,SS1G_05588,SS1G_05650,SS1G_06124,SS1G_06656,SS1G_06907,SS1G_07128,SS1G_07673,SS1G_07841,SS1G_08173,SS1G_08504,SS1G_08523,SS1G_08630,SS1…
GO:0004252	serine-type endopeptidase activity	molecular_function	16/3129	20/4664	1.19245765420262	0.160379256050785	0.950270602005858	16	SS1G_01944,SS1G_02857,SS1G_03518,SS1G_04958,SS1G_06027,SS1G_07268,SS1G_07655,SS1G_09225,SS1G_09268,SS1G_11048,SS1G_11502,SS1G_12210,SS1G_12432,SS1G_12605,SS1G_13247,SS1G_13922	SS1G_01944,SS1G_02857,SS1G_03518,SS1G_04958,SS1G_06027,SS1G_07268,SS1G_07655,SS1G_09225,SS1G_09268,SS1G_11048,SS1G_11502,SS1G_12210,SS1G_12432,SS1G_12605,SS1G_13247,SS1G_13922
GO:0016620	oxidoreductase activity, acting on the aldehyde or oxo group of donors, NAD or NADP as acceptor	molecular_function	16/3129	20/4664	1.19245765420262	0.160379256050785	0.950270602005858	16	SS1G_00782,SS1G_02611,SS1G_04782,SS1G_05107,SS1G_05297,SS1G_06440,SS1G_06865,SS1G_07588,SS1G_07798,SS1G_08171,SS1G_08185,SS1G_09038,SS1G_10799,SS1G_13162,SS1G_13380,SS1G_14111	SS1G_00782,SS1G_02611,SS1G_04782,SS1G_05107,SS1G_05297,SS1G_06440,SS1G_06865,SS1G_07588,SS1G_07798,SS1G_08171,SS1G_08185,SS1G_09038,SS1G_10799,SS1G_13162,SS1G_13380,SS1G_14111
GO:0016831	carboxy-lyase activity	molecular_function	21/3129	27/4664	1.15933383047477	0.163699360991547	0.950270602005858	21	SS1G_00140,SS1G_00795,SS1G_02281,SS1G_02328,SS1G_02607,SS1G_03958,SS1G_04726,SS1G_07774,SS1G_08814,SS1G_08827,SS1G_09902,SS1G_10475,SS1G_10546,SS1G_10796,SS1G_10985,SS1G_11735,SS1G_12079,SS1G_12207,SS1G_12347,SS1G_13322,SS1G_14280	SS1G_00140,SS1G_00795,SS1G_02281,SS1G_02328,SS1G_02607,SS1G_03958,SS1G_04726,SS1G_07774,SS1G_08814,SS1G_08827,SS1G_09902,SS1G_10475,SS1G_10546,SS1G_10796,SS1G_10985,SS1G_11735,SS1G_12079,SS1G_12207,SS1G_12347,SS1G_13322,SS1G_14280
GO:0043021	ribonucleoprotein complex binding	molecular_function	21/3129	27/4664	1.15933383047477	0.163699360991547	0.950270602005858	21	SS1G_00026,SS1G_01874,SS1G_03015,SS1G_03124,SS1G_03527,SS1G_03731,SS1G_03732,SS1G_04651,SS1G_04855,SS1G_04988,SS1G_05647,SS1G_06029,SS1G_07066,SS1G_07219,SS1G_08808,SS1G_09602,SS1G_10997,SS1G_11046,SS1G_11918,SS1G_13048,SS1G_13519	SS1G_00026,SS1G_01874,SS1G_03015,SS1G_03124,SS1G_03527,SS1G_03731,SS1G_03732,SS1G_04651,SS1G_04855,SS1G_04988,SS1G_05647,SS1G_06029,SS1G_07066,SS1G_07219,SS1G_08808,SS1G_09602,SS1G_10997,SS1G_11046,SS1G_11918,SS1G_13048,SS1G_13519
GO:0042578	phosphoric ester hydrolase activity	molecular_function	70/3129	97/4664	1.07567056435803	0.16717422928865	0.950270602005858	70	SS1G_00016,SS1G_00272,SS1G_00528,SS1G_01621,SS1G_01788,SS1G_01809,SS1G_01911,SS1G_02181,SS1G_02192,SS1G_02203,SS1G_02547,SS1G_03210,SS1G_03645,SS1G_03937,SS1G_03964,SS1G_04321,SS1G_04487,SS1G_04964,SS1G_05073,SS1G_05718,SS1G_05734,SS1G_06015,SS1G_06950,SS1G_06967,SS1G_06968,SS1G_07189,SS1G_07639,SS1G_07868,SS1G_07980,SS1G_08167,SS1G_08193,SS1G_08299,SS1G_08420,SS1G_08489,SS1G_08612,SS1G_09189,SS1…	SS1G_00016,SS1G_00272,SS1G_00528,SS1G_01621,SS1G_01788,SS1G_01809,SS1G_01911,SS1G_02181,SS1G_02192,SS1G_02203,SS1G_02547,SS1G_03210,SS1G_03645,SS1G_03937,SS1G_03964,SS1G_04321,SS1G_04487,SS1G_04964,SS1G_05073,SS1G_05718,SS1G_05734,SS1G_06015,SS1G_06950,SS1G_06967,SS1G_06968,SS1G_07189,SS1G_07639,SS1G_07868,SS1G_07980,SS1G_08167,SS1G_08193,SS1G_08299,SS1G_08420,SS1G_08489,SS1G_08612,SS1G_09189,SS1…
GO:0019208	phosphatase regulator activity	molecular_function	13/3129	16/4664	1.21108980504954	0.174427010574884	0.950270602005858	13	SS1G_01711,SS1G_02328,SS1G_02841,SS1G_05910,SS1G_06149,SS1G_07119,SS1G_07868,SS1G_07871,SS1G_10314,SS1G_10546,SS1G_10555,SS1G_13502,SS1G_13515	SS1G_01711,SS1G_02328,SS1G_02841,SS1G_05910,SS1G_06149,SS1G_07119,SS1G_07868,SS1G_07871,SS1G_10314,SS1G_10546,SS1G_10555,SS1G_13502,SS1G_13515
GO:0019901	protein kinase binding	molecular_function	13/3129	16/4664	1.21108980504954	0.174427010574884	0.950270602005858	13	SS1G_01121,SS1G_03157,SS1G_03731,SS1G_03745,SS1G_05643,SS1G_06124,SS1G_08919,SS1G_10394,SS1G_10981,SS1G_12461,SS1G_12819,SS1G_13610,SS1G_14023	SS1G_01121,SS1G_03157,SS1G_03731,SS1G_03745,SS1G_05643,SS1G_06124,SS1G_08919,SS1G_10394,SS1G_10981,SS1G_12461,SS1G_12819,SS1G_13610,SS1G_14023
GO:0001882	nucleoside binding	molecular_function	94/3129	132/4664	1.06146798764248	0.17682704778696	0.950270602005858	94	SS1G_00049,SS1G_00053,SS1G_00164,SS1G_00190,SS1G_00192,SS1G_00196,SS1G_00344,SS1G_00885,SS1G_00897,SS1G_01061,SS1G_01065,SS1G_01341,SS1G_01347,SS1G_01548,SS1G_01564,SS1G_01608,SS1G_01818,SS1G_01878,SS1G_02002,SS1G_02097,SS1G_02182,SS1G_02199,SS1G_02265,SS1G_02272,SS1G_02533,SS1G_02769,SS1G_03015,SS1G_03128,SS1G_03315,SS1G_03355,SS1G_03365,SS1G_03753,SS1G_03765,SS1G_03860,SS1G_04524,SS1G_04652,SS1…	SS1G_00049,SS1G_00053,SS1G_00164,SS1G_00190,SS1G_00192,SS1G_00196,SS1G_00344,SS1G_00885,SS1G_00897,SS1G_01061,SS1G_01065,SS1G_01341,SS1G_01347,SS1G_01548,SS1G_01564,SS1G_01608,SS1G_01818,SS1G_01878,SS1G_02002,SS1G_02097,SS1G_02182,SS1G_02199,SS1G_02265,SS1G_02272,SS1G_02533,SS1G_02769,SS1G_03015,SS1G_03128,SS1G_03315,SS1G_03355,SS1G_03365,SS1G_03753,SS1G_03765,SS1G_03860,SS1G_04524,SS1G_04652,SS1…
GO:0003682	chromatin binding	molecular_function	35/3129	47/4664	1.11000047598648	0.177853158957512	0.950270602005858	35	SS1G_00304,SS1G_00911,SS1G_01278,SS1G_01317,SS1G_01562,SS1G_03005,SS1G_03024,SS1G_03301,SS1G_03871,SS1G_04018,SS1G_04061,SS1G_04853,SS1G_05040,SS1G_05650,SS1G_07130,SS1G_07216,SS1G_07556,SS1G_07673,SS1G_07718,SS1G_08608,SS1G_08778,SS1G_09569,SS1G_09604,SS1G_09608,SS1G_09680,SS1G_09784,SS1G_10776,SS1G_10790,SS1G_11137,SS1G_11262,SS1G_11264,SS1G_11362,SS1G_12639,SS1G_12742,SS1G_14328	SS1G_00304,SS1G_00911,SS1G_01278,SS1G_01317,SS1G_01562,SS1G_03005,SS1G_03024,SS1G_03301,SS1G_03871,SS1G_04018,SS1G_04061,SS1G_04853,SS1G_05040,SS1G_05650,SS1G_07130,SS1G_07216,SS1G_07556,SS1G_07673,SS1G_07718,SS1G_08608,SS1G_08778,SS1G_09569,SS1G_09604,SS1G_09608,SS1G_09680,SS1G_09784,SS1G_10776,SS1G_10790,SS1G_11137,SS1G_11262,SS1G_11264,SS1G_11362,SS1G_12639,SS1G_12742,SS1G_14328
GO:0016903	oxidoreductase activity, acting on the aldehyde or oxo group of donors	molecular_function	23/3129	30/4664	1.14277191861084	0.178332919342384	0.950270602005858	23	SS1G_00782,SS1G_02582,SS1G_02611,SS1G_04782,SS1G_05107,SS1G_05297,SS1G_05934,SS1G_06440,SS1G_06865,SS1G_07588,SS1G_07798,SS1G_08171,SS1G_08185,SS1G_08428,SS1G_09038,SS1G_09626,SS1G_10799,SS1G_11008,SS1G_11343,SS1G_13162,SS1G_13380,SS1G_14111,SS1G_14350	SS1G_00782,SS1G_02582,SS1G_02611,SS1G_04782,SS1G_05107,SS1G_05297,SS1G_05934,SS1G_06440,SS1G_06865,SS1G_07588,SS1G_07798,SS1G_08171,SS1G_08185,SS1G_08428,SS1G_09038,SS1G_09626,SS1G_10799,SS1G_11008,SS1G_11343,SS1G_13162,SS1G_13380,SS1G_14111,SS1G_14350
GO:0030247	polysaccharide binding	molecular_function	23/3129	30/4664	1.14277191861084	0.178332919342384	0.950270602005858	23	SS1G_00746,SS1G_00891,SS1G_00892,SS1G_01828,SS1G_02334,SS1G_04945,SS1G_05118,SS1G_05915,SS1G_07554,SS1G_08104,SS1G_08135,SS1G_09020,SS1G_09392,SS1G_09821,SS1G_10617,SS1G_11585,SS1G_12059,SS1G_12191,SS1G_12765,SS1G_13809,SS1G_13860,SS1G_14158,SS1G_14160	SS1G_00746,SS1G_00891,SS1G_00892,SS1G_01828,SS1G_02334,SS1G_04945,SS1G_05118,SS1G_05915,SS1G_07554,SS1G_08104,SS1G_08135,SS1G_09020,SS1G_09392,SS1G_09821,SS1G_10617,SS1G_11585,SS1G_12059,SS1G_12191,SS1G_12765,SS1G_13809,SS1G_13860,SS1G_14158,SS1G_14160
GO:0016796	exonuclease activity, active with either ribo- or deoxyribonucleic acids and producing 5'-phosphomonoesters	molecular_function	18/3129	23/4664	1.16653466171996	0.179753894892665	0.950270602005858	18	SS1G_00987,SS1G_01560,SS1G_02269,SS1G_05802,SS1G_06475,SS1G_07676,SS1G_07883,SS1G_09748,SS1G_10946,SS1G_11504,SS1G_11837,SS1G_11882,SS1G_12042,SS1G_12459,SS1G_12598,SS1G_13282,SS1G_13542,SS1G_13558	SS1G_00987,SS1G_01560,SS1G_02269,SS1G_05802,SS1G_06475,SS1G_07676,SS1G_07883,SS1G_09748,SS1G_10946,SS1G_11504,SS1G_11837,SS1G_11882,SS1G_12042,SS1G_12459,SS1G_12598,SS1G_13282,SS1G_13542,SS1G_13558
GO:0005488	binding	molecular_function	1729/3129	2555/4664	1.00868849516455	0.183737548756718	0.950270602005858	1729	SS1G_00001,SS1G_00005,SS1G_00010,SS1G_00016,SS1G_00019,SS1G_00023,SS1G_00024,SS1G_00026,SS1G_00027,SS1G_00044,SS1G_00049,SS1G_00053,SS1G_00059,SS1G_00063,SS1G_00071,SS1G_00079,SS1G_00088,SS1G_00089,SS1G_00090,SS1G_00093,SS1G_00098,SS1G_00102,SS1G_00103,SS1G_00108,SS1G_00121,SS1G_00134,SS1G_00145,SS1G_00146,SS1G_00152,SS1G_00164,SS1G_00169,SS1G_00172,SS1G_00183,SS1G_00187,SS1G_00188,SS1G_00190,SS1…	SS1G_00001,SS1G_00005,SS1G_00010,SS1G_00016,SS1G_00019,SS1G_00023,SS1G_00024,SS1G_00026,SS1G_00027,SS1G_00044,SS1G_00049,SS1G_00053,SS1G_00059,SS1G_00063,SS1G_00071,SS1G_00079,SS1G_00088,SS1G_00089,SS1G_00090,SS1G_00093,SS1G_00098,SS1G_00102,SS1G_00103,SS1G_00108,SS1G_00121,SS1G_00134,SS1G_00145,SS1G_00146,SS1G_00152,SS1G_00164,SS1G_00169,SS1G_00172,SS1G_00183,SS1G_00187,SS1G_00188,SS1G_00190,SS1…
GO:0016830	carbon-carbon lyase activity	molecular_function	37/3129	50/4664	1.10302333013742	0.186516601528681	0.950270602005858	37	SS1G_00140,SS1G_00192,SS1G_00738,SS1G_00795,SS1G_00990,SS1G_02281,SS1G_02328,SS1G_02607,SS1G_02917,SS1G_02923,SS1G_03958,SS1G_04726,SS1G_04900,SS1G_06022,SS1G_06400,SS1G_06561,SS1G_06684,SS1G_06790,SS1G_06943,SS1G_07774,SS1G_08491,SS1G_08814,SS1G_08827,SS1G_09902,SS1G_10069,SS1G_10475,SS1G_10546,SS1G_10681,SS1G_10796,SS1G_10985,SS1G_11372,SS1G_11735,SS1G_12079,SS1G_12207,SS1G_12347,SS1G_13322,SS1…	SS1G_00140,SS1G_00192,SS1G_00738,SS1G_00795,SS1G_00990,SS1G_02281,SS1G_02328,SS1G_02607,SS1G_02917,SS1G_02923,SS1G_03958,SS1G_04726,SS1G_04900,SS1G_06022,SS1G_06400,SS1G_06561,SS1G_06684,SS1G_06790,SS1G_06943,SS1G_07774,SS1G_08491,SS1G_08814,SS1G_08827,SS1G_09902,SS1G_10069,SS1G_10475,SS1G_10546,SS1G_10681,SS1G_10796,SS1G_10985,SS1G_11372,SS1G_11735,SS1G_12079,SS1G_12207,SS1G_12347,SS1G_13322,SS1…
GO:0005102	signaling receptor binding	molecular_function	10/3129	12/4664	1.2421433897944	0.188951624246305	0.950270602005858	10	SS1G_00236,SS1G_00478,SS1G_04697,SS1G_06818,SS1G_07597,SS1G_08466,SS1G_10286,SS1G_11843,SS1G_12343,SS1G_12817	SS1G_00236,SS1G_00478,SS1G_04697,SS1G_06818,SS1G_07597,SS1G_08466,SS1G_10286,SS1G_11843,SS1G_12343,SS1G_12817
GO:0017025	TBP-class protein binding	molecular_function	10/3129	12/4664	1.2421433897944	0.188951624246305	0.950270602005858	10	SS1G_01135,SS1G_01136,SS1G_01581,SS1G_01641,SS1G_01827,SS1G_07049,SS1G_07202,SS1G_08504,SS1G_11264,SS1G_11615	SS1G_01135,SS1G_01136,SS1G_01581,SS1G_01641,SS1G_01827,SS1G_07049,SS1G_07202,SS1G_08504,SS1G_11264,SS1G_11615
GO:0019200	carbohydrate kinase activity	molecular_function	10/3129	12/4664	1.2421433897944	0.188951624246305	0.950270602005858	10	SS1G_01273,SS1G_01640,SS1G_03789,SS1G_05407,SS1G_06548,SS1G_06687,SS1G_07339,SS1G_11603,SS1G_12834,SS1G_13328	SS1G_01273,SS1G_01640,SS1G_03789,SS1G_05407,SS1G_06548,SS1G_06687,SS1G_07339,SS1G_11603,SS1G_12834,SS1G_13328
GO:0004672	protein kinase activity	molecular_function	73/3129	102/4664	1.06678197005872	0.193759075037811	0.950270602005858	73	SS1G_00059,SS1G_00098,SS1G_00199,SS1G_00560,SS1G_00583,SS1G_00591,SS1G_00606,SS1G_00637,SS1G_00874,SS1G_01124,SS1G_01266,SS1G_01433,SS1G_02271,SS1G_02296,SS1G_02450,SS1G_02943,SS1G_02954,SS1G_03171,SS1G_03224,SS1G_03277,SS1G_03455,SS1G_03713,SS1G_03818,SS1G_04069,SS1G_04516,SS1G_04687,SS1G_04823,SS1G_04996,SS1G_05114,SS1G_05159,SS1G_05445,SS1G_05695,SS1G_05712,SS1G_06051,SS1G_06305,SS1G_06421,SS1…	SS1G_00059,SS1G_00098,SS1G_00199,SS1G_00560,SS1G_00583,SS1G_00591,SS1G_00606,SS1G_00637,SS1G_00874,SS1G_01124,SS1G_01266,SS1G_01433,SS1G_02271,SS1G_02296,SS1G_02450,SS1G_02943,SS1G_02954,SS1G_03171,SS1G_03224,SS1G_03277,SS1G_03455,SS1G_03713,SS1G_03818,SS1G_04069,SS1G_04516,SS1G_04687,SS1G_04823,SS1G_04996,SS1G_05114,SS1G_05159,SS1G_05445,SS1G_05695,SS1G_05712,SS1G_06051,SS1G_06305,SS1G_06421,SS1…
GO:0005085	guanyl-nucleotide exchange factor activity	molecular_function	20/3129	26/4664	1.14659389827175	0.196578536333437	0.950270602005858	20	SS1G_00220,SS1G_00939,SS1G_03113,SS1G_03178,SS1G_03588,SS1G_03951,SS1G_03990,SS1G_05902,SS1G_06605,SS1G_06711,SS1G_06750,SS1G_08344,SS1G_08481,SS1G_08533,SS1G_10502,SS1G_10541,SS1G_11311,SS1G_12228,SS1G_12501,SS1G_14073	SS1G_00220,SS1G_00939,SS1G_03113,SS1G_03178,SS1G_03588,SS1G_03951,SS1G_03990,SS1G_05902,SS1G_06605,SS1G_06711,SS1G_06750,SS1G_08344,SS1G_08481,SS1G_08533,SS1G_10502,SS1G_10541,SS1G_11311,SS1G_12228,SS1G_12501,SS1G_14073
GO:0004712	protein serine/threonine/tyrosine kinase activity	molecular_function	7/3129	8/4664	1.30425055928412	0.201855056970753	0.950270602005858	7	SS1G_00059,SS1G_00098,SS1G_00874,SS1G_01433,SS1G_09079,SS1G_10792,SS1G_12527	SS1G_00059,SS1G_00098,SS1G_00874,SS1G_01433,SS1G_09079,SS1G_10792,SS1G_12527
GO:0017048	Rho GTPase binding	molecular_function	7/3129	8/4664	1.30425055928412	0.201855056970753	0.950270602005858	7	SS1G_00479,SS1G_00637,SS1G_02450,SS1G_03178,SS1G_03990,SS1G_05661,SS1G_08985	SS1G_00479,SS1G_00637,SS1G_02450,SS1G_03178,SS1G_03990,SS1G_05661,SS1G_08985
GO:0048038	quinone binding	molecular_function	7/3129	8/4664	1.30425055928412	0.201855056970753	0.950270602005858	7	SS1G_02958,SS1G_04591,SS1G_06173,SS1G_06893,SS1G_08165,SS1G_11146,SS1G_12373	SS1G_02958,SS1G_04591,SS1G_06173,SS1G_06893,SS1G_08165,SS1G_11146,SS1G_12373
GO:0000009	alpha-1,6-mannosyltransferase activity	molecular_function	4/3129	4/4664	1.49057206775328	0.202448159630612	0.950270602005858	4	SS1G_01429,SS1G_03158,SS1G_08480,SS1G_10012	SS1G_01429,SS1G_03158,SS1G_08480,SS1G_10012
GO:0000404	heteroduplex DNA loop binding	molecular_function	4/3129	4/4664	1.49057206775328	0.202448159630612	0.950270602005858	4	SS1G_02907,SS1G_04335,SS1G_11798,SS1G_14284	SS1G_02907,SS1G_04335,SS1G_11798,SS1G_14284
GO:0000406	double-strand/single-strand DNA junction binding	molecular_function	4/3129	4/4664	1.49057206775328	0.202448159630612	0.950270602005858	4	SS1G_02907,SS1G_04335,SS1G_11798,SS1G_14284	SS1G_02907,SS1G_04335,SS1G_11798,SS1G_14284
GO:0001134	transcription regulator recruiting activity	molecular_function	4/3129	4/4664	1.49057206775328	0.202448159630612	0.950270602005858	4	SS1G_04056,SS1G_04057,SS1G_07841,SS1G_12488	SS1G_04056,SS1G_04057,SS1G_07841,SS1G_12488
GO:0001135	RNA polymerase II transcription regulator recruiting activity	molecular_function	4/3129	4/4664	1.49057206775328	0.202448159630612	0.950270602005858	4	SS1G_04056,SS1G_04057,SS1G_07841,SS1G_12488	SS1G_04056,SS1G_04057,SS1G_07841,SS1G_12488
GO:0003933	GTP cyclohydrolase activity	molecular_function	4/3129	4/4664	1.49057206775328	0.202448159630612	0.950270602005858	4	SS1G_00192,SS1G_01061,SS1G_09610,SS1G_11851	SS1G_00192,SS1G_01061,SS1G_09610,SS1G_11851
GO:0004017	adenylate kinase activity	molecular_function	4/3129	4/4664	1.49057206775328	0.202448159630612	0.950270602005858	4	SS1G_00209,SS1G_01606,SS1G_06024,SS1G_12890	SS1G_00209,SS1G_01606,SS1G_06024,SS1G_12890
GO:0004088	carbamoyl-phosphate synthase (glutamine-hydrolyzing) activity	molecular_function	4/3129	4/4664	1.49057206775328	0.202448159630612	0.950270602005858	4	SS1G_04214,SS1G_04454,SS1G_04455,SS1G_08553	SS1G_04214,SS1G_04454,SS1G_04455,SS1G_08553
GO:0004169	dolichyl-phosphate-mannose-protein mannosyltransferase activity	molecular_function	4/3129	4/4664	1.49057206775328	0.202448159630612	0.950270602005858	4	SS1G_01831,SS1G_04027,SS1G_06807,SS1G_07619	SS1G_01831,SS1G_04027,SS1G_06807,SS1G_07619
GO:0004339	glucan 1,4-alpha-glucosidase activity	molecular_function	4/3129	4/4664	1.49057206775328	0.202448159630612	0.950270602005858	4	SS1G_08135,SS1G_09392,SS1G_10617,SS1G_13809	SS1G_08135,SS1G_09392,SS1G_10617,SS1G_13809
GO:0004396	hexokinase activity	molecular_function	4/3129	4/4664	1.49057206775328	0.202448159630612	0.950270602005858	4	SS1G_01273,SS1G_05407,SS1G_06687,SS1G_12834	SS1G_01273,SS1G_05407,SS1G_06687,SS1G_12834
GO:0004535	poly(A)-specific ribonuclease activity	molecular_function	4/3129	4/4664	1.49057206775328	0.202448159630612	0.950270602005858	4	SS1G_02269,SS1G_09748,SS1G_12459,SS1G_12598	SS1G_02269,SS1G_09748,SS1G_12459,SS1G_12598
GO:0004622	lysophospholipase activity	molecular_function	4/3129	4/4664	1.49057206775328	0.202448159630612	0.950270602005858	4	SS1G_04030,SS1G_04530,SS1G_06458,SS1G_13049	SS1G_04030,SS1G_04530,SS1G_06458,SS1G_13049
GO:0004784	superoxide dismutase activity	molecular_function	4/3129	4/4664	1.49057206775328	0.202448159630612	0.950270602005858	4	SS1G_00102,SS1G_00699,SS1G_02845,SS1G_06246	SS1G_00102,SS1G_00699,SS1G_02845,SS1G_06246
GO:0004849	uridine kinase activity	molecular_function	4/3129	4/4664	1.49057206775328	0.202448159630612	0.950270602005858	4	SS1G_00190,SS1G_03716,SS1G_08380,SS1G_09946	SS1G_00190,SS1G_03716,SS1G_08380,SS1G_09946
GO:0005086	ARF guanyl-nucleotide exchange factor activity	molecular_function	4/3129	4/4664	1.49057206775328	0.202448159630612	0.950270602005858	4	SS1G_00939,SS1G_05902,SS1G_08481,SS1G_14073	SS1G_00939,SS1G_05902,SS1G_08481,SS1G_14073
GO:0008121	ubiquinol-cytochrome-c reductase activity	molecular_function	4/3129	4/4664	1.49057206775328	0.202448159630612	0.950270602005858	4	SS1G_00138,SS1G_08646,SS1G_10520,SS1G_20033	SS1G_00138,SS1G_08646,SS1G_10520,SS1G_20033
GO:0008126	acetylesterase activity	molecular_function	4/3129	4/4664	1.49057206775328	0.202448159630612	0.950270602005858	4	SS1G_01953,SS1G_02708,SS1G_03610,SS1G_14289	SS1G_01953,SS1G_02708,SS1G_03610,SS1G_14289
GO:0008308	voltage-gated anion channel activity	molecular_function	4/3129	4/4664	1.49057206775328	0.202448159630612	0.950270602005858	4	SS1G_08393,SS1G_08832,SS1G_10651,SS1G_13559	SS1G_08393,SS1G_08832,SS1G_10651,SS1G_13559
GO:0008410	CoA-transferase activity	molecular_function	4/3129	4/4664	1.49057206775328	0.202448159630612	0.950270602005858	4	SS1G_03975,SS1G_06568,SS1G_07467,SS1G_12031	SS1G_03975,SS1G_06568,SS1G_07467,SS1G_12031
GO:0016615	malate dehydrogenase activity	molecular_function	4/3129	4/4664	1.49057206775328	0.202448159630612	0.950270602005858	4	SS1G_08827,SS1G_08975,SS1G_12079,SS1G_13825	SS1G_08827,SS1G_08975,SS1G_12079,SS1G_13825
GO:0016635	oxidoreductase activity, acting on the CH-CH group of donors, quinone or related compound as acceptor	molecular_function	4/3129	4/4664	1.49057206775328	0.202448159630612	0.950270602005858	4	SS1G_01661,SS1G_04384,SS1G_07864,SS1G_14024	SS1G_01661,SS1G_04384,SS1G_07864,SS1G_14024
GO:0016681	oxidoreductase activity, acting on diphenols and related substances as donors, cytochrome as acceptor	molecular_function	4/3129	4/4664	1.49057206775328	0.202448159630612	0.950270602005858	4	SS1G_00138,SS1G_08646,SS1G_10520,SS1G_20033	SS1G_00138,SS1G_08646,SS1G_10520,SS1G_20033
GO:0016721	oxidoreductase activity, acting on superoxide radicals as acceptor	molecular_function	4/3129	4/4664	1.49057206775328	0.202448159630612	0.950270602005858	4	SS1G_00102,SS1G_00699,SS1G_02845,SS1G_06246	SS1G_00102,SS1G_00699,SS1G_02845,SS1G_06246
GO:0016744	transferase activity, transferring aldehyde or ketonic groups	molecular_function	4/3129	4/4664	1.49057206775328	0.202448159630612	0.950270602005858	4	SS1G_00709,SS1G_03926,SS1G_06550,SS1G_10246	SS1G_00709,SS1G_03926,SS1G_06550,SS1G_10246
GO:0016855	racemase and epimerase activity, acting on amino acids and derivatives	molecular_function	4/3129	4/4664	1.49057206775328	0.202448159630612	0.950270602005858	4	SS1G_03793,SS1G_03854,SS1G_05281,SS1G_07477	SS1G_03793,SS1G_03854,SS1G_05281,SS1G_07477
GO:0016868	intramolecular transferase activity, phosphotransferases	molecular_function	4/3129	4/4664	1.49057206775328	0.202448159630612	0.950270602005858	4	SS1G_01582,SS1G_04518,SS1G_06474,SS1G_11015	SS1G_01582,SS1G_04518,SS1G_06474,SS1G_11015
GO:0019211	phosphatase activator activity	molecular_function	4/3129	4/4664	1.49057206775328	0.202448159630612	0.950270602005858	4	SS1G_02841,SS1G_05910,SS1G_06149,SS1G_13515	SS1G_02841,SS1G_05910,SS1G_06149,SS1G_13515
GO:0030291	protein serine/threonine kinase inhibitor activity	molecular_function	4/3129	4/4664	1.49057206775328	0.202448159630612	0.950270602005858	4	SS1G_05838,SS1G_06750,SS1G_06908,SS1G_14455	SS1G_05838,SS1G_06750,SS1G_06908,SS1G_14455
GO:0030599	pectinesterase activity	molecular_function	4/3129	4/4664	1.49057206775328	0.202448159630612	0.950270602005858	4	SS1G_00468,SS1G_03286,SS1G_04551,SS1G_10165	SS1G_00468,SS1G_03286,SS1G_04551,SS1G_10165
GO:0030976	thiamine pyrophosphate binding	molecular_function	4/3129	4/4664	1.49057206775328	0.202448159630612	0.950270602005858	4	SS1G_05934,SS1G_06550,SS1G_07774,SS1G_10985	SS1G_05934,SS1G_06550,SS1G_07774,SS1G_10985
GO:0031683	G-protein beta/gamma-subunit complex binding	molecular_function	4/3129	4/4664	1.49057206775328	0.202448159630612	0.950270602005858	4	SS1G_00342,SS1G_07597,SS1G_10286,SS1G_12343	SS1G_00342,SS1G_07597,SS1G_10286,SS1G_12343
GO:0032135	DNA insertion or deletion binding	molecular_function	4/3129	4/4664	1.49057206775328	0.202448159630612	0.950270602005858	4	SS1G_02907,SS1G_04335,SS1G_11798,SS1G_14284	SS1G_02907,SS1G_04335,SS1G_11798,SS1G_14284
GO:0045330	aspartyl esterase activity	molecular_function	4/3129	4/4664	1.49057206775328	0.202448159630612	0.950270602005858	4	SS1G_00468,SS1G_03286,SS1G_04551,SS1G_10165	SS1G_00468,SS1G_03286,SS1G_04551,SS1G_10165
GO:0052742	phosphatidylinositol kinase activity	molecular_function	4/3129	4/4664	1.49057206775328	0.202448159630612	0.950270602005858	4	SS1G_01338,SS1G_09711,SS1G_11324,SS1G_12900	SS1G_01338,SS1G_09711,SS1G_11324,SS1G_12900
GO:0061608	nuclear import signal receptor activity	molecular_function	4/3129	4/4664	1.49057206775328	0.202448159630612	0.950270602005858	4	SS1G_02351,SS1G_07008,SS1G_11951,SS1G_14204	SS1G_02351,SS1G_07008,SS1G_11951,SS1G_14204
GO:0070567	cytidylyltransferase activity	molecular_function	4/3129	4/4664	1.49057206775328	0.202448159630612	0.950270602005858	4	SS1G_07594,SS1G_08166,SS1G_08431,SS1G_10548	SS1G_07594,SS1G_08166,SS1G_08431,SS1G_10548
GO:0080025	phosphatidylinositol-3,5-bisphosphate binding	molecular_function	4/3129	4/4664	1.49057206775328	0.202448159630612	0.950270602005858	4	SS1G_00975,SS1G_03314,SS1G_08631,SS1G_09586	SS1G_00975,SS1G_03314,SS1G_08631,SS1G_09586
GO:1901474	azole transmembrane transporter activity	molecular_function	4/3129	4/4664	1.49057206775328	0.202448159630612	0.950270602005858	4	SS1G_02549,SS1G_06110,SS1G_07755,SS1G_11421	SS1G_02549,SS1G_06110,SS1G_07755,SS1G_11421
GO:2001070	starch binding	molecular_function	4/3129	4/4664	1.49057206775328	0.202448159630612	0.950270602005858	4	SS1G_08135,SS1G_09392,SS1G_10617,SS1G_13809	SS1G_08135,SS1G_09392,SS1G_10617,SS1G_13809
GO:0003690	double-stranded DNA binding	molecular_function	50/3129	69/4664	1.08012468677774	0.20510774826277	0.950270602005858	50	SS1G_00304,SS1G_00565,SS1G_00580,SS1G_00630,SS1G_00808,SS1G_01022,SS1G_01053,SS1G_01263,SS1G_01353,SS1G_01581,SS1G_02293,SS1G_02791,SS1G_02886,SS1G_02907,SS1G_02974,SS1G_03024,SS1G_03280,SS1G_04050,SS1G_04335,SS1G_04596,SS1G_05040,SS1G_05588,SS1G_05906,SS1G_06124,SS1G_06656,SS1G_06782,SS1G_06907,SS1G_07673,SS1G_07841,SS1G_08504,SS1G_08608,SS1G_08778,SS1G_09184,SS1G_09784,SS1G_09785,SS1G_09927,SS1…	SS1G_00304,SS1G_00565,SS1G_00580,SS1G_00630,SS1G_00808,SS1G_01022,SS1G_01053,SS1G_01263,SS1G_01353,SS1G_01581,SS1G_02293,SS1G_02791,SS1G_02886,SS1G_02907,SS1G_02974,SS1G_03024,SS1G_03280,SS1G_04050,SS1G_04335,SS1G_04596,SS1G_05040,SS1G_05588,SS1G_05906,SS1G_06124,SS1G_06656,SS1G_06782,SS1G_06907,SS1G_07673,SS1G_07841,SS1G_08504,SS1G_08608,SS1G_08778,SS1G_09184,SS1G_09784,SS1G_09785,SS1G_09927,SS1…
GO:0035639	purine ribonucleoside triphosphate binding	molecular_function	487/3129	711/4664	1.0209684908521	0.205360997847914	0.950270602005858	487	SS1G_00049,SS1G_00053,SS1G_00059,SS1G_00071,SS1G_00098,SS1G_00134,SS1G_00164,SS1G_00187,SS1G_00188,SS1G_00190,SS1G_00192,SS1G_00196,SS1G_00199,SS1G_00201,SS1G_00204,SS1G_00209,SS1G_00305,SS1G_00306,SS1G_00344,SS1G_00433,SS1G_00451,SS1G_00490,SS1G_00560,SS1G_00574,SS1G_00583,SS1G_00591,SS1G_00597,SS1G_00606,SS1G_00619,SS1G_00625,SS1G_00628,SS1G_00637,SS1G_00638,SS1G_00874,SS1G_00897,SS1G_00911,SS1…	SS1G_00049,SS1G_00053,SS1G_00059,SS1G_00071,SS1G_00098,SS1G_00134,SS1G_00164,SS1G_00187,SS1G_00188,SS1G_00190,SS1G_00192,SS1G_00196,SS1G_00199,SS1G_00201,SS1G_00204,SS1G_00209,SS1G_00305,SS1G_00306,SS1G_00344,SS1G_00433,SS1G_00451,SS1G_00490,SS1G_00560,SS1G_00574,SS1G_00583,SS1G_00591,SS1G_00597,SS1G_00606,SS1G_00619,SS1G_00625,SS1G_00628,SS1G_00637,SS1G_00638,SS1G_00874,SS1G_00897,SS1G_00911,SS1…
GO:0032549	ribonucleoside binding	molecular_function	92/3129	130/4664	1.05486638641001	0.209668621939239	0.950270602005858	92	SS1G_00049,SS1G_00053,SS1G_00164,SS1G_00190,SS1G_00192,SS1G_00196,SS1G_00344,SS1G_00885,SS1G_00897,SS1G_01061,SS1G_01065,SS1G_01341,SS1G_01347,SS1G_01548,SS1G_01564,SS1G_01608,SS1G_01818,SS1G_01878,SS1G_02002,SS1G_02097,SS1G_02182,SS1G_02199,SS1G_02265,SS1G_02272,SS1G_02533,SS1G_02769,SS1G_03015,SS1G_03128,SS1G_03315,SS1G_03355,SS1G_03365,SS1G_03753,SS1G_03765,SS1G_03860,SS1G_04524,SS1G_04652,SS1…	SS1G_00049,SS1G_00053,SS1G_00164,SS1G_00190,SS1G_00192,SS1G_00196,SS1G_00344,SS1G_00885,SS1G_00897,SS1G_01061,SS1G_01065,SS1G_01341,SS1G_01347,SS1G_01548,SS1G_01564,SS1G_01608,SS1G_01818,SS1G_01878,SS1G_02002,SS1G_02097,SS1G_02182,SS1G_02199,SS1G_02265,SS1G_02272,SS1G_02533,SS1G_02769,SS1G_03015,SS1G_03128,SS1G_03315,SS1G_03355,SS1G_03365,SS1G_03753,SS1G_03765,SS1G_03860,SS1G_04524,SS1G_04652,SS1…
GO:0017076	purine nucleotide binding	molecular_function	490/3129	716/4664	1.0200842363116	0.214925910316575	0.950270602005858	490	SS1G_00049,SS1G_00053,SS1G_00059,SS1G_00071,SS1G_00098,SS1G_00134,SS1G_00164,SS1G_00187,SS1G_00188,SS1G_00190,SS1G_00192,SS1G_00196,SS1G_00199,SS1G_00201,SS1G_00204,SS1G_00209,SS1G_00305,SS1G_00306,SS1G_00344,SS1G_00433,SS1G_00451,SS1G_00490,SS1G_00560,SS1G_00574,SS1G_00583,SS1G_00591,SS1G_00597,SS1G_00606,SS1G_00619,SS1G_00625,SS1G_00628,SS1G_00637,SS1G_00638,SS1G_00874,SS1G_00897,SS1G_00911,SS1…	SS1G_00049,SS1G_00053,SS1G_00059,SS1G_00071,SS1G_00098,SS1G_00134,SS1G_00164,SS1G_00187,SS1G_00188,SS1G_00190,SS1G_00192,SS1G_00196,SS1G_00199,SS1G_00201,SS1G_00204,SS1G_00209,SS1G_00305,SS1G_00306,SS1G_00344,SS1G_00433,SS1G_00451,SS1G_00490,SS1G_00560,SS1G_00574,SS1G_00583,SS1G_00591,SS1G_00597,SS1G_00606,SS1G_00619,SS1G_00625,SS1G_00628,SS1G_00637,SS1G_00638,SS1G_00874,SS1G_00897,SS1G_00911,SS1…
GO:0046982	protein heterodimerization activity	molecular_function	17/3129	22/4664	1.15180568871844	0.217602774305331	0.950270602005858	17	SS1G_00183,SS1G_00304,SS1G_02052,SS1G_03587,SS1G_04420,SS1G_06591,SS1G_07130,SS1G_08832,SS1G_09608,SS1G_09609,SS1G_09612,SS1G_10772,SS1G_10959,SS1G_10960,SS1G_11264,SS1G_11338,SS1G_13625	SS1G_00183,SS1G_00304,SS1G_02052,SS1G_03587,SS1G_04420,SS1G_06591,SS1G_07130,SS1G_08832,SS1G_09608,SS1G_09609,SS1G_09612,SS1G_10772,SS1G_10959,SS1G_10960,SS1G_11264,SS1G_11338,SS1G_13625
GO:0016758	transferase activity, transferring hexosyl groups	molecular_function	47/3129	65/4664	1.07779826437545	0.222899641673818	0.950270602005858	47	SS1G_00432,SS1G_01083,SS1G_01372,SS1G_01429,SS1G_01525,SS1G_01741,SS1G_01831,SS1G_01854,SS1G_02473,SS1G_02670,SS1G_02996,SS1G_03158,SS1G_03383,SS1G_03650,SS1G_03857,SS1G_04027,SS1G_04263,SS1G_04416,SS1G_04698,SS1G_06807,SS1G_07090,SS1G_07313,SS1G_07599,SS1G_07619,SS1G_07759,SS1G_07794,SS1G_07818,SS1G_08265,SS1G_08480,SS1G_09252,SS1G_10012,SS1G_10076,SS1G_10797,SS1G_10939,SS1G_11129,SS1G_11227,SS1…	SS1G_00432,SS1G_01083,SS1G_01372,SS1G_01429,SS1G_01525,SS1G_01741,SS1G_01831,SS1G_01854,SS1G_02473,SS1G_02670,SS1G_02996,SS1G_03158,SS1G_03383,SS1G_03650,SS1G_03857,SS1G_04027,SS1G_04263,SS1G_04416,SS1G_04698,SS1G_06807,SS1G_07090,SS1G_07313,SS1G_07599,SS1G_07619,SS1G_07759,SS1G_07794,SS1G_07818,SS1G_08265,SS1G_08480,SS1G_09252,SS1G_10012,SS1G_10076,SS1G_10797,SS1G_10939,SS1G_11129,SS1G_11227,SS1…
GO:0032555	purine ribonucleotide binding	molecular_function	489/3129	715/4664	1.01942621137252	0.223245594602975	0.950270602005858	489	SS1G_00049,SS1G_00053,SS1G_00059,SS1G_00071,SS1G_00098,SS1G_00134,SS1G_00164,SS1G_00187,SS1G_00188,SS1G_00190,SS1G_00192,SS1G_00196,SS1G_00199,SS1G_00201,SS1G_00204,SS1G_00209,SS1G_00305,SS1G_00306,SS1G_00344,SS1G_00433,SS1G_00451,SS1G_00490,SS1G_00560,SS1G_00574,SS1G_00583,SS1G_00591,SS1G_00597,SS1G_00606,SS1G_00619,SS1G_00625,SS1G_00628,SS1G_00637,SS1G_00638,SS1G_00874,SS1G_00897,SS1G_00911,SS1…	SS1G_00049,SS1G_00053,SS1G_00059,SS1G_00071,SS1G_00098,SS1G_00134,SS1G_00164,SS1G_00187,SS1G_00188,SS1G_00190,SS1G_00192,SS1G_00196,SS1G_00199,SS1G_00201,SS1G_00204,SS1G_00209,SS1G_00305,SS1G_00306,SS1G_00344,SS1G_00433,SS1G_00451,SS1G_00490,SS1G_00560,SS1G_00574,SS1G_00583,SS1G_00591,SS1G_00597,SS1G_00606,SS1G_00619,SS1G_00625,SS1G_00628,SS1G_00637,SS1G_00638,SS1G_00874,SS1G_00897,SS1G_00911,SS1…
GO:0060089	molecular transducer activity	molecular_function	24/3129	32/4664	1.11792905081496	0.224486451569147	0.950270602005858	24	SS1G_00199,SS1G_00560,SS1G_01614,SS1G_02240,SS1G_02296,SS1G_03171,SS1G_03429,SS1G_04806,SS1G_05712,SS1G_06051,SS1G_06805,SS1G_06945,SS1G_07226,SS1G_07672,SS1G_08263,SS1G_09511,SS1G_10260,SS1G_10394,SS1G_11812,SS1G_12461,SS1G_12694,SS1G_13122,SS1G_13577,SS1G_14489	SS1G_00199,SS1G_00560,SS1G_01614,SS1G_02240,SS1G_02296,SS1G_03171,SS1G_03429,SS1G_04806,SS1G_05712,SS1G_06051,SS1G_06805,SS1G_06945,SS1G_07226,SS1G_07672,SS1G_08263,SS1G_09511,SS1G_10260,SS1G_10394,SS1G_11812,SS1G_12461,SS1G_12694,SS1G_13122,SS1G_13577,SS1G_14489
GO:0046983	protein dimerization activity	molecular_function	44/3129	61/4664	1.07516673739581	0.242476209256094	0.950270602005858	44	SS1G_00183,SS1G_00304,SS1G_00638,SS1G_01144,SS1G_01608,SS1G_02052,SS1G_02888,SS1G_02959,SS1G_03280,SS1G_03587,SS1G_03827,SS1G_04420,SS1G_05346,SS1G_05358,SS1G_05588,SS1G_05603,SS1G_06114,SS1G_06124,SS1G_06591,SS1G_06604,SS1G_06731,SS1G_07130,SS1G_07441,SS1G_07795,SS1G_07982,SS1G_08832,SS1G_09146,SS1G_09608,SS1G_09609,SS1G_09612,SS1G_10649,SS1G_10747,SS1G_10772,SS1G_10959,SS1G_10960,SS1G_11264,SS1…	SS1G_00183,SS1G_00304,SS1G_00638,SS1G_01144,SS1G_01608,SS1G_02052,SS1G_02888,SS1G_02959,SS1G_03280,SS1G_03587,SS1G_03827,SS1G_04420,SS1G_05346,SS1G_05358,SS1G_05588,SS1G_05603,SS1G_06114,SS1G_06124,SS1G_06591,SS1G_06604,SS1G_06731,SS1G_07130,SS1G_07441,SS1G_07795,SS1G_07982,SS1G_08832,SS1G_09146,SS1G_09608,SS1G_09609,SS1G_09612,SS1G_10649,SS1G_10747,SS1G_10772,SS1G_10959,SS1G_10960,SS1G_11264,SS1…
GO:0004722	protein serine/threonine phosphatase activity	molecular_function	9/3129	11/4664	1.21955896452541	0.242969273141985	0.950270602005858	9	SS1G_00528,SS1G_02547,SS1G_07868,SS1G_07980,SS1G_08167,SS1G_08420,SS1G_12553,SS1G_12669,SS1G_13212	SS1G_00528,SS1G_02547,SS1G_07868,SS1G_07980,SS1G_08167,SS1G_08420,SS1G_12553,SS1G_12669,SS1G_13212
GO:0050661	NADP binding	molecular_function	21/3129	28/4664	1.11792905081496	0.248728986541448	0.950270602005858	21	SS1G_01096,SS1G_03696,SS1G_04479,SS1G_05124,SS1G_05267,SS1G_05680,SS1G_05927,SS1G_06018,SS1G_06904,SS1G_07099,SS1G_07798,SS1G_07828,SS1G_08171,SS1G_08803,SS1G_09058,SS1G_10724,SS1G_12886,SS1G_13162,SS1G_13640,SS1G_14239,SS1G_14424	SS1G_01096,SS1G_03696,SS1G_04479,SS1G_05124,SS1G_05267,SS1G_05680,SS1G_05927,SS1G_06018,SS1G_06904,SS1G_07099,SS1G_07798,SS1G_07828,SS1G_08171,SS1G_08803,SS1G_09058,SS1G_10724,SS1G_12886,SS1G_13162,SS1G_13640,SS1G_14239,SS1G_14424
GO:0005524	ATP binding	molecular_function	402/3129	588/4664	1.01906457693336	0.255659265539581	0.950270602005858	402	SS1G_00059,SS1G_00071,SS1G_00098,SS1G_00134,SS1G_00187,SS1G_00188,SS1G_00199,SS1G_00201,SS1G_00204,SS1G_00209,SS1G_00305,SS1G_00306,SS1G_00433,SS1G_00451,SS1G_00490,SS1G_00560,SS1G_00574,SS1G_00583,SS1G_00591,SS1G_00597,SS1G_00606,SS1G_00619,SS1G_00625,SS1G_00628,SS1G_00637,SS1G_00638,SS1G_00874,SS1G_00911,SS1G_00971,SS1G_01022,SS1G_01039,SS1G_01074,SS1G_01093,SS1G_01105,SS1G_01124,SS1G_01135,SS1…	SS1G_00059,SS1G_00071,SS1G_00098,SS1G_00134,SS1G_00187,SS1G_00188,SS1G_00199,SS1G_00201,SS1G_00204,SS1G_00209,SS1G_00305,SS1G_00306,SS1G_00433,SS1G_00451,SS1G_00490,SS1G_00560,SS1G_00574,SS1G_00583,SS1G_00591,SS1G_00597,SS1G_00606,SS1G_00619,SS1G_00625,SS1G_00628,SS1G_00637,SS1G_00638,SS1G_00874,SS1G_00911,SS1G_00971,SS1G_01022,SS1G_01039,SS1G_01074,SS1G_01093,SS1G_01105,SS1G_01124,SS1G_01135,SS1…
GO:0032553	ribonucleotide binding	molecular_function	504/3129	739/4664	1.01657418423227	0.255703574686128	0.950270602005858	504	SS1G_00049,SS1G_00053,SS1G_00059,SS1G_00071,SS1G_00098,SS1G_00134,SS1G_00164,SS1G_00187,SS1G_00188,SS1G_00190,SS1G_00192,SS1G_00196,SS1G_00199,SS1G_00201,SS1G_00204,SS1G_00209,SS1G_00305,SS1G_00306,SS1G_00344,SS1G_00433,SS1G_00451,SS1G_00490,SS1G_00560,SS1G_00574,SS1G_00583,SS1G_00591,SS1G_00597,SS1G_00606,SS1G_00619,SS1G_00625,SS1G_00628,SS1G_00637,SS1G_00638,SS1G_00687,SS1G_00874,SS1G_00897,SS1…	SS1G_00049,SS1G_00053,SS1G_00059,SS1G_00071,SS1G_00098,SS1G_00134,SS1G_00164,SS1G_00187,SS1G_00188,SS1G_00190,SS1G_00192,SS1G_00196,SS1G_00199,SS1G_00201,SS1G_00204,SS1G_00209,SS1G_00305,SS1G_00306,SS1G_00344,SS1G_00433,SS1G_00451,SS1G_00490,SS1G_00560,SS1G_00574,SS1G_00583,SS1G_00591,SS1G_00597,SS1G_00606,SS1G_00619,SS1G_00625,SS1G_00628,SS1G_00637,SS1G_00638,SS1G_00687,SS1G_00874,SS1G_00897,SS1…
GO:0016887	ATPase activity	molecular_function	115/3129	165/4664	1.0388835623735	0.262303460081119	0.950270602005858	115	SS1G_00071,SS1G_00209,SS1G_00433,SS1G_00490,SS1G_00911,SS1G_00971,SS1G_01022,SS1G_01039,SS1G_01074,SS1G_01135,SS1G_01263,SS1G_01278,SS1G_01317,SS1G_01641,SS1G_01827,SS1G_01930,SS1G_02102,SS1G_02468,SS1G_02480,SS1G_02525,SS1G_02717,SS1G_02903,SS1G_02907,SS1G_03024,SS1G_03060,SS1G_03108,SS1G_03212,SS1G_03340,SS1G_03732,SS1G_03871,SS1G_03952,SS1G_04335,SS1G_04434,SS1G_04459,SS1G_04501,SS1G_04516,SS1…	SS1G_00071,SS1G_00209,SS1G_00433,SS1G_00490,SS1G_00911,SS1G_00971,SS1G_01022,SS1G_01039,SS1G_01074,SS1G_01135,SS1G_01263,SS1G_01278,SS1G_01317,SS1G_01641,SS1G_01827,SS1G_01930,SS1G_02102,SS1G_02468,SS1G_02480,SS1G_02525,SS1G_02717,SS1G_02903,SS1G_02907,SS1G_03024,SS1G_03060,SS1G_03108,SS1G_03212,SS1G_03340,SS1G_03732,SS1G_03871,SS1G_03952,SS1G_04335,SS1G_04434,SS1G_04459,SS1G_04501,SS1G_04516,SS1…
GO:0001883	purine nucleoside binding	molecular_function	89/3129	127/4664	1.0445741262208	0.266008252130509	0.950270602005858	89	SS1G_00049,SS1G_00053,SS1G_00164,SS1G_00190,SS1G_00192,SS1G_00196,SS1G_00344,SS1G_00897,SS1G_01061,SS1G_01065,SS1G_01341,SS1G_01347,SS1G_01548,SS1G_01564,SS1G_01608,SS1G_01818,SS1G_01878,SS1G_02002,SS1G_02097,SS1G_02182,SS1G_02199,SS1G_02265,SS1G_02272,SS1G_02533,SS1G_02769,SS1G_03015,SS1G_03128,SS1G_03315,SS1G_03355,SS1G_03365,SS1G_03765,SS1G_03860,SS1G_04524,SS1G_04652,SS1G_05097,SS1G_05098,SS1…	SS1G_00049,SS1G_00053,SS1G_00164,SS1G_00190,SS1G_00192,SS1G_00196,SS1G_00344,SS1G_00897,SS1G_01061,SS1G_01065,SS1G_01341,SS1G_01347,SS1G_01548,SS1G_01564,SS1G_01608,SS1G_01818,SS1G_01878,SS1G_02002,SS1G_02097,SS1G_02182,SS1G_02199,SS1G_02265,SS1G_02272,SS1G_02533,SS1G_02769,SS1G_03015,SS1G_03128,SS1G_03315,SS1G_03355,SS1G_03365,SS1G_03765,SS1G_03860,SS1G_04524,SS1G_04652,SS1G_05097,SS1G_05098,SS1…
GO:0005525	GTP binding	molecular_function	89/3129	127/4664	1.0445741262208	0.266008252130509	0.950270602005858	89	SS1G_00049,SS1G_00053,SS1G_00164,SS1G_00190,SS1G_00192,SS1G_00196,SS1G_00344,SS1G_00897,SS1G_01061,SS1G_01065,SS1G_01341,SS1G_01347,SS1G_01548,SS1G_01564,SS1G_01608,SS1G_01818,SS1G_01878,SS1G_02002,SS1G_02097,SS1G_02182,SS1G_02199,SS1G_02265,SS1G_02272,SS1G_02533,SS1G_02769,SS1G_03015,SS1G_03128,SS1G_03315,SS1G_03355,SS1G_03365,SS1G_03765,SS1G_03860,SS1G_04524,SS1G_04652,SS1G_05097,SS1G_05098,SS1…	SS1G_00049,SS1G_00053,SS1G_00164,SS1G_00190,SS1G_00192,SS1G_00196,SS1G_00344,SS1G_00897,SS1G_01061,SS1G_01065,SS1G_01341,SS1G_01347,SS1G_01548,SS1G_01564,SS1G_01608,SS1G_01818,SS1G_01878,SS1G_02002,SS1G_02097,SS1G_02182,SS1G_02199,SS1G_02265,SS1G_02272,SS1G_02533,SS1G_02769,SS1G_03015,SS1G_03128,SS1G_03315,SS1G_03355,SS1G_03365,SS1G_03765,SS1G_03860,SS1G_04524,SS1G_04652,SS1G_05097,SS1G_05098,SS1…
GO:0019001	guanyl nucleotide binding	molecular_function	89/3129	127/4664	1.0445741262208	0.266008252130509	0.950270602005858	89	SS1G_00049,SS1G_00053,SS1G_00164,SS1G_00190,SS1G_00192,SS1G_00196,SS1G_00344,SS1G_00897,SS1G_01061,SS1G_01065,SS1G_01341,SS1G_01347,SS1G_01548,SS1G_01564,SS1G_01608,SS1G_01818,SS1G_01878,SS1G_02002,SS1G_02097,SS1G_02182,SS1G_02199,SS1G_02265,SS1G_02272,SS1G_02533,SS1G_02769,SS1G_03015,SS1G_03128,SS1G_03315,SS1G_03355,SS1G_03365,SS1G_03765,SS1G_03860,SS1G_04524,SS1G_04652,SS1G_05097,SS1G_05098,SS1…	SS1G_00049,SS1G_00053,SS1G_00164,SS1G_00190,SS1G_00192,SS1G_00196,SS1G_00344,SS1G_00897,SS1G_01061,SS1G_01065,SS1G_01341,SS1G_01347,SS1G_01548,SS1G_01564,SS1G_01608,SS1G_01818,SS1G_01878,SS1G_02002,SS1G_02097,SS1G_02182,SS1G_02199,SS1G_02265,SS1G_02272,SS1G_02533,SS1G_02769,SS1G_03015,SS1G_03128,SS1G_03315,SS1G_03355,SS1G_03365,SS1G_03765,SS1G_03860,SS1G_04524,SS1G_04652,SS1G_05097,SS1G_05098,SS1…
GO:0032550	purine ribonucleoside binding	molecular_function	89/3129	127/4664	1.0445741262208	0.266008252130509	0.950270602005858	89	SS1G_00049,SS1G_00053,SS1G_00164,SS1G_00190,SS1G_00192,SS1G_00196,SS1G_00344,SS1G_00897,SS1G_01061,SS1G_01065,SS1G_01341,SS1G_01347,SS1G_01548,SS1G_01564,SS1G_01608,SS1G_01818,SS1G_01878,SS1G_02002,SS1G_02097,SS1G_02182,SS1G_02199,SS1G_02265,SS1G_02272,SS1G_02533,SS1G_02769,SS1G_03015,SS1G_03128,SS1G_03315,SS1G_03355,SS1G_03365,SS1G_03765,SS1G_03860,SS1G_04524,SS1G_04652,SS1G_05097,SS1G_05098,SS1…	SS1G_00049,SS1G_00053,SS1G_00164,SS1G_00190,SS1G_00192,SS1G_00196,SS1G_00344,SS1G_00897,SS1G_01061,SS1G_01065,SS1G_01341,SS1G_01347,SS1G_01548,SS1G_01564,SS1G_01608,SS1G_01818,SS1G_01878,SS1G_02002,SS1G_02097,SS1G_02182,SS1G_02199,SS1G_02265,SS1G_02272,SS1G_02533,SS1G_02769,SS1G_03015,SS1G_03128,SS1G_03315,SS1G_03355,SS1G_03365,SS1G_03765,SS1G_03860,SS1G_04524,SS1G_04652,SS1G_05097,SS1G_05098,SS1…
GO:0032561	guanyl ribonucleotide binding	molecular_function	89/3129	127/4664	1.0445741262208	0.266008252130509	0.950270602005858	89	SS1G_00049,SS1G_00053,SS1G_00164,SS1G_00190,SS1G_00192,SS1G_00196,SS1G_00344,SS1G_00897,SS1G_01061,SS1G_01065,SS1G_01341,SS1G_01347,SS1G_01548,SS1G_01564,SS1G_01608,SS1G_01818,SS1G_01878,SS1G_02002,SS1G_02097,SS1G_02182,SS1G_02199,SS1G_02265,SS1G_02272,SS1G_02533,SS1G_02769,SS1G_03015,SS1G_03128,SS1G_03315,SS1G_03355,SS1G_03365,SS1G_03765,SS1G_03860,SS1G_04524,SS1G_04652,SS1G_05097,SS1G_05098,SS1…	SS1G_00049,SS1G_00053,SS1G_00164,SS1G_00190,SS1G_00192,SS1G_00196,SS1G_00344,SS1G_00897,SS1G_01061,SS1G_01065,SS1G_01341,SS1G_01347,SS1G_01548,SS1G_01564,SS1G_01608,SS1G_01818,SS1G_01878,SS1G_02002,SS1G_02097,SS1G_02182,SS1G_02199,SS1G_02265,SS1G_02272,SS1G_02533,SS1G_02769,SS1G_03015,SS1G_03128,SS1G_03315,SS1G_03355,SS1G_03365,SS1G_03765,SS1G_03860,SS1G_04524,SS1G_04652,SS1G_05097,SS1G_05098,SS1…
GO:0030554	adenyl nucleotide binding	molecular_function	405/3129	593/4664	1.01801296364263	0.267272290337874	0.950270602005858	405	SS1G_00059,SS1G_00071,SS1G_00098,SS1G_00134,SS1G_00187,SS1G_00188,SS1G_00199,SS1G_00201,SS1G_00204,SS1G_00209,SS1G_00305,SS1G_00306,SS1G_00433,SS1G_00451,SS1G_00490,SS1G_00560,SS1G_00574,SS1G_00583,SS1G_00591,SS1G_00597,SS1G_00606,SS1G_00619,SS1G_00625,SS1G_00628,SS1G_00637,SS1G_00638,SS1G_00874,SS1G_00911,SS1G_00971,SS1G_01022,SS1G_01039,SS1G_01074,SS1G_01093,SS1G_01105,SS1G_01124,SS1G_01135,SS1…	SS1G_00059,SS1G_00071,SS1G_00098,SS1G_00134,SS1G_00187,SS1G_00188,SS1G_00199,SS1G_00201,SS1G_00204,SS1G_00209,SS1G_00305,SS1G_00306,SS1G_00433,SS1G_00451,SS1G_00490,SS1G_00560,SS1G_00574,SS1G_00583,SS1G_00591,SS1G_00597,SS1G_00606,SS1G_00619,SS1G_00625,SS1G_00628,SS1G_00637,SS1G_00638,SS1G_00874,SS1G_00911,SS1G_00971,SS1G_01022,SS1G_01039,SS1G_01074,SS1G_01093,SS1G_01105,SS1G_01124,SS1G_01135,SS1…
GO:0003727	single-stranded RNA binding	molecular_function	6/3129	7/4664	1.27763320093138	0.271025779185868	0.950270602005858	6	SS1G_00566,SS1G_02977,SS1G_03124,SS1G_03706,SS1G_07770,SS1G_14124	SS1G_00566,SS1G_02977,SS1G_03124,SS1G_03706,SS1G_07770,SS1G_14124
GO:0004338	glucan exo-1,3-beta-glucosidase activity	molecular_function	6/3129	7/4664	1.27763320093138	0.271025779185868	0.950270602005858	6	SS1G_01229,SS1G_05775,SS1G_06037,SS1G_09216,SS1G_09547,SS1G_09858	SS1G_01229,SS1G_05775,SS1G_06037,SS1G_09216,SS1G_09547,SS1G_09858
GO:0016661	oxidoreductase activity, acting on other nitrogenous compounds as donors	molecular_function	6/3129	7/4664	1.27763320093138	0.271025779185868	0.950270602005858	6	SS1G_00106,SS1G_01885,SS1G_03921,SS1G_04479,SS1G_08507,SS1G_09730	SS1G_00106,SS1G_01885,SS1G_03921,SS1G_04479,SS1G_08507,SS1G_09730
GO:0050145	nucleoside monophosphate kinase activity	molecular_function	6/3129	7/4664	1.27763320093138	0.271025779185868	0.950270602005858	6	SS1G_00209,SS1G_01606,SS1G_06024,SS1G_09611,SS1G_10831,SS1G_12890	SS1G_00209,SS1G_01606,SS1G_06024,SS1G_09611,SS1G_10831,SS1G_12890
GO:0016878	acid-thiol ligase activity	molecular_function	11/3129	14/4664	1.17116376752043	0.271812187646683	0.950270602005858	11	SS1G_03735,SS1G_04708,SS1G_05350,SS1G_05351,SS1G_06854,SS1G_07246,SS1G_07524,SS1G_07857,SS1G_11391,SS1G_12315,SS1G_12801	SS1G_03735,SS1G_04708,SS1G_05350,SS1G_05351,SS1G_06854,SS1G_07246,SS1G_07524,SS1G_07857,SS1G_11391,SS1G_12315,SS1G_12801
GO:0016884	carbon-nitrogen ligase activity, with glutamine as amido-N-donor	molecular_function	11/3129	14/4664	1.17116376752043	0.271812187646683	0.950270602005858	11	SS1G_01339,SS1G_01816,SS1G_03630,SS1G_04214,SS1G_04454,SS1G_04455,SS1G_06604,SS1G_08553,SS1G_10649,SS1G_11333,SS1G_13042	SS1G_01339,SS1G_01816,SS1G_03630,SS1G_04214,SS1G_04454,SS1G_04455,SS1G_06604,SS1G_08553,SS1G_10649,SS1G_11333,SS1G_13042
GO:0140296	general transcription initiation factor binding	molecular_function	11/3129	14/4664	1.17116376752043	0.271812187646683	0.950270602005858	11	SS1G_01135,SS1G_01136,SS1G_01581,SS1G_01641,SS1G_01827,SS1G_07049,SS1G_07202,SS1G_08504,SS1G_11264,SS1G_11615,SS1G_14328	SS1G_01135,SS1G_01136,SS1G_01581,SS1G_01641,SS1G_01827,SS1G_07049,SS1G_07202,SS1G_08504,SS1G_11264,SS1G_11615,SS1G_14328
GO:0008238	exopeptidase activity	molecular_function	34/3129	47/4664	1.07828617667258	0.273460534562912	0.950270602005858	34	SS1G_00310,SS1G_01155,SS1G_01464,SS1G_01978,SS1G_02111,SS1G_02114,SS1G_02276,SS1G_04140,SS1G_04388,SS1G_04819,SS1G_04958,SS1G_05449,SS1G_05513,SS1G_06948,SS1G_07655,SS1G_07744,SS1G_08618,SS1G_08855,SS1G_08920,SS1G_08927,SS1G_09475,SS1G_09909,SS1G_10529,SS1G_10553,SS1G_10653,SS1G_10940,SS1G_11382,SS1G_11560,SS1G_12100,SS1G_12208,SS1G_12413,SS1G_12499,SS1G_13121,SS1G_14127	SS1G_00310,SS1G_01155,SS1G_01464,SS1G_01978,SS1G_02111,SS1G_02114,SS1G_02276,SS1G_04140,SS1G_04388,SS1G_04819,SS1G_04958,SS1G_05449,SS1G_05513,SS1G_06948,SS1G_07655,SS1G_07744,SS1G_08618,SS1G_08855,SS1G_08920,SS1G_08927,SS1G_09475,SS1G_09909,SS1G_10529,SS1G_10553,SS1G_10653,SS1G_10940,SS1G_11382,SS1G_11560,SS1G_12100,SS1G_12208,SS1G_12413,SS1G_12499,SS1G_13121,SS1G_14127
GO:0051537	2 iron, 2 sulfur cluster binding	molecular_function	18/3129	24/4664	1.11792905081496	0.277041526611431	0.950270602005858	18	SS1G_00860,SS1G_01144,SS1G_01767,SS1G_01976,SS1G_02716,SS1G_03767,SS1G_04384,SS1G_04479,SS1G_04889,SS1G_05127,SS1G_07640,SS1G_08428,SS1G_08441,SS1G_08646,SS1G_10545,SS1G_10732,SS1G_11850,SS1G_14350	SS1G_00860,SS1G_01144,SS1G_01767,SS1G_01976,SS1G_02716,SS1G_03767,SS1G_04384,SS1G_04479,SS1G_04889,SS1G_05127,SS1G_07640,SS1G_08428,SS1G_08441,SS1G_08646,SS1G_10545,SS1G_10732,SS1G_11850,SS1G_14350
GO:0032559	adenyl ribonucleotide binding	molecular_function	404/3129	592/4664	1.01721472191271	0.277403007105182	0.950270602005858	404	SS1G_00059,SS1G_00071,SS1G_00098,SS1G_00134,SS1G_00187,SS1G_00188,SS1G_00199,SS1G_00201,SS1G_00204,SS1G_00209,SS1G_00305,SS1G_00306,SS1G_00433,SS1G_00451,SS1G_00490,SS1G_00560,SS1G_00574,SS1G_00583,SS1G_00591,SS1G_00597,SS1G_00606,SS1G_00619,SS1G_00625,SS1G_00628,SS1G_00637,SS1G_00638,SS1G_00874,SS1G_00911,SS1G_00971,SS1G_01022,SS1G_01039,SS1G_01074,SS1G_01093,SS1G_01105,SS1G_01124,SS1G_01135,SS1…	SS1G_00059,SS1G_00071,SS1G_00098,SS1G_00134,SS1G_00187,SS1G_00188,SS1G_00199,SS1G_00201,SS1G_00204,SS1G_00209,SS1G_00305,SS1G_00306,SS1G_00433,SS1G_00451,SS1G_00490,SS1G_00560,SS1G_00574,SS1G_00583,SS1G_00591,SS1G_00597,SS1G_00606,SS1G_00619,SS1G_00625,SS1G_00628,SS1G_00637,SS1G_00638,SS1G_00874,SS1G_00911,SS1G_00971,SS1G_01022,SS1G_01039,SS1G_01074,SS1G_01093,SS1G_01105,SS1G_01124,SS1G_01135,SS1…
GO:0097367	carbohydrate derivative binding	molecular_function	516/3129	758/4664	1.01469022026476	0.278735725365167	0.950270602005858	516	SS1G_00049,SS1G_00053,SS1G_00059,SS1G_00071,SS1G_00098,SS1G_00134,SS1G_00164,SS1G_00187,SS1G_00188,SS1G_00190,SS1G_00192,SS1G_00196,SS1G_00199,SS1G_00201,SS1G_00204,SS1G_00209,SS1G_00305,SS1G_00306,SS1G_00344,SS1G_00433,SS1G_00451,SS1G_00490,SS1G_00560,SS1G_00574,SS1G_00583,SS1G_00591,SS1G_00597,SS1G_00606,SS1G_00619,SS1G_00625,SS1G_00628,SS1G_00637,SS1G_00638,SS1G_00687,SS1G_00772,SS1G_00874,SS1…	SS1G_00049,SS1G_00053,SS1G_00059,SS1G_00071,SS1G_00098,SS1G_00134,SS1G_00164,SS1G_00187,SS1G_00188,SS1G_00190,SS1G_00192,SS1G_00196,SS1G_00199,SS1G_00201,SS1G_00204,SS1G_00209,SS1G_00305,SS1G_00306,SS1G_00344,SS1G_00433,SS1G_00451,SS1G_00490,SS1G_00560,SS1G_00574,SS1G_00583,SS1G_00591,SS1G_00597,SS1G_00606,SS1G_00619,SS1G_00625,SS1G_00628,SS1G_00637,SS1G_00638,SS1G_00687,SS1G_00772,SS1G_00874,SS1…
GO:0042623	ATPase activity, coupled	molecular_function	88/3129	126/4664	1.04103446001816	0.28661432990967	0.950270602005858	88	SS1G_00071,SS1G_00433,SS1G_00490,SS1G_00911,SS1G_00971,SS1G_01022,SS1G_01039,SS1G_01135,SS1G_01263,SS1G_01278,SS1G_01317,SS1G_01641,SS1G_01827,SS1G_01930,SS1G_02102,SS1G_02468,SS1G_02717,SS1G_02903,SS1G_02907,SS1G_03024,SS1G_03060,SS1G_03108,SS1G_03212,SS1G_03340,SS1G_03732,SS1G_03871,SS1G_03952,SS1G_04335,SS1G_04434,SS1G_04459,SS1G_04501,SS1G_04516,SS1G_04596,SS1G_05270,SS1G_05324,SS1G_05341,SS1…	SS1G_00071,SS1G_00433,SS1G_00490,SS1G_00911,SS1G_00971,SS1G_01022,SS1G_01039,SS1G_01135,SS1G_01263,SS1G_01278,SS1G_01317,SS1G_01641,SS1G_01827,SS1G_01930,SS1G_02102,SS1G_02468,SS1G_02717,SS1G_02903,SS1G_02907,SS1G_03024,SS1G_03060,SS1G_03108,SS1G_03212,SS1G_03340,SS1G_03732,SS1G_03871,SS1G_03952,SS1G_04335,SS1G_04434,SS1G_04459,SS1G_04501,SS1G_04516,SS1G_04596,SS1G_05270,SS1G_05324,SS1G_05341,SS1…
GO:0003724	RNA helicase activity	molecular_function	29/3129	40/4664	1.08066474912112	0.29168700102854	0.950270602005858	29	SS1G_00071,SS1G_01039,SS1G_02468,SS1G_02903,SS1G_03732,SS1G_03952,SS1G_04434,SS1G_04459,SS1G_05270,SS1G_05629,SS1G_06425,SS1G_06435,SS1G_06567,SS1G_07601,SS1G_08284,SS1G_08322,SS1G_08323,SS1G_08798,SS1G_08841,SS1G_09570,SS1G_10291,SS1G_10526,SS1G_11243,SS1G_11456,SS1G_11676,SS1G_12540,SS1G_13071,SS1G_13866,SS1G_14039	SS1G_00071,SS1G_01039,SS1G_02468,SS1G_02903,SS1G_03732,SS1G_03952,SS1G_04434,SS1G_04459,SS1G_05270,SS1G_05629,SS1G_06425,SS1G_06435,SS1G_06567,SS1G_07601,SS1G_08284,SS1G_08322,SS1G_08323,SS1G_08798,SS1G_08841,SS1G_09570,SS1G_10291,SS1G_10526,SS1G_11243,SS1G_11456,SS1G_11676,SS1G_12540,SS1G_13071,SS1G_13866,SS1G_14039
GO:0046527	glucosyltransferase activity	molecular_function	13/3129	17/4664	1.13984922828192	0.293557070262086	0.950270602005858	13	SS1G_01083,SS1G_01525,SS1G_07313,SS1G_07759,SS1G_07818,SS1G_09252,SS1G_11129,SS1G_11847,SS1G_12021,SS1G_12815,SS1G_13091,SS1G_13524,SS1G_13661	SS1G_01083,SS1G_01525,SS1G_07313,SS1G_07759,SS1G_07818,SS1G_09252,SS1G_11129,SS1G_11847,SS1G_12021,SS1G_12815,SS1G_13091,SS1G_13524,SS1G_13661
GO:0000213	tRNA-intron endonuclease activity	molecular_function	3/3129	3/4664	1.49057206775328	0.301858884209302	0.950270602005858	3	SS1G_01524,SS1G_06986,SS1G_08479	SS1G_01524,SS1G_06986,SS1G_08479
GO:0000339	RNA cap binding	molecular_function	3/3129	3/4664	1.49057206775328	0.301858884209302	0.950270602005858	3	SS1G_04707,SS1G_10500,SS1G_13629	SS1G_04707,SS1G_10500,SS1G_13629
GO:0001056	RNA polymerase III activity	molecular_function	3/3129	3/4664	1.49057206775328	0.301858884209302	0.950270602005858	3	SS1G_03009,SS1G_05855,SS1G_10539	SS1G_03009,SS1G_05855,SS1G_10539
GO:0003917	DNA topoisomerase type I activity	molecular_function	3/3129	3/4664	1.49057206775328	0.301858884209302	0.950270602005858	3	SS1G_05285,SS1G_10018,SS1G_12655	SS1G_05285,SS1G_10018,SS1G_12655
GO:0003987	acetate-CoA ligase activity	molecular_function	3/3129	3/4664	1.49057206775328	0.301858884209302	0.950270602005858	3	SS1G_05350,SS1G_05351,SS1G_07246	SS1G_05350,SS1G_05351,SS1G_07246
GO:0004045	aminoacyl-tRNA hydrolase activity	molecular_function	3/3129	3/4664	1.49057206775328	0.301858884209302	0.950270602005858	3	SS1G_00010,SS1G_05058,SS1G_07043	SS1G_00010,SS1G_05058,SS1G_07043
GO:0004067	asparaginase activity	molecular_function	3/3129	3/4664	1.49057206775328	0.301858884209302	0.950270602005858	3	SS1G_02114,SS1G_04931,SS1G_06458	SS1G_02114,SS1G_04931,SS1G_06458
GO:0004072	aspartate kinase activity	molecular_function	3/3129	3/4664	1.49057206775328	0.301858884209302	0.950270602005858	3	SS1G_00574,SS1G_10628,SS1G_14424	SS1G_00574,SS1G_10628,SS1G_14424
GO:0004087	carbamoyl-phosphate synthase (ammonia) activity	molecular_function	3/3129	3/4664	1.49057206775328	0.301858884209302	0.950270602005858	3	SS1G_04454,SS1G_04455,SS1G_08553	SS1G_04454,SS1G_04455,SS1G_08553
GO:0004124	cysteine synthase activity	molecular_function	3/3129	3/4664	1.49057206775328	0.301858884209302	0.950270602005858	3	SS1G_03734,SS1G_06189,SS1G_07694	SS1G_03734,SS1G_06189,SS1G_07694
GO:0004161	dimethylallyltranstransferase activity	molecular_function	3/3129	3/4664	1.49057206775328	0.301858884209302	0.950270602005858	3	SS1G_07659,SS1G_08758,SS1G_10113	SS1G_07659,SS1G_08758,SS1G_10113
GO:0004340	glucokinase activity	molecular_function	3/3129	3/4664	1.49057206775328	0.301858884209302	0.950270602005858	3	SS1G_01273,SS1G_05407,SS1G_06687	SS1G_01273,SS1G_05407,SS1G_06687
GO:0004344	glucose dehydrogenase activity	molecular_function	3/3129	3/4664	1.49057206775328	0.301858884209302	0.950270602005858	3	SS1G_06748,SS1G_10068,SS1G_10562	SS1G_06748,SS1G_10068,SS1G_10562
GO:0004362	glutathione-disulfide reductase activity	molecular_function	3/3129	3/4664	1.49057206775328	0.301858884209302	0.950270602005858	3	SS1G_01144,SS1G_05927,SS1G_10724	SS1G_01144,SS1G_05927,SS1G_10724
GO:0004376	glycolipid mannosyltransferase activity	molecular_function	3/3129	3/4664	1.49057206775328	0.301858884209302	0.950270602005858	3	SS1G_02473,SS1G_03158,SS1G_10939	SS1G_02473,SS1G_03158,SS1G_10939
GO:0004430	1-phosphatidylinositol 4-kinase activity	molecular_function	3/3129	3/4664	1.49057206775328	0.301858884209302	0.950270602005858	3	SS1G_01338,SS1G_09711,SS1G_12900	SS1G_01338,SS1G_09711,SS1G_12900
GO:0004448	isocitrate dehydrogenase activity	molecular_function	3/3129	3/4664	1.49057206775328	0.301858884209302	0.950270602005858	3	SS1G_04160,SS1G_04924,SS1G_09958	SS1G_04160,SS1G_04924,SS1G_09958
GO:0004567	beta-mannosidase activity	molecular_function	3/3129	3/4664	1.49057206775328	0.301858884209302	0.950270602005858	3	SS1G_00746,SS1G_05977,SS1G_08208	SS1G_00746,SS1G_05977,SS1G_08208
GO:0004630	phospholipase D activity	molecular_function	3/3129	3/4664	1.49057206775328	0.301858884209302	0.950270602005858	3	SS1G_01809,SS1G_04964,SS1G_08193	SS1G_01809,SS1G_04964,SS1G_08193
GO:0004738	pyruvate dehydrogenase activity	molecular_function	3/3129	3/4664	1.49057206775328	0.301858884209302	0.950270602005858	3	SS1G_09626,SS1G_11008,SS1G_11343	SS1G_09626,SS1G_11008,SS1G_11343
GO:0004739	pyruvate dehydrogenase (acetyl-transferring) activity	molecular_function	3/3129	3/4664	1.49057206775328	0.301858884209302	0.950270602005858	3	SS1G_09626,SS1G_11008,SS1G_11343	SS1G_09626,SS1G_11008,SS1G_11343
GO:0004749	ribose phosphate diphosphokinase activity	molecular_function	3/3129	3/4664	1.49057206775328	0.301858884209302	0.950270602005858	3	SS1G_09190,SS1G_10754,SS1G_12233	SS1G_09190,SS1G_10754,SS1G_12233
GO:0004774	succinate-CoA ligase activity	molecular_function	3/3129	3/4664	1.49057206775328	0.301858884209302	0.950270602005858	3	SS1G_06854,SS1G_07524,SS1G_07857	SS1G_06854,SS1G_07524,SS1G_07857
GO:0004775	succinate-CoA ligase (ADP-forming) activity	molecular_function	3/3129	3/4664	1.49057206775328	0.301858884209302	0.950270602005858	3	SS1G_06854,SS1G_07524,SS1G_07857	SS1G_06854,SS1G_07524,SS1G_07857
GO:0004831	tyrosine-tRNA ligase activity	molecular_function	3/3129	3/4664	1.49057206775328	0.301858884209302	0.950270602005858	3	SS1G_01294,SS1G_02608,SS1G_07965	SS1G_01294,SS1G_02608,SS1G_07965
GO:0005092	GDP-dissociation inhibitor activity	molecular_function	3/3129	3/4664	1.49057206775328	0.301858884209302	0.950270602005858	3	SS1G_05415,SS1G_08512,SS1G_09770	SS1G_05415,SS1G_08512,SS1G_09770
GO:0005247	voltage-gated chloride channel activity	molecular_function	3/3129	3/4664	1.49057206775328	0.301858884209302	0.950270602005858	3	SS1G_08393,SS1G_08832,SS1G_13559	SS1G_08393,SS1G_08832,SS1G_13559
GO:0005536	glucose binding	molecular_function	3/3129	3/4664	1.49057206775328	0.301858884209302	0.950270602005858	3	SS1G_01273,SS1G_05407,SS1G_12834	SS1G_01273,SS1G_05407,SS1G_12834
GO:0008177	succinate dehydrogenase (ubiquinone) activity	molecular_function	3/3129	3/4664	1.49057206775328	0.301858884209302	0.950270602005858	3	SS1G_01661,SS1G_04384,SS1G_07864	SS1G_01661,SS1G_04384,SS1G_07864
GO:0008253	5'-nucleotidase activity	molecular_function	3/3129	3/4664	1.49057206775328	0.301858884209302	0.950270602005858	3	SS1G_10178,SS1G_11331,SS1G_11332	SS1G_10178,SS1G_11331,SS1G_11332
GO:0008469	histone-arginine N-methyltransferase activity	molecular_function	3/3129	3/4664	1.49057206775328	0.301858884209302	0.950270602005858	3	SS1G_01580,SS1G_02372,SS1G_13519	SS1G_01580,SS1G_02372,SS1G_13519
GO:0008526	phosphatidylinositol transfer activity	molecular_function	3/3129	3/4664	1.49057206775328	0.301858884209302	0.950270602005858	3	SS1G_03586,SS1G_11044,SS1G_11820	SS1G_03586,SS1G_11044,SS1G_11820
GO:0008534	oxidized purine nucleobase lesion DNA N-glycosylase activity	molecular_function	3/3129	3/4664	1.49057206775328	0.301858884209302	0.950270602005858	3	SS1G_02408,SS1G_02978,SS1G_07122	SS1G_02408,SS1G_02978,SS1G_07122
GO:0008556	potassium transmembrane transporter activity, phosphorylative mechanism	molecular_function	3/3129	3/4664	1.49057206775328	0.301858884209302	0.950270602005858	3	SS1G_00628,SS1G_06551,SS1G_10477	SS1G_00628,SS1G_06551,SS1G_10477
GO:0009044	xylan 1,4-beta-xylosidase activity	molecular_function	3/3129	3/4664	1.49057206775328	0.301858884209302	0.950270602005858	3	SS1G_01493,SS1G_01833,SS1G_13824	SS1G_01493,SS1G_01833,SS1G_13824
GO:0009922	fatty acid elongase activity	molecular_function	3/3129	3/4664	1.49057206775328	0.301858884209302	0.950270602005858	3	SS1G_01397,SS1G_12495,SS1G_13908	SS1G_01397,SS1G_12495,SS1G_13908
GO:0015125	bile acid transmembrane transporter activity	molecular_function	3/3129	3/4664	1.49057206775328	0.301858884209302	0.950270602005858	3	SS1G_00625,SS1G_05555,SS1G_09255	SS1G_00625,SS1G_05555,SS1G_09255
GO:0015432	ATPase-coupled bile acid transmembrane transporter activity	molecular_function	3/3129	3/4664	1.49057206775328	0.301858884209302	0.950270602005858	3	SS1G_00625,SS1G_05555,SS1G_09255	SS1G_00625,SS1G_05555,SS1G_09255
GO:0016427	tRNA (cytosine) methyltransferase activity	molecular_function	3/3129	3/4664	1.49057206775328	0.301858884209302	0.950270602005858	3	SS1G_03008,SS1G_07363,SS1G_11246	SS1G_03008,SS1G_07363,SS1G_11246
GO:0016639	oxidoreductase activity, acting on the CH-NH2 group of donors, NAD or NADP as acceptor	molecular_function	3/3129	3/4664	1.49057206775328	0.301858884209302	0.950270602005858	3	SS1G_00002,SS1G_07849,SS1G_09120	SS1G_00002,SS1G_07849,SS1G_09120
GO:0017176	phosphatidylinositol N-acetylglucosaminyltransferase activity	molecular_function	3/3129	3/4664	1.49057206775328	0.301858884209302	0.950270602005858	3	SS1G_02670,SS1G_10076,SS1G_11884	SS1G_02670,SS1G_10076,SS1G_11884
GO:0018662	phenol 2-monooxygenase activity	molecular_function	3/3129	3/4664	1.49057206775328	0.301858884209302	0.950270602005858	3	SS1G_08429,SS1G_09582,SS1G_13313	SS1G_08429,SS1G_09582,SS1G_13313
GO:0031386	protein tag	molecular_function	3/3129	3/4664	1.49057206775328	0.301858884209302	0.950270602005858	3	SS1G_06852,SS1G_09865,SS1G_12215	SS1G_06852,SS1G_09865,SS1G_12215
GO:0032137	guanine/thymine mispair binding	molecular_function	3/3129	3/4664	1.49057206775328	0.301858884209302	0.950270602005858	3	SS1G_04335,SS1G_08608,SS1G_11798	SS1G_04335,SS1G_08608,SS1G_11798
GO:0032452	histone demethylase activity	molecular_function	3/3129	3/4664	1.49057206775328	0.301858884209302	0.950270602005858	3	SS1G_01477,SS1G_01982,SS1G_03005	SS1G_01477,SS1G_01982,SS1G_03005
GO:0033283	ATPase-coupled organic acid transmembrane transporter activity	molecular_function	3/3129	3/4664	1.49057206775328	0.301858884209302	0.950270602005858	3	SS1G_00625,SS1G_05555,SS1G_09255	SS1G_00625,SS1G_05555,SS1G_09255
GO:0033284	ATPase-coupled carboxylic acid transmembrane transporter activity	molecular_function	3/3129	3/4664	1.49057206775328	0.301858884209302	0.950270602005858	3	SS1G_00625,SS1G_05555,SS1G_09255	SS1G_00625,SS1G_05555,SS1G_09255
GO:0033285	ATPase-coupled monocarboxylic acid transmembrane transporter activity	molecular_function	3/3129	3/4664	1.49057206775328	0.301858884209302	0.950270602005858	3	SS1G_00625,SS1G_05555,SS1G_09255	SS1G_00625,SS1G_05555,SS1G_09255
GO:0034040	ATPase-coupled lipid transmembrane transporter activity	molecular_function	3/3129	3/4664	1.49057206775328	0.301858884209302	0.950270602005858	3	SS1G_00625,SS1G_05555,SS1G_09255	SS1G_00625,SS1G_05555,SS1G_09255
GO:0034511	U3 snoRNA binding	molecular_function	3/3129	3/4664	1.49057206775328	0.301858884209302	0.950270602005858	3	SS1G_05100,SS1G_08220,SS1G_10815	SS1G_05100,SS1G_08220,SS1G_10815
GO:0042736	NADH kinase activity	molecular_function	3/3129	3/4664	1.49057206775328	0.301858884209302	0.950270602005858	3	SS1G_02837,SS1G_03575,SS1G_12647	SS1G_02837,SS1G_03575,SS1G_12647
GO:0043015	gamma-tubulin binding	molecular_function	3/3129	3/4664	1.49057206775328	0.301858884209302	0.950270602005858	3	SS1G_05238,SS1G_09763,SS1G_10207	SS1G_05238,SS1G_09763,SS1G_10207
GO:0043495	protein membrane anchor	molecular_function	3/3129	3/4664	1.49057206775328	0.301858884209302	0.950270602005858	3	SS1G_02888,SS1G_03236,SS1G_10637	SS1G_02888,SS1G_03236,SS1G_10637
GO:0043813	phosphatidylinositol-3,5-bisphosphate 5-phosphatase activity	molecular_function	3/3129	3/4664	1.49057206775328	0.301858884209302	0.950270602005858	3	SS1G_04487,SS1G_08299,SS1G_13148	SS1G_04487,SS1G_08299,SS1G_13148
GO:0045439	isopenicillin-N epimerase activity	molecular_function	3/3129	3/4664	1.49057206775328	0.301858884209302	0.950270602005858	3	SS1G_03793,SS1G_05281,SS1G_07477	SS1G_03793,SS1G_05281,SS1G_07477
GO:0047750	cholestenol delta-isomerase activity	molecular_function	3/3129	3/4664	1.49057206775328	0.301858884209302	0.950270602005858	3	SS1G_00037,SS1G_06945,SS1G_07733	SS1G_00037,SS1G_06945,SS1G_07733
GO:0047936	glucose 1-dehydrogenase [NAD(P)] activity	molecular_function	3/3129	3/4664	1.49057206775328	0.301858884209302	0.950270602005858	3	SS1G_06748,SS1G_10068,SS1G_10562	SS1G_06748,SS1G_10068,SS1G_10562
GO:0048365	Rac GTPase binding	molecular_function	3/3129	3/4664	1.49057206775328	0.301858884209302	0.950270602005858	3	SS1G_00637,SS1G_02450,SS1G_05661	SS1G_00637,SS1G_02450,SS1G_05661
GO:0050265	RNA uridylyltransferase activity	molecular_function	3/3129	3/4664	1.49057206775328	0.301858884209302	0.950270602005858	3	SS1G_03277,SS1G_04209,SS1G_13978	SS1G_03277,SS1G_04209,SS1G_13978
GO:0050833	pyruvate transmembrane transporter activity	molecular_function	3/3129	3/4664	1.49057206775328	0.301858884209302	0.950270602005858	3	SS1G_05417,SS1G_10577,SS1G_12874	SS1G_05417,SS1G_10577,SS1G_12874
GO:0052745	inositol phosphate phosphatase activity	molecular_function	3/3129	3/4664	1.49057206775328	0.301858884209302	0.950270602005858	3	SS1G_04487,SS1G_09189,SS1G_09372	SS1G_04487,SS1G_09189,SS1G_09372
GO:0070181	small ribosomal subunit rRNA binding	molecular_function	3/3129	3/4664	1.49057206775328	0.301858884209302	0.950270602005858	3	SS1G_00090,SS1G_06488,SS1G_13000	SS1G_00090,SS1G_06488,SS1G_13000
GO:0102336	3-oxo-arachidoyl-CoA synthase activity	molecular_function	3/3129	3/4664	1.49057206775328	0.301858884209302	0.950270602005858	3	SS1G_01397,SS1G_12495,SS1G_13908	SS1G_01397,SS1G_12495,SS1G_13908
GO:0102337	3-oxo-cerotoyl-CoA synthase activity	molecular_function	3/3129	3/4664	1.49057206775328	0.301858884209302	0.950270602005858	3	SS1G_01397,SS1G_12495,SS1G_13908	SS1G_01397,SS1G_12495,SS1G_13908
GO:0102338	3-oxo-lignoceronyl-CoA synthase activity	molecular_function	3/3129	3/4664	1.49057206775328	0.301858884209302	0.950270602005858	3	SS1G_01397,SS1G_12495,SS1G_13908	SS1G_01397,SS1G_12495,SS1G_13908
GO:0102756	very-long-chain 3-ketoacyl-CoA synthase activity	molecular_function	3/3129	3/4664	1.49057206775328	0.301858884209302	0.950270602005858	3	SS1G_01397,SS1G_12495,SS1G_13908	SS1G_01397,SS1G_12495,SS1G_13908
GO:0106018	phosphatidylinositol-3,5-bisphosphate phosphatase activity	molecular_function	3/3129	3/4664	1.49057206775328	0.301858884209302	0.950270602005858	3	SS1G_04487,SS1G_08299,SS1G_13148	SS1G_04487,SS1G_08299,SS1G_13148
GO:0022890	inorganic cation transmembrane transporter activity	molecular_function	87/3129	125/4664	1.03743815915628	0.308083375766758	0.950270602005858	87	SS1G_00025,SS1G_00201,SS1G_00454,SS1G_00577,SS1G_00628,SS1G_00902,SS1G_01169,SS1G_01396,SS1G_01407,SS1G_01437,SS1G_01642,SS1G_01800,SS1G_01855,SS1G_02457,SS1G_02998,SS1G_03092,SS1G_03179,SS1G_03202,SS1G_03787,SS1G_04450,SS1G_04841,SS1G_05166,SS1G_05285,SS1G_05288,SS1G_05365,SS1G_05582,SS1G_05589,SS1G_05655,SS1G_05661,SS1G_05825,SS1G_06108,SS1G_06223,SS1G_06298,SS1G_06551,SS1G_06620,SS1G_06668,SS1…	SS1G_00025,SS1G_00201,SS1G_00454,SS1G_00577,SS1G_00628,SS1G_00902,SS1G_01169,SS1G_01396,SS1G_01407,SS1G_01437,SS1G_01642,SS1G_01800,SS1G_01855,SS1G_02457,SS1G_02998,SS1G_03092,SS1G_03179,SS1G_03202,SS1G_03787,SS1G_04450,SS1G_04841,SS1G_05166,SS1G_05285,SS1G_05288,SS1G_05365,SS1G_05582,SS1G_05589,SS1G_05655,SS1G_05661,SS1G_05825,SS1G_06108,SS1G_06223,SS1G_06298,SS1G_06551,SS1G_06620,SS1G_06668,SS1…
GO:0003688	DNA replication origin binding	molecular_function	8/3129	10/4664	1.19245765420262	0.308860073957706	0.950270602005858	8	SS1G_00630,SS1G_01022,SS1G_03024,SS1G_06656,SS1G_07673,SS1G_08778,SS1G_09927,SS1G_13330	SS1G_00630,SS1G_01022,SS1G_03024,SS1G_06656,SS1G_07673,SS1G_08778,SS1G_09927,SS1G_13330
GO:0004693	cyclin-dependent protein serine/threonine kinase activity	molecular_function	8/3129	10/4664	1.19245765420262	0.308860073957706	0.950270602005858	8	SS1G_00199,SS1G_00560,SS1G_02296,SS1G_06051,SS1G_07226,SS1G_07672,SS1G_09511,SS1G_14489	SS1G_00199,SS1G_00560,SS1G_02296,SS1G_06051,SS1G_07226,SS1G_07672,SS1G_09511,SS1G_14489
GO:0016405	CoA-ligase activity	molecular_function	8/3129	10/4664	1.19245765420262	0.308860073957706	0.950270602005858	8	SS1G_03735,SS1G_04708,SS1G_05350,SS1G_05351,SS1G_07246,SS1G_11391,SS1G_12315,SS1G_12801	SS1G_03735,SS1G_04708,SS1G_05350,SS1G_05351,SS1G_07246,SS1G_11391,SS1G_12315,SS1G_12801
GO:0016668	oxidoreductase activity, acting on a sulfur group of donors, NAD(P) as acceptor	molecular_function	8/3129	10/4664	1.19245765420262	0.308860073957706	0.950270602005858	8	SS1G_00860,SS1G_01144,SS1G_05927,SS1G_08388,SS1G_09491,SS1G_10724,SS1G_11008,SS1G_12852	SS1G_00860,SS1G_01144,SS1G_05927,SS1G_08388,SS1G_09491,SS1G_10724,SS1G_11008,SS1G_12852
GO:0030145	manganese ion binding	molecular_function	8/3129	10/4664	1.19245765420262	0.308860073957706	0.950270602005858	8	SS1G_02276,SS1G_04218,SS1G_06246,SS1G_06948,SS1G_08920,SS1G_09279,SS1G_09567,SS1G_11015	SS1G_02276,SS1G_04218,SS1G_06246,SS1G_06948,SS1G_08920,SS1G_09279,SS1G_09567,SS1G_11015
GO:0031406	carboxylic acid binding	molecular_function	8/3129	10/4664	1.19245765420262	0.308860073957706	0.950270602005858	8	SS1G_01847,SS1G_03827,SS1G_05107,SS1G_06266,SS1G_08553,SS1G_10630,SS1G_12839,SS1G_13991	SS1G_01847,SS1G_03827,SS1G_05107,SS1G_06266,SS1G_08553,SS1G_10630,SS1G_12839,SS1G_13991
GO:0031491	nucleosome binding	molecular_function	8/3129	10/4664	1.19245765420262	0.308860073957706	0.950270602005858	8	SS1G_00304,SS1G_03871,SS1G_04061,SS1G_04853,SS1G_07216,SS1G_09608,SS1G_10776,SS1G_10790	SS1G_00304,SS1G_03871,SS1G_04061,SS1G_04853,SS1G_07216,SS1G_09608,SS1G_10776,SS1G_10790
GO:0043177	organic acid binding	molecular_function	8/3129	10/4664	1.19245765420262	0.308860073957706	0.950270602005858	8	SS1G_01847,SS1G_03827,SS1G_05107,SS1G_06266,SS1G_08553,SS1G_10630,SS1G_12839,SS1G_13991	SS1G_01847,SS1G_03827,SS1G_05107,SS1G_06266,SS1G_08553,SS1G_10630,SS1G_12839,SS1G_13991
GO:0097472	cyclin-dependent protein kinase activity	molecular_function	8/3129	10/4664	1.19245765420262	0.308860073957706	0.950270602005858	8	SS1G_00199,SS1G_00560,SS1G_02296,SS1G_06051,SS1G_07226,SS1G_07672,SS1G_09511,SS1G_14489	SS1G_00199,SS1G_00560,SS1G_02296,SS1G_06051,SS1G_07226,SS1G_07672,SS1G_09511,SS1G_14489
GO:0004177	aminopeptidase activity	molecular_function	15/3129	20/4664	1.11792905081496	0.310758128979978	0.950270602005858	15	SS1G_00310,SS1G_01155,SS1G_01464,SS1G_01978,SS1G_02276,SS1G_04140,SS1G_04388,SS1G_05513,SS1G_06948,SS1G_07744,SS1G_08618,SS1G_08920,SS1G_09909,SS1G_10653,SS1G_13121	SS1G_00310,SS1G_01155,SS1G_01464,SS1G_01978,SS1G_02276,SS1G_04140,SS1G_04388,SS1G_05513,SS1G_06948,SS1G_07744,SS1G_08618,SS1G_08920,SS1G_09909,SS1G_10653,SS1G_13121
GO:0005351	carbohydrate:proton symporter activity	molecular_function	15/3129	20/4664	1.11792905081496	0.310758128979978	0.950270602005858	15	SS1G_01800,SS1G_04841,SS1G_05166,SS1G_06223,SS1G_06620,SS1G_06993,SS1G_08252,SS1G_08398,SS1G_08425,SS1G_10125,SS1G_10403,SS1G_10413,SS1G_11591,SS1G_11639,SS1G_12412	SS1G_01800,SS1G_04841,SS1G_05166,SS1G_06223,SS1G_06620,SS1G_06993,SS1G_08252,SS1G_08398,SS1G_08425,SS1G_10125,SS1G_10403,SS1G_10413,SS1G_11591,SS1G_11639,SS1G_12412
GO:0005402	carbohydrate:cation symporter activity	molecular_function	15/3129	20/4664	1.11792905081496	0.310758128979978	0.950270602005858	15	SS1G_01800,SS1G_04841,SS1G_05166,SS1G_06223,SS1G_06620,SS1G_06993,SS1G_08252,SS1G_08398,SS1G_08425,SS1G_10125,SS1G_10403,SS1G_10413,SS1G_11591,SS1G_11639,SS1G_12412	SS1G_01800,SS1G_04841,SS1G_05166,SS1G_06223,SS1G_06620,SS1G_06993,SS1G_08252,SS1G_08398,SS1G_08425,SS1G_10125,SS1G_10403,SS1G_10413,SS1G_11591,SS1G_11639,SS1G_12412
GO:0015103	inorganic anion transmembrane transporter activity	molecular_function	15/3129	20/4664	1.11792905081496	0.310758128979978	0.950270602005858	15	SS1G_00549,SS1G_01159,SS1G_02268,SS1G_02896,SS1G_03356,SS1G_04066,SS1G_04978,SS1G_06108,SS1G_08393,SS1G_08832,SS1G_10651,SS1G_11361,SS1G_12690,SS1G_13559,SS1G_14223	SS1G_00549,SS1G_01159,SS1G_02268,SS1G_02896,SS1G_03356,SS1G_04066,SS1G_04978,SS1G_06108,SS1G_08393,SS1G_08832,SS1G_10651,SS1G_11361,SS1G_12690,SS1G_13559,SS1G_14223
GO:1901981	phosphatidylinositol phosphate binding	molecular_function	15/3129	20/4664	1.11792905081496	0.310758128979978	0.950270602005858	15	SS1G_00975,SS1G_01809,SS1G_02532,SS1G_03314,SS1G_04716,SS1G_04964,SS1G_06645,SS1G_08193,SS1G_08449,SS1G_08631,SS1G_09586,SS1G_11739,SS1G_11898,SS1G_13580,SS1G_14075	SS1G_00975,SS1G_01809,SS1G_02532,SS1G_03314,SS1G_04716,SS1G_04964,SS1G_06645,SS1G_08193,SS1G_08449,SS1G_08631,SS1G_09586,SS1G_11739,SS1G_11898,SS1G_13580,SS1G_14075
GO:0008237	metallopeptidase activity	molecular_function	35/3129	49/4664	1.06469433410948	0.31439608251079	0.950270602005858	35	SS1G_00310,SS1G_00428,SS1G_00522,SS1G_01155,SS1G_01296,SS1G_01464,SS1G_01769,SS1G_01978,SS1G_02111,SS1G_02276,SS1G_03348,SS1G_04281,SS1G_04388,SS1G_05348,SS1G_05349,SS1G_05513,SS1G_05697,SS1G_05822,SS1G_05893,SS1G_06094,SS1G_06172,SS1G_06948,SS1G_08652,SS1G_08876,SS1G_08920,SS1G_08927,SS1G_10529,SS1G_10653,SS1G_10973,SS1G_11284,SS1G_12100,SS1G_12596,SS1G_13121,SS1G_13247,SS1G_13947	SS1G_00310,SS1G_00428,SS1G_00522,SS1G_01155,SS1G_01296,SS1G_01464,SS1G_01769,SS1G_01978,SS1G_02111,SS1G_02276,SS1G_03348,SS1G_04281,SS1G_04388,SS1G_05348,SS1G_05349,SS1G_05513,SS1G_05697,SS1G_05822,SS1G_05893,SS1G_06094,SS1G_06172,SS1G_06948,SS1G_08652,SS1G_08876,SS1G_08920,SS1G_08927,SS1G_10529,SS1G_10653,SS1G_10973,SS1G_11284,SS1G_12100,SS1G_12596,SS1G_13121,SS1G_13247,SS1G_13947
GO:0016877	ligase activity, forming carbon-sulfur bonds	molecular_function	17/3129	23/4664	1.10172718051329	0.324841265974546	0.950270602005858	17	SS1G_02376,SS1G_02960,SS1G_03215,SS1G_03735,SS1G_04708,SS1G_05017,SS1G_05350,SS1G_05351,SS1G_06854,SS1G_07246,SS1G_07470,SS1G_07524,SS1G_07857,SS1G_08407,SS1G_11391,SS1G_12315,SS1G_12801	SS1G_02376,SS1G_02960,SS1G_03215,SS1G_03735,SS1G_04708,SS1G_05017,SS1G_05350,SS1G_05351,SS1G_06854,SS1G_07246,SS1G_07470,SS1G_07524,SS1G_07857,SS1G_08407,SS1G_11391,SS1G_12315,SS1G_12801
GO:0003779	actin binding	molecular_function	28/3129	39/4664	1.07015430505363	0.32971472104464	0.950270602005858	28	SS1G_00204,SS1G_00266,SS1G_00479,SS1G_00490,SS1G_00520,SS1G_01074,SS1G_01266,SS1G_01315,SS1G_01544,SS1G_01836,SS1G_02090,SS1G_02593,SS1G_03094,SS1G_04510,SS1G_05178,SS1G_05236,SS1G_05987,SS1G_08466,SS1G_08985,SS1G_10002,SS1G_10594,SS1G_11246,SS1G_12053,SS1G_12848,SS1G_13327,SS1G_13400,SS1G_13423,SS1G_13595	SS1G_00204,SS1G_00266,SS1G_00479,SS1G_00490,SS1G_00520,SS1G_01074,SS1G_01266,SS1G_01315,SS1G_01544,SS1G_01836,SS1G_02090,SS1G_02593,SS1G_03094,SS1G_04510,SS1G_05178,SS1G_05236,SS1G_05987,SS1G_08466,SS1G_08985,SS1G_10002,SS1G_10594,SS1G_11246,SS1G_12053,SS1G_12848,SS1G_13327,SS1G_13400,SS1G_13423,SS1G_13595
GO:0051536	iron-sulfur cluster binding	molecular_function	41/3129	58/4664	1.05368025479111	0.33232056067949	0.950270602005858	41	SS1G_00860,SS1G_01026,SS1G_01144,SS1G_01201,SS1G_01767,SS1G_01976,SS1G_02716,SS1G_02958,SS1G_03767,SS1G_04384,SS1G_04479,SS1G_04889,SS1G_05127,SS1G_06617,SS1G_06893,SS1G_06943,SS1G_07525,SS1G_07640,SS1G_07849,SS1G_07889,SS1G_08165,SS1G_08388,SS1G_08428,SS1G_08441,SS1G_08491,SS1G_08646,SS1G_08778,SS1G_08852,SS1G_08872,SS1G_09179,SS1G_09606,SS1G_10545,SS1G_10635,SS1G_10732,SS1G_11047,SS1G_11504,SS1…	SS1G_00860,SS1G_01026,SS1G_01144,SS1G_01201,SS1G_01767,SS1G_01976,SS1G_02716,SS1G_02958,SS1G_03767,SS1G_04384,SS1G_04479,SS1G_04889,SS1G_05127,SS1G_06617,SS1G_06893,SS1G_06943,SS1G_07525,SS1G_07640,SS1G_07849,SS1G_07889,SS1G_08165,SS1G_08388,SS1G_08428,SS1G_08441,SS1G_08491,SS1G_08646,SS1G_08778,SS1G_08852,SS1G_08872,SS1G_09179,SS1G_09606,SS1G_10545,SS1G_10635,SS1G_10732,SS1G_11047,SS1G_11504,SS1…
GO:0051540	metal cluster binding	molecular_function	41/3129	58/4664	1.05368025479111	0.33232056067949	0.950270602005858	41	SS1G_00860,SS1G_01026,SS1G_01144,SS1G_01201,SS1G_01767,SS1G_01976,SS1G_02716,SS1G_02958,SS1G_03767,SS1G_04384,SS1G_04479,SS1G_04889,SS1G_05127,SS1G_06617,SS1G_06893,SS1G_06943,SS1G_07525,SS1G_07640,SS1G_07849,SS1G_07889,SS1G_08165,SS1G_08388,SS1G_08428,SS1G_08441,SS1G_08491,SS1G_08646,SS1G_08778,SS1G_08852,SS1G_08872,SS1G_09179,SS1G_09606,SS1G_10545,SS1G_10635,SS1G_10732,SS1G_11047,SS1G_11504,SS1…	SS1G_00860,SS1G_01026,SS1G_01144,SS1G_01201,SS1G_01767,SS1G_01976,SS1G_02716,SS1G_02958,SS1G_03767,SS1G_04384,SS1G_04479,SS1G_04889,SS1G_05127,SS1G_06617,SS1G_06893,SS1G_06943,SS1G_07525,SS1G_07640,SS1G_07849,SS1G_07889,SS1G_08165,SS1G_08388,SS1G_08428,SS1G_08441,SS1G_08491,SS1G_08646,SS1G_08778,SS1G_08852,SS1G_08872,SS1G_09179,SS1G_09606,SS1G_10545,SS1G_10635,SS1G_10732,SS1G_11047,SS1G_11504,SS1…
GO:0001216	DNA-binding transcription activator activity	molecular_function	10/3129	13/4664	1.14659389827175	0.333865695230419	0.950270602005858	10	SS1G_00580,SS1G_01053,SS1G_02791,SS1G_03280,SS1G_05040,SS1G_07841,SS1G_09184,SS1G_09784,SS1G_11812,SS1G_12561	SS1G_00580,SS1G_01053,SS1G_02791,SS1G_03280,SS1G_05040,SS1G_07841,SS1G_09184,SS1G_09784,SS1G_11812,SS1G_12561
GO:0001228	DNA-binding transcription activator activity, RNA polymerase II-specific	molecular_function	10/3129	13/4664	1.14659389827175	0.333865695230419	0.950270602005858	10	SS1G_00580,SS1G_01053,SS1G_02791,SS1G_03280,SS1G_05040,SS1G_07841,SS1G_09184,SS1G_09784,SS1G_11812,SS1G_12561	SS1G_00580,SS1G_01053,SS1G_02791,SS1G_03280,SS1G_05040,SS1G_07841,SS1G_09184,SS1G_09784,SS1G_11812,SS1G_12561
GO:0015605	organophosphate ester transmembrane transporter activity	molecular_function	10/3129	13/4664	1.14659389827175	0.333865695230419	0.950270602005858	10	SS1G_00802,SS1G_01599,SS1G_04019,SS1G_06998,SS1G_07789,SS1G_09313,SS1G_09877,SS1G_10151,SS1G_10577,SS1G_10586	SS1G_00802,SS1G_01599,SS1G_04019,SS1G_06998,SS1G_07789,SS1G_09313,SS1G_09877,SS1G_10151,SS1G_10577,SS1G_10586
GO:0019888	protein phosphatase regulator activity	molecular_function	10/3129	13/4664	1.14659389827175	0.333865695230419	0.950270602005858	10	SS1G_01711,SS1G_02328,SS1G_05910,SS1G_06149,SS1G_07119,SS1G_07868,SS1G_07871,SS1G_10314,SS1G_10555,SS1G_13502	SS1G_01711,SS1G_02328,SS1G_05910,SS1G_06149,SS1G_07119,SS1G_07868,SS1G_07871,SS1G_10314,SS1G_10555,SS1G_13502
GO:0035251	UDP-glucosyltransferase activity	molecular_function	10/3129	13/4664	1.14659389827175	0.333865695230419	0.950270602005858	10	SS1G_01525,SS1G_07313,SS1G_07818,SS1G_09252,SS1G_11129,SS1G_11847,SS1G_12021,SS1G_12815,SS1G_13091,SS1G_13524	SS1G_01525,SS1G_07313,SS1G_07818,SS1G_09252,SS1G_11129,SS1G_11847,SS1G_12021,SS1G_12815,SS1G_13091,SS1G_13524
GO:0017111	nucleoside-triphosphatase activity	molecular_function	170/3129	248/4664	1.02176311095991	0.334487507447406	0.950270602005858	170	SS1G_00049,SS1G_00053,SS1G_00071,SS1G_00196,SS1G_00204,SS1G_00209,SS1G_00433,SS1G_00490,SS1G_00897,SS1G_00911,SS1G_00971,SS1G_01022,SS1G_01039,SS1G_01074,SS1G_01135,SS1G_01263,SS1G_01278,SS1G_01317,SS1G_01341,SS1G_01548,SS1G_01564,SS1G_01608,SS1G_01641,SS1G_01818,SS1G_01827,SS1G_01856,SS1G_01878,SS1G_01930,SS1G_02002,SS1G_02097,SS1G_02102,SS1G_02182,SS1G_02199,SS1G_02265,SS1G_02272,SS1G_02468,SS1…	SS1G_00049,SS1G_00053,SS1G_00071,SS1G_00196,SS1G_00204,SS1G_00209,SS1G_00433,SS1G_00490,SS1G_00897,SS1G_00911,SS1G_00971,SS1G_01022,SS1G_01039,SS1G_01074,SS1G_01135,SS1G_01263,SS1G_01278,SS1G_01317,SS1G_01341,SS1G_01548,SS1G_01564,SS1G_01608,SS1G_01641,SS1G_01818,SS1G_01827,SS1G_01856,SS1G_01878,SS1G_01930,SS1G_02002,SS1G_02097,SS1G_02102,SS1G_02182,SS1G_02199,SS1G_02265,SS1G_02272,SS1G_02468,SS1…
GO:0004540	ribonuclease activity	molecular_function	30/3129	42/4664	1.06469433410948	0.337102036105137	0.950270602005858	30	SS1G_00044,SS1G_00152,SS1G_00987,SS1G_01524,SS1G_01560,SS1G_01636,SS1G_02206,SS1G_02269,SS1G_03204,SS1G_03795,SS1G_04436,SS1G_04823,SS1G_06475,SS1G_06986,SS1G_07536,SS1G_07676,SS1G_07873,SS1G_07883,SS1G_08479,SS1G_09748,SS1G_11882,SS1G_12042,SS1G_12459,SS1G_12528,SS1G_12598,SS1G_13336,SS1G_13542,SS1G_13558,SS1G_13569,SS1G_13747	SS1G_00044,SS1G_00152,SS1G_00987,SS1G_01524,SS1G_01560,SS1G_01636,SS1G_02206,SS1G_02269,SS1G_03204,SS1G_03795,SS1G_04436,SS1G_04823,SS1G_06475,SS1G_06986,SS1G_07536,SS1G_07676,SS1G_07873,SS1G_07883,SS1G_08479,SS1G_09748,SS1G_11882,SS1G_12042,SS1G_12459,SS1G_12528,SS1G_12598,SS1G_13336,SS1G_13542,SS1G_13558,SS1G_13569,SS1G_13747
GO:1990837	sequence-specific double-stranded DNA binding	molecular_function	32/3129	45/4664	1.05996235929122	0.343832080080616	0.950270602005858	32	SS1G_00304,SS1G_00580,SS1G_00630,SS1G_01022,SS1G_01053,SS1G_01353,SS1G_01581,SS1G_02293,SS1G_02791,SS1G_02974,SS1G_03024,SS1G_03280,SS1G_04050,SS1G_05040,SS1G_05588,SS1G_06124,SS1G_06656,SS1G_06907,SS1G_07673,SS1G_07841,SS1G_08504,SS1G_08778,SS1G_09184,SS1G_09784,SS1G_09927,SS1G_10343,SS1G_11081,SS1G_11569,SS1G_11812,SS1G_12532,SS1G_12561,SS1G_13330	SS1G_00304,SS1G_00580,SS1G_00630,SS1G_01022,SS1G_01053,SS1G_01353,SS1G_01581,SS1G_02293,SS1G_02791,SS1G_02974,SS1G_03024,SS1G_03280,SS1G_04050,SS1G_05040,SS1G_05588,SS1G_06124,SS1G_06656,SS1G_06907,SS1G_07673,SS1G_07841,SS1G_08504,SS1G_08778,SS1G_09184,SS1G_09784,SS1G_09927,SS1G_10343,SS1G_11081,SS1G_11569,SS1G_11812,SS1G_12532,SS1G_12561,SS1G_13330
GO:0022853	active ion transmembrane transporter activity	molecular_function	64/3129	92/4664	1.03691969930663	0.349052691892481	0.950270602005858	64	SS1G_00201,SS1G_00454,SS1G_00549,SS1G_00625,SS1G_00628,SS1G_00802,SS1G_01159,SS1G_01624,SS1G_01642,SS1G_01800,SS1G_02457,SS1G_03019,SS1G_03092,SS1G_03179,SS1G_03787,SS1G_04841,SS1G_05166,SS1G_05365,SS1G_05555,SS1G_05589,SS1G_05655,SS1G_06108,SS1G_06223,SS1G_06551,SS1G_06601,SS1G_06620,SS1G_06668,SS1G_06993,SS1G_07055,SS1G_07637,SS1G_07793,SS1G_07886,SS1G_07887,SS1G_08145,SS1G_08252,SS1G_08398,SS1…	SS1G_00201,SS1G_00454,SS1G_00549,SS1G_00625,SS1G_00628,SS1G_00802,SS1G_01159,SS1G_01624,SS1G_01642,SS1G_01800,SS1G_02457,SS1G_03019,SS1G_03092,SS1G_03179,SS1G_03787,SS1G_04841,SS1G_05166,SS1G_05365,SS1G_05555,SS1G_05589,SS1G_05655,SS1G_06108,SS1G_06223,SS1G_06551,SS1G_06601,SS1G_06620,SS1G_06668,SS1G_06993,SS1G_07055,SS1G_07637,SS1G_07793,SS1G_07886,SS1G_07887,SS1G_08145,SS1G_08252,SS1G_08398,SS1…
GO:0016763	transferase activity, transferring pentosyl groups	molecular_function	12/3129	16/4664	1.11792905081496	0.352071064930395	0.950270602005858	12	SS1G_00190,SS1G_01348,SS1G_01663,SS1G_02233,SS1G_03355,SS1G_04048,SS1G_05300,SS1G_05542,SS1G_05687,SS1G_06732,SS1G_08277,SS1G_11560	SS1G_00190,SS1G_01348,SS1G_01663,SS1G_02233,SS1G_03355,SS1G_04048,SS1G_05300,SS1G_05542,SS1G_05687,SS1G_06732,SS1G_08277,SS1G_11560
GO:0004386	helicase activity	molecular_function	66/3129	95/4664	1.03555533128122	0.352350975038814	0.950270602005858	66	SS1G_00071,SS1G_00971,SS1G_01022,SS1G_01039,SS1G_01278,SS1G_01317,SS1G_02102,SS1G_02468,SS1G_02717,SS1G_02903,SS1G_03024,SS1G_03060,SS1G_03108,SS1G_03212,SS1G_03340,SS1G_03732,SS1G_03871,SS1G_03952,SS1G_04434,SS1G_04459,SS1G_04501,SS1G_04596,SS1G_05270,SS1G_05341,SS1G_05629,SS1G_05642,SS1G_06425,SS1G_06435,SS1G_06567,SS1G_07017,SS1G_07128,SS1G_07202,SS1G_07509,SS1G_07601,SS1G_07673,SS1G_08284,SS1…	SS1G_00071,SS1G_00971,SS1G_01022,SS1G_01039,SS1G_01278,SS1G_01317,SS1G_02102,SS1G_02468,SS1G_02717,SS1G_02903,SS1G_03024,SS1G_03060,SS1G_03108,SS1G_03212,SS1G_03340,SS1G_03732,SS1G_03871,SS1G_03952,SS1G_04434,SS1G_04459,SS1G_04501,SS1G_04596,SS1G_05270,SS1G_05341,SS1G_05629,SS1G_05642,SS1G_06425,SS1G_06435,SS1G_06567,SS1G_07017,SS1G_07128,SS1G_07202,SS1G_07509,SS1G_07601,SS1G_07673,SS1G_08284,SS1…
GO:0008422	beta-glucosidase activity	molecular_function	23/3129	32/4664	1.07134867369767	0.355655109163721	0.950270602005858	23	SS1G_00471,SS1G_01005,SS1G_01021,SS1G_01229,SS1G_01662,SS1G_04264,SS1G_05030,SS1G_05368,SS1G_05775,SS1G_06037,SS1G_06304,SS1G_07162,SS1G_07393,SS1G_09129,SS1G_09216,SS1G_09366,SS1G_09547,SS1G_09858,SS1G_11867,SS1G_12622,SS1G_12930,SS1G_13255,SS1G_14070	SS1G_00471,SS1G_01005,SS1G_01021,SS1G_01229,SS1G_01662,SS1G_04264,SS1G_05030,SS1G_05368,SS1G_05775,SS1G_06037,SS1G_06304,SS1G_07162,SS1G_07393,SS1G_09129,SS1G_09216,SS1G_09366,SS1G_09547,SS1G_09858,SS1G_11867,SS1G_12622,SS1G_12930,SS1G_13255,SS1G_14070
GO:0000026	alpha-1,2-mannosyltransferase activity	molecular_function	5/3129	6/4664	1.2421433897944	0.359409185081917	0.950270602005858	5	SS1G_01372,SS1G_01741,SS1G_03650,SS1G_10939,SS1G_11441	SS1G_01372,SS1G_01741,SS1G_03650,SS1G_10939,SS1G_11441
GO:0001664	G protein-coupled receptor binding	molecular_function	5/3129	6/4664	1.2421433897944	0.359409185081917	0.950270602005858	5	SS1G_04697,SS1G_06818,SS1G_07597,SS1G_10286,SS1G_12343	SS1G_04697,SS1G_06818,SS1G_07597,SS1G_10286,SS1G_12343
GO:0004860	protein kinase inhibitor activity	molecular_function	5/3129	6/4664	1.2421433897944	0.359409185081917	0.950270602005858	5	SS1G_05838,SS1G_06750,SS1G_06908,SS1G_10981,SS1G_14455	SS1G_05838,SS1G_06750,SS1G_06908,SS1G_10981,SS1G_14455
GO:0005253	anion channel activity	molecular_function	5/3129	6/4664	1.2421433897944	0.359409185081917	0.950270602005858	5	SS1G_08393,SS1G_08832,SS1G_10651,SS1G_13559,SS1G_14223	SS1G_08393,SS1G_08832,SS1G_10651,SS1G_13559,SS1G_14223
GO:0008353	RNA polymerase II CTD heptapeptide repeat kinase activity	molecular_function	5/3129	6/4664	1.2421433897944	0.359409185081917	0.950270602005858	5	SS1G_00199,SS1G_02296,SS1G_06051,SS1G_07672,SS1G_09511	SS1G_00199,SS1G_02296,SS1G_06051,SS1G_07672,SS1G_09511
GO:0008553	proton-exporting ATPase activity, phosphorylative mechanism	molecular_function	5/3129	6/4664	1.2421433897944	0.359409185081917	0.950270602005858	5	SS1G_00628,SS1G_08505,SS1G_12213,SS1G_13768,SS1G_14389	SS1G_00628,SS1G_08505,SS1G_12213,SS1G_13768,SS1G_14389
GO:0009982	pseudouridine synthase activity	molecular_function	5/3129	6/4664	1.2421433897944	0.359409185081917	0.950270602005858	5	SS1G_00063,SS1G_08825,SS1G_08914,SS1G_11533,SS1G_12226	SS1G_00063,SS1G_08825,SS1G_08914,SS1G_11533,SS1G_12226
GO:0015108	chloride transmembrane transporter activity	molecular_function	5/3129	6/4664	1.2421433897944	0.359409185081917	0.950270602005858	5	SS1G_06108,SS1G_08393,SS1G_08832,SS1G_13559,SS1G_14223	SS1G_06108,SS1G_08393,SS1G_08832,SS1G_13559,SS1G_14223
GO:0016597	amino acid binding	molecular_function	5/3129	6/4664	1.2421433897944	0.359409185081917	0.950270602005858	5	SS1G_03827,SS1G_05107,SS1G_08553,SS1G_10630,SS1G_13991	SS1G_03827,SS1G_05107,SS1G_08553,SS1G_10630,SS1G_13991
GO:0019210	kinase inhibitor activity	molecular_function	5/3129	6/4664	1.2421433897944	0.359409185081917	0.950270602005858	5	SS1G_05838,SS1G_06750,SS1G_06908,SS1G_10981,SS1G_14455	SS1G_05838,SS1G_06750,SS1G_06908,SS1G_10981,SS1G_14455
GO:0036402	proteasome-activating ATPase activity	molecular_function	5/3129	6/4664	1.2421433897944	0.359409185081917	0.950270602005858	5	SS1G_01135,SS1G_01641,SS1G_01827,SS1G_07049,SS1G_11803	SS1G_01135,SS1G_01641,SS1G_01827,SS1G_07049,SS1G_11803
GO:0043546	molybdopterin cofactor binding	molecular_function	5/3129	6/4664	1.2421433897944	0.359409185081917	0.950270602005858	5	SS1G_01885,SS1G_08428,SS1G_08507,SS1G_09980,SS1G_14350	SS1G_01885,SS1G_08428,SS1G_08507,SS1G_09980,SS1G_14350
GO:0015631	tubulin binding	molecular_function	25/3129	35/4664	1.06469433410948	0.36345711880902	0.950270602005858	25	SS1G_00342,SS1G_00429,SS1G_01608,SS1G_01856,SS1G_02480,SS1G_02978,SS1G_04799,SS1G_04860,SS1G_05238,SS1G_05324,SS1G_05874,SS1G_05875,SS1G_07164,SS1G_08752,SS1G_09763,SS1G_10207,SS1G_11017,SS1G_11031,SS1G_11429,SS1G_11559,SS1G_11819,SS1G_12081,SS1G_12092,SS1G_12522,SS1G_12975	SS1G_00342,SS1G_00429,SS1G_01608,SS1G_01856,SS1G_02480,SS1G_02978,SS1G_04799,SS1G_04860,SS1G_05238,SS1G_05324,SS1G_05874,SS1G_05875,SS1G_07164,SS1G_08752,SS1G_09763,SS1G_10207,SS1G_11017,SS1G_11031,SS1G_11429,SS1G_11559,SS1G_11819,SS1G_12081,SS1G_12092,SS1G_12522,SS1G_12975
GO:0051539	4 iron, 4 sulfur cluster binding	molecular_function	25/3129	35/4664	1.06469433410948	0.36345711880902	0.950270602005858	25	SS1G_01026,SS1G_01201,SS1G_01767,SS1G_02958,SS1G_04384,SS1G_04479,SS1G_06617,SS1G_06893,SS1G_06943,SS1G_07889,SS1G_08165,SS1G_08388,SS1G_08441,SS1G_08491,SS1G_08778,SS1G_08852,SS1G_08872,SS1G_09179,SS1G_09606,SS1G_10635,SS1G_11047,SS1G_11504,SS1G_11651,SS1G_11933,SS1G_12588	SS1G_01026,SS1G_01201,SS1G_01767,SS1G_02958,SS1G_04384,SS1G_04479,SS1G_06617,SS1G_06893,SS1G_06943,SS1G_07889,SS1G_08165,SS1G_08388,SS1G_08441,SS1G_08491,SS1G_08778,SS1G_08852,SS1G_08872,SS1G_09179,SS1G_09606,SS1G_10635,SS1G_11047,SS1G_11504,SS1G_11651,SS1G_11933,SS1G_12588
GO:0005355	glucose transmembrane transporter activity	molecular_function	14/3129	19/4664	1.09831626044978	0.36615451956945	0.950270602005858	14	SS1G_01800,SS1G_04841,SS1G_05166,SS1G_06223,SS1G_06620,SS1G_08252,SS1G_08398,SS1G_08425,SS1G_09710,SS1G_10125,SS1G_10403,SS1G_10413,SS1G_11591,SS1G_12412	SS1G_01800,SS1G_04841,SS1G_05166,SS1G_06223,SS1G_06620,SS1G_08252,SS1G_08398,SS1G_08425,SS1G_09710,SS1G_10125,SS1G_10403,SS1G_10413,SS1G_11591,SS1G_12412
GO:0015145	monosaccharide transmembrane transporter activity	molecular_function	14/3129	19/4664	1.09831626044978	0.36615451956945	0.950270602005858	14	SS1G_01800,SS1G_04841,SS1G_05166,SS1G_06223,SS1G_06620,SS1G_08252,SS1G_08398,SS1G_08425,SS1G_09710,SS1G_10125,SS1G_10403,SS1G_10413,SS1G_11591,SS1G_12412	SS1G_01800,SS1G_04841,SS1G_05166,SS1G_06223,SS1G_06620,SS1G_08252,SS1G_08398,SS1G_08425,SS1G_09710,SS1G_10125,SS1G_10403,SS1G_10413,SS1G_11591,SS1G_12412
GO:0015149	hexose transmembrane transporter activity	molecular_function	14/3129	19/4664	1.09831626044978	0.36615451956945	0.950270602005858	14	SS1G_01800,SS1G_04841,SS1G_05166,SS1G_06223,SS1G_06620,SS1G_08252,SS1G_08398,SS1G_08425,SS1G_09710,SS1G_10125,SS1G_10403,SS1G_10413,SS1G_11591,SS1G_12412	SS1G_01800,SS1G_04841,SS1G_05166,SS1G_06223,SS1G_06620,SS1G_08252,SS1G_08398,SS1G_08425,SS1G_09710,SS1G_10125,SS1G_10403,SS1G_10413,SS1G_11591,SS1G_12412
GO:0019900	kinase binding	molecular_function	14/3129	19/4664	1.09831626044978	0.36615451956945	0.950270602005858	14	SS1G_01121,SS1G_03157,SS1G_03731,SS1G_03745,SS1G_05643,SS1G_06014,SS1G_06124,SS1G_08919,SS1G_10394,SS1G_10981,SS1G_12461,SS1G_12819,SS1G_13610,SS1G_14023	SS1G_01121,SS1G_03157,SS1G_03731,SS1G_03745,SS1G_05643,SS1G_06014,SS1G_06124,SS1G_08919,SS1G_10394,SS1G_10981,SS1G_12461,SS1G_12819,SS1G_13610,SS1G_14023
GO:0051119	sugar transmembrane transporter activity	molecular_function	14/3129	19/4664	1.09831626044978	0.36615451956945	0.950270602005858	14	SS1G_01800,SS1G_04841,SS1G_05166,SS1G_06223,SS1G_06620,SS1G_08252,SS1G_08398,SS1G_08425,SS1G_09710,SS1G_10125,SS1G_10403,SS1G_10413,SS1G_11591,SS1G_12412	SS1G_01800,SS1G_04841,SS1G_05166,SS1G_06223,SS1G_06620,SS1G_08252,SS1G_08398,SS1G_08425,SS1G_09710,SS1G_10125,SS1G_10403,SS1G_10413,SS1G_11591,SS1G_12412
GO:0004553	hydrolase activity, hydrolyzing O-glycosyl compounds	molecular_function	120/3129	175/4664	1.0221065607451	0.368511236471486	0.950270602005858	120	SS1G_00249,SS1G_00321,SS1G_00458,SS1G_00471,SS1G_00501,SS1G_00509,SS1G_00746,SS1G_00891,SS1G_00892,SS1G_01005,SS1G_01021,SS1G_01083,SS1G_01216,SS1G_01229,SS1G_01422,SS1G_01493,SS1G_01572,SS1G_01662,SS1G_01678,SS1G_01776,SS1G_01828,SS1G_01833,SS1G_02003,SS1G_02334,SS1G_02369,SS1G_02399,SS1G_02462,SS1G_02612,SS1G_03385,SS1G_03386,SS1G_03387,SS1G_03540,SS1G_03602,SS1G_03647,SS1G_04138,SS1G_04148,SS1…	SS1G_00249,SS1G_00321,SS1G_00458,SS1G_00471,SS1G_00501,SS1G_00509,SS1G_00746,SS1G_00891,SS1G_00892,SS1G_01005,SS1G_01021,SS1G_01083,SS1G_01216,SS1G_01229,SS1G_01422,SS1G_01493,SS1G_01572,SS1G_01662,SS1G_01678,SS1G_01776,SS1G_01828,SS1G_01833,SS1G_02003,SS1G_02334,SS1G_02369,SS1G_02399,SS1G_02462,SS1G_02612,SS1G_03385,SS1G_03386,SS1G_03387,SS1G_03540,SS1G_03602,SS1G_03647,SS1G_04138,SS1G_04148,SS1…
GO:0030248	cellulose binding	molecular_function	16/3129	22/4664	1.08405241291147	0.37751317531031	0.950270602005858	16	SS1G_00746,SS1G_00891,SS1G_00892,SS1G_01828,SS1G_02334,SS1G_04945,SS1G_07554,SS1G_08104,SS1G_09020,SS1G_09821,SS1G_12059,SS1G_12191,SS1G_12765,SS1G_13860,SS1G_14158,SS1G_14160	SS1G_00746,SS1G_00891,SS1G_00892,SS1G_01828,SS1G_02334,SS1G_04945,SS1G_07554,SS1G_08104,SS1G_09020,SS1G_09821,SS1G_12059,SS1G_12191,SS1G_12765,SS1G_13860,SS1G_14158,SS1G_14160
GO:0016798	hydrolase activity, acting on glycosyl bonds	molecular_function	134/3129	196/4664	1.01906457693336	0.380481999390228	0.950270602005858	134	SS1G_00249,SS1G_00321,SS1G_00458,SS1G_00471,SS1G_00501,SS1G_00509,SS1G_00746,SS1G_00891,SS1G_00892,SS1G_01005,SS1G_01021,SS1G_01083,SS1G_01216,SS1G_01229,SS1G_01334,SS1G_01422,SS1G_01493,SS1G_01572,SS1G_01662,SS1G_01678,SS1G_01776,SS1G_01828,SS1G_01833,SS1G_02003,SS1G_02022,SS1G_02334,SS1G_02369,SS1G_02399,SS1G_02408,SS1G_02462,SS1G_02612,SS1G_02978,SS1G_03385,SS1G_03386,SS1G_03387,SS1G_03540,SS1…	SS1G_00249,SS1G_00321,SS1G_00458,SS1G_00471,SS1G_00501,SS1G_00509,SS1G_00746,SS1G_00891,SS1G_00892,SS1G_01005,SS1G_01021,SS1G_01083,SS1G_01216,SS1G_01229,SS1G_01334,SS1G_01422,SS1G_01493,SS1G_01572,SS1G_01662,SS1G_01678,SS1G_01776,SS1G_01828,SS1G_01833,SS1G_02003,SS1G_02022,SS1G_02334,SS1G_02369,SS1G_02399,SS1G_02408,SS1G_02462,SS1G_02612,SS1G_02978,SS1G_03385,SS1G_03386,SS1G_03387,SS1G_03540,SS1…
GO:1901363	heterocyclic compound binding	molecular_function	1126/3129	1671/4664	1.00441899957522	0.38648843131839	0.950270602005858	1126	SS1G_00001,SS1G_00005,SS1G_00010,SS1G_00019,SS1G_00023,SS1G_00044,SS1G_00049,SS1G_00053,SS1G_00059,SS1G_00063,SS1G_00071,SS1G_00079,SS1G_00088,SS1G_00089,SS1G_00090,SS1G_00093,SS1G_00098,SS1G_00103,SS1G_00108,SS1G_00134,SS1G_00145,SS1G_00152,SS1G_00164,SS1G_00183,SS1G_00187,SS1G_00188,SS1G_00190,SS1G_00192,SS1G_00196,SS1G_00199,SS1G_00201,SS1G_00204,SS1G_00209,SS1G_00220,SS1G_00304,SS1G_00305,SS1…	SS1G_00001,SS1G_00005,SS1G_00010,SS1G_00019,SS1G_00023,SS1G_00044,SS1G_00049,SS1G_00053,SS1G_00059,SS1G_00063,SS1G_00071,SS1G_00079,SS1G_00088,SS1G_00089,SS1G_00090,SS1G_00093,SS1G_00098,SS1G_00103,SS1G_00108,SS1G_00134,SS1G_00145,SS1G_00152,SS1G_00164,SS1G_00183,SS1G_00187,SS1G_00188,SS1G_00190,SS1G_00192,SS1G_00196,SS1G_00199,SS1G_00201,SS1G_00204,SS1G_00209,SS1G_00220,SS1G_00304,SS1G_00305,SS1…
GO:0031625	ubiquitin protein ligase binding	molecular_function	18/3129	25/4664	1.07321188878236	0.386957380476949	0.950270602005858	18	SS1G_00027,SS1G_02765,SS1G_03226,SS1G_04446,SS1G_04733,SS1G_05147,SS1G_05158,SS1G_07048,SS1G_07545,SS1G_07592,SS1G_07827,SS1G_08370,SS1G_10020,SS1G_11345,SS1G_11393,SS1G_12015,SS1G_12178,SS1G_13261	SS1G_00027,SS1G_02765,SS1G_03226,SS1G_04446,SS1G_04733,SS1G_05147,SS1G_05158,SS1G_07048,SS1G_07545,SS1G_07592,SS1G_07827,SS1G_08370,SS1G_10020,SS1G_11345,SS1G_11393,SS1G_12015,SS1G_12178,SS1G_13261
GO:0044389	ubiquitin-like protein ligase binding	molecular_function	18/3129	25/4664	1.07321188878236	0.386957380476949	0.950270602005858	18	SS1G_00027,SS1G_02765,SS1G_03226,SS1G_04446,SS1G_04733,SS1G_05147,SS1G_05158,SS1G_07048,SS1G_07545,SS1G_07592,SS1G_07827,SS1G_08370,SS1G_10020,SS1G_11345,SS1G_11393,SS1G_12015,SS1G_12178,SS1G_13261	SS1G_00027,SS1G_02765,SS1G_03226,SS1G_04446,SS1G_04733,SS1G_05147,SS1G_05158,SS1G_07048,SS1G_07545,SS1G_07592,SS1G_07827,SS1G_08370,SS1G_10020,SS1G_11345,SS1G_11393,SS1G_12015,SS1G_12178,SS1G_13261
GO:0016638	oxidoreductase activity, acting on the CH-NH2 group of donors	molecular_function	7/3129	9/4664	1.15933383047477	0.387439391573683	0.950270602005858	7	SS1G_00002,SS1G_03477,SS1G_04591,SS1G_07849,SS1G_08525,SS1G_09120,SS1G_11146	SS1G_00002,SS1G_03477,SS1G_04591,SS1G_07849,SS1G_08525,SS1G_09120,SS1G_11146
GO:0030276	clathrin binding	molecular_function	7/3129	9/4664	1.15933383047477	0.387439391573683	0.950270602005858	7	SS1G_04716,SS1G_06449,SS1G_10252,SS1G_11848,SS1G_12840,SS1G_13609,SS1G_14154	SS1G_04716,SS1G_06449,SS1G_10252,SS1G_11848,SS1G_12840,SS1G_13609,SS1G_14154
GO:0016772	transferase activity, transferring phosphorus-containing groups	molecular_function	200/3129	294/4664	1.01399460391379	0.388249539515083	0.950270602005858	200	SS1G_00059,SS1G_00098,SS1G_00164,SS1G_00190,SS1G_00199,SS1G_00209,SS1G_00305,SS1G_00451,SS1G_00560,SS1G_00574,SS1G_00583,SS1G_00591,SS1G_00597,SS1G_00606,SS1G_00619,SS1G_00637,SS1G_00874,SS1G_00885,SS1G_00934,SS1G_00983,SS1G_01105,SS1G_01124,SS1G_01266,SS1G_01273,SS1G_01338,SS1G_01433,SS1G_01552,SS1G_01598,SS1G_01606,SS1G_01640,SS1G_01679,SS1G_02223,SS1G_02271,SS1G_02296,SS1G_02450,SS1G_02532,SS1…	SS1G_00059,SS1G_00098,SS1G_00164,SS1G_00190,SS1G_00199,SS1G_00209,SS1G_00305,SS1G_00451,SS1G_00560,SS1G_00574,SS1G_00583,SS1G_00591,SS1G_00597,SS1G_00606,SS1G_00619,SS1G_00637,SS1G_00874,SS1G_00885,SS1G_00934,SS1G_00983,SS1G_01105,SS1G_01124,SS1G_01266,SS1G_01273,SS1G_01338,SS1G_01433,SS1G_01552,SS1G_01598,SS1G_01606,SS1G_01640,SS1G_01679,SS1G_02223,SS1G_02271,SS1G_02296,SS1G_02450,SS1G_02532,SS1…
GO:0000977	RNA polymerase II regulatory region sequence-specific DNA binding	molecular_function	20/3129	28/4664	1.06469433410948	0.394994164232301	0.950270602005858	20	SS1G_00580,SS1G_01053,SS1G_01353,SS1G_02293,SS1G_02791,SS1G_02974,SS1G_03280,SS1G_04050,SS1G_05040,SS1G_06124,SS1G_06907,SS1G_07841,SS1G_08504,SS1G_09184,SS1G_09784,SS1G_11081,SS1G_11569,SS1G_11812,SS1G_12532,SS1G_12561	SS1G_00580,SS1G_01053,SS1G_01353,SS1G_02293,SS1G_02791,SS1G_02974,SS1G_03280,SS1G_04050,SS1G_05040,SS1G_06124,SS1G_06907,SS1G_07841,SS1G_08504,SS1G_09184,SS1G_09784,SS1G_11081,SS1G_11569,SS1G_11812,SS1G_12532,SS1G_12561
GO:0003899	DNA-directed 5'-3' RNA polymerase activity	molecular_function	20/3129	28/4664	1.06469433410948	0.394994164232301	0.950270602005858	20	SS1G_00885,SS1G_00934,SS1G_01598,SS1G_02959,SS1G_03009,SS1G_03753,SS1G_05346,SS1G_05399,SS1G_05855,SS1G_06114,SS1G_06656,SS1G_07307,SS1G_07770,SS1G_08623,SS1G_08935,SS1G_08937,SS1G_09604,SS1G_10539,SS1G_12588,SS1G_13366	SS1G_00885,SS1G_00934,SS1G_01598,SS1G_02959,SS1G_03009,SS1G_03753,SS1G_05346,SS1G_05399,SS1G_05855,SS1G_06114,SS1G_06656,SS1G_07307,SS1G_07770,SS1G_08623,SS1G_08935,SS1G_08937,SS1G_09604,SS1G_10539,SS1G_12588,SS1G_13366
GO:0016462	pyrophosphatase activity	molecular_function	185/3129	272/4664	1.0138082078469	0.396557580167695	0.950270602005858	185	SS1G_00049,SS1G_00053,SS1G_00071,SS1G_00114,SS1G_00196,SS1G_00204,SS1G_00209,SS1G_00433,SS1G_00490,SS1G_00897,SS1G_00911,SS1G_00971,SS1G_01022,SS1G_01039,SS1G_01074,SS1G_01135,SS1G_01263,SS1G_01278,SS1G_01317,SS1G_01341,SS1G_01548,SS1G_01564,SS1G_01608,SS1G_01641,SS1G_01818,SS1G_01827,SS1G_01856,SS1G_01878,SS1G_01930,SS1G_02002,SS1G_02097,SS1G_02102,SS1G_02182,SS1G_02199,SS1G_02265,SS1G_02272,SS1…	SS1G_00049,SS1G_00053,SS1G_00071,SS1G_00114,SS1G_00196,SS1G_00204,SS1G_00209,SS1G_00433,SS1G_00490,SS1G_00897,SS1G_00911,SS1G_00971,SS1G_01022,SS1G_01039,SS1G_01074,SS1G_01135,SS1G_01263,SS1G_01278,SS1G_01317,SS1G_01341,SS1G_01548,SS1G_01564,SS1G_01608,SS1G_01641,SS1G_01818,SS1G_01827,SS1G_01856,SS1G_01878,SS1G_01930,SS1G_02002,SS1G_02097,SS1G_02102,SS1G_02182,SS1G_02199,SS1G_02265,SS1G_02272,SS1…
GO:0016817	hydrolase activity, acting on acid anhydrides	molecular_function	185/3129	272/4664	1.0138082078469	0.396557580167695	0.950270602005858	185	SS1G_00049,SS1G_00053,SS1G_00071,SS1G_00114,SS1G_00196,SS1G_00204,SS1G_00209,SS1G_00433,SS1G_00490,SS1G_00897,SS1G_00911,SS1G_00971,SS1G_01022,SS1G_01039,SS1G_01074,SS1G_01135,SS1G_01263,SS1G_01278,SS1G_01317,SS1G_01341,SS1G_01548,SS1G_01564,SS1G_01608,SS1G_01641,SS1G_01818,SS1G_01827,SS1G_01856,SS1G_01878,SS1G_01930,SS1G_02002,SS1G_02097,SS1G_02102,SS1G_02182,SS1G_02199,SS1G_02265,SS1G_02272,SS1…	SS1G_00049,SS1G_00053,SS1G_00071,SS1G_00114,SS1G_00196,SS1G_00204,SS1G_00209,SS1G_00433,SS1G_00490,SS1G_00897,SS1G_00911,SS1G_00971,SS1G_01022,SS1G_01039,SS1G_01074,SS1G_01135,SS1G_01263,SS1G_01278,SS1G_01317,SS1G_01341,SS1G_01548,SS1G_01564,SS1G_01608,SS1G_01641,SS1G_01818,SS1G_01827,SS1G_01856,SS1G_01878,SS1G_01930,SS1G_02002,SS1G_02097,SS1G_02102,SS1G_02182,SS1G_02199,SS1G_02265,SS1G_02272,SS1…
GO:0016818	hydrolase activity, acting on acid anhydrides, in phosphorus-containing anhydrides	molecular_function	185/3129	272/4664	1.0138082078469	0.396557580167695	0.950270602005858	185	SS1G_00049,SS1G_00053,SS1G_00071,SS1G_00114,SS1G_00196,SS1G_00204,SS1G_00209,SS1G_00433,SS1G_00490,SS1G_00897,SS1G_00911,SS1G_00971,SS1G_01022,SS1G_01039,SS1G_01074,SS1G_01135,SS1G_01263,SS1G_01278,SS1G_01317,SS1G_01341,SS1G_01548,SS1G_01564,SS1G_01608,SS1G_01641,SS1G_01818,SS1G_01827,SS1G_01856,SS1G_01878,SS1G_01930,SS1G_02002,SS1G_02097,SS1G_02102,SS1G_02182,SS1G_02199,SS1G_02265,SS1G_02272,SS1…	SS1G_00049,SS1G_00053,SS1G_00071,SS1G_00114,SS1G_00196,SS1G_00204,SS1G_00209,SS1G_00433,SS1G_00490,SS1G_00897,SS1G_00911,SS1G_00971,SS1G_01022,SS1G_01039,SS1G_01074,SS1G_01135,SS1G_01263,SS1G_01278,SS1G_01317,SS1G_01341,SS1G_01548,SS1G_01564,SS1G_01608,SS1G_01641,SS1G_01818,SS1G_01827,SS1G_01856,SS1G_01878,SS1G_01930,SS1G_02002,SS1G_02097,SS1G_02102,SS1G_02182,SS1G_02199,SS1G_02265,SS1G_02272,SS1…
GO:0015926	glucosidase activity	molecular_function	37/3129	53/4664	1.04058804729946	0.396835160747896	0.950270602005858	37	SS1G_00471,SS1G_01005,SS1G_01021,SS1G_01083,SS1G_01216,SS1G_01229,SS1G_01662,SS1G_01678,SS1G_04138,SS1G_04264,SS1G_05030,SS1G_05364,SS1G_05368,SS1G_05775,SS1G_06037,SS1G_06304,SS1G_07162,SS1G_07393,SS1G_08135,SS1G_08744,SS1G_09125,SS1G_09129,SS1G_09216,SS1G_09366,SS1G_09392,SS1G_09547,SS1G_09858,SS1G_10617,SS1G_11100,SS1G_11585,SS1G_11867,SS1G_12622,SS1G_12795,SS1G_12930,SS1G_13255,SS1G_13809,SS1…	SS1G_00471,SS1G_01005,SS1G_01021,SS1G_01083,SS1G_01216,SS1G_01229,SS1G_01662,SS1G_01678,SS1G_04138,SS1G_04264,SS1G_05030,SS1G_05364,SS1G_05368,SS1G_05775,SS1G_06037,SS1G_06304,SS1G_07162,SS1G_07393,SS1G_08135,SS1G_08744,SS1G_09125,SS1G_09129,SS1G_09216,SS1G_09366,SS1G_09392,SS1G_09547,SS1G_09858,SS1G_10617,SS1G_11100,SS1G_11585,SS1G_11867,SS1G_12622,SS1G_12795,SS1G_12930,SS1G_13255,SS1G_13809,SS1…
GO:0015077	monovalent inorganic cation transmembrane transporter activity	molecular_function	60/3129	87/4664	1.02798073638157	0.401730282000598	0.950270602005858	60	SS1G_00454,SS1G_00628,SS1G_00902,SS1G_01396,SS1G_01407,SS1G_01642,SS1G_01800,SS1G_01855,SS1G_03092,SS1G_03179,SS1G_03202,SS1G_03787,SS1G_04841,SS1G_05166,SS1G_05285,SS1G_05365,SS1G_05589,SS1G_05661,SS1G_06108,SS1G_06223,SS1G_06551,SS1G_06620,SS1G_06993,SS1G_07055,SS1G_07527,SS1G_07637,SS1G_07645,SS1G_07793,SS1G_07796,SS1G_07886,SS1G_07887,SS1G_08252,SS1G_08398,SS1G_08425,SS1G_08505,SS1G_08580,SS1…	SS1G_00454,SS1G_00628,SS1G_00902,SS1G_01396,SS1G_01407,SS1G_01642,SS1G_01800,SS1G_01855,SS1G_03092,SS1G_03179,SS1G_03202,SS1G_03787,SS1G_04841,SS1G_05166,SS1G_05285,SS1G_05365,SS1G_05589,SS1G_05661,SS1G_06108,SS1G_06223,SS1G_06551,SS1G_06620,SS1G_06993,SS1G_07055,SS1G_07527,SS1G_07637,SS1G_07645,SS1G_07793,SS1G_07796,SS1G_07886,SS1G_07887,SS1G_08252,SS1G_08398,SS1G_08425,SS1G_08505,SS1G_08580,SS1…
GO:0008235	metalloexopeptidase activity	molecular_function	9/3129	12/4664	1.11792905081496	0.405022219829028	0.950270602005858	9	SS1G_00310,SS1G_01464,SS1G_01978,SS1G_04388,SS1G_05513,SS1G_08927,SS1G_10529,SS1G_10653,SS1G_13121	SS1G_00310,SS1G_01464,SS1G_01978,SS1G_04388,SS1G_05513,SS1G_08927,SS1G_10529,SS1G_10653,SS1G_13121
GO:0051015	actin filament binding	molecular_function	9/3129	12/4664	1.11792905081496	0.405022219829028	0.950270602005858	9	SS1G_00204,SS1G_00266,SS1G_03094,SS1G_04510,SS1G_05178,SS1G_05236,SS1G_10594,SS1G_11246,SS1G_13595	SS1G_00204,SS1G_00266,SS1G_03094,SS1G_04510,SS1G_05178,SS1G_05236,SS1G_10594,SS1G_11246,SS1G_13595
GO:0070566	adenylyltransferase activity	molecular_function	9/3129	12/4664	1.11792905081496	0.405022219829028	0.950270602005858	9	SS1G_02223,SS1G_03445,SS1G_04209,SS1G_04315,SS1G_07499,SS1G_08287,SS1G_08324,SS1G_08507,SS1G_12538	SS1G_02223,SS1G_03445,SS1G_04209,SS1G_04315,SS1G_07499,SS1G_08287,SS1G_08324,SS1G_08507,SS1G_12538
GO:1901618	organic hydroxy compound transmembrane transporter activity	molecular_function	9/3129	12/4664	1.11792905081496	0.405022219829028	0.950270602005858	9	SS1G_00625,SS1G_02770,SS1G_03092,SS1G_03318,SS1G_03422,SS1G_05555,SS1G_09255,SS1G_12744,SS1G_14404	SS1G_00625,SS1G_02770,SS1G_03092,SS1G_03318,SS1G_03422,SS1G_05555,SS1G_09255,SS1G_12744,SS1G_14404
GO:0004843	thiol-dependent ubiquitin-specific protease activity	molecular_function	11/3129	15/4664	1.09308618301907	0.417491137224721	0.950270602005858	11	SS1G_02765,SS1G_04855,SS1G_05177,SS1G_05632,SS1G_05822,SS1G_07002,SS1G_09687,SS1G_10046,SS1G_12015,SS1G_13584,SS1G_13763	SS1G_02765,SS1G_04855,SS1G_05177,SS1G_05632,SS1G_05822,SS1G_07002,SS1G_09687,SS1G_10046,SS1G_12015,SS1G_13584,SS1G_13763
GO:0008810	cellulase activity	molecular_function	11/3129	15/4664	1.09308618301907	0.417491137224721	0.950270602005858	11	SS1G_00458,SS1G_00501,SS1G_00891,SS1G_01828,SS1G_02369,SS1G_03387,SS1G_08837,SS1G_12059,SS1G_13860,SS1G_14158,SS1G_14160	SS1G_00458,SS1G_00501,SS1G_00891,SS1G_01828,SS1G_02369,SS1G_03387,SS1G_08837,SS1G_12059,SS1G_13860,SS1G_14158,SS1G_14160
GO:0016782	transferase activity, transferring sulfur-containing groups	molecular_function	11/3129	15/4664	1.09308618301907	0.417491137224721	0.950270602005858	11	SS1G_03975,SS1G_04268,SS1G_04269,SS1G_06568,SS1G_07467,SS1G_08441,SS1G_09179,SS1G_09312,SS1G_11360,SS1G_12031,SS1G_13019	SS1G_03975,SS1G_04268,SS1G_04269,SS1G_06568,SS1G_07467,SS1G_08441,SS1G_09179,SS1G_09312,SS1G_11360,SS1G_12031,SS1G_13019
GO:0015078	proton transmembrane transporter activity	molecular_function	55/3129	80/4664	1.02476829658038	0.426205304980718	0.950270602005858	55	SS1G_00454,SS1G_00628,SS1G_00902,SS1G_01396,SS1G_01407,SS1G_01642,SS1G_01800,SS1G_01855,SS1G_03092,SS1G_03179,SS1G_03202,SS1G_03787,SS1G_04841,SS1G_05166,SS1G_05285,SS1G_05365,SS1G_05589,SS1G_05661,SS1G_06223,SS1G_06620,SS1G_06993,SS1G_07055,SS1G_07527,SS1G_07637,SS1G_07793,SS1G_07796,SS1G_07886,SS1G_07887,SS1G_08252,SS1G_08398,SS1G_08425,SS1G_08505,SS1G_08580,SS1G_09058,SS1G_09377,SS1G_09444,SS1…	SS1G_00454,SS1G_00628,SS1G_00902,SS1G_01396,SS1G_01407,SS1G_01642,SS1G_01800,SS1G_01855,SS1G_03092,SS1G_03179,SS1G_03202,SS1G_03787,SS1G_04841,SS1G_05166,SS1G_05285,SS1G_05365,SS1G_05589,SS1G_05661,SS1G_06223,SS1G_06620,SS1G_06993,SS1G_07055,SS1G_07527,SS1G_07637,SS1G_07793,SS1G_07796,SS1G_07886,SS1G_07887,SS1G_08252,SS1G_08398,SS1G_08425,SS1G_08505,SS1G_08580,SS1G_09058,SS1G_09377,SS1G_09444,SS1…
GO:0102483	scopolin beta-glucosidase activity	molecular_function	13/3129	18/4664	1.07652427115514	0.427002220401047	0.950270602005858	13	SS1G_01005,SS1G_01021,SS1G_01662,SS1G_04264,SS1G_05030,SS1G_05368,SS1G_06304,SS1G_07162,SS1G_09129,SS1G_09366,SS1G_12622,SS1G_13255,SS1G_14070	SS1G_01005,SS1G_01021,SS1G_01662,SS1G_04264,SS1G_05030,SS1G_05368,SS1G_06304,SS1G_07162,SS1G_09129,SS1G_09366,SS1G_12622,SS1G_13255,SS1G_14070
GO:0097159	organic cyclic compound binding	molecular_function	1129/3129	1679/4664	1.0022965244154	0.446520481015131	0.950270602005858	1129	SS1G_00001,SS1G_00005,SS1G_00010,SS1G_00019,SS1G_00023,SS1G_00044,SS1G_00049,SS1G_00053,SS1G_00059,SS1G_00063,SS1G_00071,SS1G_00079,SS1G_00088,SS1G_00089,SS1G_00090,SS1G_00093,SS1G_00098,SS1G_00103,SS1G_00108,SS1G_00134,SS1G_00145,SS1G_00152,SS1G_00164,SS1G_00183,SS1G_00187,SS1G_00188,SS1G_00190,SS1G_00192,SS1G_00196,SS1G_00199,SS1G_00201,SS1G_00204,SS1G_00209,SS1G_00220,SS1G_00304,SS1G_00305,SS1…	SS1G_00001,SS1G_00005,SS1G_00010,SS1G_00019,SS1G_00023,SS1G_00044,SS1G_00049,SS1G_00053,SS1G_00059,SS1G_00063,SS1G_00071,SS1G_00079,SS1G_00088,SS1G_00089,SS1G_00090,SS1G_00093,SS1G_00098,SS1G_00103,SS1G_00108,SS1G_00134,SS1G_00145,SS1G_00152,SS1G_00164,SS1G_00183,SS1G_00187,SS1G_00188,SS1G_00190,SS1G_00192,SS1G_00196,SS1G_00199,SS1G_00201,SS1G_00204,SS1G_00209,SS1G_00220,SS1G_00304,SS1G_00305,SS1…
GO:0000064	L-ornithine transmembrane transporter activity	molecular_function	2/3129	2/4664	1.49057206775328	0.450037134053012	0.950270602005858	2	SS1G_01821,SS1G_10204	SS1G_01821,SS1G_10204
GO:0000247	C-8 sterol isomerase activity	molecular_function	2/3129	2/4664	1.49057206775328	0.450037134053012	0.950270602005858	2	SS1G_06945,SS1G_07733	SS1G_06945,SS1G_07733
GO:0000268	peroxisome targeting sequence binding	molecular_function	2/3129	2/4664	1.49057206775328	0.450037134053012	0.950270602005858	2	SS1G_03039,SS1G_07877	SS1G_03039,SS1G_07877
GO:0000285	1-phosphatidylinositol-3-phosphate 5-kinase activity	molecular_function	2/3129	2/4664	1.49057206775328	0.450037134053012	0.950270602005858	2	SS1G_02532,SS1G_07433	SS1G_02532,SS1G_07433
GO:0001016	RNA polymerase III regulatory region DNA binding	molecular_function	2/3129	2/4664	1.49057206775328	0.450037134053012	0.950270602005858	2	SS1G_01581,SS1G_11843	SS1G_01581,SS1G_11843
GO:0001055	RNA polymerase II activity	molecular_function	2/3129	2/4664	1.49057206775328	0.450037134053012	0.950270602005858	2	SS1G_03009,SS1G_05855	SS1G_03009,SS1G_05855
GO:0001085	RNA polymerase II transcription factor binding	molecular_function	2/3129	2/4664	1.49057206775328	0.450037134053012	0.950270602005858	2	SS1G_05040,SS1G_09784	SS1G_05040,SS1G_09784
GO:0001102	RNA polymerase II activating transcription factor binding	molecular_function	2/3129	2/4664	1.49057206775328	0.450037134053012	0.950270602005858	2	SS1G_07640,SS1G_11264	SS1G_07640,SS1G_11264
GO:0001727	lipid kinase activity	molecular_function	2/3129	2/4664	1.49057206775328	0.450037134053012	0.950270602005858	2	SS1G_01552,SS1G_09867	SS1G_01552,SS1G_09867
GO:0002094	polyprenyltransferase activity	molecular_function	2/3129	2/4664	1.49057206775328	0.450037134053012	0.950270602005858	2	SS1G_06102,SS1G_10405	SS1G_06102,SS1G_10405
GO:0003689	DNA clamp loader activity	molecular_function	2/3129	2/4664	1.49057206775328	0.450037134053012	0.950270602005858	2	SS1G_00911,SS1G_04516	SS1G_00911,SS1G_04516
GO:0003691	double-stranded telomeric DNA binding	molecular_function	2/3129	2/4664	1.49057206775328	0.450037134053012	0.950270602005858	2	SS1G_13174,SS1G_13379	SS1G_13174,SS1G_13379
GO:0003825	alpha,alpha-trehalose-phosphate synthase (UDP-forming) activity	molecular_function	2/3129	2/4664	1.49057206775328	0.450037134053012	0.950270602005858	2	SS1G_11847,SS1G_12815	SS1G_11847,SS1G_12815
GO:0003847	1-alkyl-2-acetylglycerophosphocholine esterase activity	molecular_function	2/3129	2/4664	1.49057206775328	0.450037134053012	0.950270602005858	2	SS1G_01537,SS1G_06458	SS1G_01537,SS1G_06458
GO:0003878	ATP citrate synthase activity	molecular_function	2/3129	2/4664	1.49057206775328	0.450037134053012	0.950270602005858	2	SS1G_02378,SS1G_02379	SS1G_02378,SS1G_02379
GO:0003922	GMP synthase (glutamine-hydrolyzing) activity	molecular_function	2/3129	2/4664	1.49057206775328	0.450037134053012	0.950270602005858	2	SS1G_03630,SS1G_08553	SS1G_03630,SS1G_08553
GO:0003935	GTP cyclohydrolase II activity	molecular_function	2/3129	2/4664	1.49057206775328	0.450037134053012	0.950270602005858	2	SS1G_00192,SS1G_01061	SS1G_00192,SS1G_01061
GO:0003941	L-serine ammonia-lyase activity	molecular_function	2/3129	2/4664	1.49057206775328	0.450037134053012	0.950270602005858	2	SS1G_03854,SS1G_06079	SS1G_03854,SS1G_06079
GO:0003942	N-acetyl-gamma-glutamyl-phosphate reductase activity	molecular_function	2/3129	2/4664	1.49057206775328	0.450037134053012	0.950270602005858	2	SS1G_05107,SS1G_13162	SS1G_05107,SS1G_13162
GO:0003955	NAD(P)H dehydrogenase (quinone) activity	molecular_function	2/3129	2/4664	1.49057206775328	0.450037134053012	0.950270602005858	2	SS1G_02209,SS1G_14285	SS1G_02209,SS1G_14285
GO:0003978	UDP-glucose 4-epimerase activity	molecular_function	2/3129	2/4664	1.49057206775328	0.450037134053012	0.950270602005858	2	SS1G_04477,SS1G_08326	SS1G_04477,SS1G_08326
GO:0003984	acetolactate synthase activity	molecular_function	2/3129	2/4664	1.49057206775328	0.450037134053012	0.950270602005858	2	SS1G_03926,SS1G_06550	SS1G_03926,SS1G_06550
GO:0003985	acetyl-CoA C-acetyltransferase activity	molecular_function	2/3129	2/4664	1.49057206775328	0.450037134053012	0.950270602005858	2	SS1G_02923,SS1G_12152	SS1G_02923,SS1G_12152
GO:0004020	adenylylsulfate kinase activity	molecular_function	2/3129	2/4664	1.49057206775328	0.450037134053012	0.950270602005858	2	SS1G_04315,SS1G_14388	SS1G_04315,SS1G_14388
GO:0004030	aldehyde dehydrogenase [NAD(P)+] activity	molecular_function	2/3129	2/4664	1.49057206775328	0.450037134053012	0.950270602005858	2	SS1G_10799,SS1G_14111	SS1G_10799,SS1G_14111
GO:0004034	aldose 1-epimerase activity	molecular_function	2/3129	2/4664	1.49057206775328	0.450037134053012	0.950270602005858	2	SS1G_08326,SS1G_10683	SS1G_08326,SS1G_10683
GO:0004035	alkaline phosphatase activity	molecular_function	2/3129	2/4664	1.49057206775328	0.450037134053012	0.950270602005858	2	SS1G_03210,SS1G_07189	SS1G_03210,SS1G_07189
GO:0004044	amidophosphoribosyltransferase activity	molecular_function	2/3129	2/4664	1.49057206775328	0.450037134053012	0.950270602005858	2	SS1G_05300,SS1G_11560	SS1G_05300,SS1G_11560
GO:0004049	anthranilate synthase activity	molecular_function	2/3129	2/4664	1.49057206775328	0.450037134053012	0.950270602005858	2	SS1G_00990,SS1G_12347	SS1G_00990,SS1G_12347
GO:0004066	asparagine synthase (glutamine-hydrolyzing) activity	molecular_function	2/3129	2/4664	1.49057206775328	0.450037134053012	0.950270602005858	2	SS1G_06604,SS1G_10649	SS1G_06604,SS1G_10649
GO:0004069	L-aspartate:2-oxoglutarate aminotransferase activity	molecular_function	2/3129	2/4664	1.49057206775328	0.450037134053012	0.950270602005858	2	SS1G_03827,SS1G_14097	SS1G_03827,SS1G_14097
GO:0004130	cytochrome-c peroxidase activity	molecular_function	2/3129	2/4664	1.49057206775328	0.450037134053012	0.950270602005858	2	SS1G_09702,SS1G_12928	SS1G_09702,SS1G_12928
GO:0004151	dihydroorotase activity	molecular_function	2/3129	2/4664	1.49057206775328	0.450037134053012	0.950270602005858	2	SS1G_08553,SS1G_10775	SS1G_08553,SS1G_10775
GO:0004160	dihydroxy-acid dehydratase activity	molecular_function	2/3129	2/4664	1.49057206775328	0.450037134053012	0.950270602005858	2	SS1G_08852,SS1G_08872	SS1G_08852,SS1G_08872
GO:0004321	fatty-acyl-CoA synthase activity	molecular_function	2/3129	2/4664	1.49057206775328	0.450037134053012	0.950270602005858	2	SS1G_13073,SS1G_13074	SS1G_13073,SS1G_13074
GO:0004332	fructose-bisphosphate aldolase activity	molecular_function	2/3129	2/4664	1.49057206775328	0.450037134053012	0.950270602005858	2	SS1G_06400,SS1G_06561	SS1G_06400,SS1G_06561
GO:0004353	glutamate dehydrogenase [NAD(P)+] activity	molecular_function	2/3129	2/4664	1.49057206775328	0.450037134053012	0.950270602005858	2	SS1G_00002,SS1G_09120	SS1G_00002,SS1G_09120
GO:0004421	hydroxymethylglutaryl-CoA synthase activity	molecular_function	2/3129	2/4664	1.49057206775328	0.450037134053012	0.950270602005858	2	SS1G_10644,SS1G_14433	SS1G_10644,SS1G_14433
GO:0004439	phosphatidylinositol-4,5-bisphosphate 5-phosphatase activity	molecular_function	2/3129	2/4664	1.49057206775328	0.450037134053012	0.950270602005858	2	SS1G_01621,SS1G_04487	SS1G_01621,SS1G_04487
GO:0004449	isocitrate dehydrogenase (NAD+) activity	molecular_function	2/3129	2/4664	1.49057206775328	0.450037134053012	0.950270602005858	2	SS1G_04160,SS1G_09958	SS1G_04160,SS1G_09958
GO:0004470	malic enzyme activity	molecular_function	2/3129	2/4664	1.49057206775328	0.450037134053012	0.950270602005858	2	SS1G_08827,SS1G_12079	SS1G_08827,SS1G_12079
GO:0004471	malate dehydrogenase (decarboxylating) (NAD+) activity	molecular_function	2/3129	2/4664	1.49057206775328	0.450037134053012	0.950270602005858	2	SS1G_08827,SS1G_12079	SS1G_08827,SS1G_12079
GO:0004474	malate synthase activity	molecular_function	2/3129	2/4664	1.49057206775328	0.450037134053012	0.950270602005858	2	SS1G_05583,SS1G_12862	SS1G_05583,SS1G_12862
GO:0004475	mannose-1-phosphate guanylyltransferase activity	molecular_function	2/3129	2/4664	1.49057206775328	0.450037134053012	0.950270602005858	2	SS1G_00164,SS1G_13453	SS1G_00164,SS1G_13453
GO:0004476	mannose-6-phosphate isomerase activity	molecular_function	2/3129	2/4664	1.49057206775328	0.450037134053012	0.950270602005858	2	SS1G_01063,SS1G_10384	SS1G_01063,SS1G_10384
GO:0004534	5'-3' exoribonuclease activity	molecular_function	2/3129	2/4664	1.49057206775328	0.450037134053012	0.950270602005858	2	SS1G_07676,SS1G_13542	SS1G_07676,SS1G_13542
GO:0004558	alpha-1,4-glucosidase activity	molecular_function	2/3129	2/4664	1.49057206775328	0.450037134053012	0.950270602005858	2	SS1G_01005,SS1G_01083	SS1G_01005,SS1G_01083
GO:0004573	mannosyl-oligosaccharide glucosidase activity	molecular_function	2/3129	2/4664	1.49057206775328	0.450037134053012	0.950270602005858	2	SS1G_05364,SS1G_08744	SS1G_05364,SS1G_08744
GO:0004576	oligosaccharyl transferase activity	molecular_function	2/3129	2/4664	1.49057206775328	0.450037134053012	0.950270602005858	2	SS1G_01854,SS1G_04416	SS1G_01854,SS1G_04416
GO:0004596	peptide alpha-N-acetyltransferase activity	molecular_function	2/3129	2/4664	1.49057206775328	0.450037134053012	0.950270602005858	2	SS1G_07482,SS1G_10601	SS1G_07482,SS1G_10601
GO:0004605	phosphatidate cytidylyltransferase activity	molecular_function	2/3129	2/4664	1.49057206775328	0.450037134053012	0.950270602005858	2	SS1G_07594,SS1G_08431	SS1G_07594,SS1G_08431
GO:0004633	phosphopantothenoylcysteine decarboxylase activity	molecular_function	2/3129	2/4664	1.49057206775328	0.450037134053012	0.950270602005858	2	SS1G_02328,SS1G_10546	SS1G_02328,SS1G_10546
GO:0004690	cyclic nucleotide-dependent protein kinase activity	molecular_function	2/3129	2/4664	1.49057206775328	0.450037134053012	0.950270602005858	2	SS1G_03171,SS1G_13577	SS1G_03171,SS1G_13577
GO:0004691	cAMP-dependent protein kinase activity	molecular_function	2/3129	2/4664	1.49057206775328	0.450037134053012	0.950270602005858	2	SS1G_03171,SS1G_13577	SS1G_03171,SS1G_13577
GO:0004724	magnesium-dependent protein serine/threonine phosphatase activity	molecular_function	2/3129	2/4664	1.49057206775328	0.450037134053012	0.950270602005858	2	SS1G_00528,SS1G_02547	SS1G_00528,SS1G_02547
GO:0004748	ribonucleoside-diphosphate reductase activity, thioredoxin disulfide as acceptor	molecular_function	2/3129	2/4664	1.49057206775328	0.450037134053012	0.950270602005858	2	SS1G_03490,SS1G_10937	SS1G_03490,SS1G_10937
GO:0004753	saccharopine dehydrogenase activity	molecular_function	2/3129	2/4664	1.49057206775328	0.450037134053012	0.950270602005858	2	SS1G_06166,SS1G_13213	SS1G_06166,SS1G_13213
GO:0004758	serine C-palmitoyltransferase activity	molecular_function	2/3129	2/4664	1.49057206775328	0.450037134053012	0.950270602005858	2	SS1G_11388,SS1G_12022	SS1G_11388,SS1G_12022
GO:0004769	steroid delta-isomerase activity	molecular_function	2/3129	2/4664	1.49057206775328	0.450037134053012	0.950270602005858	2	SS1G_06945,SS1G_07733	SS1G_06945,SS1G_07733
GO:0004776	succinate-CoA ligase (GDP-forming) activity	molecular_function	2/3129	2/4664	1.49057206775328	0.450037134053012	0.950270602005858	2	SS1G_06854,SS1G_07524	SS1G_06854,SS1G_07524
GO:0004777	succinate-semialdehyde dehydrogenase (NAD+) activity	molecular_function	2/3129	2/4664	1.49057206775328	0.450037134053012	0.950270602005858	2	SS1G_02611,SS1G_06865	SS1G_02611,SS1G_06865
GO:0004779	sulfate adenylyltransferase activity	molecular_function	2/3129	2/4664	1.49057206775328	0.450037134053012	0.950270602005858	2	SS1G_04315,SS1G_07499	SS1G_04315,SS1G_07499
GO:0004783	sulfite reductase (NADPH) activity	molecular_function	2/3129	2/4664	1.49057206775328	0.450037134053012	0.950270602005858	2	SS1G_08388,SS1G_09491	SS1G_08388,SS1G_09491
GO:0004799	thymidylate synthase activity	molecular_function	2/3129	2/4664	1.49057206775328	0.450037134053012	0.950270602005858	2	SS1G_08456,SS1G_10546	SS1G_08456,SS1G_10546
GO:0004816	asparagine-tRNA ligase activity	molecular_function	2/3129	2/4664	1.49057206775328	0.450037134053012	0.950270602005858	2	SS1G_11155,SS1G_13714	SS1G_11155,SS1G_13714
GO:0004824	lysine-tRNA ligase activity	molecular_function	2/3129	2/4664	1.49057206775328	0.450037134053012	0.950270602005858	2	SS1G_02152,SS1G_06311	SS1G_02152,SS1G_06311
GO:0004827	proline-tRNA ligase activity	molecular_function	2/3129	2/4664	1.49057206775328	0.450037134053012	0.950270602005858	2	SS1G_08648,SS1G_14384	SS1G_08648,SS1G_14384
GO:0004828	serine-tRNA ligase activity	molecular_function	2/3129	2/4664	1.49057206775328	0.450037134053012	0.950270602005858	2	SS1G_00188,SS1G_11248	SS1G_00188,SS1G_11248
GO:0004829	threonine-tRNA ligase activity	molecular_function	2/3129	2/4664	1.49057206775328	0.450037134053012	0.950270602005858	2	SS1G_05805,SS1G_10975	SS1G_05805,SS1G_10975
GO:0004844	uracil DNA N-glycosylase activity	molecular_function	2/3129	2/4664	1.49057206775328	0.450037134053012	0.950270602005858	2	SS1G_05672,SS1G_06269	SS1G_05672,SS1G_06269
GO:0004845	uracil phosphoribosyltransferase activity	molecular_function	2/3129	2/4664	1.49057206775328	0.450037134053012	0.950270602005858	2	SS1G_00190,SS1G_03355	SS1G_00190,SS1G_03355
GO:0005049	nuclear export signal receptor activity	molecular_function	2/3129	2/4664	1.49057206775328	0.450037134053012	0.950270602005858	2	SS1G_00569,SS1G_10171	SS1G_00569,SS1G_10171
GO:0005290	L-histidine transmembrane transporter activity	molecular_function	2/3129	2/4664	1.49057206775328	0.450037134053012	0.950270602005858	2	SS1G_06110,SS1G_11421	SS1G_06110,SS1G_11421
GO:0005302	L-tyrosine transmembrane transporter activity	molecular_function	2/3129	2/4664	1.49057206775328	0.450037134053012	0.950270602005858	2	SS1G_00020,SS1G_11421	SS1G_00020,SS1G_11421
GO:0005347	ATP transmembrane transporter activity	molecular_function	2/3129	2/4664	1.49057206775328	0.450037134053012	0.950270602005858	2	SS1G_00802,SS1G_10586	SS1G_00802,SS1G_10586
GO:0005352	alpha-glucoside:proton symporter activity	molecular_function	2/3129	2/4664	1.49057206775328	0.450037134053012	0.950270602005858	2	SS1G_01800,SS1G_08398	SS1G_01800,SS1G_08398
GO:0005384	manganese ion transmembrane transporter activity	molecular_function	2/3129	2/4664	1.49057206775328	0.450037134053012	0.950270602005858	2	SS1G_06910,SS1G_09885	SS1G_06910,SS1G_09885
GO:0008083	growth factor activity	molecular_function	2/3129	2/4664	1.49057206775328	0.450037134053012	0.950270602005858	2	SS1G_08466,SS1G_12817	SS1G_08466,SS1G_12817
GO:0008097	5S rRNA binding	molecular_function	2/3129	2/4664	1.49057206775328	0.450037134053012	0.950270602005858	2	SS1G_02099,SS1G_10315	SS1G_02099,SS1G_10315
GO:0008187	poly-pyrimidine tract binding	molecular_function	2/3129	2/4664	1.49057206775328	0.450037134053012	0.950270602005858	2	SS1G_02977,SS1G_14124	SS1G_02977,SS1G_14124
GO:0008240	tripeptidyl-peptidase activity	molecular_function	2/3129	2/4664	1.49057206775328	0.450037134053012	0.950270602005858	2	SS1G_04958,SS1G_07655	SS1G_04958,SS1G_07655
GO:0008260	3-oxoacid CoA-transferase activity	molecular_function	2/3129	2/4664	1.49057206775328	0.450037134053012	0.950270602005858	2	SS1G_07467,SS1G_12031	SS1G_07467,SS1G_12031
GO:0008448	N-acetylglucosamine-6-phosphate deacetylase activity	molecular_function	2/3129	2/4664	1.49057206775328	0.450037134053012	0.950270602005858	2	SS1G_12836,SS1G_14322	SS1G_12836,SS1G_14322
GO:0008479	queuine tRNA-ribosyltransferase activity	molecular_function	2/3129	2/4664	1.49057206775328	0.450037134053012	0.950270602005858	2	SS1G_01663,SS1G_08277	SS1G_01663,SS1G_08277
GO:0008481	sphinganine kinase activity	molecular_function	2/3129	2/4664	1.49057206775328	0.450037134053012	0.950270602005858	2	SS1G_01552,SS1G_09867	SS1G_01552,SS1G_09867
GO:0008554	sodium transmembrane transporter activity, phosphorylative mechanism	molecular_function	2/3129	2/4664	1.49057206775328	0.450037134053012	0.950270602005858	2	SS1G_00628,SS1G_06551	SS1G_00628,SS1G_06551
GO:0008568	microtubule-severing ATPase activity	molecular_function	2/3129	2/4664	1.49057206775328	0.450037134053012	0.950270602005858	2	SS1G_05324,SS1G_07971	SS1G_05324,SS1G_07971
GO:0008574	ATP-dependent microtubule motor activity, plus-end-directed	molecular_function	2/3129	2/4664	1.49057206775328	0.450037134053012	0.950270602005858	2	SS1G_12092,SS1G_12975	SS1G_12092,SS1G_12975
GO:0008686	3,4-dihydroxy-2-butanone-4-phosphate synthase activity	molecular_function	2/3129	2/4664	1.49057206775328	0.450037134053012	0.950270602005858	2	SS1G_00192,SS1G_11372	SS1G_00192,SS1G_11372
GO:0008905	mannose-phosphate guanylyltransferase activity	molecular_function	2/3129	2/4664	1.49057206775328	0.450037134053012	0.950270602005858	2	SS1G_00164,SS1G_13453	SS1G_00164,SS1G_13453
GO:0008934	inositol monophosphate 1-phosphatase activity	molecular_function	2/3129	2/4664	1.49057206775328	0.450037134053012	0.950270602005858	2	SS1G_09189,SS1G_09372	SS1G_09189,SS1G_09372
GO:0008940	nitrate reductase activity	molecular_function	2/3129	2/4664	1.49057206775328	0.450037134053012	0.950270602005858	2	SS1G_01885,SS1G_08507	SS1G_01885,SS1G_08507
GO:0008948	oxaloacetate decarboxylase activity	molecular_function	2/3129	2/4664	1.49057206775328	0.450037134053012	0.950270602005858	2	SS1G_08827,SS1G_12079	SS1G_08827,SS1G_12079
GO:0009013	succinate-semialdehyde dehydrogenase [NAD(P)+] activity	molecular_function	2/3129	2/4664	1.49057206775328	0.450037134053012	0.950270602005858	2	SS1G_02611,SS1G_06865	SS1G_02611,SS1G_06865
GO:0009383	rRNA (cytosine-C5-)-methyltransferase activity	molecular_function	2/3129	2/4664	1.49057206775328	0.450037134053012	0.950270602005858	2	SS1G_02092,SS1G_07363	SS1G_02092,SS1G_07363
GO:0015098	molybdate ion transmembrane transporter activity	molecular_function	2/3129	2/4664	1.49057206775328	0.450037134053012	0.950270602005858	2	SS1G_02268,SS1G_04978	SS1G_02268,SS1G_04978
GO:0015227	acyl carnitine transmembrane transporter activity	molecular_function	2/3129	2/4664	1.49057206775328	0.450037134053012	0.950270602005858	2	SS1G_03019,SS1G_10204	SS1G_03019,SS1G_10204
GO:0015234	thiamine transmembrane transporter activity	molecular_function	2/3129	2/4664	1.49057206775328	0.450037134053012	0.950270602005858	2	SS1G_02549,SS1G_07755	SS1G_02549,SS1G_07755
GO:0015288	porin activity	molecular_function	2/3129	2/4664	1.49057206775328	0.450037134053012	0.950270602005858	2	SS1G_09088,SS1G_10651	SS1G_09088,SS1G_10651
GO:0015574	trehalose transmembrane transporter activity	molecular_function	2/3129	2/4664	1.49057206775328	0.450037134053012	0.950270602005858	2	SS1G_01800,SS1G_08398	SS1G_01800,SS1G_08398
GO:0016175	superoxide-generating NADPH oxidase activity	molecular_function	2/3129	2/4664	1.49057206775328	0.450037134053012	0.950270602005858	2	SS1G_05661,SS1G_11172	SS1G_05661,SS1G_11172
GO:0016208	AMP binding	molecular_function	2/3129	2/4664	1.49057206775328	0.450037134053012	0.950270602005858	2	SS1G_05350,SS1G_05351	SS1G_05350,SS1G_05351
GO:0016307	phosphatidylinositol phosphate kinase activity	molecular_function	2/3129	2/4664	1.49057206775328	0.450037134053012	0.950270602005858	2	SS1G_02532,SS1G_07433	SS1G_02532,SS1G_07433
GO:0016418	S-acetyltransferase activity	molecular_function	2/3129	2/4664	1.49057206775328	0.450037134053012	0.950270602005858	2	SS1G_13073,SS1G_14074	SS1G_13073,SS1G_14074
GO:0016428	tRNA (cytosine-5-)-methyltransferase activity	molecular_function	2/3129	2/4664	1.49057206775328	0.450037134053012	0.950270602005858	2	SS1G_03008,SS1G_07363	SS1G_03008,SS1G_07363
GO:0016434	rRNA (cytosine) methyltransferase activity	molecular_function	2/3129	2/4664	1.49057206775328	0.450037134053012	0.950270602005858	2	SS1G_02092,SS1G_07363	SS1G_02092,SS1G_07363
GO:0016435	rRNA (guanine) methyltransferase activity	molecular_function	2/3129	2/4664	1.49057206775328	0.450037134053012	0.950270602005858	2	SS1G_03872,SS1G_04161	SS1G_03872,SS1G_04161
GO:0016453	C-acetyltransferase activity	molecular_function	2/3129	2/4664	1.49057206775328	0.450037134053012	0.950270602005858	2	SS1G_02923,SS1G_12152	SS1G_02923,SS1G_12152
GO:0016454	C-palmitoyltransferase activity	molecular_function	2/3129	2/4664	1.49057206775328	0.450037134053012	0.950270602005858	2	SS1G_11388,SS1G_12022	SS1G_11388,SS1G_12022
GO:0016603	glutaminyl-peptide cyclotransferase activity	molecular_function	2/3129	2/4664	1.49057206775328	0.450037134053012	0.950270602005858	2	SS1G_02887,SS1G_04553	SS1G_02887,SS1G_04553
GO:0016663	oxidoreductase activity, acting on other nitrogenous compounds as donors, oxygen as acceptor	molecular_function	2/3129	2/4664	1.49057206775328	0.450037134053012	0.950270602005858	2	SS1G_00106,SS1G_09730	SS1G_00106,SS1G_09730
GO:0016728	oxidoreductase activity, acting on CH or CH2 groups, disulfide as acceptor	molecular_function	2/3129	2/4664	1.49057206775328	0.450037134053012	0.950270602005858	2	SS1G_03490,SS1G_10937	SS1G_03490,SS1G_10937
GO:0016743	carboxyl- or carbamoyltransferase activity	molecular_function	2/3129	2/4664	1.49057206775328	0.450037134053012	0.950270602005858	2	SS1G_08553,SS1G_10630	SS1G_08553,SS1G_10630
GO:0016748	succinyltransferase activity	molecular_function	2/3129	2/4664	1.49057206775328	0.450037134053012	0.950270602005858	2	SS1G_06936,SS1G_10957	SS1G_06936,SS1G_10957
GO:0016849	phosphorus-oxygen lyase activity	molecular_function	2/3129	2/4664	1.49057206775328	0.450037134053012	0.950270602005858	2	SS1G_06943,SS1G_07715	SS1G_06943,SS1G_07715
GO:0016882	cyclo-ligase activity	molecular_function	2/3129	2/4664	1.49057206775328	0.450037134053012	0.950270602005858	2	SS1G_00306,SS1G_08439	SS1G_00306,SS1G_08439
GO:0016985	mannan endo-1,4-beta-mannosidase activity	molecular_function	2/3129	2/4664	1.49057206775328	0.450037134053012	0.950270602005858	2	SS1G_00746,SS1G_08208	SS1G_00746,SS1G_08208
GO:0017022	myosin binding	molecular_function	2/3129	2/4664	1.49057206775328	0.450037134053012	0.950270602005858	2	SS1G_08273,SS1G_13426	SS1G_08273,SS1G_13426
GO:0017050	D-erythro-sphingosine kinase activity	molecular_function	2/3129	2/4664	1.49057206775328	0.450037134053012	0.950270602005858	2	SS1G_01552,SS1G_09867	SS1G_01552,SS1G_09867
GO:0017056	structural constituent of nuclear pore	molecular_function	2/3129	2/4664	1.49057206775328	0.450037134053012	0.950270602005858	2	SS1G_12348,SS1G_14013	SS1G_12348,SS1G_14013
GO:0019781	NEDD8 activating enzyme activity	molecular_function	2/3129	2/4664	1.49057206775328	0.450037134053012	0.950270602005858	2	SS1G_02960,SS1G_08407	SS1G_02960,SS1G_08407
GO:0019784	NEDD8-specific protease activity	molecular_function	2/3129	2/4664	1.49057206775328	0.450037134053012	0.950270602005858	2	SS1G_02765,SS1G_07002	SS1G_02765,SS1G_07002
GO:0019992	diacylglycerol binding	molecular_function	2/3129	2/4664	1.49057206775328	0.450037134053012	0.950270602005858	2	SS1G_03951,SS1G_10292	SS1G_03951,SS1G_10292
GO:0022829	wide pore channel activity	molecular_function	2/3129	2/4664	1.49057206775328	0.450037134053012	0.950270602005858	2	SS1G_09088,SS1G_10651	SS1G_09088,SS1G_10651
GO:0022843	voltage-gated cation channel activity	molecular_function	2/3129	2/4664	1.49057206775328	0.450037134053012	0.950270602005858	2	SS1G_01169,SS1G_05661	SS1G_01169,SS1G_05661
GO:0030060	L-malate dehydrogenase activity	molecular_function	2/3129	2/4664	1.49057206775328	0.450037134053012	0.950270602005858	2	SS1G_08975,SS1G_13825	SS1G_08975,SS1G_13825
GO:0030545	receptor regulator activity	molecular_function	2/3129	2/4664	1.49057206775328	0.450037134053012	0.950270602005858	2	SS1G_08466,SS1G_12817	SS1G_08466,SS1G_12817
GO:0030546	signaling receptor activator activity	molecular_function	2/3129	2/4664	1.49057206775328	0.450037134053012	0.950270602005858	2	SS1G_08466,SS1G_12817	SS1G_08466,SS1G_12817
GO:0030943	mitochondrion targeting sequence binding	molecular_function	2/3129	2/4664	1.49057206775328	0.450037134053012	0.950270602005858	2	SS1G_08487,SS1G_10049	SS1G_08487,SS1G_10049
GO:0031218	arabinogalactan endo-1,4-beta-galactosidase activity	molecular_function	2/3129	2/4664	1.49057206775328	0.450037134053012	0.950270602005858	2	SS1G_01216,SS1G_11585	SS1G_01216,SS1G_11585
GO:0031418	L-ascorbic acid binding	molecular_function	2/3129	2/4664	1.49057206775328	0.450037134053012	0.950270602005858	2	SS1G_01847,SS1G_06266	SS1G_01847,SS1G_06266
GO:0032450	maltose alpha-glucosidase activity	molecular_function	2/3129	2/4664	1.49057206775328	0.450037134053012	0.950270602005858	2	SS1G_01005,SS1G_01083	SS1G_01005,SS1G_01083
GO:0033549	MAP kinase phosphatase activity	molecular_function	2/3129	2/4664	1.49057206775328	0.450037134053012	0.950270602005858	2	SS1G_00528,SS1G_06950	SS1G_00528,SS1G_06950
GO:0033613	activating transcription factor binding	molecular_function	2/3129	2/4664	1.49057206775328	0.450037134053012	0.950270602005858	2	SS1G_07640,SS1G_11264	SS1G_07640,SS1G_11264
GO:0033946	xyloglucan-specific endo-beta-1,4-glucanase activity	molecular_function	2/3129	2/4664	1.49057206775328	0.450037134053012	0.950270602005858	2	SS1G_00501,SS1G_02369	SS1G_00501,SS1G_02369
GO:0034513	box H/ACA snoRNA binding	molecular_function	2/3129	2/4664	1.49057206775328	0.450037134053012	0.950270602005858	2	SS1G_07872,SS1G_10519	SS1G_07872,SS1G_10519
GO:0034618	arginine binding	molecular_function	2/3129	2/4664	1.49057206775328	0.450037134053012	0.950270602005858	2	SS1G_05107,SS1G_13991	SS1G_05107,SS1G_13991
GO:0035242	protein-arginine omega-N asymmetric methyltransferase activity	molecular_function	2/3129	2/4664	1.49057206775328	0.450037134053012	0.950270602005858	2	SS1G_01580,SS1G_13519	SS1G_01580,SS1G_13519
GO:0035613	RNA stem-loop binding	molecular_function	2/3129	2/4664	1.49057206775328	0.450037134053012	0.950270602005858	2	SS1G_04511,SS1G_08579	SS1G_04511,SS1G_08579
GO:0035614	snRNA stem-loop binding	molecular_function	2/3129	2/4664	1.49057206775328	0.450037134053012	0.950270602005858	2	SS1G_04511,SS1G_08579	SS1G_04511,SS1G_08579
GO:0035925	mRNA 3'-UTR AU-rich region binding	molecular_function	2/3129	2/4664	1.49057206775328	0.450037134053012	0.950270602005858	2	SS1G_06958,SS1G_14233	SS1G_06958,SS1G_14233
GO:0036080	purine nucleotide-sugar transmembrane transporter activity	molecular_function	2/3129	2/4664	1.49057206775328	0.450037134053012	0.950270602005858	2	SS1G_00430,SS1G_03743	SS1G_00430,SS1G_03743
GO:0036374	glutathione hydrolase activity	molecular_function	2/3129	2/4664	1.49057206775328	0.450037134053012	0.950270602005858	2	SS1G_10940,SS1G_14127	SS1G_10940,SS1G_14127
GO:0042083	5,10-methylenetetrahydrofolate-dependent methyltransferase activity	molecular_function	2/3129	2/4664	1.49057206775328	0.450037134053012	0.950270602005858	2	SS1G_08456,SS1G_10546	SS1G_08456,SS1G_10546
GO:0042281	dolichyl pyrophosphate Man9GlcNAc2 alpha-1,3-glucosyltransferase activity	molecular_function	2/3129	2/4664	1.49057206775328	0.450037134053012	0.950270602005858	2	SS1G_07759,SS1G_13661	SS1G_07759,SS1G_13661
GO:0043023	ribosomal large subunit binding	molecular_function	2/3129	2/4664	1.49057206775328	0.450037134053012	0.950270602005858	2	SS1G_05647,SS1G_11046	SS1G_05647,SS1G_11046
GO:0043424	protein histidine kinase binding	molecular_function	2/3129	2/4664	1.49057206775328	0.450037134053012	0.950270602005858	2	SS1G_10394,SS1G_12461	SS1G_10394,SS1G_12461
GO:0045503	dynein light chain binding	molecular_function	2/3129	2/4664	1.49057206775328	0.450037134053012	0.950270602005858	2	SS1G_01856,SS1G_08486	SS1G_01856,SS1G_08486
GO:0045505	dynein intermediate chain binding	molecular_function	2/3129	2/4664	1.49057206775328	0.450037134053012	0.950270602005858	2	SS1G_06194,SS1G_08486	SS1G_06194,SS1G_08486
GO:0045735	nutrient reservoir activity	molecular_function	2/3129	2/4664	1.49057206775328	0.450037134053012	0.950270602005858	2	SS1G_08814,SS1G_10796	SS1G_08814,SS1G_10796
GO:0046404	ATP-dependent polydeoxyribonucleotide 5'-hydroxyl-kinase activity	molecular_function	2/3129	2/4664	1.49057206775328	0.450037134053012	0.950270602005858	2	SS1G_04219,SS1G_05759	SS1G_04219,SS1G_05759
GO:0046564	oxalate decarboxylase activity	molecular_function	2/3129	2/4664	1.49057206775328	0.450037134053012	0.950270602005858	2	SS1G_08814,SS1G_10796	SS1G_08814,SS1G_10796
GO:0046857	oxidoreductase activity, acting on other nitrogenous compounds as donors, with NAD or NADP as acceptor	molecular_function	2/3129	2/4664	1.49057206775328	0.450037134053012	0.950270602005858	2	SS1G_01885,SS1G_04479	SS1G_01885,SS1G_04479
GO:0046923	ER retention sequence binding	molecular_function	2/3129	2/4664	1.49057206775328	0.450037134053012	0.950270602005858	2	SS1G_01768,SS1G_12105	SS1G_01768,SS1G_12105
GO:0046975	histone methyltransferase activity (H3-K36 specific)	molecular_function	2/3129	2/4664	1.49057206775328	0.450037134053012	0.950270602005858	2	SS1G_04018,SS1G_07089	SS1G_04018,SS1G_07089
GO:0047184	1-acylglycerophosphocholine O-acyltransferase activity	molecular_function	2/3129	2/4664	1.49057206775328	0.450037134053012	0.950270602005858	2	SS1G_00426,SS1G_13706	SS1G_00426,SS1G_13706
GO:0047639	alcohol oxidase activity	molecular_function	2/3129	2/4664	1.49057206775328	0.450037134053012	0.950270602005858	2	SS1G_00840,SS1G_01984	SS1G_00840,SS1G_01984
GO:0047935	glucose 1-dehydrogenase (NADP+) activity	molecular_function	2/3129	2/4664	1.49057206775328	0.450037134053012	0.950270602005858	2	SS1G_06748,SS1G_10068	SS1G_06748,SS1G_10068
GO:0048018	receptor ligand activity	molecular_function	2/3129	2/4664	1.49057206775328	0.450037134053012	0.950270602005858	2	SS1G_08466,SS1G_12817	SS1G_08466,SS1G_12817
GO:0048027	mRNA 5'-UTR binding	molecular_function	2/3129	2/4664	1.49057206775328	0.450037134053012	0.950270602005858	2	SS1G_00090,SS1G_06488	SS1G_00090,SS1G_06488
GO:0048039	ubiquinone binding	molecular_function	2/3129	2/4664	1.49057206775328	0.450037134053012	0.950270602005858	2	SS1G_06173,SS1G_06893	SS1G_06173,SS1G_06893
GO:0050278	sedoheptulose-bisphosphatase activity	molecular_function	2/3129	2/4664	1.49057206775328	0.450037134053012	0.950270602005858	2	SS1G_10821,SS1G_14187	SS1G_10821,SS1G_14187
GO:0051377	mannose-ethanolamine phosphotransferase activity	molecular_function	2/3129	2/4664	1.49057206775328	0.450037134053012	0.950270602005858	2	SS1G_07582,SS1G_08742	SS1G_07582,SS1G_08742
GO:0051538	3 iron, 4 sulfur cluster binding	molecular_function	2/3129	2/4664	1.49057206775328	0.450037134053012	0.950270602005858	2	SS1G_04384,SS1G_07849	SS1G_04384,SS1G_07849
GO:0051733	polydeoxyribonucleotide kinase activity	molecular_function	2/3129	2/4664	1.49057206775328	0.450037134053012	0.950270602005858	2	SS1G_04219,SS1G_05759	SS1G_04219,SS1G_05759
GO:0051734	ATP-dependent polynucleotide kinase activity	molecular_function	2/3129	2/4664	1.49057206775328	0.450037134053012	0.950270602005858	2	SS1G_04219,SS1G_05759	SS1G_04219,SS1G_05759
GO:0051787	misfolded protein binding	molecular_function	2/3129	2/4664	1.49057206775328	0.450037134053012	0.950270602005858	2	SS1G_11129,SS1G_12558	SS1G_11129,SS1G_12558
GO:0051864	histone demethylase activity (H3-K36 specific)	molecular_function	2/3129	2/4664	1.49057206775328	0.450037134053012	0.950270602005858	2	SS1G_01982,SS1G_03005	SS1G_01982,SS1G_03005
GO:0051959	dynein light intermediate chain binding	molecular_function	2/3129	2/4664	1.49057206775328	0.450037134053012	0.950270602005858	2	SS1G_06194,SS1G_08486	SS1G_06194,SS1G_08486
GO:0052834	inositol monophosphate phosphatase activity	molecular_function	2/3129	2/4664	1.49057206775328	0.450037134053012	0.950270602005858	2	SS1G_09189,SS1G_09372	SS1G_09189,SS1G_09372
GO:0061459	L-arginine transmembrane transporter activity	molecular_function	2/3129	2/4664	1.49057206775328	0.450037134053012	0.950270602005858	2	SS1G_06110,SS1G_11421	SS1G_06110,SS1G_11421
GO:0061711	N(6)-L-threonylcarbamoyladenine synthase activity	molecular_function	2/3129	2/4664	1.49057206775328	0.450037134053012	0.950270602005858	2	SS1G_00211,SS1G_13247	SS1G_00211,SS1G_13247
GO:0061731	ribonucleoside-diphosphate reductase activity	molecular_function	2/3129	2/4664	1.49057206775328	0.450037134053012	0.950270602005858	2	SS1G_03490,SS1G_10937	SS1G_03490,SS1G_10937
GO:0062105	RNA 2'-O-methyltransferase activity	molecular_function	2/3129	2/4664	1.49057206775328	0.450037134053012	0.950270602005858	2	SS1G_03872,SS1G_10584	SS1G_03872,SS1G_10584
GO:0070180	large ribosomal subunit rRNA binding	molecular_function	2/3129	2/4664	1.49057206775328	0.450037134053012	0.950270602005858	2	SS1G_05824,SS1G_08938	SS1G_05824,SS1G_08938
GO:0070404	NADH binding	molecular_function	2/3129	2/4664	1.49057206775328	0.450037134053012	0.950270602005858	2	SS1G_01685,SS1G_06806	SS1G_01685,SS1G_06806
GO:0070840	dynein complex binding	molecular_function	2/3129	2/4664	1.49057206775328	0.450037134053012	0.950270602005858	2	SS1G_05875,SS1G_08752	SS1G_05875,SS1G_08752
GO:0071885	N-terminal protein N-methyltransferase activity	molecular_function	2/3129	2/4664	1.49057206775328	0.450037134053012	0.950270602005858	2	SS1G_00643,SS1G_06925	SS1G_00643,SS1G_06925
GO:0071917	triose-phosphate transmembrane transporter activity	molecular_function	2/3129	2/4664	1.49057206775328	0.450037134053012	0.950270602005858	2	SS1G_07789,SS1G_09877	SS1G_07789,SS1G_09877
GO:0072542	protein phosphatase activator activity	molecular_function	2/3129	2/4664	1.49057206775328	0.450037134053012	0.950270602005858	2	SS1G_05910,SS1G_06149	SS1G_05910,SS1G_06149
GO:0097020	COPII adaptor activity	molecular_function	2/3129	2/4664	1.49057206775328	0.450037134053012	0.950270602005858	2	SS1G_04162,SS1G_06678	SS1G_04162,SS1G_06678
GO:0097506	deaminated base DNA N-glycosylase activity	molecular_function	2/3129	2/4664	1.49057206775328	0.450037134053012	0.950270602005858	2	SS1G_05672,SS1G_06269	SS1G_05672,SS1G_06269
GO:0102953	hypoglycin A gamma-glutamyl transpeptidase activity	molecular_function	2/3129	2/4664	1.49057206775328	0.450037134053012	0.950270602005858	2	SS1G_10940,SS1G_14127	SS1G_10940,SS1G_14127
GO:0106019	phosphatidylinositol-4,5-bisphosphate phosphatase activity	molecular_function	2/3129	2/4664	1.49057206775328	0.450037134053012	0.950270602005858	2	SS1G_01621,SS1G_04487	SS1G_01621,SS1G_04487
GO:0140312	cargo adaptor activity	molecular_function	2/3129	2/4664	1.49057206775328	0.450037134053012	0.950270602005858	2	SS1G_04162,SS1G_06678	SS1G_04162,SS1G_06678
GO:1905538	polysome binding	molecular_function	2/3129	2/4664	1.49057206775328	0.450037134053012	0.950270602005858	2	SS1G_04855,SS1G_07219	SS1G_04855,SS1G_07219
GO:1990050	phosphatidic acid transfer activity	molecular_function	2/3129	2/4664	1.49057206775328	0.450037134053012	0.950270602005858	2	SS1G_03718,SS1G_05448	SS1G_03718,SS1G_05448
GO:0008134	transcription factor binding	molecular_function	23/3129	33/4664	1.0388835623735	0.45504538429875	0.950270602005858	23	SS1G_00027,SS1G_01135,SS1G_01136,SS1G_01581,SS1G_01641,SS1G_01646,SS1G_01827,SS1G_04056,SS1G_04057,SS1G_05040,SS1G_07049,SS1G_07202,SS1G_07640,SS1G_07672,SS1G_07841,SS1G_08504,SS1G_09748,SS1G_09784,SS1G_11264,SS1G_11615,SS1G_12459,SS1G_12488,SS1G_14328	SS1G_00027,SS1G_01135,SS1G_01136,SS1G_01581,SS1G_01641,SS1G_01646,SS1G_01827,SS1G_04056,SS1G_04057,SS1G_05040,SS1G_07049,SS1G_07202,SS1G_07640,SS1G_07672,SS1G_07841,SS1G_08504,SS1G_09748,SS1G_09784,SS1G_11264,SS1G_11615,SS1G_12459,SS1G_12488,SS1G_14328
GO:0005543	phospholipid binding	molecular_function	29/3129	42/4664	1.0292045229725	0.465019776916261	0.950270602005858	29	SS1G_00220,SS1G_00962,SS1G_00975,SS1G_01809,SS1G_02532,SS1G_03314,SS1G_03558,SS1G_03827,SS1G_04020,SS1G_04234,SS1G_04716,SS1G_04964,SS1G_05225,SS1G_06645,SS1G_07386,SS1G_07433,SS1G_08193,SS1G_08449,SS1G_08454,SS1G_08631,SS1G_09417,SS1G_09586,SS1G_10475,SS1G_11429,SS1G_11739,SS1G_11898,SS1G_13580,SS1G_13719,SS1G_14075	SS1G_00220,SS1G_00962,SS1G_00975,SS1G_01809,SS1G_02532,SS1G_03314,SS1G_03558,SS1G_03827,SS1G_04020,SS1G_04234,SS1G_04716,SS1G_04964,SS1G_05225,SS1G_06645,SS1G_07386,SS1G_07433,SS1G_08193,SS1G_08449,SS1G_08454,SS1G_08631,SS1G_09417,SS1G_09586,SS1G_10475,SS1G_11429,SS1G_11739,SS1G_11898,SS1G_13580,SS1G_13719,SS1G_14075
GO:0000403	Y-form DNA binding	molecular_function	4/3129	5/4664	1.19245765420262	0.46919315965893	0.950270602005858	4	SS1G_02907,SS1G_04335,SS1G_11798,SS1G_14284	SS1G_02907,SS1G_04335,SS1G_11798,SS1G_14284
GO:0001217	DNA-binding transcription repressor activity	molecular_function	4/3129	5/4664	1.19245765420262	0.46919315965893	0.950270602005858	4	SS1G_01982,SS1G_02974,SS1G_03280,SS1G_04050	SS1G_01982,SS1G_02974,SS1G_03280,SS1G_04050
GO:0001227	DNA-binding transcription repressor activity, RNA polymerase II-specific	molecular_function	4/3129	5/4664	1.19245765420262	0.46919315965893	0.950270602005858	4	SS1G_01982,SS1G_02974,SS1G_03280,SS1G_04050	SS1G_01982,SS1G_02974,SS1G_03280,SS1G_04050
GO:0003916	DNA topoisomerase activity	molecular_function	4/3129	5/4664	1.19245765420262	0.46919315965893	0.950270602005858	4	SS1G_01930,SS1G_05285,SS1G_10018,SS1G_12655	SS1G_01930,SS1G_05285,SS1G_10018,SS1G_12655
GO:0003988	acetyl-CoA C-acyltransferase activity	molecular_function	4/3129	5/4664	1.19245765420262	0.46919315965893	0.950270602005858	4	SS1G_00464,SS1G_02923,SS1G_04381,SS1G_12152	SS1G_00464,SS1G_02923,SS1G_04381,SS1G_12152
GO:0004556	alpha-amylase activity	molecular_function	4/3129	5/4664	1.19245765420262	0.46919315965893	0.950270602005858	4	SS1G_00249,SS1G_01776,SS1G_03385,SS1G_13472	SS1G_00249,SS1G_01776,SS1G_03385,SS1G_13472
GO:0004652	polynucleotide adenylyltransferase activity	molecular_function	4/3129	5/4664	1.19245765420262	0.46919315965893	0.950270602005858	4	SS1G_03445,SS1G_04209,SS1G_08287,SS1G_12538	SS1G_03445,SS1G_04209,SS1G_08287,SS1G_12538
GO:0005254	chloride channel activity	molecular_function	4/3129	5/4664	1.19245765420262	0.46919315965893	0.950270602005858	4	SS1G_08393,SS1G_08832,SS1G_13559,SS1G_14223	SS1G_08393,SS1G_08832,SS1G_13559,SS1G_14223
GO:0005338	nucleotide-sugar transmembrane transporter activity	molecular_function	4/3129	5/4664	1.19245765420262	0.46919315965893	0.950270602005858	4	SS1G_00430,SS1G_03743,SS1G_06993,SS1G_11639	SS1G_00430,SS1G_03743,SS1G_06993,SS1G_11639
GO:0008379	thioredoxin peroxidase activity	molecular_function	4/3129	5/4664	1.19245765420262	0.46919315965893	0.950270602005858	4	SS1G_02121,SS1G_03719,SS1G_04704,SS1G_11843	SS1G_02121,SS1G_03719,SS1G_04704,SS1G_11843
GO:0015181	arginine transmembrane transporter activity	molecular_function	4/3129	5/4664	1.19245765420262	0.46919315965893	0.950270602005858	4	SS1G_06110,SS1G_07859,SS1G_11421,SS1G_11781	SS1G_06110,SS1G_07859,SS1G_11421,SS1G_11781
GO:0016160	amylase activity	molecular_function	4/3129	5/4664	1.19245765420262	0.46919315965893	0.950270602005858	4	SS1G_00249,SS1G_01776,SS1G_03385,SS1G_13472	SS1G_00249,SS1G_01776,SS1G_03385,SS1G_13472
GO:0016682	oxidoreductase activity, acting on diphenols and related substances as donors, oxygen as acceptor	molecular_function	4/3129	5/4664	1.19245765420262	0.46919315965893	0.950270602005858	4	SS1G_00974,SS1G_02882,SS1G_11927,SS1G_13036	SS1G_00974,SS1G_02882,SS1G_11927,SS1G_13036
GO:0016725	oxidoreductase activity, acting on CH or CH2 groups	molecular_function	4/3129	5/4664	1.19245765420262	0.46919315965893	0.950270602005858	4	SS1G_03490,SS1G_08428,SS1G_10937,SS1G_14350	SS1G_03490,SS1G_08428,SS1G_10937,SS1G_14350
GO:0016755	transferase activity, transferring amino-acyl groups	molecular_function	4/3129	5/4664	1.19245765420262	0.46919315965893	0.950270602005858	4	SS1G_02887,SS1G_04553,SS1G_10940,SS1G_14127	SS1G_02887,SS1G_04553,SS1G_10940,SS1G_14127
GO:0016812	hydrolase activity, acting on carbon-nitrogen (but not peptide) bonds, in cyclic amides	molecular_function	4/3129	5/4664	1.19245765420262	0.46919315965893	0.950270602005858	4	SS1G_08553,SS1G_10595,SS1G_10775,SS1G_11067	SS1G_08553,SS1G_10595,SS1G_10775,SS1G_11067
GO:0016842	amidine-lyase activity	molecular_function	4/3129	5/4664	1.19245765420262	0.46919315965893	0.950270602005858	4	SS1G_02442,SS1G_02887,SS1G_03962,SS1G_12493	SS1G_02442,SS1G_02887,SS1G_03962,SS1G_12493
GO:0019212	phosphatase inhibitor activity	molecular_function	4/3129	5/4664	1.19245765420262	0.46919315965893	0.950270602005858	4	SS1G_02328,SS1G_10546,SS1G_10555,SS1G_13502	SS1G_02328,SS1G_10546,SS1G_10555,SS1G_13502
GO:0030151	molybdenum ion binding	molecular_function	4/3129	5/4664	1.19245765420262	0.46919315965893	0.950270602005858	4	SS1G_01885,SS1G_04268,SS1G_04269,SS1G_09980	SS1G_01885,SS1G_04268,SS1G_04269,SS1G_09980
GO:0032451	demethylase activity	molecular_function	4/3129	5/4664	1.19245765420262	0.46919315965893	0.950270602005858	4	SS1G_01477,SS1G_01982,SS1G_03005,SS1G_04805	SS1G_01477,SS1G_01982,SS1G_03005,SS1G_04805
GO:0033170	protein-DNA loading ATPase activity	molecular_function	4/3129	5/4664	1.19245765420262	0.46919315965893	0.950270602005858	4	SS1G_00911,SS1G_01263,SS1G_04516,SS1G_06782	SS1G_00911,SS1G_01263,SS1G_04516,SS1G_06782
GO:0034593	phosphatidylinositol bisphosphate phosphatase activity	molecular_function	4/3129	5/4664	1.19245765420262	0.46919315965893	0.950270602005858	4	SS1G_01621,SS1G_04487,SS1G_08299,SS1G_13148	SS1G_01621,SS1G_04487,SS1G_08299,SS1G_13148
GO:0034595	phosphatidylinositol phosphate 5-phosphatase activity	molecular_function	4/3129	5/4664	1.19245765420262	0.46919315965893	0.950270602005858	4	SS1G_01621,SS1G_04487,SS1G_08299,SS1G_13148	SS1G_01621,SS1G_04487,SS1G_08299,SS1G_13148
GO:0046556	alpha-L-arabinofuranosidase activity	molecular_function	4/3129	5/4664	1.19245765420262	0.46919315965893	0.950270602005858	4	SS1G_01833,SS1G_02462,SS1G_03602,SS1G_04206	SS1G_01833,SS1G_02462,SS1G_03602,SS1G_04206
GO:0047911	galacturan 1,4-alpha-galacturonidase activity	molecular_function	4/3129	5/4664	1.19245765420262	0.46919315965893	0.950270602005858	4	SS1G_04207,SS1G_05832,SS1G_08634,SS1G_14449	SS1G_04207,SS1G_05832,SS1G_08634,SS1G_14449
GO:0103025	alpha-amylase activity (releasing maltohexaose)	molecular_function	4/3129	5/4664	1.19245765420262	0.46919315965893	0.950270602005858	4	SS1G_00249,SS1G_01776,SS1G_03385,SS1G_13472	SS1G_00249,SS1G_01776,SS1G_03385,SS1G_13472
GO:0001067	regulatory region nucleic acid binding	molecular_function	33/3129	48/4664	1.02476829658038	0.470332432328633	0.950270602005858	33	SS1G_00220,SS1G_00580,SS1G_01053,SS1G_01353,SS1G_01581,SS1G_02293,SS1G_02435,SS1G_02791,SS1G_02974,SS1G_03280,SS1G_04050,SS1G_04332,SS1G_05040,SS1G_05588,SS1G_05642,SS1G_05650,SS1G_06124,SS1G_06907,SS1G_07672,SS1G_07841,SS1G_08504,SS1G_08623,SS1G_08630,SS1G_09184,SS1G_09784,SS1G_11081,SS1G_11569,SS1G_11812,SS1G_11843,SS1G_12488,SS1G_12532,SS1G_12561,SS1G_14328	SS1G_00220,SS1G_00580,SS1G_01053,SS1G_01353,SS1G_01581,SS1G_02293,SS1G_02435,SS1G_02791,SS1G_02974,SS1G_03280,SS1G_04050,SS1G_04332,SS1G_05040,SS1G_05588,SS1G_05642,SS1G_05650,SS1G_06124,SS1G_06907,SS1G_07672,SS1G_07841,SS1G_08504,SS1G_08623,SS1G_08630,SS1G_09184,SS1G_09784,SS1G_11081,SS1G_11569,SS1G_11812,SS1G_11843,SS1G_12488,SS1G_12532,SS1G_12561,SS1G_14328
GO:0044212	transcription regulatory region DNA binding	molecular_function	33/3129	48/4664	1.02476829658038	0.470332432328633	0.950270602005858	33	SS1G_00220,SS1G_00580,SS1G_01053,SS1G_01353,SS1G_01581,SS1G_02293,SS1G_02435,SS1G_02791,SS1G_02974,SS1G_03280,SS1G_04050,SS1G_04332,SS1G_05040,SS1G_05588,SS1G_05642,SS1G_05650,SS1G_06124,SS1G_06907,SS1G_07672,SS1G_07841,SS1G_08504,SS1G_08623,SS1G_08630,SS1G_09184,SS1G_09784,SS1G_11081,SS1G_11569,SS1G_11812,SS1G_11843,SS1G_12488,SS1G_12532,SS1G_12561,SS1G_14328	SS1G_00220,SS1G_00580,SS1G_01053,SS1G_01353,SS1G_01581,SS1G_02293,SS1G_02435,SS1G_02791,SS1G_02974,SS1G_03280,SS1G_04050,SS1G_04332,SS1G_05040,SS1G_05588,SS1G_05642,SS1G_05650,SS1G_06124,SS1G_06907,SS1G_07672,SS1G_07841,SS1G_08504,SS1G_08623,SS1G_08630,SS1G_09184,SS1G_09784,SS1G_11081,SS1G_11569,SS1G_11812,SS1G_11843,SS1G_12488,SS1G_12532,SS1G_12561,SS1G_14328
GO:0097599	xylanase activity	molecular_function	6/3129	8/4664	1.11792905081496	0.478537945831217	0.950270602005858	6	SS1G_00509,SS1G_01493,SS1G_01833,SS1G_10092,SS1G_12191,SS1G_13824	SS1G_00509,SS1G_01493,SS1G_01833,SS1G_10092,SS1G_12191,SS1G_13824
GO:0004499	N,N-dimethylaniline monooxygenase activity	molecular_function	8/3129	11/4664	1.08405241291147	0.484568876132952	0.950270602005858	8	SS1G_01096,SS1G_03696,SS1G_05124,SS1G_05680,SS1G_06904,SS1G_07828,SS1G_13640,SS1G_14239	SS1G_01096,SS1G_03696,SS1G_05124,SS1G_05680,SS1G_06904,SS1G_07828,SS1G_13640,SS1G_14239
GO:0016881	acid-amino acid ligase activity	molecular_function	8/3129	11/4664	1.08405241291147	0.484568876132952	0.950270602005858	8	SS1G_02960,SS1G_04298,SS1G_04299,SS1G_06660,SS1G_07441,SS1G_09394,SS1G_10368,SS1G_14040	SS1G_02960,SS1G_04298,SS1G_04299,SS1G_06660,SS1G_07441,SS1G_09394,SS1G_10368,SS1G_14040
GO:0042054	histone methyltransferase activity	molecular_function	8/3129	11/4664	1.08405241291147	0.484568876132952	0.950270602005858	8	SS1G_01580,SS1G_02372,SS1G_02779,SS1G_03070,SS1G_04018,SS1G_07089,SS1G_12483,SS1G_13519	SS1G_01580,SS1G_02372,SS1G_02779,SS1G_03070,SS1G_04018,SS1G_07089,SS1G_12483,SS1G_13519
GO:0140098	catalytic activity, acting on RNA	molecular_function	139/3129	206/4664	1.00577435639663	0.485123070939	0.950270602005858	139	SS1G_00010,SS1G_00044,SS1G_00071,SS1G_00152,SS1G_00187,SS1G_00188,SS1G_00638,SS1G_00885,SS1G_00934,SS1G_00987,SS1G_01039,SS1G_01294,SS1G_01524,SS1G_01560,SS1G_01598,SS1G_01636,SS1G_01663,SS1G_01682,SS1G_01683,SS1G_02092,SS1G_02152,SS1G_02201,SS1G_02206,SS1G_02269,SS1G_02467,SS1G_02468,SS1G_02608,SS1G_02903,SS1G_02959,SS1G_03008,SS1G_03009,SS1G_03118,SS1G_03204,SS1G_03215,SS1G_03277,SS1G_03732,SS1…	SS1G_00010,SS1G_00044,SS1G_00071,SS1G_00152,SS1G_00187,SS1G_00188,SS1G_00638,SS1G_00885,SS1G_00934,SS1G_00987,SS1G_01039,SS1G_01294,SS1G_01524,SS1G_01560,SS1G_01598,SS1G_01636,SS1G_01663,SS1G_01682,SS1G_01683,SS1G_02092,SS1G_02152,SS1G_02201,SS1G_02206,SS1G_02269,SS1G_02467,SS1G_02468,SS1G_02608,SS1G_02903,SS1G_02959,SS1G_03008,SS1G_03009,SS1G_03118,SS1G_03204,SS1G_03215,SS1G_03277,SS1G_03732,SS1…
GO:0004620	phospholipase activity	molecular_function	10/3129	14/4664	1.06469433410948	0.488999464189756	0.950270602005858	10	SS1G_01809,SS1G_04030,SS1G_04530,SS1G_04964,SS1G_06458,SS1G_08193,SS1G_09718,SS1G_09965,SS1G_13049,SS1G_13266	SS1G_01809,SS1G_04030,SS1G_04530,SS1G_04964,SS1G_06458,SS1G_08193,SS1G_09718,SS1G_09965,SS1G_13049,SS1G_13266
GO:0008649	rRNA methyltransferase activity	molecular_function	10/3129	14/4664	1.06469433410948	0.488999464189756	0.950270602005858	10	SS1G_02092,SS1G_03118,SS1G_03872,SS1G_04161,SS1G_05101,SS1G_07363,SS1G_10584,SS1G_11106,SS1G_11809,SS1G_12483	SS1G_02092,SS1G_03118,SS1G_03872,SS1G_04161,SS1G_05101,SS1G_07363,SS1G_10584,SS1G_11106,SS1G_11809,SS1G_12483
GO:0140102	catalytic activity, acting on a rRNA	molecular_function	10/3129	14/4664	1.06469433410948	0.488999464189756	0.950270602005858	10	SS1G_02092,SS1G_03118,SS1G_03872,SS1G_04161,SS1G_05101,SS1G_07363,SS1G_10584,SS1G_11106,SS1G_11809,SS1G_12483	SS1G_02092,SS1G_03118,SS1G_03872,SS1G_04161,SS1G_05101,SS1G_07363,SS1G_10584,SS1G_11106,SS1G_11809,SS1G_12483
GO:0004857	enzyme inhibitor activity	molecular_function	12/3129	17/4664	1.05216851841408	0.492504652134319	0.950270602005858	12	SS1G_01593,SS1G_02328,SS1G_03340,SS1G_05838,SS1G_06750,SS1G_06908,SS1G_10546,SS1G_10555,SS1G_10981,SS1G_11843,SS1G_13502,SS1G_14455	SS1G_01593,SS1G_02328,SS1G_03340,SS1G_05838,SS1G_06750,SS1G_06908,SS1G_10546,SS1G_10555,SS1G_10981,SS1G_11843,SS1G_13502,SS1G_14455
GO:0008028	monocarboxylic acid transmembrane transporter activity	molecular_function	12/3129	17/4664	1.05216851841408	0.492504652134319	0.950270602005858	12	SS1G_00625,SS1G_00718,SS1G_02173,SS1G_04344,SS1G_05417,SS1G_05555,SS1G_07789,SS1G_07859,SS1G_09255,SS1G_10254,SS1G_10577,SS1G_12874	SS1G_00625,SS1G_00718,SS1G_02173,SS1G_04344,SS1G_05417,SS1G_05555,SS1G_07789,SS1G_07859,SS1G_09255,SS1G_10254,SS1G_10577,SS1G_12874
GO:0015923	mannosidase activity	molecular_function	12/3129	17/4664	1.05216851841408	0.492504652134319	0.950270602005858	12	SS1G_00746,SS1G_04148,SS1G_04468,SS1G_04513,SS1G_04850,SS1G_05110,SS1G_05977,SS1G_07919,SS1G_08208,SS1G_09338,SS1G_11886,SS1G_14497	SS1G_00746,SS1G_04148,SS1G_04468,SS1G_04513,SS1G_04850,SS1G_05110,SS1G_05977,SS1G_07919,SS1G_08208,SS1G_09338,SS1G_11886,SS1G_14497
GO:0019783	ubiquitin-like protein-specific protease activity	molecular_function	14/3129	20/4664	1.04340044742729	0.495412764278252	0.950270602005858	14	SS1G_01394,SS1G_02765,SS1G_04855,SS1G_05177,SS1G_05632,SS1G_05822,SS1G_07002,SS1G_09687,SS1G_10009,SS1G_10046,SS1G_11284,SS1G_12015,SS1G_13584,SS1G_13763	SS1G_01394,SS1G_02765,SS1G_04855,SS1G_05177,SS1G_05632,SS1G_05822,SS1G_07002,SS1G_09687,SS1G_10009,SS1G_10046,SS1G_11284,SS1G_12015,SS1G_13584,SS1G_13763
GO:0101005	ubiquitinyl hydrolase activity	molecular_function	14/3129	20/4664	1.04340044742729	0.495412764278252	0.950270602005858	14	SS1G_02765,SS1G_04855,SS1G_05177,SS1G_05632,SS1G_05822,SS1G_06489,SS1G_07002,SS1G_09687,SS1G_10009,SS1G_10046,SS1G_11284,SS1G_12015,SS1G_13584,SS1G_13763	SS1G_02765,SS1G_04855,SS1G_05177,SS1G_05632,SS1G_05822,SS1G_06489,SS1G_07002,SS1G_09687,SS1G_10009,SS1G_10046,SS1G_11284,SS1G_12015,SS1G_13584,SS1G_13763
GO:0008276	protein methyltransferase activity	molecular_function	16/3129	23/4664	1.03691969930663	0.497906110934923	0.950270602005858	16	SS1G_00212,SS1G_00643,SS1G_01272,SS1G_01580,SS1G_02372,SS1G_02779,SS1G_03070,SS1G_04018,SS1G_05859,SS1G_06925,SS1G_07089,SS1G_10554,SS1G_12462,SS1G_12483,SS1G_13519,SS1G_14261	SS1G_00212,SS1G_00643,SS1G_01272,SS1G_01580,SS1G_02372,SS1G_02779,SS1G_03070,SS1G_04018,SS1G_05859,SS1G_06925,SS1G_07089,SS1G_10554,SS1G_12462,SS1G_12483,SS1G_13519,SS1G_14261
GO:0008017	microtubule binding	molecular_function	18/3129	26/4664	1.03193450844458	0.500095600396724	0.950270602005858	18	SS1G_00342,SS1G_01608,SS1G_01856,SS1G_02480,SS1G_02978,SS1G_04799,SS1G_04860,SS1G_05324,SS1G_05874,SS1G_05875,SS1G_07164,SS1G_08752,SS1G_11031,SS1G_11559,SS1G_12081,SS1G_12092,SS1G_12522,SS1G_12975	SS1G_00342,SS1G_01608,SS1G_01856,SS1G_02480,SS1G_02978,SS1G_04799,SS1G_04860,SS1G_05324,SS1G_05874,SS1G_05875,SS1G_07164,SS1G_08752,SS1G_11031,SS1G_11559,SS1G_12081,SS1G_12092,SS1G_12522,SS1G_12975
GO:0015144	carbohydrate transmembrane transporter activity	molecular_function	18/3129	26/4664	1.03193450844458	0.500095600396724	0.950270602005858	18	SS1G_01800,SS1G_02770,SS1G_03422,SS1G_04841,SS1G_05166,SS1G_06223,SS1G_06620,SS1G_06993,SS1G_08252,SS1G_08398,SS1G_08425,SS1G_09710,SS1G_10125,SS1G_10403,SS1G_10413,SS1G_11591,SS1G_11639,SS1G_12412	SS1G_01800,SS1G_02770,SS1G_03422,SS1G_04841,SS1G_05166,SS1G_06223,SS1G_06620,SS1G_06993,SS1G_08252,SS1G_08398,SS1G_08425,SS1G_09710,SS1G_10125,SS1G_10403,SS1G_10413,SS1G_11591,SS1G_11639,SS1G_12412
GO:0001012	RNA polymerase II regulatory region DNA binding	molecular_function	20/3129	29/4664	1.02798073638157	0.502053375398019	0.950270602005858	20	SS1G_00580,SS1G_01053,SS1G_01353,SS1G_02293,SS1G_02791,SS1G_02974,SS1G_03280,SS1G_04050,SS1G_05040,SS1G_06124,SS1G_06907,SS1G_07841,SS1G_08504,SS1G_09184,SS1G_09784,SS1G_11081,SS1G_11569,SS1G_11812,SS1G_12532,SS1G_12561	SS1G_00580,SS1G_01053,SS1G_01353,SS1G_02293,SS1G_02791,SS1G_02974,SS1G_03280,SS1G_04050,SS1G_05040,SS1G_06124,SS1G_06907,SS1G_07841,SS1G_08504,SS1G_09184,SS1G_09784,SS1G_11081,SS1G_11569,SS1G_11812,SS1G_12532,SS1G_12561
GO:0000976	transcription regulatory region sequence-specific DNA binding	molecular_function	22/3129	32/4664	1.02476829658038	0.503828831218852	0.950270602005858	22	SS1G_00580,SS1G_01053,SS1G_01353,SS1G_01581,SS1G_02293,SS1G_02791,SS1G_02974,SS1G_03280,SS1G_04050,SS1G_05040,SS1G_05588,SS1G_06124,SS1G_06907,SS1G_07841,SS1G_08504,SS1G_09184,SS1G_09784,SS1G_11081,SS1G_11569,SS1G_11812,SS1G_12532,SS1G_12561	SS1G_00580,SS1G_01053,SS1G_01353,SS1G_01581,SS1G_02293,SS1G_02791,SS1G_02974,SS1G_03280,SS1G_04050,SS1G_05040,SS1G_05588,SS1G_06124,SS1G_06907,SS1G_07841,SS1G_08504,SS1G_09184,SS1G_09784,SS1G_11081,SS1G_11569,SS1G_11812,SS1G_12532,SS1G_12561
GO:0016879	ligase activity, forming carbon-nitrogen bonds	molecular_function	28/3129	41/4664	1.01795165602663	0.508370103569115	0.950270602005858	28	SS1G_00306,SS1G_01339,SS1G_01816,SS1G_02960,SS1G_03630,SS1G_04214,SS1G_04298,SS1G_04299,SS1G_04454,SS1G_04455,SS1G_04467,SS1G_04653,SS1G_04895,SS1G_05097,SS1G_06348,SS1G_06604,SS1G_06660,SS1G_07441,SS1G_08439,SS1G_08553,SS1G_09394,SS1G_09708,SS1G_10368,SS1G_10649,SS1G_11333,SS1G_12839,SS1G_13042,SS1G_14040	SS1G_00306,SS1G_01339,SS1G_01816,SS1G_02960,SS1G_03630,SS1G_04214,SS1G_04298,SS1G_04299,SS1G_04454,SS1G_04455,SS1G_04467,SS1G_04653,SS1G_04895,SS1G_05097,SS1G_06348,SS1G_06604,SS1G_06660,SS1G_07441,SS1G_08439,SS1G_08553,SS1G_09394,SS1G_09708,SS1G_10368,SS1G_10649,SS1G_11333,SS1G_12839,SS1G_13042,SS1G_14040
GO:0016811	hydrolase activity, acting on carbon-nitrogen (but not peptide) bonds, in linear amides	molecular_function	34/3129	50/4664	1.01358900607223	0.512115286856208	0.950270602005858	34	SS1G_02114,SS1G_02288,SS1G_02297,SS1G_02392,SS1G_02637,SS1G_02855,SS1G_03680,SS1G_04204,SS1G_04628,SS1G_04931,SS1G_05273,SS1G_05795,SS1G_05823,SS1G_06017,SS1G_06272,SS1G_06458,SS1G_07496,SS1G_07966,SS1G_08257,SS1G_08889,SS1G_10281,SS1G_10538,SS1G_11333,SS1G_11606,SS1G_11759,SS1G_12029,SS1G_12144,SS1G_12836,SS1G_13042,SS1G_13215,SS1G_13264,SS1G_14033,SS1G_14081,SS1G_14322	SS1G_02114,SS1G_02288,SS1G_02297,SS1G_02392,SS1G_02637,SS1G_02855,SS1G_03680,SS1G_04204,SS1G_04628,SS1G_04931,SS1G_05273,SS1G_05795,SS1G_05823,SS1G_06017,SS1G_06272,SS1G_06458,SS1G_07496,SS1G_07966,SS1G_08257,SS1G_08889,SS1G_10281,SS1G_10538,SS1G_11333,SS1G_11606,SS1G_11759,SS1G_12029,SS1G_12144,SS1G_12836,SS1G_13042,SS1G_13215,SS1G_13264,SS1G_14033,SS1G_14081,SS1G_14322
GO:0016874	ligase activity	molecular_function	84/3129	125/4664	1.0016644295302	0.531835717761225	0.950270602005858	84	SS1G_00027,SS1G_00187,SS1G_00188,SS1G_00306,SS1G_00638,SS1G_01294,SS1G_01339,SS1G_01683,SS1G_01780,SS1G_01816,SS1G_01846,SS1G_02152,SS1G_02376,SS1G_02608,SS1G_02923,SS1G_02960,SS1G_03159,SS1G_03215,SS1G_03630,SS1G_03735,SS1G_03799,SS1G_04214,SS1G_04298,SS1G_04299,SS1G_04454,SS1G_04455,SS1G_04467,SS1G_04653,SS1G_04708,SS1G_04733,SS1G_04895,SS1G_05017,SS1G_05097,SS1G_05281,SS1G_05350,SS1G_05351,SS1…	SS1G_00027,SS1G_00187,SS1G_00188,SS1G_00306,SS1G_00638,SS1G_01294,SS1G_01339,SS1G_01683,SS1G_01780,SS1G_01816,SS1G_01846,SS1G_02152,SS1G_02376,SS1G_02608,SS1G_02923,SS1G_02960,SS1G_03159,SS1G_03215,SS1G_03630,SS1G_03735,SS1G_03799,SS1G_04214,SS1G_04298,SS1G_04299,SS1G_04454,SS1G_04455,SS1G_04467,SS1G_04653,SS1G_04708,SS1G_04733,SS1G_04895,SS1G_05017,SS1G_05097,SS1G_05281,SS1G_05350,SS1G_05351,SS1…
GO:0004527	exonuclease activity	molecular_function	23/3129	34/4664	1.00832816348016	0.553233790418931	0.950270602005858	23	SS1G_00987,SS1G_01560,SS1G_02269,SS1G_05802,SS1G_06475,SS1G_07676,SS1G_07883,SS1G_08778,SS1G_09567,SS1G_09748,SS1G_10946,SS1G_11504,SS1G_11593,SS1G_11837,SS1G_11882,SS1G_11933,SS1G_12042,SS1G_12459,SS1G_12598,SS1G_13282,SS1G_13542,SS1G_13558,SS1G_13569	SS1G_00987,SS1G_01560,SS1G_02269,SS1G_05802,SS1G_06475,SS1G_07676,SS1G_07883,SS1G_08778,SS1G_09567,SS1G_09748,SS1G_10946,SS1G_11504,SS1G_11593,SS1G_11837,SS1G_11882,SS1G_11933,SS1G_12042,SS1G_12459,SS1G_12598,SS1G_13282,SS1G_13542,SS1G_13558,SS1G_13569
GO:0034062	5'-3' RNA polymerase activity	molecular_function	21/3129	31/4664	1.00974236847803	0.553813029004342	0.950270602005858	21	SS1G_00885,SS1G_00934,SS1G_01598,SS1G_02959,SS1G_03009,SS1G_03753,SS1G_05346,SS1G_05399,SS1G_05855,SS1G_06114,SS1G_06656,SS1G_07307,SS1G_07770,SS1G_08623,SS1G_08935,SS1G_08937,SS1G_09604,SS1G_10539,SS1G_12588,SS1G_13161,SS1G_13366	SS1G_00885,SS1G_00934,SS1G_01598,SS1G_02959,SS1G_03009,SS1G_03753,SS1G_05346,SS1G_05399,SS1G_05855,SS1G_06114,SS1G_06656,SS1G_07307,SS1G_07770,SS1G_08623,SS1G_08935,SS1G_08937,SS1G_09604,SS1G_10539,SS1G_12588,SS1G_13161,SS1G_13366
GO:0097747	RNA polymerase activity	molecular_function	21/3129	31/4664	1.00974236847803	0.553813029004342	0.950270602005858	21	SS1G_00885,SS1G_00934,SS1G_01598,SS1G_02959,SS1G_03009,SS1G_03753,SS1G_05346,SS1G_05399,SS1G_05855,SS1G_06114,SS1G_06656,SS1G_07307,SS1G_07770,SS1G_08623,SS1G_08935,SS1G_08937,SS1G_09604,SS1G_10539,SS1G_12588,SS1G_13161,SS1G_13366	SS1G_00885,SS1G_00934,SS1G_01598,SS1G_02959,SS1G_03009,SS1G_03753,SS1G_05346,SS1G_05399,SS1G_05855,SS1G_06114,SS1G_06656,SS1G_07307,SS1G_07770,SS1G_08623,SS1G_08935,SS1G_08937,SS1G_09604,SS1G_10539,SS1G_12588,SS1G_13161,SS1G_13366
GO:0004222	metalloendopeptidase activity	molecular_function	13/3129	19/4664	1.01986509898908	0.558838905536204	0.950270602005858	13	SS1G_00428,SS1G_00522,SS1G_01296,SS1G_05348,SS1G_05349,SS1G_05697,SS1G_05893,SS1G_06094,SS1G_06172,SS1G_08652,SS1G_08876,SS1G_13247,SS1G_13947	SS1G_00428,SS1G_00522,SS1G_01296,SS1G_05348,SS1G_05349,SS1G_05697,SS1G_05893,SS1G_06094,SS1G_06172,SS1G_08652,SS1G_08876,SS1G_13247,SS1G_13947
GO:0036459	thiol-dependent ubiquitinyl hydrolase activity	molecular_function	13/3129	19/4664	1.01986509898908	0.558838905536204	0.950270602005858	13	SS1G_02765,SS1G_04855,SS1G_05177,SS1G_05632,SS1G_05822,SS1G_07002,SS1G_09687,SS1G_10009,SS1G_10046,SS1G_11284,SS1G_12015,SS1G_13584,SS1G_13763	SS1G_02765,SS1G_04855,SS1G_05177,SS1G_05632,SS1G_05822,SS1G_07002,SS1G_09687,SS1G_10009,SS1G_10046,SS1G_11284,SS1G_12015,SS1G_13584,SS1G_13763
GO:0043130	ubiquitin binding	molecular_function	13/3129	19/4664	1.01986509898908	0.558838905536204	0.950270602005858	13	SS1G_01350,SS1G_01544,SS1G_02765,SS1G_04446,SS1G_05467,SS1G_05643,SS1G_06449,SS1G_08077,SS1G_08449,SS1G_08509,SS1G_10216,SS1G_11739,SS1G_13763	SS1G_01350,SS1G_01544,SS1G_02765,SS1G_04446,SS1G_05467,SS1G_05643,SS1G_06449,SS1G_08077,SS1G_08449,SS1G_08509,SS1G_10216,SS1G_11739,SS1G_13763
GO:0004659	prenyltransferase activity	molecular_function	9/3129	13/4664	1.03193450844458	0.565124400175901	0.950270602005858	9	SS1G_00169,SS1G_02527,SS1G_02909,SS1G_04105,SS1G_06102,SS1G_07659,SS1G_08758,SS1G_10113,SS1G_10405	SS1G_00169,SS1G_02527,SS1G_02909,SS1G_04105,SS1G_06102,SS1G_07659,SS1G_08758,SS1G_10113,SS1G_10405
GO:0016787	hydrolase activity	molecular_function	720/3129	1076/4664	0.997408818570965	0.570455208282142	0.950270602005858	720	SS1G_00001,SS1G_00010,SS1G_00016,SS1G_00026,SS1G_00044,SS1G_00049,SS1G_00053,SS1G_00071,SS1G_00114,SS1G_00152,SS1G_00192,SS1G_00196,SS1G_00204,SS1G_00209,SS1G_00249,SS1G_00272,SS1G_00290,SS1G_00310,SS1G_00321,SS1G_00376,SS1G_00428,SS1G_00433,SS1G_00437,SS1G_00452,SS1G_00458,SS1G_00468,SS1G_00471,SS1G_00472,SS1G_00490,SS1G_00501,SS1G_00509,SS1G_00522,SS1G_00528,SS1G_00624,SS1G_00642,SS1G_00700,SS1…	SS1G_00001,SS1G_00010,SS1G_00016,SS1G_00026,SS1G_00044,SS1G_00049,SS1G_00053,SS1G_00071,SS1G_00114,SS1G_00152,SS1G_00192,SS1G_00196,SS1G_00204,SS1G_00209,SS1G_00249,SS1G_00272,SS1G_00290,SS1G_00310,SS1G_00321,SS1G_00376,SS1G_00428,SS1G_00433,SS1G_00437,SS1G_00452,SS1G_00458,SS1G_00468,SS1G_00471,SS1G_00472,SS1G_00490,SS1G_00501,SS1G_00509,SS1G_00522,SS1G_00528,SS1G_00624,SS1G_00642,SS1G_00700,SS1…
GO:0005385	zinc ion transmembrane transporter activity	molecular_function	7/3129	10/4664	1.04340044742729	0.570791132677633	0.950270602005858	7	SS1G_02998,SS1G_05582,SS1G_05825,SS1G_06298,SS1G_09628,SS1G_11438,SS1G_13762	SS1G_02998,SS1G_05582,SS1G_05825,SS1G_06298,SS1G_09628,SS1G_11438,SS1G_13762
GO:0015215	nucleotide transmembrane transporter activity	molecular_function	7/3129	10/4664	1.04340044742729	0.570791132677633	0.950270602005858	7	SS1G_00802,SS1G_01599,SS1G_04019,SS1G_06998,SS1G_10151,SS1G_10577,SS1G_10586	SS1G_00802,SS1G_01599,SS1G_04019,SS1G_06998,SS1G_10151,SS1G_10577,SS1G_10586
GO:0016783	sulfurtransferase activity	molecular_function	7/3129	10/4664	1.04340044742729	0.570791132677633	0.950270602005858	7	SS1G_04268,SS1G_04269,SS1G_08441,SS1G_09179,SS1G_09312,SS1G_11360,SS1G_13019	SS1G_04268,SS1G_04269,SS1G_08441,SS1G_09179,SS1G_09312,SS1G_11360,SS1G_13019
GO:0019904	protein domain specific binding	molecular_function	7/3129	10/4664	1.04340044742729	0.570791132677633	0.950270602005858	7	SS1G_01641,SS1G_02977,SS1G_03194,SS1G_05525,SS1G_08832,SS1G_12921,SS1G_13462	SS1G_01641,SS1G_02977,SS1G_03194,SS1G_05525,SS1G_08832,SS1G_12921,SS1G_13462
GO:0030983	mismatched DNA binding	molecular_function	7/3129	10/4664	1.04340044742729	0.570791132677633	0.950270602005858	7	SS1G_02907,SS1G_04335,SS1G_08608,SS1G_09785,SS1G_10870,SS1G_11798,SS1G_14284	SS1G_02907,SS1G_04335,SS1G_08608,SS1G_09785,SS1G_10870,SS1G_11798,SS1G_14284
GO:0044183	protein folding chaperone	molecular_function	7/3129	10/4664	1.04340044742729	0.570791132677633	0.950270602005858	7	SS1G_02398,SS1G_04821,SS1G_05736,SS1G_07920,SS1G_08647,SS1G_08699,SS1G_11986	SS1G_02398,SS1G_04821,SS1G_05736,SS1G_07920,SS1G_08647,SS1G_08699,SS1G_11986
GO:0003730	mRNA 3'-UTR binding	molecular_function	5/3129	7/4664	1.06469433410948	0.58036769982204	0.950270602005858	5	SS1G_00079,SS1G_03445,SS1G_06958,SS1G_08449,SS1G_14233	SS1G_00079,SS1G_03445,SS1G_06958,SS1G_08449,SS1G_14233
GO:0016892	endoribonuclease activity, producing 3'-phosphomonoesters	molecular_function	5/3129	7/4664	1.06469433410948	0.58036769982204	0.950270602005858	5	SS1G_00044,SS1G_01524,SS1G_03795,SS1G_06986,SS1G_08479	SS1G_00044,SS1G_01524,SS1G_03795,SS1G_06986,SS1G_08479
GO:0019238	cyclohydrolase activity	molecular_function	5/3129	7/4664	1.06469433410948	0.58036769982204	0.950270602005858	5	SS1G_00192,SS1G_01061,SS1G_09610,SS1G_11851,SS1G_12269	SS1G_00192,SS1G_01061,SS1G_09610,SS1G_11851,SS1G_12269
GO:0008144	drug binding	molecular_function	435/3129	651/4664	0.996004377070161	0.581369586183298	0.950270602005858	435	SS1G_00001,SS1G_00059,SS1G_00071,SS1G_00098,SS1G_00134,SS1G_00187,SS1G_00188,SS1G_00199,SS1G_00201,SS1G_00204,SS1G_00209,SS1G_00305,SS1G_00306,SS1G_00372,SS1G_00433,SS1G_00451,SS1G_00490,SS1G_00560,SS1G_00574,SS1G_00583,SS1G_00591,SS1G_00597,SS1G_00606,SS1G_00619,SS1G_00625,SS1G_00628,SS1G_00637,SS1G_00638,SS1G_00772,SS1G_00795,SS1G_00874,SS1G_00911,SS1G_00971,SS1G_01022,SS1G_01039,SS1G_01074,SS1…	SS1G_00001,SS1G_00059,SS1G_00071,SS1G_00098,SS1G_00134,SS1G_00187,SS1G_00188,SS1G_00199,SS1G_00201,SS1G_00204,SS1G_00209,SS1G_00305,SS1G_00306,SS1G_00372,SS1G_00433,SS1G_00451,SS1G_00490,SS1G_00560,SS1G_00574,SS1G_00583,SS1G_00591,SS1G_00597,SS1G_00606,SS1G_00619,SS1G_00625,SS1G_00628,SS1G_00637,SS1G_00638,SS1G_00772,SS1G_00795,SS1G_00874,SS1G_00911,SS1G_00971,SS1G_01022,SS1G_01039,SS1G_01074,SS1…
GO:0003924	GTPase activity	molecular_function	50/3129	75/4664	0.993714711835517	0.58517856107523	0.950270602005858	50	SS1G_00049,SS1G_00053,SS1G_00196,SS1G_00897,SS1G_01341,SS1G_01548,SS1G_01564,SS1G_01608,SS1G_01818,SS1G_01878,SS1G_02002,SS1G_02097,SS1G_02182,SS1G_02199,SS1G_02265,SS1G_02272,SS1G_02533,SS1G_02769,SS1G_03015,SS1G_03128,SS1G_03365,SS1G_03765,SS1G_03860,SS1G_04524,SS1G_04652,SS1G_05098,SS1G_05100,SS1G_05520,SS1G_06571,SS1G_06725,SS1G_07434,SS1G_07597,SS1G_07860,SS1G_08220,SS1G_08390,SS1G_08508,SS1…	SS1G_00049,SS1G_00053,SS1G_00196,SS1G_00897,SS1G_01341,SS1G_01548,SS1G_01564,SS1G_01608,SS1G_01818,SS1G_01878,SS1G_02002,SS1G_02097,SS1G_02182,SS1G_02199,SS1G_02265,SS1G_02272,SS1G_02533,SS1G_02769,SS1G_03015,SS1G_03128,SS1G_03365,SS1G_03765,SS1G_03860,SS1G_04524,SS1G_04652,SS1G_05098,SS1G_05100,SS1G_05520,SS1G_06571,SS1G_06725,SS1G_07434,SS1G_07597,SS1G_07860,SS1G_08220,SS1G_08390,SS1G_08508,SS1…
GO:0008289	lipid binding	molecular_function	48/3129	72/4664	0.993714711835517	0.585637438415128	0.950270602005858	48	SS1G_00220,SS1G_00431,SS1G_00874,SS1G_00962,SS1G_00975,SS1G_01614,SS1G_01809,SS1G_02532,SS1G_03314,SS1G_03326,SS1G_03558,SS1G_03827,SS1G_03951,SS1G_04008,SS1G_04020,SS1G_04230,SS1G_04234,SS1G_04716,SS1G_04964,SS1G_05225,SS1G_05386,SS1G_05448,SS1G_06066,SS1G_06645,SS1G_07267,SS1G_07386,SS1G_07433,SS1G_07527,SS1G_08193,SS1G_08449,SS1G_08454,SS1G_08631,SS1G_09417,SS1G_09586,SS1G_10292,SS1G_10338,SS1…	SS1G_00220,SS1G_00431,SS1G_00874,SS1G_00962,SS1G_00975,SS1G_01614,SS1G_01809,SS1G_02532,SS1G_03314,SS1G_03326,SS1G_03558,SS1G_03827,SS1G_03951,SS1G_04008,SS1G_04020,SS1G_04230,SS1G_04234,SS1G_04716,SS1G_04964,SS1G_05225,SS1G_05386,SS1G_05448,SS1G_06066,SS1G_06645,SS1G_07267,SS1G_07386,SS1G_07433,SS1G_07527,SS1G_08193,SS1G_08449,SS1G_08454,SS1G_08631,SS1G_09417,SS1G_09586,SS1G_10292,SS1G_10338,SS1…
GO:0004812	aminoacyl-tRNA ligase activity	molecular_function	24/3129	36/4664	0.993714711835517	0.598958204758133	0.950270602005858	24	SS1G_00187,SS1G_00188,SS1G_00638,SS1G_01294,SS1G_01683,SS1G_02152,SS1G_02608,SS1G_03799,SS1G_05354,SS1G_05805,SS1G_06311,SS1G_07120,SS1G_07965,SS1G_08648,SS1G_09439,SS1G_10729,SS1G_10975,SS1G_11155,SS1G_11248,SS1G_12187,SS1G_12971,SS1G_13632,SS1G_13714,SS1G_14384	SS1G_00187,SS1G_00188,SS1G_00638,SS1G_01294,SS1G_01683,SS1G_02152,SS1G_02608,SS1G_03799,SS1G_05354,SS1G_05805,SS1G_06311,SS1G_07120,SS1G_07965,SS1G_08648,SS1G_09439,SS1G_10729,SS1G_10975,SS1G_11155,SS1G_11248,SS1G_12187,SS1G_12971,SS1G_13632,SS1G_13714,SS1G_14384
GO:0016875	ligase activity, forming carbon-oxygen bonds	molecular_function	24/3129	36/4664	0.993714711835517	0.598958204758133	0.950270602005858	24	SS1G_00187,SS1G_00188,SS1G_00638,SS1G_01294,SS1G_01683,SS1G_02152,SS1G_02608,SS1G_03799,SS1G_05354,SS1G_05805,SS1G_06311,SS1G_07120,SS1G_07965,SS1G_08648,SS1G_09439,SS1G_10729,SS1G_10975,SS1G_11155,SS1G_11248,SS1G_12187,SS1G_12971,SS1G_13632,SS1G_13714,SS1G_14384	SS1G_00187,SS1G_00188,SS1G_00638,SS1G_01294,SS1G_01683,SS1G_02152,SS1G_02608,SS1G_03799,SS1G_05354,SS1G_05805,SS1G_06311,SS1G_07120,SS1G_07965,SS1G_08648,SS1G_09439,SS1G_10729,SS1G_10975,SS1G_11155,SS1G_11248,SS1G_12187,SS1G_12971,SS1G_13632,SS1G_13714,SS1G_14384
GO:0000014	single-stranded DNA endodeoxyribonuclease activity	molecular_function	3/3129	4/4664	1.11792905081496	0.600091057945372	0.950270602005858	3	SS1G_05598,SS1G_09228,SS1G_14403	SS1G_05598,SS1G_09228,SS1G_14403
GO:0000702	oxidized base lesion DNA N-glycosylase activity	molecular_function	3/3129	4/4664	1.11792905081496	0.600091057945372	0.950270602005858	3	SS1G_02408,SS1G_02978,SS1G_07122	SS1G_02408,SS1G_02978,SS1G_07122
GO:0001047	core promoter binding	molecular_function	3/3129	4/4664	1.11792905081496	0.600091057945372	0.950270602005858	3	SS1G_00220,SS1G_08504,SS1G_14328	SS1G_00220,SS1G_08504,SS1G_14328
GO:0001054	RNA polymerase I activity	molecular_function	3/3129	4/4664	1.11792905081496	0.600091057945372	0.950270602005858	3	SS1G_03009,SS1G_05855,SS1G_09604	SS1G_03009,SS1G_05855,SS1G_09604
GO:0003896	DNA primase activity	molecular_function	3/3129	4/4664	1.11792905081496	0.600091057945372	0.950270602005858	3	SS1G_06656,SS1G_08935,SS1G_12588	SS1G_06656,SS1G_08935,SS1G_12588
GO:0003994	aconitate hydratase activity	molecular_function	3/3129	4/4664	1.11792905081496	0.600091057945372	0.950270602005858	3	SS1G_01976,SS1G_10635,SS1G_11047	SS1G_01976,SS1G_10635,SS1G_11047
GO:0004042	acetyl-CoA:L-glutamate N-acetyltransferase activity	molecular_function	3/3129	4/4664	1.11792905081496	0.600091057945372	0.950270602005858	3	SS1G_00621,SS1G_05107,SS1G_13991	SS1G_00621,SS1G_05107,SS1G_13991
GO:0004089	carbonate dehydratase activity	molecular_function	3/3129	4/4664	1.11792905081496	0.600091057945372	0.950270602005858	3	SS1G_00146,SS1G_10952,SS1G_12905	SS1G_00146,SS1G_10952,SS1G_12905
GO:0004128	cytochrome-b5 reductase activity, acting on NAD(P)H	molecular_function	3/3129	4/4664	1.11792905081496	0.600091057945372	0.950270602005858	3	SS1G_02655,SS1G_05932,SS1G_09695	SS1G_02655,SS1G_05932,SS1G_09695
GO:0004311	farnesyltranstransferase activity	molecular_function	3/3129	4/4664	1.11792905081496	0.600091057945372	0.950270602005858	3	SS1G_02527,SS1G_04105,SS1G_10113	SS1G_02527,SS1G_04105,SS1G_10113
GO:0004359	glutaminase activity	molecular_function	3/3129	4/4664	1.11792905081496	0.600091057945372	0.950270602005858	3	SS1G_07496,SS1G_08889,SS1G_13042	SS1G_07496,SS1G_08889,SS1G_13042
GO:0004458	D-lactate dehydrogenase (cytochrome) activity	molecular_function	3/3129	4/4664	1.11792905081496	0.600091057945372	0.950270602005858	3	SS1G_07702,SS1G_12308,SS1G_13158	SS1G_07702,SS1G_12308,SS1G_13158
GO:0004616	phosphogluconate dehydrogenase (decarboxylating) activity	molecular_function	3/3129	4/4664	1.11792905081496	0.600091057945372	0.950270602005858	3	SS1G_08367,SS1G_09870,SS1G_12199	SS1G_08367,SS1G_09870,SS1G_12199
GO:0004707	MAP kinase activity	molecular_function	3/3129	4/4664	1.11792905081496	0.600091057945372	0.950270602005858	3	SS1G_05445,SS1G_07590,SS1G_11866	SS1G_05445,SS1G_07590,SS1G_11866
GO:0004864	protein phosphatase inhibitor activity	molecular_function	3/3129	4/4664	1.11792905081496	0.600091057945372	0.950270602005858	3	SS1G_02328,SS1G_10555,SS1G_13502	SS1G_02328,SS1G_10555,SS1G_13502
GO:0004888	transmembrane signaling receptor activity	molecular_function	3/3129	4/4664	1.11792905081496	0.600091057945372	0.950270602005858	3	SS1G_06945,SS1G_08263,SS1G_12461	SS1G_06945,SS1G_08263,SS1G_12461
GO:0005313	L-glutamate transmembrane transporter activity	molecular_function	3/3129	4/4664	1.11792905081496	0.600091057945372	0.950270602005858	3	SS1G_07859,SS1G_11421,SS1G_11574	SS1G_07859,SS1G_11421,SS1G_11574
GO:0008199	ferric iron binding	molecular_function	3/3129	4/4664	1.11792905081496	0.600091057945372	0.950270602005858	3	SS1G_05424,SS1G_10732,SS1G_13312	SS1G_05424,SS1G_10732,SS1G_13312
GO:0008296	3'-5'-exodeoxyribonuclease activity	molecular_function	3/3129	4/4664	1.11792905081496	0.600091057945372	0.950270602005858	3	SS1G_10946,SS1G_11504,SS1G_13282	SS1G_10946,SS1G_11504,SS1G_13282
GO:0008474	palmitoyl-(protein) hydrolase activity	molecular_function	3/3129	4/4664	1.11792905081496	0.600091057945372	0.950270602005858	3	SS1G_01461,SS1G_05138,SS1G_07558	SS1G_01461,SS1G_05138,SS1G_07558
GO:0008808	cardiolipin synthase activity	molecular_function	3/3129	4/4664	1.11792905081496	0.600091057945372	0.950270602005858	3	SS1G_00983,SS1G_02556,SS1G_06493	SS1G_00983,SS1G_02556,SS1G_06493
GO:0015165	pyrimidine nucleotide-sugar transmembrane transporter activity	molecular_function	3/3129	4/4664	1.11792905081496	0.600091057945372	0.950270602005858	3	SS1G_03743,SS1G_06993,SS1G_11639	SS1G_03743,SS1G_06993,SS1G_11639
GO:0015166	polyol transmembrane transporter activity	molecular_function	3/3129	4/4664	1.11792905081496	0.600091057945372	0.950270602005858	3	SS1G_02770,SS1G_03092,SS1G_03422	SS1G_02770,SS1G_03092,SS1G_03422
GO:0015172	acidic amino acid transmembrane transporter activity	molecular_function	3/3129	4/4664	1.11792905081496	0.600091057945372	0.950270602005858	3	SS1G_07859,SS1G_11421,SS1G_11574	SS1G_07859,SS1G_11421,SS1G_11574
GO:0015173	aromatic amino acid transmembrane transporter activity	molecular_function	3/3129	4/4664	1.11792905081496	0.600091057945372	0.950270602005858	3	SS1G_00020,SS1G_06110,SS1G_11421	SS1G_00020,SS1G_06110,SS1G_11421
GO:0016722	oxidoreductase activity, oxidizing metal ions	molecular_function	3/3129	4/4664	1.11792905081496	0.600091057945372	0.950270602005858	3	SS1G_02209,SS1G_06893,SS1G_10732	SS1G_02209,SS1G_06893,SS1G_10732
GO:0016778	diphosphotransferase activity	molecular_function	3/3129	4/4664	1.11792905081496	0.600091057945372	0.950270602005858	3	SS1G_09190,SS1G_10754,SS1G_12233	SS1G_09190,SS1G_10754,SS1G_12233
GO:0016822	hydrolase activity, acting on acid carbon-carbon bonds	molecular_function	3/3129	4/4664	1.11792905081496	0.600091057945372	0.950270602005858	3	SS1G_00001,SS1G_04452,SS1G_06879	SS1G_00001,SS1G_04452,SS1G_06879
GO:0016823	hydrolase activity, acting on acid carbon-carbon bonds, in ketonic substances	molecular_function	3/3129	4/4664	1.11792905081496	0.600091057945372	0.950270602005858	3	SS1G_00001,SS1G_04452,SS1G_06879	SS1G_00001,SS1G_04452,SS1G_06879
GO:0016838	carbon-oxygen lyase activity, acting on phosphates	molecular_function	3/3129	4/4664	1.11792905081496	0.600091057945372	0.950270602005858	3	SS1G_03887,SS1G_04843,SS1G_13483	SS1G_03887,SS1G_04843,SS1G_13483
GO:0016863	intramolecular oxidoreductase activity, transposing C=C bonds	molecular_function	3/3129	4/4664	1.11792905081496	0.600091057945372	0.950270602005858	3	SS1G_00037,SS1G_06945,SS1G_07733	SS1G_00037,SS1G_06945,SS1G_07733
GO:0017040	N-acylsphingosine amidohydrolase activity	molecular_function	3/3129	4/4664	1.11792905081496	0.600091057945372	0.950270602005858	3	SS1G_04204,SS1G_10538,SS1G_11759	SS1G_04204,SS1G_10538,SS1G_11759
GO:0017150	tRNA dihydrouridine synthase activity	molecular_function	3/3129	4/4664	1.11792905081496	0.600091057945372	0.950270602005858	3	SS1G_05865,SS1G_06500,SS1G_12642	SS1G_05865,SS1G_06500,SS1G_12642
GO:0017169	CDP-alcohol phosphatidyltransferase activity	molecular_function	3/3129	4/4664	1.11792905081496	0.600091057945372	0.950270602005858	3	SS1G_00619,SS1G_02554,SS1G_05963	SS1G_00619,SS1G_02554,SS1G_05963
GO:0018580	nitronate monooxygenase activity	molecular_function	3/3129	4/4664	1.11792905081496	0.600091057945372	0.950270602005858	3	SS1G_06113,SS1G_10881,SS1G_14466	SS1G_06113,SS1G_10881,SS1G_14466
GO:0019905	syntaxin binding	molecular_function	3/3129	4/4664	1.11792905081496	0.600091057945372	0.950270602005858	3	SS1G_01875,SS1G_11718,SS1G_13462	SS1G_01875,SS1G_11718,SS1G_13462
GO:0030572	phosphatidyltransferase activity	molecular_function	3/3129	4/4664	1.11792905081496	0.600091057945372	0.950270602005858	3	SS1G_00983,SS1G_02556,SS1G_06493	SS1G_00983,SS1G_02556,SS1G_06493
GO:0042134	rRNA primary transcript binding	molecular_function	3/3129	4/4664	1.11792905081496	0.600091057945372	0.950270602005858	3	SS1G_00972,SS1G_02099,SS1G_03122	SS1G_00972,SS1G_02099,SS1G_03122
GO:0050038	L-xylulose reductase (NADP+) activity	molecular_function	3/3129	4/4664	1.11792905081496	0.600091057945372	0.950270602005858	3	SS1G_01500,SS1G_02446,SS1G_10602	SS1G_01500,SS1G_02446,SS1G_10602
GO:0051731	polynucleotide 5'-hydroxyl-kinase activity	molecular_function	3/3129	4/4664	1.11792905081496	0.600091057945372	0.950270602005858	3	SS1G_04219,SS1G_05759,SS1G_11814	SS1G_04219,SS1G_05759,SS1G_11814
GO:0052716	hydroquinone:oxygen oxidoreductase activity	molecular_function	3/3129	4/4664	1.11792905081496	0.600091057945372	0.950270602005858	3	SS1G_00974,SS1G_11927,SS1G_13036	SS1G_00974,SS1G_11927,SS1G_13036
GO:0061134	peptidase regulator activity	molecular_function	3/3129	4/4664	1.11792905081496	0.600091057945372	0.950270602005858	3	SS1G_01593,SS1G_11843,SS1G_12924	SS1G_01593,SS1G_11843,SS1G_12924
GO:0061135	endopeptidase regulator activity	molecular_function	3/3129	4/4664	1.11792905081496	0.600091057945372	0.950270602005858	3	SS1G_01593,SS1G_11843,SS1G_12924	SS1G_01593,SS1G_11843,SS1G_12924
GO:0070273	phosphatidylinositol-4-phosphate binding	molecular_function	3/3129	4/4664	1.11792905081496	0.600091057945372	0.950270602005858	3	SS1G_06645,SS1G_11739,SS1G_11898	SS1G_06645,SS1G_11739,SS1G_11898
GO:0070290	N-acylphosphatidylethanolamine-specific phospholipase D activity	molecular_function	3/3129	4/4664	1.11792905081496	0.600091057945372	0.950270602005858	3	SS1G_01809,SS1G_04964,SS1G_08193	SS1G_01809,SS1G_04964,SS1G_08193
GO:0071617	lysophospholipid acyltransferase activity	molecular_function	3/3129	4/4664	1.11792905081496	0.600091057945372	0.950270602005858	3	SS1G_00426,SS1G_07131,SS1G_08880	SS1G_00426,SS1G_07131,SS1G_08880
GO:0098599	palmitoyl hydrolase activity	molecular_function	3/3129	4/4664	1.11792905081496	0.600091057945372	0.950270602005858	3	SS1G_01461,SS1G_05138,SS1G_07558	SS1G_01461,SS1G_05138,SS1G_07558
GO:0140104	molecular carrier activity	molecular_function	3/3129	4/4664	1.11792905081496	0.600091057945372	0.950270602005858	3	SS1G_10732,SS1G_10888,SS1G_11899	SS1G_10732,SS1G_10888,SS1G_11899
GO:1990939	ATP-dependent microtubule motor activity	molecular_function	3/3129	4/4664	1.11792905081496	0.600091057945372	0.950270602005858	3	SS1G_08486,SS1G_12092,SS1G_12975	SS1G_08486,SS1G_12092,SS1G_12975
GO:0004721	phosphoprotein phosphatase activity	molecular_function	22/3129	33/4664	0.993714711835517	0.601395725059176	0.950270602005858	22	SS1G_00528,SS1G_01788,SS1G_02547,SS1G_03937,SS1G_03964,SS1G_06015,SS1G_06950,SS1G_07868,SS1G_07980,SS1G_08167,SS1G_08420,SS1G_08489,SS1G_09897,SS1G_10540,SS1G_12436,SS1G_12553,SS1G_12669,SS1G_12858,SS1G_13212,SS1G_13474,SS1G_14019,SS1G_14099	SS1G_00528,SS1G_01788,SS1G_02547,SS1G_03937,SS1G_03964,SS1G_06015,SS1G_06950,SS1G_07868,SS1G_07980,SS1G_08167,SS1G_08420,SS1G_08489,SS1G_09897,SS1G_10540,SS1G_12436,SS1G_12553,SS1G_12669,SS1G_12858,SS1G_13212,SS1G_13474,SS1G_14019,SS1G_14099
GO:0035091	phosphatidylinositol binding	molecular_function	22/3129	33/4664	0.993714711835517	0.601395725059176	0.950270602005858	22	SS1G_00975,SS1G_01809,SS1G_02532,SS1G_03314,SS1G_03558,SS1G_04020,SS1G_04716,SS1G_04964,SS1G_06645,SS1G_07386,SS1G_07433,SS1G_08193,SS1G_08449,SS1G_08454,SS1G_08631,SS1G_09417,SS1G_09586,SS1G_11739,SS1G_11898,SS1G_13580,SS1G_13719,SS1G_14075	SS1G_00975,SS1G_01809,SS1G_02532,SS1G_03314,SS1G_03558,SS1G_04020,SS1G_04716,SS1G_04964,SS1G_06645,SS1G_07386,SS1G_07433,SS1G_08193,SS1G_08449,SS1G_08454,SS1G_08631,SS1G_09417,SS1G_09586,SS1G_11739,SS1G_11898,SS1G_13580,SS1G_13719,SS1G_14075
GO:0003678	DNA helicase activity	molecular_function	20/3129	30/4664	0.993714711835517	0.604271246615443	0.950270602005858	20	SS1G_01022,SS1G_01278,SS1G_02102,SS1G_02717,SS1G_03024,SS1G_03108,SS1G_03340,SS1G_04501,SS1G_04596,SS1G_05341,SS1G_07017,SS1G_07601,SS1G_07673,SS1G_08297,SS1G_09606,SS1G_10411,SS1G_12751,SS1G_12833,SS1G_12881,SS1G_13854	SS1G_01022,SS1G_01278,SS1G_02102,SS1G_02717,SS1G_03024,SS1G_03108,SS1G_03340,SS1G_04501,SS1G_04596,SS1G_05341,SS1G_07017,SS1G_07601,SS1G_07673,SS1G_08297,SS1G_09606,SS1G_10411,SS1G_12751,SS1G_12833,SS1G_12881,SS1G_13854
GO:0003697	single-stranded DNA binding	molecular_function	20/3129	30/4664	0.993714711835517	0.604271246615443	0.950270602005858	20	SS1G_00972,SS1G_01263,SS1G_02594,SS1G_02886,SS1G_03024,SS1G_04466,SS1G_05598,SS1G_06656,SS1G_06782,SS1G_07770,SS1G_08173,SS1G_08778,SS1G_09228,SS1G_09785,SS1G_10343,SS1G_10870,SS1G_11047,SS1G_12588,SS1G_13924,SS1G_14403	SS1G_00972,SS1G_01263,SS1G_02594,SS1G_02886,SS1G_03024,SS1G_04466,SS1G_05598,SS1G_06656,SS1G_06782,SS1G_07770,SS1G_08173,SS1G_08778,SS1G_09228,SS1G_09785,SS1G_10343,SS1G_10870,SS1G_11047,SS1G_12588,SS1G_13924,SS1G_14403
GO:0016667	oxidoreductase activity, acting on a sulfur group of donors	molecular_function	18/3129	27/4664	0.993714711835517	0.607704569953876	0.950270602005858	18	SS1G_00860,SS1G_01144,SS1G_03921,SS1G_04310,SS1G_05554,SS1G_05644,SS1G_05836,SS1G_05927,SS1G_07640,SS1G_08388,SS1G_09491,SS1G_09980,SS1G_10545,SS1G_10724,SS1G_11008,SS1G_12373,SS1G_12817,SS1G_12852	SS1G_00860,SS1G_01144,SS1G_03921,SS1G_04310,SS1G_05554,SS1G_05644,SS1G_05836,SS1G_05927,SS1G_07640,SS1G_08388,SS1G_09491,SS1G_09980,SS1G_10545,SS1G_10724,SS1G_11008,SS1G_12373,SS1G_12817,SS1G_12852
GO:0016701	oxidoreductase activity, acting on single donors with incorporation of molecular oxygen	molecular_function	16/3129	24/4664	0.993714711835517	0.611865638234843	0.950270602005858	16	SS1G_00301,SS1G_00687,SS1G_01361,SS1G_01657,SS1G_04451,SS1G_05424,SS1G_06113,SS1G_08222,SS1G_10881,SS1G_11285,SS1G_11412,SS1G_12064,SS1G_12304,SS1G_12677,SS1G_13312,SS1G_14466	SS1G_00301,SS1G_00687,SS1G_01361,SS1G_01657,SS1G_04451,SS1G_05424,SS1G_06113,SS1G_08222,SS1G_10881,SS1G_11285,SS1G_11412,SS1G_12064,SS1G_12304,SS1G_12677,SS1G_13312,SS1G_14466
GO:0003700	DNA-binding transcription factor activity	molecular_function	57/3129	86/4664	0.987937300720195	0.613536529941987	0.950270602005858	57	SS1G_00183,SS1G_00220,SS1G_00398,SS1G_00566,SS1G_00580,SS1G_00692,SS1G_00814,SS1G_01053,SS1G_01353,SS1G_01646,SS1G_01725,SS1G_01982,SS1G_02240,SS1G_02293,SS1G_02758,SS1G_02791,SS1G_02930,SS1G_02974,SS1G_03098,SS1G_03280,SS1G_03301,SS1G_04050,SS1G_04056,SS1G_04057,SS1G_04596,SS1G_05040,SS1G_05579,SS1G_05588,SS1G_06113,SS1G_06124,SS1G_06907,SS1G_07003,SS1G_07841,SS1G_08351,SS1G_08523,SS1G_08630,SS1…	SS1G_00183,SS1G_00220,SS1G_00398,SS1G_00566,SS1G_00580,SS1G_00692,SS1G_00814,SS1G_01053,SS1G_01353,SS1G_01646,SS1G_01725,SS1G_01982,SS1G_02240,SS1G_02293,SS1G_02758,SS1G_02791,SS1G_02930,SS1G_02974,SS1G_03098,SS1G_03280,SS1G_03301,SS1G_04050,SS1G_04056,SS1G_04057,SS1G_04596,SS1G_05040,SS1G_05579,SS1G_05588,SS1G_06113,SS1G_06124,SS1G_06907,SS1G_07003,SS1G_07841,SS1G_08351,SS1G_08523,SS1G_08630,SS1…
GO:0016810	hydrolase activity, acting on carbon-nitrogen (but not peptide) bonds	molecular_function	57/3129	86/4664	0.987937300720195	0.613536529941987	0.950270602005858	57	SS1G_00192,SS1G_00642,SS1G_00820,SS1G_00861,SS1G_01061,SS1G_01131,SS1G_01276,SS1G_01652,SS1G_02114,SS1G_02288,SS1G_02297,SS1G_02392,SS1G_02637,SS1G_02855,SS1G_03680,SS1G_04204,SS1G_04628,SS1G_04931,SS1G_05018,SS1G_05273,SS1G_05699,SS1G_05795,SS1G_05823,SS1G_06017,SS1G_06272,SS1G_06458,SS1G_06741,SS1G_07496,SS1G_07853,SS1G_07966,SS1G_07982,SS1G_08257,SS1G_08553,SS1G_08889,SS1G_09610,SS1G_10281,SS1…	SS1G_00192,SS1G_00642,SS1G_00820,SS1G_00861,SS1G_01061,SS1G_01131,SS1G_01276,SS1G_01652,SS1G_02114,SS1G_02288,SS1G_02297,SS1G_02392,SS1G_02637,SS1G_02855,SS1G_03680,SS1G_04204,SS1G_04628,SS1G_04931,SS1G_05018,SS1G_05273,SS1G_05699,SS1G_05795,SS1G_05823,SS1G_06017,SS1G_06272,SS1G_06458,SS1G_06741,SS1G_07496,SS1G_07853,SS1G_07966,SS1G_07982,SS1G_08257,SS1G_08553,SS1G_08889,SS1G_09610,SS1G_10281,SS1…
GO:0046915	transition metal ion transmembrane transporter activity	molecular_function	12/3129	18/4664	0.993714711835517	0.623509515600865	0.950270602005858	12	SS1G_02998,SS1G_04450,SS1G_05582,SS1G_05655,SS1G_05825,SS1G_06298,SS1G_06910,SS1G_07954,SS1G_09628,SS1G_09885,SS1G_11438,SS1G_13762	SS1G_02998,SS1G_04450,SS1G_05582,SS1G_05655,SS1G_05825,SS1G_06298,SS1G_06910,SS1G_07954,SS1G_09628,SS1G_09885,SS1G_11438,SS1G_13762
GO:0140096	catalytic activity, acting on a protein	molecular_function	304/3129	457/4664	0.991540281393864	0.628742885337754	0.950270602005858	304	SS1G_00026,SS1G_00027,SS1G_00059,SS1G_00098,SS1G_00169,SS1G_00172,SS1G_00199,SS1G_00212,SS1G_00310,SS1G_00428,SS1G_00521,SS1G_00522,SS1G_00528,SS1G_00560,SS1G_00583,SS1G_00591,SS1G_00606,SS1G_00608,SS1G_00624,SS1G_00637,SS1G_00643,SS1G_00862,SS1G_00874,SS1G_01092,SS1G_01093,SS1G_01124,SS1G_01155,SS1G_01266,SS1G_01272,SS1G_01289,SS1G_01296,SS1G_01350,SS1G_01394,SS1G_01433,SS1G_01461,SS1G_01464,SS1…	SS1G_00026,SS1G_00027,SS1G_00059,SS1G_00098,SS1G_00169,SS1G_00172,SS1G_00199,SS1G_00212,SS1G_00310,SS1G_00428,SS1G_00521,SS1G_00522,SS1G_00528,SS1G_00560,SS1G_00583,SS1G_00591,SS1G_00606,SS1G_00608,SS1G_00624,SS1G_00637,SS1G_00643,SS1G_00862,SS1G_00874,SS1G_01092,SS1G_01093,SS1G_01124,SS1G_01155,SS1G_01266,SS1G_01272,SS1G_01289,SS1G_01296,SS1G_01350,SS1G_01394,SS1G_01433,SS1G_01461,SS1G_01464,SS1…
GO:0008094	DNA-dependent ATPase activity	molecular_function	31/3129	47/4664	0.983143278730884	0.631955179517959	0.950270602005858	31	SS1G_00911,SS1G_01022,SS1G_01263,SS1G_01278,SS1G_01930,SS1G_02102,SS1G_02717,SS1G_02907,SS1G_03024,SS1G_03108,SS1G_03340,SS1G_04335,SS1G_04501,SS1G_04516,SS1G_04596,SS1G_05341,SS1G_06782,SS1G_07017,SS1G_07130,SS1G_07601,SS1G_07673,SS1G_08297,SS1G_09486,SS1G_09606,SS1G_10411,SS1G_11798,SS1G_12751,SS1G_12833,SS1G_12881,SS1G_13854,SS1G_14284	SS1G_00911,SS1G_01022,SS1G_01263,SS1G_01278,SS1G_01930,SS1G_02102,SS1G_02717,SS1G_02907,SS1G_03024,SS1G_03108,SS1G_03340,SS1G_04335,SS1G_04501,SS1G_04516,SS1G_04596,SS1G_05341,SS1G_06782,SS1G_07017,SS1G_07130,SS1G_07601,SS1G_07673,SS1G_08297,SS1G_09486,SS1G_09606,SS1G_10411,SS1G_11798,SS1G_12751,SS1G_12833,SS1G_12881,SS1G_13854,SS1G_14284
GO:0005516	calmodulin binding	molecular_function	10/3129	15/4664	0.993714711835517	0.632016118119841	0.950270602005858	10	SS1G_00152,SS1G_00490,SS1G_00591,SS1G_00795,SS1G_01788,SS1G_02036,SS1G_03455,SS1G_10021,SS1G_11871,SS1G_12053	SS1G_00152,SS1G_00490,SS1G_00591,SS1G_00795,SS1G_01788,SS1G_02036,SS1G_03455,SS1G_10021,SS1G_11871,SS1G_12053
GO:0016776	phosphotransferase activity, phosphate group as acceptor	molecular_function	8/3129	12/4664	0.993714711835517	0.643662188740804	0.950270602005858	8	SS1G_00209,SS1G_01606,SS1G_01679,SS1G_06024,SS1G_09389,SS1G_09611,SS1G_10831,SS1G_12890	SS1G_00209,SS1G_01606,SS1G_01679,SS1G_06024,SS1G_09389,SS1G_09611,SS1G_10831,SS1G_12890
GO:0016790	thiolester hydrolase activity	molecular_function	8/3129	12/4664	0.993714711835517	0.643662188740804	0.950270602005858	8	SS1G_00290,SS1G_01461,SS1G_03253,SS1G_03975,SS1G_05138,SS1G_07306,SS1G_07558,SS1G_13073	SS1G_00290,SS1G_01461,SS1G_03253,SS1G_03975,SS1G_05138,SS1G_07306,SS1G_07558,SS1G_13073
GO:0016832	aldehyde-lyase activity	molecular_function	8/3129	12/4664	0.993714711835517	0.643662188740804	0.950270602005858	8	SS1G_00738,SS1G_02917,SS1G_06022,SS1G_06400,SS1G_06561,SS1G_06684,SS1G_06790,SS1G_10069	SS1G_00738,SS1G_02917,SS1G_06022,SS1G_06400,SS1G_06561,SS1G_06684,SS1G_06790,SS1G_10069
GO:0034212	peptide N-acetyltransferase activity	molecular_function	8/3129	12/4664	0.993714711835517	0.643662188740804	0.950270602005858	8	SS1G_00312,SS1G_05801,SS1G_07482,SS1G_07525,SS1G_09629,SS1G_10601,SS1G_11262,SS1G_13655	SS1G_00312,SS1G_05801,SS1G_07482,SS1G_07525,SS1G_09629,SS1G_10601,SS1G_11262,SS1G_13655
GO:0008194	UDP-glycosyltransferase activity	molecular_function	19/3129	29/4664	0.976581699562491	0.654394157742985	0.950270602005858	19	SS1G_01525,SS1G_02670,SS1G_03383,SS1G_03857,SS1G_04263,SS1G_07313,SS1G_07818,SS1G_08265,SS1G_09252,SS1G_10076,SS1G_10797,SS1G_11129,SS1G_11847,SS1G_11884,SS1G_12021,SS1G_12815,SS1G_13091,SS1G_13524,SS1G_14116	SS1G_01525,SS1G_02670,SS1G_03383,SS1G_03857,SS1G_04263,SS1G_07313,SS1G_07818,SS1G_08265,SS1G_09252,SS1G_10076,SS1G_10797,SS1G_11129,SS1G_11847,SS1G_11884,SS1G_12021,SS1G_12815,SS1G_13091,SS1G_13524,SS1G_14116
GO:0003993	acid phosphatase activity	molecular_function	6/3129	9/4664	0.993714711835517	0.660735054346291	0.950270602005858	6	SS1G_00272,SS1G_05734,SS1G_06967,SS1G_07639,SS1G_09389,SS1G_10661	SS1G_00272,SS1G_05734,SS1G_06967,SS1G_07639,SS1G_09389,SS1G_10661
GO:0004185	serine-type carboxypeptidase activity	molecular_function	6/3129	9/4664	0.993714711835517	0.660735054346291	0.950270602005858	6	SS1G_05449,SS1G_09475,SS1G_10553,SS1G_11382,SS1G_12413,SS1G_12499	SS1G_05449,SS1G_09475,SS1G_10553,SS1G_11382,SS1G_12413,SS1G_12499
GO:0008641	ubiquitin-like modifier activating enzyme activity	molecular_function	6/3129	9/4664	0.993714711835517	0.660735054346291	0.950270602005858	6	SS1G_02376,SS1G_02960,SS1G_03215,SS1G_05017,SS1G_07470,SS1G_08407	SS1G_02376,SS1G_02960,SS1G_03215,SS1G_05017,SS1G_07470,SS1G_08407
GO:0015035	protein disulfide oxidoreductase activity	molecular_function	6/3129	9/4664	0.993714711835517	0.660735054346291	0.950270602005858	6	SS1G_01144,SS1G_05644,SS1G_07640,SS1G_10545,SS1G_12817,SS1G_12852	SS1G_01144,SS1G_05644,SS1G_07640,SS1G_10545,SS1G_12817,SS1G_12852
GO:0015174	basic amino acid transmembrane transporter activity	molecular_function	6/3129	9/4664	0.993714711835517	0.660735054346291	0.950270602005858	6	SS1G_00718,SS1G_03605,SS1G_06110,SS1G_07859,SS1G_11421,SS1G_11781	SS1G_00718,SS1G_03605,SS1G_06110,SS1G_07859,SS1G_11421,SS1G_11781
GO:0016417	S-acyltransferase activity	molecular_function	6/3129	9/4664	0.993714711835517	0.660735054346291	0.950270602005858	6	SS1G_04025,SS1G_08934,SS1G_10957,SS1G_11348,SS1G_13073,SS1G_14074	SS1G_04025,SS1G_08934,SS1G_10957,SS1G_11348,SS1G_13073,SS1G_14074
GO:0070008	serine-type exopeptidase activity	molecular_function	6/3129	9/4664	0.993714711835517	0.660735054346291	0.950270602005858	6	SS1G_05449,SS1G_09475,SS1G_10553,SS1G_11382,SS1G_12413,SS1G_12499	SS1G_05449,SS1G_09475,SS1G_10553,SS1G_11382,SS1G_12413,SS1G_12499
GO:0000166	nucleotide binding	molecular_function	613/3129	921/4664	0.992096283966078	0.664075601410824	0.950270602005858	613	SS1G_00019,SS1G_00049,SS1G_00053,SS1G_00059,SS1G_00071,SS1G_00089,SS1G_00098,SS1G_00134,SS1G_00164,SS1G_00187,SS1G_00188,SS1G_00190,SS1G_00192,SS1G_00196,SS1G_00199,SS1G_00201,SS1G_00204,SS1G_00209,SS1G_00305,SS1G_00306,SS1G_00344,SS1G_00433,SS1G_00451,SS1G_00490,SS1G_00560,SS1G_00574,SS1G_00583,SS1G_00591,SS1G_00597,SS1G_00606,SS1G_00619,SS1G_00625,SS1G_00628,SS1G_00637,SS1G_00638,SS1G_00687,SS1…	SS1G_00019,SS1G_00049,SS1G_00053,SS1G_00059,SS1G_00071,SS1G_00089,SS1G_00098,SS1G_00134,SS1G_00164,SS1G_00187,SS1G_00188,SS1G_00190,SS1G_00192,SS1G_00196,SS1G_00199,SS1G_00201,SS1G_00204,SS1G_00209,SS1G_00305,SS1G_00306,SS1G_00344,SS1G_00433,SS1G_00451,SS1G_00490,SS1G_00560,SS1G_00574,SS1G_00583,SS1G_00591,SS1G_00597,SS1G_00606,SS1G_00619,SS1G_00625,SS1G_00628,SS1G_00637,SS1G_00638,SS1G_00687,SS1…
GO:1901265	nucleoside phosphate binding	molecular_function	613/3129	921/4664	0.992096283966078	0.664075601410824	0.950270602005858	613	SS1G_00019,SS1G_00049,SS1G_00053,SS1G_00059,SS1G_00071,SS1G_00089,SS1G_00098,SS1G_00134,SS1G_00164,SS1G_00187,SS1G_00188,SS1G_00190,SS1G_00192,SS1G_00196,SS1G_00199,SS1G_00201,SS1G_00204,SS1G_00209,SS1G_00305,SS1G_00306,SS1G_00344,SS1G_00433,SS1G_00451,SS1G_00490,SS1G_00560,SS1G_00574,SS1G_00583,SS1G_00591,SS1G_00597,SS1G_00606,SS1G_00619,SS1G_00625,SS1G_00628,SS1G_00637,SS1G_00638,SS1G_00687,SS1…	SS1G_00019,SS1G_00049,SS1G_00053,SS1G_00059,SS1G_00071,SS1G_00089,SS1G_00098,SS1G_00134,SS1G_00164,SS1G_00187,SS1G_00188,SS1G_00190,SS1G_00192,SS1G_00196,SS1G_00199,SS1G_00201,SS1G_00204,SS1G_00209,SS1G_00305,SS1G_00306,SS1G_00344,SS1G_00433,SS1G_00451,SS1G_00490,SS1G_00560,SS1G_00574,SS1G_00583,SS1G_00591,SS1G_00597,SS1G_00606,SS1G_00619,SS1G_00625,SS1G_00628,SS1G_00637,SS1G_00638,SS1G_00687,SS1…
GO:0000006	high-affinity zinc transmembrane transporter activity	molecular_function	1/3129	1/4664	1.49057206775328	0.670883361921099	0.950270602005858	1	SS1G_05582	SS1G_05582
GO:0000034	adenine deaminase activity	molecular_function	1/3129	1/4664	1.49057206775328	0.670883361921099	0.950270602005858	1	SS1G_00820	SS1G_00820
GO:0000035	acyl binding	molecular_function	1/3129	1/4664	1.49057206775328	0.670883361921099	0.950270602005858	1	SS1G_11899	SS1G_11899
GO:0000036	acyl carrier activity	molecular_function	1/3129	1/4664	1.49057206775328	0.670883361921099	0.950270602005858	1	SS1G_11899	SS1G_11899
GO:0000146	microfilament motor activity	molecular_function	1/3129	1/4664	1.49057206775328	0.670883361921099	0.950270602005858	1	SS1G_00490	SS1G_00490
GO:0000179	rRNA (adenine-N6,N6-)-dimethyltransferase activity	molecular_function	1/3129	1/4664	1.49057206775328	0.670883361921099	0.950270602005858	1	SS1G_05101	SS1G_05101
GO:0000215	tRNA 2'-phosphotransferase activity	molecular_function	1/3129	1/4664	1.49057206775328	0.670883361921099	0.950270602005858	1	SS1G_06954	SS1G_06954
GO:0000225	N-acetylglucosaminylphosphatidylinositol deacetylase activity	molecular_function	1/3129	1/4664	1.49057206775328	0.670883361921099	0.950270602005858	1	SS1G_11606	SS1G_11606
GO:0000246	delta24(24-1) sterol reductase activity	molecular_function	1/3129	1/4664	1.49057206775328	0.670883361921099	0.950270602005858	1	SS1G_04854	SS1G_04854
GO:0000250	lanosterol synthase activity	molecular_function	1/3129	1/4664	1.49057206775328	0.670883361921099	0.950270602005858	1	SS1G_01528	SS1G_01528
GO:0000254	C-4 methylsterol oxidase activity	molecular_function	1/3129	1/4664	1.49057206775328	0.670883361921099	0.950270602005858	1	SS1G_13083	SS1G_13083
GO:0000309	nicotinamide-nucleotide adenylyltransferase activity	molecular_function	1/3129	1/4664	1.49057206775328	0.670883361921099	0.950270602005858	1	SS1G_02223	SS1G_02223
GO:0000334	3-hydroxyanthranilate 3,4-dioxygenase activity	molecular_function	1/3129	1/4664	1.49057206775328	0.670883361921099	0.950270602005858	1	SS1G_04451	SS1G_04451
GO:0000700	mismatch base pair DNA N-glycosylase activity	molecular_function	1/3129	1/4664	1.49057206775328	0.670883361921099	0.950270602005858	1	SS1G_05672	SS1G_05672
GO:0000773	phosphatidyl-N-methylethanolamine N-methyltransferase activity	molecular_function	1/3129	1/4664	1.49057206775328	0.670883361921099	0.950270602005858	1	SS1G_14416	SS1G_14416
GO:0000774	adenyl-nucleotide exchange factor activity	molecular_function	1/3129	1/4664	1.49057206775328	0.670883361921099	0.950270602005858	1	SS1G_05358	SS1G_05358
GO:0000822	inositol hexakisphosphate binding	molecular_function	1/3129	1/4664	1.49057206775328	0.670883361921099	0.950270602005858	1	SS1G_07848	SS1G_07848
GO:0000828	inositol hexakisphosphate kinase activity	molecular_function	1/3129	1/4664	1.49057206775328	0.670883361921099	0.950270602005858	1	SS1G_09389	SS1G_09389
GO:0000830	inositol hexakisphosphate 4-kinase activity	molecular_function	1/3129	1/4664	1.49057206775328	0.670883361921099	0.950270602005858	1	SS1G_09389	SS1G_09389
GO:0000831	inositol hexakisphosphate 6-kinase activity	molecular_function	1/3129	1/4664	1.49057206775328	0.670883361921099	0.950270602005858	1	SS1G_09389	SS1G_09389
GO:0000832	inositol hexakisphosphate 5-kinase activity	molecular_function	1/3129	1/4664	1.49057206775328	0.670883361921099	0.950270602005858	1	SS1G_09389	SS1G_09389
GO:0000906	6,7-dimethyl-8-ribityllumazine synthase activity	molecular_function	1/3129	1/4664	1.49057206775328	0.670883361921099	0.950270602005858	1	SS1G_04679	SS1G_04679
GO:0000979	RNA polymerase II core promoter sequence-specific DNA binding	molecular_function	1/3129	1/4664	1.49057206775328	0.670883361921099	0.950270602005858	1	SS1G_08504	SS1G_08504
GO:0000992	polymerase III regulatory region sequence-specific DNA binding	molecular_function	1/3129	1/4664	1.49057206775328	0.670883361921099	0.950270602005858	1	SS1G_01581	SS1G_01581
GO:0001006	RNA polymerase III type 3 promoter sequence-specific DNA binding	molecular_function	1/3129	1/4664	1.49057206775328	0.670883361921099	0.950270602005858	1	SS1G_01581	SS1G_01581
GO:0001018	mitochondrial promoter sequence-specific DNA binding	molecular_function	1/3129	1/4664	1.49057206775328	0.670883361921099	0.950270602005858	1	SS1G_08623	SS1G_08623
GO:0001032	RNA polymerase III type 3 promoter DNA binding	molecular_function	1/3129	1/4664	1.49057206775328	0.670883361921099	0.950270602005858	1	SS1G_01581	SS1G_01581
GO:0001046	core promoter sequence-specific DNA binding	molecular_function	1/3129	1/4664	1.49057206775328	0.670883361921099	0.950270602005858	1	SS1G_08504	SS1G_08504
GO:0001091	RNA polymerase II general transcription initiation factor binding	molecular_function	1/3129	1/4664	1.49057206775328	0.670883361921099	0.950270602005858	1	SS1G_14328	SS1G_14328
GO:0001094	TFIID-class transcription factor complex binding	molecular_function	1/3129	1/4664	1.49057206775328	0.670883361921099	0.950270602005858	1	SS1G_14328	SS1G_14328
GO:0001221	transcription cofactor binding	molecular_function	1/3129	1/4664	1.49057206775328	0.670883361921099	0.950270602005858	1	SS1G_09748	SS1G_09748
GO:0001222	transcription corepressor binding	molecular_function	1/3129	1/4664	1.49057206775328	0.670883361921099	0.950270602005858	1	SS1G_09748	SS1G_09748
GO:0001224	RNA polymerase II transcription cofactor binding	molecular_function	1/3129	1/4664	1.49057206775328	0.670883361921099	0.950270602005858	1	SS1G_09748	SS1G_09748
GO:0001226	RNA polymerase II transcription corepressor binding	molecular_function	1/3129	1/4664	1.49057206775328	0.670883361921099	0.950270602005858	1	SS1G_09748	SS1G_09748
GO:0001406	glycerophosphodiester transmembrane transporter activity	molecular_function	1/3129	1/4664	1.49057206775328	0.670883361921099	0.950270602005858	1	SS1G_09313	SS1G_09313
GO:0001409	guanine nucleotide transmembrane transporter activity	molecular_function	1/3129	1/4664	1.49057206775328	0.670883361921099	0.950270602005858	1	SS1G_01599	SS1G_01599
GO:0001786	phosphatidylserine binding	molecular_function	1/3129	1/4664	1.49057206775328	0.670883361921099	0.950270602005858	1	SS1G_06645	SS1G_06645
GO:0001848	complement binding	molecular_function	1/3129	1/4664	1.49057206775328	0.670883361921099	0.950270602005858	1	SS1G_13322	SS1G_13322
GO:0001968	fibronectin binding	molecular_function	1/3129	1/4664	1.49057206775328	0.670883361921099	0.950270602005858	1	SS1G_11433	SS1G_11433
GO:0002083	4-hydroxybenzoate decaprenyltransferase activity	molecular_function	1/3129	1/4664	1.49057206775328	0.670883361921099	0.950270602005858	1	SS1G_10405	SS1G_10405
GO:0002134	UTP binding	molecular_function	1/3129	1/4664	1.49057206775328	0.670883361921099	0.950270602005858	1	SS1G_04209	SS1G_04209
GO:0003696	satellite DNA binding	molecular_function	1/3129	1/4664	1.49057206775328	0.670883361921099	0.950270602005858	1	SS1G_10343	SS1G_10343
GO:0003786	actin lateral binding	molecular_function	1/3129	1/4664	1.49057206775328	0.670883361921099	0.950270602005858	1	SS1G_00266	SS1G_00266
GO:0003796	lysozyme activity	molecular_function	1/3129	1/4664	1.49057206775328	0.670883361921099	0.950270602005858	1	SS1G_02003	SS1G_02003
GO:0003838	sterol 24-C-methyltransferase activity	molecular_function	1/3129	1/4664	1.49057206775328	0.670883361921099	0.950270602005858	1	SS1G_03467	SS1G_03467
GO:0003844	1,4-alpha-glucan branching enzyme activity	molecular_function	1/3129	1/4664	1.49057206775328	0.670883361921099	0.950270602005858	1	SS1G_07794	SS1G_07794
GO:0003845	11-beta-hydroxysteroid dehydrogenase [NAD(P)] activity	molecular_function	1/3129	1/4664	1.49057206775328	0.670883361921099	0.950270602005858	1	SS1G_11932	SS1G_11932
GO:0003846	2-acylglycerol O-acyltransferase activity	molecular_function	1/3129	1/4664	1.49057206775328	0.670883361921099	0.950270602005858	1	SS1G_13567	SS1G_13567
GO:0003852	2-isopropylmalate synthase activity	molecular_function	1/3129	1/4664	1.49057206775328	0.670883361921099	0.950270602005858	1	SS1G_14205	SS1G_14205
GO:0003860	3-hydroxyisobutyryl-CoA hydrolase activity	molecular_function	1/3129	1/4664	1.49057206775328	0.670883361921099	0.950270602005858	1	SS1G_03253	SS1G_03253
GO:0003862	3-isopropylmalate dehydrogenase activity	molecular_function	1/3129	1/4664	1.49057206775328	0.670883361921099	0.950270602005858	1	SS1G_07102	SS1G_07102
GO:0003870	5-aminolevulinate synthase activity	molecular_function	1/3129	1/4664	1.49057206775328	0.670883361921099	0.950270602005858	1	SS1G_06936	SS1G_06936
GO:0003872	6-phosphofructokinase activity	molecular_function	1/3129	1/4664	1.49057206775328	0.670883361921099	0.950270602005858	1	SS1G_11603	SS1G_11603
GO:0003876	AMP deaminase activity	molecular_function	1/3129	1/4664	1.49057206775328	0.670883361921099	0.950270602005858	1	SS1G_07853	SS1G_07853
GO:0003877	ATP adenylyltransferase activity	molecular_function	1/3129	1/4664	1.49057206775328	0.670883361921099	0.950270602005858	1	SS1G_07499	SS1G_07499
GO:0003879	ATP phosphoribosyltransferase activity	molecular_function	1/3129	1/4664	1.49057206775328	0.670883361921099	0.950270602005858	1	SS1G_04048	SS1G_04048
GO:0003881	CDP-diacylglycerol-inositol 3-phosphatidyltransferase activity	molecular_function	1/3129	1/4664	1.49057206775328	0.670883361921099	0.950270602005858	1	SS1G_05963	SS1G_05963
GO:0003883	CTP synthase activity	molecular_function	1/3129	1/4664	1.49057206775328	0.670883361921099	0.950270602005858	1	SS1G_09708	SS1G_09708
GO:0003884	D-amino-acid oxidase activity	molecular_function	1/3129	1/4664	1.49057206775328	0.670883361921099	0.950270602005858	1	SS1G_08525	SS1G_08525
GO:0003885	D-arabinono-1,4-lactone oxidase activity	molecular_function	1/3129	1/4664	1.49057206775328	0.670883361921099	0.950270602005858	1	SS1G_14188	SS1G_14188
GO:0003919	FMN adenylyltransferase activity	molecular_function	1/3129	1/4664	1.49057206775328	0.670883361921099	0.950270602005858	1	SS1G_08324	SS1G_08324
GO:0003934	GTP cyclohydrolase I activity	molecular_function	1/3129	1/4664	1.49057206775328	0.670883361921099	0.950270602005858	1	SS1G_09610	SS1G_09610
GO:0003938	IMP dehydrogenase activity	molecular_function	1/3129	1/4664	1.49057206775328	0.670883361921099	0.950270602005858	1	SS1G_12054	SS1G_12054
GO:0003949	1-(5-phosphoribosyl)-5-[(5-phosphoribosylamino)methylideneamino]imidazole-4-carboxamide isomerase activity	molecular_function	1/3129	1/4664	1.49057206775328	0.670883361921099	0.950270602005858	1	SS1G_12457	SS1G_12457
GO:0003952	NAD+ synthase (glutamine-hydrolyzing) activity	molecular_function	1/3129	1/4664	1.49057206775328	0.670883361921099	0.950270602005858	1	SS1G_13042	SS1G_13042
GO:0003957	NAD(P)+ transhydrogenase (B-specific) activity	molecular_function	1/3129	1/4664	1.49057206775328	0.670883361921099	0.950270602005858	1	SS1G_09058	SS1G_09058
GO:0003960	NADPH:quinone reductase activity	molecular_function	1/3129	1/4664	1.49057206775328	0.670883361921099	0.950270602005858	1	SS1G_08327	SS1G_08327
GO:0003961	O-acetylhomoserine aminocarboxypropyltransferase activity	molecular_function	1/3129	1/4664	1.49057206775328	0.670883361921099	0.950270602005858	1	SS1G_03734	SS1G_03734
GO:0003974	UDP-N-acetylglucosamine 4-epimerase activity	molecular_function	1/3129	1/4664	1.49057206775328	0.670883361921099	0.950270602005858	1	SS1G_04477	SS1G_04477
GO:0003975	UDP-N-acetylglucosamine-dolichyl-phosphate N-acetylglucosaminephosphotransferase activity	molecular_function	1/3129	1/4664	1.49057206775328	0.670883361921099	0.950270602005858	1	SS1G_07730	SS1G_07730
GO:0003977	UDP-N-acetylglucosamine diphosphorylase activity	molecular_function	1/3129	1/4664	1.49057206775328	0.670883361921099	0.950270602005858	1	SS1G_05671	SS1G_05671
GO:0003980	UDP-glucose:glycoprotein glucosyltransferase activity	molecular_function	1/3129	1/4664	1.49057206775328	0.670883361921099	0.950270602005858	1	SS1G_11129	SS1G_11129
GO:0003983	UTP:glucose-1-phosphate uridylyltransferase activity	molecular_function	1/3129	1/4664	1.49057206775328	0.670883361921099	0.950270602005858	1	SS1G_04242	SS1G_04242
GO:0003989	acetyl-CoA carboxylase activity	molecular_function	1/3129	1/4664	1.49057206775328	0.670883361921099	0.950270602005858	1	SS1G_06348	SS1G_06348
GO:0003992	N2-acetyl-L-ornithine:2-oxoglutarate 5-aminotransferase activity	molecular_function	1/3129	1/4664	1.49057206775328	0.670883361921099	0.950270602005858	1	SS1G_10675	SS1G_10675
GO:0003997	acyl-CoA oxidase activity	molecular_function	1/3129	1/4664	1.49057206775328	0.670883361921099	0.950270602005858	1	SS1G_10238	SS1G_10238
GO:0003999	adenine phosphoribosyltransferase activity	molecular_function	1/3129	1/4664	1.49057206775328	0.670883361921099	0.950270602005858	1	SS1G_05687	SS1G_05687
GO:0004001	adenosine kinase activity	molecular_function	1/3129	1/4664	1.49057206775328	0.670883361921099	0.950270602005858	1	SS1G_00597	SS1G_00597
GO:0004013	adenosylhomocysteinase activity	molecular_function	1/3129	1/4664	1.49057206775328	0.670883361921099	0.950270602005858	1	SS1G_01191	SS1G_01191
GO:0004014	adenosylmethionine decarboxylase activity	molecular_function	1/3129	1/4664	1.49057206775328	0.670883361921099	0.950270602005858	1	SS1G_13322	SS1G_13322
GO:0004015	adenosylmethionine-8-amino-7-oxononanoate transaminase activity	molecular_function	1/3129	1/4664	1.49057206775328	0.670883361921099	0.950270602005858	1	SS1G_08439	SS1G_08439
GO:0004016	adenylate cyclase activity	molecular_function	1/3129	1/4664	1.49057206775328	0.670883361921099	0.950270602005858	1	SS1G_07715	SS1G_07715
GO:0004018	N6-(1,2-dicarboxyethyl)AMP AMP-lyase (fumarate-forming) activity	molecular_function	1/3129	1/4664	1.49057206775328	0.670883361921099	0.950270602005858	1	SS1G_02442	SS1G_02442
GO:0004019	adenylosuccinate synthase activity	molecular_function	1/3129	1/4664	1.49057206775328	0.670883361921099	0.950270602005858	1	SS1G_05097	SS1G_05097
GO:0004031	aldehyde oxidase activity	molecular_function	1/3129	1/4664	1.49057206775328	0.670883361921099	0.950270602005858	1	SS1G_02582	SS1G_02582
GO:0004037	allantoicase activity	molecular_function	1/3129	1/4664	1.49057206775328	0.670883361921099	0.950270602005858	1	SS1G_05699	SS1G_05699
GO:0004038	allantoinase activity	molecular_function	1/3129	1/4664	1.49057206775328	0.670883361921099	0.950270602005858	1	SS1G_11067	SS1G_11067
GO:0004039	allophanate hydrolase activity	molecular_function	1/3129	1/4664	1.49057206775328	0.670883361921099	0.950270602005858	1	SS1G_04628	SS1G_04628
GO:0004043	L-aminoadipate-semialdehyde dehydrogenase activity	molecular_function	1/3129	1/4664	1.49057206775328	0.670883361921099	0.950270602005858	1	SS1G_08185	SS1G_08185
GO:0004047	aminomethyltransferase activity	molecular_function	1/3129	1/4664	1.49057206775328	0.670883361921099	0.950270602005858	1	SS1G_06759	SS1G_06759
GO:0004048	anthranilate phosphoribosyltransferase activity	molecular_function	1/3129	1/4664	1.49057206775328	0.670883361921099	0.950270602005858	1	SS1G_06732	SS1G_06732
GO:0004053	arginase activity	molecular_function	1/3129	1/4664	1.49057206775328	0.670883361921099	0.950270602005858	1	SS1G_11277	SS1G_11277
GO:0004055	argininosuccinate synthase activity	molecular_function	1/3129	1/4664	1.49057206775328	0.670883361921099	0.950270602005858	1	SS1G_04653	SS1G_04653
GO:0004056	argininosuccinate lyase activity	molecular_function	1/3129	1/4664	1.49057206775328	0.670883361921099	0.950270602005858	1	SS1G_03962	SS1G_03962
GO:0004061	arylformamidase activity	molecular_function	1/3129	1/4664	1.49057206775328	0.670883361921099	0.950270602005858	1	SS1G_14081	SS1G_14081
GO:0004068	aspartate 1-decarboxylase activity	molecular_function	1/3129	1/4664	1.49057206775328	0.670883361921099	0.950270602005858	1	SS1G_11735	SS1G_11735
GO:0004070	aspartate carbamoyltransferase activity	molecular_function	1/3129	1/4664	1.49057206775328	0.670883361921099	0.950270602005858	1	SS1G_08553	SS1G_08553
GO:0004073	aspartate-semialdehyde dehydrogenase activity	molecular_function	1/3129	1/4664	1.49057206775328	0.670883361921099	0.950270602005858	1	SS1G_13162	SS1G_13162
GO:0004076	biotin synthase activity	molecular_function	1/3129	1/4664	1.49057206775328	0.670883361921099	0.950270602005858	1	SS1G_08441	SS1G_08441
GO:0004077	biotin-[acetyl-CoA-carboxylase] ligase activity	molecular_function	1/3129	1/4664	1.49057206775328	0.670883361921099	0.950270602005858	1	SS1G_04467	SS1G_04467
GO:0004078	biotin-[methylcrotonoyl-CoA-carboxylase] ligase activity	molecular_function	1/3129	1/4664	1.49057206775328	0.670883361921099	0.950270602005858	1	SS1G_04467	SS1G_04467
GO:0004079	biotin-[methylmalonyl-CoA-carboxytransferase] ligase activity	molecular_function	1/3129	1/4664	1.49057206775328	0.670883361921099	0.950270602005858	1	SS1G_04467	SS1G_04467
GO:0004080	biotin-[propionyl-CoA-carboxylase (ATP-hydrolyzing)] ligase activity	molecular_function	1/3129	1/4664	1.49057206775328	0.670883361921099	0.950270602005858	1	SS1G_04467	SS1G_04467
GO:0004105	choline-phosphate cytidylyltransferase activity	molecular_function	1/3129	1/4664	1.49057206775328	0.670883361921099	0.950270602005858	1	SS1G_08166	SS1G_08166
GO:0004107	chorismate synthase activity	molecular_function	1/3129	1/4664	1.49057206775328	0.670883361921099	0.950270602005858	1	SS1G_03887	SS1G_03887
GO:0004126	cytidine deaminase activity	molecular_function	1/3129	1/4664	1.49057206775328	0.670883361921099	0.950270602005858	1	SS1G_07982	SS1G_07982
GO:0004131	cytosine deaminase activity	molecular_function	1/3129	1/4664	1.49057206775328	0.670883361921099	0.950270602005858	1	SS1G_14279	SS1G_14279
GO:0004132	dCMP deaminase activity	molecular_function	1/3129	1/4664	1.49057206775328	0.670883361921099	0.950270602005858	1	SS1G_05018	SS1G_05018
GO:0004133	glycogen debranching enzyme activity	molecular_function	1/3129	1/4664	1.49057206775328	0.670883361921099	0.950270602005858	1	SS1G_12795	SS1G_12795
GO:0004134	4-alpha-glucanotransferase activity	molecular_function	1/3129	1/4664	1.49057206775328	0.670883361921099	0.950270602005858	1	SS1G_12795	SS1G_12795
GO:0004135	amylo-alpha-1,6-glucosidase activity	molecular_function	1/3129	1/4664	1.49057206775328	0.670883361921099	0.950270602005858	1	SS1G_12795	SS1G_12795
GO:0004140	dephospho-CoA kinase activity	molecular_function	1/3129	1/4664	1.49057206775328	0.670883361921099	0.950270602005858	1	SS1G_08848	SS1G_08848
GO:0004141	dethiobiotin synthase activity	molecular_function	1/3129	1/4664	1.49057206775328	0.670883361921099	0.950270602005858	1	SS1G_08439	SS1G_08439
GO:0004146	dihydrofolate reductase activity	molecular_function	1/3129	1/4664	1.49057206775328	0.670883361921099	0.950270602005858	1	SS1G_08803	SS1G_08803
GO:0004148	dihydrolipoyl dehydrogenase activity	molecular_function	1/3129	1/4664	1.49057206775328	0.670883361921099	0.950270602005858	1	SS1G_11008	SS1G_11008
GO:0004149	dihydrolipoyllysine-residue succinyltransferase activity	molecular_function	1/3129	1/4664	1.49057206775328	0.670883361921099	0.950270602005858	1	SS1G_10957	SS1G_10957
GO:0004152	dihydroorotate dehydrogenase activity	molecular_function	1/3129	1/4664	1.49057206775328	0.670883361921099	0.950270602005858	1	SS1G_14024	SS1G_14024
GO:0004163	diphosphomevalonate decarboxylase activity	molecular_function	1/3129	1/4664	1.49057206775328	0.670883361921099	0.950270602005858	1	SS1G_03958	SS1G_03958
GO:0004164	diphthine synthase activity	molecular_function	1/3129	1/4664	1.49057206775328	0.670883361921099	0.950270602005858	1	SS1G_09828	SS1G_09828
GO:0004170	dUTP diphosphatase activity	molecular_function	1/3129	1/4664	1.49057206775328	0.670883361921099	0.950270602005858	1	SS1G_12684	SS1G_12684
GO:0004174	electron-transferring-flavoprotein dehydrogenase activity	molecular_function	1/3129	1/4664	1.49057206775328	0.670883361921099	0.950270602005858	1	SS1G_06893	SS1G_06893
GO:0004305	ethanolamine kinase activity	molecular_function	1/3129	1/4664	1.49057206775328	0.670883361921099	0.950270602005858	1	SS1G_06701	SS1G_06701
GO:0004306	ethanolamine-phosphate cytidylyltransferase activity	molecular_function	1/3129	1/4664	1.49057206775328	0.670883361921099	0.950270602005858	1	SS1G_10548	SS1G_10548
GO:0004309	exopolyphosphatase activity	molecular_function	1/3129	1/4664	1.49057206775328	0.670883361921099	0.950270602005858	1	SS1G_08586	SS1G_08586
GO:0004313	[acyl-carrier-protein] S-acetyltransferase activity	molecular_function	1/3129	1/4664	1.49057206775328	0.670883361921099	0.950270602005858	1	SS1G_13073	SS1G_13073
GO:0004314	[acyl-carrier-protein] S-malonyltransferase activity	molecular_function	1/3129	1/4664	1.49057206775328	0.670883361921099	0.950270602005858	1	SS1G_13073	SS1G_13073
GO:0004318	enoyl-[acyl-carrier-protein] reductase (NADH) activity	molecular_function	1/3129	1/4664	1.49057206775328	0.670883361921099	0.950270602005858	1	SS1G_13073	SS1G_13073
GO:0004320	oleoyl-[acyl-carrier-protein] hydrolase activity	molecular_function	1/3129	1/4664	1.49057206775328	0.670883361921099	0.950270602005858	1	SS1G_13073	SS1G_13073
GO:0004322	ferroxidase activity	molecular_function	1/3129	1/4664	1.49057206775328	0.670883361921099	0.950270602005858	1	SS1G_10732	SS1G_10732
GO:0004328	formamidase activity	molecular_function	1/3129	1/4664	1.49057206775328	0.670883361921099	0.950270602005858	1	SS1G_12029	SS1G_12029
GO:0004333	fumarate hydratase activity	molecular_function	1/3129	1/4664	1.49057206775328	0.670883361921099	0.950270602005858	1	SS1G_05243	SS1G_05243
GO:0004334	fumarylacetoacetase activity	molecular_function	1/3129	1/4664	1.49057206775328	0.670883361921099	0.950270602005858	1	SS1G_06879	SS1G_06879
GO:0004335	galactokinase activity	molecular_function	1/3129	1/4664	1.49057206775328	0.670883361921099	0.950270602005858	1	SS1G_06548	SS1G_06548
GO:0004342	glucosamine-6-phosphate deaminase activity	molecular_function	1/3129	1/4664	1.49057206775328	0.670883361921099	0.950270602005858	1	SS1G_12835	SS1G_12835
GO:0004343	glucosamine 6-phosphate N-acetyltransferase activity	molecular_function	1/3129	1/4664	1.49057206775328	0.670883361921099	0.950270602005858	1	SS1G_14122	SS1G_14122
GO:0004345	glucose-6-phosphate dehydrogenase activity	molecular_function	1/3129	1/4664	1.49057206775328	0.670883361921099	0.950270602005858	1	SS1G_12886	SS1G_12886
GO:0004347	glucose-6-phosphate isomerase activity	molecular_function	1/3129	1/4664	1.49057206775328	0.670883361921099	0.950270602005858	1	SS1G_14456	SS1G_14456
GO:0004349	glutamate 5-kinase activity	molecular_function	1/3129	1/4664	1.49057206775328	0.670883361921099	0.950270602005858	1	SS1G_08651	SS1G_08651
GO:0004350	glutamate-5-semialdehyde dehydrogenase activity	molecular_function	1/3129	1/4664	1.49057206775328	0.670883361921099	0.950270602005858	1	SS1G_08171	SS1G_08171
GO:0004352	glutamate dehydrogenase (NAD+) activity	molecular_function	1/3129	1/4664	1.49057206775328	0.670883361921099	0.950270602005858	1	SS1G_00002	SS1G_00002
GO:0004354	glutamate dehydrogenase (NADP+) activity	molecular_function	1/3129	1/4664	1.49057206775328	0.670883361921099	0.950270602005858	1	SS1G_09120	SS1G_09120
GO:0004355	glutamate synthase (NADPH) activity	molecular_function	1/3129	1/4664	1.49057206775328	0.670883361921099	0.950270602005858	1	SS1G_07849	SS1G_07849
GO:0004357	glutamate-cysteine ligase activity	molecular_function	1/3129	1/4664	1.49057206775328	0.670883361921099	0.950270602005858	1	SS1G_10368	SS1G_10368
GO:0004360	glutamine-fructose-6-phosphate transaminase (isomerizing) activity	molecular_function	1/3129	1/4664	1.49057206775328	0.670883361921099	0.950270602005858	1	SS1G_04070	SS1G_04070
GO:0004363	glutathione synthase activity	molecular_function	1/3129	1/4664	1.49057206775328	0.670883361921099	0.950270602005858	1	SS1G_07441	SS1G_07441
GO:0004365	glyceraldehyde-3-phosphate dehydrogenase (NAD+) (phosphorylating) activity	molecular_function	1/3129	1/4664	1.49057206775328	0.670883361921099	0.950270602005858	1	SS1G_07798	SS1G_07798
GO:0004366	glycerol-3-phosphate O-acyltransferase activity	molecular_function	1/3129	1/4664	1.49057206775328	0.670883361921099	0.950270602005858	1	SS1G_00327	SS1G_00327
GO:0004367	glycerol-3-phosphate dehydrogenase [NAD+] activity	molecular_function	1/3129	1/4664	1.49057206775328	0.670883361921099	0.950270602005858	1	SS1G_12794	SS1G_12794
GO:0004368	glycerol-3-phosphate dehydrogenase (quinone) activity	molecular_function	1/3129	1/4664	1.49057206775328	0.670883361921099	0.950270602005858	1	SS1G_10895	SS1G_10895
GO:0004371	glycerone kinase activity	molecular_function	1/3129	1/4664	1.49057206775328	0.670883361921099	0.950270602005858	1	SS1G_03255	SS1G_03255
GO:0004373	glycogen (starch) synthase activity	molecular_function	1/3129	1/4664	1.49057206775328	0.670883361921099	0.950270602005858	1	SS1G_07818	SS1G_07818
GO:0004375	glycine dehydrogenase (decarboxylating) activity	molecular_function	1/3129	1/4664	1.49057206775328	0.670883361921099	0.950270602005858	1	SS1G_03477	SS1G_03477
GO:0004377	GDP-Man:Man3GlcNAc2-PP-Dol alpha-1,2-mannosyltransferase activity	molecular_function	1/3129	1/4664	1.49057206775328	0.670883361921099	0.950270602005858	1	SS1G_10939	SS1G_10939
GO:0004378	GDP-Man:Man1GlcNAc2-PP-Dol alpha-1,3-mannosyltransferase activity	molecular_function	1/3129	1/4664	1.49057206775328	0.670883361921099	0.950270602005858	1	SS1G_02473	SS1G_02473
GO:0004379	glycylpeptide N-tetradecanoyltransferase activity	molecular_function	1/3129	1/4664	1.49057206775328	0.670883361921099	0.950270602005858	1	SS1G_04040	SS1G_04040
GO:0004382	guanosine-diphosphatase activity	molecular_function	1/3129	1/4664	1.49057206775328	0.670883361921099	0.950270602005858	1	SS1G_00114	SS1G_00114
GO:0004385	guanylate kinase activity	molecular_function	1/3129	1/4664	1.49057206775328	0.670883361921099	0.950270602005858	1	SS1G_10831	SS1G_10831
GO:0004399	histidinol dehydrogenase activity	molecular_function	1/3129	1/4664	1.49057206775328	0.670883361921099	0.950270602005858	1	SS1G_12269	SS1G_12269
GO:0004400	histidinol-phosphate transaminase activity	molecular_function	1/3129	1/4664	1.49057206775328	0.670883361921099	0.950270602005858	1	SS1G_01973	SS1G_01973
GO:0004401	histidinol-phosphatase activity	molecular_function	1/3129	1/4664	1.49057206775328	0.670883361921099	0.950270602005858	1	SS1G_08612	SS1G_08612
GO:0004409	homoaconitate hydratase activity	molecular_function	1/3129	1/4664	1.49057206775328	0.670883361921099	0.950270602005858	1	SS1G_01026	SS1G_01026
GO:0004410	homocitrate synthase activity	molecular_function	1/3129	1/4664	1.49057206775328	0.670883361921099	0.950270602005858	1	SS1G_14306	SS1G_14306
GO:0004412	homoserine dehydrogenase activity	molecular_function	1/3129	1/4664	1.49057206775328	0.670883361921099	0.950270602005858	1	SS1G_14424	SS1G_14424
GO:0004413	homoserine kinase activity	molecular_function	1/3129	1/4664	1.49057206775328	0.670883361921099	0.950270602005858	1	SS1G_00305	SS1G_00305
GO:0004414	homoserine O-acetyltransferase activity	molecular_function	1/3129	1/4664	1.49057206775328	0.670883361921099	0.950270602005858	1	SS1G_02724	SS1G_02724
GO:0004416	hydroxyacylglutathione hydrolase activity	molecular_function	1/3129	1/4664	1.49057206775328	0.670883361921099	0.950270602005858	1	SS1G_00290	SS1G_00290
GO:0004418	hydroxymethylbilane synthase activity	molecular_function	1/3129	1/4664	1.49057206775328	0.670883361921099	0.950270602005858	1	SS1G_00047	SS1G_00047
GO:0004419	hydroxymethylglutaryl-CoA lyase activity	molecular_function	1/3129	1/4664	1.49057206775328	0.670883361921099	0.950270602005858	1	SS1G_10681	SS1G_10681
GO:0004420	hydroxymethylglutaryl-CoA reductase (NADPH) activity	molecular_function	1/3129	1/4664	1.49057206775328	0.670883361921099	0.950270602005858	1	SS1G_06018	SS1G_06018
GO:0004424	imidazoleglycerol-phosphate dehydratase activity	molecular_function	1/3129	1/4664	1.49057206775328	0.670883361921099	0.950270602005858	1	SS1G_00435	SS1G_00435
GO:0004425	indole-3-glycerol-phosphate synthase activity	molecular_function	1/3129	1/4664	1.49057206775328	0.670883361921099	0.950270602005858	1	SS1G_12347	SS1G_12347
GO:0004427	inorganic diphosphatase activity	molecular_function	1/3129	1/4664	1.49057206775328	0.670883361921099	0.950270602005858	1	SS1G_04783	SS1G_04783
GO:0004450	isocitrate dehydrogenase (NADP+) activity	molecular_function	1/3129	1/4664	1.49057206775328	0.670883361921099	0.950270602005858	1	SS1G_04924	SS1G_04924
GO:0004455	ketol-acid reductoisomerase activity	molecular_function	1/3129	1/4664	1.49057206775328	0.670883361921099	0.950270602005858	1	SS1G_03855	SS1G_03855
GO:0004463	leukotriene-A4 hydrolase activity	molecular_function	1/3129	1/4664	1.49057206775328	0.670883361921099	0.950270602005858	1	SS1G_05513	SS1G_05513
GO:0004468	lysine N-acetyltransferase activity, acting on acetyl phosphate as donor	molecular_function	1/3129	1/4664	1.49057206775328	0.670883361921099	0.950270602005858	1	SS1G_11262	SS1G_11262
GO:0004473	malate dehydrogenase (decarboxylating) (NADP+) activity	molecular_function	1/3129	1/4664	1.49057206775328	0.670883361921099	0.950270602005858	1	SS1G_08827	SS1G_08827
GO:0004478	methionine adenosyltransferase activity	molecular_function	1/3129	1/4664	1.49057206775328	0.670883361921099	0.950270602005858	1	SS1G_06595	SS1G_06595
GO:0004479	methionyl-tRNA formyltransferase activity	molecular_function	1/3129	1/4664	1.49057206775328	0.670883361921099	0.950270602005858	1	SS1G_03801	SS1G_03801
GO:0004482	mRNA (guanine-N7-)-methyltransferase activity	molecular_function	1/3129	1/4664	1.49057206775328	0.670883361921099	0.950270602005858	1	SS1G_02201	SS1G_02201
GO:0004487	methylenetetrahydrofolate dehydrogenase (NAD+) activity	molecular_function	1/3129	1/4664	1.49057206775328	0.670883361921099	0.950270602005858	1	SS1G_07751	SS1G_07751
GO:0004491	methylmalonate-semialdehyde dehydrogenase (acylating) activity	molecular_function	1/3129	1/4664	1.49057206775328	0.670883361921099	0.950270602005858	1	SS1G_04782	SS1G_04782
GO:0004496	mevalonate kinase activity	molecular_function	1/3129	1/4664	1.49057206775328	0.670883361921099	0.950270602005858	1	SS1G_06081	SS1G_06081
GO:0004512	inositol-3-phosphate synthase activity	molecular_function	1/3129	1/4664	1.49057206775328	0.670883361921099	0.950270602005858	1	SS1G_01011	SS1G_01011
GO:0004515	nicotinate-nucleotide adenylyltransferase activity	molecular_function	1/3129	1/4664	1.49057206775328	0.670883361921099	0.950270602005858	1	SS1G_02223	SS1G_02223
GO:0004550	nucleoside diphosphate kinase activity	molecular_function	1/3129	1/4664	1.49057206775328	0.670883361921099	0.950270602005858	1	SS1G_01679	SS1G_01679
GO:0004561	alpha-N-acetylglucosaminidase activity	molecular_function	1/3129	1/4664	1.49057206775328	0.670883361921099	0.950270602005858	1	SS1G_09403	SS1G_09403
GO:0004566	beta-glucuronidase activity	molecular_function	1/3129	1/4664	1.49057206775328	0.670883361921099	0.950270602005858	1	SS1G_02612	SS1G_02612
GO:0004574	oligo-1,6-glucosidase activity	molecular_function	1/3129	1/4664	1.49057206775328	0.670883361921099	0.950270602005858	1	SS1G_11100	SS1G_11100
GO:0004577	N-acetylglucosaminyldiphosphodolichol N-acetylglucosaminyltransferase activity	molecular_function	1/3129	1/4664	1.49057206775328	0.670883361921099	0.950270602005858	1	SS1G_10797	SS1G_10797
GO:0004578	chitobiosyldiphosphodolichol beta-mannosyltransferase activity	molecular_function	1/3129	1/4664	1.49057206775328	0.670883361921099	0.950270602005858	1	SS1G_02996	SS1G_02996
GO:0004579	dolichyl-diphosphooligosaccharide-protein glycotransferase activity	molecular_function	1/3129	1/4664	1.49057206775328	0.670883361921099	0.950270602005858	1	SS1G_04416	SS1G_04416
GO:0004581	dolichyl-phosphate beta-glucosyltransferase activity	molecular_function	1/3129	1/4664	1.49057206775328	0.670883361921099	0.950270602005858	1	SS1G_13091	SS1G_13091
GO:0004582	dolichyl-phosphate beta-D-mannosyltransferase activity	molecular_function	1/3129	1/4664	1.49057206775328	0.670883361921099	0.950270602005858	1	SS1G_06807	SS1G_06807
GO:0004585	ornithine carbamoyltransferase activity	molecular_function	1/3129	1/4664	1.49057206775328	0.670883361921099	0.950270602005858	1	SS1G_10630	SS1G_10630
GO:0004586	ornithine decarboxylase activity	molecular_function	1/3129	1/4664	1.49057206775328	0.670883361921099	0.950270602005858	1	SS1G_12207	SS1G_12207
GO:0004588	orotate phosphoribosyltransferase activity	molecular_function	1/3129	1/4664	1.49057206775328	0.670883361921099	0.950270602005858	1	SS1G_01348	SS1G_01348
GO:0004590	orotidine-5'-phosphate decarboxylase activity	molecular_function	1/3129	1/4664	1.49057206775328	0.670883361921099	0.950270602005858	1	SS1G_00140	SS1G_00140
GO:0004591	oxoglutarate dehydrogenase (succinyl-transferring) activity	molecular_function	1/3129	1/4664	1.49057206775328	0.670883361921099	0.950270602005858	1	SS1G_05934	SS1G_05934
GO:0004592	pantoate-beta-alanine ligase activity	molecular_function	1/3129	1/4664	1.49057206775328	0.670883361921099	0.950270602005858	1	SS1G_14040	SS1G_14040
GO:0004604	phosphoadenylyl-sulfate reductase (thioredoxin) activity	molecular_function	1/3129	1/4664	1.49057206775328	0.670883361921099	0.950270602005858	1	SS1G_04310	SS1G_04310
GO:0004610	phosphoacetylglucosamine mutase activity	molecular_function	1/3129	1/4664	1.49057206775328	0.670883361921099	0.950270602005858	1	SS1G_01582	SS1G_01582
GO:0004611	phosphoenolpyruvate carboxykinase activity	molecular_function	1/3129	1/4664	1.49057206775328	0.670883361921099	0.950270602005858	1	SS1G_02281	SS1G_02281
GO:0004612	phosphoenolpyruvate carboxykinase (ATP) activity	molecular_function	1/3129	1/4664	1.49057206775328	0.670883361921099	0.950270602005858	1	SS1G_02281	SS1G_02281
GO:0004614	phosphoglucomutase activity	molecular_function	1/3129	1/4664	1.49057206775328	0.670883361921099	0.950270602005858	1	SS1G_06474	SS1G_06474
GO:0004615	phosphomannomutase activity	molecular_function	1/3129	1/4664	1.49057206775328	0.670883361921099	0.950270602005858	1	SS1G_04518	SS1G_04518
GO:0004618	phosphoglycerate kinase activity	molecular_function	1/3129	1/4664	1.49057206775328	0.670883361921099	0.950270602005858	1	SS1G_01105	SS1G_01105
GO:0004619	phosphoglycerate mutase activity	molecular_function	1/3129	1/4664	1.49057206775328	0.670883361921099	0.950270602005858	1	SS1G_11015	SS1G_11015
GO:0004623	phospholipase A2 activity	molecular_function	1/3129	1/4664	1.49057206775328	0.670883361921099	0.950270602005858	1	SS1G_09718	SS1G_09718
GO:0004632	phosphopantothenate--cysteine ligase activity	molecular_function	1/3129	1/4664	1.49057206775328	0.670883361921099	0.950270602005858	1	SS1G_09394	SS1G_09394
GO:0004634	phosphopyruvate hydratase activity	molecular_function	1/3129	1/4664	1.49057206775328	0.670883361921099	0.950270602005858	1	SS1G_04072	SS1G_04072
GO:0004635	phosphoribosyl-AMP cyclohydrolase activity	molecular_function	1/3129	1/4664	1.49057206775328	0.670883361921099	0.950270602005858	1	SS1G_12269	SS1G_12269
GO:0004636	phosphoribosyl-ATP diphosphatase activity	molecular_function	1/3129	1/4664	1.49057206775328	0.670883361921099	0.950270602005858	1	SS1G_12269	SS1G_12269
GO:0004637	phosphoribosylamine-glycine ligase activity	molecular_function	1/3129	1/4664	1.49057206775328	0.670883361921099	0.950270602005858	1	SS1G_00306	SS1G_00306
GO:0004638	phosphoribosylaminoimidazole carboxylase activity	molecular_function	1/3129	1/4664	1.49057206775328	0.670883361921099	0.950270602005858	1	SS1G_09902	SS1G_09902
GO:0004640	phosphoribosylanthranilate isomerase activity	molecular_function	1/3129	1/4664	1.49057206775328	0.670883361921099	0.950270602005858	1	SS1G_12347	SS1G_12347
GO:0004641	phosphoribosylformylglycinamidine cyclo-ligase activity	molecular_function	1/3129	1/4664	1.49057206775328	0.670883361921099	0.950270602005858	1	SS1G_00306	SS1G_00306
GO:0004642	phosphoribosylformylglycinamidine synthase activity	molecular_function	1/3129	1/4664	1.49057206775328	0.670883361921099	0.950270602005858	1	SS1G_01816	SS1G_01816
GO:0004644	phosphoribosylglycinamide formyltransferase activity	molecular_function	1/3129	1/4664	1.49057206775328	0.670883361921099	0.950270602005858	1	SS1G_04681	SS1G_04681
GO:0004645	phosphorylase activity	molecular_function	1/3129	1/4664	1.49057206775328	0.670883361921099	0.950270602005858	1	SS1G_07599	SS1G_07599
GO:0004647	phosphoserine phosphatase activity	molecular_function	1/3129	1/4664	1.49057206775328	0.670883361921099	0.950270602005858	1	SS1G_04321	SS1G_04321
GO:0004648	O-phospho-L-serine:2-oxoglutarate aminotransferase activity	molecular_function	1/3129	1/4664	1.49057206775328	0.670883361921099	0.950270602005858	1	SS1G_09049	SS1G_09049
GO:0004663	Rab geranylgeranyltransferase activity	molecular_function	1/3129	1/4664	1.49057206775328	0.670883361921099	0.950270602005858	1	SS1G_02909	SS1G_02909
GO:0004665	prephenate dehydrogenase (NADP+) activity	molecular_function	1/3129	1/4664	1.49057206775328	0.670883361921099	0.950270602005858	1	SS1G_00089	SS1G_00089
GO:0004697	protein kinase C activity	molecular_function	1/3129	1/4664	1.49057206775328	0.670883361921099	0.950270602005858	1	SS1G_14026	SS1G_14026
GO:0004715	non-membrane spanning protein tyrosine kinase activity	molecular_function	1/3129	1/4664	1.49057206775328	0.670883361921099	0.950270602005858	1	SS1G_04996	SS1G_04996
GO:0004729	oxygen-dependent protoporphyrinogen oxidase activity	molecular_function	1/3129	1/4664	1.49057206775328	0.670883361921099	0.950270602005858	1	SS1G_10041	SS1G_10041
GO:0004730	pseudouridylate synthase activity	molecular_function	1/3129	1/4664	1.49057206775328	0.670883361921099	0.950270602005858	1	SS1G_09881	SS1G_09881
GO:0004731	purine-nucleoside phosphorylase activity	molecular_function	1/3129	1/4664	1.49057206775328	0.670883361921099	0.950270602005858	1	SS1G_02233	SS1G_02233
GO:0004736	pyruvate carboxylase activity	molecular_function	1/3129	1/4664	1.49057206775328	0.670883361921099	0.950270602005858	1	SS1G_12839	SS1G_12839
GO:0004737	pyruvate decarboxylase activity	molecular_function	1/3129	1/4664	1.49057206775328	0.670883361921099	0.950270602005858	1	SS1G_10985	SS1G_10985
GO:0004742	dihydrolipoyllysine-residue acetyltransferase activity	molecular_function	1/3129	1/4664	1.49057206775328	0.670883361921099	0.950270602005858	1	SS1G_14074	SS1G_14074
GO:0004743	pyruvate kinase activity	molecular_function	1/3129	1/4664	1.49057206775328	0.670883361921099	0.950270602005858	1	SS1G_04568	SS1G_04568
GO:0004746	riboflavin synthase activity	molecular_function	1/3129	1/4664	1.49057206775328	0.670883361921099	0.950270602005858	1	SS1G_01234	SS1G_01234
GO:0004747	ribokinase activity	molecular_function	1/3129	1/4664	1.49057206775328	0.670883361921099	0.950270602005858	1	SS1G_03789	SS1G_03789
GO:0004750	ribulose-phosphate 3-epimerase activity	molecular_function	1/3129	1/4664	1.49057206775328	0.670883361921099	0.950270602005858	1	SS1G_01844	SS1G_01844
GO:0004751	ribose-5-phosphate isomerase activity	molecular_function	1/3129	1/4664	1.49057206775328	0.670883361921099	0.950270602005858	1	SS1G_08408	SS1G_08408
GO:0004754	saccharopine dehydrogenase (NAD+, L-lysine-forming) activity	molecular_function	1/3129	1/4664	1.49057206775328	0.670883361921099	0.950270602005858	1	SS1G_06166	SS1G_06166
GO:0004755	saccharopine dehydrogenase (NADP+, L-glutamate-forming) activity	molecular_function	1/3129	1/4664	1.49057206775328	0.670883361921099	0.950270602005858	1	SS1G_13213	SS1G_13213
GO:0004757	sepiapterin reductase activity	molecular_function	1/3129	1/4664	1.49057206775328	0.670883361921099	0.950270602005858	1	SS1G_03311	SS1G_03311
GO:0004760	serine-pyruvate transaminase activity	molecular_function	1/3129	1/4664	1.49057206775328	0.670883361921099	0.950270602005858	1	SS1G_10169	SS1G_10169
GO:0004766	spermidine synthase activity	molecular_function	1/3129	1/4664	1.49057206775328	0.670883361921099	0.950270602005858	1	SS1G_10282	SS1G_10282
GO:0004767	sphingomyelin phosphodiesterase activity	molecular_function	1/3129	1/4664	1.49057206775328	0.670883361921099	0.950270602005858	1	SS1G_09965	SS1G_09965
GO:0004772	sterol O-acyltransferase activity	molecular_function	1/3129	1/4664	1.49057206775328	0.670883361921099	0.950270602005858	1	SS1G_07371	SS1G_07371
GO:0004780	sulfate adenylyltransferase (ADP) activity	molecular_function	1/3129	1/4664	1.49057206775328	0.670883361921099	0.950270602005858	1	SS1G_07499	SS1G_07499
GO:0004781	sulfate adenylyltransferase (ATP) activity	molecular_function	1/3129	1/4664	1.49057206775328	0.670883361921099	0.950270602005858	1	SS1G_04315	SS1G_04315
GO:0004795	threonine synthase activity	molecular_function	1/3129	1/4664	1.49057206775328	0.670883361921099	0.950270602005858	1	SS1G_13483	SS1G_13483
GO:0004798	thymidylate kinase activity	molecular_function	1/3129	1/4664	1.49057206775328	0.670883361921099	0.950270602005858	1	SS1G_09611	SS1G_09611
GO:0004801	sedoheptulose-7-phosphate:D-glyceraldehyde-3-phosphate glyceronetransferase activity	molecular_function	1/3129	1/4664	1.49057206775328	0.670883361921099	0.950270602005858	1	SS1G_00709	SS1G_00709
GO:0004802	transketolase activity	molecular_function	1/3129	1/4664	1.49057206775328	0.670883361921099	0.950270602005858	1	SS1G_10246	SS1G_10246
GO:0004805	trehalose-phosphatase activity	molecular_function	1/3129	1/4664	1.49057206775328	0.670883361921099	0.950270602005858	1	SS1G_11205	SS1G_11205
GO:0004807	triose-phosphate isomerase activity	molecular_function	1/3129	1/4664	1.49057206775328	0.670883361921099	0.950270602005858	1	SS1G_11433	SS1G_11433
GO:0004810	tRNA adenylyltransferase activity	molecular_function	1/3129	1/4664	1.49057206775328	0.670883361921099	0.950270602005858	1	SS1G_08287	SS1G_08287
GO:0004818	glutamate-tRNA ligase activity	molecular_function	1/3129	1/4664	1.49057206775328	0.670883361921099	0.950270602005858	1	SS1G_03799	SS1G_03799
GO:0004820	glycine-tRNA ligase activity	molecular_function	1/3129	1/4664	1.49057206775328	0.670883361921099	0.950270602005858	1	SS1G_00638	SS1G_00638
GO:0004835	tubulin-tyrosine ligase activity	molecular_function	1/3129	1/4664	1.49057206775328	0.670883361921099	0.950270602005858	1	SS1G_06660	SS1G_06660
GO:0004837	tyrosine decarboxylase activity	molecular_function	1/3129	1/4664	1.49057206775328	0.670883361921099	0.950270602005858	1	SS1G_02607	SS1G_02607
GO:0004846	urate oxidase activity	molecular_function	1/3129	1/4664	1.49057206775328	0.670883361921099	0.950270602005858	1	SS1G_00106	SS1G_00106
GO:0004848	ureidoglycolate hydrolase activity	molecular_function	1/3129	1/4664	1.49057206775328	0.670883361921099	0.950270602005858	1	SS1G_12493	SS1G_12493
GO:0004852	uroporphyrinogen-III synthase activity	molecular_function	1/3129	1/4664	1.49057206775328	0.670883361921099	0.950270602005858	1	SS1G_11134	SS1G_11134
GO:0004853	uroporphyrinogen decarboxylase activity	molecular_function	1/3129	1/4664	1.49057206775328	0.670883361921099	0.950270602005858	1	SS1G_14280	SS1G_14280
GO:0004856	xylulokinase activity	molecular_function	1/3129	1/4664	1.49057206775328	0.670883361921099	0.950270602005858	1	SS1G_07339	SS1G_07339
GO:0004862	cAMP-dependent protein kinase inhibitor activity	molecular_function	1/3129	1/4664	1.49057206775328	0.670883361921099	0.950270602005858	1	SS1G_05838	SS1G_05838
GO:0004869	cysteine-type endopeptidase inhibitor activity	molecular_function	1/3129	1/4664	1.49057206775328	0.670883361921099	0.950270602005858	1	SS1G_11843	SS1G_11843
GO:0005034	osmosensor activity	molecular_function	1/3129	1/4664	1.49057206775328	0.670883361921099	0.950270602005858	1	SS1G_08263	SS1G_08263
GO:0005046	KDEL sequence binding	molecular_function	1/3129	1/4664	1.49057206775328	0.670883361921099	0.950270602005858	1	SS1G_01768	SS1G_01768
GO:0005052	peroxisome matrix targeting signal-1 binding	molecular_function	1/3129	1/4664	1.49057206775328	0.670883361921099	0.950270602005858	1	SS1G_07877	SS1G_07877
GO:0005053	peroxisome matrix targeting signal-2 binding	molecular_function	1/3129	1/4664	1.49057206775328	0.670883361921099	0.950270602005858	1	SS1G_03039	SS1G_03039
GO:0005078	MAP-kinase scaffold activity	molecular_function	1/3129	1/4664	1.49057206775328	0.670883361921099	0.950270602005858	1	SS1G_06014	SS1G_06014
GO:0005080	protein kinase C binding	molecular_function	1/3129	1/4664	1.49057206775328	0.670883361921099	0.950270602005858	1	SS1G_14023	SS1G_14023
GO:0005093	Rab GDP-dissociation inhibitor activity	molecular_function	1/3129	1/4664	1.49057206775328	0.670883361921099	0.950270602005858	1	SS1G_09770	SS1G_09770
GO:0005094	Rho GDP-dissociation inhibitor activity	molecular_function	1/3129	1/4664	1.49057206775328	0.670883361921099	0.950270602005858	1	SS1G_08512	SS1G_08512
GO:0005227	calcium activated cation channel activity	molecular_function	1/3129	1/4664	1.49057206775328	0.670883361921099	0.950270602005858	1	SS1G_12811	SS1G_12811
GO:0005245	voltage-gated calcium channel activity	molecular_function	1/3129	1/4664	1.49057206775328	0.670883361921099	0.950270602005858	1	SS1G_01169	SS1G_01169
GO:0005353	fructose transmembrane transporter activity	molecular_function	1/3129	1/4664	1.49057206775328	0.670883361921099	0.950270602005858	1	SS1G_04841	SS1G_04841
GO:0005365	myo-inositol transmembrane transporter activity	molecular_function	1/3129	1/4664	1.49057206775328	0.670883361921099	0.950270602005858	1	SS1G_03092	SS1G_03092
GO:0005366	myo-inositol:proton symporter activity	molecular_function	1/3129	1/4664	1.49057206775328	0.670883361921099	0.950270602005858	1	SS1G_03092	SS1G_03092
GO:0005391	sodium:potassium-exchanging ATPase activity	molecular_function	1/3129	1/4664	1.49057206775328	0.670883361921099	0.950270602005858	1	SS1G_00628	SS1G_00628
GO:0005452	inorganic anion exchanger activity	molecular_function	1/3129	1/4664	1.49057206775328	0.670883361921099	0.950270602005858	1	SS1G_00549	SS1G_00549
GO:0005457	GDP-fucose transmembrane transporter activity	molecular_function	1/3129	1/4664	1.49057206775328	0.670883361921099	0.950270602005858	1	SS1G_03743	SS1G_03743
GO:0005458	GDP-mannose transmembrane transporter activity	molecular_function	1/3129	1/4664	1.49057206775328	0.670883361921099	0.950270602005858	1	SS1G_00430	SS1G_00430
GO:0005462	UDP-N-acetylglucosamine transmembrane transporter activity	molecular_function	1/3129	1/4664	1.49057206775328	0.670883361921099	0.950270602005858	1	SS1G_03743	SS1G_03743
GO:0005464	UDP-xylose transmembrane transporter activity	molecular_function	1/3129	1/4664	1.49057206775328	0.670883361921099	0.950270602005858	1	SS1G_03743	SS1G_03743
GO:0005471	ATP:ADP antiporter activity	molecular_function	1/3129	1/4664	1.49057206775328	0.670883361921099	0.950270602005858	1	SS1G_00802	SS1G_00802
GO:0005476	carnitine:acyl carnitine antiporter activity	molecular_function	1/3129	1/4664	1.49057206775328	0.670883361921099	0.950270602005858	1	SS1G_03019	SS1G_03019
GO:0005477	pyruvate secondary active transmembrane transporter activity	molecular_function	1/3129	1/4664	1.49057206775328	0.670883361921099	0.950270602005858	1	SS1G_10577	SS1G_10577
GO:0005501	retinoid binding	molecular_function	1/3129	1/4664	1.49057206775328	0.670883361921099	0.950270602005858	1	SS1G_01614	SS1G_01614
GO:0005503	all-trans retinal binding	molecular_function	1/3129	1/4664	1.49057206775328	0.670883361921099	0.950270602005858	1	SS1G_01614	SS1G_01614
GO:0005519	cytoskeletal regulatory protein binding	molecular_function	1/3129	1/4664	1.49057206775328	0.670883361921099	0.950270602005858	1	SS1G_06014	SS1G_06014
GO:0005527	macrolide binding	molecular_function	1/3129	1/4664	1.49057206775328	0.670883361921099	0.950270602005858	1	SS1G_09987	SS1G_09987
GO:0005528	FK506 binding	molecular_function	1/3129	1/4664	1.49057206775328	0.670883361921099	0.950270602005858	1	SS1G_09987	SS1G_09987
GO:0005534	galactose binding	molecular_function	1/3129	1/4664	1.49057206775328	0.670883361921099	0.950270602005858	1	SS1G_06548	SS1G_06548
GO:0005537	mannose binding	molecular_function	1/3129	1/4664	1.49057206775328	0.670883361921099	0.950270602005858	1	SS1G_11129	SS1G_11129
GO:0005539	glycosaminoglycan binding	molecular_function	1/3129	1/4664	1.49057206775328	0.670883361921099	0.950270602005858	1	SS1G_12081	SS1G_12081
GO:0005547	phosphatidylinositol-3,4,5-trisphosphate binding	molecular_function	1/3129	1/4664	1.49057206775328	0.670883361921099	0.950270602005858	1	SS1G_06645	SS1G_06645
GO:0008093	cytoskeletal adaptor activity	molecular_function	1/3129	1/4664	1.49057206775328	0.670883361921099	0.950270602005858	1	SS1G_07164	SS1G_07164
GO:0008108	UDP-glucose:hexose-1-phosphate uridylyltransferase activity	molecular_function	1/3129	1/4664	1.49057206775328	0.670883361921099	0.950270602005858	1	SS1G_14008	SS1G_14008
GO:0008113	peptide-methionine (S)-S-oxide reductase activity	molecular_function	1/3129	1/4664	1.49057206775328	0.670883361921099	0.950270602005858	1	SS1G_05836	SS1G_05836
GO:0008120	ceramide glucosyltransferase activity	molecular_function	1/3129	1/4664	1.49057206775328	0.670883361921099	0.950270602005858	1	SS1G_01525	SS1G_01525
GO:0008124	4-alpha-hydroxytetrahydrobiopterin dehydratase activity	molecular_function	1/3129	1/4664	1.49057206775328	0.670883361921099	0.950270602005858	1	SS1G_13055	SS1G_13055
GO:0008143	poly(A) binding	molecular_function	1/3129	1/4664	1.49057206775328	0.670883361921099	0.950270602005858	1	SS1G_03706	SS1G_03706
GO:0008176	tRNA (guanine-N7-)-methyltransferase activity	molecular_function	1/3129	1/4664	1.49057206775328	0.670883361921099	0.950270602005858	1	SS1G_14425	SS1G_14425
GO:0008179	adenylate cyclase binding	molecular_function	1/3129	1/4664	1.49057206775328	0.670883361921099	0.950270602005858	1	SS1G_13327	SS1G_13327
GO:0008184	glycogen phosphorylase activity	molecular_function	1/3129	1/4664	1.49057206775328	0.670883361921099	0.950270602005858	1	SS1G_07599	SS1G_07599
GO:0008201	heparin binding	molecular_function	1/3129	1/4664	1.49057206775328	0.670883361921099	0.950270602005858	1	SS1G_12081	SS1G_12081
GO:0008239	dipeptidyl-peptidase activity	molecular_function	1/3129	1/4664	1.49057206775328	0.670883361921099	0.950270602005858	1	SS1G_01155	SS1G_01155
GO:0008263	pyrimidine-specific mismatch base pair DNA N-glycosylase activity	molecular_function	1/3129	1/4664	1.49057206775328	0.670883361921099	0.950270602005858	1	SS1G_05672	SS1G_05672
GO:0008266	poly(U) RNA binding	molecular_function	1/3129	1/4664	1.49057206775328	0.670883361921099	0.950270602005858	1	SS1G_14124	SS1G_14124
GO:0008327	methyl-CpG binding	molecular_function	1/3129	1/4664	1.49057206775328	0.670883361921099	0.950270602005858	1	SS1G_13655	SS1G_13655
GO:0008349	MAP kinase kinase kinase kinase activity	molecular_function	1/3129	1/4664	1.49057206775328	0.670883361921099	0.950270602005858	1	SS1G_02954	SS1G_02954
GO:0008381	mechanosensitive ion channel activity	molecular_function	1/3129	1/4664	1.49057206775328	0.670883361921099	0.950270602005858	1	SS1G_01437	SS1G_01437
GO:0008398	sterol 14-demethylase activity	molecular_function	1/3129	1/4664	1.49057206775328	0.670883361921099	0.950270602005858	1	SS1G_04805	SS1G_04805
GO:0008412	4-hydroxybenzoate octaprenyltransferase activity	molecular_function	1/3129	1/4664	1.49057206775328	0.670883361921099	0.950270602005858	1	SS1G_10405	SS1G_10405
GO:0008418	protein-N-terminal asparagine amidohydrolase activity	molecular_function	1/3129	1/4664	1.49057206775328	0.670883361921099	0.950270602005858	1	SS1G_13215	SS1G_13215
GO:0008419	RNA lariat debranching enzyme activity	molecular_function	1/3129	1/4664	1.49057206775328	0.670883361921099	0.950270602005858	1	SS1G_02206	SS1G_02206
GO:0008420	RNA polymerase II CTD heptapeptide repeat phosphatase activity	molecular_function	1/3129	1/4664	1.49057206775328	0.670883361921099	0.950270602005858	1	SS1G_07980	SS1G_07980
GO:0008441	3'(2'),5'-bisphosphate nucleotidase activity	molecular_function	1/3129	1/4664	1.49057206775328	0.670883361921099	0.950270602005858	1	SS1G_02192	SS1G_02192
GO:0008442	3-hydroxyisobutyrate dehydrogenase activity	molecular_function	1/3129	1/4664	1.49057206775328	0.670883361921099	0.950270602005858	1	SS1G_08367	SS1G_08367
GO:0008444	CDP-diacylglycerol-glycerol-3-phosphate 3-phosphatidyltransferase activity	molecular_function	1/3129	1/4664	1.49057206775328	0.670883361921099	0.950270602005858	1	SS1G_00619	SS1G_00619
GO:0008453	alanine-glyoxylate transaminase activity	molecular_function	1/3129	1/4664	1.49057206775328	0.670883361921099	0.950270602005858	1	SS1G_10169	SS1G_10169
GO:0008460	dTDP-glucose 4,6-dehydratase activity	molecular_function	1/3129	1/4664	1.49057206775328	0.670883361921099	0.950270602005858	1	SS1G_00646	SS1G_00646
GO:0008465	glycerate dehydrogenase activity	molecular_function	1/3129	1/4664	1.49057206775328	0.670883361921099	0.950270602005858	1	SS1G_11729	SS1G_11729
GO:0008466	glycogenin glucosyltransferase activity	molecular_function	1/3129	1/4664	1.49057206775328	0.670883361921099	0.950270602005858	1	SS1G_07313	SS1G_07313
GO:0008482	sulfite oxidase activity	molecular_function	1/3129	1/4664	1.49057206775328	0.670883361921099	0.950270602005858	1	SS1G_09980	SS1G_09980
GO:0008493	tetracycline transmembrane transporter activity	molecular_function	1/3129	1/4664	1.49057206775328	0.670883361921099	0.950270602005858	1	SS1G_03318	SS1G_03318
GO:0008495	protoheme IX farnesyltransferase activity	molecular_function	1/3129	1/4664	1.49057206775328	0.670883361921099	0.950270602005858	1	SS1G_04105	SS1G_04105
GO:0008525	phosphatidylcholine transporter activity	molecular_function	1/3129	1/4664	1.49057206775328	0.670883361921099	0.950270602005858	1	SS1G_11820	SS1G_11820
GO:0008569	ATP-dependent microtubule motor activity, minus-end-directed	molecular_function	1/3129	1/4664	1.49057206775328	0.670883361921099	0.950270602005858	1	SS1G_08486	SS1G_08486
GO:0008650	rRNA (uridine-2'-O-)-methyltransferase activity	molecular_function	1/3129	1/4664	1.49057206775328	0.670883361921099	0.950270602005858	1	SS1G_10584	SS1G_10584
GO:0008670	2,4-dienoyl-CoA reductase (NADPH) activity	molecular_function	1/3129	1/4664	1.49057206775328	0.670883361921099	0.950270602005858	1	SS1G_04630	SS1G_04630
GO:0008677	2-dehydropantoate 2-reductase activity	molecular_function	1/3129	1/4664	1.49057206775328	0.670883361921099	0.950270602005858	1	SS1G_05267	SS1G_05267
GO:0008678	2-deoxy-D-gluconate 3-dehydrogenase activity	molecular_function	1/3129	1/4664	1.49057206775328	0.670883361921099	0.950270602005858	1	SS1G_12679	SS1G_12679
GO:0008705	methionine synthase activity	molecular_function	1/3129	1/4664	1.49057206775328	0.670883361921099	0.950270602005858	1	SS1G_10919	SS1G_10919
GO:0008726	alkanesulfonate monooxygenase activity	molecular_function	1/3129	1/4664	1.49057206775328	0.670883361921099	0.950270602005858	1	SS1G_04086	SS1G_04086
GO:0008746	NAD(P)+ transhydrogenase activity	molecular_function	1/3129	1/4664	1.49057206775328	0.670883361921099	0.950270602005858	1	SS1G_09058	SS1G_09058
GO:0008750	NAD(P)+ transhydrogenase (AB-specific) activity	molecular_function	1/3129	1/4664	1.49057206775328	0.670883361921099	0.950270602005858	1	SS1G_09058	SS1G_09058
GO:0008753	NADPH dehydrogenase (quinone) activity	molecular_function	1/3129	1/4664	1.49057206775328	0.670883361921099	0.950270602005858	1	SS1G_02209	SS1G_02209
GO:0008775	acetate CoA-transferase activity	molecular_function	1/3129	1/4664	1.49057206775328	0.670883361921099	0.950270602005858	1	SS1G_03975	SS1G_03975
GO:0008776	acetate kinase activity	molecular_function	1/3129	1/4664	1.49057206775328	0.670883361921099	0.950270602005858	1	SS1G_06789	SS1G_06789
GO:0008794	arsenate reductase (glutaredoxin) activity	molecular_function	1/3129	1/4664	1.49057206775328	0.670883361921099	0.950270602005858	1	SS1G_14019	SS1G_14019
GO:0008798	beta-aspartyl-peptidase activity	molecular_function	1/3129	1/4664	1.49057206775328	0.670883361921099	0.950270602005858	1	SS1G_02114	SS1G_02114
GO:0008806	carboxymethylenebutenolidase activity	molecular_function	1/3129	1/4664	1.49057206775328	0.670883361921099	0.950270602005858	1	SS1G_05962	SS1G_05962
GO:0008807	carboxyvinyl-carboxyphosphonate phosphorylmutase activity	molecular_function	1/3129	1/4664	1.49057206775328	0.670883361921099	0.950270602005858	1	SS1G_08218	SS1G_08218
GO:0008824	cyanate hydratase activity	molecular_function	1/3129	1/4664	1.49057206775328	0.670883361921099	0.950270602005858	1	SS1G_11485	SS1G_11485
GO:0008830	dTDP-4-dehydrorhamnose 3,5-epimerase activity	molecular_function	1/3129	1/4664	1.49057206775328	0.670883361921099	0.950270602005858	1	SS1G_02529	SS1G_02529
GO:0008831	dTDP-4-dehydrorhamnose reductase activity	molecular_function	1/3129	1/4664	1.49057206775328	0.670883361921099	0.950270602005858	1	SS1G_02529	SS1G_02529
GO:0008853	exodeoxyribonuclease III activity	molecular_function	1/3129	1/4664	1.49057206775328	0.670883361921099	0.950270602005858	1	SS1G_05802	SS1G_05802
GO:0008863	formate dehydrogenase (NAD+) activity	molecular_function	1/3129	1/4664	1.49057206775328	0.670883361921099	0.950270602005858	1	SS1G_09038	SS1G_09038
GO:0008864	formyltetrahydrofolate deformylase activity	molecular_function	1/3129	1/4664	1.49057206775328	0.670883361921099	0.950270602005858	1	SS1G_06272	SS1G_06272
GO:0008865	fructokinase activity	molecular_function	1/3129	1/4664	1.49057206775328	0.670883361921099	0.950270602005858	1	SS1G_01273	SS1G_01273
GO:0008869	galactonate dehydratase activity	molecular_function	1/3129	1/4664	1.49057206775328	0.670883361921099	0.950270602005858	1	SS1G_10067	SS1G_10067
GO:0008897	holo-[acyl-carrier-protein] synthase activity	molecular_function	1/3129	1/4664	1.49057206775328	0.670883361921099	0.950270602005858	1	SS1G_13074	SS1G_13074
GO:0008900	potassium:proton exchanging ATPase activity	molecular_function	1/3129	1/4664	1.49057206775328	0.670883361921099	0.950270602005858	1	SS1G_00628	SS1G_00628
GO:0008926	mannitol-1-phosphate 5-dehydrogenase activity	molecular_function	1/3129	1/4664	1.49057206775328	0.670883361921099	0.950270602005858	1	SS1G_14022	SS1G_14022
GO:0008936	nicotinamidase activity	molecular_function	1/3129	1/4664	1.49057206775328	0.670883361921099	0.950270602005858	1	SS1G_06017	SS1G_06017
GO:0008942	nitrite reductase [NAD(P)H] activity	molecular_function	1/3129	1/4664	1.49057206775328	0.670883361921099	0.950270602005858	1	SS1G_04479	SS1G_04479
GO:0008963	phospho-N-acetylmuramoyl-pentapeptide-transferase activity	molecular_function	1/3129	1/4664	1.49057206775328	0.670883361921099	0.950270602005858	1	SS1G_07730	SS1G_07730
GO:0008977	prephenate dehydrogenase (NAD+) activity	molecular_function	1/3129	1/4664	1.49057206775328	0.670883361921099	0.950270602005858	1	SS1G_00089	SS1G_00089
GO:0008983	protein-glutamate O-methyltransferase activity	molecular_function	1/3129	1/4664	1.49057206775328	0.670883361921099	0.950270602005858	1	SS1G_12462	SS1G_12462
GO:0008989	rRNA (guanine-N1-)-methyltransferase activity	molecular_function	1/3129	1/4664	1.49057206775328	0.670883361921099	0.950270602005858	1	SS1G_03872	SS1G_03872
GO:0009039	urease activity	molecular_function	1/3129	1/4664	1.49057206775328	0.670883361921099	0.950270602005858	1	SS1G_05795	SS1G_05795
GO:0009374	biotin binding	molecular_function	1/3129	1/4664	1.49057206775328	0.670883361921099	0.950270602005858	1	SS1G_12839	SS1G_12839
GO:0009824	AMP dimethylallyltransferase activity	molecular_function	1/3129	1/4664	1.49057206775328	0.670883361921099	0.950270602005858	1	SS1G_08758	SS1G_08758
GO:0009884	cytokinin receptor activity	molecular_function	1/3129	1/4664	1.49057206775328	0.670883361921099	0.950270602005858	1	SS1G_12461	SS1G_12461
GO:0009916	alternative oxidase activity	molecular_function	1/3129	1/4664	1.49057206775328	0.670883361921099	0.950270602005858	1	SS1G_02882	SS1G_02882
GO:0009927	histidine phosphotransfer kinase activity	molecular_function	1/3129	1/4664	1.49057206775328	0.670883361921099	0.950270602005858	1	SS1G_10394	SS1G_10394
GO:0009931	calcium-dependent protein serine/threonine kinase activity	molecular_function	1/3129	1/4664	1.49057206775328	0.670883361921099	0.950270602005858	1	SS1G_03455	SS1G_03455
GO:0010280	UDP-L-rhamnose synthase activity	molecular_function	1/3129	1/4664	1.49057206775328	0.670883361921099	0.950270602005858	1	SS1G_00646	SS1G_00646
GO:0010309	acireductone dioxygenase [iron(II)-requiring] activity	molecular_function	1/3129	1/4664	1.49057206775328	0.670883361921099	0.950270602005858	1	SS1G_00301	SS1G_00301
GO:0010489	UDP-4-keto-6-deoxy-glucose-3,5-epimerase activity	molecular_function	1/3129	1/4664	1.49057206775328	0.670883361921099	0.950270602005858	1	SS1G_02529	SS1G_02529
GO:0010490	UDP-4-keto-rhamnose-4-keto-reductase activity	molecular_function	1/3129	1/4664	1.49057206775328	0.670883361921099	0.950270602005858	1	SS1G_02529	SS1G_02529
GO:0010521	telomerase inhibitor activity	molecular_function	1/3129	1/4664	1.49057206775328	0.670883361921099	0.950270602005858	1	SS1G_03340	SS1G_03340
GO:0010698	acetyltransferase activator activity	molecular_function	1/3129	1/4664	1.49057206775328	0.670883361921099	0.950270602005858	1	SS1G_01186	SS1G_01186
GO:0010851	cyclase regulator activity	molecular_function	1/3129	1/4664	1.49057206775328	0.670883361921099	0.950270602005858	1	SS1G_10502	SS1G_10502
GO:0010853	cyclase activator activity	molecular_function	1/3129	1/4664	1.49057206775328	0.670883361921099	0.950270602005858	1	SS1G_10502	SS1G_10502
GO:0010857	calcium-dependent protein kinase activity	molecular_function	1/3129	1/4664	1.49057206775328	0.670883361921099	0.950270602005858	1	SS1G_03455	SS1G_03455
GO:0015112	nitrate transmembrane transporter activity	molecular_function	1/3129	1/4664	1.49057206775328	0.670883361921099	0.950270602005858	1	SS1G_12690	SS1G_12690
GO:0015127	bilirubin transmembrane transporter activity	molecular_function	1/3129	1/4664	1.49057206775328	0.670883361921099	0.950270602005858	1	SS1G_07453	SS1G_07453
GO:0015131	oxaloacetate transmembrane transporter activity	molecular_function	1/3129	1/4664	1.49057206775328	0.670883361921099	0.950270602005858	1	SS1G_11361	SS1G_11361
GO:0015183	L-aspartate transmembrane transporter activity	molecular_function	1/3129	1/4664	1.49057206775328	0.670883361921099	0.950270602005858	1	SS1G_11574	SS1G_11574
GO:0015184	L-cystine transmembrane transporter activity	molecular_function	1/3129	1/4664	1.49057206775328	0.670883361921099	0.950270602005858	1	SS1G_11564	SS1G_11564
GO:0015186	L-glutamine transmembrane transporter activity	molecular_function	1/3129	1/4664	1.49057206775328	0.670883361921099	0.950270602005858	1	SS1G_00020	SS1G_00020
GO:0015218	pyrimidine nucleotide transmembrane transporter activity	molecular_function	1/3129	1/4664	1.49057206775328	0.670883361921099	0.950270602005858	1	SS1G_04019	SS1G_04019
GO:0015225	biotin transmembrane transporter activity	molecular_function	1/3129	1/4664	1.49057206775328	0.670883361921099	0.950270602005858	1	SS1G_10254	SS1G_10254
GO:0015252	proton channel activity	molecular_function	1/3129	1/4664	1.49057206775328	0.670883361921099	0.950270602005858	1	SS1G_05661	SS1G_05661
GO:0015275	stretch-activated, cation-selective, calcium channel activity	molecular_function	1/3129	1/4664	1.49057206775328	0.670883361921099	0.950270602005858	1	SS1G_01437	SS1G_01437
GO:0015292	uniporter activity	molecular_function	1/3129	1/4664	1.49057206775328	0.670883361921099	0.950270602005858	1	SS1G_12271	SS1G_12271
GO:0015296	anion:cation symporter activity	molecular_function	1/3129	1/4664	1.49057206775328	0.670883361921099	0.950270602005858	1	SS1G_06108	SS1G_06108
GO:0015377	cation:chloride symporter activity	molecular_function	1/3129	1/4664	1.49057206775328	0.670883361921099	0.950270602005858	1	SS1G_06108	SS1G_06108
GO:0015379	potassium:chloride symporter activity	molecular_function	1/3129	1/4664	1.49057206775328	0.670883361921099	0.950270602005858	1	SS1G_06108	SS1G_06108
GO:0015410	manganese transmembrane transporter activity, phosphorylative mechanism	molecular_function	1/3129	1/4664	1.49057206775328	0.670883361921099	0.950270602005858	1	SS1G_09885	SS1G_09885
GO:0015421	ATPase-coupled oligopeptide transmembrane transporter activity	molecular_function	1/3129	1/4664	1.49057206775328	0.670883361921099	0.950270602005858	1	SS1G_13611	SS1G_13611
GO:0015431	ATPase-coupled glutathione S-conjugate transmembrane transporter activity	molecular_function	1/3129	1/4664	1.49057206775328	0.670883361921099	0.950270602005858	1	SS1G_07453	SS1G_07453
GO:0015513	high-affinity secondary active nitrite transmembrane transporter activity	molecular_function	1/3129	1/4664	1.49057206775328	0.670883361921099	0.950270602005858	1	SS1G_12690	SS1G_12690
GO:0015930	glutamate synthase activity	molecular_function	1/3129	1/4664	1.49057206775328	0.670883361921099	0.950270602005858	1	SS1G_07849	SS1G_07849
GO:0016002	sulfite reductase activity	molecular_function	1/3129	1/4664	1.49057206775328	0.670883361921099	0.950270602005858	1	SS1G_08388	SS1G_08388
GO:0016034	maleylacetoacetate isomerase activity	molecular_function	1/3129	1/4664	1.49057206775328	0.670883361921099	0.950270602005858	1	SS1G_01922	SS1G_01922
GO:0016040	glutamate synthase (NADH) activity	molecular_function	1/3129	1/4664	1.49057206775328	0.670883361921099	0.950270602005858	1	SS1G_07849	SS1G_07849
GO:0016150	translation release factor activity, codon nonspecific	molecular_function	1/3129	1/4664	1.49057206775328	0.670883361921099	0.950270602005858	1	SS1G_00010	SS1G_00010
GO:0016176	superoxide-generating NADPH oxidase activator activity	molecular_function	1/3129	1/4664	1.49057206775328	0.670883361921099	0.950270602005858	1	SS1G_00101	SS1G_00101
GO:0016207	4-coumarate-CoA ligase activity	molecular_function	1/3129	1/4664	1.49057206775328	0.670883361921099	0.950270602005858	1	SS1G_12801	SS1G_12801
GO:0016287	glycerone-phosphate O-acyltransferase activity	molecular_function	1/3129	1/4664	1.49057206775328	0.670883361921099	0.950270602005858	1	SS1G_00327	SS1G_00327
GO:0016295	myristoyl-[acyl-carrier-protein] hydrolase activity	molecular_function	1/3129	1/4664	1.49057206775328	0.670883361921099	0.950270602005858	1	SS1G_13073	SS1G_13073
GO:0016296	palmitoyl-[acyl-carrier-protein] hydrolase activity	molecular_function	1/3129	1/4664	1.49057206775328	0.670883361921099	0.950270602005858	1	SS1G_13073	SS1G_13073
GO:0016297	acyl-[acyl-carrier-protein] hydrolase activity	molecular_function	1/3129	1/4664	1.49057206775328	0.670883361921099	0.950270602005858	1	SS1G_13073	SS1G_13073
GO:0016303	1-phosphatidylinositol-3-kinase activity	molecular_function	1/3129	1/4664	1.49057206775328	0.670883361921099	0.950270602005858	1	SS1G_11324	SS1G_11324
GO:0016312	inositol bisphosphate phosphatase activity	molecular_function	1/3129	1/4664	1.49057206775328	0.670883361921099	0.950270602005858	1	SS1G_04487	SS1G_04487
GO:0016419	S-malonyltransferase activity	molecular_function	1/3129	1/4664	1.49057206775328	0.670883361921099	0.950270602005858	1	SS1G_13073	SS1G_13073
GO:0016420	malonyltransferase activity	molecular_function	1/3129	1/4664	1.49057206775328	0.670883361921099	0.950270602005858	1	SS1G_13073	SS1G_13073
GO:0016426	tRNA (adenine) methyltransferase activity	molecular_function	1/3129	1/4664	1.49057206775328	0.670883361921099	0.950270602005858	1	SS1G_01682	SS1G_01682
GO:0016429	tRNA (adenine-N1-)-methyltransferase activity	molecular_function	1/3129	1/4664	1.49057206775328	0.670883361921099	0.950270602005858	1	SS1G_01682	SS1G_01682
GO:0016504	peptidase activator activity	molecular_function	1/3129	1/4664	1.49057206775328	0.670883361921099	0.950270602005858	1	SS1G_12924	SS1G_12924
GO:0016531	copper chaperone activity	molecular_function	1/3129	1/4664	1.49057206775328	0.670883361921099	0.950270602005858	1	SS1G_10888	SS1G_10888
GO:0016618	hydroxypyruvate reductase activity	molecular_function	1/3129	1/4664	1.49057206775328	0.670883361921099	0.950270602005858	1	SS1G_06731	SS1G_06731
GO:0016623	oxidoreductase activity, acting on the aldehyde or oxo group of donors, oxygen as acceptor	molecular_function	1/3129	1/4664	1.49057206775328	0.670883361921099	0.950270602005858	1	SS1G_02582	SS1G_02582
GO:0016631	enoyl-[acyl-carrier-protein] reductase activity	molecular_function	1/3129	1/4664	1.49057206775328	0.670883361921099	0.950270602005858	1	SS1G_10706	SS1G_10706
GO:0016642	oxidoreductase activity, acting on the CH-NH2 group of donors, disulfide as acceptor	molecular_function	1/3129	1/4664	1.49057206775328	0.670883361921099	0.950270602005858	1	SS1G_03477	SS1G_03477
GO:0016647	oxidoreductase activity, acting on the CH-NH group of donors, oxygen as acceptor	molecular_function	1/3129	1/4664	1.49057206775328	0.670883361921099	0.950270602005858	1	SS1G_06695	SS1G_06695
GO:0016649	oxidoreductase activity, acting on the CH-NH group of donors, quinone or similar compound as acceptor	molecular_function	1/3129	1/4664	1.49057206775328	0.670883361921099	0.950270602005858	1	SS1G_06893	SS1G_06893
GO:0016652	oxidoreductase activity, acting on NAD(P)H, NAD(P) as acceptor	molecular_function	1/3129	1/4664	1.49057206775328	0.670883361921099	0.950270602005858	1	SS1G_09058	SS1G_09058
GO:0016657	oxidoreductase activity, acting on NAD(P)H, nitrogenous group as acceptor	molecular_function	1/3129	1/4664	1.49057206775328	0.670883361921099	0.950270602005858	1	SS1G_09615	SS1G_09615
GO:0016673	oxidoreductase activity, acting on a sulfur group of donors, iron-sulfur protein as acceptor	molecular_function	1/3129	1/4664	1.49057206775328	0.670883361921099	0.950270602005858	1	SS1G_08388	SS1G_08388
GO:0016724	oxidoreductase activity, oxidizing metal ions, oxygen as acceptor	molecular_function	1/3129	1/4664	1.49057206775328	0.670883361921099	0.950270602005858	1	SS1G_10732	SS1G_10732
GO:0016749	N-succinyltransferase activity	molecular_function	1/3129	1/4664	1.49057206775328	0.670883361921099	0.950270602005858	1	SS1G_06936	SS1G_06936
GO:0016751	S-succinyltransferase activity	molecular_function	1/3129	1/4664	1.49057206775328	0.670883361921099	0.950270602005858	1	SS1G_10957	SS1G_10957
GO:0016784	3-mercaptopyruvate sulfurtransferase activity	molecular_function	1/3129	1/4664	1.49057206775328	0.670883361921099	0.950270602005858	1	SS1G_13019	SS1G_13019
GO:0016802	trialkylsulfonium hydrolase activity	molecular_function	1/3129	1/4664	1.49057206775328	0.670883361921099	0.950270602005858	1	SS1G_01191	SS1G_01191
GO:0016851	magnesium chelatase activity	molecular_function	1/3129	1/4664	1.49057206775328	0.670883361921099	0.950270602005858	1	SS1G_08911	SS1G_08911
GO:0016869	intramolecular transferase activity, transferring amino groups	molecular_function	1/3129	1/4664	1.49057206775328	0.670883361921099	0.950270602005858	1	SS1G_07889	SS1G_07889
GO:0016901	oxidoreductase activity, acting on the CH-OH group of donors, quinone or similar compound as acceptor	molecular_function	1/3129	1/4664	1.49057206775328	0.670883361921099	0.950270602005858	1	SS1G_10895	SS1G_10895
GO:0016918	retinal binding	molecular_function	1/3129	1/4664	1.49057206775328	0.670883361921099	0.950270602005858	1	SS1G_01614	SS1G_01614
GO:0016929	SUMO-specific protease activity	molecular_function	1/3129	1/4664	1.49057206775328	0.670883361921099	0.950270602005858	1	SS1G_01394	SS1G_01394
GO:0016992	lipoate synthase activity	molecular_function	1/3129	1/4664	1.49057206775328	0.670883361921099	0.950270602005858	1	SS1G_09179	SS1G_09179
GO:0017005	3'-tyrosyl-DNA phosphodiesterase activity	molecular_function	1/3129	1/4664	1.49057206775328	0.670883361921099	0.950270602005858	1	SS1G_13282	SS1G_13282
GO:0017017	MAP kinase tyrosine/serine/threonine phosphatase activity	molecular_function	1/3129	1/4664	1.49057206775328	0.670883361921099	0.950270602005858	1	SS1G_06950	SS1G_06950
GO:0017024	myosin I binding	molecular_function	1/3129	1/4664	1.49057206775328	0.670883361921099	0.950270602005858	1	SS1G_08273	SS1G_08273
GO:0017061	S-methyl-5-thioadenosine phosphorylase activity	molecular_function	1/3129	1/4664	1.49057206775328	0.670883361921099	0.950270602005858	1	SS1G_02233	SS1G_02233
GO:0017168	5-oxoprolinase (ATP-hydrolyzing) activity	molecular_function	1/3129	1/4664	1.49057206775328	0.670883361921099	0.950270602005858	1	SS1G_10595	SS1G_10595
GO:0018271	biotin-protein ligase activity	molecular_function	1/3129	1/4664	1.49057206775328	0.670883361921099	0.950270602005858	1	SS1G_04467	SS1G_04467
GO:0018465	vanillyl-alcohol oxidase activity	molecular_function	1/3129	1/4664	1.49057206775328	0.670883361921099	0.950270602005858	1	SS1G_13102	SS1G_13102
GO:0018478	malonate-semialdehyde dehydrogenase (acetylating) activity	molecular_function	1/3129	1/4664	1.49057206775328	0.670883361921099	0.950270602005858	1	SS1G_04782	SS1G_04782
GO:0018482	4-formylbenzenesulfonate dehydrogenase activity	molecular_function	1/3129	1/4664	1.49057206775328	0.670883361921099	0.950270602005858	1	SS1G_07588	SS1G_07588
GO:0018581	hydroxyquinol 1,2-dioxygenase activity	molecular_function	1/3129	1/4664	1.49057206775328	0.670883361921099	0.950270602005858	1	SS1G_05424	SS1G_05424
GO:0018631	phenylacetate hydroxylase activity	molecular_function	1/3129	1/4664	1.49057206775328	0.670883361921099	0.950270602005858	1	SS1G_06874	SS1G_06874
GO:0018633	dimethyl sulfide monooxygenase activity	molecular_function	1/3129	1/4664	1.49057206775328	0.670883361921099	0.950270602005858	1	SS1G_14238	SS1G_14238
GO:0018664	benzoate 4-monooxygenase activity	molecular_function	1/3129	1/4664	1.49057206775328	0.670883361921099	0.950270602005858	1	SS1G_01843	SS1G_01843
GO:0018669	3-hydroxybenzoate 6-monooxygenase activity	molecular_function	1/3129	1/4664	1.49057206775328	0.670883361921099	0.950270602005858	1	SS1G_12382	SS1G_12382
GO:0018738	S-formylglutathione hydrolase activity	molecular_function	1/3129	1/4664	1.49057206775328	0.670883361921099	0.950270602005858	1	SS1G_07306	SS1G_07306
GO:0018785	haloacetate dehalogenase activity	molecular_function	1/3129	1/4664	1.49057206775328	0.670883361921099	0.950270602005858	1	SS1G_01211	SS1G_01211
GO:0018812	3-hydroxyacyl-CoA dehydratase activity	molecular_function	1/3129	1/4664	1.49057206775328	0.670883361921099	0.950270602005858	1	SS1G_03177	SS1G_03177
GO:0019103	pyrimidine nucleotide binding	molecular_function	1/3129	1/4664	1.49057206775328	0.670883361921099	0.950270602005858	1	SS1G_04209	SS1G_04209
GO:0019107	myristoyltransferase activity	molecular_function	1/3129	1/4664	1.49057206775328	0.670883361921099	0.950270602005858	1	SS1G_04040	SS1G_04040
GO:0019135	deoxyhypusine monooxygenase activity	molecular_function	1/3129	1/4664	1.49057206775328	0.670883361921099	0.950270602005858	1	SS1G_08335	SS1G_08335
GO:0019146	arabinose-5-phosphate isomerase activity	molecular_function	1/3129	1/4664	1.49057206775328	0.670883361921099	0.950270602005858	1	SS1G_05068	SS1G_05068
GO:0019150	D-ribulokinase activity	molecular_function	1/3129	1/4664	1.49057206775328	0.670883361921099	0.950270602005858	1	SS1G_01640	SS1G_01640
GO:0019152	acetoin dehydrogenase activity	molecular_function	1/3129	1/4664	1.49057206775328	0.670883361921099	0.950270602005858	1	SS1G_01685	SS1G_01685
GO:0019158	mannokinase activity	molecular_function	1/3129	1/4664	1.49057206775328	0.670883361921099	0.950270602005858	1	SS1G_01273	SS1G_01273
GO:0019166	trans-2-enoyl-CoA reductase (NADPH) activity	molecular_function	1/3129	1/4664	1.49057206775328	0.670883361921099	0.950270602005858	1	SS1G_10706	SS1G_10706
GO:0019171	3-hydroxyacyl-[acyl-carrier-protein] dehydratase activity	molecular_function	1/3129	1/4664	1.49057206775328	0.670883361921099	0.950270602005858	1	SS1G_13073	SS1G_13073
GO:0019187	beta-1,4-mannosyltransferase activity	molecular_function	1/3129	1/4664	1.49057206775328	0.670883361921099	0.950270602005858	1	SS1G_02996	SS1G_02996
GO:0019237	centromeric DNA binding	molecular_function	1/3129	1/4664	1.49057206775328	0.670883361921099	0.950270602005858	1	SS1G_00304	SS1G_00304
GO:0019778	Atg12 activating enzyme activity	molecular_function	1/3129	1/4664	1.49057206775328	0.670883361921099	0.950270602005858	1	SS1G_05017	SS1G_05017
GO:0019779	Atg8 activating enzyme activity	molecular_function	1/3129	1/4664	1.49057206775328	0.670883361921099	0.950270602005858	1	SS1G_05017	SS1G_05017
GO:0019840	isoprenoid binding	molecular_function	1/3129	1/4664	1.49057206775328	0.670883361921099	0.950270602005858	1	SS1G_01614	SS1G_01614
GO:0030171	voltage-gated proton channel activity	molecular_function	1/3129	1/4664	1.49057206775328	0.670883361921099	0.950270602005858	1	SS1G_05661	SS1G_05661
GO:0030249	guanylate cyclase regulator activity	molecular_function	1/3129	1/4664	1.49057206775328	0.670883361921099	0.950270602005858	1	SS1G_10502	SS1G_10502
GO:0030250	guanylate cyclase activator activity	molecular_function	1/3129	1/4664	1.49057206775328	0.670883361921099	0.950270602005858	1	SS1G_10502	SS1G_10502
GO:0030267	glyoxylate reductase (NADP) activity	molecular_function	1/3129	1/4664	1.49057206775328	0.670883361921099	0.950270602005858	1	SS1G_06731	SS1G_06731
GO:0030332	cyclin binding	molecular_function	1/3129	1/4664	1.49057206775328	0.670883361921099	0.950270602005858	1	SS1G_07672	SS1G_07672
GO:0030337	DNA polymerase processivity factor activity	molecular_function	1/3129	1/4664	1.49057206775328	0.670883361921099	0.950270602005858	1	SS1G_12686	SS1G_12686
GO:0030366	molybdopterin synthase activity	molecular_function	1/3129	1/4664	1.49057206775328	0.670883361921099	0.950270602005858	1	SS1G_09312	SS1G_09312
GO:0030378	serine racemase activity	molecular_function	1/3129	1/4664	1.49057206775328	0.670883361921099	0.950270602005858	1	SS1G_03854	SS1G_03854
GO:0030411	scytalone dehydratase activity	molecular_function	1/3129	1/4664	1.49057206775328	0.670883361921099	0.950270602005858	1	SS1G_13314	SS1G_13314
GO:0030487	inositol-4,5-bisphosphate 5-phosphatase activity	molecular_function	1/3129	1/4664	1.49057206775328	0.670883361921099	0.950270602005858	1	SS1G_04487	SS1G_04487
GO:0030507	spectrin binding	molecular_function	1/3129	1/4664	1.49057206775328	0.670883361921099	0.950270602005858	1	SS1G_01856	SS1G_01856
GO:0030523	dihydrolipoamide S-acyltransferase activity	molecular_function	1/3129	1/4664	1.49057206775328	0.670883361921099	0.950270602005858	1	SS1G_14074	SS1G_14074
GO:0030611	arsenate reductase activity	molecular_function	1/3129	1/4664	1.49057206775328	0.670883361921099	0.950270602005858	1	SS1G_14019	SS1G_14019
GO:0030613	oxidoreductase activity, acting on phosphorus or arsenic in donors	molecular_function	1/3129	1/4664	1.49057206775328	0.670883361921099	0.950270602005858	1	SS1G_14019	SS1G_14019
GO:0030614	oxidoreductase activity, acting on phosphorus or arsenic in donors, disulfide as acceptor	molecular_function	1/3129	1/4664	1.49057206775328	0.670883361921099	0.950270602005858	1	SS1G_14019	SS1G_14019
GO:0030621	U4 snRNA binding	molecular_function	1/3129	1/4664	1.49057206775328	0.670883361921099	0.950270602005858	1	SS1G_01423	SS1G_01423
GO:0030627	pre-mRNA 5'-splice site binding	molecular_function	1/3129	1/4664	1.49057206775328	0.670883361921099	0.950270602005858	1	SS1G_10419	SS1G_10419
GO:0030735	carnosine N-methyltransferase activity	molecular_function	1/3129	1/4664	1.49057206775328	0.670883361921099	0.950270602005858	1	SS1G_12537	SS1G_12537
GO:0030745	dimethylhistidine N-methyltransferase activity	molecular_function	1/3129	1/4664	1.49057206775328	0.670883361921099	0.950270602005858	1	SS1G_08519	SS1G_08519
GO:0030899	calcium-dependent ATPase activity	molecular_function	1/3129	1/4664	1.49057206775328	0.670883361921099	0.950270602005858	1	SS1G_00490	SS1G_00490
GO:0030955	potassium ion binding	molecular_function	1/3129	1/4664	1.49057206775328	0.670883361921099	0.950270602005858	1	SS1G_04568	SS1G_04568
GO:0031320	hexitol dehydrogenase activity	molecular_function	1/3129	1/4664	1.49057206775328	0.670883361921099	0.950270602005858	1	SS1G_05978	SS1G_05978
GO:0031420	alkali metal ion binding	molecular_function	1/3129	1/4664	1.49057206775328	0.670883361921099	0.950270602005858	1	SS1G_04568	SS1G_04568
GO:0031543	peptidyl-proline dioxygenase activity	molecular_function	1/3129	1/4664	1.49057206775328	0.670883361921099	0.950270602005858	1	SS1G_01847	SS1G_01847
GO:0031559	oxidosqualene cyclase activity	molecular_function	1/3129	1/4664	1.49057206775328	0.670883361921099	0.950270602005858	1	SS1G_01528	SS1G_01528
GO:0031685	adenosine receptor binding	molecular_function	1/3129	1/4664	1.49057206775328	0.670883361921099	0.950270602005858	1	SS1G_04697	SS1G_04697
GO:0031687	A2A adenosine receptor binding	molecular_function	1/3129	1/4664	1.49057206775328	0.670883361921099	0.950270602005858	1	SS1G_04697	SS1G_04697
GO:0031748	D1 dopamine receptor binding	molecular_function	1/3129	1/4664	1.49057206775328	0.670883361921099	0.950270602005858	1	SS1G_06818	SS1G_06818
GO:0031925	pyridoxal transmembrane transporter activity	molecular_function	1/3129	1/4664	1.49057206775328	0.670883361921099	0.950270602005858	1	SS1G_12744	SS1G_12744
GO:0031927	pyridoxamine transmembrane transporter activity	molecular_function	1/3129	1/4664	1.49057206775328	0.670883361921099	0.950270602005858	1	SS1G_12744	SS1G_12744
GO:0031928	pyridoxine transmembrane transporter activity	molecular_function	1/3129	1/4664	1.49057206775328	0.670883361921099	0.950270602005858	1	SS1G_12744	SS1G_12744
GO:0031996	thioesterase binding	molecular_function	1/3129	1/4664	1.49057206775328	0.670883361921099	0.950270602005858	1	SS1G_01065	SS1G_01065
GO:0032050	clathrin heavy chain binding	molecular_function	1/3129	1/4664	1.49057206775328	0.670883361921099	0.950270602005858	1	SS1G_13609	SS1G_13609
GO:0032051	clathrin light chain binding	molecular_function	1/3129	1/4664	1.49057206775328	0.670883361921099	0.950270602005858	1	SS1G_12840	SS1G_12840
GO:0032093	SAM domain binding	molecular_function	1/3129	1/4664	1.49057206775328	0.670883361921099	0.950270602005858	1	SS1G_03194	SS1G_03194
GO:0032138	single base insertion or deletion binding	molecular_function	1/3129	1/4664	1.49057206775328	0.670883361921099	0.950270602005858	1	SS1G_11798	SS1G_11798
GO:0032440	2-alkenal reductase [NAD(P)] activity	molecular_function	1/3129	1/4664	1.49057206775328	0.670883361921099	0.950270602005858	1	SS1G_08327	SS1G_08327
GO:0032453	histone demethylase activity (H3-K4 specific)	molecular_function	1/3129	1/4664	1.49057206775328	0.670883361921099	0.950270602005858	1	SS1G_01477	SS1G_01477
GO:0032454	histone demethylase activity (H3-K9 specific)	molecular_function	1/3129	1/4664	1.49057206775328	0.670883361921099	0.950270602005858	1	SS1G_01982	SS1G_01982
GO:0032557	pyrimidine ribonucleotide binding	molecular_function	1/3129	1/4664	1.49057206775328	0.670883361921099	0.950270602005858	1	SS1G_04209	SS1G_04209
GO:0033130	acetylcholine receptor binding	molecular_function	1/3129	1/4664	1.49057206775328	0.670883361921099	0.950270602005858	1	SS1G_00236	SS1G_00236
GO:0033164	glycolipid 6-alpha-mannosyltransferase activity	molecular_function	1/3129	1/4664	1.49057206775328	0.670883361921099	0.950270602005858	1	SS1G_03158	SS1G_03158
GO:0033201	alpha-1,4-glucan synthase activity	molecular_function	1/3129	1/4664	1.49057206775328	0.670883361921099	0.950270602005858	1	SS1G_03383	SS1G_03383
GO:0033592	RNA strand annealing activity	molecular_function	1/3129	1/4664	1.49057206775328	0.670883361921099	0.950270602005858	1	SS1G_03124	SS1G_03124
GO:0033720	(S)-mandelate dehydrogenase activity	molecular_function	1/3129	1/4664	1.49057206775328	0.670883361921099	0.950270602005858	1	SS1G_04765	SS1G_04765
GO:0033814	propanoyl-CoA C-acyltransferase activity	molecular_function	1/3129	1/4664	1.49057206775328	0.670883361921099	0.950270602005858	1	SS1G_10890	SS1G_10890
GO:0033857	diphosphoinositol-pentakisphosphate kinase activity	molecular_function	1/3129	1/4664	1.49057206775328	0.670883361921099	0.950270602005858	1	SS1G_09389	SS1G_09389
GO:0033885	10-hydroxy-9-(phosphonooxy)octadecanoate phosphatase activity	molecular_function	1/3129	1/4664	1.49057206775328	0.670883361921099	0.950270602005858	1	SS1G_13652	SS1G_13652
GO:0033919	glucan 1,3-alpha-glucosidase activity	molecular_function	1/3129	1/4664	1.49057206775328	0.670883361921099	0.950270602005858	1	SS1G_01678	SS1G_01678
GO:0033927	glucan 1,4-alpha-maltohexaosidase activity	molecular_function	1/3129	1/4664	1.49057206775328	0.670883361921099	0.950270602005858	1	SS1G_10101	SS1G_10101
GO:0034038	deoxyhypusine synthase activity	molecular_function	1/3129	1/4664	1.49057206775328	0.670883361921099	0.950270602005858	1	SS1G_02065	SS1G_02065
GO:0034039	8-oxo-7,8-dihydroguanine DNA N-glycosylase activity	molecular_function	1/3129	1/4664	1.49057206775328	0.670883361921099	0.950270602005858	1	SS1G_02978	SS1G_02978
GO:0034057	RNA strand-exchange activity	molecular_function	1/3129	1/4664	1.49057206775328	0.670883361921099	0.950270602005858	1	SS1G_03124	SS1G_03124
GO:0034237	protein kinase A regulatory subunit binding	molecular_function	1/3129	1/4664	1.49057206775328	0.670883361921099	0.950270602005858	1	SS1G_03171	SS1G_03171
GO:0034596	phosphatidylinositol phosphate 4-phosphatase activity	molecular_function	1/3129	1/4664	1.49057206775328	0.670883361921099	0.950270602005858	1	SS1G_13148	SS1G_13148
GO:0034647	histone demethylase activity (H3-trimethyl-K4 specific)	molecular_function	1/3129	1/4664	1.49057206775328	0.670883361921099	0.950270602005858	1	SS1G_01477	SS1G_01477
GO:0034658	isopropylmalate transmembrane transporter activity	molecular_function	1/3129	1/4664	1.49057206775328	0.670883361921099	0.950270602005858	1	SS1G_11361	SS1G_11361
GO:0034737	ergosterol O-acyltransferase activity	molecular_function	1/3129	1/4664	1.49057206775328	0.670883361921099	0.950270602005858	1	SS1G_07371	SS1G_07371
GO:0034986	iron chaperone activity	molecular_function	1/3129	1/4664	1.49057206775328	0.670883361921099	0.950270602005858	1	SS1G_10732	SS1G_10732
GO:0035004	phosphatidylinositol 3-kinase activity	molecular_function	1/3129	1/4664	1.49057206775328	0.670883361921099	0.950270602005858	1	SS1G_11324	SS1G_11324
GO:0035198	miRNA binding	molecular_function	1/3129	1/4664	1.49057206775328	0.670883361921099	0.950270602005858	1	SS1G_04617	SS1G_04617
GO:0035241	protein-arginine omega-N monomethyltransferase activity	molecular_function	1/3129	1/4664	1.49057206775328	0.670883361921099	0.950270602005858	1	SS1G_10554	SS1G_10554
GO:0035591	signaling adaptor activity	molecular_function	1/3129	1/4664	1.49057206775328	0.670883361921099	0.950270602005858	1	SS1G_06014	SS1G_06014
GO:0035939	microsatellite binding	molecular_function	1/3129	1/4664	1.49057206775328	0.670883361921099	0.950270602005858	1	SS1G_10343	SS1G_10343
GO:0036009	protein-glutamine N-methyltransferase activity	molecular_function	1/3129	1/4664	1.49057206775328	0.670883361921099	0.950270602005858	1	SS1G_12483	SS1G_12483
GO:0036054	protein-malonyllysine demalonylase activity	molecular_function	1/3129	1/4664	1.49057206775328	0.670883361921099	0.950270602005858	1	SS1G_02288	SS1G_02288
GO:0036055	protein-succinyllysine desuccinylase activity	molecular_function	1/3129	1/4664	1.49057206775328	0.670883361921099	0.950270602005858	1	SS1G_02288	SS1G_02288
GO:0036121	double-stranded DNA helicase activity	molecular_function	1/3129	1/4664	1.49057206775328	0.670883361921099	0.950270602005858	1	SS1G_07601	SS1G_07601
GO:0036361	racemase activity, acting on amino acids and derivatives	molecular_function	1/3129	1/4664	1.49057206775328	0.670883361921099	0.950270602005858	1	SS1G_03854	SS1G_03854
GO:0036435	K48-linked polyubiquitin modification-dependent protein binding	molecular_function	1/3129	1/4664	1.49057206775328	0.670883361921099	0.950270602005858	1	SS1G_08077	SS1G_08077
GO:0042084	5-methyltetrahydrofolate-dependent methyltransferase activity	molecular_function	1/3129	1/4664	1.49057206775328	0.670883361921099	0.950270602005858	1	SS1G_10919	SS1G_10919
GO:0042301	phosphate ion binding	molecular_function	1/3129	1/4664	1.49057206775328	0.670883361921099	0.950270602005858	1	SS1G_05990	SS1G_05990
GO:0042392	sphingosine-1-phosphate phosphatase activity	molecular_function	1/3129	1/4664	1.49057206775328	0.670883361921099	0.950270602005858	1	SS1G_02181	SS1G_02181
GO:0042577	lipid phosphatase activity	molecular_function	1/3129	1/4664	1.49057206775328	0.670883361921099	0.950270602005858	1	SS1G_13652	SS1G_13652
GO:0042781	3'-tRNA processing endoribonuclease activity	molecular_function	1/3129	1/4664	1.49057206775328	0.670883361921099	0.950270602005858	1	SS1G_12528	SS1G_12528
GO:0042800	histone methyltransferase activity (H3-K4 specific)	molecular_function	1/3129	1/4664	1.49057206775328	0.670883361921099	0.950270602005858	1	SS1G_04018	SS1G_04018
GO:0043027	cysteine-type endopeptidase inhibitor activity involved in apoptotic process	molecular_function	1/3129	1/4664	1.49057206775328	0.670883361921099	0.950270602005858	1	SS1G_11843	SS1G_11843
GO:0043028	cysteine-type endopeptidase regulator activity involved in apoptotic process	molecular_function	1/3129	1/4664	1.49057206775328	0.670883361921099	0.950270602005858	1	SS1G_11843	SS1G_11843
GO:0043178	alcohol binding	molecular_function	1/3129	1/4664	1.49057206775328	0.670883361921099	0.950270602005858	1	SS1G_07848	SS1G_07848
GO:0043295	glutathione binding	molecular_function	1/3129	1/4664	1.49057206775328	0.670883361921099	0.950270602005858	1	SS1G_07441	SS1G_07441
GO:0043325	phosphatidylinositol-3,4-bisphosphate binding	molecular_function	1/3129	1/4664	1.49057206775328	0.670883361921099	0.950270602005858	1	SS1G_00975	SS1G_00975
GO:0043333	2-octaprenyl-6-methoxy-1,4-benzoquinone methylase activity	molecular_function	1/3129	1/4664	1.49057206775328	0.670883361921099	0.950270602005858	1	SS1G_02217	SS1G_02217
GO:0043334	2-hexaprenyl-6-methoxy-1,4-benzoquinone methyltransferase activity	molecular_function	1/3129	1/4664	1.49057206775328	0.670883361921099	0.950270602005858	1	SS1G_02217	SS1G_02217
GO:0043682	copper transmembrane transporter activity, phosphorylative mechanism	molecular_function	1/3129	1/4664	1.49057206775328	0.670883361921099	0.950270602005858	1	SS1G_05655	SS1G_05655
GO:0043783	oxidoreductase activity, oxidizing metal ions with flavin as acceptor	molecular_function	1/3129	1/4664	1.49057206775328	0.670883361921099	0.950270602005858	1	SS1G_06893	SS1G_06893
GO:0043812	phosphatidylinositol-4-phosphate phosphatase activity	molecular_function	1/3129	1/4664	1.49057206775328	0.670883361921099	0.950270602005858	1	SS1G_13148	SS1G_13148
GO:0043874	acireductone synthase activity	molecular_function	1/3129	1/4664	1.49057206775328	0.670883361921099	0.950270602005858	1	SS1G_00016	SS1G_00016
GO:0043891	glyceraldehyde-3-phosphate dehydrogenase (NAD(P)+) (phosphorylating) activity	molecular_function	1/3129	1/4664	1.49057206775328	0.670883361921099	0.950270602005858	1	SS1G_07798	SS1G_07798
GO:0043907	Cys-tRNA(Pro) hydrolase activity	molecular_function	1/3129	1/4664	1.49057206775328	0.670883361921099	0.950270602005858	1	SS1G_08648	SS1G_08648
GO:0044540	L-cystine L-cysteine-lyase (deaminating)	molecular_function	1/3129	1/4664	1.49057206775328	0.670883361921099	0.950270602005858	1	SS1G_01702	SS1G_01702
GO:0044547	DNA topoisomerase binding	molecular_function	1/3129	1/4664	1.49057206775328	0.670883361921099	0.950270602005858	1	SS1G_12742	SS1G_12742
GO:0044604	ATPase-coupled phytochelatin transmembrane transporter activity	molecular_function	1/3129	1/4664	1.49057206775328	0.670883361921099	0.950270602005858	1	SS1G_06485	SS1G_06485
GO:0044620	ACP phosphopantetheine attachment site binding	molecular_function	1/3129	1/4664	1.49057206775328	0.670883361921099	0.950270602005858	1	SS1G_11899	SS1G_11899
GO:0045131	pre-mRNA branch point binding	molecular_function	1/3129	1/4664	1.49057206775328	0.670883361921099	0.950270602005858	1	SS1G_07196	SS1G_07196
GO:0045153	electron transporter, transferring electrons within CoQH2-cytochrome c reductase complex activity	molecular_function	1/3129	1/4664	1.49057206775328	0.670883361921099	0.950270602005858	1	SS1G_12792	SS1G_12792
GO:0045155	electron transporter, transferring electrons from CoQH2-cytochrome c reductase complex and cytochrome c oxidase complex activity	molecular_function	1/3129	1/4664	1.49057206775328	0.670883361921099	0.950270602005858	1	SS1G_12792	SS1G_12792
GO:0045181	glutamate synthase activity, NAD(P)H as acceptor	molecular_function	1/3129	1/4664	1.49057206775328	0.670883361921099	0.950270602005858	1	SS1G_07849	SS1G_07849
GO:0045290	D-arabinose 1-dehydrogenase [NAD(P)+] activity	molecular_function	1/3129	1/4664	1.49057206775328	0.670883361921099	0.950270602005858	1	SS1G_04738	SS1G_04738
GO:0045309	protein phosphorylated amino acid binding	molecular_function	1/3129	1/4664	1.49057206775328	0.670883361921099	0.950270602005858	1	SS1G_04966	SS1G_04966
GO:0045437	uridine nucleosidase activity	molecular_function	1/3129	1/4664	1.49057206775328	0.670883361921099	0.950270602005858	1	SS1G_13288	SS1G_13288
GO:0045504	dynein heavy chain binding	molecular_function	1/3129	1/4664	1.49057206775328	0.670883361921099	0.950270602005858	1	SS1G_01856	SS1G_01856
GO:0045703	ketoreductase activity	molecular_function	1/3129	1/4664	1.49057206775328	0.670883361921099	0.950270602005858	1	SS1G_14012	SS1G_14012
GO:0046030	inositol trisphosphate phosphatase activity	molecular_function	1/3129	1/4664	1.49057206775328	0.670883361921099	0.950270602005858	1	SS1G_04487	SS1G_04487
GO:0046316	gluconokinase activity	molecular_function	1/3129	1/4664	1.49057206775328	0.670883361921099	0.950270602005858	1	SS1G_06687	SS1G_06687
GO:0046523	S-methyl-5-thioribose-1-phosphate isomerase activity	molecular_function	1/3129	1/4664	1.49057206775328	0.670883361921099	0.950270602005858	1	SS1G_04585	SS1G_04585
GO:0046526	D-xylulose reductase activity	molecular_function	1/3129	1/4664	1.49057206775328	0.670883361921099	0.950270602005858	1	SS1G_05978	SS1G_05978
GO:0046558	arabinan endo-1,5-alpha-L-arabinosidase activity	molecular_function	1/3129	1/4664	1.49057206775328	0.670883361921099	0.950270602005858	1	SS1G_11922	SS1G_11922
GO:0046566	DOPA dioxygenase activity	molecular_function	1/3129	1/4664	1.49057206775328	0.670883361921099	0.950270602005858	1	SS1G_01361	SS1G_01361
GO:0046715	active borate transmembrane transporter activity	molecular_function	1/3129	1/4664	1.49057206775328	0.670883361921099	0.950270602005858	1	SS1G_00549	SS1G_00549
GO:0046899	nucleoside triphosphate adenylate kinase activity	molecular_function	1/3129	1/4664	1.49057206775328	0.670883361921099	0.950270602005858	1	SS1G_06024	SS1G_06024
GO:0046964	3'-phosphoadenosine 5'-phosphosulfate transmembrane transporter activity	molecular_function	1/3129	1/4664	1.49057206775328	0.670883361921099	0.950270602005858	1	SS1G_10586	SS1G_10586
GO:0046972	histone acetyltransferase activity (H4-K16 specific)	molecular_function	1/3129	1/4664	1.49057206775328	0.670883361921099	0.950270602005858	1	SS1G_11262	SS1G_11262
GO:0047001	2-dehydro-3-deoxy-D-gluconate 5-dehydrogenase activity	molecular_function	1/3129	1/4664	1.49057206775328	0.670883361921099	0.950270602005858	1	SS1G_12679	SS1G_12679
GO:0047025	3-oxoacyl-[acyl-carrier-protein] reductase (NADH) activity	molecular_function	1/3129	1/4664	1.49057206775328	0.670883361921099	0.950270602005858	1	SS1G_06806	SS1G_06806
GO:0047046	homoisocitrate dehydrogenase activity	molecular_function	1/3129	1/4664	1.49057206775328	0.670883361921099	0.950270602005858	1	SS1G_02537	SS1G_02537
GO:0047293	4-hydroxybenzoate nonaprenyltransferase activity	molecular_function	1/3129	1/4664	1.49057206775328	0.670883361921099	0.950270602005858	1	SS1G_10405	SS1G_10405
GO:0047369	succinate-hydroxymethylglutarate CoA-transferase activity	molecular_function	1/3129	1/4664	1.49057206775328	0.670883361921099	0.950270602005858	1	SS1G_06568	SS1G_06568
GO:0047386	fructose-2,6-bisphosphate 6-phosphatase activity	molecular_function	1/3129	1/4664	1.49057206775328	0.670883361921099	0.950270602005858	1	SS1G_03210	SS1G_03210
GO:0047389	glycerophosphocholine phosphodiesterase activity	molecular_function	1/3129	1/4664	1.49057206775328	0.670883361921099	0.950270602005858	1	SS1G_02203	SS1G_02203
GO:0047445	3-hydroxy-3-isohexenylglutaryl-CoA lyase activity	molecular_function	1/3129	1/4664	1.49057206775328	0.670883361921099	0.950270602005858	1	SS1G_10681	SS1G_10681
GO:0047451	3-hydroxyoctanoyl-[acyl-carrier-protein] dehydratase activity	molecular_function	1/3129	1/4664	1.49057206775328	0.670883361921099	0.950270602005858	1	SS1G_13073	SS1G_13073
GO:0047512	(S,S)-butanediol dehydrogenase activity	molecular_function	1/3129	1/4664	1.49057206775328	0.670883361921099	0.950270602005858	1	SS1G_01685	SS1G_01685
GO:0047621	acylpyruvate hydrolase activity	molecular_function	1/3129	1/4664	1.49057206775328	0.670883361921099	0.950270602005858	1	SS1G_04452	SS1G_04452
GO:0047623	adenosine-phosphate deaminase activity	molecular_function	1/3129	1/4664	1.49057206775328	0.670883361921099	0.950270602005858	1	SS1G_07853	SS1G_07853
GO:0047631	ADP-ribose diphosphatase activity	molecular_function	1/3129	1/4664	1.49057206775328	0.670883361921099	0.950270602005858	1	SS1G_03418	SS1G_03418
GO:0047657	alpha-1,3-glucan synthase activity	molecular_function	1/3129	1/4664	1.49057206775328	0.670883361921099	0.950270602005858	1	SS1G_03383	SS1G_03383
GO:0047661	amino-acid racemase activity	molecular_function	1/3129	1/4664	1.49057206775328	0.670883361921099	0.950270602005858	1	SS1G_03854	SS1G_03854
GO:0047760	butyrate-CoA ligase activity	molecular_function	1/3129	1/4664	1.49057206775328	0.670883361921099	0.950270602005858	1	SS1G_07246	SS1G_07246
GO:0047801	L-cysteine:2-oxoglutarate aminotransferase activity	molecular_function	1/3129	1/4664	1.49057206775328	0.670883361921099	0.950270602005858	1	SS1G_14097	SS1G_14097
GO:0047816	D-arabinose 1-dehydrogenase (NAD) activity	molecular_function	1/3129	1/4664	1.49057206775328	0.670883361921099	0.950270602005858	1	SS1G_04738	SS1G_04738
GO:0047837	D-xylose 1-dehydrogenase (NADP+) activity	molecular_function	1/3129	1/4664	1.49057206775328	0.670883361921099	0.950270602005858	1	SS1G_01863	SS1G_01863
GO:0047874	dolichyldiphosphatase activity	molecular_function	1/3129	1/4664	1.49057206775328	0.670883361921099	0.950270602005858	1	SS1G_09062	SS1G_09062
GO:0047938	glucose-6-phosphate 1-epimerase activity	molecular_function	1/3129	1/4664	1.49057206775328	0.670883361921099	0.950270602005858	1	SS1G_04180	SS1G_04180
GO:0047980	hippurate hydrolase activity	molecular_function	1/3129	1/4664	1.49057206775328	0.670883361921099	0.950270602005858	1	SS1G_07966	SS1G_07966
GO:0047988	hydroxyacid-oxoacid transhydrogenase activity	molecular_function	1/3129	1/4664	1.49057206775328	0.670883361921099	0.950270602005858	1	SS1G_13491	SS1G_13491
GO:0048244	phytanoyl-CoA dioxygenase activity	molecular_function	1/3129	1/4664	1.49057206775328	0.670883361921099	0.950270602005858	1	SS1G_06266	SS1G_06266
GO:0048270	methionine adenosyltransferase regulator activity	molecular_function	1/3129	1/4664	1.49057206775328	0.670883361921099	0.950270602005858	1	SS1G_07654	SS1G_07654
GO:0048306	calcium-dependent protein binding	molecular_function	1/3129	1/4664	1.49057206775328	0.670883361921099	0.950270602005858	1	SS1G_02888	SS1G_02888
GO:0050019	L-arabinitol 4-dehydrogenase activity	molecular_function	1/3129	1/4664	1.49057206775328	0.670883361921099	0.950270602005858	1	SS1G_05959	SS1G_05959
GO:0050023	L-fuconate dehydratase activity	molecular_function	1/3129	1/4664	1.49057206775328	0.670883361921099	0.950270602005858	1	SS1G_12905	SS1G_12905
GO:0050031	L-pipecolate oxidase activity	molecular_function	1/3129	1/4664	1.49057206775328	0.670883361921099	0.950270602005858	1	SS1G_06695	SS1G_06695
GO:0050032	L-rhamnonate dehydratase activity	molecular_function	1/3129	1/4664	1.49057206775328	0.670883361921099	0.950270602005858	1	SS1G_10325	SS1G_10325
GO:0050033	L-rhamnono-1,4-lactonase activity	molecular_function	1/3129	1/4664	1.49057206775328	0.670883361921099	0.950270602005858	1	SS1G_00981	SS1G_00981
GO:0050034	L-rhamnose 1-dehydrogenase activity	molecular_function	1/3129	1/4664	1.49057206775328	0.670883361921099	0.950270602005858	1	SS1G_10326	SS1G_10326
GO:0050054	lignostilbene alpha beta-dioxygenase activity	molecular_function	1/3129	1/4664	1.49057206775328	0.670883361921099	0.950270602005858	1	SS1G_12064	SS1G_12064
GO:0050066	lysine 2,3-aminomutase activity	molecular_function	1/3129	1/4664	1.49057206775328	0.670883361921099	0.950270602005858	1	SS1G_07889	SS1G_07889
GO:0050113	inositol oxygenase activity	molecular_function	1/3129	1/4664	1.49057206775328	0.670883361921099	0.950270602005858	1	SS1G_12677	SS1G_12677
GO:0050141	nitroethane oxidase activity	molecular_function	1/3129	1/4664	1.49057206775328	0.670883361921099	0.950270602005858	1	SS1G_09730	SS1G_09730
GO:0050150	o-pyrocatechuate decarboxylase activity	molecular_function	1/3129	1/4664	1.49057206775328	0.670883361921099	0.950270602005858	1	SS1G_04726	SS1G_04726
GO:0050152	omega-amidase activity	molecular_function	1/3129	1/4664	1.49057206775328	0.670883361921099	0.950270602005858	1	SS1G_10281	SS1G_10281
GO:0050225	pseudouridine kinase activity	molecular_function	1/3129	1/4664	1.49057206775328	0.670883361921099	0.950270602005858	1	SS1G_09881	SS1G_09881
GO:0050236	pyridoxine:NADP 4-dehydrogenase activity	molecular_function	1/3129	1/4664	1.49057206775328	0.670883361921099	0.950270602005858	1	SS1G_01199	SS1G_01199
GO:0050262	ribosylnicotinamide kinase activity	molecular_function	1/3129	1/4664	1.49057206775328	0.670883361921099	0.950270602005858	1	SS1G_03828	SS1G_03828
GO:0050263	ribosylpyrimidine nucleosidase activity	molecular_function	1/3129	1/4664	1.49057206775328	0.670883361921099	0.950270602005858	1	SS1G_13288	SS1G_13288
GO:0050295	steryl-beta-glucosidase activity	molecular_function	1/3129	1/4664	1.49057206775328	0.670883361921099	0.950270602005858	1	SS1G_11867	SS1G_11867
GO:0050297	stizolobate synthase activity	molecular_function	1/3129	1/4664	1.49057206775328	0.670883361921099	0.950270602005858	1	SS1G_01361	SS1G_01361
GO:0050311	sulfite reductase (ferredoxin) activity	molecular_function	1/3129	1/4664	1.49057206775328	0.670883361921099	0.950270602005858	1	SS1G_08388	SS1G_08388
GO:0050353	trimethyllysine dioxygenase activity	molecular_function	1/3129	1/4664	1.49057206775328	0.670883361921099	0.950270602005858	1	SS1G_07291	SS1G_07291
GO:0050354	triokinase activity	molecular_function	1/3129	1/4664	1.49057206775328	0.670883361921099	0.950270602005858	1	SS1G_03255	SS1G_03255
GO:0050377	UDP-glucose 4,6-dehydratase activity	molecular_function	1/3129	1/4664	1.49057206775328	0.670883361921099	0.950270602005858	1	SS1G_00646	SS1G_00646
GO:0050385	ureidoglycolate lyase activity	molecular_function	1/3129	1/4664	1.49057206775328	0.670883361921099	0.950270602005858	1	SS1G_12493	SS1G_12493
GO:0050440	2-methylcitrate synthase activity	molecular_function	1/3129	1/4664	1.49057206775328	0.670883361921099	0.950270602005858	1	SS1G_04899	SS1G_04899
GO:0050464	nitrate reductase (NADPH) activity	molecular_function	1/3129	1/4664	1.49057206775328	0.670883361921099	0.950270602005858	1	SS1G_01885	SS1G_01885
GO:0050483	IMP 5'-nucleotidase activity	molecular_function	1/3129	1/4664	1.49057206775328	0.670883361921099	0.950270602005858	1	SS1G_11331	SS1G_11331
GO:0050574	2-(R)-hydroxypropyl-CoM dehydrogenase activity	molecular_function	1/3129	1/4664	1.49057206775328	0.670883361921099	0.950270602005858	1	SS1G_04896	SS1G_04896
GO:0050613	delta14-sterol reductase activity	molecular_function	1/3129	1/4664	1.49057206775328	0.670883361921099	0.950270602005858	1	SS1G_07099	SS1G_07099
GO:0050640	isopenicillin-N N-acyltransferase activity	molecular_function	1/3129	1/4664	1.49057206775328	0.670883361921099	0.950270602005858	1	SS1G_07191	SS1G_07191
GO:0050780	dopamine receptor binding	molecular_function	1/3129	1/4664	1.49057206775328	0.670883361921099	0.950270602005858	1	SS1G_06818	SS1G_06818
GO:0050815	phosphoserine residue binding	molecular_function	1/3129	1/4664	1.49057206775328	0.670883361921099	0.950270602005858	1	SS1G_04966	SS1G_04966
GO:0050897	cobalt ion binding	molecular_function	1/3129	1/4664	1.49057206775328	0.670883361921099	0.950270602005858	1	SS1G_11067	SS1G_11067
GO:0051002	ligase activity, forming nitrogen-metal bonds	molecular_function	1/3129	1/4664	1.49057206775328	0.670883361921099	0.950270602005858	1	SS1G_08911	SS1G_08911
GO:0051003	ligase activity, forming nitrogen-metal bonds, forming coordination complexes	molecular_function	1/3129	1/4664	1.49057206775328	0.670883361921099	0.950270602005858	1	SS1G_08911	SS1G_08911
GO:0051018	protein kinase A binding	molecular_function	1/3129	1/4664	1.49057206775328	0.670883361921099	0.950270602005858	1	SS1G_03171	SS1G_03171
GO:0051019	mitogen-activated protein kinase binding	molecular_function	1/3129	1/4664	1.49057206775328	0.670883361921099	0.950270602005858	1	SS1G_06124	SS1G_06124
GO:0051021	GDP-dissociation inhibitor binding	molecular_function	1/3129	1/4664	1.49057206775328	0.670883361921099	0.950270602005858	1	SS1G_13183	SS1G_13183
GO:0051022	Rho GDP-dissociation inhibitor binding	molecular_function	1/3129	1/4664	1.49057206775328	0.670883361921099	0.950270602005858	1	SS1G_13183	SS1G_13183
GO:0051117	ATPase binding	molecular_function	1/3129	1/4664	1.49057206775328	0.670883361921099	0.950270602005858	1	SS1G_12196	SS1G_12196
GO:0051192	prosthetic group binding	molecular_function	1/3129	1/4664	1.49057206775328	0.670883361921099	0.950270602005858	1	SS1G_11899	SS1G_11899
GO:0051219	phosphoprotein binding	molecular_function	1/3129	1/4664	1.49057206775328	0.670883361921099	0.950270602005858	1	SS1G_04966	SS1G_04966
GO:0051392	tRNA N-acetyltransferase activity	molecular_function	1/3129	1/4664	1.49057206775328	0.670883361921099	0.950270602005858	1	SS1G_12151	SS1G_12151
GO:0051507	beta-sitosterol UDP-glucosyltransferase activity	molecular_function	1/3129	1/4664	1.49057206775328	0.670883361921099	0.950270602005858	1	SS1G_13524	SS1G_13524
GO:0051670	inulinase activity	molecular_function	1/3129	1/4664	1.49057206775328	0.670883361921099	0.950270602005858	1	SS1G_07184	SS1G_07184
GO:0051699	proline oxidase activity	molecular_function	1/3129	1/4664	1.49057206775328	0.670883361921099	0.950270602005858	1	SS1G_06695	SS1G_06695
GO:0051723	protein methylesterase activity	molecular_function	1/3129	1/4664	1.49057206775328	0.670883361921099	0.950270602005858	1	SS1G_04430	SS1G_04430
GO:0051724	NAD transmembrane transporter activity	molecular_function	1/3129	1/4664	1.49057206775328	0.670883361921099	0.950270602005858	1	SS1G_10577	SS1G_10577
GO:0051748	UTP-monosaccharide-1-phosphate uridylyltransferase activity	molecular_function	1/3129	1/4664	1.49057206775328	0.670883361921099	0.950270602005858	1	SS1G_04242	SS1G_04242
GO:0051907	S-(hydroxymethyl)glutathione synthase activity	molecular_function	1/3129	1/4664	1.49057206775328	0.670883361921099	0.950270602005858	1	SS1G_06629	SS1G_06629
GO:0051908	double-stranded DNA 5'-3' exodeoxyribonuclease activity	molecular_function	1/3129	1/4664	1.49057206775328	0.670883361921099	0.950270602005858	1	SS1G_11837	SS1G_11837
GO:0051990	(R)-2-hydroxyglutarate dehydrogenase activity	molecular_function	1/3129	1/4664	1.49057206775328	0.670883361921099	0.950270602005858	1	SS1G_07702	SS1G_07702
GO:0052588	diacetyl reductase ((S)-acetoin forming) activity	molecular_function	1/3129	1/4664	1.49057206775328	0.670883361921099	0.950270602005858	1	SS1G_01685	SS1G_01685
GO:0052590	sn-glycerol-3-phosphate:ubiquinone oxidoreductase activity	molecular_function	1/3129	1/4664	1.49057206775328	0.670883361921099	0.950270602005858	1	SS1G_10895	SS1G_10895
GO:0052591	sn-glycerol-3-phosphate:ubiquinone-8 oxidoreductase activity	molecular_function	1/3129	1/4664	1.49057206775328	0.670883361921099	0.950270602005858	1	SS1G_10895	SS1G_10895
GO:0052593	tryptamine:oxygen oxidoreductase (deaminating) activity	molecular_function	1/3129	1/4664	1.49057206775328	0.670883361921099	0.950270602005858	1	SS1G_04591	SS1G_04591
GO:0052594	aminoacetone:oxygen oxidoreductase(deaminating) activity	molecular_function	1/3129	1/4664	1.49057206775328	0.670883361921099	0.950270602005858	1	SS1G_04591	SS1G_04591
GO:0052595	aliphatic-amine oxidase activity	molecular_function	1/3129	1/4664	1.49057206775328	0.670883361921099	0.950270602005858	1	SS1G_04591	SS1G_04591
GO:0052596	phenethylamine:oxygen oxidoreductase (deaminating) activity	molecular_function	1/3129	1/4664	1.49057206775328	0.670883361921099	0.950270602005858	1	SS1G_04591	SS1G_04591
GO:0052658	inositol-1,4,5-trisphosphate 5-phosphatase activity	molecular_function	1/3129	1/4664	1.49057206775328	0.670883361921099	0.950270602005858	1	SS1G_04487	SS1G_04487
GO:0052659	inositol-1,3,4,5-tetrakisphosphate 5-phosphatase activity	molecular_function	1/3129	1/4664	1.49057206775328	0.670883361921099	0.950270602005858	1	SS1G_04487	SS1G_04487
GO:0052664	nitroalkane oxidase activity	molecular_function	1/3129	1/4664	1.49057206775328	0.670883361921099	0.950270602005858	1	SS1G_09730	SS1G_09730
GO:0052712	inositol phosphosphingolipid phospholipase activity	molecular_function	1/3129	1/4664	1.49057206775328	0.670883361921099	0.950270602005858	1	SS1G_13266	SS1G_13266
GO:0052713	inositol phosphorylceramide phospholipase activity	molecular_function	1/3129	1/4664	1.49057206775328	0.670883361921099	0.950270602005858	1	SS1G_13266	SS1G_13266
GO:0052714	mannosyl-inositol phosphorylceramide phospholipase activity	molecular_function	1/3129	1/4664	1.49057206775328	0.670883361921099	0.950270602005858	1	SS1G_13266	SS1G_13266
GO:0052723	inositol hexakisphosphate 1-kinase activity	molecular_function	1/3129	1/4664	1.49057206775328	0.670883361921099	0.950270602005858	1	SS1G_09389	SS1G_09389
GO:0052724	inositol hexakisphosphate 3-kinase activity	molecular_function	1/3129	1/4664	1.49057206775328	0.670883361921099	0.950270602005858	1	SS1G_09389	SS1G_09389
GO:0052735	tRNA (cytosine-3-)-methyltransferase activity	molecular_function	1/3129	1/4664	1.49057206775328	0.670883361921099	0.950270602005858	1	SS1G_11246	SS1G_11246
GO:0052743	inositol tetrakisphosphate phosphatase activity	molecular_function	1/3129	1/4664	1.49057206775328	0.670883361921099	0.950270602005858	1	SS1G_04487	SS1G_04487
GO:0052827	inositol pentakisphosphate phosphatase activity	molecular_function	1/3129	1/4664	1.49057206775328	0.670883361921099	0.950270602005858	1	SS1G_04487	SS1G_04487
GO:0052832	inositol monophosphate 3-phosphatase activity	molecular_function	1/3129	1/4664	1.49057206775328	0.670883361921099	0.950270602005858	1	SS1G_09372	SS1G_09372
GO:0052833	inositol monophosphate 4-phosphatase activity	molecular_function	1/3129	1/4664	1.49057206775328	0.670883361921099	0.950270602005858	1	SS1G_09372	SS1G_09372
GO:0052851	ferric-chelate reductase (NADPH) activity	molecular_function	1/3129	1/4664	1.49057206775328	0.670883361921099	0.950270602005858	1	SS1G_02209	SS1G_02209
GO:0052878	linoleate 8R-lipoxygenase activity	molecular_function	1/3129	1/4664	1.49057206775328	0.670883361921099	0.950270602005858	1	SS1G_01657	SS1G_01657
GO:0052905	tRNA (guanine(9)-N(1))-methyltransferase activity	molecular_function	1/3129	1/4664	1.49057206775328	0.670883361921099	0.950270602005858	1	SS1G_11799	SS1G_11799
GO:0052909	18S rRNA (adenine(1779)-N(6)/adenine(1780)-N(6))-dimethyltransferase activity	molecular_function	1/3129	1/4664	1.49057206775328	0.670883361921099	0.950270602005858	1	SS1G_05101	SS1G_05101
GO:0052917	dol-P-Man:Man(7)GlcNAc(2)-PP-Dol alpha-1,6-mannosyltransferase activity	molecular_function	1/3129	1/4664	1.49057206775328	0.670883361921099	0.950270602005858	1	SS1G_10012	SS1G_10012
GO:0052918	dol-P-Man:Man(8)GlcNAc(2)-PP-Dol alpha-1,2-mannosyltransferase activity	molecular_function	1/3129	1/4664	1.49057206775328	0.670883361921099	0.950270602005858	1	SS1G_01372	SS1G_01372
GO:0052926	dol-P-Man:Man(6)GlcNAc(2)-PP-Dol alpha-1,2-mannosyltransferase activity	molecular_function	1/3129	1/4664	1.49057206775328	0.670883361921099	0.950270602005858	1	SS1G_01372	SS1G_01372
GO:0052927	CTP:tRNA cytidylyltransferase activity	molecular_function	1/3129	1/4664	1.49057206775328	0.670883361921099	0.950270602005858	1	SS1G_08287	SS1G_08287
GO:0052928	CTP:3'-cytidine-tRNA cytidylyltransferase activity	molecular_function	1/3129	1/4664	1.49057206775328	0.670883361921099	0.950270602005858	1	SS1G_08287	SS1G_08287
GO:0052929	ATP:3'-cytidine-cytidine-tRNA adenylyltransferase activity	molecular_function	1/3129	1/4664	1.49057206775328	0.670883361921099	0.950270602005858	1	SS1G_08287	SS1G_08287
GO:0061133	endopeptidase activator activity	molecular_function	1/3129	1/4664	1.49057206775328	0.670883361921099	0.950270602005858	1	SS1G_12924	SS1G_12924
GO:0061503	tRNA threonylcarbamoyladenosine dehydratase	molecular_function	1/3129	1/4664	1.49057206775328	0.670883361921099	0.950270602005858	1	SS1G_03215	SS1G_03215
GO:0061578	Lys63-specific deubiquitinase activity	molecular_function	1/3129	1/4664	1.49057206775328	0.670883361921099	0.950270602005858	1	SS1G_11284	SS1G_11284
GO:0061598	molybdopterin adenylyltransferase activity	molecular_function	1/3129	1/4664	1.49057206775328	0.670883361921099	0.950270602005858	1	SS1G_08507	SS1G_08507
GO:0061599	molybdopterin molybdotransferase activity	molecular_function	1/3129	1/4664	1.49057206775328	0.670883361921099	0.950270602005858	1	SS1G_08507	SS1G_08507
GO:0061634	alpha-D-xyloside xylohydrolase	molecular_function	1/3129	1/4664	1.49057206775328	0.670883361921099	0.950270602005858	1	SS1G_09367	SS1G_09367
GO:0061665	SUMO ligase activity	molecular_function	1/3129	1/4664	1.49057206775328	0.670883361921099	0.950270602005858	1	SS1G_05893	SS1G_05893
GO:0061750	acid sphingomyelin phosphodiesterase activity	molecular_function	1/3129	1/4664	1.49057206775328	0.670883361921099	0.950270602005858	1	SS1G_09965	SS1G_09965
GO:0061775	cohesin ATPase activity	molecular_function	1/3129	1/4664	1.49057206775328	0.670883361921099	0.950270602005858	1	SS1G_07130	SS1G_07130
GO:0061783	peptidoglycan muralytic activity	molecular_function	1/3129	1/4664	1.49057206775328	0.670883361921099	0.950270602005858	1	SS1G_02003	SS1G_02003
GO:0061798	GTP 3',8'-cyclase activity	molecular_function	1/3129	1/4664	1.49057206775328	0.670883361921099	0.950270602005858	1	SS1G_06943	SS1G_06943
GO:0061799	cyclic pyranopterin monophosphate synthase activity	molecular_function	1/3129	1/4664	1.49057206775328	0.670883361921099	0.950270602005858	1	SS1G_06943	SS1G_06943
GO:0061860	DNA clamp unloader activity	molecular_function	1/3129	1/4664	1.49057206775328	0.670883361921099	0.950270602005858	1	SS1G_00433	SS1G_00433
GO:0061863	microtubule plus end polymerase	molecular_function	1/3129	1/4664	1.49057206775328	0.670883361921099	0.950270602005858	1	SS1G_05874	SS1G_05874
GO:0061980	regulatory RNA binding	molecular_function	1/3129	1/4664	1.49057206775328	0.670883361921099	0.950270602005858	1	SS1G_04617	SS1G_04617
GO:0070037	rRNA (pseudouridine) methyltransferase activity	molecular_function	1/3129	1/4664	1.49057206775328	0.670883361921099	0.950270602005858	1	SS1G_11106	SS1G_11106
GO:0070039	rRNA (guanosine-2'-O-)-methyltransferase activity	molecular_function	1/3129	1/4664	1.49057206775328	0.670883361921099	0.950270602005858	1	SS1G_03872	SS1G_03872
GO:0070122	isopeptidase activity	molecular_function	1/3129	1/4664	1.49057206775328	0.670883361921099	0.950270602005858	1	SS1G_01394	SS1G_01394
GO:0070138	ubiquitin-like protein-specific isopeptidase activity	molecular_function	1/3129	1/4664	1.49057206775328	0.670883361921099	0.950270602005858	1	SS1G_01394	SS1G_01394
GO:0070140	SUMO-specific isopeptidase activity	molecular_function	1/3129	1/4664	1.49057206775328	0.670883361921099	0.950270602005858	1	SS1G_01394	SS1G_01394
GO:0070224	sulfide:quinone oxidoreductase activity	molecular_function	1/3129	1/4664	1.49057206775328	0.670883361921099	0.950270602005858	1	SS1G_12373	SS1G_12373
GO:0070259	tyrosyl-DNA phosphodiesterase activity	molecular_function	1/3129	1/4664	1.49057206775328	0.670883361921099	0.950270602005858	1	SS1G_13282	SS1G_13282
GO:0070401	NADP+ binding	molecular_function	1/3129	1/4664	1.49057206775328	0.670883361921099	0.950270602005858	1	SS1G_03696	SS1G_03696
GO:0070524	11-beta-hydroxysteroid dehydrogenase (NADP+) activity	molecular_function	1/3129	1/4664	1.49057206775328	0.670883361921099	0.950270602005858	1	SS1G_11932	SS1G_11932
GO:0070548	L-glutamine aminotransferase activity	molecular_function	1/3129	1/4664	1.49057206775328	0.670883361921099	0.950270602005858	1	SS1G_04070	SS1G_04070
GO:0070573	metallodipeptidase activity	molecular_function	1/3129	1/4664	1.49057206775328	0.670883361921099	0.950270602005858	1	SS1G_10529	SS1G_10529
GO:0070626	(S)-2-(5-amino-1-(5-phospho-D-ribosyl)imidazole-4-carboxamido)succinate AMP-lyase (fumarate-forming) activity	molecular_function	1/3129	1/4664	1.49057206775328	0.670883361921099	0.950270602005858	1	SS1G_02442	SS1G_02442
GO:0070628	proteasome binding	molecular_function	1/3129	1/4664	1.49057206775328	0.670883361921099	0.950270602005858	1	SS1G_01769	SS1G_01769
GO:0070635	nicotinamide riboside hydrolase activity	molecular_function	1/3129	1/4664	1.49057206775328	0.670883361921099	0.950270602005858	1	SS1G_13288	SS1G_13288
GO:0070636	nicotinic acid riboside hydrolase activity	molecular_function	1/3129	1/4664	1.49057206775328	0.670883361921099	0.950270602005858	1	SS1G_13288	SS1G_13288
GO:0070717	poly-purine tract binding	molecular_function	1/3129	1/4664	1.49057206775328	0.670883361921099	0.950270602005858	1	SS1G_03706	SS1G_03706
GO:0070742	C2H2 zinc finger domain binding	molecular_function	1/3129	1/4664	1.49057206775328	0.670883361921099	0.950270602005858	1	SS1G_02977	SS1G_02977
GO:0070773	protein-N-terminal glutamine amidohydrolase activity	molecular_function	1/3129	1/4664	1.49057206775328	0.670883361921099	0.950270602005858	1	SS1G_13215	SS1G_13215
GO:0070818	protoporphyrinogen oxidase activity	molecular_function	1/3129	1/4664	1.49057206775328	0.670883361921099	0.950270602005858	1	SS1G_10041	SS1G_10041
GO:0071164	RNA trimethylguanosine synthase activity	molecular_function	1/3129	1/4664	1.49057206775328	0.670883361921099	0.950270602005858	1	SS1G_04414	SS1G_04414
GO:0071734	biotin-[pyruvate-carboxylase] ligase activity	molecular_function	1/3129	1/4664	1.49057206775328	0.670883361921099	0.950270602005858	1	SS1G_04467	SS1G_04467
GO:0071933	Arp2/3 complex binding	molecular_function	1/3129	1/4664	1.49057206775328	0.670883361921099	0.950270602005858	1	SS1G_08466	SS1G_08466
GO:0072541	peroxynitrite reductase activity	molecular_function	1/3129	1/4664	1.49057206775328	0.670883361921099	0.950270602005858	1	SS1G_11843	SS1G_11843
GO:0072586	DNA topoisomerase (ATP-hydrolyzing) regulator activity	molecular_function	1/3129	1/4664	1.49057206775328	0.670883361921099	0.950270602005858	1	SS1G_12742	SS1G_12742
GO:0072587	DNA topoisomerase (ATP-hydrolyzing) activator activity	molecular_function	1/3129	1/4664	1.49057206775328	0.670883361921099	0.950270602005858	1	SS1G_12742	SS1G_12742
GO:0080079	cellobiose glucosidase activity	molecular_function	1/3129	1/4664	1.49057206775328	0.670883361921099	0.950270602005858	1	SS1G_12622	SS1G_12622
GO:0080101	phosphatidyl-N-dimethylethanolamine N-methyltransferase activity	molecular_function	1/3129	1/4664	1.49057206775328	0.670883361921099	0.950270602005858	1	SS1G_14416	SS1G_14416
GO:0080146	L-cysteine desulfhydrase activity	molecular_function	1/3129	1/4664	1.49057206775328	0.670883361921099	0.950270602005858	1	SS1G_01702	SS1G_01702
GO:0080176	xyloglucan 1,6-alpha-xylosidase activity	molecular_function	1/3129	1/4664	1.49057206775328	0.670883361921099	0.950270602005858	1	SS1G_09367	SS1G_09367
GO:0089721	phosphoenolpyruvate transmembrane transporter activity	molecular_function	1/3129	1/4664	1.49057206775328	0.670883361921099	0.950270602005858	1	SS1G_07789	SS1G_07789
GO:0090409	malonyl-CoA synthetase activity	molecular_function	1/3129	1/4664	1.49057206775328	0.670883361921099	0.950270602005858	1	SS1G_04708	SS1G_04708
GO:0090600	alpha-1,3-glucosidase activity	molecular_function	1/3129	1/4664	1.49057206775328	0.670883361921099	0.950270602005858	1	SS1G_01678	SS1G_01678
GO:0097507	hypoxanthine DNA N-glycosylase activity	molecular_function	1/3129	1/4664	1.49057206775328	0.670883361921099	0.950270602005858	1	SS1G_05672	SS1G_05672
GO:0097508	xanthine DNA N-glycosylase activity	molecular_function	1/3129	1/4664	1.49057206775328	0.670883361921099	0.950270602005858	1	SS1G_05672	SS1G_05672
GO:0097509	oxanine DNA N-glycosylase activity	molecular_function	1/3129	1/4664	1.49057206775328	0.670883361921099	0.950270602005858	1	SS1G_05672	SS1G_05672
GO:0097641	alpha-ketoglutarate-dependent xanthine dioxygenase activity	molecular_function	1/3129	1/4664	1.49057206775328	0.670883361921099	0.950270602005858	1	SS1G_04722	SS1G_04722
GO:0097713	dolichol-phosphate-mannose synthase regulator activity	molecular_function	1/3129	1/4664	1.49057206775328	0.670883361921099	0.950270602005858	1	SS1G_12662	SS1G_12662
GO:0098809	nitrite reductase activity	molecular_function	1/3129	1/4664	1.49057206775328	0.670883361921099	0.950270602005858	1	SS1G_04479	SS1G_04479
GO:0099122	RNA polymerase II C-terminal domain binding	molecular_function	1/3129	1/4664	1.49057206775328	0.670883361921099	0.950270602005858	1	SS1G_04966	SS1G_04966
GO:0099615	(D)-2-hydroxyglutarate-pyruvate transhydrogenase activity	molecular_function	1/3129	1/4664	1.49057206775328	0.670883361921099	0.950270602005858	1	SS1G_07702	SS1G_07702
GO:0102098	D-galacturonate reductase activity	molecular_function	1/3129	1/4664	1.49057206775328	0.670883361921099	0.950270602005858	1	SS1G_09329	SS1G_09329
GO:0102158	very-long-chain 3-hydroxyacyl-CoA dehydratase activity	molecular_function	1/3129	1/4664	1.49057206775328	0.670883361921099	0.950270602005858	1	SS1G_03177	SS1G_03177
GO:0102250	linear malto-oligosaccharide phosphorylase activity	molecular_function	1/3129	1/4664	1.49057206775328	0.670883361921099	0.950270602005858	1	SS1G_07599	SS1G_07599
GO:0102263	tRNA-dihydrouridine17 synthase activity	molecular_function	1/3129	1/4664	1.49057206775328	0.670883361921099	0.950270602005858	1	SS1G_12642	SS1G_12642
GO:0102265	tRNA-dihydrouridine47 synthase activity	molecular_function	1/3129	1/4664	1.49057206775328	0.670883361921099	0.950270602005858	1	SS1G_05865	SS1G_05865
GO:0102266	tRNA-dihydrouridine20a synthase activity	molecular_function	1/3129	1/4664	1.49057206775328	0.670883361921099	0.950270602005858	1	SS1G_06500	SS1G_06500
GO:0102339	3-oxo-arachidoyl-CoA reductase activity	molecular_function	1/3129	1/4664	1.49057206775328	0.670883361921099	0.950270602005858	1	SS1G_14012	SS1G_14012
GO:0102340	3-oxo-behenoyl-CoA reductase activity	molecular_function	1/3129	1/4664	1.49057206775328	0.670883361921099	0.950270602005858	1	SS1G_14012	SS1G_14012
GO:0102341	3-oxo-lignoceroyl-CoA reductase activity	molecular_function	1/3129	1/4664	1.49057206775328	0.670883361921099	0.950270602005858	1	SS1G_14012	SS1G_14012
GO:0102342	3-oxo-cerotoyl-CoA reductase activity	molecular_function	1/3129	1/4664	1.49057206775328	0.670883361921099	0.950270602005858	1	SS1G_14012	SS1G_14012
GO:0102343	3-hydroxy-arachidoyl-CoA dehydratase activity	molecular_function	1/3129	1/4664	1.49057206775328	0.670883361921099	0.950270602005858	1	SS1G_03177	SS1G_03177
GO:0102344	3-hydroxy-behenoyl-CoA dehydratase activity	molecular_function	1/3129	1/4664	1.49057206775328	0.670883361921099	0.950270602005858	1	SS1G_03177	SS1G_03177
GO:0102345	3-hydroxy-lignoceroyl-CoA dehydratase activity	molecular_function	1/3129	1/4664	1.49057206775328	0.670883361921099	0.950270602005858	1	SS1G_03177	SS1G_03177
GO:0102480	5-fluorocytosine deaminase activity	molecular_function	1/3129	1/4664	1.49057206775328	0.670883361921099	0.950270602005858	1	SS1G_14279	SS1G_14279
GO:0102485	dATP phosphohydrolase activity	molecular_function	1/3129	1/4664	1.49057206775328	0.670883361921099	0.950270602005858	1	SS1G_08469	SS1G_08469
GO:0102486	dCTP phosphohydrolase activity	molecular_function	1/3129	1/4664	1.49057206775328	0.670883361921099	0.950270602005858	1	SS1G_08469	SS1G_08469
GO:0102487	dUTP phosphohydrolase activity	molecular_function	1/3129	1/4664	1.49057206775328	0.670883361921099	0.950270602005858	1	SS1G_08469	SS1G_08469
GO:0102488	dTTP phosphohydrolase activity	molecular_function	1/3129	1/4664	1.49057206775328	0.670883361921099	0.950270602005858	1	SS1G_08469	SS1G_08469
GO:0102489	GTP phosphohydrolase activity	molecular_function	1/3129	1/4664	1.49057206775328	0.670883361921099	0.950270602005858	1	SS1G_08469	SS1G_08469
GO:0102490	8-oxo-dGTP phosphohydrolase activity	molecular_function	1/3129	1/4664	1.49057206775328	0.670883361921099	0.950270602005858	1	SS1G_08469	SS1G_08469
GO:0102491	dGTP phosphohydrolase activity	molecular_function	1/3129	1/4664	1.49057206775328	0.670883361921099	0.950270602005858	1	SS1G_08469	SS1G_08469
GO:0102499	SHG alpha-glucan phosphorylase activity	molecular_function	1/3129	1/4664	1.49057206775328	0.670883361921099	0.950270602005858	1	SS1G_07599	SS1G_07599
GO:0102500	beta-maltose 4-alpha-glucanotransferase activity	molecular_function	1/3129	1/4664	1.49057206775328	0.670883361921099	0.950270602005858	1	SS1G_12795	SS1G_12795
GO:0102521	tRNA-4-demethylwyosine synthase activity	molecular_function	1/3129	1/4664	1.49057206775328	0.670883361921099	0.950270602005858	1	SS1G_08491	SS1G_08491
GO:0102704	GDP-Man:Man2GlcNAc2-PP-dolichol alpha-1,6-mannosyltransferase activity	molecular_function	1/3129	1/4664	1.49057206775328	0.670883361921099	0.950270602005858	1	SS1G_02473	SS1G_02473
GO:0102751	UDP-alpha-D-glucose:glucosyl-glycogenin alpha-D-glucosyltransferase activity	molecular_function	1/3129	1/4664	1.49057206775328	0.670883361921099	0.950270602005858	1	SS1G_07313	SS1G_07313
GO:0102752	1,4-alpha-glucan branching enzyme activity (using a glucosylated glycogenin as primer for glycogen synthesis)	molecular_function	1/3129	1/4664	1.49057206775328	0.670883361921099	0.950270602005858	1	SS1G_07794	SS1G_07794
GO:0102769	dihydroceramide glucosyltransferase activity	molecular_function	1/3129	1/4664	1.49057206775328	0.670883361921099	0.950270602005858	1	SS1G_01525	SS1G_01525
GO:0102797	geranial:oxygen oxidoreductase activity	molecular_function	1/3129	1/4664	1.49057206775328	0.670883361921099	0.950270602005858	1	SS1G_02582	SS1G_02582
GO:0102798	heptaldehyde:oxygen oxidoreductase activity	molecular_function	1/3129	1/4664	1.49057206775328	0.670883361921099	0.950270602005858	1	SS1G_02582	SS1G_02582
GO:0102920	acyl coenzyme A: isopenicillin N acyltransferase activity	molecular_function	1/3129	1/4664	1.49057206775328	0.670883361921099	0.950270602005858	1	SS1G_07191	SS1G_07191
GO:0102973	norsolorinate anthrone synthase activity	molecular_function	1/3129	1/4664	1.49057206775328	0.670883361921099	0.950270602005858	1	SS1G_05681	SS1G_05681
GO:0140135	mechanosensitive cation channel activity	molecular_function	1/3129	1/4664	1.49057206775328	0.670883361921099	0.950270602005858	1	SS1G_01437	SS1G_01437
GO:1900750	oligopeptide binding	molecular_function	1/3129	1/4664	1.49057206775328	0.670883361921099	0.950270602005858	1	SS1G_07441	SS1G_07441
GO:1901604	dethiobiotin transmembrane transporter activity	molecular_function	1/3129	1/4664	1.49057206775328	0.670883361921099	0.950270602005858	1	SS1G_10254	SS1G_10254
GO:1902557	5'-adenylyl sulfate transmembrane transporter activity	molecular_function	1/3129	1/4664	1.49057206775328	0.670883361921099	0.950270602005858	1	SS1G_10586	SS1G_10586
GO:1903425	fluoride transmembrane transporter activity	molecular_function	1/3129	1/4664	1.49057206775328	0.670883361921099	0.950270602005858	1	SS1G_03356	SS1G_03356
GO:1904931	MCM complex binding	molecular_function	1/3129	1/4664	1.49057206775328	0.670883361921099	0.950270602005858	1	SS1G_06656	SS1G_06656
GO:1905334	Swi5-Sfr1 complex binding	molecular_function	1/3129	1/4664	1.49057206775328	0.670883361921099	0.950270602005858	1	SS1G_06782	SS1G_06782
GO:1990042	glycerol dehydrogenase [NAD(P)+] activity	molecular_function	1/3129	1/4664	1.49057206775328	0.670883361921099	0.950270602005858	1	SS1G_06740	SS1G_06740
GO:1990189	peptide-serine-N-acetyltransferase activity	molecular_function	1/3129	1/4664	1.49057206775328	0.670883361921099	0.950270602005858	1	SS1G_10601	SS1G_10601
GO:1990190	peptide-glutamate-N-acetyltransferase activity	molecular_function	1/3129	1/4664	1.49057206775328	0.670883361921099	0.950270602005858	1	SS1G_10601	SS1G_10601
GO:1990259	histone-glutamine methyltransferase activity	molecular_function	1/3129	1/4664	1.49057206775328	0.670883361921099	0.950270602005858	1	SS1G_12483	SS1G_12483
GO:1990269	RNA polymerase II C-terminal domain phosphoserine binding	molecular_function	1/3129	1/4664	1.49057206775328	0.670883361921099	0.950270602005858	1	SS1G_04966	SS1G_04966
GO:1990439	MAP kinase serine/threonine phosphatase activity	molecular_function	1/3129	1/4664	1.49057206775328	0.670883361921099	0.950270602005858	1	SS1G_00528	SS1G_00528
GO:1990599	3' overhang single-stranded DNA endodeoxyribonuclease activity	molecular_function	1/3129	1/4664	1.49057206775328	0.670883361921099	0.950270602005858	1	SS1G_05598	SS1G_05598
GO:1990605	GU repeat RNA binding	molecular_function	1/3129	1/4664	1.49057206775328	0.670883361921099	0.950270602005858	1	SS1G_10343	SS1G_10343
GO:1990640	inositol-2,4,5-triphosphate 5-phosphatase activity	molecular_function	1/3129	1/4664	1.49057206775328	0.670883361921099	0.950270602005858	1	SS1G_04487	SS1G_04487
GO:1990648	inositol-4,5,6-triphosphate 5-phosphatase activity	molecular_function	1/3129	1/4664	1.49057206775328	0.670883361921099	0.950270602005858	1	SS1G_04487	SS1G_04487
GO:1990649	inositol-1,2,4,5-tetrakisphosphate 5-phosphatase activity	molecular_function	1/3129	1/4664	1.49057206775328	0.670883361921099	0.950270602005858	1	SS1G_04487	SS1G_04487
GO:1990650	inositol-2,4,5,6-tetrakisphosphate 5-phosphatase activity	molecular_function	1/3129	1/4664	1.49057206775328	0.670883361921099	0.950270602005858	1	SS1G_04487	SS1G_04487
GO:1990651	inositol-1,2,4,5,6-pentakisphosphate 5-phosphatase activity	molecular_function	1/3129	1/4664	1.49057206775328	0.670883361921099	0.950270602005858	1	SS1G_04487	SS1G_04487
GO:1990738	pseudouridine 5'-phosphatase activity	molecular_function	1/3129	1/4664	1.49057206775328	0.670883361921099	0.950270602005858	1	SS1G_14053	SS1G_14053
GO:1990757	ubiquitin ligase activator activity	molecular_function	1/3129	1/4664	1.49057206775328	0.670883361921099	0.950270602005858	1	SS1G_05727	SS1G_05727
GO:1990817	RNA adenylyltransferase activity	molecular_function	1/3129	1/4664	1.49057206775328	0.670883361921099	0.950270602005858	1	SS1G_08287	SS1G_08287
GO:1990883	rRNA cytidine N-acetyltransferase activity	molecular_function	1/3129	1/4664	1.49057206775328	0.670883361921099	0.950270602005858	1	SS1G_12151	SS1G_12151
GO:1990919	nuclear membrane proteasome anchor	molecular_function	1/3129	1/4664	1.49057206775328	0.670883361921099	0.950270602005858	1	SS1G_10637	SS1G_10637
GO:0004650	polygalacturonase activity	molecular_function	11/3129	17/4664	0.964487808546237	0.68775147719174	0.958239927036327	11	SS1G_02399,SS1G_03540,SS1G_04177,SS1G_04207,SS1G_04552,SS1G_05832,SS1G_08229,SS1G_08634,SS1G_10167,SS1G_10698,SS1G_14449	SS1G_02399,SS1G_03540,SS1G_04177,SS1G_04207,SS1G_04552,SS1G_05832,SS1G_08229,SS1G_08634,SS1G_10167,SS1G_10698,SS1G_14449
GO:0016702	oxidoreductase activity, acting on single donors with incorporation of molecular oxygen, incorporation of two atoms of oxygen	molecular_function	11/3129	17/4664	0.964487808546237	0.68775147719174	0.958239927036327	11	SS1G_00301,SS1G_01361,SS1G_01657,SS1G_04451,SS1G_05424,SS1G_08222,SS1G_11285,SS1G_11412,SS1G_12064,SS1G_12304,SS1G_13312	SS1G_00301,SS1G_01361,SS1G_01657,SS1G_04451,SS1G_05424,SS1G_08222,SS1G_11285,SS1G_11412,SS1G_12064,SS1G_12304,SS1G_13312
GO:0016814	hydrolase activity, acting on carbon-nitrogen (but not peptide) bonds, in cyclic amidines	molecular_function	11/3129	17/4664	0.964487808546237	0.68775147719174	0.958239927036327	11	SS1G_00192,SS1G_00820,SS1G_01061,SS1G_01276,SS1G_05018,SS1G_07853,SS1G_07982,SS1G_09610,SS1G_11851,SS1G_12269,SS1G_14279	SS1G_00192,SS1G_00820,SS1G_01061,SS1G_01276,SS1G_05018,SS1G_07853,SS1G_07982,SS1G_09610,SS1G_11851,SS1G_12269,SS1G_14279
GO:0001098	basal transcription machinery binding	molecular_function	4/3129	6/4664	0.993714711835517	0.688761108812955	0.958239927036327	4	SS1G_00191,SS1G_00566,SS1G_04966,SS1G_14328	SS1G_00191,SS1G_00566,SS1G_04966,SS1G_14328
GO:0001099	basal RNA polymerase II transcription machinery binding	molecular_function	4/3129	6/4664	0.993714711835517	0.688761108812955	0.958239927036327	4	SS1G_00191,SS1G_00566,SS1G_04966,SS1G_14328	SS1G_00191,SS1G_00566,SS1G_04966,SS1G_14328
GO:0003968	RNA-directed 5'-3' RNA polymerase activity	molecular_function	4/3129	6/4664	0.993714711835517	0.688761108812955	0.958239927036327	4	SS1G_03009,SS1G_05855,SS1G_08937,SS1G_13161	SS1G_03009,SS1G_05855,SS1G_08937,SS1G_13161
GO:0004029	aldehyde dehydrogenase (NAD) activity	molecular_function	4/3129	6/4664	0.993714711835517	0.688761108812955	0.958239927036327	4	SS1G_00782,SS1G_05297,SS1G_06440,SS1G_13380	SS1G_00782,SS1G_05297,SS1G_06440,SS1G_13380
GO:0004571	mannosyl-oligosaccharide 1,2-alpha-mannosidase activity	molecular_function	4/3129	6/4664	0.993714711835517	0.688761108812955	0.958239927036327	4	SS1G_04468,SS1G_04513,SS1G_07919,SS1G_09338	SS1G_04468,SS1G_04513,SS1G_07919,SS1G_09338
GO:0008169	C-methyltransferase activity	molecular_function	4/3129	6/4664	0.993714711835517	0.688761108812955	0.958239927036327	4	SS1G_02092,SS1G_02217,SS1G_03467,SS1G_07363	SS1G_02092,SS1G_02217,SS1G_03467,SS1G_07363
GO:0015037	peptide disulfide oxidoreductase activity	molecular_function	4/3129	6/4664	0.993714711835517	0.688761108812955	0.958239927036327	4	SS1G_01144,SS1G_05554,SS1G_05927,SS1G_10724	SS1G_01144,SS1G_05554,SS1G_05927,SS1G_10724
GO:0015038	glutathione disulfide oxidoreductase activity	molecular_function	4/3129	6/4664	0.993714711835517	0.688761108812955	0.958239927036327	4	SS1G_01144,SS1G_05554,SS1G_05927,SS1G_10724	SS1G_01144,SS1G_05554,SS1G_05927,SS1G_10724
GO:0015189	L-lysine transmembrane transporter activity	molecular_function	4/3129	6/4664	0.993714711835517	0.688761108812955	0.958239927036327	4	SS1G_00718,SS1G_06110,SS1G_07859,SS1G_11421	SS1G_00718,SS1G_06110,SS1G_07859,SS1G_11421
GO:0015216	purine nucleotide transmembrane transporter activity	molecular_function	4/3129	6/4664	0.993714711835517	0.688761108812955	0.958239927036327	4	SS1G_00802,SS1G_01599,SS1G_06998,SS1G_10586	SS1G_00802,SS1G_01599,SS1G_06998,SS1G_10586
GO:0015924	mannosyl-oligosaccharide mannosidase activity	molecular_function	4/3129	6/4664	0.993714711835517	0.688761108812955	0.958239927036327	4	SS1G_04468,SS1G_04513,SS1G_07919,SS1G_09338	SS1G_04468,SS1G_04513,SS1G_07919,SS1G_09338
GO:0016411	acylglycerol O-acyltransferase activity	molecular_function	4/3129	6/4664	0.993714711835517	0.688761108812955	0.958239927036327	4	SS1G_00426,SS1G_08880,SS1G_12646,SS1G_13567	SS1G_00426,SS1G_08880,SS1G_12646,SS1G_13567
GO:0016624	oxidoreductase activity, acting on the aldehyde or oxo group of donors, disulfide as acceptor	molecular_function	4/3129	6/4664	0.993714711835517	0.688761108812955	0.958239927036327	4	SS1G_05934,SS1G_09626,SS1G_11008,SS1G_11343	SS1G_05934,SS1G_09626,SS1G_11008,SS1G_11343
GO:0016703	oxidoreductase activity, acting on single donors with incorporation of molecular oxygen, incorporation of one atom of oxygen (internal monooxygenases or internal mixed function oxidases)	molecular_function	4/3129	6/4664	0.993714711835517	0.688761108812955	0.958239927036327	4	SS1G_00687,SS1G_06113,SS1G_10881,SS1G_14466	SS1G_00687,SS1G_06113,SS1G_10881,SS1G_14466
GO:0016813	hydrolase activity, acting on carbon-nitrogen (but not peptide) bonds, in linear amidines	molecular_function	4/3129	6/4664	0.993714711835517	0.688761108812955	0.958239927036327	4	SS1G_00861,SS1G_05699,SS1G_11277,SS1G_12493	SS1G_00861,SS1G_05699,SS1G_11277,SS1G_12493
GO:0016885	ligase activity, forming carbon-carbon bonds	molecular_function	4/3129	6/4664	0.993714711835517	0.688761108812955	0.958239927036327	4	SS1G_01780,SS1G_02923,SS1G_06348,SS1G_12839	SS1G_01780,SS1G_02923,SS1G_06348,SS1G_12839
GO:0047429	nucleoside-triphosphate diphosphatase activity	molecular_function	4/3129	6/4664	0.993714711835517	0.688761108812955	0.958239927036327	4	SS1G_04218,SS1G_05781,SS1G_11406,SS1G_12684	SS1G_04218,SS1G_05781,SS1G_11406,SS1G_12684
GO:0052866	phosphatidylinositol phosphate phosphatase activity	molecular_function	4/3129	6/4664	0.993714711835517	0.688761108812955	0.958239927036327	4	SS1G_01621,SS1G_04487,SS1G_08299,SS1G_13148	SS1G_01621,SS1G_04487,SS1G_08299,SS1G_13148
GO:0000981	DNA-binding transcription factor activity, RNA polymerase II-specific	molecular_function	37/3129	57/4664	0.967564324681951	0.693240270940802	0.961642002220351	37	SS1G_00398,SS1G_00580,SS1G_00814,SS1G_01053,SS1G_01353,SS1G_01982,SS1G_02293,SS1G_02758,SS1G_02791,SS1G_02930,SS1G_02974,SS1G_03280,SS1G_04050,SS1G_04056,SS1G_04057,SS1G_05040,SS1G_05579,SS1G_05588,SS1G_06124,SS1G_06907,SS1G_07003,SS1G_07841,SS1G_08351,SS1G_08630,SS1G_08815,SS1G_09184,SS1G_09555,SS1G_09784,SS1G_09823,SS1G_10876,SS1G_11081,SS1G_11569,SS1G_11812,SS1G_12488,SS1G_12532,SS1G_12561,SS1…	SS1G_00398,SS1G_00580,SS1G_00814,SS1G_01053,SS1G_01353,SS1G_01982,SS1G_02293,SS1G_02758,SS1G_02791,SS1G_02930,SS1G_02974,SS1G_03280,SS1G_04050,SS1G_04056,SS1G_04057,SS1G_05040,SS1G_05579,SS1G_05588,SS1G_06124,SS1G_06907,SS1G_07003,SS1G_07841,SS1G_08351,SS1G_08630,SS1G_08815,SS1G_09184,SS1G_09555,SS1G_09784,SS1G_09823,SS1G_10876,SS1G_11081,SS1G_11569,SS1G_11812,SS1G_12488,SS1G_12532,SS1G_12561,SS1…
GO:0008234	cysteine-type peptidase activity	molecular_function	20/3129	31/4664	0.961659398550501	0.696013460453808	0.961642002220351	20	SS1G_00428,SS1G_00862,SS1G_01394,SS1G_02765,SS1G_02888,SS1G_04855,SS1G_05177,SS1G_05632,SS1G_05822,SS1G_07002,SS1G_07342,SS1G_09583,SS1G_09687,SS1G_10009,SS1G_10046,SS1G_10992,SS1G_11284,SS1G_12015,SS1G_13584,SS1G_13763	SS1G_00428,SS1G_00862,SS1G_01394,SS1G_02765,SS1G_02888,SS1G_04855,SS1G_05177,SS1G_05632,SS1G_05822,SS1G_07002,SS1G_07342,SS1G_09583,SS1G_09687,SS1G_10009,SS1G_10046,SS1G_10992,SS1G_11284,SS1G_12015,SS1G_13584,SS1G_13763
GO:0004559	alpha-mannosidase activity	molecular_function	9/3129	14/4664	0.958224900698534	0.702149284950949	0.961642002220351	9	SS1G_04148,SS1G_04468,SS1G_04513,SS1G_04850,SS1G_05110,SS1G_07919,SS1G_09338,SS1G_11886,SS1G_14497	SS1G_04148,SS1G_04468,SS1G_04513,SS1G_04850,SS1G_05110,SS1G_07919,SS1G_09338,SS1G_11886,SS1G_14497
GO:0016645	oxidoreductase activity, acting on the CH-NH group of donors	molecular_function	9/3129	14/4664	0.958224900698534	0.702149284950949	0.961642002220351	9	SS1G_02009,SS1G_03681,SS1G_06166,SS1G_06695,SS1G_06893,SS1G_07751,SS1G_08803,SS1G_10864,SS1G_13213	SS1G_02009,SS1G_03681,SS1G_06166,SS1G_06695,SS1G_06893,SS1G_07751,SS1G_08803,SS1G_10864,SS1G_13213
GO:0030544	Hsp70 protein binding	molecular_function	9/3129	14/4664	0.958224900698534	0.702149284950949	0.961642002220351	9	SS1G_00330,SS1G_03471,SS1G_03939,SS1G_04154,SS1G_04609,SS1G_04892,SS1G_06449,SS1G_07335,SS1G_08419	SS1G_00330,SS1G_03471,SS1G_03939,SS1G_04154,SS1G_04609,SS1G_04892,SS1G_06449,SS1G_07335,SS1G_08419
GO:0051082	unfolded protein binding	molecular_function	31/3129	48/4664	0.962661127090657	0.704560677814067	0.961642002220351	31	SS1G_01303,SS1G_02398,SS1G_03104,SS1G_03471,SS1G_03999,SS1G_04685,SS1G_04821,SS1G_04892,SS1G_04988,SS1G_05358,SS1G_05645,SS1G_05736,SS1G_06710,SS1G_07426,SS1G_07492,SS1G_07720,SS1G_07795,SS1G_07920,SS1G_08492,SS1G_08647,SS1G_08699,SS1G_09114,SS1G_09280,SS1G_09744,SS1G_09960,SS1G_10652,SS1G_11129,SS1G_11826,SS1G_11986,SS1G_12349,SS1G_13610	SS1G_01303,SS1G_02398,SS1G_03104,SS1G_03471,SS1G_03999,SS1G_04685,SS1G_04821,SS1G_04892,SS1G_04988,SS1G_05358,SS1G_05645,SS1G_05736,SS1G_06710,SS1G_07426,SS1G_07492,SS1G_07720,SS1G_07795,SS1G_07920,SS1G_08492,SS1G_08647,SS1G_08699,SS1G_09114,SS1G_09280,SS1G_09744,SS1G_09960,SS1G_10652,SS1G_11129,SS1G_11826,SS1G_11986,SS1G_12349,SS1G_13610
GO:0061659	ubiquitin-like protein ligase activity	molecular_function	31/3129	48/4664	0.962661127090657	0.704560677814067	0.961642002220351	31	SS1G_00027,SS1G_00172,SS1G_00608,SS1G_01477,SS1G_01555,SS1G_02231,SS1G_02532,SS1G_03564,SS1G_03708,SS1G_03871,SS1G_04050,SS1G_04332,SS1G_04733,SS1G_04825,SS1G_05147,SS1G_05148,SS1G_05474,SS1G_05796,SS1G_05893,SS1G_06012,SS1G_07048,SS1G_07426,SS1G_07433,SS1G_07728,SS1G_08297,SS1G_08915,SS1G_10020,SS1G_10513,SS1G_11345,SS1G_12178,SS1G_13655	SS1G_00027,SS1G_00172,SS1G_00608,SS1G_01477,SS1G_01555,SS1G_02231,SS1G_02532,SS1G_03564,SS1G_03708,SS1G_03871,SS1G_04050,SS1G_04332,SS1G_04733,SS1G_04825,SS1G_05147,SS1G_05148,SS1G_05474,SS1G_05796,SS1G_05893,SS1G_06012,SS1G_07048,SS1G_07426,SS1G_07433,SS1G_07728,SS1G_08297,SS1G_08915,SS1G_10020,SS1G_10513,SS1G_11345,SS1G_12178,SS1G_13655
[truncated: 683 more rows]
