# Supplementary material for: Dual RNA Sequencing Analysis of Bacillus amyloliquefaciens and Sclerotinia sclerotiorum During Infection of Soybean Seedlings by S. sclerotiorum Unveils Antagonistic Interactions
Source: Front Microbiol. 2022 Jun 23;13:924313. doi: 10.3389/fmicb.2022.924313 (PMC9260588; doi:10.3389/fmicb.2022.924313)
Supplement: Supplementary file 1 [file Data_Sheet_1.ZIP › ╕╜╝■/Table S5 Transcript expression abundance of Sclerotinia sclerotiorum.xls]

gene_id	Gm-Ba-Ss-1	Gm-Ba-Ss-2	Gm-Ba-Ss-3	Gm-Ss-1	Gm-Ss-2	Gm-Ss-3
SS1G_00001	39.8584504836898	0	0	92.7437240402028	90.7570156563318	91.3983390802331
SS1G_00002	175.566984273395	116.415361035626	178.827576989384	355.56743905778	349.339111560231	352.965760660403
SS1G_00003	0	0	0	0.615496805403843	0.167346770337858	0.514127598634556
SS1G_00004	141.804102682358	66.5427448286475	0	124.748774154481	124.717433339274	127.121014883155
SS1G_00005	235.962026863443	0	69.0989757486978	2495.74537490136	2543.21371775888	2439.26553853169
SS1G_00006	0	0	0	8.63941517460876	7.12562028388134	9.39360619461725
SS1G_00007	0	0	0	32.6254290307496	30.7858290717967	27.0635896518521
SS1G_00008	0	0	0	20.422624659211	18.4146183131532	21.1665026260021
SS1G_00009	0	0	66.4413228352864	13.5089712309117	12.6277620151963	12.3326357722464
SS1G_00010	0	0	0	72.0131262322496	75.8708420019265	80.6537670357961
SS1G_00011	137.828286719301	0	0	265.073478168372	275.210756754528	273.829404210135
SS1G_00012	0	0	0	12.4265464109796	9.8977404531455	10.4070588650536
SS1G_00013	0	0	0	5.04759986995716	4.11715964459423	3.77246618314331
SS1G_00014	0	0	0	45.2026115590895	45.816917409389	44.7004816522566
SS1G_00015	0	0	0	0	0	0
SS1G_00016	0	0	0	71.0648929059758	73.2421031512027	70.6227860461975
SS1G_00017	0	0	0	0.792923180430971	1.42287445289817	2.11946479437103
SS1G_00018	292.202393406071	322.631490078291	201.33734192511	221.490614389364	222.20842483743	224.078439193927
SS1G_00019	0	37.8304234448579	0	47.484771033809	45.4026302697507	42.1243627881242
SS1G_00020	0	0	0	47.9074274076637	44.6790662723962	47.8990764368499
SS1G_00021	0	0	0	16.7602193824429	13.4221953738629	17.8180496193447
SS1G_00022	0	89.1809982239606	0	20.1342541747097	21.2582155062174	19.0487808817118
SS1G_00023	95.1459785739691	223.240176199334	278.624902212491	3470.32089212109	3568.07174770794	3547.27643801511
SS1G_00024	0	0	0	245.806185933601	275.390882747291	251.553977781911
SS1G_00025	0	0	0	91.4745982084835	90.1819390891164	87.9533437801679
SS1G_00026	0	0	0	246.548300444218	251.930408206611	238.712438964075
SS1G_00027	0	0	0	299.009365415279	332.522873270384	327.54708144992
SS1G_00028	104.840947954729	0	0	62.607109886161	60.919379635242	66.4774904061475
SS1G_00029	0	120.565251954344	0	24.3137322545809	27.0314596727971	23.8827496341321
SS1G_00030	0	0	0	218.949411387004	180.081121265994	194.725827982838
SS1G_00031	0	186.702665346565	0	140.542496265568	139.350498413854	144.806904694192
SS1G_00032	0	0	0	4.80367279490181	5.76205356958762	1.65221914652105
SS1G_00033	0	0	0	19.4738846308278	19.0610414433366	19.5199613452383
SS1G_00034	0	0	113.649631165621	43.9655037149488	38.3631461343597	41.3365354139007
SS1G_00035	0	64.5563942367476	0	110.760717099305	104.155568330262	106.372616480177
SS1G_00036	29392.8392837709	27153.1367092453	20753.6854245221	12914.5997422773	14193.2984267649	12800.6989661755
SS1G_00037	0	0	175.556340824944	148.463584108335	146.604444276622	138.68278480729
SS1G_00038	670.346667225691	393.207128532917	476.738063201243	358.50940344304	372.722550901325	374.994738433617
SS1G_00039	2619.64421271093	2504.10855539384	2727.59114797491	221.46344429437	185.310675457711	185.501972973125
SS1G_00040	0	0	0	0.923245208105764	0.690305427643666	0.899723297610474
SS1G_00041	0	0	0	64.7959920610488	62.4288700539459	62.4262111025442
SS1G_00042	0	0	0	6.90057470537224	6.31378688435895	6.11494234592182
SS1G_00043	0	0	0	7.06422469838502	4.6096428556701	5.01566526622462
SS1G_00044	0	0	0	417.902407763249	420.00132291776	451.642329034943
SS1G_00045	0	90.1099669554602	0	31.9729753275864	29.5785416572165	23.3941446118271
SS1G_00046	177.682249144159	0	0	34.2657453442145	34.5167835517948	35.3478209832301
SS1G_00047	0	0	0	122.69442897195	129.000248783973	123.531332278236
SS1G_00048	0	0	0	343.773430722208	361.75160090483	356.440991793348
SS1G_00049	0	0	0	82.6821429915324	73.4035519951815	77.7363977322793
SS1G_00050	0	0	0	5.45334222718226	5.65255829009029	6.02068568175223
SS1G_00051	0	0	325.938564852348	682.87860850411	706.010290542627	682.789582496805
SS1G_00052	0	0	0	69.6263739630647	69.4497427217007	71.0452492360198
SS1G_00053	213.972262083201	38.6185572666258	38.5596962883358	310.062698167776	306.811346163136	317.269805146443
SS1G_00054	0	0	55.7249804424982	43.4905575382832	42.486780804398	41.8555838857735
SS1G_00055	0	0	0	1.21552022743161	0.991459496889937	0.942806615931805
SS1G_00056	0	0	0	4.65061459310347	4.89774553414948	4.17972105518719
SS1G_00057	0	0	92.3783098244623	30.7917088323723	30.9117226791995	36.9319573928235
SS1G_00058	0	111.929570783862	0	58.0859466696782	63.9215170115288	62.7489883148641
SS1G_00059	0	0	0	175.035789748873	165.460569391581	168.578804346624
SS1G_00060	0	0	0	0.214732909657299	0.306513385048875	0.224209358644604
SS1G_00061	0	0	0	154.565236400664	174.820705301289	157.78692849276
SS1G_00062	0	0	0	0	0.180770308065494	0
SS1G_00063	0	0	0	21.7291645238619	18.5299145760416	21.6202501483864
SS1G_00064	0	0	0	35.1724029719591	31.8247316627645	34.1624259619015
SS1G_00065	0	0	0	44.6314093764633	39.0046703172085	41.1087859074881
SS1G_00066	0	403.692651960462	0	5441.11075581902	5432.39496076438	5293.42690788548
SS1G_00067	0	0	0	2199.15246652457	2271.41911118814	2215.91055446527
SS1G_00068	0	23.1298310901716	0	61.0847665095645	61.0099789721042	62.0449942102181
SS1G_00069	0	0	0	0.307748402701921	0	0
SS1G_00070	0	0	0	0	0	0
SS1G_00071	77.2127051254723	150.969578145274	180.88737106989	423.38499928785	405.338848349679	413.217495820708
SS1G_00072	0	0	0	14.0685532272575	14.5732536914608	12.7874816381082
SS1G_00073	0	0	0	0	0	0
SS1G_00074	0	0	0	0.440887782594242	0.299681273122761	0.644482645806084
SS1G_00075	0	0	89.9726246727836	93.7334314666962	78.3039071550418	92.8328339654295
SS1G_00076	0	0	0	1.15733042930989	0.539426291620969	0.552413696405215
SS1G_00077	0	0	0	0.728498172020955	1.38649414018202	1.01419702074395
SS1G_00078	0	0	0	0	0.214856234798183	0.220029184161399
SS1G_00079	0	0	0	27.2818161719599	26.4696201802922	27.9544228358092
SS1G_00080	0	59.5221800072765	217.915347831329	132.956485951714	130.864694625621	133.300845853084
SS1G_00081	0	0	0	0	0	0
SS1G_00082	0	0	0	1.27987129829564	2.68443907477259	1.67998753553821
SS1G_00083	0	0	0	1.58945055713663	0.864308035438144	1.32767609988299
SS1G_00084	0	0	0	0.414434515638588	0	0
SS1G_00085	0	0	0	0	0	0
SS1G_00086	0	0	0	0	0.239179582133826	0.734814445218258
SS1G_00087	113.008633555289	0	0	73.776489206352	73.2421031512027	67.3955292252224
SS1G_00088	409.656296637923	240.29324521456	299.908748909279	2492.54300486281	2694.90445164395	2619.42298975433
SS1G_00089	0	0	78.521563350793	73.538579110188	76.6065022076675	75.5890259533381
SS1G_00090	0	0	572.011388648161	5588.27892246178	5834.9759826438	5975.54675486762
SS1G_00091	0	0	0	13.9796083577441	15.9226926031554	15.8431710935794
SS1G_00092	0	0	0	73.5500790108598	76.6487126000958	81.0602865323908
SS1G_00093	8.46591657805121	0	69.4163074398514	387.104914614487	379.495066612393	388.780958509938
SS1G_00094	0	0	0	0	1.5845647316366	1.21703642489274
SS1G_00095	723.809898354121	371.496305485087	529.900120772223	4088.12317339779	4172.20754467927	4128.66540802877
SS1G_00096	26.7167149981254	62.6851944037984	0	15.3442127053689	15.3863531912539	14.1340848572084
SS1G_00097	0	0	0	0	0	0
SS1G_00098	34.9884381470112	0	20.4919856905984	66.5713094293123	61.7886261664985	65.9403713264147
SS1G_00099	0	0	0	1.12041889402293	1.14973068900144	1.08684183060189
SS1G_00100	0	0	0	123.601856519555	117.719954854502	114.942329017648
SS1G_00101	0	31.4565702826334	0	64.510499945652	62.5759017657216	66.2775909061588
SS1G_00102	0	0	0	74.6964976803146	87.4328998167861	83.8424250129006
SS1G_00103	77.2127051254723	90.5817468871642	0	161.596913885779	165.524793327819	171.549036589418
SS1G_00104	268.836944668637	450.549834777301	494.84943570031	35.3726334636841	39.1519535775209	39.6212969437303
SS1G_00105	0	0	0	0.231959616961896	0	0.193757042768993
SS1G_00106	0	0	85.5185343424478	189.06010205988	193.703886666071	196.353898711848
SS1G_00107	0	15.0969578145274	0	34.2966259833111	34.478801176344	34.3687121640449
SS1G_00108	27.6172784250285	86.3975713131004	64.6994154950354	142.985728604802	140.525768135502	147.21531905802
SS1G_00109	0	0	0	0.425788885930056	0.347301858988843	0.889159031885106
SS1G_00110	0	0	0	3.31871389476213	6.80042363994039	3.17781733166437
SS1G_00111	0	0	0	1.1261807490179	0.551152950134468	0
SS1G_00112	0	0	0	0	0	0
SS1G_00113	0	0	0	5.25833267022644	5.33748120130222	4.09949111542817
SS1G_00114	0	0	0	251.326662407728	237.122544480075	240.883061282474
SS1G_00115	65.1396938116838	0	91.5622470168257	33.1968636974637	35.453935974286	37.3167163872883
SS1G_00116	0	0	0	0.615496805403843	1.63163101079412	1.54238279590367
SS1G_00117	0	0	0	0	0.222395050054259	0
SS1G_00118	0	0	0	0	0	0.116254225661396
SS1G_00119	0	0	0	10.6032222568352	8.87109144105323	9.41364626505729
SS1G_00120	0	0	0	7.65802909332173	7.00168377393047	6.7939768217308
SS1G_00121	0	0	0	23.6040710974609	23.2879388128246	22.4821298473085
SS1G_00122	0	0	0	4.00815411339316	2.44671559227747	3.34803142954409
SS1G_00123	0	0	0	0	0.269713145810485	0
SS1G_00124	0	194.394535454476	0	8.38182166460065	5.98217696438086	5.39689560701499
SS1G_00125	132.861501612299	0	0	26.0421688881004	23.6399927530649	24.4430618909389
SS1G_00126	3470.02980681534	1780.99699394321	1905.30264012954	4784.20462271832	4591.13649538189	4308.59530563204
SS1G_00127	0	0	0	4.71668103224047	6.31058093996758	5.4137748391153
SS1G_00128	0	0	0	0	0	0
SS1G_00129	0	0	0	0	0	0
SS1G_00130	0	0	0	0	0	0
SS1G_00131	0	0	0	0	0	0
SS1G_00132	639.565442710226	617.896916266013	550.852804119083	16.1756328807918	16.7834509330489	19.4394661608718
SS1G_00133	0	0	0	2.55473331558033	2.60476394241632	1.24482264463915
SS1G_00134	4740.30857538167	4847.05803204228	4017.06347110485	1374.07243783244	1361.98117530182	1439.05477765476
SS1G_00135	3104.7635113611	3414.69348462797	2159.34299214681	123.103410401857	154.620158550224	148.94817719389
SS1G_00136	0	0	181.839409864994	17.3408126280356	14.9449473636462	16.5346141655603
SS1G_00137	0	0	0	181.590865003429	204.077477528497	186.087800125551
SS1G_00138	383.055238414681	561.724469332739	0	1521.12941255368	1517.72491022938	1456.9032402716
SS1G_00139	63.1139515504931	98.722474496139	61.6075033422769	24.2541740429002	22.3150114560863	21.7596621854337
SS1G_00140	38.8095438920137	0	22.7299262331243	81.9189804102721	81.2965105473344	80.4866755662398
SS1G_00141	0	0	0	48.9190108649345	49.6898104874396	49.6811043545525
SS1G_00142	0	0	0	0	0	0
SS1G_00143	0	0	0	0.147310846790967	0.360469701983681	0.369148489066992
SS1G_00144	68.4344625474024	60.2126925363632	0	54.0159139582312	58.5884537432965	62.4387689726874
SS1G_00145	309.587582955377	132.069569888919	329.67068582394	3008.07090494491	3078.748794	3034.25451756057
SS1G_00146	148.665591521827	209.287665186875	0	388.344358882912	381.522295385018	380.029438482636
SS1G_00147	0	0	0	38.6464125324576	38.8730480932294	41.8574149884529
SS1G_00148	189.68008590309	0	0	241.664628331376	250.717882039787	253.039221700314
SS1G_00149	0	95.4105532469579	111.142654007556	42.9099707598225	41.3851024027441	43.9564920520083
SS1G_00150	0	0	0	0.129510786137059	0	0
SS1G_00151	0	0	0	3.29856043059284	5.63975692239638	4.98074226677192
SS1G_00152	0	0	0	59.385894781971	55.9339784101794	55.2591785978873
SS1G_00153	0	0	0	20.1504995008686	20.6294663160597	21.8665505187319
SS1G_00154	0	0	0	70.3736074530665	74.0058683113656	69.068245559171
SS1G_00155	0	0	13.3843573893397	24.4679055462245	24.1024081700591	23.442200228237
SS1G_00156	0	0	0	9.79926744665355	9.56347917678017	9.5065264103716
SS1G_00157	0	0	0	0	0	0
SS1G_00158	0	0	0	0.398494726575565	0.650077838620142	0.832161658046317
SS1G_00159	0	0	0	1.19548417972669	0	0.49929699482779
SS1G_00160	0	0	0	0	0	0
SS1G_00161	0	0	0	0	0	0
SS1G_00162	0	0	539.835748036702	0.323776965342647	0	0.270452538865053
SS1G_00163	709.020513411789	166.356862071619	664.413228352864	0.597742089863347	0.975116757930213	0.998593989655581
SS1G_00164	0	0	0	589.352428644767	569.766620941501	582.329552010362
SS1G_00165	0	0	0	6.61944018033855	5.6340079347079	8.17367673014383
SS1G_00166	0	0	0	1.38144838546196	1.69020238041237	3.17330978934996
SS1G_00167	0	325.208903297901	0	726.935278699526	728.184935320517	738.786863158949
SS1G_00168	0	0	0	7.0315367691894	8.11427492395913	8.07603262585207
SS1G_00169	0	0	47.8083319294496	109.247843951777	111.352216787038	112.260757165506
SS1G_00170	126.463817167907	228.246881997999	102.55454843969	927.064861103943	931.59027309569	951.998645565702
SS1G_00171	9253.41281817425	10205.3954732302	8834.9589090451	2978.39256134727	2998.90785589294	3056.94095576457
SS1G_00172	95.1459785739691	89.2960704797334	167.174941327495	32.0250929745883	30.8325627781676	27.8395119232238
SS1G_00173	0	0	0	37.871680409342	36.9620573190179	39.2526274302248
SS1G_00174	0	0	0	0.191867831314161	0.626000881634211	0.560938599127518
SS1G_00175	0	0	0	0	0	0.37090633901493
SS1G_00176	0	0	0	0	0	0
SS1G_00177	0	0	0	0	0	0
SS1G_00178	0	0	0	0.110221945648561	0.719235055494625	0.276206848202607
SS1G_00179	0	0	0	0.682300726965967	0.618366724541111	0.316627362573721
SS1G_00180	0	0	0	0.915417604824189	1.01819420506769	1.09484401275491
SS1G_00181	0	0	0	0	0	0
SS1G_00182	0	0	0	67.9710870197733	64.8771219100757	61.9950978862029
SS1G_00183	0	0	0	120.372633773599	128.261165109864	139.976827071721
SS1G_00184	0	0	0	1.19548417972669	0.975116757930213	0.998593989655581
SS1G_00185	0	0	0	172.084513652659	162.720392805154	153.479357146473
SS1G_00186	0	0	0	152.109741432333	163.292984330606	165.777040547527
SS1G_00187	0	0	0	22.4724533064414	20.5071646155296	24.9205907279976
SS1G_00188	24.620411817972	0	28.8393054042979	237.841477766628	225.468482816111	224.763668559824
SS1G_00189	0	0	0	13.3853849894128	13.8233680810565	11.9012166680303
SS1G_00190	0	0	0	233.687998985844	229.671707606644	229.396524184661
SS1G_00191	0	0	0	201.59278939277	213.689872380707	204.091213042965
SS1G_00192	0	64.5563942367476	0	264.433963336561	269.376004378221	252.877160443882
SS1G_00193	0	0	0	502.185487986109	492.158548097938	502.62055955672
SS1G_00194	0	183.663626915588	256.737171040809	196.790402171062	198.221982989444	188.965361167776
SS1G_00195	0	471.23655870871	403.301414875668	3948.09348108153	3980.96918056523	4084.29215906831
SS1G_00196	0	0	0	54.7610701383299	41.916221768953	41.6394852290346
SS1G_00197	0	0	0	22.3442760082503	23.2960912998346	25.032678767102
SS1G_00198	118.116003149607	0	0	42.7474503258795	40.8143263599577	44.2032085489647
SS1G_00199	0	0	0	49.6146475551866	49.7912711549314	50.9231460807354
SS1G_00200	0	0	0	32.0961513470102	48.225883136766	39.509588286373
SS1G_00201	0	0	0	40.0483508163416	38.8438573620712	38.1513481384535
SS1G_00202	147.845881493386	303.528309744708	43.2950975869034	611.524614241149	603.675478011568	637.178047655122
SS1G_00203	0	0	0	0.33785422470537	0	0
SS1G_00204	0	0	0	97.5203563834904	94.4751558562745	97.5362855212193
SS1G_00205	0	0	0	1.3876155657542	0	1.62271523319032
SS1G_00206	0	0	0	0.689022901615878	1.31136391583718	0.703443056752454
SS1G_00207	51.1182900484063	0	0	31.7020856741736	33.7234920355241	32.3305620810328
SS1G_00208	0	617.896916266013	0	100.09333614307	112.881373263255	99.8356229181853
SS1G_00209	0	0	0	65.1870956889862	61.1289860915807	54.5232318351947
SS1G_00210	0	0	0	82.1146648998195	84.0114568276397	81.6531491251708
SS1G_00211	105.340190564037	0	0	88.1857444348109	91.5244588993298	93.6909412351713
SS1G_00212	0	0	36.6767387201156	63.5510252484013	63.4095033161074	60.2230621574666
SS1G_00213	0	0	0	35.2762712716179	35.1231208945481	37.800392945287
SS1G_00214	0	0	148.06923374721	429.206145874563	441.360133022253	453.173365008442
SS1G_00215	0	0	0	0.137533578198646	0	0
SS1G_00216	0	0	0	0.731355027597507	1.19308403323226	0.763630697971915
SS1G_00217	0	0	0	5.41465307998554	6.33825892654639	5.52413696405215
SS1G_00218	0	0	0	0	0	0
SS1G_00219	0	204.343862072225	204.032408706785	236.545842144505	260.617229247443	238.884125982096
SS1G_00220	426.437397945982	291.826013465394	478.697723560256	2258.61817836095	2234.51882049951	2332.95618489318
SS1G_00221	0	0	0	75.2327708535965	76.7609212557521	85.8410743426076
SS1G_00222	0	0	171.603416594448	57.6365882676181	58.7653145507612	56.4833858652206
SS1G_00223	0	0	0	41.961494708407	38.4521041543814	41.5415099696722
SS1G_00224	0	0	0	102.415559849475	98.4414840955326	99.1331487912631
SS1G_00225	0	0	0	0.879695905836624	0.239179582133826	0.244938148406086
SS1G_00226	0	0	0	5.62254618851052	4.42149416768356	5.00964405942243
SS1G_00227	46.6697046802697	0	0	45.246806295985	46.9151507252911	49.1538930762586
SS1G_00228	1215.46373727735	1901.2212808185	2151.43331085689	265.625199171655	248.376168484224	283.695797251676
SS1G_00229	0	0	0	0.470948313225668	0.384136904639175	0
SS1G_00230	0	0	0	2.78946308602895	2.92535027379064	5.99156393793348
SS1G_00231	58.0615223581308	22.7048735635805	0	77.5229130877102	73.247648434603	75.4541287957997
SS1G_00232	0	0	0	13.8144838546196	13.1460185143184	10.5776992978332
SS1G_00233	76.6964240362232	154.244698265513	179.677871560507	102.253865262686	100.395007662681	100.362405447717
SS1G_00234	30.158745764755	0	0	68.7122256756615	69.4227296739927	71.9702412626414
SS1G_00235	0	0	0	1.08427634905444	0.589605481539199	0.603801017001049
SS1G_00236	0	0	0	185.185872402271	182.598830198482	185.536519246569
SS1G_00237	127.574625250564	179.596335523685	298.87100237326	268.127659382439	303.71006787133	307.833010188325
SS1G_00238	0	0	78.521563350793	13.9400700714798	14.7124434476804	14.8306337675818
SS1G_00239	0	0	0	0	0	0
SS1G_00240	61.9648179788454	145.38750970965	145.165915438441	1.95898668106475	2.34355792242051	1.85453169507465
SS1G_00241	210.680381128074	0	0	7.81505086632765	8.62003214010309	8.38248326173742
SS1G_00242	0	0	0	0	0.208381115393306	0.0711327225508085
SS1G_00243	0	0	0	0.351436304090511	0.318505473695798	0.489260874328739
SS1G_00244	0	0	0	0.836082290251897	1.08312019630856	1.19136055094985
SS1G_00245	0	0	0	0.234055637597094	0.343640544210346	0.234609431304624
SS1G_00246	0	0	0	0.513761796246183	0	0
SS1G_00247	0	0	0	1.08680379975154	0.443234889968279	0.453906358934355
SS1G_00248	0	0	0	0	0	0
SS1G_00249	0	0	0	35.5311059508496	32.3076757760475	33.9906735818361
SS1G_00250	0	0	0	0	0	0
SS1G_00251	0	0	0	2.02712534823222	1.37788237533617	1.83437374186732
SS1G_00252	114.703763058618	0	0	81.1255564362535	81.9184753706529	82.2752683566007
SS1G_00253	719.396423364157	1687.91352736082	2738.67891686912	23175.4813592774	28153.9277849945	28267.2244211315
SS1G_00254	59.9497019470131	175.824325766752	316.001413484899	2902.68418529429	3242.86969517472	3244.84998288259
SS1G_00255	0	0	0	0.478193671890678	1.145762190568	1.27320733681087
SS1G_00256	0	0	86.6625950025474	8.16047896596048	7.88572682500086	7.16382644752917
SS1G_00257	0	0	0	12.3035246830206	7.39463541430412	7.30221854935643
SS1G_00258	0	0	0	1.15405651013221	1.19234573865724	1.02825519726911
SS1G_00259	0	0	0	63.8312680765393	59.8057673326444	60.8671298789123
SS1G_00260	0	0	0	29.3390362611874	26.4591584551396	26.8624549405688
SS1G_00261	0	0	0	0	0	0
SS1G_00262	0	0	0	1.05279735827544	0.695163882266378	0.837530442936939
SS1G_00263	0	609.975160929269	387.574383205837	4719.77154156099	4742.72413138307	4866.64780858647
SS1G_00264	0	0	0	1.03608628909647	0.422550595103092	1.08181015546021
SS1G_00265	0	0	0	3.67156791767195	4.20499378622009	4.89440322761611
SS1G_00266	0	0	0	98.0502260711465	95.8763673245182	89.7995288272789
SS1G_00267	64.6825731533562	0	56.8248155828107	139.633076527244	132.519650451082	134.685364354796
SS1G_00268	0	0	0	5.78280719495704	8.84408222308798	7.54751271251311
SS1G_00269	0	0	0	0	0.309183362270555	0
SS1G_00270	0	0	0	0.388532358411176	0.633825892654639	0.324543046638064
SS1G_00271	0	0	0	4.57535705265001	5.17201928406185	4.40340005678525
SS1G_00272	0	0	0	723.305287615267	730.758592872639	773.691899547838
SS1G_00273	0	0	0	0	0	0
SS1G_00274	0	0	0	167.04768284039	180.553791169871	184.758986878434
SS1G_00275	0	0	0	0	0	0
SS1G_00276	0	0	0	47.8057304873979	38.9453476247109	47.7806340905925
SS1G_00277	0	0	0	2.26643875739853	3.69731770715206	3.78633554411074
SS1G_00278	0	0	0	0	0.0688941187668085	0.211658508676998
SS1G_00279	0	0	0	0	0	0
SS1G_00280	0	0	0	40.4903751554911	38.8194849388479	41.8727942665371
SS1G_00281	0	0	0	137.823023865492	127.283763352191	133.770743041544
SS1G_00282	0	0	0	445.483022525656	457.689013011665	430.959003509387
SS1G_00283	0	0	0	31.681332005789	33.9739171942185	31.5084003067708
SS1G_00284	0	0	0	59.5729042634578	57.8749996978374	58.5363264738455
SS1G_00285	0	0	0	61.2964093394029	58.7371572571876	54.8296327239462
SS1G_00286	0	0	0	0	0	0
SS1G_00287	0	0	0	0	0	0
SS1G_00288	0	0	0	5.50830685342427	6.57895230350384	5.09409339026834
SS1G_00289	0	0	0	7.09493871881278	6.55872010660018	5.47490009111169
SS1G_00290	0	0	0	297.291580733955	304.152478024868	302.706242970231
SS1G_00291	63.7735207739036	28.0558599818081	0	35.1821300978596	33.7812070355391	36.3768898112805
SS1G_00292	0	0	0	19.2416025117916	18.2769900262846	18.4079442325928
SS1G_00293	0	0	0	11.3969491800612	9.85951388573882	10.6738602005408
SS1G_00294	0	0	0	0	0	0.236031306645865
SS1G_00295	341.832406466081	0	0	36.7433250206066	45.8369453495937	33.3570071776341
SS1G_00296	0	0	0	40.9941284282812	47.730970283584	43.6477281090784
SS1G_00297	60.1943946080213	0	0	185.607458075282	208.981451463844	204.10445969793
SS1G_00298	0	0	0	32.0681341674005	34.2575165395775	32.16934003749
SS1G_00299	0	0	0	4.19120333026461	4.20427225278454	4.04455656111758
SS1G_00300	0	0	0	0	0	0
SS1G_00301	0	0	0	190.839372069291	137.237084583483	189.887919213078
SS1G_00302	36.3242036427715	0	0	37.7048643384245	38.5291207653115	39.9044061285028
SS1G_00303	0	0	0	42.4978756633817	48.4624399339476	50.0887675519277
SS1G_00304	0	0	0	85.6201368964996	84.2249621772974	84.5802982894782
SS1G_00305	0	0	0	153.237162157368	137.341016282651	143.132756225861
SS1G_00306	0	0	0	67.2007936809774	67.4416521612445	67.8942404046897
SS1G_00307	164.909563502806	304.013179249093	193.168063195242	120.656055072097	116.154163586805	117.789425233495
SS1G_00308	0	0	0	33.3945167560019	36.4580844039362	39.9107482146644
SS1G_00309	0	0	0	20.5151283165064	22.3197712149171	22.1841189207434
SS1G_00310	0	0	0	106.026737275395	103.18095926936	102.387401025749
SS1G_00311	0	0	0	93.3088320082164	93.143765757499	100.002615785293
SS1G_00312	0	0	0	35.4573752628236	31.8620036046893	31.8734543805098
SS1G_00313	0	0	0	216.40519283581	258.553128286666	271.26899935974
SS1G_00314	0	0	0	0	0.800622180195333	0.683248519238029
SS1G_00315	0	0	0	10.9075415862166	9.15172394419261	10.7637392352323
SS1G_00316	0	494.31753301281	0	221.278428885603	262.102097705375	251.598133298461
SS1G_00317	15.4425410250945	0	0	34.9882542652996	33.1182325062476	32.3387605424902
SS1G_00318	0	0	0	1.76605617459625	1.15241071391752	1.47519566653665
SS1G_00319	0	0	0	0.863405240913724	1.40850198367697	0.240402256768936
SS1G_00320	0	0	0	0.263411768414357	0	0
SS1G_00321	65.9553965964455	61.9002277475791	92.7088225608647	20.2954290976857	22.178236959436	25.5454276423521
SS1G_00322	0	0	0	10.795150557053	8.19798759361688	9.71685768377436
SS1G_00323	132.69072847398	155.665547028456	88.8161642014111	198.880625210368	186.563148352072	194.15850337689
SS1G_00324	0	0	0	1.635925719626	0.667185150162777	1.70812129809507
SS1G_00325	0	0	0	1.80712724842407	6.78046303770078	3.01900508500524
SS1G_00326	0	0	0	91.3839576573002	91.846283411615	93.4588168252196
SS1G_00327	67.0346667225691	0	44.8694647718817	91.0881316108902	94.4647525208394	95.6938354658519
SS1G_00328	170.046009925175	72.5413570459051	144.861584378821	89.7615637251815	91.8183840302632	92.9404196451981
SS1G_00329	0	0	52.8279631106252	65.6821675014367	66.5226441465052	60.6607676162644
SS1G_00330	0	0	0	49.7556299789022	51.1211714932028	49.7360175250877
SS1G_00331	0	0	0	0	0	0.177831806377021
SS1G_00332	0	67.0585800598773	0	302.834368452576	316.028538105011	316.39173290855
SS1G_00333	0	47.8813108545619	63.7444425725995	13.5341161011125	12.1151960293396	12.742206701952
SS1G_00334	0	41.9116125374233	16.7390929623783	223.903066079743	213.388050527062	221.142122476634
SS1G_00335	0	0	0	1.08427634905444	0.442204111154399	0.67927614412618
SS1G_00336	0	0	0	21.3692797126147	21.8317807469931	26.6846505013519
SS1G_00337	0	0	0	24.9035198403308	24.4366609216246	29.7171946319191
SS1G_00338	0	0	0	0	0	0
SS1G_00339	0	0	0	0.181769524402889	0	0
SS1G_00340	0	30.1939156290547	135.665528302417	51.0720021562474	47.6973341906946	53.5127871664298
SS1G_00341	258.044369250187	110.081317001792	82.4351513438866	63.4918732037775	61.258633994214	62.995078745102
SS1G_00342	0	0	0	58.5478071123048	59.7763384969116	59.4809066510796
SS1G_00343	231.234564652765	150.70656494293	30.0953727128475	111.740281753514	115.347478652794	115.930847182349
SS1G_00344	0	0	0	34.765064037755	31.4622009365917	28.1531317565549
SS1G_00345	0	0	0	133.072332755828	168.982510309531	144.769380446765
SS1G_00346	0	0	0	36.2056558860159	38.072744420788	39.3321845618941
SS1G_00347	0	0	0	0	0	0
SS1G_00348	0	0	0	0	0	0
SS1G_00349	0	0	0	16.2420954073213	18.7289666954182	16.9072292731341
SS1G_00350	60.5652019670029	0	11.8239178214746	42.8050434016857	43.521843635259	43.1746656704819
SS1G_00351	14.9874254867533	35.1648651533503	35.1112681649887	80.0755714286448	82.1654785234001	80.5288925479163
SS1G_00352	213.390096640976	194.707066861959	222.183201764302	33.8810210936048	33.219813666465	30.7637588903219
SS1G_00353	623.815011366208	450.354368471541	430.931790189818	106.934892918026	97.7824240468501	95.2368402368704
SS1G_00354	0	0	0	0.96463206226223	0.611969827390686	0.447645581569743
SS1G_00355	445.547633805596	339.749966043548	574.085145948396	819.979348313326	825.926839938969	810.475173265932
SS1G_00356	0	0	0	0	0	0
SS1G_00357	76.0186942214702	0	0	807.826866436762	857.690584225236	846.488564942579
SS1G_00358	0	0	0	144.236758333175	146.930970854129	151.380078703043
SS1G_00359	0	0	0	1.37533578198646	2.13144990450232	2.64229737085857
SS1G_00360	57.4956205807611	67.450735498824	0	94.0051390370276	88.6862038494151	84.8493438890782
SS1G_00361	0	0	0	2.27433575655322	2.9200650881108	2.53301890058977
SS1G_00362	102.414074159481	0	0	1.51095917159902	1.40850198367697	1.86311748995926
SS1G_00363	0	0	33.0090648481041	159.431902282048	151.698355047075	152.985871309489
SS1G_00364	180.95247458853	70.7612010447785	70.6533494362963	93.0888570786367	89.9021756943267	89.3057512384823
SS1G_00365	137.245256741639	58.5486079710604	94.9964768118731	53.8160048384752	48.5289706304948	51.4546251607218
SS1G_00366	0	0	0	109.46476880454	101.504001649765	109.403931373933
SS1G_00367	0	0	0	65.5125330490229	51.3561492509912	50.8617205397909
SS1G_00368	0	0	0	1.60772010377038	0.655681957918592	1.34293674470923
SS1G_00369	0	0	0	0	0.426101440440093	0.109090099710274
SS1G_00370	0	0	0	0	0	0
SS1G_00371	2694.2779509648	1829.92548278781	1328.82645670573	469.974718155057	504.257253444662	481.696775760111
SS1G_00372	0	0	0	76.3626755553995	77.6317578296546	71.399470260374
SS1G_00373	0	37.3271060527473	46.5877668208588	49.5577843134169	49.9676334791812	45.4150205068928
SS1G_00374	0	0	0	28.0077519439626	28.7607017957266	27.7501753426439
SS1G_00375	0	0	0	1.06265260420151	1.0834630643669	2.10814286705067
SS1G_00376	0	0	0	99.6229800686684	98.0867886696175	95.6716333258405
SS1G_00377	102.673350296593	43.8002877353123	0	34.3482277359956	35.0128632347448	35.9544397997004
SS1G_00378	0	60.9194142797477	364.95937895439	396.9049571206	405.380757541509	395.074021421519
SS1G_00379	0	0	0	0	0	0
SS1G_00380	48.9412389788668	0	76.4369200759932	250.895630028881	248.902867137607	262.966029647621
SS1G_00381	0	0	0	1.12799716958083	0.306689948058696	0.523456526835587
SS1G_00382	172.099772734783	62.1224906838361	0	47.8236597714007	47.5881487088276	47.3588129815832
SS1G_00383	0	0	0	35.5038189582626	33.8495810775473	37.1545832702887
SS1G_00384	0	0	0	0	0	0
SS1G_00385	0	0	0	0	0	0
SS1G_00386	0	0	0	0.0826664592364204	0.134856572905242	0
SS1G_00387	0	0	0	0	0.56340079347079	1.00968947842953
SS1G_00388	0	0	0	19.3848402476114	20.2188187979437	19.0305528422893
SS1G_00389	0	0	0	0.563430610384787	0.26808345912885	0.274537924648513
SS1G_00390	0	0	0	0	0	0
SS1G_00391	0	0	0	1.08068603001784	2.20369929565355	1.78391211065956
SS1G_00392	0	139.525110124584	52.2421691648421	46.3418837169459	43.5755301200064	44.9387428288351
SS1G_00393	82.2970238781541	0	77.1193925766717	72.0519382517868	74.7009087771538	72.094919646027
SS1G_00394	391.263564952138	397.219446171008	370.173084368024	259.999510863315	264.589972127564	274.046797912174
SS1G_00395	0	0	0	0.598594788992967	0.415919986620733	0.500009258729114
SS1G_00396	0	0	0	106.59867658959	118.044755175612	111.5643949584
SS1G_00397	22.723615838159	0	0	32.6391127589789	30.001743331819	30.4240353735898
SS1G_00398	35.2814035381943	0	0	81.8706462412832	77.0598848438008	79.1015444772391
SS1G_00399	0	0	0	0	0.837128537468391	0.122469074203043
SS1G_00400	0	0	0	1.5541294336447	2.53530357061855	1.94725827982838
SS1G_00401	0	0	0	12.7987129829564	12.9358839472737	12.5833058491894
SS1G_00402	0	0	0	110.731722147185	113.378338556756	115.436604347298
SS1G_00403	0	0	0	35.5025898144524	52.9157396619928	46.6865593695857
SS1G_00404	0	113.823116154266	0	282.094941278009	307.4055579375	299.177445361352
SS1G_00405	0	0	0	26.2170770721219	24.1971222241406	28.1862512237232
SS1G_00406	91.4865178595857	85.8616062305129	0	30.1570525337508	28.0581983249597	28.2827588037935
SS1G_00407	0	0	0	0	0	0
SS1G_00408	0	0	0	15.7159156211262	12.6765178530928	13.4193079958211
SS1G_00409	0	0	0	55.0089534420288	54.5237669053374	56.8025806743737
SS1G_00410	0	0	0	329.547572522424	312.874646336144	324.652597033553
SS1G_00411	0	0	0	1.47012243723148	2.3982601343689	1.57885806472572
SS1G_00412	0	0	0	0.444036981041344	0.18109311218704	0.37090633901493
SS1G_00413	0	0	0	0.197978271801873	0	0
SS1G_00414	0	0	0	0	0.299445303616365	0.408873129622758
SS1G_00415	0	0	0	0.0899640772008511	0.110071066741761	0.169081760911292
SS1G_00416	0	0	0	0.744898639219684	1.02185438031467	0.989891645519149
SS1G_00417	0	0	0	0	0.172861607087629	0.118015653322932
SS1G_00418	0	0	0	0	0	0
SS1G_00419	0	0	0	118.239348597719	113.335898335015	117.668053773953
SS1G_00420	0	0	0	0	0	0
SS1G_00421	0	0	0	0	0	0
SS1G_00422	0	0	0	22.452141296078	19.3985127062985	24.9606802466519
SS1G_00423	0	0	0	89.373903566087	97.5979693114222	95.2184407628963
SS1G_00424	0	0	0	9.54341838530873	9.27843987346144	9.40311032464656
SS1G_00425	0	0	179.529671402506	46.9110200871507	44.6166586792457	43.8920111111432
SS1G_00426	0	0	0	77.1616661612158	75.7082809787109	78.5130706184187
SS1G_00427	46.3761845250478	0	0	53.2425474437309	53.0978672337094	58.4119165341751
SS1G_00428	0	0	0	37.4067517362102	36.6027593420471	35.4608939270335
SS1G_00429	0	0	0	64.2878907185711	67.896666354614	69.5946942937038
SS1G_00430	0	0	0	208.102688704108	206.38147178173	209.065331982255
SS1G_00431	0	0	0	75.6905018980262	77.2550050292258	73.1140372992166
SS1G_00432	0	0	0	115.395298620469	110.716009138939	112.150961070646
SS1G_00433	0	0	0	58.7684273860258	61.9403507073276	53.6759218451696
SS1G_00434	0	376.11116642279	0	68.9222618398956	82.3422507500896	78.9062920347849
SS1G_00435	0	0	0	124.330354691576	124.173534880962	113.027525042483
SS1G_00436	0	0	0	120.541680947865	114.025593424834	118.256381770009
SS1G_00437	0	0	0	46.9094186008244	42.5545048139256	42.9316786103895
SS1G_00438	0	0	0	27.1570026682216	28.4564837298054	28.3344576987118
SS1G_00439	11.8932473217461	6.97625550622918	0	32.8623175404549	30.3623048578109	30.5489229061248
SS1G_00440	0	0	0	0	0	0
SS1G_00441	0	0	0	24.5497437084584	24.6238554756979	25.5039137535045
SS1G_00444	103.310869905185	151.498368261369	30.2534920090621	178.384663889797	175.38439761722	176.742391913437
SS1G_00445	188.588576457356	0	0	169.761811025487	166.739977796563	162.952150680268
SS1G_00446	37.0078461203644	0	0	55.8277612111015	50.6901661202091	53.0019108537144
SS1G_00447	0	0	0	0	0	0
SS1G_00448	0	0	0	0	0	0
SS1G_00449	0	0	0	0.853917271233353	1.95023351586043	1.14125027389209
SS1G_00450	0	0	0	0	1.00077772524417	0.341624259619014
SS1G_00451	0	0	0	491.927361281834	490.964585784475	497.320396415276
SS1G_00452	0	42.1464400863541	0	36.6857837077154	37.7516274674931	34.5652180243999
SS1G_00453	0	52.6403052397009	0	61.5662227973247	60.2713140925953	58.1149293249661
SS1G_00454	47.5729892869846	55.8100440498334	0	103.525073563752	94.4605040020784	87.270672154029
SS1G_00455	0	0	0	0	0	0
SS1G_00456	0	0	0	57.5911509190077	53.7586108285005	57.8750342700387
SS1G_00457	0	0	0	0.647553930685293	1.05637648775773	0.811357616595159
SS1G_00458	113.443282145886	0	132.882645670573	1637.414831499	1663.58169292088	1775.36696774234
SS1G_00459	0	0	0	0.286036092081847	0.155540096356967	0.637139723461229
SS1G_00460	0	0	0	0	0	0
SS1G_00461	0	0	0	0.1635925719626	0	0
SS1G_00462	0	0	0	0	0	0
SS1G_00463	0	0	0	0	0	0
SS1G_00464	951.459785739691	1036.47224663976	656.758698072301	341.693618798105	340.075339547371	328.551228043548
SS1G_00465	0	0	0	0.380914076873702	0.745677520770163	0.381815348985957
SS1G_00466	0	0	0	0	0.11119752502713	0.0759165021375588
SS1G_00467	0	0	0	0	0	0
SS1G_00468	0	0	98.4315893856094	244.188713007138	250.857814836417	253.716843297677
SS1G_00469	0	0	0	0	0	0
SS1G_00470	266.712397385541	441.730561415703	275.660807508103	340.486612302968	335.145554984108	328.271839088799
SS1G_00471	0	0	60.1488298648136	136.689796287831	136.952296638497	133.125930495602
SS1G_00472	0	0	0	323.737115869989	345.97142571364	326.606807550019
SS1G_00473	191.52761920734	112.344893866548	224.347323859409	47.027552992106	39.1270875725331	41.5864683137952
SS1G_00474	61.4484444956884	108.131960346552	0	367.163078698561	391.968495782506	383.718062141737
SS1G_00475	24.5793777982754	0	0	4.29975809975035	3.63393511788659	3.072340841507
SS1G_00476	0	0	0	2.0449071495325	2.11275297551546	2.16362031092042
SS1G_00477	85.8529366822037	156.672439311951	178.781308534794	104.406133879909	99.5098451909016	98.6980328637465
SS1G_00478	0	0	0	131.615336411786	125.72080632144	123.363237614128
SS1G_00479	0	0	0	50.0872710006081	48.8848974674132	51.207312381309
SS1G_00480	0	0	90.9197049324971	64.864454783171	68.5532741792254	65.523532994927
SS1G_00481	0	0	0	15.3385818016238	18.4085085344912	18.851717839498
SS1G_00482	0	0	0	0	0	0
SS1G_00483	0	0	0	52.4935564067975	58.9213254716716	54.8798113199129
SS1G_00484	0	0	0	4.13047784467713	4.99304527291991	4.79057804980087
SS1G_00485	0	0	0	1.66662673849298	1.56332391753959	2.05340908864834
SS1G_00486	0	0	0	0	0	0
SS1G_00487	0	0	0	2.0449071495325	2.33514802556972	1.87893342790458
SS1G_00488	138.652900400528	118.298213028707	59.0589536313657	25.5302288159412	25.3096971836109	23.6999640211591
SS1G_00490	12.2590412958979	0	0	32.9881089676787	33.4826562578573	33.3445723727886
SS1G_00491	0	0	0	23.5259352304736	24.9493944320337	25.4160217246676
SS1G_00492	0	33.9904001089359	0	3.81662434588581	3.28742702673526	2.0403492126558
SS1G_00493	0	0	0	0.814067798575797	0	0.309088615845775
SS1G_00494	0	0	0	53.7401598897142	52.841063892892	53.9595518068233
SS1G_00495	0	36.6549018123906	0	84.8185894294228	92.6030371980167	96.3727826626928
SS1G_00496	0	0	0	20.7705977766981	23.7585051586267	24.6775184519132
SS1G_00497	0	0	0	12.5978673787866	14.1170312454897	13.8668392654445
SS1G_00498	0	0	0	0	0	0
SS1G_00499	0	0	0	0.242832724006985	0.396141182909149	0.20283940414879
SS1G_00500	0	0	0	9.1480528535608	7.80093406344171	6.46915236776876
SS1G_00501	0	0	0	50.5249366484493	53.8367094246734	54.1343057550131
SS1G_00502	245.793777982754	173.011136554484	287.912398952908	2929.63759104918	3157.72059720541	3128.85460402824
SS1G_00503	0	0	0	2.67377106863605	1.63567972297971	2.2334145144985
SS1G_00504	0	0	0	30.6321163732869	28.0475612401763	34.9314931357298
SS1G_00505	0	0	0	8.23537293767221	7.1404585959702	7.27626413324838
SS1G_00506	0	0	0	0.0367841286069752	0.180021555310193	0.184355813474876
SS1G_00507	0	0	0	0	0	0
SS1G_00508	0	0	0	0	0	0
SS1G_00509	0	0	0	28.2800601859938	24.6256945178933	25.0057757245721
SS1G_00510	0	0	0	1.45052080473506	2.02824285649484	0.86544812436817
SS1G_00511	0	0	0	0	0	0
SS1G_00512	0	0	0	1.50399622610778	1.22675979223478	0.418765221468469
SS1G_00513	0	0	0	0.893748556089606	1.41750199635223	1.36867994109343
SS1G_00514	0	0	0	8.54484448756682	6.82941552233042	11.353018753243
SS1G_00515	0	0	0	1.73150290161502	1.65345885040341	1.69326806941598
SS1G_00516	0	0	0	0.128228501125801	0.125510077753394	0.0856879331057594
SS1G_00517	0	0	0	0	0	0.540905077730106
SS1G_00518	0	0	0	1.68013992826454	0.856521476560322	0.877143369292064
SS1G_00519	0	0	47.8524762802616	102.417560183954	102.535823077648	99.1429561862761
SS1G_00520	0	0	0	39.1876687572183	41.0462438838118	41.9523239527583
SS1G_00521	0	55.0114901604081	0	77.2123128798044	79.8479550619294	74.6913377286584
SS1G_00522	253.298931508944	313.665228486182	280.220082950349	88.5023326335075	94.0336352957473	93.8697407413453
SS1G_00523	0	0	0	7.84913855376113	7.81078372766322	8.42500636222044
SS1G_00524	0	0	0	0	0	0
SS1G_00525	115.215833429416	236.538663258083	67.4794685045877	100.638987055645	104.308925224765	105.375070455296
SS1G_00526	79.5449119685286	149.308424210989	167.715960555092	80.757729038474	84.5101190206185	81.6854192465944
SS1G_00527	0	302.202858610452	226.30668913329	137.564207947503	136.507829806667	137.640265019602
SS1G_00528	0	0	0	64.5712545100406	61.6603451337641	59.5969727349266
SS1G_00529	0	0	0	0.34536209636549	0.56340079347079	0.86544812436817
SS1G_00530	0	0	0	66.4979018274643	67.4544404546391	65.6953803497656
SS1G_00531	0	0	0	0.608544657752444	0	0.351914146956937
SS1G_00532	0	0	0	0.252191388826727	0.205704143660735	0.210656744268114
SS1G_00533	0	0	0	0	0	0
SS1G_00534	0	0	0	0	0	0
SS1G_00535	202.948990994934	595.221800072765	79.2419446659379	3598.16609059245	3784.81281661515	3840.26725406277
SS1G_00536	0	0	0	0	0	0
SS1G_00537	0	0	89.7648357012529	51.7564582751885	51.0281076626806	50.9525088001284
SS1G_00538	0	0	0	100.778578397763	100.512266557393	101.930556870029
SS1G_00539	0	0	0	0	0.679099170701399	0
SS1G_00540	0	0	0	15.541294336447	13.694340454436	15.5401634010635
SS1G_00541	0	0	0	13.734167088023	15.8210804213018	12.3779208485215
SS1G_00542	0	0	0	40.719927618959	42.7035769017594	47.2853779682721
SS1G_00543	175.566984273395	0	308.477570306687	828.684015868408	838.083832108937	823.566616921068
SS1G_00544	709.020513411789	998.141172429713	830.51653544108	5069.74953517598	5607.65269566717	5642.80498704627
SS1G_00545	0	0	427.122789655412	355.485760014445	344.355517943355	326.968203470084
SS1G_00546	0	0	0	0	0	0
SS1G_00547	347.002980681534	644.551293046115	270.976375485089	1138.20173482477	1115.98097758463	1126.96618406695
SS1G_00548	0	0	0	0	0	0
SS1G_00549	646.362886645166	711.85261909716	803.476462194161	40.2850366610228	41.5898635824189	41.1978078523023
SS1G_00550	0	0	0	4.83010011032023	3.95799190521026	4.31478813084275
SS1G_00551	0	0	0	41.868077092177	35.5589025387302	37.502752055954
SS1G_00552	0	0	0	35.9460996064175	35.3152873836749	35.9211880325989
SS1G_00553	106.51063712586	48.0586490429121	95.9707996509692	75.4443499510412	79.1296414429724	72.8707320717999
SS1G_00554	0	0	0	2.2581367839282	2.16692612873381	1.33145865287411
SS1G_00555	0	0	0	8.18965265278459	7.73640427799044	8.27266589469574
SS1G_00556	0	31.5138682248604	0	27.9969765004483	24.2216160799532	25.0175987863804
SS1G_00557	0	0	40.9354121733992	64.0065629306752	64.7643897897346	58.2024117762291
SS1G_00558	237.015428769084	0	524.411869521367	323.70295917914	344.393826101703	332.563896219262
SS1G_00559	0	0	0	35.0147233845252	35.8607999024841	39.2266969141332
SS1G_00560	0	0	0	30.1216131169091	30.0830796812202	27.6242183833508
SS1G_00561	121.680088110274	228.397540005919	370.58031548394	385.147125981455	393.641440527227	409.331256446213
SS1G_00562	0	0	0	0	0.427298354598633	0.583448173731351
SS1G_00563	0	0	0	0	0	0
SS1G_00564	0	0	0	0.461622604052882	0.711223773935898	0.471283632081677
SS1G_00565	0	0	0	41.0217885392265	44.8837172821715	44.0019991139514
SS1G_00566	0	0	0	93.3794719028894	71.1174137181984	88.2317028487211
SS1G_00567	0	0	0	17.2568917631977	12.841147955081	14.4990659796745
SS1G_00568	0	0	10.1318146259088	24.7566893945983	25.1002488399069	25.2020524192842
SS1G_00569	38.2856351998058	0	0	126.234687746302	132.135915066818	135.155496805534
SS1G_00570	0	0	72.5829577192204	377.104936104965	369.030478761148	386.997128722195
SS1G_00571	0	0	0	85.396005623233	80.4786864118061	79.0286032565005
SS1G_00572	0	0	0	3.62280172032042	3.40467286932728	4.23221675683421
SS1G_00573	0	0	0	2.59021572274117	2.46487847143471	2.34392200349713
SS1G_00574	0	0	65.4346361256608	64.4316161031867	63.6226748308633	64.0726651165753
SS1G_00575	0	0	0	73.8683382631126	74.6734148836032	74.5441653681491
SS1G_00576	90.4762372942651	159.212702350752	423.920096617778	1786.20004968711	1729.91695168218	1773.95627504693
SS1G_00577	0	0	0	112.657115834423	110.933616234399	116.16237047075
SS1G_00578	0	0	0	58.3361627991273	60.9942598148812	46.6589423572405
SS1G_00579	0	0	0	0.597742089863347	0.568818108792624	0.832161658046317
SS1G_00580	0	0	0	47.250007097716	49.9035292749091	51.2357742116955
SS1G_00581	0	0	0	1.80712724842407	5.01164659308319	2.4152040680042
SS1G_00582	0	0	0	0	0.342608590624129	0.350857347716826
SS1G_00583	0	97.3796265785086	48.6156020745998	116.166072488565	112.471393859804	114.911376663293
SS1G_00584	0	0	0	0	0.384136904639175	0
SS1G_00585	0	38.7049522493252	135.26085856848	164.765534363361	163.717086277191	171.898907655544
SS1G_00586	0	0	0	2.8060670329696	3.87338045511168	2.52422369607383
SS1G_00587	0	0	0	0	0	0
SS1G_00588	0	0	0	114.86266963604	119.042702137664	111.165319423153
SS1G_00589	0	279.050220249167	417.937353318737	540.686643285746	622.785054524526	580.199214344564
SS1G_00590	99.6461262092244	0	0	83.376943940128	81.5408445685427	88.7669089723569
SS1G_00591	0	0	0	54.8238477006709	54.7156329985013	53.2358179816802
SS1G_00592	0	0	0	37.3520880927108	44.3678124858247	42.1905960629483
SS1G_00593	84.9191555410665	66.4150236293603	0	187.450083704862	181.461554987267	177.857064637428
SS1G_00594	0	0	0	175.670216671977	194.693829371294	174.5817768122
SS1G_00595	0	0	0	48.3384030251057	53.6383620189584	47.3994542136162
SS1G_00596	0	0	22.7898996532645	52.1391972263652	54.1176936314092	58.1437278805397
SS1G_00597	85.7420155753791	0	200.86911554854	587.406712100245	587.910365779774	594.857214436721
SS1G_00598	0	373.161274921435	372.592516291998	4343.0299388832	4459.05215053614	4536.11907209277
SS1G_00599	0	0	0	57.8031670026173	57.7154401076106	58.9959259233159
SS1G_00600	0	91.5402838912612	0	189.70246578933	191.019697595811	186.758210329925
SS1G_00601	0	0	60.4012025775331	364.296633676717	342.709216923473	365.440009578049
SS1G_00602	0	0	0	0	0	0
SS1G_00603	0	0	0	3.75134690879756	2.62272783167437	2.32775702416266
SS1G_00604	0	0	0	31.0825886728941	35.7658896569403	42.1243627881242
SS1G_00605	74.8610491318031	197.601551902329	0	96.0877995014847	96.1034487999698	90.3119280035465
SS1G_00606	0	0	0	56.0536226012812	53.3435604210211	52.6198116139536
SS1G_00607	0	0	0	0.714542268342392	0	0.149215193856581
SS1G_00608	46.867457666203	0	0	84.3411555991718	80.9470864602153	86.3201993113189
SS1G_00609	22.2942202251931	0	0	22.1901020419867	20.016058802049	21.724514142303
SS1G_00610	0	0	0	0	0	0
SS1G_00611	0	64.3962046728847	0	32.046688817835	29.2220473586183	28.5404604785434
SS1G_00612	0	225.421676292487	0	72.1379297375799	79.3211426573004	78.0594741490379
SS1G_00613	270.598654659912	138.885086683645	99.0524308324223	534.641912276076	500.518933121541	496.908156453454
SS1G_00614	0	0	0	4.40202464797463	4.8166389079109	4.14787313492517
SS1G_00615	0	0	0	0	0	0
SS1G_00616	0	0	0	0	0	0
SS1G_00617	0	263.134808447884	361.258903629124	3.78191192978179	2.21718563209988	2.56672827759381
SS1G_00618	0	0	0	0	0	0
SS1G_00619	0	0	0	49.887554819995	45.0016383784793	49.8498119636066
SS1G_00620	0	0	0	24.2201989658915	30.7858290717967	27.3121940547358
SS1G_00621	0	0	0	61.2030972201986	54.2373871000184	57.4595736857296
SS1G_00622	0	0	0	32.9726137560285	32.110650138269	31.5095101613062
SS1G_00623	33.824831832489	0	0	29.4429108300579	28.4930905872269	28.7622553259055
SS1G_00624	106.866859992502	107.460333263654	143.062061591507	52.5765526827214	56.6375269709611	55.5821963103533
SS1G_00625	0	0	25.614982113248	59.5933973221412	59.2849011101047	58.3792498128066
SS1G_00626	0	0	0	0.580982965848487	0	0.363973510248296
SS1G_00627	216.422194450223	90.6766963073813	0	877.773607375722	842.470214802713	872.741838120707
SS1G_00628	0	0	0	20.8325371497472	23.2063882979078	23.9155250410295
SS1G_00629	0	0	0	9.97426352936153	8.89248267306508	8.55298945937413
SS1G_00630	0	0	0	47.0418001679682	50.9830373486571	49.0032727898549
SS1G_00631	0	0	0	20.4648448838063	21.5465881965792	21.9401828223088
SS1G_00632	976.872707367354	591.491065143534	553.677690294053	490.148513687945	486.583262207176	523.928979905961
SS1G_00633	0	0	0	0	0	0
SS1G_00634	18.229452013554	0	0	45.7402000186408	42.9027266770927	42.8444961445553
SS1G_00635	135.476885502305	181.638988508644	362.724282145395	156.39192253527	142.16997581697	143.855196105607
SS1G_00636	22.8291434658904	0	0	61.3953299483171	58.8692779555392	63.7430677359714
SS1G_00637	17.1683663317406	20.1409937781704	20.1102956195279	98.0784128031192	96.2028170946587	102.448303290311
SS1G_00638	110.717918010249	129.888240656519	51.8761079194428	287.373933563581	279.283102790436	276.163716802888
SS1G_00639	88.8411245720796	0	0	62.9141553860988	62.496760307055	67.2859848981663
SS1G_00640	0	0	0	10.4457879966283	11.7760001913977	8.97370391250602
SS1G_00641	0	0	0	21.1350580781115	18.7675397293129	19.2654276621319
SS1G_00642	0	0	0	12.7581902088209	13.2159441447137	13.3730149004762
SS1G_00643	0	0	0	35.1798389979574	39.7005490944587	34.047515983666
SS1G_00644	0	0	0	42.4396883802977	42.5150906457573	42.5900336588105
SS1G_00645	0	0	0	0.666055471562016	0.362186224374079	0.37090633901493
SS1G_00646	0	0	0	48.5487222161488	50.3862510078206	49.6937931044888
SS1G_00647	0	0	0	0	0.333592575081389	0
SS1G_00648	0	0	0	4.44641936056386	3.69587850212787	3.71411661002689
SS1G_00649	0	0	0	6.73334766333185	6.02654127442116	6.90129007839255
SS1G_00650	0	0	0	0	0.522743004251248	0
SS1G_00651	0	0	0	0.875565878109692	1.07125502983883	1.09704691821317
SS1G_00652	0	0	0	0	0	0
SS1G_00653	0	0	0	28.2781445821066	33.2321746223936	33.0887497173845
SS1G_00654	0	0	0	0	0	0
SS1G_00655	0	0	0	3.02826691114593	2.00400833706981	1.14544604695787
SS1G_00656	0	0	0	72.1462432099579	68.9587701392583	69.2866093702377
SS1G_00657	0	0	0	0.34536209636549	0.140850198367697	0.721206770306808
SS1G_00658	29.0307611790654	34.0573103453708	59.5094525394789	40.1840356514236	40.8493301683324	41.6411727950177
SS1G_00659	0	0	0	3.17078131576937	2.14917975095538	2.16362031092043
SS1G_00660	185.213521870835	54.3206080233857	257.629619157233	0.24397636320953	0.119402051991455	0.122276815059867
SS1G_00661	0	0	0	4.92565612849141	4.0869647723086	5.2494394428889
SS1G_00662	0	0	0	2.64908426189438	3.16912946327319	2.36031306645865
SS1G_00663	0	0	0	5.01332075369259	5.31595909968407	4.18765221468469
SS1G_00664	0	0	0	32.8984910460449	32.4126442829459	32.0110744028439
SS1G_00665	0	0	0	40.7762179912858	41.7994875951836	39.5933123467276
SS1G_00666	0	0	0	0.777064716822352	0.633825892654639	0.86544812436817
SS1G_00667	0	0	0	0	0	0.763630697971915
SS1G_00668	0	0	0	0	0	0
SS1G_00669	0	0	0	56.2561226212658	56.7798280344094	59.7520366545999
SS1G_00670	0	0	0	0.717290507836017	0.585070054758128	0.199718797931116
SS1G_00671	0	0	0	0	0.532626800550116	0
SS1G_00672	117.044656182264	164.77251100427	191.941599301938	219.995655384817	234.012543859475	232.269791854238
SS1G_00673	0	0	0	14.4381835973821	16.7767392611012	14.9295633314186
SS1G_00674	0	0	0	0	0.792282365818298	0
SS1G_00675	0	0	0	0	0.288102678479381	0.442558699960996
SS1G_00676	0	0	0	1.92926412452446	1.18022752425346	1.11911395392436
SS1G_00677	0	0	0	1.40703076297051	1.46066872381316	1.68281579738255
SS1G_00678	0	0	0	44.6843294761525	43.6275038432041	43.72243924308
SS1G_00679	0	0	0	22.8406893538234	21.3456203848853	21.2397720328808
SS1G_00680	0	0	0	65.8219524837757	70.1433987871133	65.9267835915753
SS1G_00681	0	0	0	0.191867831314161	0.626000881634211	0
SS1G_00682	0	0	0	0.398494726575565	0.325038919310071	0
SS1G_00683	0	0	0	0	0	0
SS1G_00684	0	0	0	0	0	0
SS1G_00685	0	0	0	0	0	0
SS1G_00686	0	0	0	12.2333079917414	12.8547018389796	12.0693518548935
SS1G_00687	0	0	0	19.5186871998031	19.4353247652868	18.0267512161048
SS1G_00688	0	0	0	10.9860873757643	10.4909113266975	13.2055446563074
SS1G_00689	0	0	0	2.32393186339395	2.96180323670392	2.54781457173807
SS1G_00690	0	0	0	1.81651492244186	2.14019132584683	1.51734411415199
SS1G_00691	0	0	0	2.57306197623295	2.68641437946337	2.75109337547498
SS1G_00692	0	0	0	145.570123618054	146.85745932808	152.924683575856
SS1G_00693	0	0	0	35.6398103204236	33.6451940010658	29.2820793959155
SS1G_00694	0	0	0	26.3006519539873	12.2864711499207	14.5794722489715
SS1G_00695	0	0	0	38.1993949790664	35.7116789356546	41.3398521542854
SS1G_00696	0	64.694335250074	0	28.9240755706098	27.8179141776203	30.6374183770719
SS1G_00697	33.9807066335604	0	29.8526680941955	29.077260371417	29.2888900396055	28.8574105294076
SS1G_00698	0	0	0	1.80712724842407	3.83243563000479	3.92470661050682
SS1G_00699	0	223.240176199334	222.899921769993	3914.20031165303	4198.29914497203	4053.3960846819
SS1G_00700	0	0	0	165.014889546861	159.815632721157	161.899435749638
SS1G_00701	0	0	0	0	0	0
SS1G_00702	0	0	0	1.59287504279374	2.63362559274781	1.94186421257124
SS1G_00703	0	0	0	3.81416381150898	3.29682332443072	2.56781311625721
SS1G_00704	0	0	0	0	0	0
SS1G_00705	0	0	0	0	0	0
SS1G_00706	0	0	0	0.52504372758267	0.428260738280161	0.350857347716826
SS1G_00707	0	0	0	1.42625802454735	2.00577814131215	1.80758152557909
SS1G_00708	0	0	0	0.512350362740012	0.975116757930213	0.808385610673566
SS1G_00709	232.857263352082	424.939633642591	545.518229594983	1017.38220503541	1043.92236495469	1041.36184312132
SS1G_00710	0	0	0	6.90724192730979	8.80313739798109	8.11357616595159
SS1G_00711	0	0	0	21.3838861922542	20.7780518193551	20.2046347831817
SS1G_00712	0	0	0	5.7032272794301	8.02458469599451	5.35942645824325
SS1G_00713	0	0	0	3.94699538703417	3.48771919767632	4.12118154461033
SS1G_00714	0	0	0	0.875565878109692	0.357085009946275	0.82278518865988
SS1G_00715	0	0	0	0	0	0
SS1G_00716	0	0	0	0	0	0
SS1G_00717	0	0	0	0.470948313225668	0.76827380927835	0.603191116983876
SS1G_00718	0	0	0	129.97869607407	126.710655873495	129.984724743813
SS1G_00719	117.981013431722	69.2044546217934	0	145.52868016649	146.033485667629	154.53441708718
SS1G_00720	0	0	0	28.9904913583724	33.8853073380749	21.469770777595
SS1G_00721	0	0	0	300.758651531242	286.99225843925	292.640596547488
SS1G_00722	164.777951720282	72.4906996736663	337.774322793914	100.063361579638	94.684381952989	87.3909209382943
SS1G_00723	0	0	0	0	0	0
SS1G_00724	0	0	0	1.11009245260336	3.01821853645066	2.4727089267662
SS1G_00725	0	0	0	27.7808973868249	29.2702429397593	26.5763147204045
SS1G_00726	0	0	0	2.10531174454221	1.44295264367284	1.3311455158438
SS1G_00727	0	0	49.9270055987701	1.97634956879673	1.75859207210536	1.80093251313608
SS1G_00728	0	0	0	1.4209183393323	1.73849387699558	1.40944408825673
SS1G_00729	0	0	0	0	0	0
SS1G_00730	0	0	151.051020118378	6.89351529390894	7.0537062775556	8.29674434012729
SS1G_00731	0	0	0	0.153874201350961	0.376530233260181	0.257063799317278
SS1G_00732	0	44.1918611888847	44.1245055866525	59.7238245956183	59.9665672130979	59.1389551651583
SS1G_00733	77.2127051254723	0	0	134.013150639415	135.227251966893	143.95438173391
SS1G_00734	0	0	0	0	0	0.665729326437054
SS1G_00735	0	0	0	25.2546032967264	21.3916238770941	21.2755997240508
SS1G_00736	0	0	0	275.213489517224	281.737111242078	282.552406006693
SS1G_00737	0	0	0	0	0.211275297551546	0.216362031092043
SS1G_00738	0	0	0	797.579225346462	811.180128586986	821.882797246129
SS1G_00739	0	0	0	0	0	0
SS1G_00740	0	0	0	0	0	0
SS1G_00741	298.362389458834	0	399.416044790161	479.444438575826	473.72073942338	441.828776556051
SS1G_00742	0	0	40.8386381493486	71.9381898599605	69.1664378367332	64.7858507284116
SS1G_00743	0	0	0	0	0	0
SS1G_00744	347.821383937859	408.045133383216	488.907847278522	115.826627601822	110.321582259227	121.795494294926
SS1G_00745	283.608205364716	207.946077589524	83.0516535441079	38.0313404675555	38.9437255198379	32.267068290746
SS1G_00746	0	0	0	135.18459200592	136.107283524704	137.79464864515
SS1G_00747	0	0	0	2.42832724006985	1.84865885357603	1.89316777205537
SS1G_00748	0	0	0	0.111009245260336	0.18109311218704	0.278179754261198
SS1G_00749	0	0	0	6.75025915623457	5.24987103006872	5.4418329032241
SS1G_00750	0	0	0	0.452110380696641	0.322674999896907	0.283237567975037
SS1G_00751	0	0	0	1.01526043403925	1.40142408426151	0.652347832438319
SS1G_00752	0	0	0	0.222018490520672	1.08655867312224	0.463632923768663
SS1G_00753	0	0	0	6.54954547035982	5.88552614607879	6.02722800899261
SS1G_00754	0	0	0	0.457096892248442	0	0.572723023478936
SS1G_00755	0	0	0	0	0	0
SS1G_00756	0	0	0	0	0	0
SS1G_00757	0	0	0	0.764325950972805	0	0.4256302250991
SS1G_00758	0	0	0	0.375999056526944	0.715609878803624	0.104691305367117
SS1G_00759	0	0	0	0.287801746971241	0.156500220408553	0
SS1G_00760	0	0	0	0.420034982066136	0	0
SS1G_00761	194.047719460069	170.734674231398	284.124077914053	348.861159710245	346.269092934482	338.635047347348
SS1G_00762	0	0	0	51.829462180287	51.444509345561	48.586929894747
SS1G_00763	0	175.824325766752	456.446486144853	190.475619611333	196.898271205965	179.686028260587
SS1G_00764	0	0	30.8477570306687	100.629880828495	98.7259283273011	99.2174456864938
SS1G_00765	0	0	0	2.48660709383153	2.87334404670103	1.55780662386271
SS1G_00766	44.9231448010254	37.6438504252575	90.2075401419032	173.050756954311	162.577168914861	161.21513428994
SS1G_00767	0	0	0	11.302759517416	9.94487764232531	10.1624590361414
SS1G_00768	0	0	0	128.215678275688	117.768940054539	112.22907935355
SS1G_00769	0	0	0	0	0	0
SS1G_00770	201.104000167707	0	157.043126701586	337.246087100901	358.514973099742	304.834432533134
SS1G_00771	0	0	0	28.3229195851138	27.6040061660805	22.6876821388104
SS1G_00772	0	0	0	23.7436441251274	26.5854749419029	24.5661056135757
SS1G_00773	0	0	0	20.0063473026234	20.405559165511	21.2766547368804
SS1G_00774	0	0	0	0	0.251851348074691	0.171943335967186
SS1G_00775	0	0	0	0	0	0
SS1G_00776	0	0	0	0	0	0
SS1G_00777	0	0	0	194.342611800685	188.485273651724	185.191710940618
SS1G_00778	0	0	0	52.2976888782027	62.9801601272704	51.8238579234749
SS1G_00779	0	0	0	0.93783672719939	0.546401631598826	0.783379767747051
SS1G_00780	0	0	0	0.535906701256794	1.09280326319765	1.11911395392436
SS1G_00781	0	0	0	75.9890460399829	75.6687071122114	77.5140493999318
SS1G_00782	0	0	0	112.991080295004	113.483816883652	115.622492957338
SS1G_00783	0	0	0	0.218891469527423	0	0
SS1G_00784	0	0	0	0	0	0
SS1G_00785	0	0	0	7.27353505981865	7.1705555532646	4.85175463660944
SS1G_00786	0	0	0	0	0.201214569096711	0
SS1G_00787	0	0	0	140.516299129423	134.837221289399	144.09420200733
SS1G_00788	0	0	0	0.228548446124221	0.745677520770163	1.14544604695787
SS1G_00789	64.9675184095384	0	0	143.500233168251	149.326029687974	136.622614699266
SS1G_00790	0	0	0	1.59397890630226	2.60031135448057	2.99578196896674
SS1G_00791	0	0	0	2.63411768414357	3.00798728717456	2.64035020993679
SS1G_00792	0	0	0	4.62932171723954	3.77598404134678	4.41930957124172
SS1G_00793	0	0	0	0.452659058343118	0.418448162140927	0.0756216807700343
SS1G_00794	13.2028887009536	0	0	31.8060867082524	33.104210006689	30.565737248276
SS1G_00795	0	59.6590126049943	0	400.724235864768	383.748793904488	383.811321637898
SS1G_00796	22.8291434658904	53.5638193667132	0	1485.85359258149	1434.7620423324	1484.3775035893
SS1G_00797	0	0	0	0.370030817534453	0	0.927265847537325
SS1G_00798	0	0	0	0	0	0
SS1G_00799	0	0	0	0.89908314343082	1.04764610356139	1.18015653322932
SS1G_00800	0	0	0	0.647553930685293	0.990352957272873	1.08181015546021
SS1G_00801	0	0	0	0	0	0
SS1G_00802	0	0	110.030216160347	4886.59869374973	4782.59988530092	4756.76748713237
SS1G_00803	0	0	0	43.3563670622789	46.5850832763833	45.7571291903136
SS1G_00804	0	0	0	0.932477660186822	0	1.0385377492418
SS1G_00805	0	0	0	0.103264414195661	0.0561529030037332	0.0431286440715035
SS1G_00806	0	0	0	0	0	0
SS1G_00807	0	0	0	4.47400897564384	7.6827380927835	7.27763195491416
SS1G_00808	0	0	0	36.2222293195931	36.1330666363747	37.8718736313079
SS1G_00809	0	0	0	32.9475439932677	32.5786508824484	36.5219108483368
SS1G_00810	0	0	0	142.841323105051	131.609707646759	141.930736192162
SS1G_00811	0	0	0	31.0323744747149	33.0736289705086	31.1854933990824
SS1G_00812	0	0	0	10.1112035441945	8.85828958408893	8.13312695189365
SS1G_00813	0	0	0	40.3333591112554	44.9714561931148	46.672380992712
SS1G_00814	0	0	0	11.9181705034103	10.0945522535671	12.7746514553977
SS1G_00815	0	0	0	0	0	0
SS1G_00816	48.6399296799644	0	45.5797993065289	70.5304122920551	64.9378876300254	65.1997561240691
SS1G_00817	0	0	0	0.408981429906501	0.166796287540694	0.170812129809507
SS1G_00818	0	0	0	1.77614792416538	2.17311734624448	1.66907852556719
SS1G_00819	0	0	0	0.271069087263611	0.810707537116398	0.377375635625656
SS1G_00820	0	0	97.0491232425531	75.3054290178964	80.1540496834602	76.4317107588069
SS1G_00821	0	20.1644681298932	0	0.597742089863348	0.783048305610626	0.559817842685704
SS1G_00822	0	0	0	63.3798276045485	57.5905129718664	57.8063847398619
SS1G_00823	0	0	0	0	0.316912946327319	0
SS1G_00824	0	0	33.4781859247567	105.385637370597	99.9626960159583	104.507892692598
SS1G_00825	0	0	0	44.2901521949453	43.5056989212781	43.0416828337837
SS1G_00826	0	0	0	18.133528933485	17.9131152514865	18.1420321939844
SS1G_00827	376.214966300133	970.98086841802	705.091589272427	7205.29294057624	7847.1526077334	7542.3804038686
SS1G_00828	0	0	0	323.101256893236	296.060993047232	280.70621772985
SS1G_00829	175.86607623979	206.316517185926	0	205.63753511275	197.576595976058	207.818126695597
SS1G_00830	0	0	0	0.330665836945682	0	0
SS1G_00831	0	0	0	0	0.354587911974623	0.453906358934355
SS1G_00832	0	0	44.9863123363918	2.83304844674816	3.43322358521263	3.85394867882701
SS1G_00833	0	0	0	1.34031696536094	1.79605694427803	1.99923848031661
SS1G_00834	0	0	0	0.370030817534453	1.8109311218704	1.54544307922888
SS1G_00835	0	0	0	2.48138312934869	1.27830432132028	1.30908119652328
SS1G_00836	0	0	0	4.83832748210143	2.03302644813752	3.49036861478672
SS1G_00837	0	0	0	0.270283379764296	0.771614130188256	0.451538151844263
SS1G_00838	0	0	0	0	0	0
SS1G_00839	0	0	0	0	0	0
SS1G_00840	0	0	51.7983326452008	1021.20516968186	1005.43601796427	1003.66031958211
SS1G_00841	0	0	0	2.42832724006985	2.77298828036404	3.24543046638064
SS1G_00842	0	0	0	14.5641470877483	15.1435048604312	15.6247071555092
SS1G_00843	0	0	0	0	0	0
SS1G_00844	0	0	0	12.1740138968835	18.0288253910653	12.2605150952157
SS1G_00845	0	0	0	58.5223496857888	57.0003757000371	58.2286941929264
SS1G_00846	344.570716798253	0	322.892410040644	2520.52197446293	2605.85372371684	2795.92318122399
SS1G_00847	0	0	0	2.91399268808382	6.86644717042525	6.49086093276128
SS1G_00848	0	0	0	26.1565534144667	26.3150928646792	23.8770955740861
SS1G_00849	4337.53725851918	3788.15233632366	3104.93763576665	3602.22824217922	3786.55045047089	3827.4867539459
SS1G_00850	0	0	0	0	0.243779189482553	0
SS1G_00851	0	0	0	34.486872194211	36.0978936959499	32.701575556483
SS1G_00852	0	0	0	0	0	0.4256302250991
SS1G_00853	0	0	0	1.52365630749481	0	0.509087131981277
SS1G_00854	0	0	0	2.00532830147704	1.70383304477053	1.50057537692868
SS1G_00855	0	0	0	0.46203848027275	0.787999758435497	0.561371756346921
SS1G_00856	0	0	0	0	0	0.319222668824325
SS1G_00857	0	0	0	0	0	0
SS1G_00858	31.1789147546833	0	91.3041434311546	300.541689842455	299.921588359326	300.500787961113
SS1G_00859	0	0	0	0.471901649892116	0.230948705825577	0.49929699482779
SS1G_00860	25.1237251771128	73.684470423545	0	191.605361350711	190.903607872811	182.938336067466
SS1G_00861	97.0238597300343	113.823116154266	0	10.5823944988307	12.8433141406335	11.3590066323322
SS1G_00862	1850.85676191832	1658.89192178245	1318.15315183259	8.44160666266852	7.05099487009377	8.6284135290923
SS1G_00863	0	0	0	2.22018490520672	1.99202423405744	1.48362535605972
SS1G_00864	0	0	0	8.36630653303508	8.70130319532849	7.89306782415918
SS1G_00865	0	0	0	129.802055374957	131.092503902465	128.565968354934
SS1G_00866	0	0	0	33.836264611148	34.1835226572477	36.4559519378874
SS1G_00867	50.505570818374	0	0	35.8017488252855	37.1323570902238	34.4400931683498
SS1G_00868	2665.23373716239	1980.24794851517	3017.87695287987	53.3646853721374	65.0626097038256	59.747201838911
SS1G_00869	0	0	0	0	0	0
SS1G_00870	0	0	0	0	0	0
SS1G_00871	95.7638096036702	0	0	86.9908812858269	92.0831037120765	87.050593808201
SS1G_00872	413.187816436525	223.721297268729	111.690154766214	6.63184542805283	6.22897860022662	6.37894953736884
SS1G_00873	0	0	0	57.8955909896214	57.8104935058626	60.2009519478079
SS1G_00874	0	0	0	48.8891872994469	47.8989378163113	49.1067516678982
SS1G_00875	0	0	0	2.14362680502718	2.40416717903484	2.68587348941846
SS1G_00876	0	0	0	77.4923199886227	76.1589222197621	76.2037295334414
SS1G_00877	0	0	0	113.094996951099	118.577776174435	120.980119917411
SS1G_00878	0	101.176103248236	168.369823949069	357.570949421217	370.164205534756	370.017031418461
SS1G_00879	24.6615830751927	0	144.437658337579	71.1053199072226	65.6507956371711	63.8014725129946
SS1G_00880	0	24.0293245214561	7.99756663758077	23.7652292561503	25.0889415842461	25.0619352681616
SS1G_00881	1301.26117755575	1170.36945316268	1727.47439371745	771.67097349382	730.01829283399	802.728589708077
SS1G_00882	0	0	0	0	0	0
SS1G_00883	0	0	0	0	0	0
SS1G_00884	0	0	142.766478819624	36.391460567438	33.2802245564667	36.7636641260528
SS1G_00885	0	13.6444114001959	0	75.6963989131679	74.7194751056904	72.73040389012
SS1G_00886	0	0	442.942152235242	106.198844632388	112.95102446025	122.660628396027
SS1G_00887	0	0	0	397.257295582514	433.003162455643	385.579914356661
SS1G_00888	0	117.428373227025	117.249393238741	44.6548502427324	46.6908847620702	42.2933925030599
SS1G_00889	0	0	0	7.08901145171268	7.18018304460894	6.99516341124649
SS1G_00890	0	0	0	10.2115029555107	8.63695981189477	9.45557890053236
SS1G_00891	0	0	0	235.747170127747	228.207940964011	225.392794128928
SS1G_00892	0	0	0	153.608385491281	168.429468251875	176.206878781311
SS1G_00893	0	0	0	0	0.269713145810485	0.276206848202607
SS1G_00894	0	109.155291201567	217.977841478542	79.9616752767985	80.1379866801196	79.0369817049165
SS1G_00895	0	0	0	30.2231622579753	29.8511549443798	28.8349766782575
SS1G_00896	0	16.8298770967396	0	44.9004320809802	41.8769013901781	41.5718174915372
SS1G_00897	0	0	0	95.5858368480592	89.268487447775	97.650120227382
SS1G_00898	0	0	383.883198603877	324.64037058356	299.588371928093	308.676497691314
SS1G_00899	0	0	0	199.969757668964	205.75924298493	204.829828252555
SS1G_00900	209.351167367014	163.73293680235	54.4944603696355	2502.34449282837	2559.49692488077	2708.0199425912
SS1G_00901	44.0227662058663	0	25.7831999062305	58.1290800106512	59.295831271034	57.6620959280524
SS1G_00902	594.662366087307	837.150660747501	278.624902212491	1909.57387508151	2195.49110816952	2060.74365484634
SS1G_00903	0	0	0	14.3519095658006	15.9749995393567	10.9947236207997
SS1G_00904	0	0	0	23.1466085861977	33.0398603617844	30.935166998692
SS1G_00905	39.9881417542441	0	0	89.8259842938462	98.5798622632052	97.4192338259767
SS1G_00906	0	0	0	1.19548417972669	0.325038919310071	1.16502632126484
SS1G_00907	0	0	0	0	0.463775043405833	0.474941043860581
SS1G_00908	0	0	121.65312631813	277.116600421718	265.00171300638	262.788447200314
SS1G_00909	0	0	0	1.48306586113212	1.36089853691254	1.88402722899234
SS1G_00910	42.500365069064	0	49.7831237382549	171.536476393637	175.352408342494	186.607575404111
SS1G_00911	0	0	0	24.5872767269362	25.4256111900773	24.7618912301332
SS1G_00912	0	0	0	258.158167033204	254.989162687807	247.219377907312
SS1G_00913	0	0	0	86.7722267118293	109.863154726804	92.3144665992715
SS1G_00914	453.139367230775	628.252730505108	482.534746848448	110.004580582561	110.547733903228	103.636204166658
SS1G_00915	0	0	0	0	0	0.381815348985957
SS1G_00916	0	0	0	8.48185894294228	8.01413755797221	8.31710316130089
SS1G_00917	320.600579977505	0	0	3.71639647175907	2.3883294505827	2.16362031092043
SS1G_00918	0	368.108801179752	0	4.95998755418522	2.69713145810485	2.48586163382347
SS1G_00919	2067.30123981923	2378.90312762415	1958.83257144746	38.9087404637478	39.4330251787279	37.2992687171889
SS1G_00920	0	0	0	2.14362680502718	1.31136391583718	1.11911395392436
SS1G_00921	0	0	0	0.501332075369259	1.22675979223478	0
SS1G_00922	0	0	0	0	0	0
SS1G_00923	0	181.028095049534	38.7326097246064	64.5579326771096	69.2945079054712	63.5114733420857
SS1G_00924	0	0	0	0	0.845101190206185	0.86544812436817
SS1G_00925	0	176.092759851892	153.846320051172	2722.73195002217	2709.06540694072	2725.66610619235
SS1G_00926	91.034732586205	0	0	82.5031674650892	81.2236143920389	82.8586444996933
SS1G_00927	0	0	0	0	0	0
SS1G_00928	0	0	0	41.1792610466834	39.0695339596429	41.4206158857804
SS1G_00929	96.6604744875997	0	0	91.2105176974251	94.3142423789093	96.4391210496778
SS1G_00930	0	0	0	1.15120698788497	2.34750330612829	0.961609027075744
SS1G_00931	0	0	0	2.90056415035071	3.47581941133189	3.64923978708238
SS1G_00932	20.859443676047	0	0	3.69298083242306	3.44256213266452	3.15821239161228
SS1G_00933	0	0	0	17.7272382653242	18.4321730905242	18.0510802497766
SS1G_00934	0	0	0	98.1861212283944	109.744682597336	107.048653514138
SS1G_00935	0	0	0	1.635925719626	1.00077772524417	3.07461833657113
SS1G_00936	0	0	0	71.1313086937383	66.4298291339958	71.7739430064949
SS1G_00937	0	0	0	0	0	0
SS1G_00938	500.161757523045	284.998965254479	368.260045172324	240.49851797777	230.953380497917	232.614341799654
SS1G_00939	589.231659547697	276.501816411275	354.960491859749	200.369153237252	200.36423081498	200.653554862072
SS1G_00940	0	0	0	0	0	0
SS1G_00941	485.119298650171	341.469348462797	0	18.1996736308393	13.6772955783369	17.0812129809507
SS1G_00942	0	0	0	0.93514951594667	3.55959527106903	3.3105250602622
SS1G_00943	0	0	94.5697660794222	12.0813711447563	12.9541058352773	13.2186146002949
SS1G_00944	0	0	0	0.1635925719626	0.155676535037981	0.273299407695212
SS1G_00945	48.0065972622565	0	44.9863123363918	8.21584049556966	8.78112955448614	9.41512900923966
SS1G_00946	53.5628087613749	41.8913163570178	125.482401480686	107.584892270949	98.1279118071128	98.3530453201454
SS1G_00947	0	0	0	34.2532206278214	37.3088150860255	33.6048586084096
SS1G_00948	0	0	0	46.8474987551893	43.2734368438311	42.4941255310271
SS1G_00949	0	0	0	45.9331588166101	34.6491487984536	37.2142693478313
SS1G_00950	0	0	0	11.8547547496619	14.2684526532486	11.9552601366208
SS1G_00951	596.411373046387	381.642212987831	444.570616030225	3206.19187645364	3530.31701239624	3530.93289358489
SS1G_00952	0	0	0	0	0	0
SS1G_00953	0	0	0	0.367841286069752	0.337540416206612	0.652926839390187
SS1G_00954	0	0	0	2.50241179993639	4.51198093076184	6.93091930108407
SS1G_00955	0	0	0	10.1689950596505	10.485514767373	9.61609027075744
SS1G_00956	0	38.6185572666258	38.5596962883358	56.9963093633537	61.0906295643466	59.7506930506864
SS1G_00957	0	0	70.5091589272427	79.1020164797937	73.8342488831159	73.2804952653783
SS1G_00958	0	0	0	0.67104034267906	0.306513385048875	0.358734973831366
SS1G_00959	141.804102682358	0	0	8.66726030301854	19.5023351586043	16.2271523319032
SS1G_00960	0	0	0	0.890386654692278	1.12240001824259	1.41987582904153
SS1G_00961	0	0	0	0.414434515638588	0.169020238041237	0
SS1G_00962	0	0	0	38.440010764727	40.3642689096534	40.2584915440524
SS1G_00963	0	0	0	39.0640128890802	38.9235575308346	39.9428566983483
SS1G_00964	103.856525908206	426.435899958234	0	103.426219351707	108.553843023668	108.241962597033
SS1G_00965	0	0	0	1.77614792416538	1.44874489749632	0.74181267802986
SS1G_00966	0	0	0	118.749339425277	114.022204489876	116.274033065506
SS1G_00967	149.343054976863	131.400863205937	87.4670579097441	238.509686753271	178.851225304522	181.3825898122
SS1G_00968	0	0	0	26.1548612003621	26.9431215692913	22.6614726642049
SS1G_00969	0	0	48.3886384794803	78.0547359810911	72.5082617815559	70.0722073805657
SS1G_00970	0	0	0	98.1555431775602	110.819453442037	104.605348295342
SS1G_00971	0	0	0	70.5507678150941	66.379093999494	68.4042014435089
SS1G_00972	0	0	0	73.7142125866341	76.0203410089141	76.222954072793
SS1G_00973	0	0	0	0	0.802311256524859	0
SS1G_00974	0	29.7781646393259	0	555.902201204892	542.493872460067	589.338891437216
SS1G_00975	0	103.910592525215	103.752215838886	174.734552539513	166.736180770409	167.787780508135
SS1G_00976	0	0	61.4031182600988	280.700818560188	271.613920444703	260.80340752583
SS1G_00977	0	0	0	0	0.603643707290132	0
SS1G_00978	0	0	0	0.748617260907853	0.781596476491269	0.900466256568038
SS1G_00979	0	0	0	2.11240893893455	2.46145977729957	1.13432521155051
SS1G_00980	0	0	0	14.3603449187839	13.4471268411227	14.9546279241126
SS1G_00981	0	0	73.1980675304002	217.314708941844	220.335068785536	201.180017384906
SS1G_00982	0	0	0	0.153874201350961	0	0.128531899658639
SS1G_00983	65.6909874341435	19.2662735584057	76.9476344640288	516.012507723279	507.568904149002	501.372024209413
SS1G_00984	0	0	0	0	0	0
SS1G_00985	0	0	0	0.133976675314199	0	0.223822790784872
SS1G_00986	0	0	0	1.55135914944926	1.26539215645846	1.41155977503899
SS1G_00987	0	0	0	95.6324090650154	84.2418329284895	94.3750573715766
SS1G_00988	0	0	0	123.087051144661	131.61847393754	125.143798783637
SS1G_00989	1420.64293696454	714.266160087317	713.177501993441	2267.60316630141	2444.35827739728	2326.11018124331
SS1G_00990	0	0	0	105.669246622162	102.637382468536	96.8320629114163
SS1G_00991	0	0	0	31.735584233249	32.2239214332821	27.8179754261198
SS1G_00992	0	0	0	0.323776965342647	0	0
SS1G_00993	0	0	0	0.840069964132272	1.22360210937189	1.80440921682939
SS1G_00994	0	0	0	1.23948973235467	1.63317101174815	1.47338561050409
SS1G_00995	0	0	0	44.668687915401	43.9180005620053	43.8028421656019
SS1G_00996	0	0	0	0	0.0633825892654639	0.259634437310451
SS1G_00997	0	0	0	44.2589034364035	38.9940712220136	33.159833026063
SS1G_00998	0	0	0	54.6147509475143	59.0202248220919	57.4279140015964
SS1G_00999	0	0	0	94.3293945622445	96.2115201157811	91.6328865745859
SS1G_01000	0	0	0	0	0	0
SS1G_01001	0	0	0	0.872493717133869	0.444790100108518	0.86544812436817
SS1G_01002	0	0	0	22.3406106086426	19.8070591454575	18.4076759265027
SS1G_01003	0	0	0	0	1.16298328927457	0
SS1G_01004	0	0	0	13.38484679694	12.4136873393923	12.8781993626077
SS1G_01005	16.2957200872544	0	0	55.3304423779363	55.0342968450845	55.297831813911
SS1G_01006	0	0	0	34.7909235471005	36.0497069531554	38.5790866719434
SS1G_01007	0	0	0	3.07410217644007	3.40295848175646	3.13843825320325
SS1G_01008	0	0	0	0	0	0
SS1G_01009	0	0	0	4.06145825325816	5.98331642665979	5.36577837108265
SS1G_01010	0	0	0	4.44862328589748	3.95846654148622	4.22267904547667
SS1G_01011	0	0	0	300.841256289324	285.965246317255	280.231135689269
SS1G_01012	0	0	0	0	0.444790100108518	0
SS1G_01013	0	0	0	5.94762143960803	5.78064083916694	6.3385826704091
SS1G_01014	0	0	0	7.85572724670772	7.93438982410734	8.1964886231219
SS1G_01015	0	0	0	197.820196127489	206.116249588078	213.041125498537
SS1G_01016	0	0	0	0	0	0
SS1G_01017	0	0	0	31.6321825787016	30.4086999973011	31.1663342233174
SS1G_01018	0	0	0	0	0.390046703172085	0
SS1G_01019	0	0	0	1.29510786137059	1.6432523142898	1.04174311266539
SS1G_01020	0	0	0	0.347467962806743	1.15943760851458	0.659640338695252
SS1G_01021	0	0	0	60.4714554480436	63.4584965579973	61.7370269796288
SS1G_01022	0	0	0	48.3348511931701	47.2898080001271	47.9966413927118
SS1G_01023	0	0	0	38.1343653982423	33.7016675081123	36.8006080196641
SS1G_01024	0	0	0	0	0	0
SS1G_01025	0	0	0	2.10485062441676	1.92852405186198	1.92678617670094
SS1G_01026	27.4119454999353	0	0	107.729864334677	111.669597791371	112.476083375135
SS1G_01027	0	0	0	0.231959616961896	0.2049685722515	0.0645856809229978
SS1G_01029	0	89.3652564847539	0	21.3211145442166	21.0314955289948	20.9209567254289
SS1G_01030	0	0	0	0	0.352125495919244	0
SS1G_01031	0	0	0	9.1104139213655	13.016501090532	11.4149623300284
SS1G_01032	78.6540089544811	322.954121568369	0	13.7177824676372	15.583665947402	12.8086322406489
SS1G_01033	0	0	0	0	0	0
SS1G_01034	0	0	0	0	0	0
SS1G_01035	0	0	0	0	0	0
SS1G_01036	0	23.9627612956348	0	122.091719496299	113.71995309485	122.607148754845
SS1G_01037	0	0	0	0	0	0.37090633901493
SS1G_01038	0	0	0	0.675708449410741	0.413364712600851	0.776081198482326
SS1G_01039	0	0	0	14.3149368206585	11.4579716606147	13.6894771465697
SS1G_01040	0	0	0	0	0	0
SS1G_01041	0	0	0	0	0	0
SS1G_01042	0	0	0	0	0	0
SS1G_01043	0	0	0	1.39175770177138	0.283802638502077	0.387514085537987
SS1G_01044	0	0	0	0	0	0.238196731477478
SS1G_01045	0	0	0	55.8792013124989	53.0855742049069	57.5547177233447
SS1G_01046	0	0	0	0.55504622630168	0.603643707290132	0.309088615845775
SS1G_01047	0	0	0	0	0	0
SS1G_01048	0	0	0	84.3410593229406	90.5889170554349	63.9976113019621
SS1G_01049	0	0	0	104.541106569834	100.186746098943	109.219553295263
SS1G_01050	0	0	0	97.0364397623932	92.2989247661755	98.8806774931096
SS1G_01051	0	0	0	68.2945476354897	68.9744737763609	63.938013300284
SS1G_01052	0	58.0574283739878	0	100.549045237147	101.624836077311	108.994188280327
SS1G_01053	0	0	0	25.3653249532685	23.8423625941589	24.012822310837
SS1G_01054	0	0	0	168.161309443353	159.944586129023	165.112450857719
SS1G_01055	0	0	0	10.7138381798352	11.8127871777317	11.602901707461
SS1G_01056	0	0	0	46.2792866825906	41.8802917984661	37.7362247576498
SS1G_01057	0	0	131.868274329576	58.250194803019	62.8987527061855	57.1790344763856
SS1G_01058	0	0	0	26.2068884889107	24.8559173590054	22.9089209391574
SS1G_01059	0	0	0	23.4846225528533	19.3434272424971	20.5303527280671
SS1G_01060	481.622943344585	370.18148587108	389.070809395821	309.285758461365	312.116426058582	311.005800638656
SS1G_01061	0	64.0781987238828	0	111.858945656156	109.111953668843	113.566026097645
SS1G_01062	0	0	0	9.18349210790052	9.54196071123711	7.52939868200308
SS1G_01063	0	152.432719431263	76.1001935558346	243.525920505472	243.757711139868	247.481944374664
SS1G_01064	0	0	0	111.242948934568	109.732334109125	107.390590788471
SS1G_01065	0	46.2596621803432	0	126.574284889887	111.377106056853	124.471803769422
SS1G_01066	58.0615223581308	34.0573103453708	136.021605804523	67.4271903888371	69.1219575847775	81.2635345125231
SS1G_01067	0	0	0	0	0	0
SS1G_01068	0	41.2914407051273	0	41.764910317039	39.7237898355867	40.8351060113573
SS1G_01069	0	0	0	2.24485362637568	0.845101190206185	1.15393083249089
SS1G_01070	0	0	0	58.6668381824046	54.418119468954	56.6592681421512
SS1G_01071	0	0	0	1.35986325443912	1.1620141365335	0.86544812436817
SS1G_01072	0	0	0	73.2531183343644	76.2073704852595	81.3065737893255
SS1G_01073	0	0	0	27.2876214512035	30.5120836696535	28.227697544799
SS1G_01074	0	0	0	650.024597990062	619.751707448513	626.884020239452
SS1G_01075	0	0	0	3.64147482360265	4.13710624494241	1.79245532034412
SS1G_01076	0	0	0	0.777064716822352	0.660235304848582	0.973629139914191
SS1G_01077	0	0	0	1.66513867890504	0.85516191866102	0.927265847537325
SS1G_01078	0	0	0	0.270283379764296	0.220461180053787	0.112884537961066
SS1G_01079	287.291428811011	168.517340799822	168.260492894556	52.7293914986596	52.887420263715	53.3599346810115
SS1G_01080	82.8518352750854	194.394535454476	48.5245616212766	101.454966398604	103.299377224219	104.218430032762
SS1G_01081	72.1911795473821	96.7894470234873	36.2407215465198	35.8210532398108	37.4622129001189	38.2915404397022
SS1G_01082	0	0	0	0	0	0
SS1G_01083	14.7623890680332	0	0	69.2124309337866	70.8692214309541	71.9907298648598
SS1G_01084	0	0	0	1.33211094312403	1.14692304385125	2.10180258775127
SS1G_01085	0	0	0	0.470948313225668	0	0.262257007384294
SS1G_01086	0	0	0	1670.99189365513	1662.59939997901	1723.95580436235
SS1G_01087	0	138.408909243587	0	0.497321418766305	0.811297142597938	1.0385377492418
SS1G_01088	0	0	0	0.941896626451335	0.76827380927835	0.393385511076441
SS1G_01089	0	165.402616208875	132.120412521411	77.0230113194469	75.7197739446689	80.4469609295575
SS1G_01090	0	0	0	0	0	0
SS1G_01091	0	0	0	0.603545411124157	0.861510922054849	0.588168628211378
SS1G_01092	0	0	0	265.190178503998	269.870608398501	251.004969018341
SS1G_01093	95.7638096036702	0	0	277.624030646531	292.300746080081	296.556477421483
SS1G_01094	20.1195452646183	11.8015782097192	0	51.5216169680304	47.748793714037	49.3943005224316
SS1G_01095	0	0	0	10.7454888915573	11.9706328682338	11.7769216923882
SS1G_01096	0	0	0	316.493537254708	324.455596105551	319.385241597443
SS1G_01097	1030.16509889831	1844.60402944119	793.876100053973	359.849528422586	362.259460559155	367.974542585217
SS1G_01098	0	0	0	0.304731261498961	0.248559173590054	0.890902480967234
SS1G_01099	66.6710066860995	219.001438676561	62.4764699355315	131.946432024627	132.014586466476	132.610753740211
SS1G_01100	0	0	0	0.376758650580534	0	0.629416817722306
SS1G_01101	0	67.0585800598773	0	0.240950299789877	0.786140642052265	0.704434519834557
SS1G_01102	0	0	0	3.67398799167053	2.91719030092093	3.42196015702059
SS1G_01103	0	0	26.7410896860286	42.9911656025245	37.813699540108	38.6638279709991
SS1G_01104	77.6190877840274	0	0	459.204349499019	483.842670898046	503.280859270732
SS1G_01105	0	0	0	850.127084079343	812.311264026185	782.629829737456
SS1G_01106	0	62.6851944037984	93.8844779194264	139.871649028023	134.297602182765	143.316327986403
SS1G_01107	230.431666858831	360.439867821841	134.958937009175	174.839561285029	184.13962652227	180.256617153558
SS1G_01108	0	0	0	0.840069964132272	1.02782577187239	0.877143369292064
SS1G_01109	0	0	0	0.127387658495467	0.38964706515654	0.478834003236488
SS1G_01110	0	0	0	1.77882284573791	1.90911413450192	2.18968802550983
SS1G_01111	0	0	0	127.524161968057	129.765675417256	127.935464476553
SS1G_01112	0	0	0	15.8539794318514	15.8404774477472	14.4994326872122
SS1G_01113	0	0	0	20.8036946339149	24.269915509877	23.6491916263264
SS1G_01114	0	0	0	0.0936222550388376	0.229093696140231	0.156406287536416
SS1G_01115	0	0	0	101.651415343868	102.907687065837	96.9617933719788
SS1G_01116	0	0	0	8.13798685253954	8.75832142577319	8.11947694861774
SS1G_01117	0	0	0	6.27104859189968	6.3753247682221	6.68065218810517
SS1G_01118	0	0	0	0.310825886728941	0.507060714123711	0.259634437310451
SS1G_01119	0	0	0	0	0	0
SS1G_01120	0	0	0	0.584259185580716	0.667185150162777	0.585641587918311
SS1G_01121	0	25.9776481313038	0	84.3803608417305	92.6946575744171	89.7025285662684
SS1G_01122	0	0	0	155.41294336447	170.556785659794	171.909468340405
SS1G_01123	56.7216410729431	149.721175864457	0	99.64360638022	94.8788605466098	90.8720530586579
SS1G_01124	0	0	36.0391041804752	110.194045239509	106.419279222904	107.59121084374
SS1G_01125	0	0	0	0	0	0
SS1G_01126	0	0	0	0	0	0
SS1G_01127	419.647913629091	281.318921226803	0	2105.65585460886	2264.66506751106	2241.82726947613
SS1G_01128	0	0	36.7547743344137	7.80371375191809	5.34032028704759	5.08220600692798
SS1G_01129	0	0	0	38.8532358411176	40.3796945095708	42.7132683852493
SS1G_01130	0	0	26.6380014451418	31.7895558015374	30.8556413741048	30.0971762911537
SS1G_01131	0	0	0	97.8304553743012	102.752928366896	101.357289950041
SS1G_01132	0	0	0	0.97133089602794	0.792282365818298	0.270452538865053
SS1G_01133	0	0	0	1.33976675314199	1.96704587375578	1.5667595354941
SS1G_01134	0	0	0	0.358645253918008	0.292535027379064	0.52426184456918
SS1G_01135	0	0	0	366.292230309019	368.711821002888	355.626436708313
SS1G_01136	0	98.5818441905889	147.647384078414	297.49845198458	287.840020766807	266.846505013519
SS1G_01137	0	0	0	435.630061369799	444.837562466762	424.993077414577
SS1G_01138	0	0	0	0	0	0
SS1G_01139	0	0	0	0	0	0.232508451322792
SS1G_01140	0	0	0	22.6893673992046	24.5254885466365	21.9957364546391
SS1G_01141	0	0	0	1.17292787444883	1.55466728386987	1.95950518724869
SS1G_01142	0	0	0	0.254775316990935	0	1.06407556274775
SS1G_01143	0	0	0	11.6056572095194	12.7312366351925	12.7015408180652
SS1G_01144	0	81.3531990068105	0	96.7068001813397	85.675775834696	85.6630862913009
SS1G_01145	0	0	0	0.424335681541216	0.151425981180289	0.398755961739601
SS1G_01147	0	0	0	2.91399268808382	1.84865885357603	1.62271523319032
SS1G_01148	0	0	0	0.941896626451335	1.92068452319587	0
SS1G_01149	0	0	0	0	0	0
SS1G_01150	0	0	0	0	0	0
SS1G_01151	0	0	0	58.4227920875133	55.899628057869	61.3049875388557
SS1G_01152	77.9472868867083	0	0	1.37998808061475	1.71521594629585	1.81140305100315
SS1G_01153	246.96982476736	248.341344336579	0	405.560857947283	412.138463214188	392.867898561867
SS1G_01154	293.485108039109	559.488750051813	0	3212.64069492226	3349.06033608351	3376.60398433525
SS1G_01155	0	24.4366012082604	0	116.603609484755	115.449416831557	112.874971474798
SS1G_01156	207.541103925835	167.091329453833	209.737509170992	98.9685404791735	98.4458936140847	100.149828895221
SS1G_01157	0	270.329900866381	314.904186354743	3178.76130149277	3423.45210270087	3345.22745322184
SS1G_01158	0	0	0	0	0	0
SS1G_01159	0	0	0	23.769038396919	25.1207754947981	25.8632954427865
SS1G_01160	0	0	0	64.7908754756901	60.3147561777291	63.9601730269353
SS1G_01161	0	0	0	0.0865007105924696	0	0
SS1G_01162	0	0	0	0.747177612329184	0.73133756844766	0.624121243534738
SS1G_01163	0	0	0	0	0	0
SS1G_01164	0	0	0	0	0	0
SS1G_01165	0	0	0	0	0	0
SS1G_01166	0	0	0	0	0	0
SS1G_01167	0	0	0	38.7030784079152	38.4276084677088	35.8721976187386
SS1G_01168	0	0	0	0.535906701256794	0	0.895291163139486
SS1G_01169	0	0	0	19.7645551561302	18.57561485893	20.7069627397967
SS1G_01170	0	0	0	0.568583939138306	1.23673344908222	0.474941043860581
SS1G_01171	0	0	0	1767.9911578832	1769.06318169411	1750.98028944858
SS1G_01172	0	0	0	8.97665160873181	8.66059699723298	8.14213595405574
SS1G_01173	0	0	0	0	0	0
SS1G_01174	0	0	0	0	0	0
SS1G_01175	0	0	0	0	0	0
SS1G_01176	0	0	0	260.624723693307	245.133379762748	250.902486285816
SS1G_01177	0	0	0	0.26193192701877	0.356081962165527	0.291724086865675
SS1G_01178	0	0	0	0.675708449410741	0.330691770080681	0
SS1G_01179	0	0	0	0	0	0
SS1G_01180	0	0	0	2.42671373359804	1.7688164446176	1.33698796621661
SS1G_01181	0	0	0	0	0.378403518002769	0
SS1G_01182	0	0	0	27.3312417640965	24.525627521193	28.4254944296787
SS1G_01183	0	0	0	17.8449817712744	17.5003255317033	16.7441235566364
SS1G_01184	0	0	0	100.185843847453	104.807638678249	118.226395561009
SS1G_01185	0	0	0	66.5402476001661	69.4012721116802	65.9449652748604
SS1G_01186	0	0	0	119.741972554149	117.020644398958	115.775764392517
SS1G_01187	189.07213690981	0	88.5884304470485	82.6478062917722	80.0895897180015	81.0858319600332
SS1G_01188	0	0	0	10.5458782997319	12.0148314816401	11.1985183125662
SS1G_01189	0	0	0	5.45308573208668	7.11664160173629	7.34492158180881
SS1G_01190	0	0	0	366.529602027239	348.707582138201	361.794944165215
SS1G_01191	114.703763058618	153.787676937319	115.164959581163	1438.60581241045	1327.8793301313	1351.54148755496
SS1G_01192	0	0	0	26.7260602677608	27.0561263400433	26.5762337973189
SS1G_01193	0	0	0	23.4786935898256	22.6871585611145	20.4476048268102
SS1G_01194	0	0	100.101993013428	170.053666009236	156.462649991402	159.391472441582
SS1G_01195	0	0	0	76.7351407862072	77.749309498969	78.8639603330495
SS1G_01196	0	0	0	23.7952831945601	26.1617449791101	24.0379251768288
SS1G_01197	0	0	0	0	0	0
SS1G_01198	0	0	0	57.0632372858434	57.2043873825171	58.0899271356211
SS1G_01199	0	0	0	150.919075122606	146.352689550917	153.903786935834
SS1G_01200	0	374.078133090775	0	86.8632342912769	87.5707557635274	84.4864493302116
SS1G_01201	25.7825641240651	120.986808779359	60.4012025775331	20.29606096036	21.5412156524584	24.2385995670946
SS1G_01202	0	0	0	33.147515892422	38.3841414712529	34.7692270943716
SS1G_01203	0	0	0	124.735779761223	133.268783342514	122.479723687756
SS1G_01204	0	0	0	0	0	0
SS1G_01205	0	0	0	0	0	0
SS1G_01207	0	0	0	0	0	0
SS1G_01208	0	0	0	0.855484091914515	0.69778997356474	0.714590194432434
SS1G_01209	13.4558637581799	0	0	21.4401797780182	18.7371887974546	19.2356900635115
SS1G_01210	98.8825543608778	182.291427404149	82.7334479749734	86.519159658458	89.4155914465279	86.2712512480799
SS1G_01211	0	0	0	57.8675846996967	56.5348239943398	54.5148834610047
SS1G_01212	0	92.354699228372	0	221.339003325484	226.282610502183	221.428444489144
SS1G_01213	0	0	0	0.182838756899377	0.372838760385082	0
SS1G_01214	0	0	0	0	0.5121825395189	0.262257007384294
SS1G_01215	0	0	0	0	0	0
SS1G_01216	203.288087053405	0	43.2950975869034	14.2948747405415	15.2181755679986	16.6257139681254
SS1G_01217	0	0	0	3.27869313603483	2.89816300358812	3.63150397910993
SS1G_01218	0	0	0	0	0	0
SS1G_01219	0	0	0	0	0	0.150077709428006
SS1G_01220	0	0	0	1.35141689882148	1.10230590026894	0.423317017353996
SS1G_01221	0	0	0	0	0.0754554634112665	0
SS1G_01222	0	0	31.1818482620478	0.89769209163593	1.32714446837433	1.45282807881299
SS1G_01223	0	272.458482762966	0	0	0.39926040482182	0.204436564811379
SS1G_01224	0	0	0	0	0	0
SS1G_01225	0	0	0	0.597742089863347	0.243779189482553	0.249648497413895
SS1G_01226	0	0	0	552.867155931755	506.825963793098	570.154018970327
SS1G_01227	0	0	0	0.502344867440712	0.56340079347079	0.590078266614661
SS1G_01228	0	0	0	0.770642694369274	0.628587662136832	0.804652181747265
SS1G_01229	0	0	0	177.977707256812	181.685147361497	182.79619621356
SS1G_01230	0	0	0	3.86741886713428	3.62186224374079	2.81170934414544
SS1G_01231	0	0	0	3.06935159356812	2.29199905549661	2.40134771643185
SS1G_01232	47.9857701050929	0	0	32.9367561099973	32.6674690010287	30.6379899993244
SS1G_01233	0	0	0	9.99083207343024	14.7892708286082	14.2180763289057
SS1G_01234	0	0	0	208.726340022978	210.816003426434	207.989761193263
SS1G_01235	0	0	0	0.760172005587083	1.24009413780255	0.846634034707992
SS1G_01236	26.0099235960586	91.5402838912611	30.4669205241172	80.9956345047636	80.418756115652	84.713176194768
SS1G_01237	0	0	0	0	0	0
SS1G_01238	0	0	0	15.7978723089827	15.0982111221978	14.7269061729159
SS1G_01239	70.3943994222683	123.874322115382	41.2285058166455	146.844831212396	142.40660986756	148.871535951876
SS1G_01240	236.340171137263	166.356862071619	0	906.774750322698	982.348873884862	968.136872971086
SS1G_01241	0	0	0	0.727829211348759	0.523823051780693	0.500672468642743
SS1G_01242	0	0	0	0	0	0
SS1G_01243	0	0	0	0	0	0
SS1G_01244	0	0	0	0	0	0
SS1G_01245	0	0	0	0	0	0
SS1G_01246	0	0	0	103.510884920109	105.398469193639	110.222166782739
SS1G_01247	70.7320224410802	0	103.565611134139	208.223528675611	203.341074147092	209.4197673606
SS1G_01248	0	0	0	0.986748846758542	0.603643707290132	1.64847261784413
SS1G_01249	0	0	0	1.03608628909647	0.507060714123711	1.0385377492418
SS1G_01250	0	0	0	0	0	0
SS1G_01251	175.889125528943	79.3629066763686	31.6967778663751	103.542091258054	106.482749965979	106.902693087092
SS1G_01252	0	0	0	0	0	0.832161658046317
SS1G_01253	0	0	0	0	0	0
SS1G_01254	0	0	0	0	0	0
SS1G_01255	0	0	0	0	0	0
SS1G_01256	0	0	0	0	0	0
SS1G_01257	0	0	0	0	0	0
SS1G_01258	0	0	0	0	0	0
SS1G_01259	0	0	0	0	0	0
SS1G_01260	0	0	0	0	0	0
SS1G_01261	0	0	0	23.0458234509643	22.0102553134179	23.340424586984
SS1G_01262	178.111433320836	41.7901296025323	83.4528692617123	57.8106117829189	55.5133499218773	60.2050869125683
SS1G_01263	0	0	0	77.0143492623934	81.0373347774635	80.544488902483
SS1G_01264	0	0	0	0.510596939185118	0.676775080452591	0.666412826772205
SS1G_01265	0	0	0	1.72603403826548	1.76696067196887	1.6402265486564
SS1G_01266	23.5962026863443	0	0	35.6330796546058	37.0154321310309	33.6070815654648
SS1G_01267	0	0	0	4.37098903212573	5.14983537781894	4.86814569957096
SS1G_01268	0	0	0	33.7876698378854	34.3896221580022	32.0801086898556
SS1G_01269	0	0	0	2.4913525272167	2.41918279639175	3.27020474474996
SS1G_01270	0	0	0	17.5305800115123	20.9247054695051	22.2939436837241
SS1G_01271	28.4154656627461	0	0	10.7501438666368	10.9179257809874	11.2058023039578
SS1G_01272	0	0	0	46.6238830093411	48.2496169958627	45.5913102837012
SS1G_01273	0	0	0	442.484656636077	438.98884386381	431.510323960886
SS1G_01274	0	52.3219162967188	0	308.475892625647	312.363712097782	328.940081463483
SS1G_01275	0	33.0173924722297	0	89.1152844457593	90.8483779471649	88.2624957370897
SS1G_01276	0	0	0	58.7910805490595	54.3755897382664	57.4782816808992
SS1G_01277	0	0	0	0.613472144859751	1.05637648775773	0.740185895841198
SS1G_01278	0	0	25.2801130787919	48.7920830972552	45.8333416229871	48.0766987331938
SS1G_01279	0	0	0	0	0	0
SS1G_01280	0	0	0	0	0	0
SS1G_01281	0	0	0	1.16433149751883	0.949706549254507	1.05714347439109
SS1G_01282	0	0	0	342.477059340973	336.85527319377	322.010027737474
SS1G_01283	16.0300289988752	37.611116642279	37.5537911677706	37.0963938726497	38.4429182718792	36.9979073167393
SS1G_01284	0	0	0	1.46271005519501	1.71505829777138	1.14544604695787
SS1G_01285	0	0	0	0.200532830147704	0	0.167506088587388
SS1G_01286	0	0	0	1.35534543631806	1.105510277886	0.830226398376442
SS1G_01287	0	0	0	0.672459851096266	1.15795115004213	0.249648497413895
SS1G_01288	0	0	0	17.6069094064811	18.4760820788296	17.3950377981053
SS1G_01289	0	183.404031683198	91.5622470168257	423.568915961187	424.282604609522	439.956517357692
SS1G_01290	0	0	0	0.62793108430089	0.896319444158075	0.655642518460735
SS1G_01291	0	0	0	0	0.0990352957272873	0.304259106223185
SS1G_01292	0	0	0	16.8458555398714	21.4668039556024	17.5774409201054
SS1G_01293	0	0	0	7.05420452150787	7.55196808269357	5.89241276165563
SS1G_01294	70.7320224410802	0	0	242.213122044531	253.89514894252	247.960226999729
SS1G_01295	195.764955915467	38.2768001226734	152.873840151986	579.566498529096	612.343121248734	633.576956534132
SS1G_01296	23.7481911094448	55.7201728033764	0	59.787684653417	57.7077551863016	60.7695096023737
SS1G_01297	0	0	0	60.5462925190749	56.5161420950386	57.2007119699588
SS1G_01298	0	0	0	176.19746225483	179.110234069759	188.929948119645
SS1G_01299	0	34.4369300466727	27.5075540400867	11.0867832209049	10.446015906012	10.9765832971218
SS1G_01300	0	38.2768001226734	0	12.3436386433285	12.311927737849	12.1201031576339
SS1G_01301	0	0	0	0.706422469838502	0.864308035438144	0.885117399921992
SS1G_01302	0	0	0	144.432365309934	134.963449890124	140.518039856525
SS1G_01303	0	0	0	15.0140004214604	14.0347161944956	14.4885288677707
SS1G_01304	0	0	0	2.53875448321651	2.93826572753806	1.97734836362264
SS1G_01305	0	0	0	21.5296829798486	19.6931836983827	18.0632521370421
SS1G_01306	0	0	0	0	0.245351958446957	0.418765221468469
SS1G_01307	0	0	194.098246485106	2.6193192701877	2.84865569732422	3.06310291208959
SS1G_01308	0	0	0	19.2912044980562	18.6579311028095	19.4203774824707
SS1G_01309	36.930617726958	0	0	24.5184025842111	22.7711739731683	25.2916016979379
SS1G_01310	0	0	0	3.84526870180133	4.44331553613561	4.68412644632257
SS1G_01311	0	0	0	0	0.123072988864978	0.126036134616724
SS1G_01312	0	0	0	0	0	0
SS1G_01313	0	0	44.8694647718817	34.6752515195013	31.9053137653166	30.1445697344861
SS1G_01314	0	0	152.066407897662	49.9072550522524	52.2236827046428	53.3896166863744
SS1G_01315	0	0	0	127.392105944891	143.772576548294	129.040257745568
SS1G_01316	0	0	0	0	0	0
SS1G_01317	0	0	0	13.6269131751826	12.2080687051061	11.5861504219725
SS1G_01318	0	0	0	48.8281240373111	49.5226262986174	52.5794695307341
SS1G_01319	0	0	0	0	0	0
SS1G_01320	0	0	0	0	0.913622908331011	0.233904898477884
SS1G_01321	0	0	0	2.28548446124221	1.86419380192541	4.96359953681745
SS1G_01322	0	0	0	0.925657029443554	1.11267241343761	1.42432685044918
SS1G_01323	0	0	15.0739475891575	52.4823813979494	54.4448698716602	54.0451963528866
SS1G_01324	0	0	0	0	0.437121305279061	0
SS1G_01325	0	0	0	0	0	0
SS1G_01326	0	0	0	28.8501375527415	32.590090097454	29.8723047347522
SS1G_01327	0	0	0	44.129601202257	54.8142021980956	49.2423955948371
SS1G_01328	0	0	0	0	0	0
SS1G_01329	407.597722282958	152.145471844395	151.913577336961	266.583960891769	255.759895377726	263.613759088325
SS1G_01330	0	0	0	5.47722699704644	5.74404715218266	4.80053256485469
SS1G_01331	172.946581523046	166.00215660878	239.415427700712	278.649774147512	289.397604803975	285.570201463958
SS1G_01332	0	0	0	45.8779008811916	49.8947742697732	49.9536657385308
SS1G_01333	0	0	44.8694647718817	48.9248019111008	49.0103813618924	47.0039487806193
SS1G_01334	0	0	0	27.2341122039109	29.1867139188701	28.5762033478152
SS1G_01335	0	0	0	1.03608628909647	2.25360317388316	5.19268874620902
SS1G_01336	0	0	36.5216573724618	8.08278732931495	9.11208471469671	7.84941322101364
SS1G_01337	0	15.2971827192293	45.8216019553699	21.3813032603993	21.6543169692089	20.0407483441223
SS1G_01338	37.8144273819621	0	0	117.017976458915	109.911910564701	114.172579483955
SS1G_01339	0	0	0	141.512118985759	162.048153222036	148.929198068356
SS1G_01340	0	0	0	0.267953350628397	0.218560652639531	0
SS1G_01341	344.919208041538	251.533257948996	207.471640206267	1168.30845148944	1177.82639647668	1202.93459870696
SS1G_01342	0	0	0	16.1958154935615	17.5943676934257	17.6029434825761
SS1G_01343	68.3815765639809	120.332320632948	213.59807032055	143.618854463086	129.78246407865	135.074113753783
SS1G_01344	0	0	0	0	0	0.576965416245447
SS1G_01345	0	0	0	0	0	0
SS1G_01346	0	0	0	0.639935649147819	1.41678728946331	1.22180911675506
SS1G_01347	0	52.9896283474682	0	191.826695791368	194.806824894006	202.419436500384
SS1G_01348	126.58907020571	0	0	199.235391343207	208.917719123932	202.247426488613
SS1G_01349	0	0	0	36.3607641079138	35.2191934692059	37.9654130029433
SS1G_01350	0	0	69.5160721817885	126.89451190604	124.061534884192	122.712533851559
SS1G_01351	0	0	0	39.1190326255437	42.5696344000238	42.8370701397525
SS1G_01352	0	0	0	1.33211094312403	0	0.74181267802986
SS1G_01353	0	0	0	8.21361159617056	9.43083936896757	8.90533577248407
SS1G_01354	0	0	0	16.4744155284904	16.7970422898124	14.8093762896541
SS1G_01355	0	0	0	2.2523614980358	2.57204710062752	2.25769075922131
SS1G_01356	0	36.6549018123906	60.9983896086669	63.8993048211826	60.7864097616525	60.7647263592397
SS1G_01357	0	0	0	1.05008745516534	1.71304295312064	0.877143369292064
SS1G_01358	0	0	0	0	0	0
SS1G_01359	0	0	0	0	0	0
SS1G_01360	0	0	0	0	0	0
SS1G_01361	0	0	0	74.8708671015501	80.5070081196418	81.352123690608
SS1G_01362	0	0	0	0.539628275571078	0	0.360603385153404
SS1G_01363	0	0	0	0	0	0
SS1G_01364	0	0	0	0	0	0
SS1G_01365	147.476266789652	0	0	0	0	0
SS1G_01366	0	0	0	67.0467377463388	69.1520300832176	71.3162540945694
SS1G_01367	0	0	0	0	0.248559173590054	0
SS1G_01368	0	0	0	1.05166653404529	1.04843380739865	1.17128317583662
SS1G_01369	0	0	0	0	0.927550086811666	0
SS1G_01370	0	0	44.9863123363918	55.3253889529247	55.7898832597052	55.713223006201
SS1G_01371	0	0	0	33.1804493408993	31.516686948805	33.7596293141964
SS1G_01372	0	0	0	74.4577265384581	76.4172008432203	75.7878301000375
SS1G_01373	0	0	0	3.40546290240871	3.83830819456196	2.74116039391512
SS1G_01374	0	0	0	31.6404812900999	34.3241098791435	32.8870287259905
SS1G_01375	79.9329359293507	140.659460613401	0	0.505407945900716	0.343537069189506	0.175904090318734
SS1G_01376	96.6604744875997	178.19499083327	48.5245616212766	46.1291227027501	44.8425884353787	43.4425786024135
SS1G_01377	0	0	0	15.2452696824195	13.2801615603829	14.7126181142589
SS1G_01378	0	0	0	0.121653967408587	0.223265480778542	0.279449981449605
SS1G_01379	0	0	32.2289998827882	14.4684811079983	14.8759883014839	15.2341474877121
SS1G_01380	35.7952103858379	62.989491464011	0	6.5635563459752	5.47674800449154	6.23878866352783
SS1G_01381	0	0	0	0	0	0
SS1G_01382	0	0	0	3.65013450517037	2.30203108712338	2.42032102577539
SS1G_01383	0	0	0	0	0.222395050054259	0
SS1G_01384	0	0	0	18.9534973365157	18.5002317745321	16.382837188224
SS1G_01385	0	0	0	2.29587302697513	3.16912946327319	3.8355087329953
SS1G_01386	0	0	0	14.9656908425046	14.3756631032428	14.1722854228544
SS1G_01387	0	0	0	8.63405240913724	11.0919531214562	13.342325250676
SS1G_01388	0	0	0	0	0	0
SS1G_01389	26.9117275163599	0	0	0.340320313936796	0.370117309579351	0.521164016499081
SS1G_01390	0	0	0	0	0	0
SS1G_01391	0	0	0	0	0	0
SS1G_01392	0	0	0	1.5541294336447	1.10919531214562	1.62271523319032
SS1G_01393	0	0	0	13.6214049549382	13.5223810822441	11.6472617278584
SS1G_01394	0	0	0	43.5669296529285	40.6101926820537	39.552288764969
SS1G_01395	0	0	0	13.5305101840893	14.240006149363	13.2328797250732
SS1G_01396	0	0	294.455862565474	1476.24635634501	1562.0927227152	1608.77463414155
SS1G_01397	0	0	0	516.160720331126	520.253136773151	537.986706147934
SS1G_01398	0	0	0	1.60346687598263	1.00607284548355	0.927265847537325
SS1G_01399	0	0	35.7655153978767	54.2497355098337	53.9342529774444	54.6683690982875
SS1G_01400	0	0	0	0.203154174332641	0.414265289316757	0.424239276651064
SS1G_01401	0	92.5193243606864	92.3783098244623	1719.14141174639	1722.24391751698	1732.46979078065
SS1G_01402	0	0	0	2.00532830147704	1.84013968835218	0.418765221468469
SS1G_01403	0	0	0	0.218891469527423	0.446356262432844	0.365682306071058
SS1G_01404	0	0	0	0	0	0.220029184161399
SS1G_01405	0	0	128.277801513672	258.123972766237	252.024236128815	255.135820822399
SS1G_01406	218.160157972858	76.780090186901	102.217419746594	32.4619934956556	31.5412766699734	31.532525596432
SS1G_01407	0	140.659460613401	0	1640.36466441401	1771.00229908574	1813.64153282227
SS1G_01408	0	0	0	78.197249398123	79.0614402942891	81.9898223085635
SS1G_01409	0	0	0	53.5539965986619	54.7636764646856	51.0385135595931
SS1G_01410	0	0	0	0.226329529171559	0	0
SS1G_01411	0	0	97.3616808053311	488.962654984706	494.139239403892	512.913893224575
SS1G_01412	0	0	0	0.690724192730979	0.422550595103092	0.144241354061362
SS1G_01413	0	0	0	1.32669585798938	1.23673344908222	1.42482313158174
SS1G_01414	0	0	0	0.55504622630168	0.603643707290132	0.463632923768662
SS1G_01415	0	107.327007788141	85.730739142305	85.8820409113339	89.86801862602	83.4953426189441
SS1G_01416	0	0	0	80.9086614493602	82.0142844616304	77.9973234063127
SS1G_01417	0	83.1784310358094	62.288740158081	60.8202576435956	62.7731412917575	59.0106635762095
SS1G_01418	0	0	0	29.3723026932851	32.9346851398535	30.7461833657113
SS1G_01419	0	0	0	0.470948313225668	0.384136904639175	0
SS1G_01420	0	0	0	0	0	0
SS1G_01421	0	0	0	0	0	0
SS1G_01422	0	0	0	38.5654340941463	34.6256737653923	33.89671820442
SS1G_01423	0	0	0	34.3115566224083	33.0081756135872	32.6685660926548
SS1G_01424	0	0	0	48.720150617513	49.3499788048309	45.4058364784789
SS1G_01425	0	0	0	21.9682406892844	21.7651468847963	21.8550358323316
SS1G_01426	0	0	0	2.2108954286159	2.33375224073674	2.60720773868235
SS1G_01427	0	0	0	0	0.0692705893611627	0.1418767416997
SS1G_01428	0	0	0	0	0.120441974851238	0.24668355088879
SS1G_01429	0	0	0	147.970171604189	143.479996375196	144.496971650838
SS1G_01430	0	0	0	55.7342969307066	55.2958451178012	62.8942042105489
SS1G_01431	89.560485904647	0	69.9382345634593	87.8366270999193	87.6578643444634	86.4046588944092
SS1G_01432	0	0	0	15.0126788828264	14.5305663826268	15.2778087260912
SS1G_01433	0	0	0	24.2613800080241	26.0447555415856	24.9162822994253
SS1G_01434	0	0	0	32.5728497736493	32.6463747449513	30.290684352886
SS1G_01435	0	20.6951120280483	0	97.3747604477387	102.898146113741	101.990369871713
SS1G_01436	0	0	0	108.7079753412	104.564737699511	107.511233954119
SS1G_01437	0	0	33.8388715713505	32.9700720203176	28.2707454960747	29.3328426481494
SS1G_01438	0	0	0	136.005464968956	148.465129042995	147.49921912723
SS1G_01439	0	0	0	1.42001674140125	2.05912980354806	1.38383837145164
SS1G_01440	0	0	0	0.398494726575565	0.325038919310071	0
SS1G_01441	21.2043518029694	0	43.4662859670098	61.9752406069531	62.161415007869	60.970229293644
SS1G_01442	0	0	0	14.2616658519056	14.5788372653099	12.7576018333157
SS1G_01443	0	0	0	0	0	0
SS1G_01444	0	0	0	0	0	0
SS1G_01445	0	0	0	0	0	0
SS1G_01446	0	0	0	0	0	0
SS1G_01447	0	0	0	0	0	0
SS1G_01448	0	0	0	0	0	0
SS1G_01449	0	0	0	0	0	0
SS1G_01450	0	0	0	0	0	0
SS1G_01451	0	0	0	0	0	0
SS1G_01452	0	0	0	0	0	0
SS1G_01453	0	0	0	0	0	0
SS1G_01454	0	0	0	0	0	0
SS1G_01455	0	0	0	0	0	0
SS1G_01456	0	0	0	0	0	0
SS1G_01457	0	0	0	0.36283177439176	0.0986499443820449	0.303075218650332
SS1G_01458	0	125.068291485169	187.316500523578	16.6647613969131	18.9384122142591	16.016003843729
SS1G_01459	0	0	0	0.280023321377424	0	0
SS1G_01460	0	0	0	0	0	0
SS1G_01461	0	66.0347849444594	0	141.235961126261	156.085674023196	141.956615056191
SS1G_01462	0	0	0	4.01930025942596	4.80833435806967	1.34293674470923
SS1G_01463	643.74560900245	1853.69074879804	1782.31485066086	41141.999791174	41297.5799832625	41170.7066601959
SS1G_01464	31.0258625784682	0	24.2282523663036	129.082110884207	128.347520871636	125.119765301362
SS1G_01465	0	0	0	0	0	0
SS1G_01466	0	0	0	0	0	0.432724062184085
SS1G_01467	0	0	0	0.242832724006985	0.198070591454575	0.40567880829758
SS1G_01468	0	0	0	0	1.22675979223478	0
SS1G_01469	0	0	0	0	0	0
SS1G_01470	0	0	0	0	0.2263663902338	1.62271523319032
SS1G_01471	0	0	0	0.742891698682937	0.96952335396503	0.248216479264294
SS1G_01472	0	0	0	75.0985147559136	70.1549755157463	75.22285409748
SS1G_01473	0	0	0	1.59983912286955	2.42345194250303	2.29089209391574
SS1G_01474	0	0	0	26.1376313840246	23.9125223137886	24.2669687145279
SS1G_01475	0	0	0	10.4264379725531	8.02311256524859	7.39465169555082
SS1G_01476	0	0	0	0.298871044931674	1.21889594741277	0.249648497413895
SS1G_01477	0	0	0	34.8696626951088	31.8952845751955	32.0365021210079
SS1G_01478	0	0	0	52.3010681550752	49.6352240138222	47.8367559154187
SS1G_01479	194.047719460069	0	0	107.289461778805	117.980574053784	110.686260116561
SS1G_01480	0	0	0	7.15841436103015	8.68149404484535	7.6710174659906
SS1G_01481	0	0	0	0	0	0
SS1G_01482	0	0	0	15.4824257972938	15.1253906201675	15.6862472541731
SS1G_01483	0	0	0	0	0	0.145862043432838
SS1G_01484	0	0	0	0	0	0
SS1G_01485	0	0	0	113.92837726533	109.963762011352	114.088042426629
SS1G_01486	0	0	0	0	0	0
SS1G_01487	0	0	0	8.4728140810148	10.3855808916905	8.56324424261879
SS1G_01488	0	0	0	61.6942290325625	58.8881874811855	64.3578696121057
SS1G_01489	0	0	0	66.9174739610653	69.4589366661199	67.5907832667703
SS1G_01490	0	0	0	5.08775825325547	5.46518927119027	5.27164734073993
SS1G_01491	0	0	0	21.1526123293797	21.1834438225596	21.8652442007195
SS1G_01492	0	0	0	9.36338851326312	8.26729425201703	7.14935407086749
SS1G_01493	0	0	0	92.7768177054565	94.2304528684446	96.5675911103298
SS1G_01494	0	0	0	3.07115763412547	2.87491320010459	3.34012472402039
SS1G_01495	0	0	0	110.71169470603	115.831137358672	102.827728178795
SS1G_01496	0	0	0	0.154896621293492	0	0
SS1G_01497	0	0	0	0	0	0
SS1G_01498	0	0	0	3.67258252331025	1.80832171103197	3.63824913954487
SS1G_01499	28.2521583888222	82.8597397291588	24.820034392492	137.995975573625	139.393127350101	135.300877029455
SS1G_01500	0	0	0	787.390458144195	807.042989148933	792.457109675695
SS1G_01501	0	22.945774078844	0	89.2490775554584	98.1841701088353	88.7371279773252
SS1G_01502	485.70027984616	466.197673350405	362.045531617429	255.547270945411	241.385190256497	250.617193379908
SS1G_01503	0	0	0	5.194566319822	5.20550050993305	4.32133715578104
SS1G_01504	0	0	0	0.0989891359009365	0	0.165372253063982
SS1G_01505	0	0	0	7.90015795436058	8.31896484109213	9.22243157529831
SS1G_01506	0	0	0	1.00266415073852	0	0.418765221468469
SS1G_01507	0	0	0	1.86962939385829	1.14374597170762	2.14735248903381
SS1G_01508	0	0	0	0	0	0.423317017353996
SS1G_01509	0	0	0	15.6199844343531	16.5276118844121	15.1836848148643
SS1G_01510	0	0	0	0	0	0
SS1G_01511	0	0	0	0.518043144548235	0.211275297551546	0.86544812436817
SS1G_01512	0	0	0	0	0	0
SS1G_01513	0	0	50.3636849480305	77.479922202112	82.0462671541282	78.8365208334795
SS1G_01514	0	0	159.951332751615	2.59021572274117	3.28650462857961	2.40402256768936
SS1G_01515	0	0	0	0	0	0
SS1G_01516	279.473974965813	50.4405645931439	50.3636849480305	5.52780731500448	4.98930002964293	4.35247234558336
SS1G_01517	0	0	0	0	0	0
SS1G_01518	0	0	0	0	0	0
SS1G_01519	0	0	0	0	0	0
SS1G_01520	0	0	0	0	0	0
SS1G_01521	0	0	0	0	0	0
SS1G_01522	0	0	0	0.954290003115169	0.630119308487068	0.721206770306808
SS1G_01523	0	0	0	3.67771087351037	3.07236215141752	4.93008139549425
SS1G_01524	0	25.220282296572	0	53.0352332968258	54.9192581040696	56.0711980867978
SS1G_01525	0	0	0	85.4481238983385	88.0261183753942	85.7859306859718
SS1G_01526	0	0	0	1.71217649469332	1.50399364358728	1.43018969704909
SS1G_01527	37.2414815125384	43.6896809481019	0	67.2278717129641	65.2392509712199	59.9257261873112
SS1G_01528	0	0	0	91.1159012263027	86.9619558070192	86.3133139673358
SS1G_01529	0	0	0	10.8943956976423	9.56003173638558	9.44517305165926
SS1G_01530	0	20.1409937781704	20.1102956195279	32.4395119269494	30.075370645638	30.2251964272935
SS1G_01531	0	0	0	0	0	0
SS1G_01532	0	0	0	0.162736066350231	0.28759988148378	0.271868520743928
SS1G_01533	0	0	0	12.8004846763372	12.2834475320666	12.679821357022
SS1G_01534	0	0	0	0	1.96704587375578	1.5667595354941
SS1G_01535	0	0	0	2.5066603768463	0.817839861489856	1.67506088587388
SS1G_01536	0	0	0	13.7379795927665	13.5590602352701	13.6390242384604
SS1G_01537	267.167149981254	235.069479014244	125.179303892569	38.2056819104323	41.4053653788519	39.4860706742978
SS1G_01538	0	0	0	0	0	0
SS1G_01539	0	0	0	0	0.222395050054259	0
SS1G_01540	0	0	0	40.3040216295583	39.8451162185448	35.8242401352911
SS1G_01541	0	0	0	1.83739440430901	1.99826882413285	1.85453169507465
SS1G_01542	0	0	0	0.740061635068906	0.939001322451317	1.09898174522942
SS1G_01543	46.0863333717663	0	0	56.1753034869492	52.2906361440077	50.5205342599919
SS1G_01544	12.9935036819077	0	0	75.3923934946937	72.8536792561446	74.9737328885466
SS1G_01545	0	0	0	14.8394294309301	12.1040299500499	11.9766853339982
SS1G_01546	767.478531252271	617.896916266013	493.564112490699	192.838917480812	171.934974799295	169.398223690104
SS1G_01547	0	0	0	35.8645253918008	40.954903833069	45.2695941977197
SS1G_01548	0	191.808355381911	172.364407355399	918.900564912853	912.737393001068	941.131658791852
SS1G_01549	0	40.6447462539899	20.2913985166497	79.8240795244762	77.7565891490021	84.2947828574103
SS1G_01550	0	0	0	15.7424761401551	13.6200774343909	14.9562879745179
SS1G_01551	0	64.3164076410719	0	61.5874340619053	59.3298735206089	57.8145085312119
SS1G_01552	112.792555862067	132.3220929671	66.0602062607054	53.4287709692768	49.5184053037639	48.9234680629922
SS1G_01553	0	0	0	182.84924295947	174.73502554748	178.901393300048
SS1G_01554	0	0	0	53.997489811305	54.0371271985853	50.6950452412742
SS1G_01555	0	0	0	379.65862252822	383.094766664444	397.642016764114
SS1G_01556	0	0	0	44.3633311058579	40.8721666536082	39.8892908231511
SS1G_01557	0	0	0	84.6504542580945	78.7899527198878	91.3208891869871
SS1G_01558	0	0	48.0744265413018	20.0681648574529	21.1432088124868	20.3275941641949
SS1G_01559	0	0	0	5.15964736746637	5.30201398669979	5.44268780319802
SS1G_01560	0	0	0	49.8285943539938	50.5918685488297	48.6002400170714
SS1G_01561	0	0	0	0	0	0
SS1G_01562	0	0	0	59.3682307907155	61.7955447768137	63.4458801033285
SS1G_01563	0	0	77.1193925766717	65.4260739253105	65.1369287897758	65.3722422513814
SS1G_01564	0	0	0	83.3551907160097	84.4146273607082	77.3769297634254
SS1G_01565	0	0	0	1.24330354691576	0.845101190206185	0.519268874620902
SS1G_01566	0	0	0	100.947122845913	109.087832533954	109.292600292916
SS1G_01567	0	0	0	140.094020489117	140.26798769082	143.129159200952
SS1G_01568	0	0	0	0	0	0
SS1G_01569	0	0	0	1.11807872924079	1.27677158232589	1.02733050734351
SS1G_01570	0	0	0	0	0	0
SS1G_01571	0	0	0	0.609462522997923	1.49135504154033	1.27271782995319
SS1G_01572	0	0	0	55.142143461971	52.8496225362177	53.1632419254733
SS1G_01573	0	0	0	0.272654286604334	0.518921783459938	0.303666008550235
SS1G_01574	0	0	0	0	0.123072988864978	0.126036134616724
SS1G_01575	0	0	0	0	0	0
SS1G_01576	0	0	42.9719998437175	67.4744752451382	72.5693857858644	75.6513609211381
SS1G_01577	0	0	0	0	0.603643707290132	0.309088615845775
SS1G_01578	697.522883464571	701.396499545204	466.884971274985	14.2811893902486	14.9034736921496	14.3851512563899
SS1G_01579	0	0	0	0.50495180154521	0.777981240081506	0.7029813284579
SS1G_01580	0	0	0	377.602724115218	377.850509894115	387.987841630692
SS1G_01581	0	0	0	11.6614507573904	11.3534398261127	11.8098880158844
SS1G_01582	0	0	0	328.760367391779	306.0003224241	310.068065485598
SS1G_01583	0	0	0	8.31085258633531	8.47360819057003	6.24788752886112
SS1G_01584	0	0	0	12.6887782873523	15.8055317535397	13.5774021409975
SS1G_01585	0	0	0	21.3692797126147	21.6199086265671	17.1897800126093
SS1G_01586	0	0	0	0	0	0
SS1G_01587	0	0	0	1.59712906224357	1.60335403675482	1.74457922303465
SS1G_01588	0	0	0	273.00873717692	270.432380865979	244.272733102916
SS1G_01589	42.2568099683817	0	0	110.258581023045	106.061410117567	106.494755590232
SS1G_01590	0	0	0	0.918051142237377	1.76508476435469	1.64325593234463
SS1G_01591	0	0	0	5.98933602334836	5.64336675187519	4.61476491565087
SS1G_01592	35.7373829054084	0	41.8612534826522	30.0280905111319	31.6196180374398	34.4151948001979
SS1G_01593	0	0	0	204.627042096553	197.938544393605	198.647389796382
SS1G_01594	0	0	0	163.514029575513	157.09144346343	154.302633696506
SS1G_01595	0	0	0	35.2798725447812	36.4565549935661	34.6621449518843
SS1G_01596	1149.16571524404	786.414257065834	0	2716.49714901611	3360.75890198748	3208.84561385053
SS1G_01597	111.724444537615	74.8965959110319	0	695.422462808159	701.241919418814	716.748401181275
SS1G_01598	0	0	0	51.3711384465835	48.3048879965122	51.129375538611
SS1G_01599	0	0	0	235.440517447603	244.969591758468	234.050329607944
SS1G_01600	0	0	0	164.259526294448	163.62459198069	167.564071464206
SS1G_01601	0	45.7701419456306	0	96.3724707000842	93.6765605016908	99.6410115674676
SS1G_01602	6600.75226356911	8999.36960303564	9682.21535188407	1327.65266859664	1378.26462657578	1409.35435285213
SS1G_01603	0	82.9789623762511	248.557466721935	67.7928402829668	72.4719869586887	68.7377503095295
SS1G_01604	0	0	0	34.7250795329988	32.2524946418532	34.92218408095
SS1G_01605	0	0	145.57368486383	445.895450428287	444.746370744744	439.044750732841
SS1G_01606	160.300289988752	0	0	522.266322357052	492.041796232547	504.970166479167
SS1G_01607	0	0	0	0.722850899369629	0.442204111154399	0.452850762750787
SS1G_01608	0	0	42.4962950483996	152.507313919034	156.187797459324	153.78470268985
SS1G_01609	0	0	0	0.383735662628322	0.782501102042764	0.480804513537872
SS1G_01610	0	0	0	34.89910487358	34.2131284677333	34.3318264212167
SS1G_01611	0	43.4701348126843	43.4038792391318	64.8985708220477	65.7713803181824	63.277739746517
SS1G_01612	0	0	0	0	0	0
SS1G_01613	0	0	0	4.57421074441526	5.16950196136762	4.17762857906444
SS1G_01614	0	0	0	327.604545264149	327.692023610045	328.677352964663
SS1G_01615	0	0	0	0.900944599214321	0.826729425201703	1.22291582791154
SS1G_01616	91.034732586205	64.0781987238828	170.614754935056	30.7372265765286	30.5488430237495	32.6626532863395
SS1G_01617	0	0	91.3041434311546	56.2180858555198	55.3961150155238	61.0113482178787
SS1G_01618	302.205464732894	141.812407011872	283.192523560237	214.902979881854	249.270215816144	246.333492776104
SS1G_01619	0	0	0	4.08981429906501	24.3522579809414	20.1558313175219
SS1G_01620	0	0	0	0.470948313225668	1.34447916623711	0.655642518460735
SS1G_01621	0	0	63.6036227436467	63.9275921674471	63.6626301605985	64.1820917563464
SS1G_01622	0	0	0	1.44876472627896	2.63198887627774	1.76023347329119
SS1G_01623	0	0	0	24.7616891106824	21.1432965684047	24.1711910854319
SS1G_01624	139.128553575144	0	217.292376568232	612.805942404746	604.845299952757	600.343401743316
SS1G_01625	0	113.326071978919	0	615.20451161525	618.824423928926	640.667815123158
SS1G_01626	0	0	0	48.4798936998808	54.7735008817807	50.0590138123747
SS1G_01627	0	0	0	9.38010159788793	9.39457148336001	10.0828907693379
SS1G_01628	0	0	0	8.37137051539291	8.72498485649278	7.9638493239864
SS1G_01629	0	0	0	31.0500073430483	31.9703374785547	33.6381723811025
SS1G_01630	41.3098786525636	0	0	19.7639989600755	20.4173606877545	16.9816921882326
SS1G_01631	0	95.061064040925	142.374263218471	247.038266567809	251.440821152005	255.640061351829
SS1G_01632	0	0	0	0	0.911979701661351	1.68108628474393
SS1G_01633	0	0	0	83.0259751128311	84.1414507161661	82.2901765233963
SS1G_01634	0	0	0	22.2257220080372	23.9899692703691	22.4737335521412
SS1G_01635	22.2773816902798	0	0	45.6848319920331	42.0508054462111	40.827711365586
SS1G_01636	0	0	0	47.3107910463111	49.9006572946331	52.1420541228447
SS1G_01637	0	15.337866715823	0	52.2314244942116	53.6841540640285	54.4818008079643
SS1G_01638	0	0	0	37.8456741301401	34.899827126632	38.4609450651716
SS1G_01639	1261.31017649045	682.938696925593	1477.44520515308	46.4193922943878	58.5454969267837	55.6847543178994
SS1G_01640	47.9597615576104	0	0	341.226174674869	320.313963312295	324.163093802975
SS1G_01641	0	0	0	313.36324090632	289.263908663048	286.260213789737
SS1G_01642	0	0	0	60.5664317561536	53.4961184039609	55.9642650757695
SS1G_01643	0	0	0	96.3010114546921	99.5948013272191	99.3044281465283
SS1G_01644	0	0	0	2.92542011039003	2.98271008308065	2.59634437310451
SS1G_01645	0	0	0	10.6869040308902	9.92846153528945	9.53203353762146
SS1G_01646	0	0	0	76.4682222147784	74.2246191690847	77.8270057206206
SS1G_01647	0	0	0	15.5044666247493	13.8480443845397	14.4275534477016
SS1G_01648	0	240.29324521456	0	738.35538185472	851.908949793957	785.514373992499
SS1G_01649	0	0	0	17.1323359351824	15.7703772472137	16.2351263625331
SS1G_01650	0	0	0	0.371639647175907	0.523595302627745	0.677307227766394
SS1G_01651	0	0	0	1.83175476525343	2.00769896015834	2.12775920079467
SS1G_01652	0	0	0	99.2808771741353	99.561843635005	99.3383934057378
SS1G_01653	0	0	0	149.696605217731	152.628189093272	167.456751305548
SS1G_01654	0	0	0	9.75140036796677	12.6765178530928	0
SS1G_01655	0	0	0	0	0	9.69718982725781
SS1G_01656	0	0	0	113.107975849065	105.156847223358	105.217281815964
SS1G_01657	12.4874061633914	21.9743187833806	14.6272175589962	65.0602533441102	62.4594897435621	59.6653567197768
SS1G_01658	0	0	0	4.86916088652632	4.48846662180324	6.18442543808156
SS1G_01659	0	0	0	0.376432734792835	0	0.898389056437547
SS1G_01660	0	0	0	0	0	0
SS1G_01661	0	0	0	183.796254599982	188.279649375936	190.353037459715
SS1G_01662	0	0	0	264.486927449101	256.424828638312	268.873096038081
SS1G_01663	0	0	0	21.038613875669	24.9147518442435	26.7575384196276
SS1G_01664	0	0	0	18.3233778905024	19.4255898582116	17.1687278375815
SS1G_01665	0	0	0	0	0	0
SS1G_01666	0	0	0	0.706422469838502	0	1.06214087990639
SS1G_01667	0	0	0	42.4721372366045	41.1986830225515	39.946612711908
SS1G_01668	0	0	0	1.43900873485621	0.704250991838487	0.721206770306808
SS1G_01669	0	45.7701419456306	0	91.2331537898835	82.3638302835869	88.9831781840448
SS1G_01670	0	0	0	0.698485138716721	2.70622291245801	1.89620656462689
SS1G_01671	0	0	0	3.68083286915851	3.22472822578676	5.35211340069789
SS1G_01672	184.345333487065	216.263920693104	0	0.679931627219558	1.18842354872745	1.05476490157371
SS1G_01673	0	0	0	0	0	0
SS1G_01674	0	0	0	0.518043144548234	0.281700396735395	0
SS1G_01675	0	0	0	0	0	0
SS1G_01676	0	0	0	58.933819117418	62.2529985656833	55.1401849535562
SS1G_01677	0	0	0	134.579570353112	135.12512349439	126.180098304971
SS1G_01678	0	0	0	213.041221121358	217.823519506715	221.078992142558
SS1G_01679	0	452.316696874467	395.173880915755	8402.76138165953	8626.16326638497	8364.47127416303
SS1G_01680	0	0	0	7.09493871881278	7.44056482681532	7.33749496746927
SS1G_01681	0	0	0	0.468918363599695	0.437121305279061	0.391689883873525
SS1G_01682	0	0	0	31.0825886728941	33.1117330738977	34.0067327965007
SS1G_01683	0	0	57.2770024442124	71.3374266557602	71.63745699208	67.9388255720849
SS1G_01684	58.2449710859606	0	0	19.5677908154001	18.2237460447305	19.0726719351279
SS1G_01685	0	0	0	48.740401693293	61.1629655168678	60.2109434385326
SS1G_01686	49.4886801307557	0	0	58.4102337477204	59.4264947676866	57.5029290687576
SS1G_01687	0	28.2390320817982	0	2.21535316439016	1.93113438458432	1.63860689488642
SS1G_01688	0	0	0	0.353211234919251	0	0
SS1G_01689	0	0	0	105.466438807337	98.8768392541236	100.675491295035
SS1G_01690	0	0	0	0	0	0
SS1G_01691	0	0	0	46.1468481266392	46.2416434770331	44.6286011790501
SS1G_01692	0	0	0	122.840093590821	135.10042314666	122.348282787391
SS1G_01693	20.4828148318961	0	47.9853998254846	42.3931973288639	42.6776101054123	40.78424286085
SS1G_01694	17.029592008043	0	0	51.9359189488195	48.5396457284707	48.329181633308
SS1G_01695	0	0	0	2.78946308602895	1.95023351586043	1.99718797931116
SS1G_01696	34.1380247198269	66.7481236707113	0	650.431948155005	638.579586849548	646.441668451669
SS1G_01697	0	0	0	0	0	0
SS1G_01698	718.228572027527	56.1724469332739	224.347323859408	3901.16763093528	4096.57314282382	3956.98055902269
SS1G_01699	326.274926525779	382.768001226734	152.873840151986	3718.2202866004	3934.43216056345	3885.78549008349
SS1G_01700	0	103.290230778796	180.482399343614	161.675853022442	161.956705705185	161.632125077894
SS1G_01701	0	0	0	29.4848855168107	29.1046531393438	28.5516998039219
SS1G_01702	0	0	0	155.003961934564	164.279179928717	161.526161298045
SS1G_01703	136.974860795343	428.510554933705	213.928717488229	1851.33864453087	1920.19810835378	1973.54325227436
SS1G_01704	0	0	0	38.3577513404999	37.1029651625515	40.1969023860893
SS1G_01705	0	0	0	19.7634956879673	19.491062132501	24.237550072623
SS1G_01706	0	0	0	543.000803224812	603.780444262502	582.958206204239
SS1G_01707	0	83.9859886186813	55.9053201850306	88.1679254750539	88.7356249716494	94.8211852766485
SS1G_01708	0	0	0	186.668213085547	199.162180491924	178.138072265782
SS1G_01709	0	0	8.62013170517687	11.1363765804082	10.3486942153991	10.7921899341121
SS1G_01710	0	0	0	1.29510786137059	0.845101190206185	1.08181015546021
SS1G_01711	38.6063525627362	0	0	81.151051753315	80.7713205613293	78.0262654535073
SS1G_01712	0	0	0	0	0	0
SS1G_01713	0	0	0	1.05963370475775	1.29646205315722	1.18015653322932
SS1G_01714	0	0	116.328242001175	50.5484522862217	45.4562003823024	49.653993398093
SS1G_01715	0	0	0	9.50459323055438	7.70019886117619	8.04652181747266
SS1G_01716	0	0	0	39.7529949869119	35.7611240487249	43.1813064158434
SS1G_01717	0	0	0	53.4744418258758	57.0071775902273	52.3073599669414
SS1G_01718	0	0	0	119.473700211437	148.420896529961	132.521744043876
SS1G_01719	0	41.2914407051273	41.2285058166455	149.737959991018	143.435253321033	146.919630277585
SS1G_01720	0	0	166.744632598209	1.02008495644633	1.46832253124627	0.902204608414695
SS1G_01721	0	0	0	2.76289677092392	2.95785416572165	3.17330978934996
SS1G_01722	0	0	0	0.954290003115169	1.00077772524417	1.36649703847606
SS1G_01723	0	0	0	3.19151580123466	5.54597656072809	5.09996216145529
SS1G_01724	0	0	0	0	0	0.432724062184085
SS1G_01725	0	48.8732024165208	0	216.085454022577	208.338929009304	215.188542109848
SS1G_01726	0	0	0	0.945991829175037	0.918588250224114	0.564422689805328
SS1G_01727	19.1130464994365	8.96895472029464	4.47764228542625	14.2925122617196	13.6721075134057	14.6843530899794
SS1G_01728	0	0	16.8698671261469	64.107839137844	62.8378951389638	60.9025310956742
SS1G_01729	88.0455324117326	0	0	52.237305739819	54.111703074396	57.1195762082992
SS1G_01730	0	108.641216046771	108.475629118835	74.0468262340922	72.6561486368002	71.7561109709653
SS1G_01731	0	91.5402838912612	0	171.52984119486	159.127188393982	152.002912637044
SS1G_01732	61.9648179788454	48.46250323655	0	53.5456359491032	49.8893769848609	46.7632894091373
SS1G_01733	0	0	18.4559230098018	43.6683804539057	42.1873430687863	43.5636627987247
SS1G_01734	0	0	0	0.317169272172388	0.051740889196297	0.264933099296379
SS1G_01735	0	0	0	0	0	0
SS1G_01736	0	0	0	1.79009672985254	3.28527556925703	2.6507180772533
SS1G_01737	0	83.7826327140356	0	159.966203932776	154.236082837267	159.961216885337
SS1G_01738	0	0	0	0	0	0
SS1G_01739	0	0	0	0	0	0
SS1G_01740	0	0	0	0.218891469527423	0	0.365682306071058
SS1G_01741	0	0	0	120.756688079452	114.936021496892	113.711553025272
SS1G_01742	0	0	0	25.6585926386549	24.2756463045665	25.4000416970984
SS1G_01743	142.489146656669	83.5802592050645	0	161.719555558971	154.475924079355	158.351921306495
SS1G_01744	0	0	0	0.431702620456862	1.05637648775773	0.360603385153404
SS1G_01745	0	0	0	169.443681989711	166.240092069718	174.513165713716
SS1G_01746	0	0	0	164.737719966339	167.768838201893	165.916391381275
SS1G_01747	0	0	0	17.9826470866169	17.679128346842	18.3534688443595
SS1G_01748	0	0	0	0.777064716822352	0.935647746299705	0.86544812436817
SS1G_01749	0	0	0	0	0	0
SS1G_01750	0	0	0	162.073498080091	153.105994849043	155.190584119656
SS1G_01751	0	0	0	11.3698780418662	12.064271147599	12.5397471701801
SS1G_01752	0	0	0	1.82838756899377	1.86419380192541	2.6727074429017
SS1G_01753	0	0	0	2.33119415046706	2.2817732135567	2.59634437310451
SS1G_01754	0	0	213.64524303926	261.34635953057	271.985216975192	266.882183086962
SS1G_01755	0	0	0	0	0.220461180053787	0.79019176572746
SS1G_01756	0	0	0	0	0	0
SS1G_01757	0	0	0	0	0	0
SS1G_01758	0	0	0	2.66735380852814	2.67240070727426	2.23822790784872
SS1G_01759	0	0	0	1.76744131669398	1.26765178530928	1.37453525634945
SS1G_01760	0	0	0	23.9865636060919	23.4916391939951	24.5998759466708
SS1G_01761	0	0	0	0.249120624382012	0.0781536242484141	0.0960423319274172
SS1G_01762	0	0	0	266.60384011705	300.779196332474	290.436522827736
SS1G_01763	73.7381333948261	0	0	44.4481018022385	42.4663348078608	48.4218225583991
SS1G_01764	0	0	69.3764816753994	61.3537844687849	55.7970424377095	51.0927205952293
SS1G_01765	0	0	0	78.9452705061549	84.8775543207081	76.1029926754184
SS1G_01766	0	0	0	14.0526646107337	14.7649863116483	12.7081606767855
SS1G_01767	39.6975146136345	93.1419308503276	46.4999836801466	317.393809234519	301.353075153671	295.382220536372
SS1G_01768	0	161.692650985499	0	165.071785171701	167.815771391644	176.709139225548
SS1G_01769	193.48198266864	378.304234448579	125.909212370076	46.2160939451195	49.1538447364822	44.3195227537228
SS1G_01770	0	0	0	0.378002294493152	0.44927200174269	0.207491037461445
SS1G_01771	0	0	0	6.47553930685293	10.2116393816581	7.57267108822149
SS1G_01772	0	0	55.1028514742407	271.018360884708	253.287744279978	271.663752149157
SS1G_01773	0	0	0	1.72681048182745	1.71032383732204	0.824236308922067
SS1G_01774	0	0	0	0	0	0
SS1G_01775	0	0	0	0.45047229960716	0.367435300089646	1.31698627621243
SS1G_01776	0	0	38.4738172320144	140.356232815797	145.596442245878	152.86049777955
SS1G_01777	0	0	0	1.95079008407285	2.51939162352262	3.06890077574069
SS1G_01778	0	0	0	201.169715531005	199.77756891226	210.159033805799
SS1G_01779	388.095438920137	728.467943387299	363.678819729989	213.324713839231	207.361144670591	212.626939186875
SS1G_01780	0	0	0	28.2204225902782	26.4221396215066	26.9018814562636
SS1G_01781	0	0	106.854086209327	14.3236259142099	14.0617868143586	14.4271094546735
SS1G_01782	98.3175111931014	0	0	0.932477660186822	2.02824285649484	0.778903311931353
SS1G_01783	1184.54832762773	764.306225742699	728.453057591694	29.2725584088099	31.6658397776052	28.3616734732702
SS1G_01784	0	0	0	93.8082717160623	94.6374791852205	95.5965485572579
SS1G_01785	0	0	0	65.6669711340434	66.4293060026879	64.3235961104969
SS1G_01786	0	97.197267727238	0	181.08227221231	184.37924000931	186.192898442017
SS1G_01787	0	0	0	63.2012636348846	72.2561517626288	59.7159205814037
SS1G_01788	80.8827788608695	0	0	289.74427722685	293.854198130194	295.684228011966
SS1G_01789	0	0	0	3.35691957667256	2.83953999909278	4.36185854681558
SS1G_01790	0	0	0	27.025348116034	34.6080155546825	35.7284557537833
SS1G_01791	0	0	122.515914448046	73.2975938562927	76.1939636914619	77.7982622437344
SS1G_01792	0	0	0	0.1201027383033	0.0587782898906929	0.0200644851089993
SS1G_01793	0	0	0	0.240950299789877	0.442204111154399	0.654117768417803
SS1G_01794	0	0	0	0	0	0
SS1G_01795	0	0	0	0	0	0
SS1G_01796	0	0	0	0	0	0
SS1G_01797	34.7821383937859	0	0	18.0704200657273	19.1941614662395	16.8701149714692
SS1G_01798	0	0	93.8844779194264	528.826325220081	537.236338143573	493.305430889857
SS1G_01799	0	0	0	0	0	0.134525615186762
SS1G_01800	0	0	0	54.8270614018995	52.7985484476225	52.2258906528508
SS1G_01801	0	0	0	0	0	0
SS1G_01802	0	0	0	317.376625847099	299.629263921167	312.063843038303
SS1G_01804	0	0	0	0.0128017251535808	0.0104419422183631	0.010693345852984
SS1G_01805	0	0	0	0.323776965342647	1.5845647316366	0.811357616595159
SS1G_01807	17.7560004734703	5.95153548519035	0	3.94546791203919	3.72838760385082	3.8226191664559
SS1G_01808	0	0	0	1.69360258794615	2.2752724351705	1.8307556477019
SS1G_01809	51.2070370797403	60.0733113036401	0	768.520602459143	771.066804689164	776.574415068904
SS1G_01810	0	0	0	2.53942717915801	2.23703256231049	2.79997922589702
SS1G_01811	0	0	0	62.3610760138946	68.6289632508825	64.82679175283
SS1G_01812	0	0	0	166.821870420706	156.73451842639	162.384081601103
SS1G_01813	0	0	0	0	0.497118347180109	0.763630697971915
SS1G_01814	0	0	0	63.46706587659	72.0105857099773	65.5882806294726
SS1G_01815	0	0	0	17.1702685303522	18.7095348483324	16.9902422149332
SS1G_01816	0	0	25.5543549366486	60.2914857948703	58.1600889369338	62.0472534726381
SS1G_01817	0	0	0	0	0	0
SS1G_01818	0	18.9290083757641	0	862.456817651276	866.524597839749	894.148050680642
SS1G_01819	0	0	19.1092300189983	122.353309504971	108.633831645918	108.463435011385
SS1G_01820	132.622542077025	0	248.557466721935	362.8724515751	361.37195678331	377.263780401283
SS1G_01821	0	0	0	45.1437597392033	46.9332982418078	49.5700867662662
SS1G_01822	0	0	0	105.222205917256	112.426166533167	114.494530551658
SS1G_01823	0	0	0	52.6211459690489	51.3372673220687	53.5967355028836
SS1G_01824	103.744127070643	102.982819377669	112.173661929704	136.120882104833	139.263347106867	131.770096728069
SS1G_01825	0	0	0	11.0974930192249	10.4625356005433	11.5772079078926
SS1G_01826	0	0	97.2312041491996	175.99859777635	176.472349849809	181.79281801925
SS1G_01827	0	0	39.2607816753965	285.147429950311	270.153881610116	276.097620949
SS1G_01828	0	52.5869715971075	0	406.671741466482	396.478324341412	403.53820522401
SS1G_01829	0	0	0	2.12894442965028	2.60476394241632	1.42265445101617
SS1G_01830	0	0	0	26.5339171597876	25.6622190684561	21.6889743362999
SS1G_01831	0	0	0	262.792818999974	261.642014859042	268.412233701387
SS1G_01832	132.861501612299	194.832360984779	350.163728456239	225.418773708826	210.590080370298	203.848119023476
SS1G_01833	45.5173662931025	0	79.9756663758077	214.412301493575	214.366176904615	232.989853851894
SS1G_01834	49.9919548439499	39.0985619332166	19.5194846747734	18.2105335897125	18.9646436581863	17.1182705277569
SS1G_01835	49.5718543830763	29.07750194193	29.0331830876882	35.2095206143371	33.1080819221952	34.712469727809
SS1G_01836	191.031433665352	0	0	518.257877457892	538.78484947627	543.079908508959
SS1G_01837	359.698211682078	126.593514552061	168.534087191946	11.8265459340768	11.1924377141941	8.23231142691674
SS1G_01838	0	0	0	2.47509502395268	2.62920370286369	4.23107971913328
SS1G_01839	0	0	0	0	0.0949551899108073	0
SS1G_01840	76.8906500467425	9.02039293818997	18.0132887770328	110.150341610876	109.607597536856	118.771248850985
SS1G_01841	0	0	0	1.02556764656757	0.900869289052278	1.12025011022276
SS1G_01842	0	0	0	0	0	0
SS1G_01843	0	0	0	155.234989612526	161.286917035438	163.584560072606
SS1G_01844	0	0	0	201.975398332956	212.895353192851	210.632285604625
SS1G_01845	0	0	0	9.60592564514063	6.30640837917681	7.95864355574749
SS1G_01846	0	0	0	117.475046914096	129.465689853015	128.483257260523
SS1G_01847	0	0	0	46.6697275354073	45.1530835032729	43.1766708064209
SS1G_01848	42.2568099683817	198.293566251557	98.9956672617447	38.430192012475	37.0488487396981	38.0152428268311
SS1G_01849	0	0	0	3.59121542435828	3.53528386341233	5.01684072093899
SS1G_01850	0	28.4791994328368	21.326844366882	39.5247732507171	40.8987242667685	41.4346645222193
SS1G_01851	0	0	0	161.513864694894	172.809224782451	198.695445412791
SS1G_01852	0	0	0	0	0	0
SS1G_01853	0	0	25.6555603027343	0.600109385268747	0.439285272136878	0.334182939112462
SS1G_01854	0	0	0	375.155744357305	348.513694403958	375.287670144544
SS1G_01855	0	0	0	734.408823856359	791.068656662151	826.963303518607
SS1G_01856	62.7558582083626	36.8108801179752	0	69.5941364825011	65.845969330533	68.4808845643665
SS1G_01857	0	0	0	41.628466972626	41.7892040405527	44.8917617927309
SS1G_01858	0	0	0	22.2101333241015	21.7582022851592	19.2788257555148
SS1G_01859	0	0	0	359.793298249333	329.723607226477	350.094372214648
SS1G_01860	0	0	0	2.15187152350805	1.75521016427438	2.29676617620784
SS1G_01861	0	0	0	188.63677703483	212.514779297182	177.99383091172
SS1G_01862	0	0	0	12.2367243828025	10.1145268764677	10.7133367816523
SS1G_01863	0	0	0	85.8840604727347	90.2846259063166	86.4369011993646
SS1G_01864	0	0	0	0.545308573208668	0	0
SS1G_01865	0	0	0	0	0	0
SS1G_01866	0	81.2258857063303	0	93.4301755766217	93.5562726059241	97.4848080934428
SS1G_01867	0	0	0	381.797797532049	377.020768480734	367.59909082538
SS1G_01868	110.056915514666	0	0	182.494228644772	193.97910341617	185.813004015465
SS1G_01869	0	0	0	0.33785422470537	0.275576475067234	0.987739707159325
SS1G_01870	0	0	0	0	0	0
SS1G_01871	0	0	0	133.382758093734	131.143151191532	129.014225550142
SS1G_01872	0	0	119.963499563711	243.642166420342	244.551156915915	247.013318830082
SS1G_01873	342.968062301517	0	200.86911554854	5518.24376578775	5709.64121564534	5569.46058081767
SS1G_01874	397.391138055949	362.598190383648	310.324741386367	2961.03534848546	2995.7572071267	3038.73346973139
SS1G_01875	0	0	0	39.7783128849537	44.7262259370282	47.7735091866626
SS1G_01876	0	0	334.781859247567	93.1272908687873	79.3019372670222	86.34354543115
SS1G_01877	0	0	0	21.0843941587318	21.6537718374864	21.830721663318
SS1G_01878	64.3599668034641	0	107.697904845227	176.341369652953	179.889588137218	164.602406048004
SS1G_01879	289.169150567945	339.23752265585	0	259.326303535616	252.536120367495	248.858759683514
SS1G_01880	0	0	0	17.8876709236548	17.4273975458149	15.6103476073868
SS1G_01881	0	0	0	27.7305447964055	28.2943192603345	28.9755425952677
SS1G_01882	0	0	0	2.22018490520672	1.73547565845913	1.39089877130599
SS1G_01883	0	22.6158348437233	22.5813646237575	46.0347359037764	44.8400749156458	45.5972374544563
SS1G_01884	0	0	0	58.8714462415617	63.1739223049191	61.462843647258
SS1G_01885	0	0	0	43.1437248922882	41.7030998965083	40.1136630641559
SS1G_01886	0	0	0	0.48566544801397	0.660235304848582	0.676131347162633
SS1G_01887	35.5079294036081	0	0	58.7850081923554	61.8260024022831	60.5848416115679
SS1G_01888	248.555505825256	206.544193920381	266.885088917021	430.572432697688	432.479347148141	421.997124406628
SS1G_01889	0	0	68.2796203050374	33.7444704433	32.434516035186	32.3431304976326
SS1G_01890	0	0	0	0	0	0
SS1G_01891	0	0	0	0	0	0
SS1G_01892	0	38.6185572666258	0	56.0249784673258	54.9221454304756	56.0126526028015
SS1G_01893	0	0	0	0	0.613379896117392	0
SS1G_01894	0	71.4922051878031	0	29.412862835094	24.8292126544049	29.9330611609983
SS1G_01895	32.9188095512616	0	0	63.3446505766792	62.137574119178	62.5904447087694
SS1G_01896	0	0	0	0	0.117194309889918	0.0400053062111635
SS1G_01897	0	0	0	0	0	0
SS1G_01898	0	0	0	0.239096835945339	0.67174709990748	0.466010528505938
SS1G_01899	0	0	0	0	0	0
SS1G_01900	0	0	0	48.5211319283359	49.5536606984536	50.0386370089233
SS1G_01901	0	70.6167904304015	0	18.2689500771296	19.5580561162003	17.9094775124352
SS1G_01902	0	173.880539250737	0	136.122995117725	135.747032889149	132.818018684442
SS1G_01903	898.092650321599	942.688885072507	719.780997382269	306.243197373322	346.247708795053	328.454206430881
SS1G_01904	530.914560442748	484.431182352554	373.134469042968	123.559506492488	123.195471103497	123.045952530169
SS1G_01905	0	0	0	24.7376304892537	24.8711184985473	23.6031306645865
SS1G_01906	0	0	0	19.4459094974412	20.1792036926591	18.1125315005553
SS1G_01907	0	0	0	0.353211234919251	0.432154017719072	0
SS1G_01908	0	0	0	37.3892008673943	35.4575064586508	33.8653613883197
SS1G_01909	0	0	0	36.2329013309027	36.4081384850455	32.0769290281807
SS1G_01910	0	0	0	42.6222323718128	44.6334880096919	42.8319086700774
SS1G_01911	0	0	0	72.4578766651017	80.1178167820469	72.0827187796121
SS1G_01912	84.8540085095812	19.9092216978692	19.8788767976691	30.2241512411916	31.6256509844708	31.5654525913109
SS1G_01913	0	0	0	1.25333018842315	0.613379896117392	0
SS1G_01914	89.289364352968	52.3747133868265	0	109.698641658372	110.68608373644	114.215573103422
SS1G_01915	0	0	0	3.9404904504176	4.06265683729951	4.58178418783149
SS1G_01916	0	0	0	0	0	0
SS1G_01917	0	0	0	16.4554881209439	17.4612819447013	19.4725827982838
SS1G_01918	0	0	0	9.14193784496884	7.05525654267154	9.33979084442573
SS1G_01919	0	0	135.665528302417	334.178512250199	328.295264713735	326.514093413457
SS1G_01920	0	0	0	0.487115195619982	0.378403518002769	0.775028171075973
SS1G_01921	0	135.872620330746	678.327641512086	593.579802012467	575.288255238786	575.137855633779
SS1G_01922	0	0	0	53.9088647295507	54.6179655935989	60.2433030321906
SS1G_01923	0	0	0	20.4169945204304	17.2748625645088	24.4361823351013
SS1G_01924	0	0	0	0	0.559258140577622	0.190907674492979
SS1G_01925	0	0	0	11.3492346799054	16.6796287540694	13.9211885794748
SS1G_01926	35.1133968546791	0	0	46.7718953363549	44.7903630809278	43.0251353257319
SS1G_01927	0	0	0	2.252728332156	2.53943272952836	1.77600103697703
SS1G_01928	0	0	0	0	0	0
SS1G_01929	0	0	0	4.23853481903101	4.89774553414948	3.93385511076441
SS1G_01930	0	14.0507149340404	0	45.7572055233346	43.7123671934748	42.9444074706783
SS1G_01931	0	0	0	0.50955063398187	0	0.4256302250991
SS1G_01932	0	0	0	26.8204818840666	26.5426984869763	25.0429462473584
SS1G_01933	0	0	0	0	0	0.492976779703388
SS1G_01934	0	0	0	3.98494726575565	8.77605082137192	6.32442860115201
SS1G_01935	0	0	0	0	0	0
SS1G_01936	0	0	0	0	1.5845647316366	0.40567880829758
SS1G_01937	0	0	0	0.290491482924244	0.710832776808941	0.84927152391269
SS1G_01938	0	0	0	0	0	0
SS1G_01939	0	0	0	0	0.151814585066979	0
SS1G_01940	0	0	0	0	0	0
SS1G_01941	226.569683615387	0	0	0.173645746775944	0.212455606476415	0.18130896460227
SS1G_01942	0	0	0	1.03608628909647	2.11275297551546	0.432724062184085
SS1G_01943	0	0	0	7.5686578687437	7.27833708537666	7.92996618543771
SS1G_01944	0	0	0	52.3027559668753	49.1300718955001	48.7832056265474
SS1G_01945	0	0	0	0	0	0.114882494385155
SS1G_01946	0	0	0	0	0.198070591454575	0.20283940414879
SS1G_01947	0	0	0	0	0.623435304250464	0
SS1G_01948	0	0	0	0	0	0
SS1G_01949	13.0625568458505	22.9864220400111	30.6018493129751	39.1767260243829	38.7481515598079	40.2214907755517
SS1G_01950	0	0	0	0.586463937224416	0.478359164267652	0.489876296812172
SS1G_01951	10.8918956270053	0	0	40.8274623004004	41.8587232800427	41.6105412823987
SS1G_01952	0	0	0	9.91302185478981	7.75992448016427	8.79602649766715
SS1G_01953	96.0131945245131	180.21993391092	269.917874018351	388.815663255851	391.090382827058	404.563191574761
SS1G_01954	101.70777019976	0	0	52.9118549707542	48.9284447709029	50.8226950275515
SS1G_01955	0	0	0	2.72477238366279	3.37491709075847	2.36031306645865
SS1G_01956	0	0	0	0.83256933945252	2.1504807072211	1.50680700224815
SS1G_01957	0	0	0	6.09462522997923	8.94813024924196	6.36358914976596
SS1G_01958	0	0	0	41.0836993801447	38.6164293858104	41.5294898568337
SS1G_01959	0	0	0	20.87433403311	21.2553714957113	21.0539549682081
SS1G_01960	0	0	0	120.676606685325	131.802205492422	127.066125279751
SS1G_01961	0	0	0	0.27876761141609	0.341072229231196	0.0582139993969621
SS1G_01962	0	0	0	17.9181981761389	17.7098411182914	18.6325890305147
SS1G_01963	0	0	0	0.777064716822352	0.352125495919244	0
SS1G_01964	0	0	0	2.20270313429958	1.49722651808182	1.02218282405689
SS1G_01965	0	47.1419990611672	0	11.0101812737772	9.80962144490013	10.0811736557873
SS1G_01966	0	0	0	0.749799288161918	0.833981437703472	1.02487277885704
SS1G_01967	0	0	239.188762207031	301.883665064585	303.729367760103	305.769479632539
SS1G_01968	0	0	0	0	0	0
SS1G_01969	0	0	0	0	0	0
SS1G_01970	0	0	0	18.4887811933594	18.5776554743601	18.8011144259292
SS1G_01971	0	0	0	0.166811746008376	0.272125606864246	0.116115580192509
SS1G_01972	0	0	0	0.422892362896518	0.388056668972228	0.309088615845775
SS1G_01973	69.07553479609	0	40.4560747943196	108.17032029958	102.955887387648	107.958066380493
SS1G_01974	189.07213690981	147.872766285883	0	5.04759986995716	4.33385225746761	5.10392483601741
SS1G_01975	0	0	0	0	0	0
SS1G_01976	0	0	0	132.665536055782	140.416813141951	127.292994959152
SS1G_01977	0	0	0	7.56062967719045	7.87999758435497	4.56114552031873
SS1G_01978	0	0	0	107.330952648506	110.70922285201	114.652072173877
SS1G_01979	0	0	0	57.9742665134878	69.3647662298447	60.3868859811948
SS1G_01980	0	0	0	164.927330529049	146.567059360269	151.905943659524
SS1G_01981	0	0	0	0.771553619539924	0.449521909684141	0.184137898801738
SS1G_01982	10.57935916712	0	0	37.5042425737502	37.02925444605	38.7961644847682
SS1G_01983	0	0	0	2.97599253251113	3.23655774972581	2.48586163382347
SS1G_01984	0	0	0	47.6565271512977	45.9681702214311	46.6651928853668
SS1G_01985	292.032211464658	942.139852524416	855.185343424478	1159.36517007881	1126.70396799222	1148.36825750011
SS1G_01986	0	0	0	58.4957050719048	63.4999644307703	59.1389551651583
SS1G_01987	0	0	0	15.3987136544613	14.3434605677197	15.8400826432523
SS1G_01988	0	0	30.8477570306687	190.713883357257	179.734913845637	177.710499680528
SS1G_01989	0	44.8215379674828	0	12.1324093956374	11.8007653243817	14.1924524022034
SS1G_01990	0	0	0	0.439847952918312	0	0.244938148406086
SS1G_01991	59.1482353434434	138.77898654103	138.567464736693	141.700036597017	140.085690606504	136.86344736833
SS1G_01992	0	0	0	15.0886352781039	15.5071965969873	15.8805529617072
SS1G_01993	0	0	0	0.246687211689635	0.402429138193421	0.206059077230517
SS1G_01994	0	0	0	0	0	0
SS1G_01995	99.6461262092244	0	0	56.3196905120344	52.4476650813771	56.2833661962408
SS1G_01996	0	0	0	1.29510786137059	1.36848772277706	1.54895544986349
SS1G_01997	0	0	0	6.42278662966209	6.04527762147491	6.25023862816006
SS1G_01998	0	0	0	0	0	0
SS1G_01999	0	0	0	19.1459291445203	20.9186644419858	20.7312668574885
SS1G_02000	0	0	0	2.13188209647691	1.4713815365197	1.34875032369065
SS1G_02001	0	0	0	12.1297907016172	13.0740393188692	12.2127696992721
SS1G_02002	0	46.5083700415278	0	65.2149474709511	64.2685824487445	63.4080339506841
SS1G_02003	0	0	0	34.1813130037807	27.3750569588261	30.0650307008268
SS1G_02004	177.98859784958	59.6590126049943	178.704247625943	102.57254262055	101.761839868965	103.629952133396
SS1G_02005	0	0	0	12.9209598262321	11.1779372541806	9.28344063639113
SS1G_02006	0	0	0	0.0376302526306224	0.184162486969871	0
SS1G_02007	0	0	0	0.267953350628397	0	0.447645581569743
[truncated: 12,715 more rows]
