# Supplementary material for: Dual RNA Sequencing Analysis of Bacillus amyloliquefaciens and Sclerotinia sclerotiorum During Infection of Soybean Seedlings by S. sclerotiorum Unveils Antagonistic Interactions
Source: Front Microbiol. 2022 Jun 23;13:924313. doi: 10.3389/fmicb.2022.924313 (PMC9260588; doi:10.3389/fmicb.2022.924313)
Supplement: Supplementary file 1 [file Data_Sheet_1.ZIP › ╕╜╝■/Table S6/Group.Gm-Ba-Ss_vs_Gm-Ba.de_all.GO_CC.xls]

TermID	Description	Category	GeneRatio	BgRatio	Enrich_factor	P_value	P_adjust	GeneCount	GeneIDs	GeneNames
GO:0031160	spore wall	cellular_component	11/378	32/2932	2.66633597883598	0.00144933157221705	0.032347400307453	11	KSO_RS01330,KSO_RS08670,KSO_RS09415,KSO_RS12050,KSO_RS13420,KSO_RS13430,KSO_RS13435,KSO_RS14335,KSO_RS14340,KSO_RS16520,KSO_RS19745	KSO_RS09415,KSO_RS12050,KSO_RS13420,KSO_RS13430,KSO_RS13435,KSO_RS14335,KSO_RS14340,cotR,spoIVA,yhzE1,ywcE
GO:0005618	cell wall	cellular_component	15/378	54/2932	2.15461493239271	0.00249892629600768	0.0493377755878439	15	KSO_RS01330,KSO_RS04915,KSO_RS08670,KSO_RS09415,KSO_RS10355,KSO_RS12050,KSO_RS13420,KSO_RS13430,KSO_RS13435,KSO_RS14335,KSO_RS14340,KSO_RS14490,KSO_RS15325,KSO_RS16520,KSO_RS19745	KSO_RS04915,KSO_RS09415,KSO_RS10355,KSO_RS12050,KSO_RS13420,KSO_RS13430,KSO_RS13435,KSO_RS14335,KSO_RS14340,KSO_RS14490,KSO_RS15325,cotR,spoIVA,yhzE1,ywcE
GO:0030312	external encapsulating structure	cellular_component	15/378	54/2932	2.15461493239271	0.00249892629600768	0.0493377755878439	15	KSO_RS01330,KSO_RS04915,KSO_RS08670,KSO_RS09415,KSO_RS10355,KSO_RS12050,KSO_RS13420,KSO_RS13430,KSO_RS13435,KSO_RS14335,KSO_RS14340,KSO_RS14490,KSO_RS15325,KSO_RS16520,KSO_RS19745	KSO_RS04915,KSO_RS09415,KSO_RS10355,KSO_RS12050,KSO_RS13420,KSO_RS13430,KSO_RS13435,KSO_RS14335,KSO_RS14340,KSO_RS14490,KSO_RS15325,cotR,spoIVA,yhzE1,ywcE
GO:0033178	proton-transporting two-sector ATPase complex, catalytic domain	cellular_component	4/378	6/2932	5.1710758377425	0.00329587230329408	0.0583407281272745	4	KSO_RS01950,KSO_RS01955,KSO_RS01960,KSO_RS01965	KSO_RS01950,KSO_RS01960,atpA,atpD
GO:0045261	proton-transporting ATP synthase complex, catalytic core F(1)	cellular_component	4/378	6/2932	5.1710758377425	0.00329587230329408	0.0583407281272745	4	KSO_RS01950,KSO_RS01955,KSO_RS01960,KSO_RS01965	KSO_RS01950,KSO_RS01960,atpA,atpD
GO:0042601	endospore-forming forespore	cellular_component	5/378	14/2932	2.77021919879063	0.0257260397301213	0.25894183780645	5	KSO_RS06350,KSO_RS08670,KSO_RS10105,KSO_RS14335,KSO_RS14340	KSO_RS14335,KSO_RS14340,spoIVA,sspO,ysxE
GO:0009424	bacterial-type flagellum hook	cellular_component	4/378	10/2932	3.1026455026455	0.030202910787047	0.290556981461616	4	KSO_RS02155,KSO_RS02160,KSO_RS02675,KSO_RS10925	KSO_RS02155,KSO_RS02160,KSO_RS10925,flgK
GO:0016469	proton-transporting two-sector ATPase complex	cellular_component	4/378	10/2932	3.1026455026455	0.030202910787047	0.290556981461616	4	KSO_RS01950,KSO_RS01955,KSO_RS01960,KSO_RS01965	KSO_RS01950,KSO_RS01960,atpA,atpD
GO:0045259	proton-transporting ATP synthase complex	cellular_component	4/378	10/2932	3.1026455026455	0.030202910787047	0.290556981461616	4	KSO_RS01950,KSO_RS01955,KSO_RS01960,KSO_RS01965	KSO_RS01950,KSO_RS01960,atpA,atpD
GO:0030288	outer membrane-bounded periplasmic space	cellular_component	6/378	20/2932	2.32698412698413	0.0351430077566475	0.316492584475071	6	KSO_RS10355,KSO_RS12530,KSO_RS13600,KSO_RS14060,KSO_RS15325,KSO_RS15940	KSO_RS10355,KSO_RS12530,KSO_RS13600,KSO_RS14060,KSO_RS15325,KSO_RS15940
GO:0030313	cell envelope	cellular_component	6/378	20/2932	2.32698412698413	0.0351430077566475	0.316492584475071	6	KSO_RS10355,KSO_RS12530,KSO_RS13600,KSO_RS14060,KSO_RS15325,KSO_RS15940	KSO_RS10355,KSO_RS12530,KSO_RS13600,KSO_RS14060,KSO_RS15325,KSO_RS15940
GO:0015935	small ribosomal subunit	cellular_component	4/378	11/2932	2.82058682058682	0.042750451860593	0.341743770636252	4	KSO_RS02725,KSO_RS10810,KSO_RS18460,KSO_RS18805	KSO_RS18805,raiA,rpsB,rpsJ
GO:0031975	envelope	cellular_component	6/378	21/2932	2.2161753590325	0.0440398604126772	0.341743770636252	6	KSO_RS10355,KSO_RS12530,KSO_RS13600,KSO_RS14060,KSO_RS15325,KSO_RS15940	KSO_RS10355,KSO_RS12530,KSO_RS13600,KSO_RS14060,KSO_RS15325,KSO_RS15940
GO:0045239	tricarboxylic acid cycle enzyme complex	cellular_component	2/378	3/2932	5.1710758377425	0.0454918655717089	0.341743770636252	2	KSO_RS09485,KSO_RS11010	odhB,sucD
GO:0042597	periplasmic space	cellular_component	6/378	23/2932	2.02346445824707	0.0657202664664969	0.394572593595076	6	KSO_RS10355,KSO_RS12530,KSO_RS13600,KSO_RS14060,KSO_RS15325,KSO_RS15940	KSO_RS10355,KSO_RS12530,KSO_RS13600,KSO_RS14060,KSO_RS15325,KSO_RS15940
GO:0042763	intracellular immature spore	cellular_component	5/378	18/2932	2.15461493239271	0.0715142675066103	0.394572593595076	5	KSO_RS06350,KSO_RS08670,KSO_RS10105,KSO_RS14335,KSO_RS14340	KSO_RS14335,KSO_RS14340,spoIVA,sspO,ysxE
GO:0009380	excinuclease repair complex	cellular_component	2/378	4/2932	3.87830687830688	0.0832890401034971	0.394572593595076	2	KSO_RS02825,KSO_RS06155	uvrA,uvrC
GO:0022627	cytosolic small ribosomal subunit	cellular_component	2/378	4/2932	3.87830687830688	0.0832890401034971	0.394572593595076	2	KSO_RS02725,KSO_RS18805	KSO_RS18805,raiA
GO:0070069	cytochrome complex	cellular_component	2/378	4/2932	3.87830687830688	0.0832890401034971	0.394572593595076	2	KSO_RS01035,KSO_RS11595	KSO_RS01035,ctaE
GO:0070469	respirasome	cellular_component	2/378	4/2932	3.87830687830688	0.0832890401034971	0.394572593595076	2	KSO_RS11600,KSO_RS11605	coxB,ctaD
GO:1905347	endodeoxyribonuclease complex	cellular_component	2/378	4/2932	3.87830687830688	0.0832890401034971	0.394572593595076	2	KSO_RS02825,KSO_RS06155	uvrA,uvrC
GO:1905348	endonuclease complex	cellular_component	2/378	4/2932	3.87830687830688	0.0832890401034971	0.394572593595076	2	KSO_RS02825,KSO_RS06155	uvrA,uvrC
GO:0044461	bacterial-type flagellum part	cellular_component	5/378	20/2932	1.93915343915344	0.10460047406853	0.394572593595076	5	KSO_RS02155,KSO_RS02160,KSO_RS02675,KSO_RS10870,KSO_RS10925	KSO_RS02155,KSO_RS02160,KSO_RS10925,flgK,fliR
GO:0044463	cell projection part	cellular_component	5/378	20/2932	1.93915343915344	0.10460047406853	0.394572593595076	5	KSO_RS02155,KSO_RS02160,KSO_RS02675,KSO_RS10870,KSO_RS10925	KSO_RS02155,KSO_RS02160,KSO_RS10925,flgK,fliR
GO:0044422	organelle part	cellular_component	11/378	57/2932	1.49689037408336	0.107807606752937	0.394572593595076	11	KSO_RS02155,KSO_RS02160,KSO_RS02675,KSO_RS02725,KSO_RS08570,KSO_RS10810,KSO_RS10870,KSO_RS10925,KSO_RS18445,KSO_RS18460,KSO_RS18805	KSO_RS02155,KSO_RS02160,KSO_RS08570,KSO_RS10925,KSO_RS18805,flgK,fliR,raiA,rplW,rpsB,rpsJ
GO:0005576	extracellular region	cellular_component	14/378	77/2932	1.41029341029341	0.111991828487772	0.394572593595076	14	KSO_RS01075,KSO_RS01210,KSO_RS02675,KSO_RS03780,KSO_RS04130,KSO_RS04190,KSO_RS04915,KSO_RS07685,KSO_RS10355,KSO_RS11415,KSO_RS14070,KSO_RS14490,KSO_RS15325,KSO_RS17530	KSO_RS01075,KSO_RS01210,KSO_RS03780,KSO_RS04190,KSO_RS04915,KSO_RS07685,KSO_RS10355,KSO_RS11415,KSO_RS14070,KSO_RS14490,KSO_RS15325,KSO_RS17530,csn,flgK
GO:0009288	bacterial-type flagellum	cellular_component	5/378	21/2932	1.84681279919375	0.123525665835995	0.394572593595076	5	KSO_RS02155,KSO_RS02160,KSO_RS02675,KSO_RS10870,KSO_RS10925	KSO_RS02155,KSO_RS02160,KSO_RS10925,flgK,fliR
GO:0042995	cell projection	cellular_component	5/378	21/2932	1.84681279919375	0.123525665835995	0.394572593595076	5	KSO_RS02155,KSO_RS02160,KSO_RS02675,KSO_RS10870,KSO_RS10925	KSO_RS02155,KSO_RS02160,KSO_RS10925,flgK,fliR
GO:1990391	DNA repair complex	cellular_component	2/378	5/2932	3.1026455026455	0.127213625442812	0.394572593595076	2	KSO_RS02825,KSO_RS06155	uvrA,uvrC
GO:0005811	lipid droplet	cellular_component	1/378	1/2932	7.75661375661376	0.128922237380628	0.394572593595076	1	KSO_RS09510	KSO_RS09510
GO:0009319	cytochrome o ubiquinol oxidase complex	cellular_component	1/378	1/2932	7.75661375661376	0.128922237380628	0.394572593595076	1	KSO_RS11595	ctaE
GO:0009361	succinate-CoA ligase complex (ADP-forming)	cellular_component	1/378	1/2932	7.75661375661376	0.128922237380628	0.394572593595076	1	KSO_RS11010	sucD
GO:0042709	succinate-CoA ligase complex	cellular_component	1/378	1/2932	7.75661375661376	0.128922237380628	0.394572593595076	1	KSO_RS11010	sucD
GO:0045240	dihydrolipoyl dehydrogenase complex	cellular_component	1/378	1/2932	7.75661375661376	0.128922237380628	0.394572593595076	1	KSO_RS09485	odhB
GO:0045252	oxoglutarate dehydrogenase complex	cellular_component	1/378	1/2932	7.75661375661376	0.128922237380628	0.394572593595076	1	KSO_RS09485	odhB
GO:1905202	methylcrotonoyl-CoA carboxylase complex	cellular_component	1/378	1/2932	7.75661375661376	0.128922237380628	0.394572593595076	1	KSO_RS09860	KSO_RS09860
GO:0043591	endospore external encapsulating structure	cellular_component	2/378	6/2932	2.58553791887125	0.175066212221333	0.495591850773627	2	KSO_RS01330,KSO_RS08670	spoIVA,ywcE
GO:0044426	cell wall part	cellular_component	2/378	6/2932	2.58553791887125	0.175066212221333	0.495591850773627	2	KSO_RS01330,KSO_RS08670	spoIVA,ywcE
GO:0044462	external encapsulating structure part	cellular_component	2/378	6/2932	2.58553791887125	0.175066212221333	0.495591850773627	2	KSO_RS01330,KSO_RS08670	spoIVA,ywcE
GO:0098796	membrane protein complex	cellular_component	7/378	38/2932	1.42884990253411	0.210550677737575	0.527011693020039	7	KSO_RS01950,KSO_RS01955,KSO_RS01960,KSO_RS01965,KSO_RS11595,KSO_RS12530,KSO_RS13600	KSO_RS01950,KSO_RS01960,KSO_RS12530,KSO_RS13600,atpA,atpD,ctaE
GO:0009898	cytoplasmic side of plasma membrane	cellular_component	2/378	7/2932	2.2161753590325	0.22511027084822	0.527011693020039	2	KSO_RS01500,KSO_RS11425	ftsA,pruA
GO:0043590	bacterial nucleoid	cellular_component	2/378	7/2932	2.2161753590325	0.22511027084822	0.527011693020039	2	KSO_RS07450,KSO_RS08570	KSO_RS07450,KSO_RS08570
GO:0098552	side of membrane	cellular_component	2/378	7/2932	2.2161753590325	0.22511027084822	0.527011693020039	2	KSO_RS01500,KSO_RS11425	ftsA,pruA
GO:0098562	cytoplasmic side of membrane	cellular_component	2/378	7/2932	2.2161753590325	0.22511027084822	0.527011693020039	2	KSO_RS01500,KSO_RS11425	ftsA,pruA
GO:0005948	acetolactate synthase complex	cellular_component	1/378	2/2932	3.87830687830688	0.241261846479953	0.527011693020039	1	KSO_RS02375	alsS
GO:0043594	outer endospore membrane	cellular_component	1/378	2/2932	3.87830687830688	0.241261846479953	0.527011693020039	1	KSO_RS01330	ywcE
GO:1902494	catalytic complex	cellular_component	8/378	47/2932	1.32027468197681	0.253399811500697	0.550402975615054	8	KSO_RS01735,KSO_RS02375,KSO_RS02825,KSO_RS06155,KSO_RS09485,KSO_RS09860,KSO_RS11010,KSO_RS11595	KSO_RS01735,KSO_RS09860,alsS,ctaE,odhB,sucD,uvrA,uvrC
GO:0044391	ribosomal subunit	cellular_component	5/378	27/2932	1.43640995492847	0.263034825687607	0.569723813725619	5	KSO_RS02725,KSO_RS10810,KSO_RS18445,KSO_RS18460,KSO_RS18805	KSO_RS18805,raiA,rplW,rpsB,rpsJ
GO:0043228	non-membrane-bounded organelle	cellular_component	16/378	105/2932	1.181960191484	0.272727885359864	0.580634326814665	16	KSO_RS02155,KSO_RS02160,KSO_RS02675,KSO_RS02725,KSO_RS07450,KSO_RS08570,KSO_RS09510,KSO_RS10810,KSO_RS10870,KSO_RS10925,KSO_RS18445,KSO_RS18450,KSO_RS18455,KSO_RS18460,KSO_RS18805,KSO_RS18860	KSO_RS02155,KSO_RS02160,KSO_RS07450,KSO_RS08570,KSO_RS09510,KSO_RS10925,KSO_RS18805,KSO_RS18860,flgK,fliR,raiA,rplC,rplD,rplW,rpsB,rpsJ
GO:0032153	cell division site	cellular_component	2/378	8/2932	1.93915343915344	0.275989822875542	0.580634326814665	2	KSO_RS11425,KSO_RS11445	ftsA,spoVE
GO:0009295	nucleoid	cellular_component	3/378	15/2932	1.55132275132275	0.303552285105332	0.632571744333168	3	KSO_RS07450,KSO_RS08570,KSO_RS11960	KSO_RS07450,KSO_RS08570,KSO_RS11960
GO:0022626	cytosolic ribosome	cellular_component	3/378	15/2932	1.55132275132275	0.303552285105332	0.632571744333168	3	KSO_RS02725,KSO_RS18445,KSO_RS18805	KSO_RS18805,raiA,rplW
GO:1990234	transferase complex	cellular_component	2/378	9/2932	1.72369194591417	0.32666056689181	0.633550800755964	2	KSO_RS02375,KSO_RS09485	alsS,odhB
GO:0043226	organelle	cellular_component	16/378	109/2932	1.13858550555798	0.326789558514604	0.633550800755964	16	KSO_RS02155,KSO_RS02160,KSO_RS02675,KSO_RS02725,KSO_RS07450,KSO_RS08570,KSO_RS09510,KSO_RS10810,KSO_RS10870,KSO_RS10925,KSO_RS18445,KSO_RS18450,KSO_RS18455,KSO_RS18460,KSO_RS18805,KSO_RS18860	KSO_RS02155,KSO_RS02160,KSO_RS07450,KSO_RS08570,KSO_RS09510,KSO_RS10925,KSO_RS18805,KSO_RS18860,flgK,fliR,raiA,rplC,rplD,rplW,rpsB,rpsJ
GO:0009325	nitrate reductase complex	cellular_component	1/378	3/2932	2.58553791887125	0.339146836934075	0.633550800755964	1	KSO_RS01735	KSO_RS01735
GO:0030428	cell septum	cellular_component	1/378	3/2932	2.58553791887125	0.339146836934075	0.633550800755964	1	KSO_RS18765	ftsH
GO:0043595	endospore cortex	cellular_component	1/378	3/2932	2.58553791887125	0.339146836934075	0.633550800755964	1	KSO_RS08670	spoIVA
GO:0044446	intracellular organelle part	cellular_component	6/378	37/2932	1.25782925782926	0.340190607640034	0.633550800755964	6	KSO_RS02725,KSO_RS08570,KSO_RS10810,KSO_RS18445,KSO_RS18460,KSO_RS18805	KSO_RS08570,KSO_RS18805,raiA,rplW,rpsB,rpsJ
GO:0005622	intracellular	cellular_component	107/378	812/2932	1.02211535955378	0.409062885734774	0.692400915873768	107	KSO_RS00020,KSO_RS00460,KSO_RS00805,KSO_RS00820,KSO_RS00825,KSO_RS00830,KSO_RS01115,KSO_RS01145,KSO_RS01155,KSO_RS01525,KSO_RS01550,KSO_RS01805,KSO_RS01845,KSO_RS01920,KSO_RS01950,KSO_RS01955,KSO_RS01960,KSO_RS01965,KSO_RS02035,KSO_RS02200,KSO_RS02375,KSO_RS02635,KSO_RS02725,KSO_RS02825,KSO_RS03070,KSO_RS03345,KSO_RS03355,KSO_RS03585,KSO_RS03760,KSO_RS04120,KSO_RS04295,KSO_RS04450,KSO_RS04475,KSO…	KSO_RS00805,KSO_RS01115,KSO_RS01155,KSO_RS01525,KSO_RS01550,KSO_RS01845,KSO_RS01950,KSO_RS01960,KSO_RS02200,KSO_RS03070,KSO_RS03355,KSO_RS03585,KSO_RS03760,KSO_RS04450,KSO_RS04750,KSO_RS04760,KSO_RS05900,KSO_RS06125,KSO_RS07010,KSO_RS07015,KSO_RS07450,KSO_RS07935,KSO_RS08145,KSO_RS08150,KSO_RS08155,KSO_RS08160,KSO_RS08165,KSO_RS08170,KSO_RS08175,KSO_RS08190,KSO_RS08305,KSO_RS08570,KSO_RS09510,KSO…
GO:0044424	intracellular part	cellular_component	107/378	812/2932	1.02211535955378	0.409062885734774	0.692400915873768	107	KSO_RS00020,KSO_RS00460,KSO_RS00805,KSO_RS00820,KSO_RS00825,KSO_RS00830,KSO_RS01115,KSO_RS01145,KSO_RS01155,KSO_RS01525,KSO_RS01550,KSO_RS01805,KSO_RS01845,KSO_RS01920,KSO_RS01950,KSO_RS01955,KSO_RS01960,KSO_RS01965,KSO_RS02035,KSO_RS02200,KSO_RS02375,KSO_RS02635,KSO_RS02725,KSO_RS02825,KSO_RS03070,KSO_RS03345,KSO_RS03355,KSO_RS03585,KSO_RS03760,KSO_RS04120,KSO_RS04295,KSO_RS04450,KSO_RS04475,KSO…	KSO_RS00805,KSO_RS01115,KSO_RS01155,KSO_RS01525,KSO_RS01550,KSO_RS01845,KSO_RS01950,KSO_RS01960,KSO_RS02200,KSO_RS03070,KSO_RS03355,KSO_RS03585,KSO_RS03760,KSO_RS04450,KSO_RS04750,KSO_RS04760,KSO_RS05900,KSO_RS06125,KSO_RS07010,KSO_RS07015,KSO_RS07450,KSO_RS07935,KSO_RS08145,KSO_RS08150,KSO_RS08155,KSO_RS08160,KSO_RS08165,KSO_RS08170,KSO_RS08175,KSO_RS08190,KSO_RS08305,KSO_RS08570,KSO_RS09510,KSO…
GO:0005737	cytoplasm	cellular_component	102/378	781/2932	1.01302766091498	0.456873733406606	0.736738795231595	102	KSO_RS00020,KSO_RS00460,KSO_RS00805,KSO_RS00820,KSO_RS00825,KSO_RS00830,KSO_RS01115,KSO_RS01145,KSO_RS01155,KSO_RS01525,KSO_RS01550,KSO_RS01805,KSO_RS01845,KSO_RS01920,KSO_RS02035,KSO_RS02200,KSO_RS02375,KSO_RS02635,KSO_RS02725,KSO_RS02825,KSO_RS03070,KSO_RS03345,KSO_RS03355,KSO_RS03585,KSO_RS03760,KSO_RS04120,KSO_RS04295,KSO_RS04450,KSO_RS04475,KSO_RS04750,KSO_RS04760,KSO_RS05205,KSO_RS05340,KSO…	KSO_RS00805,KSO_RS01115,KSO_RS01155,KSO_RS01525,KSO_RS01550,KSO_RS01845,KSO_RS02200,KSO_RS03070,KSO_RS03355,KSO_RS03585,KSO_RS03760,KSO_RS04450,KSO_RS04750,KSO_RS04760,KSO_RS05900,KSO_RS06125,KSO_RS07010,KSO_RS07015,KSO_RS07450,KSO_RS07935,KSO_RS08145,KSO_RS08150,KSO_RS08155,KSO_RS08160,KSO_RS08165,KSO_RS08170,KSO_RS08175,KSO_RS08190,KSO_RS08305,KSO_RS08570,KSO_RS09800,KSO_RS09805,KSO_RS10460,KSO…
GO:1990904	ribonucleoprotein complex	cellular_component	9/378	66/2932	1.05772005772006	0.483534876775892	0.769595024985539	9	KSO_RS02725,KSO_RS10810,KSO_RS11665,KSO_RS18445,KSO_RS18450,KSO_RS18455,KSO_RS18460,KSO_RS18805,KSO_RS18860	KSO_RS18805,KSO_RS18860,raiA,rplC,rplD,rplW,rpsB,rpsJ,typA
GO:0009986	cell surface	cellular_component	1/378	5/2932	1.55132275132275	0.498737555152966	0.769595024985539	1	KSO_RS09460	KSO_RS09460
GO:0019867	outer membrane	cellular_component	1/378	5/2932	1.55132275132275	0.498737555152966	0.769595024985539	1	KSO_RS01330	ywcE
GO:0044445	cytosolic part	cellular_component	3/378	21/2932	1.10808767951625	0.520682655971458	0.793912168510936	3	KSO_RS02725,KSO_RS18445,KSO_RS18805	KSO_RS18805,raiA,rplW
GO:0043232	intracellular non-membrane-bounded organelle	cellular_component	11/378	84/2932	1.01574703955656	0.527905244144301	0.801749581836512	11	KSO_RS02725,KSO_RS07450,KSO_RS08570,KSO_RS09510,KSO_RS10810,KSO_RS18445,KSO_RS18450,KSO_RS18455,KSO_RS18460,KSO_RS18805,KSO_RS18860	KSO_RS07450,KSO_RS08570,KSO_RS09510,KSO_RS18805,KSO_RS18860,raiA,rplC,rplD,rplW,rpsB,rpsJ
GO:0032991	protein-containing complex	cellular_component	25/378	195/2932	0.994437661104328	0.54696124033374	0.817087202032498	25	KSO_RS01035,KSO_RS01735,KSO_RS01950,KSO_RS01955,KSO_RS01960,KSO_RS01965,KSO_RS02375,KSO_RS02725,KSO_RS02825,KSO_RS06155,KSO_RS08570,KSO_RS09485,KSO_RS09860,KSO_RS10810,KSO_RS11010,KSO_RS11595,KSO_RS11665,KSO_RS12530,KSO_RS13600,KSO_RS18445,KSO_RS18450,KSO_RS18455,KSO_RS18460,KSO_RS18805,KSO_RS18860	KSO_RS01035,KSO_RS01735,KSO_RS01950,KSO_RS01960,KSO_RS08570,KSO_RS09860,KSO_RS12530,KSO_RS13600,KSO_RS18805,KSO_RS18860,alsS,atpA,atpD,ctaE,odhB,raiA,rplC,rplD,rplW,rpsB,rpsJ,sucD,typA,uvrA,uvrC
GO:0005840	ribosome	cellular_component	8/378	63/2932	0.984966826236667	0.576284987160352	0.834096691942615	8	KSO_RS02725,KSO_RS10810,KSO_RS18445,KSO_RS18450,KSO_RS18455,KSO_RS18460,KSO_RS18805,KSO_RS18860	KSO_RS18805,KSO_RS18860,raiA,rplC,rplD,rplW,rpsB,rpsJ
GO:0043229	intracellular organelle	cellular_component	11/378	88/2932	0.969576719576719	0.59372443698779	0.849281797568702	11	KSO_RS02725,KSO_RS07450,KSO_RS08570,KSO_RS09510,KSO_RS10810,KSO_RS18445,KSO_RS18450,KSO_RS18455,KSO_RS18460,KSO_RS18805,KSO_RS18860	KSO_RS07450,KSO_RS08570,KSO_RS09510,KSO_RS18805,KSO_RS18860,raiA,rplC,rplD,rplW,rpsB,rpsJ
GO:1990204	oxidoreductase complex	cellular_component	1/378	7/2932	1.10808767951625	0.619865415887806	0.849281797568702	1	KSO_RS09485	odhB
GO:0005657	replication fork	cellular_component	1/378	8/2932	0.96957671957672	0.668990500603842	0.877551423279316	1	KSO_RS08570	KSO_RS08570
GO:0030894	replisome	cellular_component	1/378	8/2932	0.96957671957672	0.668990500603842	0.877551423279316	1	KSO_RS08570	KSO_RS08570
GO:0044427	chromosomal part	cellular_component	1/378	8/2932	0.96957671957672	0.668990500603842	0.877551423279316	1	KSO_RS08570	KSO_RS08570
GO:0022625	cytosolic large ribosomal subunit	cellular_component	1/378	11/2932	0.705146705146705	0.781517148565642	0.943498502752246	1	KSO_RS18445	rplW
GO:0009425	bacterial-type flagellum basal body	cellular_component	1/378	12/2932	0.646384479717813	0.809790519959751	0.954152563686317	1	KSO_RS10870	fliR
GO:0043190	ATP-binding cassette (ABC) transporter complex	cellular_component	2/378	23/2932	0.674488152749022	0.816982093083409	0.958032896020855	2	KSO_RS12530,KSO_RS13600	KSO_RS12530,KSO_RS13600
GO:0098533	ATPase dependent transmembrane transport complex	cellular_component	2/378	23/2932	0.674488152749022	0.816982093083409	0.958032896020855	2	KSO_RS12530,KSO_RS13600	KSO_RS12530,KSO_RS13600
GO:1902495	transmembrane transporter complex	cellular_component	2/378	23/2932	0.674488152749022	0.816982093083409	0.958032896020855	2	KSO_RS12530,KSO_RS13600	KSO_RS12530,KSO_RS13600
GO:1990351	transporter complex	cellular_component	2/378	23/2932	0.674488152749022	0.816982093083409	0.958032896020855	2	KSO_RS12530,KSO_RS13600	KSO_RS12530,KSO_RS13600
GO:0005694	chromosome	cellular_component	1/378	15/2932	0.51710758377425	0.87452885758249	0.989547715412957	1	KSO_RS08570	KSO_RS08570
GO:0098797	plasma membrane protein complex	cellular_component	2/378	27/2932	0.574563981971389	0.880881333288463	0.993087301071913	2	KSO_RS12530,KSO_RS13600	KSO_RS12530,KSO_RS13600
GO:0015934	large ribosomal subunit	cellular_component	1/378	16/2932	0.48478835978836	0.890788059445299	0.996838847389734	1	KSO_RS18445	rplW
GO:0044459	plasma membrane part	cellular_component	12/378	128/2932	0.72718253968254	0.916228519668037	0.999960524259047	12	KSO_RS01500,KSO_RS02365,KSO_RS03810,KSO_RS03815,KSO_RS05860,KSO_RS09910,KSO_RS11425,KSO_RS11445,KSO_RS11595,KSO_RS12530,KSO_RS13600,KSO_RS15160	KSO_RS02365,KSO_RS03810,KSO_RS03815,KSO_RS05860,KSO_RS09910,KSO_RS12530,KSO_RS13600,KSO_RS15160,ctaE,ftsA,pruA,spoVE
GO:0005623	cell	cellular_component	214/378	1759/2932	0.943669894209974	0.931905641487605	0.999960524259047	214	KSO_RS00020,KSO_RS00460,KSO_RS00640,KSO_RS00705,KSO_RS00805,KSO_RS00810,KSO_RS00820,KSO_RS00825,KSO_RS00830,KSO_RS00940,KSO_RS01035,KSO_RS01115,KSO_RS01145,KSO_RS01150,KSO_RS01155,KSO_RS01330,KSO_RS01465,KSO_RS01500,KSO_RS01525,KSO_RS01545,KSO_RS01550,KSO_RS01715,KSO_RS01735,KSO_RS01785,KSO_RS01805,KSO_RS01845,KSO_RS01920,KSO_RS01950,KSO_RS01955,KSO_RS01960,KSO_RS01965,KSO_RS02035,KSO_RS02095,KSO…	KSO_RS00640,KSO_RS00705,KSO_RS00805,KSO_RS00810,KSO_RS00940,KSO_RS01035,KSO_RS01115,KSO_RS01155,KSO_RS01465,KSO_RS01525,KSO_RS01545,KSO_RS01550,KSO_RS01735,KSO_RS01785,KSO_RS01845,KSO_RS01950,KSO_RS01960,KSO_RS02095,KSO_RS02155,KSO_RS02160,KSO_RS02200,KSO_RS02365,KSO_RS02775,KSO_RS02845,KSO_RS03025,KSO_RS03065,KSO_RS03070,KSO_RS03185,KSO_RS03205,KSO_RS03210,KSO_RS03355,KSO_RS03585,KSO_RS03760,KSO…
GO:0044464	cell part	cellular_component	214/378	1759/2932	0.943669894209974	0.931905641487605	0.999960524259047	214	KSO_RS00020,KSO_RS00460,KSO_RS00640,KSO_RS00705,KSO_RS00805,KSO_RS00810,KSO_RS00820,KSO_RS00825,KSO_RS00830,KSO_RS00940,KSO_RS01035,KSO_RS01115,KSO_RS01145,KSO_RS01150,KSO_RS01155,KSO_RS01330,KSO_RS01465,KSO_RS01500,KSO_RS01525,KSO_RS01545,KSO_RS01550,KSO_RS01715,KSO_RS01735,KSO_RS01785,KSO_RS01805,KSO_RS01845,KSO_RS01920,KSO_RS01950,KSO_RS01955,KSO_RS01960,KSO_RS01965,KSO_RS02035,KSO_RS02095,KSO…	KSO_RS00640,KSO_RS00705,KSO_RS00805,KSO_RS00810,KSO_RS00940,KSO_RS01035,KSO_RS01115,KSO_RS01155,KSO_RS01465,KSO_RS01525,KSO_RS01545,KSO_RS01550,KSO_RS01735,KSO_RS01785,KSO_RS01845,KSO_RS01950,KSO_RS01960,KSO_RS02095,KSO_RS02155,KSO_RS02160,KSO_RS02200,KSO_RS02365,KSO_RS02775,KSO_RS02845,KSO_RS03025,KSO_RS03065,KSO_RS03070,KSO_RS03185,KSO_RS03205,KSO_RS03210,KSO_RS03355,KSO_RS03585,KSO_RS03760,KSO…
GO:0005887	integral component of plasma membrane	cellular_component	8/378	98/2932	0.633192959723572	0.949737050747736	0.999960524259047	8	KSO_RS02365,KSO_RS03810,KSO_RS03815,KSO_RS05860,KSO_RS09910,KSO_RS11445,KSO_RS11595,KSO_RS15160	KSO_RS02365,KSO_RS03810,KSO_RS03815,KSO_RS05860,KSO_RS09910,KSO_RS15160,ctaE,spoVE
GO:0031226	intrinsic component of plasma membrane	cellular_component	8/378	99/2932	0.626797071241516	0.953354456020427	0.999960524259047	8	KSO_RS02365,KSO_RS03810,KSO_RS03815,KSO_RS05860,KSO_RS09910,KSO_RS11445,KSO_RS11595,KSO_RS15160	KSO_RS02365,KSO_RS03810,KSO_RS03815,KSO_RS05860,KSO_RS09910,KSO_RS15160,ctaE,spoVE
GO:0005575	cellular_component	cellular_component	226/378	1872/2932	0.936428797539909	0.964779759494964	0.999960524259047	226	KSO_RS00020,KSO_RS00460,KSO_RS00640,KSO_RS00705,KSO_RS00805,KSO_RS00810,KSO_RS00820,KSO_RS00825,KSO_RS00830,KSO_RS00940,KSO_RS01035,KSO_RS01075,KSO_RS01115,KSO_RS01145,KSO_RS01150,KSO_RS01155,KSO_RS01210,KSO_RS01330,KSO_RS01465,KSO_RS01500,KSO_RS01525,KSO_RS01545,KSO_RS01550,KSO_RS01715,KSO_RS01735,KSO_RS01785,KSO_RS01805,KSO_RS01845,KSO_RS01920,KSO_RS01950,KSO_RS01955,KSO_RS01960,KSO_RS01965,KSO…	KSO_RS00640,KSO_RS00705,KSO_RS00805,KSO_RS00810,KSO_RS00940,KSO_RS01035,KSO_RS01075,KSO_RS01115,KSO_RS01155,KSO_RS01210,KSO_RS01465,KSO_RS01525,KSO_RS01545,KSO_RS01550,KSO_RS01735,KSO_RS01785,KSO_RS01845,KSO_RS01950,KSO_RS01960,KSO_RS02095,KSO_RS02155,KSO_RS02160,KSO_RS02200,KSO_RS02365,KSO_RS02775,KSO_RS02845,KSO_RS03025,KSO_RS03065,KSO_RS03070,KSO_RS03185,KSO_RS03205,KSO_RS03210,KSO_RS03355,KSO…
GO:0005829	cytosol	cellular_component	20/378	216/2932	0.718204977464237	0.96537419532527	0.999960524259047	20	KSO_RS00805,KSO_RS01845,KSO_RS02200,KSO_RS02725,KSO_RS03355,KSO_RS03585,KSO_RS04475,KSO_RS04750,KSO_RS06150,KSO_RS07450,KSO_RS08120,KSO_RS09360,KSO_RS09705,KSO_RS11010,KSO_RS12470,KSO_RS13460,KSO_RS17140,KSO_RS17655,KSO_RS18445,KSO_RS18805	KSO_RS00805,KSO_RS01845,KSO_RS02200,KSO_RS03355,KSO_RS03585,KSO_RS04750,KSO_RS07450,KSO_RS17655,KSO_RS18805,ald,bglA,fabD,gabT,proB,raiA,rplW,sucD,thiF,trxA
GO:0044444	cytoplasmic part	cellular_component	27/378	284/2932	0.737424547283702	0.973815362379169	0.999960524259047	27	KSO_RS00805,KSO_RS01845,KSO_RS02200,KSO_RS02375,KSO_RS02725,KSO_RS03355,KSO_RS03585,KSO_RS04475,KSO_RS04750,KSO_RS06150,KSO_RS07450,KSO_RS08120,KSO_RS09360,KSO_RS09485,KSO_RS09705,KSO_RS10810,KSO_RS11010,KSO_RS12470,KSO_RS13460,KSO_RS17140,KSO_RS17655,KSO_RS18445,KSO_RS18450,KSO_RS18455,KSO_RS18460,KSO_RS18805,KSO_RS18860	KSO_RS00805,KSO_RS01845,KSO_RS02200,KSO_RS03355,KSO_RS03585,KSO_RS04750,KSO_RS07450,KSO_RS17655,KSO_RS18805,KSO_RS18860,ald,alsS,bglA,fabD,gabT,odhB,proB,raiA,rplC,rplD,rplW,rpsB,rpsJ,sucD,thiF,trxA
GO:0071944	cell periphery	cellular_component	105/378	944/2932	0.862758945386064	0.979672091054441	0.999960524259047	105	KSO_RS00640,KSO_RS00705,KSO_RS00810,KSO_RS00940,KSO_RS01035,KSO_RS01150,KSO_RS01330,KSO_RS01465,KSO_RS01500,KSO_RS01545,KSO_RS01715,KSO_RS01735,KSO_RS01785,KSO_RS01950,KSO_RS01955,KSO_RS01960,KSO_RS01965,KSO_RS02095,KSO_RS02365,KSO_RS02775,KSO_RS02845,KSO_RS03025,KSO_RS03065,KSO_RS03185,KSO_RS03205,KSO_RS03210,KSO_RS03680,KSO_RS03780,KSO_RS03810,KSO_RS03815,KSO_RS03820,KSO_RS03960,KSO_RS04400,KSO…	KSO_RS00640,KSO_RS00705,KSO_RS00810,KSO_RS00940,KSO_RS01035,KSO_RS01465,KSO_RS01545,KSO_RS01735,KSO_RS01785,KSO_RS01950,KSO_RS01960,KSO_RS02095,KSO_RS02365,KSO_RS02775,KSO_RS02845,KSO_RS03025,KSO_RS03065,KSO_RS03185,KSO_RS03205,KSO_RS03210,KSO_RS03780,KSO_RS03810,KSO_RS03815,KSO_RS03820,KSO_RS03960,KSO_RS04400,KSO_RS04735,KSO_RS04915,KSO_RS05335,KSO_RS05860,KSO_RS06375,KSO_RS07330,KSO_RS07425,KSO…
GO:0032993	protein-DNA complex	cellular_component	1/378	32/2932	0.24239417989418	0.988227635564985	0.999960524259047	1	KSO_RS08570	KSO_RS08570
GO:0044425	membrane part	cellular_component	82/378	810/2932	0.785237442027566	0.998014958520842	0.999960524259047	82	KSO_RS00640,KSO_RS00705,KSO_RS00810,KSO_RS00940,KSO_RS01035,KSO_RS01150,KSO_RS01330,KSO_RS01465,KSO_RS01500,KSO_RS01545,KSO_RS01715,KSO_RS01785,KSO_RS01950,KSO_RS01955,KSO_RS01960,KSO_RS01965,KSO_RS02095,KSO_RS02365,KSO_RS02775,KSO_RS02845,KSO_RS03025,KSO_RS03065,KSO_RS03185,KSO_RS03205,KSO_RS03210,KSO_RS03680,KSO_RS03780,KSO_RS03810,KSO_RS03815,KSO_RS03960,KSO_RS04400,KSO_RS04735,KSO_RS05220,KSO…	KSO_RS00640,KSO_RS00705,KSO_RS00810,KSO_RS00940,KSO_RS01035,KSO_RS01465,KSO_RS01545,KSO_RS01785,KSO_RS01950,KSO_RS01960,KSO_RS02095,KSO_RS02365,KSO_RS02775,KSO_RS02845,KSO_RS03025,KSO_RS03065,KSO_RS03185,KSO_RS03205,KSO_RS03210,KSO_RS03780,KSO_RS03810,KSO_RS03815,KSO_RS03960,KSO_RS04400,KSO_RS04735,KSO_RS05335,KSO_RS05860,KSO_RS06375,KSO_RS07330,KSO_RS07425,KSO_RS07480,KSO_RS07770,KSO_RS07965,KSO…
GO:0005886	plasma membrane	cellular_component	91/378	895/2932	0.788661286985309	0.998780049438186	0.999960524259047	91	KSO_RS00640,KSO_RS00705,KSO_RS00810,KSO_RS00940,KSO_RS01035,KSO_RS01150,KSO_RS01330,KSO_RS01465,KSO_RS01500,KSO_RS01545,KSO_RS01715,KSO_RS01735,KSO_RS01785,KSO_RS01950,KSO_RS01955,KSO_RS01960,KSO_RS01965,KSO_RS02095,KSO_RS02365,KSO_RS02775,KSO_RS02845,KSO_RS03025,KSO_RS03065,KSO_RS03185,KSO_RS03205,KSO_RS03210,KSO_RS03680,KSO_RS03780,KSO_RS03810,KSO_RS03815,KSO_RS03820,KSO_RS03960,KSO_RS04400,KSO…	KSO_RS00640,KSO_RS00705,KSO_RS00810,KSO_RS00940,KSO_RS01035,KSO_RS01465,KSO_RS01545,KSO_RS01735,KSO_RS01785,KSO_RS01950,KSO_RS01960,KSO_RS02095,KSO_RS02365,KSO_RS02775,KSO_RS02845,KSO_RS03025,KSO_RS03065,KSO_RS03185,KSO_RS03205,KSO_RS03210,KSO_RS03780,KSO_RS03810,KSO_RS03815,KSO_RS03820,KSO_RS03960,KSO_RS04400,KSO_RS04735,KSO_RS05335,KSO_RS05860,KSO_RS06375,KSO_RS07330,KSO_RS07425,KSO_RS07480,KSO…
GO:0016020	membrane	cellular_component	98/378	969/2932	0.784466613155984	0.999456902919923	0.999960524259047	98	KSO_RS00640,KSO_RS00705,KSO_RS00810,KSO_RS00940,KSO_RS01035,KSO_RS01150,KSO_RS01330,KSO_RS01465,KSO_RS01500,KSO_RS01545,KSO_RS01715,KSO_RS01735,KSO_RS01785,KSO_RS01950,KSO_RS01955,KSO_RS01960,KSO_RS01965,KSO_RS02095,KSO_RS02365,KSO_RS02775,KSO_RS02845,KSO_RS03025,KSO_RS03065,KSO_RS03185,KSO_RS03205,KSO_RS03210,KSO_RS03680,KSO_RS03780,KSO_RS03810,KSO_RS03815,KSO_RS03820,KSO_RS03960,KSO_RS04400,KSO…	KSO_RS00640,KSO_RS00705,KSO_RS00810,KSO_RS00940,KSO_RS01035,KSO_RS01465,KSO_RS01545,KSO_RS01735,KSO_RS01785,KSO_RS01950,KSO_RS01960,KSO_RS02095,KSO_RS02365,KSO_RS02775,KSO_RS02845,KSO_RS03025,KSO_RS03065,KSO_RS03185,KSO_RS03205,KSO_RS03210,KSO_RS03780,KSO_RS03810,KSO_RS03815,KSO_RS03820,KSO_RS03960,KSO_RS04400,KSO_RS04735,KSO_RS04750,KSO_RS05335,KSO_RS05860,KSO_RS06375,KSO_RS07330,KSO_RS07425,KSO…
GO:0016021	integral component of membrane	cellular_component	76/378	795/2932	0.741512761638548	0.999699180574227	0.999960524259047	76	KSO_RS00640,KSO_RS00705,KSO_RS00810,KSO_RS00940,KSO_RS01035,KSO_RS01150,KSO_RS01330,KSO_RS01465,KSO_RS01545,KSO_RS01715,KSO_RS01785,KSO_RS02095,KSO_RS02365,KSO_RS02775,KSO_RS02845,KSO_RS03025,KSO_RS03065,KSO_RS03185,KSO_RS03205,KSO_RS03210,KSO_RS03680,KSO_RS03780,KSO_RS03810,KSO_RS03815,KSO_RS03960,KSO_RS04400,KSO_RS04735,KSO_RS05220,KSO_RS05335,KSO_RS05825,KSO_RS05860,KSO_RS06375,KSO_RS07330,KSO…	KSO_RS00640,KSO_RS00705,KSO_RS00810,KSO_RS00940,KSO_RS01035,KSO_RS01465,KSO_RS01545,KSO_RS01785,KSO_RS02095,KSO_RS02365,KSO_RS02775,KSO_RS02845,KSO_RS03025,KSO_RS03065,KSO_RS03185,KSO_RS03205,KSO_RS03210,KSO_RS03780,KSO_RS03810,KSO_RS03815,KSO_RS03960,KSO_RS04400,KSO_RS04735,KSO_RS05335,KSO_RS05860,KSO_RS06375,KSO_RS07330,KSO_RS07425,KSO_RS07480,KSO_RS07770,KSO_RS07965,KSO_RS08520,KSO_RS08795,KSO…
GO:0031224	intrinsic component of membrane	cellular_component	76/378	796/2932	0.740581212943022	0.999715785619155	0.999960524259047	76	KSO_RS00640,KSO_RS00705,KSO_RS00810,KSO_RS00940,KSO_RS01035,KSO_RS01150,KSO_RS01330,KSO_RS01465,KSO_RS01545,KSO_RS01715,KSO_RS01785,KSO_RS02095,KSO_RS02365,KSO_RS02775,KSO_RS02845,KSO_RS03025,KSO_RS03065,KSO_RS03185,KSO_RS03205,KSO_RS03210,KSO_RS03680,KSO_RS03780,KSO_RS03810,KSO_RS03815,KSO_RS03960,KSO_RS04400,KSO_RS04735,KSO_RS05220,KSO_RS05335,KSO_RS05825,KSO_RS05860,KSO_RS06375,KSO_RS07330,KSO…	KSO_RS00640,KSO_RS00705,KSO_RS00810,KSO_RS00940,KSO_RS01035,KSO_RS01465,KSO_RS01545,KSO_RS01785,KSO_RS02095,KSO_RS02365,KSO_RS02775,KSO_RS02845,KSO_RS03025,KSO_RS03065,KSO_RS03185,KSO_RS03205,KSO_RS03210,KSO_RS03780,KSO_RS03810,KSO_RS03815,KSO_RS03960,KSO_RS04400,KSO_RS04735,KSO_RS05335,KSO_RS05860,KSO_RS06375,KSO_RS07330,KSO_RS07425,KSO_RS07480,KSO_RS07770,KSO_RS07965,KSO_RS08520,KSO_RS08795,KSO…
