# Supplementary material for: Dual RNA Sequencing Analysis of Bacillus amyloliquefaciens and Sclerotinia sclerotiorum During Infection of Soybean Seedlings by S. sclerotiorum Unveils Antagonistic Interactions
Source: Front Microbiol. 2022 Jun 23;13:924313. doi: 10.3389/fmicb.2022.924313 (PMC9260588; doi:10.3389/fmicb.2022.924313)
Supplement: Supplementary file 1 [file Data_Sheet_1.ZIP › ╕╜╝■/Table S6/Group.Gm-Ba-Ss_vs_Gm-Ba.de_all.GO_MF.xls]

TermID	Description	Category	GeneRatio	BgRatio	Enrich_factor	P_value	P_adjust	GeneCount	GeneIDs	GeneNames
GO:0019842	vitamin binding	molecular_function	35/378	87/2932	3.12047679863772	7.36907201925874e-11	3.09334052817079e-08	35	KSO_RS00695,KSO_RS01445,KSO_RS01550,KSO_RS01920,KSO_RS02375,KSO_RS03220,KSO_RS03250,KSO_RS04115,KSO_RS04460,KSO_RS07010,KSO_RS07015,KSO_RS08145,KSO_RS08150,KSO_RS08155,KSO_RS08160,KSO_RS08165,KSO_RS08170,KSO_RS08175,KSO_RS09265,KSO_RS09480,KSO_RS09800,KSO_RS09805,KSO_RS09810,KSO_RS09890,KSO_RS09935,KSO_RS09940,KSO_RS10460,KSO_RS10465,KSO_RS10470,KSO_RS10475,KSO_RS10480,KSO_RS11620,KSO_RS14190,KSO…	KSO_RS01445,KSO_RS01550,KSO_RS03220,KSO_RS03250,KSO_RS04115,KSO_RS04460,KSO_RS07010,KSO_RS07015,KSO_RS08145,KSO_RS08150,KSO_RS08155,KSO_RS08160,KSO_RS08165,KSO_RS08170,KSO_RS08175,KSO_RS09265,KSO_RS09800,KSO_RS09805,KSO_RS09810,KSO_RS09940,KSO_RS10460,KSO_RS10465,KSO_RS10470,KSO_RS10475,KSO_RS10480,KSO_RS18125,alsS,bamA,bioF,gabT,glyA,iolD,pyc,serC,sucA
GO:0031177	phosphopantetheine binding	molecular_function	18/378	29/2932	4.81444991789819	5.95157269002e-10	1.14567774282885e-07	18	KSO_RS04460,KSO_RS08145,KSO_RS08150,KSO_RS08155,KSO_RS08160,KSO_RS08165,KSO_RS08170,KSO_RS08175,KSO_RS09800,KSO_RS09805,KSO_RS09810,KSO_RS09935,KSO_RS09940,KSO_RS10460,KSO_RS10465,KSO_RS10470,KSO_RS10475,KSO_RS10480	KSO_RS04460,KSO_RS08145,KSO_RS08150,KSO_RS08155,KSO_RS08160,KSO_RS08165,KSO_RS08170,KSO_RS08175,KSO_RS09800,KSO_RS09805,KSO_RS09810,KSO_RS09940,KSO_RS10460,KSO_RS10465,KSO_RS10470,KSO_RS10475,KSO_RS10480,bamA
GO:0072341	modified amino acid binding	molecular_function	18/378	29/2932	4.81444991789819	5.95157269002e-10	1.14567774282885e-07	18	KSO_RS04460,KSO_RS08145,KSO_RS08150,KSO_RS08155,KSO_RS08160,KSO_RS08165,KSO_RS08170,KSO_RS08175,KSO_RS09800,KSO_RS09805,KSO_RS09810,KSO_RS09935,KSO_RS09940,KSO_RS10460,KSO_RS10465,KSO_RS10470,KSO_RS10475,KSO_RS10480	KSO_RS04460,KSO_RS08145,KSO_RS08150,KSO_RS08155,KSO_RS08160,KSO_RS08165,KSO_RS08170,KSO_RS08175,KSO_RS09800,KSO_RS09805,KSO_RS09810,KSO_RS09940,KSO_RS10460,KSO_RS10465,KSO_RS10470,KSO_RS10475,KSO_RS10480,bamA
GO:0048037	cofactor binding	molecular_function	64/378	268/2932	1.8523256732212	1.55655408673461e-07	1.3317184964285e-05	64	KSO_RS00695,KSO_RS01035,KSO_RS01445,KSO_RS01550,KSO_RS01735,KSO_RS01785,KSO_RS01845,KSO_RS01920,KSO_RS02340,KSO_RS02375,KSO_RS03220,KSO_RS03250,KSO_RS03260,KSO_RS03345,KSO_RS04050,KSO_RS04115,KSO_RS04120,KSO_RS04460,KSO_RS05845,KSO_RS05900,KSO_RS06140,KSO_RS06270,KSO_RS06480,KSO_RS07010,KSO_RS07015,KSO_RS07425,KSO_RS07940,KSO_RS07945,KSO_RS07955,KSO_RS08100,KSO_RS08145,KSO_RS08150,KSO_RS08155,KSO…	KSO_RS01035,KSO_RS01445,KSO_RS01550,KSO_RS01735,KSO_RS01785,KSO_RS01845,KSO_RS02340,KSO_RS03220,KSO_RS03250,KSO_RS03260,KSO_RS04050,KSO_RS04115,KSO_RS04460,KSO_RS05900,KSO_RS06140,KSO_RS07010,KSO_RS07015,KSO_RS07425,KSO_RS07940,KSO_RS07945,KSO_RS07955,KSO_RS08145,KSO_RS08150,KSO_RS08155,KSO_RS08160,KSO_RS08165,KSO_RS08170,KSO_RS08175,KSO_RS08180,KSO_RS08790,KSO_RS08800,KSO_RS09265,KSO_RS09800,KSO…
GO:0033218	amide binding	molecular_function	19/378	43/2932	3.42734096222468	3.37284007390082e-07	2.59708685690363e-05	19	KSO_RS04460,KSO_RS08145,KSO_RS08150,KSO_RS08155,KSO_RS08160,KSO_RS08165,KSO_RS08170,KSO_RS08175,KSO_RS09800,KSO_RS09805,KSO_RS09810,KSO_RS09935,KSO_RS09940,KSO_RS10460,KSO_RS10465,KSO_RS10470,KSO_RS10475,KSO_RS10480,KSO_RS11620	KSO_RS04460,KSO_RS08145,KSO_RS08150,KSO_RS08155,KSO_RS08160,KSO_RS08165,KSO_RS08170,KSO_RS08175,KSO_RS09800,KSO_RS09805,KSO_RS09810,KSO_RS09940,KSO_RS10460,KSO_RS10465,KSO_RS10470,KSO_RS10475,KSO_RS10480,bamA,pyc
GO:0004315	3-oxoacyl-[acyl-carrier-protein] synthase activity	molecular_function	13/378	25/2932	4.03343915343915	2.68845283540675e-06	0.000138105907559583	13	KSO_RS08145,KSO_RS08150,KSO_RS08155,KSO_RS08160,KSO_RS08165,KSO_RS08170,KSO_RS08175,KSO_RS09935,KSO_RS10460,KSO_RS10465,KSO_RS10470,KSO_RS10475,KSO_RS10480	KSO_RS08145,KSO_RS08150,KSO_RS08155,KSO_RS08160,KSO_RS08165,KSO_RS08170,KSO_RS08175,KSO_RS10460,KSO_RS10465,KSO_RS10470,KSO_RS10475,KSO_RS10480,bamA
GO:0004312	fatty acid synthase activity	molecular_function	16/378	36/2932	3.44738389182834	2.69037482258927e-06	0.000138105907559583	16	KSO_RS08120,KSO_RS08145,KSO_RS08150,KSO_RS08155,KSO_RS08160,KSO_RS08165,KSO_RS08170,KSO_RS08175,KSO_RS09930,KSO_RS09935,KSO_RS10460,KSO_RS10465,KSO_RS10470,KSO_RS10475,KSO_RS10480,KSO_RS10505	KSO_RS08145,KSO_RS08150,KSO_RS08155,KSO_RS08160,KSO_RS08165,KSO_RS08170,KSO_RS08175,KSO_RS10460,KSO_RS10465,KSO_RS10470,KSO_RS10475,KSO_RS10480,bamA,bamD,fabD
GO:0008410	CoA-transferase activity	molecular_function	4/378	4/2932	7.75661375661376	0.000272449168158781	0.00736090735025478	4	KSO_RS09270,KSO_RS09275,KSO_RS09915,KSO_RS09920	KSO_RS09270,KSO_RS09275,KSO_RS09915,KSO_RS09920
GO:0016746	transferase activity, transferring acyl groups	molecular_function	28/378	113/2932	1.92199278924943	0.000333483943236512	0.00885457366524532	28	KSO_RS04045,KSO_RS04820,KSO_RS05840,KSO_RS07935,KSO_RS07950,KSO_RS08120,KSO_RS08145,KSO_RS08150,KSO_RS08155,KSO_RS08160,KSO_RS08165,KSO_RS08170,KSO_RS08175,KSO_RS09045,KSO_RS09285,KSO_RS09485,KSO_RS09890,KSO_RS09930,KSO_RS09935,KSO_RS10460,KSO_RS10465,KSO_RS10470,KSO_RS10475,KSO_RS10480,KSO_RS10505,KSO_RS15120,KSO_RS15190,KSO_RS15660	KSO_RS04045,KSO_RS04820,KSO_RS07935,KSO_RS08145,KSO_RS08150,KSO_RS08155,KSO_RS08160,KSO_RS08165,KSO_RS08170,KSO_RS08175,KSO_RS09045,KSO_RS10460,KSO_RS10465,KSO_RS10470,KSO_RS10475,KSO_RS10480,KSO_RS15120,KSO_RS15190,KSO_RS15660,ablB,bamA,bamD,bioF,citZ,fabD,mmgD,odhB
GO:0016747	transferase activity, transferring acyl groups other than amino-acyl groups	molecular_function	25/378	97/2932	1.99912725685922	0.000365459153780168	0.00953910333595693	25	KSO_RS04045,KSO_RS07935,KSO_RS08120,KSO_RS08145,KSO_RS08150,KSO_RS08155,KSO_RS08160,KSO_RS08165,KSO_RS08170,KSO_RS08175,KSO_RS09045,KSO_RS09285,KSO_RS09485,KSO_RS09890,KSO_RS09930,KSO_RS09935,KSO_RS10460,KSO_RS10465,KSO_RS10470,KSO_RS10475,KSO_RS10480,KSO_RS10505,KSO_RS15120,KSO_RS15190,KSO_RS15660	KSO_RS04045,KSO_RS07935,KSO_RS08145,KSO_RS08150,KSO_RS08155,KSO_RS08160,KSO_RS08165,KSO_RS08170,KSO_RS08175,KSO_RS09045,KSO_RS10460,KSO_RS10465,KSO_RS10470,KSO_RS10475,KSO_RS10480,KSO_RS15120,KSO_RS15190,KSO_RS15660,ablB,bamA,bamD,bioF,fabD,odhB
GO:0036094	small molecule binding	molecular_function	108/378	638/2932	1.31303179579042	0.000502848569788328	0.0126948655323611	108	KSO_RS00020,KSO_RS00425,KSO_RS00640,KSO_RS00690,KSO_RS00695,KSO_RS01205,KSO_RS01445,KSO_RS01550,KSO_RS01845,KSO_RS01920,KSO_RS01955,KSO_RS01960,KSO_RS01965,KSO_RS02340,KSO_RS02375,KSO_RS02825,KSO_RS03220,KSO_RS03250,KSO_RS03345,KSO_RS03355,KSO_RS03680,KSO_RS03820,KSO_RS04050,KSO_RS04115,KSO_RS04295,KSO_RS04450,KSO_RS04460,KSO_RS04475,KSO_RS05205,KSO_RS05340,KSO_RS05565,KSO_RS05845,KSO_RS05860,KSO…	KSO_RS00425,KSO_RS00640,KSO_RS01205,KSO_RS01445,KSO_RS01550,KSO_RS01845,KSO_RS01960,KSO_RS02340,KSO_RS03220,KSO_RS03250,KSO_RS03355,KSO_RS03820,KSO_RS04050,KSO_RS04115,KSO_RS04450,KSO_RS04460,KSO_RS05860,KSO_RS05900,KSO_RS06120,KSO_RS06140,KSO_RS07010,KSO_RS07015,KSO_RS07450,KSO_RS07940,KSO_RS07945,KSO_RS08010,KSO_RS08145,KSO_RS08150,KSO_RS08155,KSO_RS08160,KSO_RS08165,KSO_RS08170,KSO_RS08175,KSO…
GO:0003824	catalytic activity	molecular_function	240/378	1639/2932	1.13580677339067	0.000819199890080516	0.0197119973550624	240	KSO_RS00005,KSO_RS00020,KSO_RS00425,KSO_RS00460,KSO_RS00465,KSO_RS00640,KSO_RS00690,KSO_RS00695,KSO_RS00710,KSO_RS00805,KSO_RS00815,KSO_RS00820,KSO_RS00825,KSO_RS00830,KSO_RS01035,KSO_RS01075,KSO_RS01145,KSO_RS01150,KSO_RS01155,KSO_RS01160,KSO_RS01205,KSO_RS01210,KSO_RS01445,KSO_RS01465,KSO_RS01495,KSO_RS01500,KSO_RS01525,KSO_RS01550,KSO_RS01735,KSO_RS01785,KSO_RS01805,KSO_RS01845,KSO_RS01920,KSO…	KSO_RS00425,KSO_RS00465,KSO_RS00640,KSO_RS00710,KSO_RS00805,KSO_RS01035,KSO_RS01075,KSO_RS01155,KSO_RS01205,KSO_RS01210,KSO_RS01445,KSO_RS01465,KSO_RS01495,KSO_RS01525,KSO_RS01550,KSO_RS01735,KSO_RS01785,KSO_RS01845,KSO_RS02200,KSO_RS02525,KSO_RS03070,KSO_RS03175,KSO_RS03180,KSO_RS03190,KSO_RS03200,KSO_RS03210,KSO_RS03220,KSO_RS03225,KSO_RS03250,KSO_RS03355,KSO_RS03780,KSO_RS03820,KSO_RS03960,KSO…
GO:0016878	acid-thiol ligase activity	molecular_function	6/378	11/2932	4.23088023088023	0.00115397435112116	0.0266730839019095	6	KSO_RS05565,KSO_RS06120,KSO_RS09835,KSO_RS11010,KSO_RS11015,KSO_RS14085	KSO_RS06120,KSO_RS09835,KSO_RS14085,acsA,sucC,sucD
GO:0043168	anion binding	molecular_function	98/378	581/2932	1.30834448906738	0.00116045235157658	0.0266730839019095	98	KSO_RS00020,KSO_RS00425,KSO_RS00640,KSO_RS00690,KSO_RS00695,KSO_RS01445,KSO_RS01550,KSO_RS01920,KSO_RS01955,KSO_RS01960,KSO_RS01965,KSO_RS02340,KSO_RS02375,KSO_RS02825,KSO_RS03220,KSO_RS03250,KSO_RS03355,KSO_RS03680,KSO_RS03820,KSO_RS04050,KSO_RS04115,KSO_RS04295,KSO_RS04450,KSO_RS04460,KSO_RS05205,KSO_RS05340,KSO_RS05565,KSO_RS05860,KSO_RS06120,KSO_RS06140,KSO_RS06295,KSO_RS06600,KSO_RS07010,KSO…	KSO_RS00425,KSO_RS00640,KSO_RS01445,KSO_RS01550,KSO_RS01960,KSO_RS02340,KSO_RS03220,KSO_RS03250,KSO_RS03355,KSO_RS03820,KSO_RS04050,KSO_RS04115,KSO_RS04450,KSO_RS04460,KSO_RS05860,KSO_RS06120,KSO_RS06140,KSO_RS07010,KSO_RS07015,KSO_RS07450,KSO_RS07520,KSO_RS07940,KSO_RS07945,KSO_RS08010,KSO_RS08145,KSO_RS08150,KSO_RS08155,KSO_RS08160,KSO_RS08165,KSO_RS08170,KSO_RS08175,KSO_RS08570,KSO_RS09265,KSO…
GO:0016877	ligase activity, forming carbon-sulfur bonds	molecular_function	7/378	15/2932	3.61975308641975	0.0014245024524604	0.0322607908351326	7	KSO_RS05565,KSO_RS06120,KSO_RS09835,KSO_RS11010,KSO_RS11015,KSO_RS13460,KSO_RS14085	KSO_RS06120,KSO_RS09835,KSO_RS14085,acsA,sucC,sucD,thiF
GO:0003674	molecular_function	molecular_function	324/378	2352/2932	1.06851311953353	0.00193957530058867	0.0420696614493881	324	KSO_RS00005,KSO_RS00020,KSO_RS00425,KSO_RS00460,KSO_RS00465,KSO_RS00640,KSO_RS00690,KSO_RS00695,KSO_RS00705,KSO_RS00710,KSO_RS00805,KSO_RS00810,KSO_RS00815,KSO_RS00820,KSO_RS00825,KSO_RS00830,KSO_RS00940,KSO_RS01035,KSO_RS01075,KSO_RS01115,KSO_RS01145,KSO_RS01150,KSO_RS01155,KSO_RS01160,KSO_RS01205,KSO_RS01210,KSO_RS01365,KSO_RS01445,KSO_RS01465,KSO_RS01495,KSO_RS01500,KSO_RS01525,KSO_RS01545,KSO…	KSO_RS00425,KSO_RS00465,KSO_RS00640,KSO_RS00705,KSO_RS00710,KSO_RS00805,KSO_RS00810,KSO_RS00940,KSO_RS01035,KSO_RS01075,KSO_RS01115,KSO_RS01155,KSO_RS01205,KSO_RS01210,KSO_RS01365,KSO_RS01445,KSO_RS01465,KSO_RS01495,KSO_RS01525,KSO_RS01545,KSO_RS01550,KSO_RS01735,KSO_RS01785,KSO_RS01845,KSO_RS01950,KSO_RS01960,KSO_RS02195,KSO_RS02200,KSO_RS02340,KSO_RS02365,KSO_RS02525,KSO_RS03025,KSO_RS03065,KSO…
GO:0003995	acyl-CoA dehydrogenase activity	molecular_function	3/378	3/2932	7.75661375661376	0.00212800963609884	0.0448922580766057	3	KSO_RS04050,KSO_RS07945,KSO_RS09830	KSO_RS04050,KSO_RS07945,KSO_RS09830
GO:0016874	ligase activity	molecular_function	25/378	109/2932	1.77903985243435	0.00227934879860858	0.0468026286647628	25	KSO_RS04450,KSO_RS04460,KSO_RS05340,KSO_RS05565,KSO_RS06120,KSO_RS06600,KSO_RS08150,KSO_RS08160,KSO_RS08165,KSO_RS08170,KSO_RS09800,KSO_RS09805,KSO_RS09835,KSO_RS09840,KSO_RS09860,KSO_RS09935,KSO_RS10465,KSO_RS10480,KSO_RS11010,KSO_RS11015,KSO_RS11620,KSO_RS13460,KSO_RS13700,KSO_RS13845,KSO_RS14085	KSO_RS04450,KSO_RS04460,KSO_RS06120,KSO_RS08150,KSO_RS08160,KSO_RS08165,KSO_RS08170,KSO_RS09800,KSO_RS09805,KSO_RS09835,KSO_RS09840,KSO_RS09860,KSO_RS10465,KSO_RS10480,KSO_RS13700,KSO_RS14085,acsA,asnB,aspS,bamA,leuS,pyc,sucC,sucD,thiF
GO:0043167	ion binding	molecular_function	151/378	979/2932	1.19637249974329	0.00248879349546316	0.0493377755878439	151	KSO_RS00020,KSO_RS00425,KSO_RS00460,KSO_RS00640,KSO_RS00690,KSO_RS00695,KSO_RS00805,KSO_RS00815,KSO_RS00820,KSO_RS01035,KSO_RS01115,KSO_RS01160,KSO_RS01205,KSO_RS01445,KSO_RS01550,KSO_RS01735,KSO_RS01785,KSO_RS01805,KSO_RS01845,KSO_RS01920,KSO_RS01955,KSO_RS01960,KSO_RS01965,KSO_RS02035,KSO_RS02200,KSO_RS02340,KSO_RS02375,KSO_RS02525,KSO_RS02825,KSO_RS03220,KSO_RS03250,KSO_RS03260,KSO_RS03355,KSO…	KSO_RS00425,KSO_RS00640,KSO_RS00805,KSO_RS01035,KSO_RS01115,KSO_RS01205,KSO_RS01445,KSO_RS01550,KSO_RS01735,KSO_RS01785,KSO_RS01845,KSO_RS01960,KSO_RS02200,KSO_RS02340,KSO_RS02525,KSO_RS03220,KSO_RS03250,KSO_RS03260,KSO_RS03355,KSO_RS03780,KSO_RS03820,KSO_RS04050,KSO_RS04115,KSO_RS04450,KSO_RS04460,KSO_RS05480,KSO_RS05860,KSO_RS06120,KSO_RS06140,KSO_RS07010,KSO_RS07015,KSO_RS07120,KSO_RS07425,KSO…
GO:0016417	S-acyltransferase activity	molecular_function	5/378	9/2932	4.30922986478542	0.00280483022435277	0.0546764372848515	5	KSO_RS08120,KSO_RS09485,KSO_RS09930,KSO_RS10505,KSO_RS15190	KSO_RS15190,bamD,fabD,odhB
GO:0030170	pyridoxal phosphate binding	molecular_function	14/378	50/2932	2.17185185185185	0.0031869837660462	0.0583407281272745	14	KSO_RS01445,KSO_RS01550,KSO_RS01920,KSO_RS03220,KSO_RS03250,KSO_RS04115,KSO_RS07010,KSO_RS07015,KSO_RS09265,KSO_RS09890,KSO_RS09935,KSO_RS14190,KSO_RS17140,KSO_RS18125	KSO_RS01445,KSO_RS01550,KSO_RS03220,KSO_RS03250,KSO_RS04115,KSO_RS07010,KSO_RS07015,KSO_RS09265,KSO_RS18125,bamA,bioF,gabT,glyA,serC
GO:0070279	vitamin B6 binding	molecular_function	14/378	50/2932	2.17185185185185	0.0031869837660462	0.0583407281272745	14	KSO_RS01445,KSO_RS01550,KSO_RS01920,KSO_RS03220,KSO_RS03250,KSO_RS04115,KSO_RS07010,KSO_RS07015,KSO_RS09265,KSO_RS09890,KSO_RS09935,KSO_RS14190,KSO_RS17140,KSO_RS18125	KSO_RS01445,KSO_RS01550,KSO_RS03220,KSO_RS03250,KSO_RS04115,KSO_RS07010,KSO_RS07015,KSO_RS09265,KSO_RS18125,bamA,bioF,gabT,glyA,serC
GO:0019829	ATPase-coupled cation transmembrane transporter activity	molecular_function	6/378	13/2932	3.57997557997558	0.00341390088573335	0.0597432655003336	6	KSO_RS01950,KSO_RS01955,KSO_RS01960,KSO_RS01965,KSO_RS03680,KSO_RS11235	KSO_RS01950,KSO_RS01960,KSO_RS11235,atpA,atpD,cadA
GO:0016740	transferase activity	molecular_function	90/378	547/2932	1.27622529816314	0.00433036344573445	0.0740973300714561	90	KSO_RS00640,KSO_RS00690,KSO_RS00805,KSO_RS01145,KSO_RS01150,KSO_RS01155,KSO_RS01205,KSO_RS01445,KSO_RS01465,KSO_RS01550,KSO_RS01805,KSO_RS01920,KSO_RS02375,KSO_RS02525,KSO_RS03175,KSO_RS03180,KSO_RS03190,KSO_RS03200,KSO_RS03210,KSO_RS03220,KSO_RS03225,KSO_RS03250,KSO_RS03355,KSO_RS04045,KSO_RS04115,KSO_RS04120,KSO_RS04295,KSO_RS04450,KSO_RS04820,KSO_RS05840,KSO_RS05860,KSO_RS06480,KSO_RS07000,KSO…	KSO_RS00640,KSO_RS00805,KSO_RS01155,KSO_RS01205,KSO_RS01445,KSO_RS01465,KSO_RS01550,KSO_RS02525,KSO_RS03175,KSO_RS03180,KSO_RS03190,KSO_RS03200,KSO_RS03210,KSO_RS03220,KSO_RS03225,KSO_RS03250,KSO_RS03355,KSO_RS04045,KSO_RS04115,KSO_RS04450,KSO_RS04820,KSO_RS05860,KSO_RS07000,KSO_RS07010,KSO_RS07015,KSO_RS07860,KSO_RS07935,KSO_RS08010,KSO_RS08145,KSO_RS08150,KSO_RS08155,KSO_RS08160,KSO_RS08165,KSO…
GO:0009678	pyrophosphate hydrolysis-driven proton transmembrane transporter activity	molecular_function	5/378	10/2932	3.87830687830688	0.00502165047323966	0.0840580622694465	5	KSO_RS01950,KSO_RS01955,KSO_RS01960,KSO_RS01965,KSO_RS11235	KSO_RS01950,KSO_RS01960,KSO_RS11235,atpA,atpD
GO:0050662	coenzyme binding	molecular_function	33/378	165/2932	1.55132275132275	0.00532258029515786	0.0881373511241194	33	KSO_RS00695,KSO_RS01445,KSO_RS01550,KSO_RS01735,KSO_RS01845,KSO_RS01920,KSO_RS02340,KSO_RS02375,KSO_RS03220,KSO_RS03250,KSO_RS03345,KSO_RS04050,KSO_RS04115,KSO_RS05845,KSO_RS05900,KSO_RS06140,KSO_RS07010,KSO_RS07015,KSO_RS07940,KSO_RS07945,KSO_RS08100,KSO_RS09265,KSO_RS09480,KSO_RS09830,KSO_RS09890,KSO_RS09935,KSO_RS11620,KSO_RS14190,KSO_RS15185,KSO_RS17140,KSO_RS17430,KSO_RS17850,KSO_RS18125	KSO_RS01445,KSO_RS01550,KSO_RS01735,KSO_RS01845,KSO_RS02340,KSO_RS03220,KSO_RS03250,KSO_RS04050,KSO_RS04115,KSO_RS05900,KSO_RS06140,KSO_RS07010,KSO_RS07015,KSO_RS07940,KSO_RS07945,KSO_RS09265,KSO_RS09830,KSO_RS17430,KSO_RS18125,alsS,bamA,bioF,gabT,gap,glyA,hpaB,icd,iolD,lpdA,namA,pyc,serC,sucA
GO:0016491	oxidoreductase activity	molecular_function	56/378	319/2932	1.36166260304191	0.00687474099541741	0.1086113840111	56	KSO_RS00710,KSO_RS01035,KSO_RS01160,KSO_RS01495,KSO_RS01500,KSO_RS01735,KSO_RS01785,KSO_RS01845,KSO_RS03345,KSO_RS04040,KSO_RS04050,KSO_RS04315,KSO_RS04475,KSO_RS04925,KSO_RS05355,KSO_RS05845,KSO_RS05850,KSO_RS05900,KSO_RS06135,KSO_RS06140,KSO_RS06150,KSO_RS07425,KSO_RS07715,KSO_RS07720,KSO_RS07940,KSO_RS07945,KSO_RS08100,KSO_RS08120,KSO_RS08180,KSO_RS08280,KSO_RS08790,KSO_RS08795,KSO_RS08800,KSO…	KSO_RS00710,KSO_RS01035,KSO_RS01495,KSO_RS01735,KSO_RS01785,KSO_RS01845,KSO_RS04040,KSO_RS04050,KSO_RS04315,KSO_RS05900,KSO_RS06135,KSO_RS06140,KSO_RS07425,KSO_RS07940,KSO_RS07945,KSO_RS08180,KSO_RS08280,KSO_RS08790,KSO_RS08795,KSO_RS08800,KSO_RS09465,KSO_RS09515,KSO_RS09830,KSO_RS09925,KSO_RS10475,KSO_RS11275,KSO_RS14305,KSO_RS15800,KSO_RS15940,KSO_RS16860,KSO_RS17405,KSO_RS17430,KSO_RS17655,aco…
GO:0004300	enoyl-CoA hydratase activity	molecular_function	3/378	4/2932	5.81746031746032	0.00769469103991903	0.116174747073287	3	KSO_RS06130,KSO_RS08190,KSO_RS09855	KSO_RS06130,KSO_RS08190,KSO_RS09855
GO:0031956	medium-chain fatty acid-CoA ligase activity	molecular_function	3/378	4/2932	5.81746031746032	0.00769469103991903	0.116174747073287	3	KSO_RS06120,KSO_RS09835,KSO_RS14085	KSO_RS06120,KSO_RS09835,KSO_RS14085
GO:0016638	oxidoreductase activity, acting on the CH-NH2 group of donors	molecular_function	5/378	11/2932	3.52573352573353	0.0082447139083397	0.117563513137436	5	KSO_RS01495,KSO_RS04475,KSO_RS07715,KSO_RS07720,KSO_RS15800	KSO_RS01495,KSO_RS15800,ald,gcvPA,gcvPB
GO:0005488	binding	molecular_function	204/378	1413/2932	1.11985081836462	0.00932695789925621	0.128245671114773	204	KSO_RS00005,KSO_RS00020,KSO_RS00425,KSO_RS00460,KSO_RS00640,KSO_RS00690,KSO_RS00695,KSO_RS00805,KSO_RS00815,KSO_RS00820,KSO_RS01035,KSO_RS01115,KSO_RS01160,KSO_RS01205,KSO_RS01365,KSO_RS01445,KSO_RS01550,KSO_RS01735,KSO_RS01785,KSO_RS01805,KSO_RS01845,KSO_RS01920,KSO_RS01955,KSO_RS01960,KSO_RS01965,KSO_RS02035,KSO_RS02195,KSO_RS02200,KSO_RS02340,KSO_RS02375,KSO_RS02525,KSO_RS02635,KSO_RS02725,KSO…	KSO_RS00425,KSO_RS00640,KSO_RS00805,KSO_RS01035,KSO_RS01115,KSO_RS01205,KSO_RS01365,KSO_RS01445,KSO_RS01550,KSO_RS01735,KSO_RS01785,KSO_RS01845,KSO_RS01960,KSO_RS02195,KSO_RS02200,KSO_RS02340,KSO_RS02525,KSO_RS03150,KSO_RS03220,KSO_RS03245,KSO_RS03250,KSO_RS03260,KSO_RS03355,KSO_RS03585,KSO_RS03760,KSO_RS03780,KSO_RS03820,KSO_RS04050,KSO_RS04115,KSO_RS04450,KSO_RS04460,KSO_RS04750,KSO_RS05480,KSO…
GO:0016405	CoA-ligase activity	molecular_function	4/378	8/2932	3.87830687830688	0.0124301504672272	0.166455927995912	4	KSO_RS05565,KSO_RS06120,KSO_RS09835,KSO_RS14085	KSO_RS06120,KSO_RS09835,KSO_RS14085,acsA
GO:0015078	proton transmembrane transporter activity	molecular_function	9/378	31/2932	2.25192012288786	0.0133042843622886	0.176625844120038	9	KSO_RS01950,KSO_RS01955,KSO_RS01960,KSO_RS01965,KSO_RS03065,KSO_RS11235,KSO_RS11595,KSO_RS11600,KSO_RS11605	KSO_RS01950,KSO_RS01960,KSO_RS03065,KSO_RS11235,atpA,atpD,coxB,ctaD,ctaE
GO:0015077	monovalent inorganic cation transmembrane transporter activity	molecular_function	10/378	37/2932	2.0963820963821	0.0155963973766896	0.18916479669041	10	KSO_RS01950,KSO_RS01955,KSO_RS01960,KSO_RS01965,KSO_RS03065,KSO_RS11235,KSO_RS11595,KSO_RS11600,KSO_RS11605,KSO_RS17440	KSO_RS01950,KSO_RS01960,KSO_RS03065,KSO_RS11235,atpA,atpD,coxB,ctaD,ctaE,putP
GO:0009055	electron transfer activity	molecular_function	9/378	32/2932	2.18154761904762	0.01646784853251	0.18916479669041	9	KSO_RS01035,KSO_RS06135,KSO_RS06140,KSO_RS07425,KSO_RS08795,KSO_RS08800,KSO_RS11595,KSO_RS11600,KSO_RS11605	KSO_RS01035,KSO_RS06135,KSO_RS06140,KSO_RS07425,KSO_RS08795,KSO_RS08800,coxB,ctaD,ctaE
GO:0003857	3-hydroxyacyl-CoA dehydrogenase activity	molecular_function	2/378	2/2932	7.75661375661376	0.0165826282813022	0.18916479669041	2	KSO_RS04040,KSO_RS07940	KSO_RS04040,KSO_RS07940
GO:0004349	glutamate 5-kinase activity	molecular_function	2/378	2/2932	7.75661375661376	0.0165826282813022	0.18916479669041	2	KSO_RS09705,KSO_RS12470	proB
GO:0004365	glyceraldehyde-3-phosphate dehydrogenase (NAD+) (phosphorylating) activity	molecular_function	2/378	2/2932	7.75661375661376	0.0165826282813022	0.18916479669041	2	KSO_RS03345,KSO_RS05900	KSO_RS05900,gap
GO:0004375	glycine dehydrogenase (decarboxylating) activity	molecular_function	2/378	2/2932	7.75661375661376	0.0165826282813022	0.18916479669041	2	KSO_RS07715,KSO_RS07720	gcvPA,gcvPB
GO:0004467	long-chain fatty acid-CoA ligase activity	molecular_function	2/378	2/2932	7.75661375661376	0.0165826282813022	0.18916479669041	2	KSO_RS06120,KSO_RS14085	KSO_RS06120,KSO_RS14085
GO:0004774	succinate-CoA ligase activity	molecular_function	2/378	2/2932	7.75661375661376	0.0165826282813022	0.18916479669041	2	KSO_RS11010,KSO_RS11015	sucC,sucD
GO:0004775	succinate-CoA ligase (ADP-forming) activity	molecular_function	2/378	2/2932	7.75661375661376	0.0165826282813022	0.18916479669041	2	KSO_RS11010,KSO_RS11015	sucC,sucD
GO:0008260	3-oxoacid CoA-transferase activity	molecular_function	2/378	2/2932	7.75661375661376	0.0165826282813022	0.18916479669041	2	KSO_RS09915,KSO_RS09920	KSO_RS09915,KSO_RS09920
GO:0008775	acetate CoA-transferase activity	molecular_function	2/378	2/2932	7.75661375661376	0.0165826282813022	0.18916479669041	2	KSO_RS09915,KSO_RS09920	KSO_RS09915,KSO_RS09920
GO:0016642	oxidoreductase activity, acting on the CH-NH2 group of donors, disulfide as acceptor	molecular_function	2/378	2/2932	7.75661375661376	0.0165826282813022	0.18916479669041	2	KSO_RS07715,KSO_RS07720	gcvPA,gcvPB
GO:0043891	glyceraldehyde-3-phosphate dehydrogenase (NAD(P)+) (phosphorylating) activity	molecular_function	2/378	2/2932	7.75661375661376	0.0165826282813022	0.18916479669041	2	KSO_RS03345,KSO_RS05900	KSO_RS05900,gap
GO:0102391	decanoate-CoA ligase activity	molecular_function	2/378	2/2932	7.75661375661376	0.0165826282813022	0.18916479669041	2	KSO_RS06120,KSO_RS14085	KSO_RS06120,KSO_RS14085
GO:0015179	L-amino acid transmembrane transporter activity	molecular_function	3/378	5/2932	4.65396825396825	0.0174021620945316	0.19178283447617	3	KSO_RS03025,KSO_RS14630,KSO_RS17440	KSO_RS03025,KSO_RS14630,putP
GO:0015645	fatty acid ligase activity	molecular_function	3/378	5/2932	4.65396825396825	0.0174021620945316	0.19178283447617	3	KSO_RS06120,KSO_RS09835,KSO_RS14085	KSO_RS06120,KSO_RS09835,KSO_RS14085
GO:0044769	ATPase activity, coupled to transmembrane movement of ions, rotational mechanism	molecular_function	4/378	9/2932	3.44738389182834	0.0201304066615264	0.215283515685768	4	KSO_RS01950,KSO_RS01955,KSO_RS01960,KSO_RS01965	KSO_RS01950,KSO_RS01960,atpA,atpD
GO:0046933	proton-transporting ATP synthase activity, rotational mechanism	molecular_function	4/378	9/2932	3.44738389182834	0.0201304066615264	0.215283515685768	4	KSO_RS01950,KSO_RS01955,KSO_RS01960,KSO_RS01965	KSO_RS01950,KSO_RS01960,atpA,atpD
GO:0016903	oxidoreductase activity, acting on the aldehyde or oxo group of donors	molecular_function	7/378	23/2932	2.36070853462158	0.0216541092584476	0.223807572201405	7	KSO_RS01500,KSO_RS03345,KSO_RS04925,KSO_RS05900,KSO_RS09480,KSO_RS09515,KSO_RS15200	KSO_RS05900,KSO_RS09515,acoA,betB,gap,pruA,sucA
GO:0042625	ATPase-coupled ion transmembrane transporter activity	molecular_function	7/378	23/2932	2.36070853462158	0.0216541092584476	0.223807572201405	7	KSO_RS01950,KSO_RS01955,KSO_RS01960,KSO_RS01965,KSO_RS03680,KSO_RS03820,KSO_RS11235	KSO_RS01950,KSO_RS01960,KSO_RS03820,KSO_RS11235,atpA,atpD,cadA
GO:0004553	hydrolase activity, hydrolyzing O-glycosyl compounds	molecular_function	9/378	34/2932	2.05322128851541	0.0243900969710417	0.248746684340425	9	KSO_RS01075,KSO_RS01160,KSO_RS02060,KSO_RS03070,KSO_RS04130,KSO_RS05355,KSO_RS09360,KSO_RS15170,KSO_RS17530	KSO_RS01075,KSO_RS03070,KSO_RS17530,bglA,csn,glvA,licH,melA,xynA
GO:0015318	inorganic molecular entity transmembrane transporter activity	molecular_function	19/378	94/2932	1.56782618484746	0.0280008421018825	0.278201915076768	19	KSO_RS00810,KSO_RS01950,KSO_RS01955,KSO_RS01960,KSO_RS01965,KSO_RS02365,KSO_RS03025,KSO_RS03065,KSO_RS03680,KSO_RS05220,KSO_RS07525,KSO_RS09910,KSO_RS11235,KSO_RS11595,KSO_RS11600,KSO_RS11605,KSO_RS14630,KSO_RS17440,KSO_RS17780	KSO_RS00810,KSO_RS01950,KSO_RS01960,KSO_RS02365,KSO_RS03025,KSO_RS03065,KSO_RS09910,KSO_RS11235,KSO_RS14630,KSO_RS17780,alaP,atpA,atpD,cadA,coxB,ctaD,ctaE,pstC,putP
GO:0004129	cytochrome-c oxidase activity	molecular_function	3/378	6/2932	3.87830687830688	0.0315084518857727	0.290556981461616	3	KSO_RS11595,KSO_RS11600,KSO_RS11605	coxB,ctaD,ctaE
GO:0004314	[acyl-carrier-protein] S-malonyltransferase activity	molecular_function	3/378	6/2932	3.87830687830688	0.0315084518857727	0.290556981461616	3	KSO_RS08120,KSO_RS09930,KSO_RS10505	bamD,fabD
GO:0015002	heme-copper terminal oxidase activity	molecular_function	3/378	6/2932	3.87830687830688	0.0315084518857727	0.290556981461616	3	KSO_RS11595,KSO_RS11600,KSO_RS11605	coxB,ctaD,ctaE
GO:0016419	S-malonyltransferase activity	molecular_function	3/378	6/2932	3.87830687830688	0.0315084518857727	0.290556981461616	3	KSO_RS08120,KSO_RS09930,KSO_RS10505	bamD,fabD
GO:0016420	malonyltransferase activity	molecular_function	3/378	6/2932	3.87830687830688	0.0315084518857727	0.290556981461616	3	KSO_RS08120,KSO_RS09930,KSO_RS10505	bamD,fabD
GO:0016675	oxidoreductase activity, acting on a heme group of donors	molecular_function	3/378	6/2932	3.87830687830688	0.0315084518857727	0.290556981461616	3	KSO_RS11595,KSO_RS11600,KSO_RS11605	coxB,ctaD,ctaE
GO:0016676	oxidoreductase activity, acting on a heme group of donors, oxygen as acceptor	molecular_function	3/378	6/2932	3.87830687830688	0.0315084518857727	0.290556981461616	3	KSO_RS11595,KSO_RS11600,KSO_RS11605	coxB,ctaD,ctaE
GO:0016813	hydrolase activity, acting on carbon-nitrogen (but not peptide) bonds, in linear amidines	molecular_function	3/378	6/2932	3.87830687830688	0.0315084518857727	0.290556981461616	3	KSO_RS00460,KSO_RS00815,KSO_RS12500	KSO_RS12500,hutG,rocF
GO:0022890	inorganic cation transmembrane transporter activity	molecular_function	11/378	47/2932	1.81537768771811	0.0327522479024056	0.298452436507128	11	KSO_RS01950,KSO_RS01955,KSO_RS01960,KSO_RS01965,KSO_RS03065,KSO_RS03680,KSO_RS11235,KSO_RS11595,KSO_RS11600,KSO_RS11605,KSO_RS17440	KSO_RS01950,KSO_RS01960,KSO_RS03065,KSO_RS11235,atpA,atpD,cadA,coxB,ctaD,ctaE,putP
GO:0008483	transaminase activity	molecular_function	9/378	37/2932	1.88674388674389	0.0408460268485052	0.341743770636252	9	KSO_RS01445,KSO_RS01550,KSO_RS03220,KSO_RS03250,KSO_RS09265,KSO_RS09935,KSO_RS14190,KSO_RS17140,KSO_RS18125	KSO_RS01445,KSO_RS01550,KSO_RS03220,KSO_RS03250,KSO_RS09265,KSO_RS18125,bamA,gabT,serC
GO:0016769	transferase activity, transferring nitrogenous groups	molecular_function	9/378	37/2932	1.88674388674389	0.0408460268485052	0.341743770636252	9	KSO_RS01445,KSO_RS01550,KSO_RS03220,KSO_RS03250,KSO_RS09265,KSO_RS09935,KSO_RS14190,KSO_RS17140,KSO_RS18125	KSO_RS01445,KSO_RS01550,KSO_RS03220,KSO_RS03250,KSO_RS09265,KSO_RS18125,bamA,gabT,serC
GO:0003988	acetyl-CoA C-acyltransferase activity	molecular_function	2/378	3/2932	5.1710758377425	0.0454918655717089	0.341743770636252	2	KSO_RS04045,KSO_RS07935	KSO_RS04045,KSO_RS07935
GO:0003996	acyl-CoA ligase activity	molecular_function	2/378	3/2932	5.1710758377425	0.0454918655717089	0.341743770636252	2	KSO_RS06120,KSO_RS14085	KSO_RS06120,KSO_RS14085
GO:0004108	citrate (Si)-synthase activity	molecular_function	2/378	3/2932	5.1710758377425	0.0454918655717089	0.341743770636252	2	KSO_RS05840,KSO_RS07950	citZ,mmgD
GO:0009381	excinuclease ABC activity	molecular_function	2/378	3/2932	5.1710758377425	0.0454918655717089	0.341743770636252	2	KSO_RS02825,KSO_RS06155	uvrA,uvrC
GO:0015662	ion transmembrane transporter activity, phosphorylative mechanism	molecular_function	2/378	3/2932	5.1710758377425	0.0454918655717089	0.341743770636252	2	KSO_RS03680,KSO_RS11235	KSO_RS11235,cadA
GO:0036440	citrate synthase activity	molecular_function	2/378	3/2932	5.1710758377425	0.0454918655717089	0.341743770636252	2	KSO_RS05840,KSO_RS07950	citZ,mmgD
GO:0046961	proton-transporting ATPase activity, rotational mechanism	molecular_function	2/378	3/2932	5.1710758377425	0.0454918655717089	0.341743770636252	2	KSO_RS01955,KSO_RS01965	atpA,atpD
GO:0019202	amino acid kinase activity	molecular_function	3/378	7/2932	3.32426303854875	0.0499560656541156	0.36986702455451	3	KSO_RS04295,KSO_RS09705,KSO_RS12470	proB,thrB
GO:0030976	thiamine pyrophosphate binding	molecular_function	3/378	7/2932	3.32426303854875	0.0499560656541156	0.36986702455451	3	KSO_RS00695,KSO_RS02375,KSO_RS09480	alsS,iolD,sucA
GO:0016620	oxidoreductase activity, acting on the aldehyde or oxo group of donors, NAD or NADP as acceptor	molecular_function	5/378	17/2932	2.28135698723934	0.0574911754609562	0.394572593595076	5	KSO_RS01500,KSO_RS03345,KSO_RS04925,KSO_RS05900,KSO_RS09515	KSO_RS05900,KSO_RS09515,betB,gap,pruA
GO:0016782	transferase activity, transferring sulfur-containing groups	molecular_function	5/378	17/2932	2.28135698723934	0.0574911754609562	0.394572593595076	5	KSO_RS04115,KSO_RS09270,KSO_RS09275,KSO_RS09915,KSO_RS09920	KSO_RS04115,KSO_RS09270,KSO_RS09275,KSO_RS09915,KSO_RS09920
GO:0022853	active ion transmembrane transporter activity	molecular_function	10/378	46/2932	1.68622038187256	0.0637047646439515	0.394572593595076	10	KSO_RS01950,KSO_RS01955,KSO_RS01960,KSO_RS01965,KSO_RS03025,KSO_RS03065,KSO_RS03680,KSO_RS03820,KSO_RS11235,KSO_RS17440	KSO_RS01950,KSO_RS01960,KSO_RS03025,KSO_RS03065,KSO_RS03820,KSO_RS11235,atpA,atpD,cadA,putP
GO:0016798	hydrolase activity, acting on glycosyl bonds	molecular_function	10/378	47/2932	1.65034335247101	0.0720703097091535	0.394572593595076	10	KSO_RS01075,KSO_RS01160,KSO_RS02060,KSO_RS03070,KSO_RS04130,KSO_RS05355,KSO_RS07005,KSO_RS09360,KSO_RS15170,KSO_RS17530	KSO_RS01075,KSO_RS03070,KSO_RS17530,bglA,csn,glvA,licH,melA,mtnN,xynA
GO:0016835	carbon-oxygen lyase activity	molecular_function	10/378	47/2932	1.65034335247101	0.0720703097091535	0.394572593595076	10	KSO_RS00825,KSO_RS06130,KSO_RS06270,KSO_RS07010,KSO_RS07955,KSO_RS08190,KSO_RS08715,KSO_RS08720,KSO_RS09855,KSO_RS17425	KSO_RS06130,KSO_RS07010,KSO_RS07955,KSO_RS08190,KSO_RS09855,aroB,aroC,cobA,hutU,leuC
GO:0008234	cysteine-type peptidase activity	molecular_function	3/378	8/2932	2.90873015873016	0.0724716147662435	0.394572593595076	3	KSO_RS09460,KSO_RS12515,KSO_RS14490	KSO_RS09460,KSO_RS12515,KSO_RS14490
GO:0015075	ion transmembrane transporter activity	molecular_function	19/378	106/2932	1.39033642807228	0.0809261810197964	0.394572593595076	19	KSO_RS00810,KSO_RS01950,KSO_RS01955,KSO_RS01960,KSO_RS01965,KSO_RS02365,KSO_RS03025,KSO_RS03065,KSO_RS03680,KSO_RS03820,KSO_RS05220,KSO_RS09910,KSO_RS11235,KSO_RS11595,KSO_RS11600,KSO_RS11605,KSO_RS14630,KSO_RS17440,KSO_RS17780	KSO_RS00810,KSO_RS01950,KSO_RS01960,KSO_RS02365,KSO_RS03025,KSO_RS03065,KSO_RS03820,KSO_RS09910,KSO_RS11235,KSO_RS14630,KSO_RS17780,alaP,atpA,atpD,cadA,coxB,ctaD,ctaE,putP
GO:0000036	acyl carrier activity	molecular_function	2/378	4/2932	3.87830687830688	0.0832890401034971	0.394572593595076	2	KSO_RS09800,KSO_RS09805	KSO_RS09800,KSO_RS09805
GO:0005539	glycosaminoglycan binding	molecular_function	2/378	4/2932	3.87830687830688	0.0832890401034971	0.394572593595076	2	KSO_RS06375,KSO_RS10355	KSO_RS06375,KSO_RS10355
GO:0016838	carbon-oxygen lyase activity, acting on phosphates	molecular_function	2/378	4/2932	3.87830687830688	0.0832890401034971	0.394572593595076	2	KSO_RS08715,KSO_RS08720	aroB,aroC
GO:0042834	peptidoglycan binding	molecular_function	2/378	4/2932	3.87830687830688	0.0832890401034971	0.394572593595076	2	KSO_RS06375,KSO_RS10355	KSO_RS06375,KSO_RS10355
GO:0044620	ACP phosphopantetheine attachment site binding	molecular_function	2/378	4/2932	3.87830687830688	0.0832890401034971	0.394572593595076	2	KSO_RS09800,KSO_RS09805	KSO_RS09800,KSO_RS09805
GO:0051192	prosthetic group binding	molecular_function	2/378	4/2932	3.87830687830688	0.0832890401034971	0.394572593595076	2	KSO_RS09800,KSO_RS09805	KSO_RS09800,KSO_RS09805
GO:0016836	hydro-lyase activity	molecular_function	8/378	37/2932	1.67710567710568	0.0943432380705237	0.394572593595076	8	KSO_RS00825,KSO_RS06130,KSO_RS06270,KSO_RS07010,KSO_RS07955,KSO_RS08190,KSO_RS09855,KSO_RS17425	KSO_RS06130,KSO_RS07010,KSO_RS07955,KSO_RS08190,KSO_RS09855,cobA,hutU,leuC
GO:0016774	phosphotransferase activity, carboxyl group as acceptor	molecular_function	3/378	9/2932	2.58553791887125	0.0986422188186018	0.394572593595076	3	KSO_RS03355,KSO_RS09705,KSO_RS12470	KSO_RS03355,proB
GO:0015171	amino acid transmembrane transporter activity	molecular_function	6/378	26/2932	1.78998778998779	0.108024222938268	0.394572593595076	6	KSO_RS00810,KSO_RS03025,KSO_RS05220,KSO_RS14630,KSO_RS17440,KSO_RS17780	KSO_RS00810,KSO_RS03025,KSO_RS14630,KSO_RS17780,alaP,putP
GO:0042887	amide transmembrane transporter activity	molecular_function	4/378	15/2932	2.068430335097	0.117102315881417	0.394572593595076	4	KSO_RS03820,KSO_RS12530,KSO_RS13600,KSO_RS17290	KSO_RS03820,KSO_RS12530,KSO_RS13600,KSO_RS17290
GO:0004029	aldehyde dehydrogenase (NAD) activity	molecular_function	2/378	5/2932	3.1026455026455	0.127213625442812	0.394572593595076	2	KSO_RS04925,KSO_RS09515	KSO_RS09515,betB
GO:0004176	ATP-dependent peptidase activity	molecular_function	2/378	5/2932	3.1026455026455	0.127213625442812	0.394572593595076	2	KSO_RS06295,KSO_RS18765	ftsH,lonB
GO:0008252	nucleotidase activity	molecular_function	2/378	5/2932	3.1026455026455	0.127213625442812	0.394572593595076	2	KSO_RS05765,KSO_RS15325	KSO_RS05765,KSO_RS15325
GO:0008422	beta-glucosidase activity	molecular_function	2/378	5/2932	3.1026455026455	0.127213625442812	0.394572593595076	2	KSO_RS01160,KSO_RS09360	bglA,licH
GO:0008706	6-phospho-beta-glucosidase activity	molecular_function	2/378	5/2932	3.1026455026455	0.127213625442812	0.394572593595076	2	KSO_RS01160,KSO_RS09360	bglA,licH
GO:0008932	lytic endotransglycosylase activity	molecular_function	2/378	5/2932	3.1026455026455	0.127213625442812	0.394572593595076	2	KSO_RS09460,KSO_RS14490	KSO_RS09460,KSO_RS14490
GO:0016408	C-acyltransferase activity	molecular_function	2/378	5/2932	3.1026455026455	0.127213625442812	0.394572593595076	2	KSO_RS04045,KSO_RS07935	KSO_RS04045,KSO_RS07935
GO:0103047	methyl beta-D-glucoside 6-phosphate glucohydrolase activity	molecular_function	2/378	5/2932	3.1026455026455	0.127213625442812	0.394572593595076	2	KSO_RS01160,KSO_RS09360	bglA,licH
GO:0015926	glucosidase activity	molecular_function	3/378	10/2932	2.32698412698413	0.127973350832122	0.394572593595076	3	KSO_RS01160,KSO_RS09360,KSO_RS15170	bglA,glvA,licH
GO:0070566	adenylyltransferase activity	molecular_function	3/378	10/2932	2.32698412698413	0.127973350832122	0.394572593595076	3	KSO_RS04450,KSO_RS10720,KSO_RS11265	KSO_RS04450,ribF,sat
GO:0000099	sulfur amino acid transmembrane transporter activity	molecular_function	1/378	1/2932	7.75661375661376	0.128922237380628	0.394572593595076	1	KSO_RS14630	KSO_RS14630
GO:0000250	lanosterol synthase activity	molecular_function	1/378	1/2932	7.75661375661376	0.128922237380628	0.394572593595076	1	KSO_RS09510	KSO_RS09510
GO:0000286	alanine dehydrogenase activity	molecular_function	1/378	1/2932	7.75661375661376	0.128922237380628	0.394572593595076	1	KSO_RS04475	ald
GO:0000774	adenyl-nucleotide exchange factor activity	molecular_function	1/378	1/2932	7.75661375661376	0.128922237380628	0.394572593595076	1	KSO_RS07285	grpE
GO:0003810	protein-glutamine gamma-glutamyltransferase activity	molecular_function	1/378	1/2932	7.75661375661376	0.128922237380628	0.394572593595076	1	KSO_RS04820	KSO_RS04820
GO:0003856	3-dehydroquinate synthase activity	molecular_function	1/378	1/2932	7.75661375661376	0.128922237380628	0.394572593595076	1	KSO_RS08720	aroB
GO:0003867	4-aminobutyrate transaminase activity	molecular_function	1/378	1/2932	7.75661375661376	0.128922237380628	0.394572593595076	1	KSO_RS17140	gabT
GO:0003919	FMN adenylyltransferase activity	molecular_function	1/378	1/2932	7.75661375661376	0.128922237380628	0.394572593595076	1	KSO_RS10720	ribF
GO:0003959	NADPH dehydrogenase activity	molecular_function	1/378	1/2932	7.75661375661376	0.128922237380628	0.394572593595076	1	KSO_RS08100	namA
GO:0003962	cystathionine gamma-synthase activity	molecular_function	1/378	1/2932	7.75661375661376	0.128922237380628	0.394572593595076	1	KSO_RS07015	KSO_RS07015
GO:0003985	acetyl-CoA C-acetyltransferase activity	molecular_function	1/378	1/2932	7.75661375661376	0.128922237380628	0.394572593595076	1	KSO_RS07935	KSO_RS07935
GO:0003987	acetate-CoA ligase activity	molecular_function	1/378	1/2932	7.75661375661376	0.128922237380628	0.394572593595076	1	KSO_RS05565	acsA
GO:0004053	arginase activity	molecular_function	1/378	1/2932	7.75661375661376	0.128922237380628	0.394572593595076	1	KSO_RS00460	rocF
GO:0004056	argininosuccinate lyase activity	molecular_function	1/378	1/2932	7.75661375661376	0.128922237380628	0.394572593595076	1	KSO_RS05740	argH
GO:0004107	chorismate synthase activity	molecular_function	1/378	1/2932	7.75661375661376	0.128922237380628	0.394572593595076	1	KSO_RS08715	aroC
GO:0004149	dihydrolipoyllysine-residue succinyltransferase activity	molecular_function	1/378	1/2932	7.75661375661376	0.128922237380628	0.394572593595076	1	KSO_RS09485	odhB
GO:0004347	glucose-6-phosphate isomerase activity	molecular_function	1/378	1/2932	7.75661375661376	0.128922237380628	0.394572593595076	1	KSO_RS04760	KSO_RS04760
GO:0004372	glycine hydroxymethyltransferase activity	molecular_function	1/378	1/2932	7.75661375661376	0.128922237380628	0.394572593595076	1	KSO_RS01920	glyA
GO:0004397	histidine ammonia-lyase activity	molecular_function	1/378	1/2932	7.75661375661376	0.128922237380628	0.394572593595076	1	KSO_RS00830	hutH
GO:0004419	hydroxymethylglutaryl-CoA lyase activity	molecular_function	1/378	1/2932	7.75661375661376	0.128922237380628	0.394572593595076	1	KSO_RS09850	KSO_RS09850
GO:0004448	isocitrate dehydrogenase activity	molecular_function	1/378	1/2932	7.75661375661376	0.128922237380628	0.394572593595076	1	KSO_RS05845	icd
GO:0004450	isocitrate dehydrogenase (NADP+) activity	molecular_function	1/378	1/2932	7.75661375661376	0.128922237380628	0.394572593595076	1	KSO_RS05845	icd
GO:0004526	ribonuclease P activity	molecular_function	1/378	1/2932	7.75661375661376	0.128922237380628	0.394572593595076	1	KSO_RS00005	rnpA
GO:0004549	tRNA-specific ribonuclease activity	molecular_function	1/378	1/2932	7.75661375661376	0.128922237380628	0.394572593595076	1	KSO_RS00005	rnpA
GO:0004557	alpha-galactosidase activity	molecular_function	1/378	1/2932	7.75661375661376	0.128922237380628	0.394572593595076	1	KSO_RS05355	melA
GO:0004567	beta-mannosidase activity	molecular_function	1/378	1/2932	7.75661375661376	0.128922237380628	0.394572593595076	1	KSO_RS01075	KSO_RS01075
GO:0004591	oxoglutarate dehydrogenase (succinyl-transferring) activity	molecular_function	1/378	1/2932	7.75661375661376	0.128922237380628	0.394572593595076	1	KSO_RS09480	sucA
GO:0004604	phosphoadenylyl-sulfate reductase (thioredoxin) activity	molecular_function	1/378	1/2932	7.75661375661376	0.128922237380628	0.394572593595076	1	KSO_RS11275	KSO_RS11275
GO:0004611	phosphoenolpyruvate carboxykinase activity	molecular_function	1/378	1/2932	7.75661375661376	0.128922237380628	0.394572593595076	1	KSO_RS05205	pckA
GO:0004612	phosphoenolpyruvate carboxykinase (ATP) activity	molecular_function	1/378	1/2932	7.75661375661376	0.128922237380628	0.394572593595076	1	KSO_RS05205	pckA
GO:0004618	phosphoglycerate kinase activity	molecular_function	1/378	1/2932	7.75661375661376	0.128922237380628	0.394572593595076	1	KSO_RS03355	KSO_RS03355
GO:0004645	phosphorylase activity	molecular_function	1/378	1/2932	7.75661375661376	0.128922237380628	0.394572593595076	1	KSO_RS00805	KSO_RS00805
GO:0004648	O-phospho-L-serine:2-oxoglutarate aminotransferase activity	molecular_function	1/378	1/2932	7.75661375661376	0.128922237380628	0.394572593595076	1	KSO_RS14190	serC
GO:0004736	pyruvate carboxylase activity	molecular_function	1/378	1/2932	7.75661375661376	0.128922237380628	0.394572593595076	1	KSO_RS11620	pyc
GO:0004776	succinate-CoA ligase (GDP-forming) activity	molecular_function	1/378	1/2932	7.75661375661376	0.128922237380628	0.394572593595076	1	KSO_RS11010	sucD
GO:0004779	sulfate adenylyltransferase activity	molecular_function	1/378	1/2932	7.75661375661376	0.128922237380628	0.394572593595076	1	KSO_RS11265	sat
GO:0004781	sulfate adenylyltransferase (ATP) activity	molecular_function	1/378	1/2932	7.75661375661376	0.128922237380628	0.394572593595076	1	KSO_RS11265	sat
GO:0004815	aspartate-tRNA ligase activity	molecular_function	1/378	1/2932	7.75661375661376	0.128922237380628	0.394572593595076	1	KSO_RS06600	aspS
GO:0004823	leucine-tRNA ligase activity	molecular_function	1/378	1/2932	7.75661375661376	0.128922237380628	0.394572593595076	1	KSO_RS05340	leuS
GO:0005388	calcium transmembrane transporter activity, phosphorylative mechanism	molecular_function	1/378	1/2932	7.75661375661376	0.128922237380628	0.394572593595076	1	KSO_RS11235	KSO_RS11235
GO:0008097	5S rRNA binding	molecular_function	1/378	1/2932	7.75661375661376	0.128922237380628	0.394572593595076	1	KSO_RS18860	KSO_RS18860
GO:0008254	3'-nucleotidase activity	molecular_function	1/378	1/2932	7.75661375661376	0.128922237380628	0.394572593595076	1	KSO_RS15325	KSO_RS15325
GO:0008441	3'(2'),5'-bisphosphate nucleotidase activity	molecular_function	1/378	1/2932	7.75661375661376	0.128922237380628	0.394572593595076	1	KSO_RS05765	KSO_RS05765
GO:0008477	purine nucleosidase activity	molecular_function	1/378	1/2932	7.75661375661376	0.128922237380628	0.394572593595076	1	KSO_RS07005	mtnN
GO:0008553	proton-exporting ATPase activity, phosphorylative mechanism	molecular_function	1/378	1/2932	7.75661375661376	0.128922237380628	0.394572593595076	1	KSO_RS11235	KSO_RS11235
GO:0008668	(2,3-dihydroxybenzoyl)adenylate synthase activity	molecular_function	1/378	1/2932	7.75661375661376	0.128922237380628	0.394572593595076	1	KSO_RS04450	KSO_RS04450
GO:0008670	2,4-dienoyl-CoA reductase (NADPH) activity	molecular_function	1/378	1/2932	7.75661375661376	0.128922237380628	0.394572593595076	1	KSO_RS12040	fadH
GO:0008691	3-hydroxybutyryl-CoA dehydrogenase activity	molecular_function	1/378	1/2932	7.75661375661376	0.128922237380628	0.394572593595076	1	KSO_RS07940	KSO_RS07940
GO:0008782	adenosylhomocysteine nucleosidase activity	molecular_function	1/378	1/2932	7.75661375661376	0.128922237380628	0.394572593595076	1	KSO_RS07005	mtnN
GO:0008802	betaine-aldehyde dehydrogenase activity	molecular_function	1/378	1/2932	7.75661375661376	0.128922237380628	0.394572593595076	1	KSO_RS04925	betB
GO:0008930	methylthioadenosine nucleosidase activity	molecular_function	1/378	1/2932	7.75661375661376	0.128922237380628	0.394572593595076	1	KSO_RS07005	mtnN
GO:0008987	quinolinate synthetase A activity	molecular_function	1/378	1/2932	7.75661375661376	0.128922237380628	0.394572593595076	1	KSO_RS06480	nadA
GO:0009032	thymidine phosphorylase activity	molecular_function	1/378	1/2932	7.75661375661376	0.128922237380628	0.394572593595076	1	KSO_RS00805	KSO_RS00805
GO:0009374	biotin binding	molecular_function	1/378	1/2932	7.75661375661376	0.128922237380628	0.394572593595076	1	KSO_RS11620	pyc
GO:0015172	acidic amino acid transmembrane transporter activity	molecular_function	1/378	1/2932	7.75661375661376	0.128922237380628	0.394572593595076	1	KSO_RS03025	KSO_RS03025
GO:0015183	L-aspartate transmembrane transporter activity	molecular_function	1/378	1/2932	7.75661375661376	0.128922237380628	0.394572593595076	1	KSO_RS03025	KSO_RS03025
GO:0015184	L-cystine transmembrane transporter activity	molecular_function	1/378	1/2932	7.75661375661376	0.128922237380628	0.394572593595076	1	KSO_RS14630	KSO_RS14630
GO:0015193	L-proline transmembrane transporter activity	molecular_function	1/378	1/2932	7.75661375661376	0.128922237380628	0.394572593595076	1	KSO_RS17440	putP
GO:0015453	oxidoreduction-driven active transmembrane transporter activity	molecular_function	1/378	1/2932	7.75661375661376	0.128922237380628	0.394572593595076	1	KSO_RS11595	ctaE
GO:0015603	iron chelate transmembrane transporter activity	molecular_function	1/378	1/2932	7.75661375661376	0.128922237380628	0.394572593595076	1	KSO_RS03820	KSO_RS03820
GO:0015623	ATPase-coupled iron-chelate transporter activity	molecular_function	1/378	1/2932	7.75661375661376	0.128922237380628	0.394572593595076	1	KSO_RS03820	KSO_RS03820
GO:0015625	ATPase-coupled ferric-hydroxamate transmembrane transporter activity	molecular_function	1/378	1/2932	7.75661375661376	0.128922237380628	0.394572593595076	1	KSO_RS03820	KSO_RS03820
GO:0015633	ATPase-coupled zinc transmembrane transporter activity	molecular_function	1/378	1/2932	7.75661375661376	0.128922237380628	0.394572593595076	1	KSO_RS03680	cadA
GO:0015923	mannosidase activity	molecular_function	1/378	1/2932	7.75661375661376	0.128922237380628	0.394572593595076	1	KSO_RS01075	KSO_RS01075
GO:0016153	urocanate hydratase activity	molecular_function	1/378	1/2932	7.75661375661376	0.128922237380628	0.394572593595076	1	KSO_RS00825	hutU
GO:0016154	pyrimidine-nucleoside phosphorylase activity	molecular_function	1/378	1/2932	7.75661375661376	0.128922237380628	0.394572593595076	1	KSO_RS00805	KSO_RS00805
GO:0016210	naringenin-chalcone synthase activity	molecular_function	1/378	1/2932	7.75661375661376	0.128922237380628	0.394572593595076	1	KSO_RS09045	KSO_RS09045
GO:0016463	zinc transmembrane transporter activity, phosphorylative mechanism	molecular_function	1/378	1/2932	7.75661375661376	0.128922237380628	0.394572593595076	1	KSO_RS03680	cadA
GO:0016751	S-succinyltransferase activity	molecular_function	1/378	1/2932	7.75661375661376	0.128922237380628	0.394572593595076	1	KSO_RS09485	odhB
GO:0016977	chitosanase activity	molecular_function	1/378	1/2932	7.75661375661376	0.128922237380628	0.394572593595076	1	KSO_RS04130	csn
GO:0016985	mannan endo-1,4-beta-mannosidase activity	molecular_function	1/378	1/2932	7.75661375661376	0.128922237380628	0.394572593595076	1	KSO_RS01075	KSO_RS01075
GO:0016990	arginine deiminase activity	molecular_function	1/378	1/2932	7.75661375661376	0.128922237380628	0.394572593595076	1	KSO_RS12500	KSO_RS12500
GO:0018548	pentaerythritol trinitrate reductase activity	molecular_function	1/378	1/2932	7.75661375661376	0.128922237380628	0.394572593595076	1	KSO_RS08100	namA
GO:0030060	L-malate dehydrogenase activity	molecular_function	1/378	1/2932	7.75661375661376	0.128922237380628	0.394572593595076	1	KSO_RS05850	mdh
GO:0031176	endo-1,4-beta-xylanase activity	molecular_function	1/378	1/2932	7.75661375661376	0.128922237380628	0.394572593595076	1	KSO_RS02060	xynA
GO:0031559	oxidosqualene cyclase activity	molecular_function	1/378	1/2932	7.75661375661376	0.128922237380628	0.394572593595076	1	KSO_RS09510	KSO_RS09510
GO:0033220	ATPase-coupled amide-transporter activity	molecular_function	1/378	1/2932	7.75661375661376	0.128922237380628	0.394572593595076	1	KSO_RS03820	KSO_RS03820
GO:0034386	4-aminobutyrate:2-oxoglutarate transaminase activity	molecular_function	1/378	1/2932	7.75661375661376	0.128922237380628	0.394572593595076	1	KSO_RS17140	gabT
GO:0042300	beta-amyrin synthase activity	molecular_function	1/378	1/2932	7.75661375661376	0.128922237380628	0.394572593595076	1	KSO_RS09510	KSO_RS09510
GO:0042301	phosphate ion binding	molecular_function	1/378	1/2932	7.75661375661376	0.128922237380628	0.394572593595076	1	KSO_RS07520	KSO_RS07520
GO:0044540	L-cystine L-cysteine-lyase (deaminating)	molecular_function	1/378	1/2932	7.75661375661376	0.128922237380628	0.394572593595076	1	KSO_RS07015	KSO_RS07015
GO:0045152	antisigma factor binding	molecular_function	1/378	1/2932	7.75661375661376	0.128922237380628	0.394572593595076	1	KSO_RS08370	spoIIAA
GO:0046421	methylisocitrate lyase activity	molecular_function	1/378	1/2932	7.75661375661376	0.128922237380628	0.394572593595076	1	KSO_RS07960	prpB
GO:0047298	(S)-3-amino-2-methylpropionate transaminase activity	molecular_function	1/378	1/2932	7.75661375661376	0.128922237380628	0.394572593595076	1	KSO_RS17140	gabT
GO:0047536	2-aminoadipate transaminase activity	molecular_function	1/378	1/2932	7.75661375661376	0.128922237380628	0.394572593595076	1	KSO_RS03250	KSO_RS03250
GO:0047547	2-methylcitrate dehydratase activity	molecular_function	1/378	1/2932	7.75661375661376	0.128922237380628	0.394572593595076	1	KSO_RS07955	KSO_RS07955
GO:0047590	5-dehydro-2-deoxygluconokinase activity	molecular_function	1/378	1/2932	7.75661375661376	0.128922237380628	0.394572593595076	1	KSO_RS00690	iolC
GO:0047605	acetolactate decarboxylase activity	molecular_function	1/378	1/2932	7.75661375661376	0.128922237380628	0.394572593595076	1	KSO_RS02380	budA
GO:0047982	homocysteine desulfhydrase activity	molecular_function	1/378	1/2932	7.75661375661376	0.128922237380628	0.394572593595076	1	KSO_RS07015	KSO_RS07015
GO:0050066	lysine 2,3-aminomutase activity	molecular_function	1/378	1/2932	7.75661375661376	0.128922237380628	0.394572593595076	1	KSO_RS09290	ablA
GO:0050081	maltose-6'-phosphate glucosidase activity	molecular_function	1/378	1/2932	7.75661375661376	0.128922237380628	0.394572593595076	1	KSO_RS15170	glvA
GO:0050112	inositol 2-dehydrogenase activity	molecular_function	1/378	1/2932	7.75661375661376	0.128922237380628	0.394572593595076	1	KSO_RS00710	KSO_RS00710
GO:0050415	formimidoylglutamase activity	molecular_function	1/378	1/2932	7.75661375661376	0.128922237380628	0.394572593595076	1	KSO_RS00815	hutG
GO:0050440	2-methylcitrate synthase activity	molecular_function	1/378	1/2932	7.75661375661376	0.128922237380628	0.394572593595076	1	KSO_RS07950	mmgD
GO:0050480	imidazolonepropionase activity	molecular_function	1/378	1/2932	7.75661375661376	0.128922237380628	0.394572593595076	1	KSO_RS00820	hutI
GO:0050515	4-(cytidine 5'-diphospho)-2-C-methyl-D-erythritol kinase activity	molecular_function	1/378	1/2932	7.75661375661376	0.128922237380628	0.394572593595076	1	KSO_RS18890	ispE
GO:0050560	aspartate-tRNA(Asn) ligase activity	molecular_function	1/378	1/2932	7.75661375661376	0.128922237380628	0.394572593595076	1	KSO_RS06600	aspS
GO:0052692	raffinose alpha-galactosidase activity	molecular_function	1/378	1/2932	7.75661375661376	0.128922237380628	0.394572593595076	1	KSO_RS05355	melA
GO:0052881	4-hydroxyphenylacetate 3-monooxygenase activity	molecular_function	1/378	1/2932	7.75661375661376	0.128922237380628	0.394572593595076	1	KSO_RS17850	hpaB
GO:0060589	nucleoside-triphosphatase regulator activity	molecular_function	1/378	1/2932	7.75661375661376	0.128922237380628	0.394572593595076	1	KSO_RS07285	grpE
GO:0060590	ATPase regulator activity	molecular_function	1/378	1/2932	7.75661375661376	0.128922237380628	0.394572593595076	1	KSO_RS07285	grpE
GO:0062105	RNA 2'-O-methyltransferase activity	molecular_function	1/378	1/2932	7.75661375661376	0.128922237380628	0.394572593595076	1	KSO_RS18940	rsmI
GO:0070677	rRNA (cytosine-2'-O-)-methyltransferase activity	molecular_function	1/378	1/2932	7.75661375661376	0.128922237380628	0.394572593595076	1	KSO_RS18940	rsmI
GO:0102481	3D-(3,5/4)-trihydroxycyclohexane-1,2-dione hydrolase activity	molecular_function	1/378	1/2932	7.75661375661376	0.128922237380628	0.394572593595076	1	KSO_RS00695	iolD
GO:0103025	alpha-amylase activity (releasing maltohexaose)	molecular_function	1/378	1/2932	7.75661375661376	0.128922237380628	0.394572593595076	1	KSO_RS17530	KSO_RS17530
GO:0008514	organic anion transmembrane transporter activity	molecular_function	8/378	40/2932	1.55132275132275	0.134226821885623	0.408516414434505	8	KSO_RS00810,KSO_RS03025,KSO_RS03820,KSO_RS05220,KSO_RS09910,KSO_RS14630,KSO_RS17440,KSO_RS17780	KSO_RS00810,KSO_RS03025,KSO_RS03820,KSO_RS09910,KSO_RS14630,KSO_RS17780,alaP,putP
GO:0050660	flavin adenine dinucleotide binding	molecular_function	8/378	40/2932	1.55132275132275	0.134226821885623	0.408516414434505	8	KSO_RS02375,KSO_RS04050,KSO_RS06140,KSO_RS07945,KSO_RS09830,KSO_RS15185,KSO_RS17430,KSO_RS17850	KSO_RS04050,KSO_RS06140,KSO_RS07945,KSO_RS09830,KSO_RS17430,alsS,hpaB,lpdA
GO:0016829	lyase activity	molecular_function	22/378	136/2932	1.25474634298164	0.149509120389739	0.447945613619062	22	KSO_RS00825,KSO_RS00830,KSO_RS01525,KSO_RS01845,KSO_RS02380,KSO_RS04750,KSO_RS05205,KSO_RS05740,KSO_RS06130,KSO_RS06270,KSO_RS07010,KSO_RS07015,KSO_RS07955,KSO_RS07960,KSO_RS08190,KSO_RS08715,KSO_RS08720,KSO_RS09220,KSO_RS09510,KSO_RS09850,KSO_RS09855,KSO_RS17425	KSO_RS01525,KSO_RS01845,KSO_RS04750,KSO_RS06130,KSO_RS07010,KSO_RS07015,KSO_RS07955,KSO_RS08190,KSO_RS09220,KSO_RS09510,KSO_RS09850,KSO_RS09855,argH,aroB,aroC,budA,cobA,hutH,hutU,leuC,pckA,prpB
GO:0004177	aminopeptidase activity	molecular_function	3/378	11/2932	2.11544011544012	0.159931937946445	0.476393006648985	3	KSO_RS05480,KSO_RS11865,KSO_RS12550	KSO_RS05480,KSO_RS11865,KSO_RS12550
GO:0005507	copper ion binding	molecular_function	3/378	11/2932	2.11544011544012	0.159931937946445	0.476393006648985	3	KSO_RS09465,KSO_RS11605,KSO_RS15940	KSO_RS09465,KSO_RS15940,coxB
GO:0097159	organic cyclic compound binding	molecular_function	142/378	1031/2932	1.06832119635223	0.160960517428377	0.476674991187343	142	KSO_RS00005,KSO_RS00020,KSO_RS00425,KSO_RS00640,KSO_RS00690,KSO_RS00695,KSO_RS01035,KSO_RS01115,KSO_RS01205,KSO_RS01365,KSO_RS01445,KSO_RS01550,KSO_RS01735,KSO_RS01845,KSO_RS01920,KSO_RS01955,KSO_RS01960,KSO_RS01965,KSO_RS02195,KSO_RS02340,KSO_RS02375,KSO_RS02635,KSO_RS02825,KSO_RS03150,KSO_RS03220,KSO_RS03245,KSO_RS03250,KSO_RS03340,KSO_RS03345,KSO_RS03355,KSO_RS03585,KSO_RS03680,KSO_RS03760,KSO…	KSO_RS00425,KSO_RS00640,KSO_RS01035,KSO_RS01115,KSO_RS01205,KSO_RS01365,KSO_RS01445,KSO_RS01550,KSO_RS01735,KSO_RS01845,KSO_RS01960,KSO_RS02195,KSO_RS02340,KSO_RS03150,KSO_RS03220,KSO_RS03245,KSO_RS03250,KSO_RS03355,KSO_RS03585,KSO_RS03760,KSO_RS03820,KSO_RS04050,KSO_RS04115,KSO_RS04450,KSO_RS05675,KSO_RS05765,KSO_RS05860,KSO_RS05900,KSO_RS06120,KSO_RS06125,KSO_RS06140,KSO_RS07010,KSO_RS07015,KSO…
GO:1901363	heterocyclic compound binding	molecular_function	142/378	1031/2932	1.06832119635223	0.160960517428377	0.476674991187343	142	KSO_RS00005,KSO_RS00020,KSO_RS00425,KSO_RS00640,KSO_RS00690,KSO_RS00695,KSO_RS01035,KSO_RS01115,KSO_RS01205,KSO_RS01365,KSO_RS01445,KSO_RS01550,KSO_RS01735,KSO_RS01845,KSO_RS01920,KSO_RS01955,KSO_RS01960,KSO_RS01965,KSO_RS02195,KSO_RS02340,KSO_RS02375,KSO_RS02635,KSO_RS02825,KSO_RS03150,KSO_RS03220,KSO_RS03245,KSO_RS03250,KSO_RS03340,KSO_RS03345,KSO_RS03355,KSO_RS03585,KSO_RS03680,KSO_RS03760,KSO…	KSO_RS00425,KSO_RS00640,KSO_RS01035,KSO_RS01115,KSO_RS01205,KSO_RS01365,KSO_RS01445,KSO_RS01550,KSO_RS01735,KSO_RS01845,KSO_RS01960,KSO_RS02195,KSO_RS02340,KSO_RS03150,KSO_RS03220,KSO_RS03245,KSO_RS03250,KSO_RS03355,KSO_RS03585,KSO_RS03760,KSO_RS03820,KSO_RS04050,KSO_RS04115,KSO_RS04450,KSO_RS05675,KSO_RS05765,KSO_RS05860,KSO_RS05900,KSO_RS06120,KSO_RS06125,KSO_RS06140,KSO_RS07010,KSO_RS07015,KSO…
GO:0016627	oxidoreductase activity, acting on the CH-CH group of donors	molecular_function	5/378	23/2932	1.68622038187256	0.165627184104407	0.485839740039594	5	KSO_RS04050,KSO_RS07945,KSO_RS09830,KSO_RS12040,KSO_RS17850	KSO_RS04050,KSO_RS07945,KSO_RS09830,fadH,hpaB
GO:0008324	cation transmembrane transporter activity	molecular_function	11/378	62/2932	1.37617340843147	0.166954324394878	0.487874116827537	11	KSO_RS01950,KSO_RS01955,KSO_RS01960,KSO_RS01965,KSO_RS03065,KSO_RS03680,KSO_RS11235,KSO_RS11595,KSO_RS11600,KSO_RS11605,KSO_RS17440	KSO_RS01950,KSO_RS01960,KSO_RS03065,KSO_RS11235,atpA,atpD,cadA,coxB,ctaD,ctaE,putP
GO:0016757	transferase activity, transferring glycosyl groups	molecular_function	11/378	62/2932	1.37617340843147	0.166954324394878	0.487874116827537	11	KSO_RS00805,KSO_RS01205,KSO_RS01465,KSO_RS02525,KSO_RS03175,KSO_RS03180,KSO_RS03190,KSO_RS03200,KSO_RS09460,KSO_RS12050,KSO_RS14490	KSO_RS00805,KSO_RS01205,KSO_RS01465,KSO_RS02525,KSO_RS03175,KSO_RS03180,KSO_RS03190,KSO_RS03200,KSO_RS09460,KSO_RS12050,KSO_RS14490
GO:0046943	carboxylic acid transmembrane transporter activity	molecular_function	7/378	36/2932	1.5082304526749	0.173067188437229	0.495591850773627	7	KSO_RS00810,KSO_RS03025,KSO_RS05220,KSO_RS09910,KSO_RS14630,KSO_RS17440,KSO_RS17780	KSO_RS00810,KSO_RS03025,KSO_RS09910,KSO_RS14630,KSO_RS17780,alaP,putP
GO:0008933	lytic transglycosylase activity	molecular_function	2/378	6/2932	2.58553791887125	0.175066212221333	0.495591850773627	2	KSO_RS09460,KSO_RS14490	KSO_RS09460,KSO_RS14490
GO:0016615	malate dehydrogenase activity	molecular_function	2/378	6/2932	2.58553791887125	0.175066212221333	0.495591850773627	2	KSO_RS01845,KSO_RS05850	KSO_RS01845,mdh
GO:0016624	oxidoreductase activity, acting on the aldehyde or oxo group of donors, disulfide as acceptor	molecular_function	2/378	6/2932	2.58553791887125	0.175066212221333	0.495591850773627	2	KSO_RS09480,KSO_RS15200	acoA,sucA
GO:0016671	oxidoreductase activity, acting on a sulfur group of donors, disulfide as acceptor	molecular_function	2/378	6/2932	2.58553791887125	0.175066212221333	0.495591850773627	2	KSO_RS06150,KSO_RS11275	KSO_RS11275,trxA
GO:0046912	transferase activity, transferring acyl groups, acyl groups converted into alkyl on transfer	molecular_function	2/378	6/2932	2.58553791887125	0.175066212221333	0.495591850773627	2	KSO_RS05840,KSO_RS07950	citZ,mmgD
GO:0020037	heme binding	molecular_function	6/378	30/2932	1.55132275132275	0.181136669124678	0.510898297531143	6	KSO_RS01035,KSO_RS07425,KSO_RS08180,KSO_RS08800,KSO_RS11600,KSO_RS11605	KSO_RS01035,KSO_RS07425,KSO_RS08180,KSO_RS08800,coxB,ctaD
GO:0046906	tetrapyrrole binding	molecular_function	6/378	30/2932	1.55132275132275	0.181136669124678	0.510898297531143	6	KSO_RS01035,KSO_RS07425,KSO_RS08180,KSO_RS08800,KSO_RS11600,KSO_RS11605	KSO_RS01035,KSO_RS07425,KSO_RS08180,KSO_RS08800,coxB,ctaD
GO:0005506	iron ion binding	molecular_function	5/378	24/2932	1.61596119929453	0.188547336004101	0.527011693020039	5	KSO_RS00820,KSO_RS04120,KSO_RS07425,KSO_RS08180,KSO_RS08800	KSO_RS07425,KSO_RS08180,KSO_RS08800,hutI,sufU
GO:0015144	carbohydrate transmembrane transporter activity	molecular_function	5/378	24/2932	1.61596119929453	0.188547336004101	0.527011693020039	5	KSO_RS01145,KSO_RS01150,KSO_RS03065,KSO_RS09910,KSO_RS15160	KSO_RS03065,KSO_RS09910,KSO_RS15160,celB,licB
GO:0005342	organic acid transmembrane transporter activity	molecular_function	7/378	37/2932	1.46746746746747	0.191436110189551	0.527011693020039	7	KSO_RS00810,KSO_RS03025,KSO_RS05220,KSO_RS09910,KSO_RS14630,KSO_RS17440,KSO_RS17780	KSO_RS00810,KSO_RS03025,KSO_RS09910,KSO_RS14630,KSO_RS17780,alaP,putP
GO:1904680	peptide transmembrane transporter activity	molecular_function	3/378	12/2932	1.93915343915344	0.193977819901785	0.527011693020039	3	KSO_RS12530,KSO_RS13600,KSO_RS17290	KSO_RS12530,KSO_RS13600,KSO_RS17290
GO:0004252	serine-type endopeptidase activity	molecular_function	5/378	25/2932	1.55132275132275	0.212523643458998	0.527011693020039	5	KSO_RS01210,KSO_RS03960,KSO_RS06295,KSO_RS11415,KSO_RS14070	KSO_RS01210,KSO_RS03960,KSO_RS11415,KSO_RS14070,lonB
GO:0015399	primary active transmembrane transporter activity	molecular_function	8/378	45/2932	1.37895355673133	0.216215245445135	0.527011693020039	8	KSO_RS01950,KSO_RS01955,KSO_RS01960,KSO_RS01965,KSO_RS03680,KSO_RS03820,KSO_RS11235,KSO_RS11595	KSO_RS01950,KSO_RS01960,KSO_RS03820,KSO_RS11235,atpA,atpD,cadA,ctaE
GO:0000166	nucleotide binding	molecular_function	75/378	536/2932	1.08534707415304	0.219417533945013	0.527011693020039	75	KSO_RS00020,KSO_RS00425,KSO_RS00640,KSO_RS00690,KSO_RS01205,KSO_RS01845,KSO_RS01955,KSO_RS01960,KSO_RS01965,KSO_RS02340,KSO_RS02375,KSO_RS02825,KSO_RS03345,KSO_RS03355,KSO_RS03680,KSO_RS03820,KSO_RS04050,KSO_RS04295,KSO_RS04450,KSO_RS04475,KSO_RS05205,KSO_RS05340,KSO_RS05565,KSO_RS05845,KSO_RS05860,KSO_RS05900,KSO_RS06120,KSO_RS06140,KSO_RS06295,KSO_RS06600,KSO_RS07285,KSO_RS07450,KSO_RS07775,KSO…	KSO_RS00425,KSO_RS00640,KSO_RS01205,KSO_RS01845,KSO_RS01960,KSO_RS02340,KSO_RS03355,KSO_RS03820,KSO_RS04050,KSO_RS04450,KSO_RS05860,KSO_RS05900,KSO_RS06120,KSO_RS06140,KSO_RS07450,KSO_RS07940,KSO_RS07945,KSO_RS08010,KSO_RS08570,KSO_RS09220,KSO_RS09470,KSO_RS09830,KSO_RS09835,KSO_RS09840,KSO_RS09860,KSO_RS11235,KSO_RS12535,KSO_RS12760,KSO_RS13375,KSO_RS13585,KSO_RS13700,KSO_RS14085,KSO_RS14335,KSO…
GO:1901265	nucleoside phosphate binding	molecular_function	75/378	536/2932	1.08534707415304	0.219417533945013	0.527011693020039	75	KSO_RS00020,KSO_RS00425,KSO_RS00640,KSO_RS00690,KSO_RS01205,KSO_RS01845,KSO_RS01955,KSO_RS01960,KSO_RS01965,KSO_RS02340,KSO_RS02375,KSO_RS02825,KSO_RS03345,KSO_RS03355,KSO_RS03680,KSO_RS03820,KSO_RS04050,KSO_RS04295,KSO_RS04450,KSO_RS04475,KSO_RS05205,KSO_RS05340,KSO_RS05565,KSO_RS05845,KSO_RS05860,KSO_RS05900,KSO_RS06120,KSO_RS06140,KSO_RS06295,KSO_RS06600,KSO_RS07285,KSO_RS07450,KSO_RS07775,KSO…	KSO_RS00425,KSO_RS00640,KSO_RS01205,KSO_RS01845,KSO_RS01960,KSO_RS02340,KSO_RS03355,KSO_RS03820,KSO_RS04050,KSO_RS04450,KSO_RS05860,KSO_RS05900,KSO_RS06120,KSO_RS06140,KSO_RS07450,KSO_RS07940,KSO_RS07945,KSO_RS08010,KSO_RS08570,KSO_RS09220,KSO_RS09470,KSO_RS09830,KSO_RS09835,KSO_RS09840,KSO_RS09860,KSO_RS11235,KSO_RS12535,KSO_RS12760,KSO_RS13375,KSO_RS13585,KSO_RS13700,KSO_RS14085,KSO_RS14335,KSO…
GO:0016833	oxo-acid-lyase activity	molecular_function	2/378	7/2932	2.2161753590325	0.22511027084822	0.527011693020039	2	KSO_RS07960,KSO_RS09850	KSO_RS09850,prpB
GO:0016885	ligase activity, forming carbon-carbon bonds	molecular_function	2/378	7/2932	2.2161753590325	0.22511027084822	0.527011693020039	2	KSO_RS09840,KSO_RS11620	KSO_RS09840,pyc
GO:1901682	sulfur compound transmembrane transporter activity	molecular_function	2/378	7/2932	2.2161753590325	0.22511027084822	0.527011693020039	2	KSO_RS03025,KSO_RS14630	KSO_RS03025,KSO_RS14630
GO:0051537	2 iron, 2 sulfur cluster binding	molecular_function	3/378	13/2932	1.78998778998779	0.22958608137151	0.527011693020039	3	KSO_RS04120,KSO_RS07955,KSO_RS08790	KSO_RS07955,KSO_RS08790,sufU
GO:0008509	anion transmembrane transporter activity	molecular_function	9/378	53/2932	1.31716082659479	0.237049042483673	0.527011693020039	9	KSO_RS00810,KSO_RS02365,KSO_RS03025,KSO_RS03820,KSO_RS05220,KSO_RS09910,KSO_RS14630,KSO_RS17440,KSO_RS17780	KSO_RS00810,KSO_RS02365,KSO_RS03025,KSO_RS03820,KSO_RS09910,KSO_RS14630,KSO_RS17780,alaP,putP
GO:0008144	drug binding	molecular_function	65/378	464/2932	1.08659459952563	0.237918413457419	0.527011693020039	65	KSO_RS00425,KSO_RS00640,KSO_RS00690,KSO_RS01445,KSO_RS01550,KSO_RS01920,KSO_RS01955,KSO_RS01960,KSO_RS01965,KSO_RS02825,KSO_RS03220,KSO_RS03250,KSO_RS03355,KSO_RS03680,KSO_RS03820,KSO_RS04115,KSO_RS04295,KSO_RS04450,KSO_RS05205,KSO_RS05340,KSO_RS05565,KSO_RS05860,KSO_RS06120,KSO_RS06295,KSO_RS06600,KSO_RS07010,KSO_RS07015,KSO_RS07450,KSO_RS07775,KSO_RS08010,KSO_RS08570,KSO_RS08670,KSO_RS09265,KSO…	KSO_RS00425,KSO_RS00640,KSO_RS01445,KSO_RS01550,KSO_RS01960,KSO_RS03220,KSO_RS03250,KSO_RS03355,KSO_RS03820,KSO_RS04115,KSO_RS04450,KSO_RS05860,KSO_RS06120,KSO_RS07010,KSO_RS07015,KSO_RS07450,KSO_RS08010,KSO_RS08570,KSO_RS09265,KSO_RS09470,KSO_RS09835,KSO_RS09840,KSO_RS09860,KSO_RS11235,KSO_RS12535,KSO_RS12760,KSO_RS13375,KSO_RS13585,KSO_RS13700,KSO_RS14085,KSO_RS14335,KSO_RS15180,KSO_RS18125,acs…
GO:0003842	1-pyrroline-5-carboxylate dehydrogenase activity	molecular_function	1/378	2/2932	3.87830687830688	0.241261846479953	0.527011693020039	1	KSO_RS01500	pruA
GO:0003858	3-hydroxybutyrate dehydrogenase activity	molecular_function	1/378	2/2932	3.87830687830688	0.241261846479953	0.527011693020039	1	KSO_RS09925	KSO_RS09925
GO:0003861	3-isopropylmalate dehydratase activity	molecular_function	1/378	2/2932	3.87830687830688	0.241261846479953	0.527011693020039	1	KSO_RS06270	leuC
GO:0004066	asparagine synthase (glutamine-hydrolyzing) activity	molecular_function	1/378	2/2932	3.87830687830688	0.241261846479953	0.527011693020039	1	KSO_RS13845	asnB
GO:0004067	asparaginase activity	molecular_function	1/378	2/2932	3.87830687830688	0.241261846479953	0.527011693020039	1	KSO_RS08305	KSO_RS08305
GO:0004075	biotin carboxylase activity	molecular_function	1/378	2/2932	3.87830687830688	0.241261846479953	0.527011693020039	1	KSO_RS09840	KSO_RS09840
GO:0004122	cystathionine beta-synthase activity	molecular_function	1/378	2/2932	3.87830687830688	0.241261846479953	0.527011693020039	1	KSO_RS07010	KSO_RS07010
GO:0004324	ferredoxin-NADP+ reductase activity	molecular_function	1/378	2/2932	3.87830687830688	0.241261846479953	0.527011693020039	1	KSO_RS17430	KSO_RS17430
GO:0004352	glutamate dehydrogenase (NAD+) activity	molecular_function	1/378	2/2932	3.87830687830688	0.241261846479953	0.527011693020039	1	KSO_RS01495	KSO_RS01495
GO:0004353	glutamate dehydrogenase [NAD(P)+] activity	molecular_function	1/378	2/2932	3.87830687830688	0.241261846479953	0.527011693020039	1	KSO_RS01495	KSO_RS01495
GO:0004413	homoserine kinase activity	molecular_function	1/378	2/2932	3.87830687830688	0.241261846479953	0.527011693020039	1	KSO_RS04295	thrB
GO:0004742	dihydrolipoyllysine-residue acetyltransferase activity	molecular_function	1/378	2/2932	3.87830687830688	0.241261846479953	0.527011693020039	1	KSO_RS15190	KSO_RS15190
GO:0004851	uroporphyrin-III C-methyltransferase activity	molecular_function	1/378	2/2932	3.87830687830688	0.241261846479953	0.527011693020039	1	KSO_RS17425	cobA
GO:0005298	proline:sodium symporter activity	molecular_function	1/378	2/2932	3.87830687830688	0.241261846479953	0.527011693020039	1	KSO_RS17440	putP
GO:0005310	dicarboxylic acid transmembrane transporter activity	molecular_function	1/378	2/2932	3.87830687830688	0.241261846479953	0.527011693020039	1	KSO_RS03025	KSO_RS03025
GO:0005326	neurotransmitter transmembrane transporter activity	molecular_function	1/378	2/2932	3.87830687830688	0.241261846479953	0.527011693020039	1	KSO_RS03025	KSO_RS03025
GO:0005385	zinc ion transmembrane transporter activity	molecular_function	1/378	2/2932	3.87830687830688	0.241261846479953	0.527011693020039	1	KSO_RS03680	cadA
GO:0008271	secondary active sulfate transmembrane transporter activity	molecular_function	1/378	2/2932	3.87830687830688	0.241261846479953	0.527011693020039	1	KSO_RS03025	KSO_RS03025
GO:0008395	steroid hydroxylase activity	molecular_function	1/378	2/2932	3.87830687830688	0.241261846479953	0.527011693020039	1	KSO_RS08180	KSO_RS08180
GO:0008531	riboflavin kinase activity	molecular_function	1/378	2/2932	3.87830687830688	0.241261846479953	0.527011693020039	1	KSO_RS10720	ribF
GO:0008663	2',3'-cyclic-nucleotide 2'-phosphodiesterase activity	molecular_function	1/378	2/2932	3.87830687830688	0.241261846479953	0.527011693020039	1	KSO_RS15325	KSO_RS15325
GO:0008710	8-amino-7-oxononanoate synthase activity	molecular_function	1/378	2/2932	3.87830687830688	0.241261846479953	0.527011693020039	1	KSO_RS09890	bioF
GO:0008783	agmatinase activity	molecular_function	1/378	2/2932	3.87830687830688	0.241261846479953	0.527011693020039	1	KSO_RS00815	hutG
GO:0009486	cytochrome bo3 ubiquinol oxidase activity	molecular_function	1/378	2/2932	3.87830687830688	0.241261846479953	0.527011693020039	1	KSO_RS11595	ctaE
GO:0015085	calcium ion transmembrane transporter activity	molecular_function	1/378	2/2932	3.87830687830688	0.241261846479953	0.527011693020039	1	KSO_RS11235	KSO_RS11235
GO:0015105	arsenite transmembrane transporter activity	molecular_function	1/378	2/2932	3.87830687830688	0.241261846479953	0.527011693020039	1	KSO_RS02365	KSO_RS02365
GO:0015116	sulfate transmembrane transporter activity	molecular_function	1/378	2/2932	3.87830687830688	0.241261846479953	0.527011693020039	1	KSO_RS03025	KSO_RS03025
GO:0015128	gluconate transmembrane transporter activity	molecular_function	1/378	2/2932	3.87830687830688	0.241261846479953	0.527011693020039	1	KSO_RS09910	KSO_RS09910
GO:0015138	fumarate transmembrane transporter activity	molecular_function	1/378	2/2932	3.87830687830688	0.241261846479953	0.527011693020039	1	KSO_RS03025	KSO_RS03025
GO:0015141	succinate transmembrane transporter activity	molecular_function	1/378	2/2932	3.87830687830688	0.241261846479953	0.527011693020039	1	KSO_RS03025	KSO_RS03025
GO:0015556	C4-dicarboxylate transmembrane transporter activity	molecular_function	1/378	2/2932	3.87830687830688	0.241261846479953	0.527011693020039	1	KSO_RS03025	KSO_RS03025
GO:0015925	galactosidase activity	molecular_function	1/378	2/2932	3.87830687830688	0.241261846479953	0.527011693020039	1	KSO_RS05355	melA
GO:0016418	S-acetyltransferase activity	molecular_function	1/378	2/2932	3.87830687830688	0.241261846479953	0.527011693020039	1	KSO_RS15190	KSO_RS15190
GO:0016453	C-acetyltransferase activity	molecular_function	1/378	2/2932	3.87830687830688	0.241261846479953	0.527011693020039	1	KSO_RS07935	KSO_RS07935
GO:0016703	oxidoreductase activity, acting on single donors with incorporation of molecular oxygen, incorporation of one atom of oxygen (internal monooxygenases or internal mixed function oxidases)	molecular_function	1/378	2/2932	3.87830687830688	0.241261846479953	0.527011693020039	1	KSO_RS08120	fabD
GO:0016730	oxidoreductase activity, acting on iron-sulfur proteins as donors	molecular_function	1/378	2/2932	3.87830687830688	0.241261846479953	0.527011693020039	1	KSO_RS17430	KSO_RS17430
GO:0016731	oxidoreductase activity, acting on iron-sulfur proteins as donors, NAD or NADP as acceptor	molecular_function	1/378	2/2932	3.87830687830688	0.241261846479953	0.527011693020039	1	KSO_RS17430	KSO_RS17430
GO:0016748	succinyltransferase activity	molecular_function	1/378	2/2932	3.87830687830688	0.241261846479953	0.527011693020039	1	KSO_RS09485	odhB
GO:0016822	hydrolase activity, acting on acid carbon-carbon bonds	molecular_function	1/378	2/2932	3.87830687830688	0.241261846479953	0.527011693020039	1	KSO_RS00695	iolD
GO:0016823	hydrolase activity, acting on acid carbon-carbon bonds, in ketonic substances	molecular_function	1/378	2/2932	3.87830687830688	0.241261846479953	0.527011693020039	1	KSO_RS00695	iolD
GO:0018580	nitronate monooxygenase activity	molecular_function	1/378	2/2932	3.87830687830688	0.241261846479953	0.527011693020039	1	KSO_RS08120	fabD
GO:0030523	dihydrolipoamide S-acyltransferase activity	molecular_function	1/378	2/2932	3.87830687830688	0.241261846479953	0.527011693020039	1	KSO_RS15190	KSO_RS15190
GO:0031402	sodium ion binding	molecular_function	1/378	2/2932	3.87830687830688	0.241261846479953	0.527011693020039	1	KSO_RS17440	putP
GO:0036199	cholest-4-en-3-one 26-monooxygenase activity	molecular_function	1/378	2/2932	3.87830687830688	0.241261846479953	0.527011693020039	1	KSO_RS08180	KSO_RS08180
GO:0036422	heptaprenyl diphosphate synthase activity	molecular_function	1/378	2/2932	3.87830687830688	0.241261846479953	0.527011693020039	1	KSO_RS08700	hepT
GO:0042879	aldonate transmembrane transporter activity	molecular_function	1/378	2/2932	3.87830687830688	0.241261846479953	0.527011693020039	1	KSO_RS09910	KSO_RS09910
GO:0043024	ribosomal small subunit binding	molecular_function	1/378	2/2932	3.87830687830688	0.241261846479953	0.527011693020039	1	KSO_RS02725	raiA
GO:0043856	anti-sigma factor antagonist activity	molecular_function	1/378	2/2932	3.87830687830688	0.241261846479953	0.527011693020039	1	KSO_RS08370	spoIIAA
GO:0047134	protein-disulfide reductase activity	molecular_function	1/378	2/2932	3.87830687830688	0.241261846479953	0.527011693020039	1	KSO_RS06150	trxA
GO:0051087	chaperone binding	molecular_function	1/378	2/2932	3.87830687830688	0.241261846479953	0.527011693020039	1	KSO_RS07285	grpE
GO:0072349	modified amino acid transmembrane transporter activity	molecular_function	1/378	2/2932	3.87830687830688	0.241261846479953	0.527011693020039	1	KSO_RS14630	KSO_RS14630
GO:0106029	tRNA pseudouridine synthase activity	molecular_function	1/378	2/2932	3.87830687830688	0.241261846479953	0.527011693020039	1	KSO_RS10725	truB
GO:0004721	phosphoprotein phosphatase activity	molecular_function	4/378	20/2932	1.55132275132275	0.251953838846162	0.548035186190804	4	KSO_RS00465,KSO_RS00640,KSO_RS04880,KSO_RS17205	KSO_RS00465,KSO_RS00640,KSO_RS04880,KSO_RS17205
GO:0042626	ATPase-coupled transmembrane transporter activity	molecular_function	7/378	41/2932	1.32429990966576	0.271635215190672	0.580634326814665	7	KSO_RS01950,KSO_RS01955,KSO_RS01960,KSO_RS01965,KSO_RS03680,KSO_RS03820,KSO_RS11235	KSO_RS01950,KSO_RS01960,KSO_RS03820,KSO_RS11235,atpA,atpD,cadA
GO:0008236	serine-type peptidase activity	molecular_function	8/378	48/2932	1.29276895943563	0.272709458589049	0.580634326814665	8	KSO_RS01210,KSO_RS03960,KSO_RS06295,KSO_RS11415,KSO_RS12050,KSO_RS12525,KSO_RS13750,KSO_RS14070	KSO_RS01210,KSO_RS03960,KSO_RS11415,KSO_RS12050,KSO_RS12525,KSO_RS13750,KSO_RS14070,lonB
GO:0016825	hydrolase activity, acting on acid phosphorus-nitrogen bonds	molecular_function	8/378	48/2932	1.29276895943563	0.272709458589049	0.580634326814665	8	KSO_RS01210,KSO_RS03960,KSO_RS06295,KSO_RS11415,KSO_RS12050,KSO_RS12525,KSO_RS13750,KSO_RS14070	KSO_RS01210,KSO_RS03960,KSO_RS11415,KSO_RS12050,KSO_RS12525,KSO_RS13750,KSO_RS14070,lonB
GO:0017171	serine hydrolase activity	molecular_function	8/378	48/2932	1.29276895943563	0.272709458589049	0.580634326814665	8	KSO_RS01210,KSO_RS03960,KSO_RS06295,KSO_RS11415,KSO_RS12050,KSO_RS12525,KSO_RS13750,KSO_RS14070	KSO_RS01210,KSO_RS03960,KSO_RS11415,KSO_RS12050,KSO_RS12525,KSO_RS13750,KSO_RS14070,lonB
GO:0004520	endodeoxyribonuclease activity	molecular_function	2/378	8/2932	1.93915343915344	0.275989822875542	0.580634326814665	2	KSO_RS02825,KSO_RS06155	uvrA,uvrC
GO:0140104	molecular carrier activity	molecular_function	2/378	8/2932	1.93915343915344	0.275989822875542	0.580634326814665	2	KSO_RS09800,KSO_RS09805	KSO_RS09800,KSO_RS09805
GO:0070011	peptidase activity, acting on L-amino acid peptides	molecular_function	15/378	99/2932	1.17524450857784	0.289459732113966	0.607313334408049	15	KSO_RS01210,KSO_RS03960,KSO_RS05480,KSO_RS06295,KSO_RS09460,KSO_RS11415,KSO_RS11865,KSO_RS12050,KSO_RS12515,KSO_RS12525,KSO_RS12550,KSO_RS13750,KSO_RS14070,KSO_RS14490,KSO_RS18765	KSO_RS01210,KSO_RS03960,KSO_RS05480,KSO_RS09460,KSO_RS11415,KSO_RS11865,KSO_RS12050,KSO_RS12515,KSO_RS12525,KSO_RS12550,KSO_RS13750,KSO_RS14070,KSO_RS14490,ftsH,lonB
GO:0016791	phosphatase activity	molecular_function	8/378	49/2932	1.26638591944714	0.292415606329655	0.611847871939767	8	KSO_RS00465,KSO_RS00640,KSO_RS02200,KSO_RS04275,KSO_RS04880,KSO_RS05765,KSO_RS15325,KSO_RS17205	KSO_RS00465,KSO_RS00640,KSO_RS02200,KSO_RS04275,KSO_RS04880,KSO_RS05765,KSO_RS15325,KSO_RS17205
GO:0043169	cation binding	molecular_function	70/378	514/2932	1.05634817697075	0.316427084089621	0.633550800755964	70	KSO_RS00020,KSO_RS00460,KSO_RS00695,KSO_RS00805,KSO_RS00815,KSO_RS00820,KSO_RS01035,KSO_RS01115,KSO_RS01160,KSO_RS01205,KSO_RS01735,KSO_RS01785,KSO_RS01805,KSO_RS01845,KSO_RS02035,KSO_RS02200,KSO_RS02375,KSO_RS02525,KSO_RS02825,KSO_RS03260,KSO_RS03680,KSO_RS03780,KSO_RS04120,KSO_RS04690,KSO_RS04925,KSO_RS05205,KSO_RS05355,KSO_RS05480,KSO_RS05565,KSO_RS05845,KSO_RS06270,KSO_RS06480,KSO_RS07120,KSO…	KSO_RS00805,KSO_RS01035,KSO_RS01115,KSO_RS01205,KSO_RS01735,KSO_RS01785,KSO_RS01845,KSO_RS02200,KSO_RS02525,KSO_RS03260,KSO_RS03780,KSO_RS05480,KSO_RS07120,KSO_RS07425,KSO_RS08010,KSO_RS08180,KSO_RS08790,KSO_RS08795,KSO_RS08800,KSO_RS09280,KSO_RS09465,KSO_RS09840,KSO_RS09850,KSO_RS10355,KSO_RS11235,KSO_RS11865,KSO_RS12520,KSO_RS12550,KSO_RS13700,KSO_RS14070,KSO_RS15325,KSO_RS15940,KSO_RS16860,KSO…
GO:0003712	transcription coregulator activity	molecular_function	1/378	3/2932	2.58553791887125	0.339146836934075	0.633550800755964	1	KSO_RS16715	rsbW
GO:0003714	transcription corepressor activity	molecular_function	1/378	3/2932	2.58553791887125	0.339146836934075	0.633550800755964	1	KSO_RS16715	rsbW
GO:0003984	acetolactate synthase activity	molecular_function	1/378	3/2932	2.58553791887125	0.339146836934075	0.633550800755964	1	KSO_RS02375	alsS
GO:0004112	cyclic-nucleotide phosphodiesterase activity	molecular_function	1/378	3/2932	2.58553791887125	0.339146836934075	0.633550800755964	1	KSO_RS15325	KSO_RS15325
GO:0004123	cystathionine gamma-lyase activity	molecular_function	1/378	3/2932	2.58553791887125	0.339146836934075	0.633550800755964	1	KSO_RS07015	KSO_RS07015
GO:0004124	cysteine synthase activity	molecular_function	1/378	3/2932	2.58553791887125	0.339146836934075	0.633550800755964	1	KSO_RS07010	KSO_RS07010
GO:0004148	dihydrolipoyl dehydrogenase activity	molecular_function	1/378	3/2932	2.58553791887125	0.339146836934075	0.633550800755964	1	KSO_RS15185	lpdA
GO:0004564	beta-fructofuranosidase activity	molecular_function	1/378	3/2932	2.58553791887125	0.339146836934075	0.633550800755964	1	KSO_RS03070	KSO_RS03070
GO:0004738	pyruvate dehydrogenase activity	molecular_function	1/378	3/2932	2.58553791887125	0.339146836934075	0.633550800755964	1	KSO_RS15200	acoA
GO:0004739	pyruvate dehydrogenase (acetyl-transferring) activity	molecular_function	1/378	3/2932	2.58553791887125	0.339146836934075	0.633550800755964	1	KSO_RS15200	acoA
GO:0004784	superoxide dismutase activity	molecular_function	1/378	3/2932	2.58553791887125	0.339146836934075	0.633550800755964	1	KSO_RS09465	KSO_RS09465
GO:0004852	uroporphyrinogen-III synthase activity	molecular_function	1/378	3/2932	2.58553791887125	0.339146836934075	0.633550800755964	1	KSO_RS17425	cobA
GO:0005351	carbohydrate:proton symporter activity	molecular_function	1/378	3/2932	2.58553791887125	0.339146836934075	0.633550800755964	1	KSO_RS03065	KSO_RS03065
GO:0005402	carbohydrate:cation symporter activity	molecular_function	1/378	3/2932	2.58553791887125	0.339146836934075	0.633550800755964	1	KSO_RS03065	KSO_RS03065
GO:0008198	ferrous iron binding	molecular_function	1/378	3/2932	2.58553791887125	0.339146836934075	0.633550800755964	1	KSO_RS04120	sufU
GO:0008484	sulfuric ester hydrolase activity	molecular_function	1/378	3/2932	2.58553791887125	0.339146836934075	0.633550800755964	1	KSO_RS03780	KSO_RS03780
GO:0008940	nitrate reductase activity	molecular_function	1/378	3/2932	2.58553791887125	0.339146836934075	0.633550800755964	1	KSO_RS01735	KSO_RS01735
GO:0008962	phosphatidylglycerophosphatase activity	molecular_function	1/378	3/2932	2.58553791887125	0.339146836934075	0.633550800755964	1	KSO_RS04275	KSO_RS04275
GO:0009039	urease activity	molecular_function	1/378	3/2932	2.58553791887125	0.339146836934075	0.633550800755964	1	KSO_RS02035	ureA
GO:0015930	glutamate synthase activity	molecular_function	1/378	3/2932	2.58553791887125	0.339146836934075	0.633550800755964	1	KSO_RS15800	KSO_RS15800
GO:0016434	rRNA (cytosine) methyltransferase activity	molecular_function	1/378	3/2932	2.58553791887125	0.339146836934075	0.633550800755964	1	KSO_RS18940	rsmI
GO:0016721	oxidoreductase activity, acting on superoxide radicals as acceptor	molecular_function	1/378	3/2932	2.58553791887125	0.339146836934075	0.633550800755964	1	KSO_RS09465	KSO_RS09465
GO:0016842	amidine-lyase activity	molecular_function	1/378	3/2932	2.58553791887125	0.339146836934075	0.633550800755964	1	KSO_RS05740	argH
GO:0016869	intramolecular transferase activity, transferring amino groups	molecular_function	1/378	3/2932	2.58553791887125	0.339146836934075	0.633550800755964	1	KSO_RS09290	ablA
GO:0016989	sigma factor antagonist activity	molecular_function	1/378	3/2932	2.58553791887125	0.339146836934075	0.633550800755964	1	KSO_RS16715	rsbW
GO:0031420	alkali metal ion binding	molecular_function	1/378	3/2932	2.58553791887125	0.339146836934075	0.633550800755964	1	KSO_RS17440	putP
GO:0043531	ADP binding	molecular_function	1/378	3/2932	2.58553791887125	0.339146836934075	0.633550800755964	1	KSO_RS03355	KSO_RS03355
GO:0043878	glyceraldehyde-3-phosphate dehydrogenase (NAD+) (non-phosphorylating) activity	molecular_function	1/378	3/2932	2.58553791887125	0.339146836934075	0.633550800755964	1	KSO_RS09515	KSO_RS09515
GO:0080146	L-cysteine desulfhydrase activity	molecular_function	1/378	3/2932	2.58553791887125	0.339146836934075	0.633550800755964	1	KSO_RS07015	KSO_RS07015
GO:0097599	xylanase activity	molecular_function	1/378	3/2932	2.58553791887125	0.339146836934075	0.633550800755964	1	KSO_RS02060	xynA
GO:0051287	NAD binding	molecular_function	5/378	30/2932	1.29276895943563	0.342882605776662	0.634662515500072	5	KSO_RS01845,KSO_RS03345,KSO_RS05845,KSO_RS05900,KSO_RS07940	KSO_RS01845,KSO_RS05900,KSO_RS07940,gap,icd
GO:1901681	sulfur compound binding	molecular_function	4/378	23/2932	1.34897630549804	0.343901841527527	0.635784917109714	4	KSO_RS00695,KSO_RS02375,KSO_RS09480,KSO_RS11620	alsS,iolD,pyc,sucA
GO:0046872	metal ion binding	molecular_function	69/378	512/2932	1.04532490079365	0.355027427973196	0.654781124645176	69	KSO_RS00020,KSO_RS00460,KSO_RS00695,KSO_RS00805,KSO_RS00815,KSO_RS00820,KSO_RS01035,KSO_RS01115,KSO_RS01160,KSO_RS01205,KSO_RS01735,KSO_RS01785,KSO_RS01805,KSO_RS01845,KSO_RS02035,KSO_RS02200,KSO_RS02375,KSO_RS02525,KSO_RS02825,KSO_RS03260,KSO_RS03680,KSO_RS03780,KSO_RS04120,KSO_RS04690,KSO_RS04925,KSO_RS05205,KSO_RS05355,KSO_RS05480,KSO_RS05565,KSO_RS05845,KSO_RS06270,KSO_RS06480,KSO_RS07120,KSO…	KSO_RS00805,KSO_RS01035,KSO_RS01115,KSO_RS01205,KSO_RS01735,KSO_RS01785,KSO_RS01845,KSO_RS02200,KSO_RS02525,KSO_RS03260,KSO_RS03780,KSO_RS05480,KSO_RS07120,KSO_RS07425,KSO_RS08010,KSO_RS08180,KSO_RS08790,KSO_RS08795,KSO_RS08800,KSO_RS09280,KSO_RS09465,KSO_RS09840,KSO_RS09850,KSO_RS10355,KSO_RS11235,KSO_RS11865,KSO_RS12520,KSO_RS12550,KSO_RS13700,KSO_RS14070,KSO_RS15325,KSO_RS15940,KSO_RS16860,KSO…
GO:0016661	oxidoreductase activity, acting on other nitrogenous compounds as donors	molecular_function	2/378	10/2932	1.55132275132275	0.37633237090673	0.683942585313161	2	KSO_RS01735,KSO_RS08100	KSO_RS01735,namA
GO:0016668	oxidoreductase activity, acting on a sulfur group of donors, NAD(P) as acceptor	molecular_function	2/378	10/2932	1.55132275132275	0.37633237090673	0.683942585313161	2	KSO_RS06150,KSO_RS15185	lpdA,trxA
GO:0016667	oxidoreductase activity, acting on a sulfur group of donors	molecular_function	3/378	17/2932	1.3688141923436	0.378389014731697	0.683942585313161	3	KSO_RS06150,KSO_RS11275,KSO_RS15185	KSO_RS11275,lpdA,trxA
GO:0061783	peptidoglycan muralytic activity	molecular_function	3/378	17/2932	1.3688141923436	0.378389014731697	0.683942585313161	3	KSO_RS09460,KSO_RS10355,KSO_RS14490	KSO_RS09460,KSO_RS10355,KSO_RS14490
GO:0051539	4 iron, 4 sulfur cluster binding	molecular_function	7/378	46/2932	1.18035426731079	0.38119319763322	0.688203428317888	7	KSO_RS01735,KSO_RS01785,KSO_RS03260,KSO_RS04120,KSO_RS06270,KSO_RS06480,KSO_RS09290	KSO_RS01735,KSO_RS01785,KSO_RS03260,ablA,leuC,nadA,sufU
GO:0022804	active transmembrane transporter activity	molecular_function	17/378	121/2932	1.08977218068127	0.390191588617396	0.692400915873768	17	KSO_RS01145,KSO_RS01150,KSO_RS01950,KSO_RS01955,KSO_RS01960,KSO_RS01965,KSO_RS03025,KSO_RS03065,KSO_RS03680,KSO_RS03820,KSO_RS07525,KSO_RS11235,KSO_RS11595,KSO_RS14105,KSO_RS14630,KSO_RS15160,KSO_RS17440	KSO_RS01950,KSO_RS01960,KSO_RS03025,KSO_RS03065,KSO_RS03820,KSO_RS11235,KSO_RS14105,KSO_RS14630,KSO_RS15160,atpA,atpD,cadA,celB,ctaE,licB,pstC,putP
GO:0042802	identical protein binding	molecular_function	5/378	32/2932	1.2119708994709	0.397110794974602	0.692400915873768	5	KSO_RS00640,KSO_RS04750,KSO_RS07285,KSO_RS07685,KSO_RS09465	KSO_RS00640,KSO_RS04750,KSO_RS07685,KSO_RS09465,grpE
GO:0008233	peptidase activity	molecular_function	15/378	107/2932	1.08737576027296	0.405369434012904	0.692400915873768	15	KSO_RS01210,KSO_RS03960,KSO_RS05480,KSO_RS06295,KSO_RS09460,KSO_RS11415,KSO_RS11865,KSO_RS12050,KSO_RS12515,KSO_RS12525,KSO_RS12550,KSO_RS13750,KSO_RS14070,KSO_RS14490,KSO_RS18765	KSO_RS01210,KSO_RS03960,KSO_RS05480,KSO_RS09460,KSO_RS11415,KSO_RS11865,KSO_RS12050,KSO_RS12515,KSO_RS12525,KSO_RS12550,KSO_RS13750,KSO_RS14070,KSO_RS14490,ftsH,lonB
GO:0051536	iron-sulfur cluster binding	molecular_function	9/378	62/2932	1.12596006144393	0.405988322061906	0.692400915873768	9	KSO_RS01735,KSO_RS01785,KSO_RS03260,KSO_RS04120,KSO_RS06270,KSO_RS06480,KSO_RS07955,KSO_RS08790,KSO_RS09290	KSO_RS01735,KSO_RS01785,KSO_RS03260,KSO_RS07955,KSO_RS08790,ablA,leuC,nadA,sufU
GO:0051540	metal cluster binding	molecular_function	9/378	62/2932	1.12596006144393	0.405988322061906	0.692400915873768	9	KSO_RS01735,KSO_RS01785,KSO_RS03260,KSO_RS04120,KSO_RS06270,KSO_RS06480,KSO_RS07955,KSO_RS08790,KSO_RS09290	KSO_RS01735,KSO_RS01785,KSO_RS03260,KSO_RS07955,KSO_RS08790,ablA,leuC,nadA,sufU
GO:0004497	monooxygenase activity	molecular_function	3/378	18/2932	1.29276895943563	0.415264797485174	0.692400915873768	3	KSO_RS08120,KSO_RS08180,KSO_RS17850	KSO_RS08180,fabD,hpaB
GO:0008982	protein-N(PI)-phosphohistidine-sugar phosphotransferase activity	molecular_function	3/378	18/2932	1.29276895943563	0.415264797485174	0.692400915873768	3	KSO_RS01145,KSO_RS01150,KSO_RS15160	KSO_RS15160,celB,licB
GO:0015294	solute:cation symporter activity	molecular_function	2/378	11/2932	1.41029341029341	0.424421356009016	0.692400915873768	2	KSO_RS03065,KSO_RS17440	KSO_RS03065,putP
GO:0003724	RNA helicase activity	molecular_function	1/378	4/2932	1.93915343915344	0.424432769210933	0.692400915873768	1	KSO_RS07450	KSO_RS07450
GO:0003727	single-stranded RNA binding	molecular_function	1/378	4/2932	1.93915343915344	0.424432769210933	0.692400915873768	1	KSO_RS07450	KSO_RS07450
GO:0003755	peptidyl-prolyl cis-trans isomerase activity	molecular_function	1/378	4/2932	1.93915343915344	0.424432769210933	0.692400915873768	1	KSO_RS14245	KSO_RS14245
GO:0004022	alcohol dehydrogenase (NAD) activity	molecular_function	1/378	4/2932	1.93915343915344	0.424432769210933	0.692400915873768	1	KSO_RS00710	KSO_RS00710
GO:0004088	carbamoyl-phosphate synthase (glutamine-hydrolyzing) activity	molecular_function	1/378	4/2932	1.93915343915344	0.424432769210933	0.692400915873768	1	KSO_RS13700	KSO_RS13700
GO:0004096	catalase activity	molecular_function	1/378	4/2932	1.93915343915344	0.424432769210933	0.692400915873768	1	KSO_RS16860	KSO_RS16860
GO:0004470	malic enzyme activity	molecular_function	1/378	4/2932	1.93915343915344	0.424432769210933	0.692400915873768	1	KSO_RS01845	KSO_RS01845
GO:0004471	malate dehydrogenase (decarboxylating) (NAD+) activity	molecular_function	1/378	4/2932	1.93915343915344	0.424432769210933	0.692400915873768	1	KSO_RS01845	KSO_RS01845
GO:0004556	alpha-amylase activity	molecular_function	1/378	4/2932	1.93915343915344	0.424432769210933	0.692400915873768	1	KSO_RS17530	KSO_RS17530
GO:0005283	amino acid:sodium symporter activity	molecular_function	1/378	4/2932	1.93915343915344	0.424432769210933	0.692400915873768	1	KSO_RS17440	putP
GO:0005343	organic acid:sodium symporter activity	molecular_function	1/378	4/2932	1.93915343915344	0.424432769210933	0.692400915873768	1	KSO_RS17440	putP
GO:0005416	amino acid:cation symporter activity	molecular_function	1/378	4/2932	1.93915343915344	0.424432769210933	0.692400915873768	1	KSO_RS17440	putP
GO:0005509	calcium ion binding	molecular_function	1/378	4/2932	1.93915343915344	0.424432769210933	0.692400915873768	1	KSO_RS07880	spo0A
GO:0008171	O-methyltransferase activity	molecular_function	1/378	4/2932	1.93915343915344	0.424432769210933	0.692400915873768	1	KSO_RS18940	rsmI
GO:0008253	5'-nucleotidase activity	molecular_function	1/378	4/2932	1.93915343915344	0.424432769210933	0.692400915873768	1	KSO_RS15325	KSO_RS15325
GO:0008641	ubiquitin-like modifier activating enzyme activity	molecular_function	1/378	4/2932	1.93915343915344	0.424432769210933	0.692400915873768	1	KSO_RS13460	thiF
GO:0008948	oxaloacetate decarboxylase activity	molecular_function	1/378	4/2932	1.93915343915344	0.424432769210933	0.692400915873768	1	KSO_RS01845	KSO_RS01845
GO:0009927	histidine phosphotransfer kinase activity	molecular_function	1/378	4/2932	1.93915343915344	0.424432769210933	0.692400915873768	1	KSO_RS05860	KSO_RS05860
GO:0015086	cadmium ion transmembrane transporter activity	molecular_function	1/378	4/2932	1.93915343915344	0.424432769210933	0.692400915873768	1	KSO_RS03680	cadA
GO:0015175	neutral amino acid transmembrane transporter activity	molecular_function	1/378	4/2932	1.93915343915344	0.424432769210933	0.692400915873768	1	KSO_RS17440	putP
GO:0016151	nickel cation binding	molecular_function	1/378	4/2932	1.93915343915344	0.424432769210933	0.692400915873768	1	KSO_RS02035	ureA
GO:0016160	amylase activity	molecular_function	1/378	4/2932	1.93915343915344	0.424432769210933	0.692400915873768	1	KSO_RS17530	KSO_RS17530
GO:0016712	oxidoreductase activity, acting on paired donors, with incorporation or reduction of molecular oxygen, reduced flavin or flavoprotein as one donor, and incorporation of one atom of oxygen	molecular_function	1/378	4/2932	1.93915343915344	0.424432769210933	0.692400915873768	1	KSO_RS17850	hpaB
GO:0016755	transferase activity, transferring amino-acyl groups	molecular_function	1/378	4/2932	1.93915343915344	0.424432769210933	0.692400915873768	1	KSO_RS04820	KSO_RS04820
GO:0016859	cis-trans isomerase activity	molecular_function	1/378	4/2932	1.93915343915344	0.424432769210933	0.692400915873768	1	KSO_RS14245	KSO_RS14245
GO:0031071	cysteine desulfurase activity	molecular_function	1/378	4/2932	1.93915343915344	0.424432769210933	0.692400915873768	1	KSO_RS04115	KSO_RS04115
GO:0033592	RNA strand annealing activity	molecular_function	1/378	4/2932	1.93915343915344	0.424432769210933	0.692400915873768	1	KSO_RS07450	KSO_RS07450
GO:0070403	NAD+ binding	molecular_function	1/378	4/2932	1.93915343915344	0.424432769210933	0.692400915873768	1	KSO_RS07940	KSO_RS07940
GO:0072509	divalent inorganic cation transmembrane transporter activity	molecular_function	1/378	4/2932	1.93915343915344	0.424432769210933	0.692400915873768	1	KSO_RS03680	cadA
GO:0030554	adenyl nucleotide binding	molecular_function	52/378	393/2932	1.02632039527714	0.440702976111105	0.717423449483194	52	KSO_RS00425,KSO_RS00640,KSO_RS00690,KSO_RS01955,KSO_RS01960,KSO_RS01965,KSO_RS02825,KSO_RS03355,KSO_RS03680,KSO_RS03820,KSO_RS04295,KSO_RS04450,KSO_RS05205,KSO_RS05340,KSO_RS05565,KSO_RS05860,KSO_RS06120,KSO_RS06295,KSO_RS06600,KSO_RS07285,KSO_RS07450,KSO_RS07775,KSO_RS08010,KSO_RS08570,KSO_RS08670,KSO_RS09470,KSO_RS09705,KSO_RS09835,KSO_RS09840,KSO_RS09860,KSO_RS10720,KSO_RS11015,KSO_RS11235,KSO…	KSO_RS00425,KSO_RS00640,KSO_RS01960,KSO_RS03355,KSO_RS03820,KSO_RS04450,KSO_RS05860,KSO_RS06120,KSO_RS07450,KSO_RS08010,KSO_RS08570,KSO_RS09470,KSO_RS09835,KSO_RS09840,KSO_RS09860,KSO_RS11235,KSO_RS12535,KSO_RS12760,KSO_RS13375,KSO_RS13585,KSO_RS13700,KSO_RS14085,KSO_RS14335,KSO_RS15180,acsA,addA,asnB,aspS,atpA,atpD,cadA,clpE,ftsH,groL,grpE,iolC,ispE,leuS,lonB,pckA,proB,pyc,ribF,rsbW,sat,spoIIIAA…
GO:0016616	oxidoreductase activity, acting on the CH-OH group of donors, NAD or NADP as acceptor	molecular_function	10/378	72/2932	1.07730746619636	0.452454313266916	0.731143381354723	10	KSO_RS00710,KSO_RS01160,KSO_RS01845,KSO_RS04040,KSO_RS05355,KSO_RS05845,KSO_RS05850,KSO_RS07940,KSO_RS09925,KSO_RS15170	KSO_RS00710,KSO_RS01845,KSO_RS04040,KSO_RS07940,KSO_RS09925,glvA,icd,licH,mdh,melA
GO:0016831	carboxy-lyase activity	molecular_function	4/378	27/2932	1.14912796394278	0.466730996992807	0.751061374471184	4	KSO_RS01525,KSO_RS01845,KSO_RS02380,KSO_RS05205	KSO_RS01525,KSO_RS01845,budA,pckA
GO:0015103	inorganic anion transmembrane transporter activity	molecular_function	2/378	12/2932	1.29276895943563	0.470510063230468	0.753207377728608	2	KSO_RS02365,KSO_RS03025	KSO_RS02365,KSO_RS03025
GO:0042578	phosphoric ester hydrolase activity	molecular_function	8/378	58/2932	1.06987775953293	0.4773877593435	0.762631897706421	8	KSO_RS00465,KSO_RS00640,KSO_RS02200,KSO_RS04275,KSO_RS04880,KSO_RS05765,KSO_RS15325,KSO_RS17205	KSO_RS00465,KSO_RS00640,KSO_RS02200,KSO_RS04275,KSO_RS04880,KSO_RS05765,KSO_RS15325,KSO_RS17205
GO:0005524	ATP binding	molecular_function	51/378	391/2932	1.01173222912353	0.488211800638496	0.769595024985539	51	KSO_RS00425,KSO_RS00640,KSO_RS00690,KSO_RS01955,KSO_RS01960,KSO_RS01965,KSO_RS02825,KSO_RS03355,KSO_RS03680,KSO_RS03820,KSO_RS04295,KSO_RS04450,KSO_RS05205,KSO_RS05340,KSO_RS05565,KSO_RS05860,KSO_RS06120,KSO_RS06295,KSO_RS06600,KSO_RS07450,KSO_RS07775,KSO_RS08010,KSO_RS08570,KSO_RS08670,KSO_RS09470,KSO_RS09705,KSO_RS09835,KSO_RS09840,KSO_RS09860,KSO_RS10720,KSO_RS11015,KSO_RS11235,KSO_RS11265,KSO…	KSO_RS00425,KSO_RS00640,KSO_RS01960,KSO_RS03355,KSO_RS03820,KSO_RS04450,KSO_RS05860,KSO_RS06120,KSO_RS07450,KSO_RS08010,KSO_RS08570,KSO_RS09470,KSO_RS09835,KSO_RS09840,KSO_RS09860,KSO_RS11235,KSO_RS12535,KSO_RS12760,KSO_RS13375,KSO_RS13585,KSO_RS13700,KSO_RS14085,KSO_RS14335,KSO_RS15180,acsA,addA,asnB,aspS,atpA,atpD,cadA,clpE,ftsH,groL,iolC,ispE,leuS,lonB,pckA,proB,pyc,ribF,rsbW,sat,spoIIIAA,spoI…
GO:0050661	NADP binding	molecular_function	4/378	28/2932	1.10808767951625	0.49630959765676	0.769595024985539	4	KSO_RS03345,KSO_RS05900,KSO_RS08100,KSO_RS17430	KSO_RS05900,KSO_RS17430,gap,namA
GO:0032559	adenyl ribonucleotide binding	molecular_function	51/378	392/2932	1.00915127955944	0.496551448435018	0.769595024985539	51	KSO_RS00425,KSO_RS00640,KSO_RS00690,KSO_RS01955,KSO_RS01960,KSO_RS01965,KSO_RS02825,KSO_RS03355,KSO_RS03680,KSO_RS03820,KSO_RS04295,KSO_RS04450,KSO_RS05205,KSO_RS05340,KSO_RS05565,KSO_RS05860,KSO_RS06120,KSO_RS06295,KSO_RS06600,KSO_RS07450,KSO_RS07775,KSO_RS08010,KSO_RS08570,KSO_RS08670,KSO_RS09470,KSO_RS09705,KSO_RS09835,KSO_RS09840,KSO_RS09860,KSO_RS10720,KSO_RS11015,KSO_RS11235,KSO_RS11265,KSO…	KSO_RS00425,KSO_RS00640,KSO_RS01960,KSO_RS03355,KSO_RS03820,KSO_RS04450,KSO_RS05860,KSO_RS06120,KSO_RS07450,KSO_RS08010,KSO_RS08570,KSO_RS09470,KSO_RS09835,KSO_RS09840,KSO_RS09860,KSO_RS11235,KSO_RS12535,KSO_RS12760,KSO_RS13375,KSO_RS13585,KSO_RS13700,KSO_RS14085,KSO_RS14335,KSO_RS15180,acsA,addA,asnB,aspS,atpA,atpD,cadA,clpE,ftsH,groL,iolC,ispE,leuS,lonB,pckA,proB,pyc,ribF,rsbW,sat,spoIIIAA,spoI…
GO:0003725	double-stranded RNA binding	molecular_function	1/378	5/2932	1.55132275132275	0.498737555152966	0.769595024985539	1	KSO_RS07450	KSO_RS07450
GO:0003746	translation elongation factor activity	molecular_function	1/378	5/2932	1.55132275132275	0.498737555152966	0.769595024985539	1	KSO_RS10805	tsf
GO:0003951	NAD+ kinase activity	molecular_function	1/378	5/2932	1.55132275132275	0.498737555152966	0.769595024985539	1	KSO_RS08010	KSO_RS08010
GO:0009378	four-way junction helicase activity	molecular_function	1/378	5/2932	1.55132275132275	0.498737555152966	0.769595024985539	1	KSO_RS08570	KSO_RS08570
GO:0015035	protein disulfide oxidoreductase activity	molecular_function	1/378	5/2932	1.55132275132275	0.498737555152966	0.769595024985539	1	KSO_RS06150	trxA
GO:0015370	solute:sodium symporter activity	molecular_function	1/378	5/2932	1.55132275132275	0.498737555152966	0.769595024985539	1	KSO_RS17440	putP
GO:0015647	peptidoglycan transmembrane transporter activity	molecular_function	1/378	5/2932	1.55132275132275	0.498737555152966	0.769595024985539	1	KSO_RS11445	spoVE
GO:0015648	lipid-linked peptidoglycan transporter activity	molecular_function	1/378	5/2932	1.55132275132275	0.498737555152966	0.769595024985539	1	KSO_RS11445	spoVE
GO:0016639	oxidoreductase activity, acting on the CH-NH2 group of donors, NAD or NADP as acceptor	molecular_function	1/378	5/2932	1.55132275132275	0.498737555152966	0.769595024985539	1	KSO_RS01495	KSO_RS01495
GO:0016701	oxidoreductase activity, acting on single donors with incorporation of molecular oxygen	molecular_function	1/378	5/2932	1.55132275132275	0.498737555152966	0.769595024985539	1	KSO_RS08120	fabD
GO:0016709	oxidoreductase activity, acting on paired donors, with incorporation or reduction of molecular oxygen, NAD(P)H as one donor, and incorporation of one atom of oxygen	molecular_function	1/378	5/2932	1.55132275132275	0.498737555152966	0.769595024985539	1	KSO_RS08180	KSO_RS08180
GO:0097617	annealing activity	molecular_function	1/378	5/2932	1.55132275132275	0.498737555152966	0.769595024985539	1	KSO_RS07450	KSO_RS07450
GO:0016614	oxidoreductase activity, acting on CH-OH group of donors	molecular_function	10/378	75/2932	1.0342151675485	0.506972714696097	0.780737980631989	10	KSO_RS00710,KSO_RS01160,KSO_RS01845,KSO_RS04040,KSO_RS05355,KSO_RS05845,KSO_RS05850,KSO_RS07940,KSO_RS09925,KSO_RS15170	KSO_RS00710,KSO_RS01845,KSO_RS04040,KSO_RS07940,KSO_RS09925,glvA,icd,licH,mdh,melA
GO:0016840	carbon-nitrogen lyase activity	molecular_function	2/378	13/2932	1.19332519332519	0.514314423568464	0.788103693826303	2	KSO_RS00830,KSO_RS05740	argH,hutH
GO:0140096	catalytic activity, acting on a protein	molecular_function	24/378	185/2932	1.00626340626341	0.521887565003598	0.794962265188468	24	KSO_RS00465,KSO_RS00640,KSO_RS01210,KSO_RS03960,KSO_RS04820,KSO_RS04880,KSO_RS05480,KSO_RS05860,KSO_RS06295,KSO_RS09460,KSO_RS09485,KSO_RS11415,KSO_RS11865,KSO_RS12050,KSO_RS12515,KSO_RS12525,KSO_RS12550,KSO_RS13750,KSO_RS14070,KSO_RS14245,KSO_RS14490,KSO_RS15190,KSO_RS17205,KSO_RS18765	KSO_RS00465,KSO_RS00640,KSO_RS01210,KSO_RS03960,KSO_RS04820,KSO_RS04880,KSO_RS05480,KSO_RS05860,KSO_RS09460,KSO_RS11415,KSO_RS11865,KSO_RS12050,KSO_RS12515,KSO_RS12525,KSO_RS12550,KSO_RS13750,KSO_RS14070,KSO_RS14245,KSO_RS14490,KSO_RS15190,KSO_RS17205,ftsH,lonB,odhB
GO:0022857	transmembrane transporter activity	molecular_function	39/378	302/2932	1.00168190896668	0.524306001684098	0.797856959084497	39	KSO_RS00705,KSO_RS00810,KSO_RS00940,KSO_RS01145,KSO_RS01150,KSO_RS01545,KSO_RS01715,KSO_RS01950,KSO_RS01955,KSO_RS01960,KSO_RS01965,KSO_RS02365,KSO_RS03025,KSO_RS03065,KSO_RS03680,KSO_RS03810,KSO_RS03815,KSO_RS03820,KSO_RS05220,KSO_RS07525,KSO_RS09910,KSO_RS11235,KSO_RS11445,KSO_RS11595,KSO_RS11600,KSO_RS11605,KSO_RS12055,KSO_RS12530,KSO_RS12535,KSO_RS13585,KSO_RS13600,KSO_RS14105,KSO_RS14630,KSO…	KSO_RS00705,KSO_RS00810,KSO_RS00940,KSO_RS01545,KSO_RS01950,KSO_RS01960,KSO_RS02365,KSO_RS03025,KSO_RS03065,KSO_RS03810,KSO_RS03815,KSO_RS03820,KSO_RS09910,KSO_RS11235,KSO_RS12055,KSO_RS12530,KSO_RS12535,KSO_RS13585,KSO_RS13600,KSO_RS14105,KSO_RS14630,KSO_RS15160,KSO_RS15530,KSO_RS16365,KSO_RS17290,KSO_RS17780,alaP,atpA,atpD,cadA,celB,coxB,ctaD,ctaE,licB,narK,pstC,putP,spoVE
GO:0008238	exopeptidase activity	molecular_function	5/378	37/2932	1.04819104819105	0.52885059276113	0.80239400280999	5	KSO_RS05480,KSO_RS11865,KSO_RS12050,KSO_RS12525,KSO_RS12550	KSO_RS05480,KSO_RS11865,KSO_RS12050,KSO_RS12525,KSO_RS12550
GO:0016830	carbon-carbon lyase activity	molecular_function	6/378	45/2932	1.0342151675485	0.532062878947401	0.806473261396651	6	KSO_RS01525,KSO_RS01845,KSO_RS02380,KSO_RS05205,KSO_RS07960,KSO_RS09850	KSO_RS01525,KSO_RS01845,KSO_RS09850,budA,pckA,prpB
GO:0016788	hydrolase activity, acting on ester bonds	molecular_function	20/378	155/2932	1.00085338795016	0.536544342630445	0.812466359538727	20	KSO_RS00005,KSO_RS00465,KSO_RS00640,KSO_RS02200,KSO_RS02825,KSO_RS03780,KSO_RS04190,KSO_RS04275,KSO_RS04460,KSO_RS04690,KSO_RS04880,KSO_RS05340,KSO_RS05765,KSO_RS06155,KSO_RS10460,KSO_RS13750,KSO_RS13920,KSO_RS15325,KSO_RS16625,KSO_RS17205	KSO_RS00465,KSO_RS00640,KSO_RS02200,KSO_RS03780,KSO_RS04190,KSO_RS04275,KSO_RS04460,KSO_RS04880,KSO_RS05765,KSO_RS10460,KSO_RS13750,KSO_RS15325,KSO_RS16625,KSO_RS17205,addA,kapD,leuS,rnpA,uvrA,uvrC
GO:0004518	nuclease activity	molecular_function	8/378	61/2932	1.01726082053951	0.5376316735299	0.813313140703385	8	KSO_RS00005,KSO_RS02825,KSO_RS04190,KSO_RS04690,KSO_RS05765,KSO_RS06155,KSO_RS13920,KSO_RS16625	KSO_RS04190,KSO_RS05765,KSO_RS16625,addA,kapD,rnpA,uvrA,uvrC
GO:0005515	protein binding	molecular_function	9/378	69/2932	1.01173222912353	0.540123974627507	0.816281571075918	9	KSO_RS00640,KSO_RS03150,KSO_RS04750,KSO_RS07285,KSO_RS07685,KSO_RS08370,KSO_RS09465,KSO_RS15180,KSO_RS16045	KSO_RS00640,KSO_RS03150,KSO_RS04750,KSO_RS07685,KSO_RS09465,KSO_RS15180,groL,grpE,spoIIAA
GO:0016887	ATPase activity	molecular_function	16/378	124/2932	1.00085338795016	0.540710717403199	0.816367161569536	16	KSO_RS00425,KSO_RS02825,KSO_RS03820,KSO_RS06295,KSO_RS07450,KSO_RS08570,KSO_RS08670,KSO_RS09470,KSO_RS11235,KSO_RS11425,KSO_RS12215,KSO_RS12535,KSO_RS13375,KSO_RS13585,KSO_RS13920,KSO_RS18765	KSO_RS00425,KSO_RS03820,KSO_RS07450,KSO_RS08570,KSO_RS09470,KSO_RS11235,KSO_RS12535,KSO_RS13375,KSO_RS13585,addA,clpE,ftsA,ftsH,lonB,spoIVA,uvrA
GO:0005215	transporter activity	molecular_function	39/378	304/2932	0.995091896407686	0.542830113138931	0.817087202032498	39	KSO_RS00705,KSO_RS00810,KSO_RS00940,KSO_RS01145,KSO_RS01150,KSO_RS01545,KSO_RS01715,KSO_RS01950,KSO_RS01955,KSO_RS01960,KSO_RS01965,KSO_RS02365,KSO_RS03025,KSO_RS03065,KSO_RS03680,KSO_RS03810,KSO_RS03815,KSO_RS03820,KSO_RS05220,KSO_RS07525,KSO_RS09910,KSO_RS11235,KSO_RS11445,KSO_RS11595,KSO_RS11600,KSO_RS11605,KSO_RS12055,KSO_RS12530,KSO_RS12535,KSO_RS13585,KSO_RS13600,KSO_RS14105,KSO_RS14630,KSO…	KSO_RS00705,KSO_RS00810,KSO_RS00940,KSO_RS01545,KSO_RS01950,KSO_RS01960,KSO_RS02365,KSO_RS03025,KSO_RS03065,KSO_RS03810,KSO_RS03815,KSO_RS03820,KSO_RS09910,KSO_RS11235,KSO_RS12055,KSO_RS12530,KSO_RS12535,KSO_RS13585,KSO_RS13600,KSO_RS14105,KSO_RS14630,KSO_RS15160,KSO_RS15530,KSO_RS16365,KSO_RS17290,KSO_RS17780,alaP,atpA,atpD,cadA,celB,coxB,ctaD,ctaE,licB,narK,pstC,putP,spoVE
GO:0097367	carbohydrate derivative binding	molecular_function	58/378	453/2932	0.993120525129355	0.549587516812477	0.817087202032498	58	KSO_RS00020,KSO_RS00425,KSO_RS00640,KSO_RS00690,KSO_RS01955,KSO_RS01960,KSO_RS01965,KSO_RS02340,KSO_RS02825,KSO_RS03355,KSO_RS03680,KSO_RS03820,KSO_RS04295,KSO_RS04450,KSO_RS05205,KSO_RS05340,KSO_RS05565,KSO_RS05860,KSO_RS06120,KSO_RS06295,KSO_RS06375,KSO_RS06600,KSO_RS07450,KSO_RS07775,KSO_RS08010,KSO_RS08100,KSO_RS08570,KSO_RS08670,KSO_RS09470,KSO_RS09705,KSO_RS09835,KSO_RS09840,KSO_RS09860,KSO…	KSO_RS00425,KSO_RS00640,KSO_RS01960,KSO_RS02340,KSO_RS03355,KSO_RS03820,KSO_RS04450,KSO_RS05860,KSO_RS06120,KSO_RS06375,KSO_RS07450,KSO_RS08010,KSO_RS08570,KSO_RS09470,KSO_RS09835,KSO_RS09840,KSO_RS09860,KSO_RS10355,KSO_RS11235,KSO_RS12535,KSO_RS12760,KSO_RS13375,KSO_RS13585,KSO_RS13700,KSO_RS14085,KSO_RS14335,KSO_RS15165,KSO_RS15180,acsA,addA,asnB,aspS,atpA,atpD,cadA,clpE,ftsH,groL,iolC,ispE,leu…
GO:0016866	intramolecular transferase activity	molecular_function	3/378	22/2932	1.05772005772006	0.553490830080627	0.817087202032498	3	KSO_RS09290,KSO_RS09510,KSO_RS10725	KSO_RS09510,ablA,truB
GO:0046873	metal ion transmembrane transporter activity	molecular_function	3/378	22/2932	1.05772005772006	0.553490830080627	0.817087202032498	3	KSO_RS03680,KSO_RS11235,KSO_RS17440	KSO_RS11235,cadA,putP
GO:0004536	deoxyribonuclease activity	molecular_function	2/378	14/2932	1.10808767951625	0.555656445619789	0.817087202032498	2	KSO_RS02825,KSO_RS06155	uvrA,uvrC
GO:0017076	purine nucleotide binding	molecular_function	54/378	423/2932	0.990206011482607	0.559081497412562	0.817087202032498	54	KSO_RS00020,KSO_RS00425,KSO_RS00640,KSO_RS00690,KSO_RS01955,KSO_RS01960,KSO_RS01965,KSO_RS02825,KSO_RS03355,KSO_RS03680,KSO_RS03820,KSO_RS04295,KSO_RS04450,KSO_RS05205,KSO_RS05340,KSO_RS05565,KSO_RS05860,KSO_RS06120,KSO_RS06295,KSO_RS06600,KSO_RS07285,KSO_RS07450,KSO_RS07775,KSO_RS08010,KSO_RS08570,KSO_RS08670,KSO_RS09470,KSO_RS09705,KSO_RS09835,KSO_RS09840,KSO_RS09860,KSO_RS10720,KSO_RS11015,KSO…	KSO_RS00425,KSO_RS00640,KSO_RS01960,KSO_RS03355,KSO_RS03820,KSO_RS04450,KSO_RS05860,KSO_RS06120,KSO_RS07450,KSO_RS08010,KSO_RS08570,KSO_RS09470,KSO_RS09835,KSO_RS09840,KSO_RS09860,KSO_RS11235,KSO_RS12535,KSO_RS12760,KSO_RS13375,KSO_RS13585,KSO_RS13700,KSO_RS14085,KSO_RS14335,KSO_RS15180,acsA,addA,asnB,aspS,atpA,atpD,cadA,clpE,ftsH,groL,grpE,iolC,ispE,leuS,lonB,mnmE,pckA,proB,pyc,ribF,rsbW,sat,spo…
GO:0002161	aminoacyl-tRNA editing activity	molecular_function	1/378	6/2932	1.29276895943563	0.563471823739294	0.817087202032498	1	KSO_RS05340	leuS
GO:0003989	acetyl-CoA carboxylase activity	molecular_function	1/378	6/2932	1.29276895943563	0.563471823739294	0.817087202032498	1	KSO_RS09840	KSO_RS09840
GO:0008169	C-methyltransferase activity	molecular_function	1/378	6/2932	1.29276895943563	0.563471823739294	0.817087202032498	1	KSO_RS17425	cobA
GO:0015295	solute:proton symporter activity	molecular_function	1/378	6/2932	1.29276895943563	0.563471823739294	0.817087202032498	1	KSO_RS03065	KSO_RS03065
GO:0016421	CoA carboxylase activity	molecular_function	1/378	6/2932	1.29276895943563	0.563471823739294	0.817087202032498	1	KSO_RS09840	KSO_RS09840
GO:0016679	oxidoreductase activity, acting on diphenols and related substances as donors	molecular_function	1/378	6/2932	1.29276895943563	0.563471823739294	0.817087202032498	1	KSO_RS01035	KSO_RS01035
GO:0016682	oxidoreductase activity, acting on diphenols and related substances as donors, oxygen as acceptor	molecular_function	1/378	6/2932	1.29276895943563	0.563471823739294	0.817087202032498	1	KSO_RS01035	KSO_RS01035
GO:0016855	racemase and epimerase activity, acting on amino acids and derivatives	molecular_function	1/378	6/2932	1.29276895943563	0.563471823739294	0.817087202032498	1	KSO_RS12520	KSO_RS12520
GO:0043546	molybdopterin cofactor binding	molecular_function	1/378	6/2932	1.29276895943563	0.563471823739294	0.817087202032498	1	KSO_RS01735	KSO_RS01735
GO:0071972	peptidoglycan L,D-transpeptidase activity	molecular_function	1/378	6/2932	1.29276895943563	0.563471823739294	0.817087202032498	1	KSO_RS12050	KSO_RS12050
GO:0015293	symporter activity	molecular_function	4/378	31/2932	1.00085338795016	0.580360112988035	0.838418924954572	4	KSO_RS03065,KSO_RS14105,KSO_RS14630,KSO_RS17440	KSO_RS03065,KSO_RS14105,KSO_RS14630,putP
GO:0046983	protein dimerization activity	molecular_function	3/378	23/2932	1.01173222912353	0.584929178363586	0.84186068661675	3	KSO_RS00640,KSO_RS03150,KSO_RS07285	KSO_RS00640,KSO_RS03150,grpE
GO:0003690	double-stranded DNA binding	molecular_function	11/378	88/2932	0.969576719576719	0.59372443698779	0.849281797568702	11	KSO_RS01115,KSO_RS03585,KSO_RS05645,KSO_RS05675,KSO_RS06125,KSO_RS09205,KSO_RS09745,KSO_RS12885,KSO_RS13920,KSO_RS14130,KSO_RS18895	KSO_RS01115,KSO_RS03585,KSO_RS05675,KSO_RS06125,KSO_RS09205,KSO_RS09745,KSO_RS12885,KSO_RS14130,KSO_RS18895,addA,refZ
GO:0016884	carbon-nitrogen ligase activity, with glutamine as amido-N-donor	molecular_function	2/378	15/2932	1.0342151675485	0.59444170108356	0.849281797568702	2	KSO_RS13700,KSO_RS13845	KSO_RS13700,asnB
GO:0035639	purine ribonucleoside triphosphate binding	molecular_function	53/378	420/2932	0.978810783572688	0.59717399914046	0.849281797568702	53	KSO_RS00020,KSO_RS00425,KSO_RS00640,KSO_RS00690,KSO_RS01955,KSO_RS01960,KSO_RS01965,KSO_RS02825,KSO_RS03355,KSO_RS03680,KSO_RS03820,KSO_RS04295,KSO_RS04450,KSO_RS05205,KSO_RS05340,KSO_RS05565,KSO_RS05860,KSO_RS06120,KSO_RS06295,KSO_RS06600,KSO_RS07450,KSO_RS07775,KSO_RS08010,KSO_RS08570,KSO_RS08670,KSO_RS09470,KSO_RS09705,KSO_RS09835,KSO_RS09840,KSO_RS09860,KSO_RS10720,KSO_RS11015,KSO_RS11235,KSO…	KSO_RS00425,KSO_RS00640,KSO_RS01960,KSO_RS03355,KSO_RS03820,KSO_RS04450,KSO_RS05860,KSO_RS06120,KSO_RS07450,KSO_RS08010,KSO_RS08570,KSO_RS09470,KSO_RS09835,KSO_RS09840,KSO_RS09860,KSO_RS11235,KSO_RS12535,KSO_RS12760,KSO_RS13375,KSO_RS13585,KSO_RS13700,KSO_RS14085,KSO_RS14335,KSO_RS15180,acsA,addA,asnB,aspS,atpA,atpD,cadA,clpE,ftsH,groL,iolC,ispE,leuS,lonB,mnmE,pckA,proB,pyc,ribF,rsbW,sat,spoIIIAA…
GO:0140110	transcription regulator activity	molecular_function	20/378	160/2932	0.96957671957672	0.598058960306939	0.849281797568702	20	KSO_RS01115,KSO_RS02195,KSO_RS03150,KSO_RS03245,KSO_RS03585,KSO_RS05645,KSO_RS06125,KSO_RS07880,KSO_RS08370,KSO_RS08540,KSO_RS09205,KSO_RS09625,KSO_RS09745,KSO_RS12885,KSO_RS14130,KSO_RS14210,KSO_RS15165,KSO_RS16200,KSO_RS16710,KSO_RS16715	KSO_RS01115,KSO_RS02195,KSO_RS03150,KSO_RS03245,KSO_RS03585,KSO_RS06125,KSO_RS09205,KSO_RS09625,KSO_RS09745,KSO_RS12885,KSO_RS14130,KSO_RS14210,KSO_RS15165,KSO_RS16200,refZ,rsbW,sigB,sigX,spo0A,spoIIAA
GO:0004175	endopeptidase activity	molecular_function	6/378	48/2932	0.96957671957672	0.598369975124207	0.849281797568702	6	KSO_RS01210,KSO_RS03960,KSO_RS06295,KSO_RS11415,KSO_RS14070,KSO_RS18765	KSO_RS01210,KSO_RS03960,KSO_RS11415,KSO_RS14070,ftsH,lonB
GO:0042623	ATPase activity, coupled	molecular_function	5/378	40/2932	0.96957671957672	0.601528947843492	0.849281797568702	5	KSO_RS06295,KSO_RS07450,KSO_RS08570,KSO_RS13920,KSO_RS18765	KSO_RS07450,KSO_RS08570,addA,ftsH,lonB
GO:0000049	tRNA binding	molecular_function	4/378	32/2932	0.96957671957672	0.606538586989943	0.849281797568702	4	KSO_RS00005,KSO_RS09630,KSO_RS11665,KSO_RS18460	csaA,rnpA,rpsJ,typA
GO:0016765	transferase activity, transferring alkyl or aryl (other than methyl) groups	molecular_function	4/378	32/2932	0.96957671957672	0.606538586989943	0.849281797568702	4	KSO_RS06480,KSO_RS07010,KSO_RS07015,KSO_RS08700	KSO_RS07010,KSO_RS07015,hepT,nadA
GO:0032555	purine ribonucleotide binding	molecular_function	53/378	422/2932	0.974171869906467	0.612697165831695	0.849281797568702	53	KSO_RS00020,KSO_RS00425,KSO_RS00640,KSO_RS00690,KSO_RS01955,KSO_RS01960,KSO_RS01965,KSO_RS02825,KSO_RS03355,KSO_RS03680,KSO_RS03820,KSO_RS04295,KSO_RS04450,KSO_RS05205,KSO_RS05340,KSO_RS05565,KSO_RS05860,KSO_RS06120,KSO_RS06295,KSO_RS06600,KSO_RS07450,KSO_RS07775,KSO_RS08010,KSO_RS08570,KSO_RS08670,KSO_RS09470,KSO_RS09705,KSO_RS09835,KSO_RS09840,KSO_RS09860,KSO_RS10720,KSO_RS11015,KSO_RS11235,KSO…	KSO_RS00425,KSO_RS00640,KSO_RS01960,KSO_RS03355,KSO_RS03820,KSO_RS04450,KSO_RS05860,KSO_RS06120,KSO_RS07450,KSO_RS08010,KSO_RS08570,KSO_RS09470,KSO_RS09835,KSO_RS09840,KSO_RS09860,KSO_RS11235,KSO_RS12535,KSO_RS12760,KSO_RS13375,KSO_RS13585,KSO_RS13700,KSO_RS14085,KSO_RS14335,KSO_RS15180,acsA,addA,asnB,aspS,atpA,atpD,cadA,clpE,ftsH,groL,iolC,ispE,leuS,lonB,mnmE,pckA,proB,pyc,ribF,rsbW,sat,spoIIIAA…
GO:0008757	S-adenosylmethionine-dependent methyltransferase activity	molecular_function	3/378	24/2932	0.96957671957672	0.614922954896634	0.849281797568702	3	KSO_RS07000,KSO_RS17425,KSO_RS18940	KSO_RS07000,cobA,rsmI
GO:0005315	inorganic phosphate transmembrane transporter activity	molecular_function	1/378	7/2932	1.10808767951625	0.619865415887806	0.849281797568702	1	KSO_RS07525	pstC
GO:0008028	monocarboxylic acid transmembrane transporter activity	molecular_function	1/378	7/2932	1.10808767951625	0.619865415887806	0.849281797568702	1	KSO_RS09910	KSO_RS09910
GO:0008134	transcription factor binding	molecular_function	1/378	7/2932	1.10808767951625	0.619865415887806	0.849281797568702	1	KSO_RS15180	KSO_RS15180
GO:0009982	pseudouridine synthase activity	molecular_function	1/378	7/2932	1.10808767951625	0.619865415887806	0.849281797568702	1	KSO_RS10725	truB
GO:0015036	disulfide oxidoreductase activity	molecular_function	1/378	7/2932	1.10808767951625	0.619865415887806	0.849281797568702	1	KSO_RS06150	trxA
GO:0016298	lipase activity	molecular_function	1/378	7/2932	1.10808767951625	0.619865415887806	0.849281797568702	1	KSO_RS13750	KSO_RS13750
GO:0016742	hydroxymethyl-, formyl- and related transferase activity	molecular_function	1/378	7/2932	1.10808767951625	0.619865415887806	0.849281797568702	1	KSO_RS01920	glyA
GO:0016744	transferase activity, transferring aldehyde or ketonic groups	molecular_function	1/378	7/2932	1.10808767951625	0.619865415887806	0.849281797568702	1	KSO_RS02375	alsS
GO:0016841	ammonia-lyase activity	molecular_function	1/378	7/2932	1.10808767951625	0.619865415887806	0.849281797568702	1	KSO_RS00830	hutH
GO:0042803	protein homodimerization activity	molecular_function	1/378	7/2932	1.10808767951625	0.619865415887806	0.849281797568702	1	KSO_RS07285	grpE
GO:0017111	nucleoside-triphosphatase activity	molecular_function	18/378	146/2932	0.956294846705806	0.621499520380275	0.850763787898332	18	KSO_RS00020,KSO_RS00425,KSO_RS02825,KSO_RS03820,KSO_RS06295,KSO_RS07450,KSO_RS08570,KSO_RS08670,KSO_RS09470,KSO_RS11235,KSO_RS11425,KSO_RS11665,KSO_RS12215,KSO_RS12535,KSO_RS13375,KSO_RS13585,KSO_RS13920,KSO_RS18765	KSO_RS00425,KSO_RS03820,KSO_RS07450,KSO_RS08570,KSO_RS09470,KSO_RS11235,KSO_RS12535,KSO_RS13375,KSO_RS13585,addA,clpE,ftsA,ftsH,lonB,mnmE,spoIVA,typA,uvrA
GO:0032553	ribonucleotide binding	molecular_function	55/378	439/2932	0.971785322582589	0.622374850094764	0.851205390005272	55	KSO_RS00020,KSO_RS00425,KSO_RS00640,KSO_RS00690,KSO_RS01955,KSO_RS01960,KSO_RS01965,KSO_RS02340,KSO_RS02825,KSO_RS03355,KSO_RS03680,KSO_RS03820,KSO_RS04295,KSO_RS04450,KSO_RS05205,KSO_RS05340,KSO_RS05565,KSO_RS05860,KSO_RS06120,KSO_RS06295,KSO_RS06600,KSO_RS07450,KSO_RS07775,KSO_RS08010,KSO_RS08100,KSO_RS08570,KSO_RS08670,KSO_RS09470,KSO_RS09705,KSO_RS09835,KSO_RS09840,KSO_RS09860,KSO_RS10720,KSO…	KSO_RS00425,KSO_RS00640,KSO_RS01960,KSO_RS02340,KSO_RS03355,KSO_RS03820,KSO_RS04450,KSO_RS05860,KSO_RS06120,KSO_RS07450,KSO_RS08010,KSO_RS08570,KSO_RS09470,KSO_RS09835,KSO_RS09840,KSO_RS09860,KSO_RS11235,KSO_RS12535,KSO_RS12760,KSO_RS13375,KSO_RS13585,KSO_RS13700,KSO_RS14085,KSO_RS14335,KSO_RS15180,acsA,addA,asnB,aspS,atpA,atpD,cadA,clpE,ftsH,groL,iolC,ispE,leuS,lonB,mnmE,namA,pckA,proB,pyc,ribF,…
GO:0003924	GTPase activity	molecular_function	2/378	16/2932	0.96957671957672	0.630640829640324	0.857181710190732	2	KSO_RS00020,KSO_RS11665	mnmE,typA
GO:0016758	transferase activity, transferring hexosyl groups	molecular_function	2/378	16/2932	0.96957671957672	0.630640829640324	0.857181710190732	2	KSO_RS00805,KSO_RS01465	KSO_RS00805,KSO_RS01465
GO:0010181	FMN binding	molecular_function	2/378	17/2932	0.912542794895736	0.664274404961476	0.877551423279316	2	KSO_RS02340,KSO_RS08100	KSO_RS02340,namA
GO:0005198	structural molecule activity	molecular_function	8/378	68/2932	0.912542794895736	0.665737751432356	0.877551423279316	8	KSO_RS02675,KSO_RS10810,KSO_RS18445,KSO_RS18450,KSO_RS18455,KSO_RS18460,KSO_RS18805,KSO_RS18860	KSO_RS18805,KSO_RS18860,flgK,rplC,rplD,rplW,rpsB,rpsJ
GO:0000984	bacterial-type RNA polymerase regulatory region sequence-specific DNA binding	molecular_function	1/378	8/2932	0.96957671957672	0.668990500603842	0.877551423279316	1	KSO_RS03585	KSO_RS03585
GO:0000986	bacterial-type proximal promoter sequence-specific DNA binding	molecular_function	1/378	8/2932	0.96957671957672	0.668990500603842	0.877551423279316	1	KSO_RS03585	KSO_RS03585
GO:0000987	proximal promoter sequence-specific DNA binding	molecular_function	1/378	8/2932	0.96957671957672	0.668990500603842	0.877551423279316	1	KSO_RS03585	KSO_RS03585
GO:0001017	bacterial-type RNA polymerase regulatory region DNA binding	molecular_function	1/378	8/2932	0.96957671957672	0.668990500603842	0.877551423279316	1	KSO_RS03585	KSO_RS03585
GO:0003729	mRNA binding	molecular_function	1/378	8/2932	0.96957671957672	0.668990500603842	0.877551423279316	1	KSO_RS18805	KSO_RS18805
GO:0016799	hydrolase activity, hydrolyzing N-glycosyl compounds	molecular_function	1/378	8/2932	0.96957671957672	0.668990500603842	0.877551423279316	1	KSO_RS07005	mtnN
GO:0016812	hydrolase activity, acting on carbon-nitrogen (but not peptide) bonds, in cyclic amides	molecular_function	1/378	8/2932	0.96957671957672	0.668990500603842	0.877551423279316	1	KSO_RS00820	hutI
GO:0030246	carbohydrate binding	molecular_function	1/378	8/2932	0.96957671957672	0.668990500603842	0.877551423279316	1	KSO_RS03340	cggR
GO:0043022	ribosome binding	molecular_function	1/378	8/2932	0.96957671957672	0.668990500603842	0.877551423279316	1	KSO_RS02725	raiA
GO:0043138	3'-5' DNA helicase activity	molecular_function	1/378	8/2932	0.96957671957672	0.668990500603842	0.877551423279316	1	KSO_RS08570	KSO_RS08570
GO:0046915	transition metal ion transmembrane transporter activity	molecular_function	1/378	8/2932	0.96957671957672	0.668990500603842	0.877551423279316	1	KSO_RS03680	cadA
GO:0051082	unfolded protein binding	molecular_function	1/378	8/2932	0.96957671957672	0.668990500603842	0.877551423279316	1	KSO_RS16045	groL
GO:0004527	exonuclease activity	molecular_function	3/378	26/2932	0.894993894993895	0.670407050157617	0.877913994254022	3	KSO_RS04690,KSO_RS05765,KSO_RS13920	KSO_RS05765,addA,kapD
GO:0016651	oxidoreductase activity, acting on NAD(P)H	molecular_function	3/378	26/2932	0.894993894993895	0.670407050157617	0.877913994254022	3	KSO_RS06150,KSO_RS08100,KSO_RS15185	lpdA,namA,trxA
GO:0008237	metallopeptidase activity	molecular_function	4/378	35/2932	0.886470143613001	0.678833932733487	0.887439946018311	4	KSO_RS05480,KSO_RS11865,KSO_RS12550,KSO_RS18765	KSO_RS05480,KSO_RS11865,KSO_RS12550,ftsH
GO:0003700	DNA-binding transcription factor activity	molecular_function	18/378	151/2932	0.924629454430779	0.680426903806054	0.888767965955321	18	KSO_RS01115,KSO_RS02195,KSO_RS03150,KSO_RS03245,KSO_RS03585,KSO_RS05645,KSO_RS06125,KSO_RS07880,KSO_RS08540,KSO_RS09205,KSO_RS09625,KSO_RS09745,KSO_RS12885,KSO_RS14130,KSO_RS14210,KSO_RS15165,KSO_RS16200,KSO_RS16710	KSO_RS01115,KSO_RS02195,KSO_RS03150,KSO_RS03245,KSO_RS03585,KSO_RS06125,KSO_RS09205,KSO_RS09625,KSO_RS09745,KSO_RS12885,KSO_RS14130,KSO_RS14210,KSO_RS15165,KSO_RS16200,refZ,sigB,sigX,spo0A
GO:0016987	sigma factor activity	molecular_function	2/378	18/2932	0.861845972957084	0.695400605896012	0.903049421947988	2	KSO_RS08540,KSO_RS16710	sigB,sigX
GO:0030145	manganese ion binding	molecular_function	2/378	18/2932	0.861845972957084	0.695400605896012	0.903049421947988	2	KSO_RS00460,KSO_RS00815	hutG,rocF
GO:0008168	methyltransferase activity	molecular_function	6/378	53/2932	0.878107217729859	0.696638125502734	0.903049421947988	6	KSO_RS07000,KSO_RS07860,KSO_RS09345,KSO_RS17425,KSO_RS18940,KSO_RS18950	KSO_RS07000,KSO_RS07860,KSO_RS09345,KSO_RS18950,cobA,rsmI
GO:0008081	phosphoric diester hydrolase activity	molecular_function	1/378	9/2932	0.861845972957084	0.711781742317846	0.91041850761585	1	KSO_RS15325	KSO_RS15325
GO:0090563	protein-phosphocysteine-sugar phosphotransferase activity	molecular_function	1/378	9/2932	0.861845972957084	0.711781742317846	0.91041850761585	1	KSO_RS15160	KSO_RS15160
GO:0003735	structural constituent of ribosome	molecular_function	7/378	63/2932	0.861845972957084	0.72140494328224	0.919929746397225	7	KSO_RS10810,KSO_RS18445,KSO_RS18450,KSO_RS18455,KSO_RS18460,KSO_RS18805,KSO_RS18860	KSO_RS18805,KSO_RS18860,rplC,rplD,rplW,rpsB,rpsJ
GO:0019843	rRNA binding	molecular_function	5/378	46/2932	0.843110190936278	0.725822345326471	0.921489210059988	5	KSO_RS11665,KSO_RS18445,KSO_RS18450,KSO_RS18455,KSO_RS18860	KSO_RS18860,rplC,rplD,rplW,typA
GO:0016741	transferase activity, transferring one-carbon groups	molecular_function	7/378	64/2932	0.84837962962963	0.736922102221079	0.927576373286751	7	KSO_RS01920,KSO_RS07000,KSO_RS07860,KSO_RS09345,KSO_RS17425,KSO_RS18940,KSO_RS18950	KSO_RS07000,KSO_RS07860,KSO_RS09345,KSO_RS18950,cobA,glyA,rsmI
GO:0004386	helicase activity	molecular_function	3/378	29/2932	0.802408319649699	0.742272113119915	0.927576373286751	3	KSO_RS07450,KSO_RS08570,KSO_RS13920	KSO_RS07450,KSO_RS08570,addA
GO:0004659	prenyltransferase activity	molecular_function	1/378	10/2932	0.775661375661376	0.749053894696858	0.927576373286751	1	KSO_RS08700	hepT
GO:0008135	translation factor activity, RNA binding	molecular_function	1/378	10/2932	0.775661375661376	0.749053894696858	0.927576373286751	1	KSO_RS10805	tsf
GO:0015081	sodium ion transmembrane transporter activity	molecular_function	1/378	10/2932	0.775661375661376	0.749053894696858	0.927576373286751	1	KSO_RS17440	putP
GO:0016628	oxidoreductase activity, acting on the CH-CH group of donors, NAD or NADP as acceptor	molecular_function	1/378	10/2932	0.775661375661376	0.749053894696858	0.927576373286751	1	KSO_RS12040	fadH
GO:0016846	carbon-sulfur lyase activity	molecular_function	1/378	10/2932	0.775661375661376	0.749053894696858	0.927576373286751	1	KSO_RS07015	KSO_RS07015
GO:0045182	translation regulator activity	molecular_function	1/378	10/2932	0.775661375661376	0.749053894696858	0.927576373286751	1	KSO_RS10805	tsf
GO:0090079	translation regulator activity, nucleic acid binding	molecular_function	1/378	10/2932	0.775661375661376	0.749053894696858	0.927576373286751	1	KSO_RS10805	tsf
GO:0003723	RNA binding	molecular_function	16/378	141/2932	0.880183121317873	0.74994063649121	0.927576373286751	16	KSO_RS00005,KSO_RS01365,KSO_RS07450,KSO_RS07860,KSO_RS09630,KSO_RS09705,KSO_RS10725,KSO_RS10805,KSO_RS11665,KSO_RS12470,KSO_RS18445,KSO_RS18450,KSO_RS18455,KSO_RS18460,KSO_RS18805,KSO_RS18860	KSO_RS01365,KSO_RS07450,KSO_RS07860,KSO_RS18805,KSO_RS18860,csaA,proB,rnpA,rplC,rplD,rplW,rpsJ,truB,tsf,typA
GO:0003678	DNA helicase activity	molecular_function	2/378	20/2932	0.775661375661376	0.750493611113826	0.927576373286751	2	KSO_RS08570,KSO_RS13920	KSO_RS08570,addA
GO:0016209	antioxidant activity	molecular_function	2/378	20/2932	0.775661375661376	0.750493611113826	0.927576373286751	2	KSO_RS09465,KSO_RS16860	KSO_RS09465,KSO_RS16860
GO:0016705	oxidoreductase activity, acting on paired donors, with incorporation or reduction of molecular oxygen	molecular_function	2/378	20/2932	0.775661375661376	0.750493611113826	0.927576373286751	2	KSO_RS08180,KSO_RS17850	KSO_RS08180,hpaB
GO:0043565	sequence-specific DNA binding	molecular_function	10/378	91/2932	0.852375138089424	0.755006529504043	0.932405818312932	10	KSO_RS01115,KSO_RS03585,KSO_RS05645,KSO_RS06125,KSO_RS09205,KSO_RS09625,KSO_RS09745,KSO_RS12885,KSO_RS14130,KSO_RS15180	KSO_RS01115,KSO_RS03585,KSO_RS06125,KSO_RS09205,KSO_RS09625,KSO_RS09745,KSO_RS12885,KSO_RS14130,KSO_RS15180,refZ
GO:0000976	transcription regulatory region sequence-specific DNA binding	molecular_function	8/378	75/2932	0.827372134038801	0.770101176135737	0.943498502752246	8	KSO_RS01115,KSO_RS03585,KSO_RS05645,KSO_RS06125,KSO_RS09205,KSO_RS09745,KSO_RS12885,KSO_RS14130	KSO_RS01115,KSO_RS03585,KSO_RS06125,KSO_RS09205,KSO_RS09745,KSO_RS12885,KSO_RS14130,refZ
GO:0001067	regulatory region nucleic acid binding	molecular_function	8/378	75/2932	0.827372134038801	0.770101176135737	0.943498502752246	8	KSO_RS01115,KSO_RS03585,KSO_RS05645,KSO_RS06125,KSO_RS09205,KSO_RS09745,KSO_RS12885,KSO_RS14130	KSO_RS01115,KSO_RS03585,KSO_RS06125,KSO_RS09205,KSO_RS09745,KSO_RS12885,KSO_RS14130,refZ
GO:0044212	transcription regulatory region DNA binding	molecular_function	8/378	75/2932	0.827372134038801	0.770101176135737	0.943498502752246	8	KSO_RS01115,KSO_RS03585,KSO_RS05645,KSO_RS06125,KSO_RS09205,KSO_RS09745,KSO_RS12885,KSO_RS14130	KSO_RS01115,KSO_RS03585,KSO_RS06125,KSO_RS09205,KSO_RS09745,KSO_RS12885,KSO_RS14130,refZ
GO:0004180	carboxypeptidase activity	molecular_function	2/378	21/2932	0.738725119677501	0.77468423797092	0.943498502752246	2	KSO_RS12050,KSO_RS12525	KSO_RS12050,KSO_RS12525
GO:0004601	peroxidase activity	molecular_function	1/378	11/2932	0.705146705146705	0.781517148565642	0.943498502752246	1	KSO_RS16860	KSO_RS16860
GO:0008745	N-acetylmuramoyl-L-alanine amidase activity	molecular_function	1/378	11/2932	0.705146705146705	0.781517148565642	0.943498502752246	1	KSO_RS10355	KSO_RS10355
GO:0016646	oxidoreductase activity, acting on the CH-NH group of donors, NAD or NADP as acceptor	molecular_function	1/378	11/2932	0.705146705146705	0.781517148565642	0.943498502752246	1	KSO_RS01500	pruA
GO:0016783	sulfurtransferase activity	molecular_function	1/378	11/2932	0.705146705146705	0.781517148565642	0.943498502752246	1	KSO_RS04115	KSO_RS04115
GO:0016891	endoribonuclease activity, producing 5'-phosphomonoesters	molecular_function	1/378	11/2932	0.705146705146705	0.781517148565642	0.943498502752246	1	KSO_RS00005	rnpA
GO:1901505	carbohydrate derivative transmembrane transporter activity	molecular_function	1/378	11/2932	0.705146705146705	0.781517148565642	0.943498502752246	1	KSO_RS11445	spoVE
GO:0004519	endonuclease activity	molecular_function	3/378	31/2932	0.750640040962622	0.782876787866865	0.943498502752246	3	KSO_RS00005,KSO_RS02825,KSO_RS06155	rnpA,uvrA,uvrC
GO:1990837	sequence-specific double-stranded DNA binding	molecular_function	8/378	76/2932	0.816485658590922	0.782890011150758	0.943498502752246	8	KSO_RS01115,KSO_RS03585,KSO_RS05645,KSO_RS06125,KSO_RS09205,KSO_RS09745,KSO_RS12885,KSO_RS14130	KSO_RS01115,KSO_RS03585,KSO_RS06125,KSO_RS09205,KSO_RS09745,KSO_RS12885,KSO_RS14130,refZ
GO:0004812	aminoacyl-tRNA ligase activity	molecular_function	2/378	22/2932	0.705146705146705	0.796803578759948	0.952743870799675	2	KSO_RS05340,KSO_RS06600	aspS,leuS
GO:0016875	ligase activity, forming carbon-oxygen bonds	molecular_function	2/378	22/2932	0.705146705146705	0.796803578759948	0.952743870799675	2	KSO_RS05340,KSO_RS06600	aspS,leuS
GO:0016787	hydrolase activity	molecular_function	70/378	586/2932	0.926557957274681	0.796840328305183	0.952743870799675	70	KSO_RS00005,KSO_RS00020,KSO_RS00425,KSO_RS00460,KSO_RS00465,KSO_RS00640,KSO_RS00695,KSO_RS00815,KSO_RS00820,KSO_RS01075,KSO_RS01160,KSO_RS01210,KSO_RS02035,KSO_RS02060,KSO_RS02200,KSO_RS02825,KSO_RS03070,KSO_RS03780,KSO_RS03820,KSO_RS03960,KSO_RS04130,KSO_RS04190,KSO_RS04275,KSO_RS04460,KSO_RS04690,KSO_RS04750,KSO_RS04880,KSO_RS05340,KSO_RS05355,KSO_RS05480,KSO_RS05765,KSO_RS06155,KSO_RS06295,KSO…	KSO_RS00425,KSO_RS00465,KSO_RS00640,KSO_RS01075,KSO_RS01210,KSO_RS02200,KSO_RS03070,KSO_RS03780,KSO_RS03820,KSO_RS03960,KSO_RS04190,KSO_RS04275,KSO_RS04460,KSO_RS04750,KSO_RS04880,KSO_RS05480,KSO_RS05765,KSO_RS07450,KSO_RS08305,KSO_RS08570,KSO_RS09280,KSO_RS09460,KSO_RS09470,KSO_RS10195,KSO_RS10355,KSO_RS10460,KSO_RS11235,KSO_RS11415,KSO_RS11865,KSO_RS12050,KSO_RS12500,KSO_RS12515,KSO_RS12525,KSO…
GO:0016462	pyrophosphatase activity	molecular_function	18/378	163/2932	0.856558574349985	0.79894064507065	0.954152563686317	18	KSO_RS00020,KSO_RS00425,KSO_RS02825,KSO_RS03820,KSO_RS06295,KSO_RS07450,KSO_RS08570,KSO_RS08670,KSO_RS09470,KSO_RS11235,KSO_RS11425,KSO_RS11665,KSO_RS12215,KSO_RS12535,KSO_RS13375,KSO_RS13585,KSO_RS13920,KSO_RS18765	KSO_RS00425,KSO_RS03820,KSO_RS07450,KSO_RS08570,KSO_RS09470,KSO_RS11235,KSO_RS12535,KSO_RS13375,KSO_RS13585,addA,clpE,ftsA,ftsH,lonB,mnmE,spoIVA,typA,uvrA
GO:0016817	hydrolase activity, acting on acid anhydrides	molecular_function	18/378	164/2932	0.851335656213705	0.807240684390203	0.954152563686317	18	KSO_RS00020,KSO_RS00425,KSO_RS02825,KSO_RS03820,KSO_RS06295,KSO_RS07450,KSO_RS08570,KSO_RS08670,KSO_RS09470,KSO_RS11235,KSO_RS11425,KSO_RS11665,KSO_RS12215,KSO_RS12535,KSO_RS13375,KSO_RS13585,KSO_RS13920,KSO_RS18765	KSO_RS00425,KSO_RS03820,KSO_RS07450,KSO_RS08570,KSO_RS09470,KSO_RS11235,KSO_RS12535,KSO_RS13375,KSO_RS13585,addA,clpE,ftsA,ftsH,lonB,mnmE,spoIVA,typA,uvrA
GO:0016818	hydrolase activity, acting on acid anhydrides, in phosphorus-containing anhydrides	molecular_function	18/378	164/2932	0.851335656213705	0.807240684390203	0.954152563686317	18	KSO_RS00020,KSO_RS00425,KSO_RS02825,KSO_RS03820,KSO_RS06295,KSO_RS07450,KSO_RS08570,KSO_RS08670,KSO_RS09470,KSO_RS11235,KSO_RS11425,KSO_RS11665,KSO_RS12215,KSO_RS12535,KSO_RS13375,KSO_RS13585,KSO_RS13920,KSO_RS18765	KSO_RS00425,KSO_RS03820,KSO_RS07450,KSO_RS08570,KSO_RS09470,KSO_RS11235,KSO_RS12535,KSO_RS13375,KSO_RS13585,addA,clpE,ftsA,ftsH,lonB,mnmE,spoIVA,typA,uvrA
GO:0008408	3'-5' exonuclease activity	molecular_function	1/378	12/2932	0.646384479717813	0.809790519959751	0.954152563686317	1	KSO_RS13920	addA
GO:0016684	oxidoreductase activity, acting on peroxide as acceptor	molecular_function	1/378	12/2932	0.646384479717813	0.809790519959751	0.954152563686317	1	KSO_RS16860	KSO_RS16860
GO:0015291	secondary active transmembrane transporter activity	molecular_function	6/378	61/2932	0.762945615404632	0.817642623360426	0.958032896020855	6	KSO_RS03025,KSO_RS03065,KSO_RS07525,KSO_RS14105,KSO_RS14630,KSO_RS17440	KSO_RS03025,KSO_RS03065,KSO_RS14105,KSO_RS14630,pstC,putP
GO:0046914	transition metal ion binding	molecular_function	14/378	132/2932	0.822671156004489	0.824314871720889	0.961050472256825	14	KSO_RS00460,KSO_RS00815,KSO_RS00820,KSO_RS02035,KSO_RS02825,KSO_RS04120,KSO_RS07425,KSO_RS08180,KSO_RS08800,KSO_RS09465,KSO_RS11605,KSO_RS15940,KSO_RS17405,KSO_RS18765	KSO_RS07425,KSO_RS08180,KSO_RS08800,KSO_RS09465,KSO_RS15940,KSO_RS17405,coxB,ftsH,hutG,hutI,rocF,sufU,ureA,uvrA
GO:0016407	acetyltransferase activity	molecular_function	4/378	43/2932	0.721545465731512	0.824381606396926	0.961050472256825	4	KSO_RS07935,KSO_RS09285,KSO_RS15190,KSO_RS15660	KSO_RS07935,KSO_RS15190,KSO_RS15660,ablB
GO:0016810	hydrolase activity, acting on carbon-nitrogen (but not peptide) bonds	molecular_function	7/378	71/2932	0.764736567553469	0.828666895031305	0.961104587216331	7	KSO_RS00460,KSO_RS00815,KSO_RS00820,KSO_RS02035,KSO_RS08305,KSO_RS10355,KSO_RS12500	KSO_RS08305,KSO_RS10355,KSO_RS12500,hutG,hutI,rocF,ureA
GO:0008649	rRNA methyltransferase activity	molecular_function	1/378	13/2932	0.596662596662597	0.83441352799236	0.961104587216331	1	KSO_RS18940	rsmI
GO:0016645	oxidoreductase activity, acting on the CH-NH group of donors	molecular_function	1/378	13/2932	0.596662596662597	0.83441352799236	0.961104587216331	1	KSO_RS01500	pruA
GO:0033293	monocarboxylic acid binding	molecular_function	1/378	13/2932	0.596662596662597	0.83441352799236	0.961104587216331	1	KSO_RS11620	pyc
GO:0043021	ribonucleoprotein complex binding	molecular_function	1/378	13/2932	0.596662596662597	0.83441352799236	0.961104587216331	1	KSO_RS02725	raiA
GO:0044877	protein-containing complex binding	molecular_function	1/378	13/2932	0.596662596662597	0.83441352799236	0.961104587216331	1	KSO_RS02725	raiA
GO:0140102	catalytic activity, acting on a rRNA	molecular_function	1/378	13/2932	0.596662596662597	0.83441352799236	0.961104587216331	1	KSO_RS18940	rsmI
GO:0022884	macromolecule transmembrane transporter activity	molecular_function	1/378	14/2932	0.554043839758125	0.855856380482559	0.977056099326261	1	KSO_RS11445	spoVE
GO:0030234	enzyme regulator activity	molecular_function	1/378	14/2932	0.554043839758125	0.855856380482559	0.977056099326261	1	KSO_RS07285	grpE
GO:0098772	molecular function regulator	molecular_function	1/378	14/2932	0.554043839758125	0.855856380482559	0.977056099326261	1	KSO_RS07285	grpE
GO:0016773	phosphotransferase activity, alcohol group as acceptor	molecular_function	10/378	101/2932	0.767981560060768	0.857938484078294	0.978685381837461	10	KSO_RS00640,KSO_RS00690,KSO_RS01145,KSO_RS01150,KSO_RS04295,KSO_RS05860,KSO_RS08010,KSO_RS10720,KSO_RS15160,KSO_RS18890	KSO_RS00640,KSO_RS05860,KSO_RS08010,KSO_RS15160,celB,iolC,ispE,licB,ribF,thrB
GO:0016780	phosphotransferase activity, for other substituted phosphate groups	molecular_function	1/378	15/2932	0.51710758377425	0.87452885758249	0.989547715412957	1	KSO_RS03210	KSO_RS03210
GO:0016861	intramolecular oxidoreductase activity, interconverting aldoses and ketoses	molecular_function	1/378	15/2932	0.51710758377425	0.87452885758249	0.989547715412957	1	KSO_RS04760	KSO_RS04760
GO:0016893	endonuclease activity, active with either ribo- or deoxyribonucleic acids and producing 5'-phosphomonoesters	molecular_function	1/378	15/2932	0.51710758377425	0.87452885758249	0.989547715412957	1	KSO_RS00005	rnpA
GO:0016301	kinase activity	molecular_function	13/378	130/2932	0.775661375661376	0.875398065971183	0.989803980613525	13	KSO_RS00640,KSO_RS00690,KSO_RS01145,KSO_RS01805,KSO_RS03355,KSO_RS04295,KSO_RS05860,KSO_RS08010,KSO_RS09705,KSO_RS10720,KSO_RS12470,KSO_RS15160,KSO_RS18890	KSO_RS00640,KSO_RS03355,KSO_RS05860,KSO_RS08010,KSO_RS15160,iolC,ispE,licB,proB,ribF,spo0F,thrB
GO:0140101	catalytic activity, acting on a tRNA	molecular_function	4/378	48/2932	0.646384479717813	0.884098367473854	0.995256934144543	4	KSO_RS00005,KSO_RS05340,KSO_RS06600,KSO_RS10725	aspS,leuS,rnpA,truB
GO:0004185	serine-type carboxypeptidase activity	molecular_function	1/378	16/2932	0.48478835978836	0.890788059445299	0.996838847389734	1	KSO_RS12050	KSO_RS12050
GO:0004222	metalloendopeptidase activity	molecular_function	1/378	16/2932	0.48478835978836	0.890788059445299	0.996838847389734	1	KSO_RS18765	ftsH
GO:0070008	serine-type exopeptidase activity	molecular_function	1/378	16/2932	0.48478835978836	0.890788059445299	0.996838847389734	1	KSO_RS12050	KSO_RS12050
GO:0008094	DNA-dependent ATPase activity	molecular_function	2/378	28/2932	0.554043839758125	0.893271174933658	0.996838847389734	2	KSO_RS08570,KSO_RS13920	KSO_RS08570,addA
GO:0016811	hydrolase activity, acting on carbon-nitrogen (but not peptide) bonds, in linear amides	molecular_function	3/378	39/2932	0.596662596662597	0.89588421992003	0.999030918665348	3	KSO_RS02035,KSO_RS08305,KSO_RS10355	KSO_RS08305,KSO_RS10355,ureA
GO:0004521	endoribonuclease activity	molecular_function	1/378	17/2932	0.456271397447868	0.904945162850538	0.999960524259047	1	KSO_RS00005	rnpA
GO:0016854	racemase and epimerase activity	molecular_function	1/378	17/2932	0.456271397447868	0.904945162850538	0.999960524259047	1	KSO_RS12520	KSO_RS12520
GO:0031406	carboxylic acid binding	molecular_function	1/378	17/2932	0.456271397447868	0.904945162850538	0.999960524259047	1	KSO_RS11620	pyc
GO:0043177	organic acid binding	molecular_function	1/378	17/2932	0.456271397447868	0.904945162850538	0.999960524259047	1	KSO_RS11620	pyc
GO:0016860	intramolecular oxidoreductase activity	molecular_function	1/378	18/2932	0.430922986478542	0.917271313259628	0.999960524259047	1	KSO_RS04760	KSO_RS04760
GO:0016779	nucleotidyltransferase activity	molecular_function	4/378	52/2932	0.596662596662597	0.918332838687431	0.999960524259047	4	KSO_RS04450,KSO_RS10720,KSO_RS11265,KSO_RS13460	KSO_RS04450,ribF,sat,thiF
GO:0016879	ligase activity, forming carbon-nitrogen bonds	molecular_function	3/378	42/2932	0.554043839758125	0.922292132926616	0.999960524259047	3	KSO_RS09840,KSO_RS13700,KSO_RS13845	KSO_RS09840,KSO_RS13700,asnB
GO:0016763	transferase activity, transferring pentosyl groups	molecular_function	1/378	19/2932	0.408242829295461	0.92800276267207	0.999960524259047	1	KSO_RS00805	KSO_RS00805
GO:0004540	ribonuclease activity	molecular_function	1/378	20/2932	0.387830687830688	0.937345349596191	0.999960524259047	1	KSO_RS00005	rnpA
GO:0008173	RNA methyltransferase activity	molecular_function	1/378	20/2932	0.387830687830688	0.937345349596191	0.999960524259047	1	KSO_RS18940	rsmI
GO:0000155	phosphorelay sensor kinase activity	molecular_function	2/378	33/2932	0.470097803431137	0.939124697562937	0.999960524259047	2	KSO_RS00640,KSO_RS05860	KSO_RS00640,KSO_RS05860
GO:0140299	small molecule sensor activity	molecular_function	2/378	33/2932	0.470097803431137	0.939124697562937	0.999960524259047	2	KSO_RS00640,KSO_RS05860	KSO_RS00640,KSO_RS05860
GO:0016853	isomerase activity	molecular_function	6/378	76/2932	0.612364243943191	0.940332355142779	0.999960524259047	6	KSO_RS04760,KSO_RS09290,KSO_RS09510,KSO_RS10725,KSO_RS12520,KSO_RS14245	KSO_RS04760,KSO_RS09510,KSO_RS12520,KSO_RS14245,ablA,truB
GO:0052689	carboxylic ester hydrolase activity	molecular_function	1/378	21/2932	0.36936255983875	0.945478405177455	0.999960524259047	1	KSO_RS05340	leuS
GO:0001883	purine nucleoside binding	molecular_function	2/378	34/2932	0.456271397447868	0.945709830924476	0.999960524259047	2	KSO_RS00020,KSO_RS11665	mnmE,typA
GO:0005525	GTP binding	molecular_function	2/378	34/2932	0.456271397447868	0.945709830924476	0.999960524259047	2	KSO_RS00020,KSO_RS11665	mnmE,typA
GO:0032550	purine ribonucleoside binding	molecular_function	2/378	34/2932	0.456271397447868	0.945709830924476	0.999960524259047	2	KSO_RS00020,KSO_RS11665	mnmE,typA
GO:0003676	nucleic acid binding	molecular_function	54/378	499/2932	0.839393071858002	0.946160344772149	0.999960524259047	54	KSO_RS00005,KSO_RS00425,KSO_RS01115,KSO_RS01365,KSO_RS02195,KSO_RS02635,KSO_RS02825,KSO_RS03150,KSO_RS03245,KSO_RS03340,KSO_RS03585,KSO_RS03760,KSO_RS04690,KSO_RS05645,KSO_RS05675,KSO_RS05765,KSO_RS06125,KSO_RS06155,KSO_RS06190,KSO_RS06600,KSO_RS07280,KSO_RS07450,KSO_RS07860,KSO_RS07880,KSO_RS08540,KSO_RS08570,KSO_RS09205,KSO_RS09625,KSO_RS09630,KSO_RS09705,KSO_RS09745,KSO_RS10565,KSO_RS10725,KSO…	KSO_RS00425,KSO_RS01115,KSO_RS01365,KSO_RS02195,KSO_RS03150,KSO_RS03245,KSO_RS03585,KSO_RS03760,KSO_RS05675,KSO_RS05765,KSO_RS06125,KSO_RS07450,KSO_RS07860,KSO_RS08570,KSO_RS09205,KSO_RS09625,KSO_RS09745,KSO_RS11960,KSO_RS12885,KSO_RS14130,KSO_RS14210,KSO_RS14750,KSO_RS15165,KSO_RS15180,KSO_RS16200,KSO_RS18805,KSO_RS18860,KSO_RS18895,addA,aspS,cggR,csaA,degU,gerE,hrcA,kapD,proB,purR,refZ,rnpA,rpl…
GO:0001882	nucleoside binding	molecular_function	2/378	35/2932	0.4432350718065	0.951614237469066	0.999960524259047	2	KSO_RS00020,KSO_RS11665	mnmE,typA
GO:0004673	protein histidine kinase activity	molecular_function	2/378	35/2932	0.4432350718065	0.951614237469066	0.999960524259047	2	KSO_RS00640,KSO_RS05860	KSO_RS00640,KSO_RS05860
GO:0019001	guanyl nucleotide binding	molecular_function	2/378	35/2932	0.4432350718065	0.951614237469066	0.999960524259047	2	KSO_RS00020,KSO_RS11665	mnmE,typA
GO:0032549	ribonucleoside binding	molecular_function	2/378	35/2932	0.4432350718065	0.951614237469066	0.999960524259047	2	KSO_RS00020,KSO_RS11665	mnmE,typA
GO:0032561	guanyl ribonucleotide binding	molecular_function	2/378	35/2932	0.4432350718065	0.951614237469066	0.999960524259047	2	KSO_RS00020,KSO_RS11665	mnmE,typA
GO:0008080	N-acetyltransferase activity	molecular_function	2/378	36/2932	0.430922986478542	0.956903434320392	0.999960524259047	2	KSO_RS09285,KSO_RS15660	KSO_RS15660,ablB
GO:0016410	N-acyltransferase activity	molecular_function	2/378	36/2932	0.430922986478542	0.956903434320392	0.999960524259047	2	KSO_RS09285,KSO_RS15660	KSO_RS15660,ablB
GO:0016775	phosphotransferase activity, nitrogenous group as acceptor	molecular_function	2/378	37/2932	0.419276419276419	0.961637411612745	0.999960524259047	2	KSO_RS00640,KSO_RS05860	KSO_RS00640,KSO_RS05860
GO:0016772	transferase activity, transferring phosphorus-containing groups	molecular_function	18/378	199/2932	0.701603254367073	0.967765423336253	0.999960524259047	18	KSO_RS00640,KSO_RS00690,KSO_RS01145,KSO_RS01150,KSO_RS01805,KSO_RS03210,KSO_RS03355,KSO_RS04295,KSO_RS04450,KSO_RS05860,KSO_RS08010,KSO_RS09705,KSO_RS10720,KSO_RS11265,KSO_RS12470,KSO_RS13460,KSO_RS15160,KSO_RS18890	KSO_RS00640,KSO_RS03210,KSO_RS03355,KSO_RS04450,KSO_RS05860,KSO_RS08010,KSO_RS15160,celB,iolC,ispE,licB,proB,ribF,sat,spo0F,thiF,thrB
GO:0060089	molecular transducer activity	molecular_function	1/378	25/2932	0.31026455026455	0.968753110571583	0.999960524259047	1	KSO_RS05860	KSO_RS05860
GO:0140097	catalytic activity, acting on DNA	molecular_function	4/378	63/2932	0.492483413118334	0.970828818264714	0.999960524259047	4	KSO_RS02825,KSO_RS06155,KSO_RS08570,KSO_RS13920	KSO_RS08570,addA,uvrA,uvrC
GO:0008270	zinc ion binding	molecular_function	5/378	75/2932	0.51710758377425	0.973482587126138	0.999960524259047	5	KSO_RS00820,KSO_RS02825,KSO_RS09465,KSO_RS17405,KSO_RS18765	KSO_RS09465,KSO_RS17405,ftsH,hutI,uvrA
GO:0003677	DNA binding	molecular_function	34/378	349/2932	0.755658646776125	0.977704814251948	0.999960524259047	34	KSO_RS00425,KSO_RS01115,KSO_RS02195,KSO_RS02635,KSO_RS02825,KSO_RS03150,KSO_RS03245,KSO_RS03340,KSO_RS03585,KSO_RS03760,KSO_RS05645,KSO_RS05675,KSO_RS06125,KSO_RS06155,KSO_RS06190,KSO_RS07280,KSO_RS07880,KSO_RS08540,KSO_RS08570,KSO_RS09205,KSO_RS09625,KSO_RS09745,KSO_RS11960,KSO_RS12885,KSO_RS13920,KSO_RS14130,KSO_RS14210,KSO_RS14750,KSO_RS15165,KSO_RS15180,KSO_RS16200,KSO_RS16710,KSO_RS18885,KSO…	KSO_RS00425,KSO_RS01115,KSO_RS02195,KSO_RS03150,KSO_RS03245,KSO_RS03585,KSO_RS03760,KSO_RS05675,KSO_RS06125,KSO_RS08570,KSO_RS09205,KSO_RS09625,KSO_RS09745,KSO_RS11960,KSO_RS12885,KSO_RS14130,KSO_RS14210,KSO_RS14750,KSO_RS15165,KSO_RS15180,KSO_RS16200,KSO_RS18895,addA,cggR,degU,gerE,hrcA,purR,refZ,sigB,sigX,spo0A,uvrA,uvrC
GO:0004672	protein kinase activity	molecular_function	2/378	43/2932	0.360772732865756	0.981128953839441	0.999960524259047	2	KSO_RS00640,KSO_RS05860	KSO_RS00640,KSO_RS05860
GO:0000287	magnesium ion binding	molecular_function	5/378	79/2932	0.490924921304668	0.981724141045171	0.999960524259047	5	KSO_RS00695,KSO_RS02200,KSO_RS02375,KSO_RS05845,KSO_RS11015	KSO_RS02200,alsS,icd,iolD,sucC
GO:0140098	catalytic activity, acting on RNA	molecular_function	6/378	95/2932	0.489891395154553	0.988492400766779	0.999960524259047	6	KSO_RS00005,KSO_RS05340,KSO_RS06600,KSO_RS07450,KSO_RS10725,KSO_RS18940	KSO_RS07450,aspS,leuS,rnpA,rsmI,truB
