# Supplementary material for: Dual RNA Sequencing Analysis of Bacillus amyloliquefaciens and Sclerotinia sclerotiorum During Infection of Soybean Seedlings by S. sclerotiorum Unveils Antagonistic Interactions
Source: Front Microbiol. 2022 Jun 23;13:924313. doi: 10.3389/fmicb.2022.924313 (PMC9260588; doi:10.3389/fmicb.2022.924313)
Supplement: Supplementary file 1 [file Data_Sheet_1.ZIP › ╕╜╝■/Table S6 Transcript expression abundance of Bacillus amyloliquefaciens.xls]

gene_id	Gm-Ba-1	Gm-Ba-2	Gm-Ba-3	Gm-Ba-Ss-1	Gm-Ba-Ss-2	Gm-Ba-Ss-3
KSO_RS00005	50.769210759568	17.7427642236753	30.5382067338274	10.7142359981185	2.02668675460821	2.17252614443088
KSO_RS00010	5.93999765886946	5.53574243778668	7.14594037571562	6.01711493654334	6.63942580809649	11.1841645915302
KSO_RS00015	3.46962480074151	6.46698882919005	11.1307482487782	9.37245317218589	8.86438692669758	2.3755659710132
KSO_RS00020	48.4238939581749	39.111223745232	22.0074250701387	83.9343931365647	76.8070221588802	69.0721627441339
KSO_RS00025	17.706670286773	11.0010779765236	13.2542614281954	9.96475049109588	6.03172910115511	6.86987997022737
KSO_RS00030	9.28124634198353	2.88319918634723	12.4061464856174	6.26782805889931	9.88009792871501	4.23642598164021
KSO_RS00035	0	12.1825317732982	8.38725396210753	9.71071952787217	13.3590056500935	5.37011744151577
KSO_RS00040	40.9251807205573	29.9671096533728	21.1002176448296	36.5212028628779	32.6743396067741	31.0226469521685
KSO_RS00045	0	4.87301270931926	0	10.5935122122242	15.8638192094861	6.26513701510173
KSO_RS00050	28.9755983359486	6.75090541193498	31.9533919239316	30.574771019021	47.4244700578321	40.9176753348665
KSO_RS00055	0	0	0	0	0	0
KSO_RS00060	4.34210355180516	12.1397860477778	0	10.2631102718819	10.4001030828579	7.43232628357932
KSO_RS00065	0	10.0285189090338	8.6303627726034	3.6335235124054	6.87311160258436	0
KSO_RS00070	0	8.28703957752497	3.56583851083614	1.12595713632922	5.67957725243498	4.18569034114153
KSO_RS00075	0	13.1982960028974	8.11301132574434	6.14827820491486	7.75331935550388	6.92603702720471
KSO_RS00080	54.1406036615706	79.2879776245488	49.6245859424696	70.5130656626173	56.8105630901113	47.6597922934524
KSO_RS00085	60.0866815203558	67.996836302293	55.0746849766136	30.4333847946556	46.60208040365	44.0784206182219
KSO_RS00090	9.28124634198353	17.2991951180834	22.3310636741113	47.0087104417448	26.6762644075305	19.063916917381
KSO_RS00095	0	0	0	10.3386854579782	2.44456031225938	0
KSO_RS00100	3.99193391053055	0	6.40317237967349	5.39168005066607	0	2.73317805267111
KSO_RS00105	2.9347814520106	0	2.35373530161911	0	0	0
KSO_RS00110	0	4.42151951899895	3.80508007226604	3.2040015636546	11.3636909084262	0.812094437375121
KSO_RS00115	46.7716351092083	87.1770462643572	28.1336235264394	88.8353583151084	104.557886741677	58.0423717169604
KSO_RS00120	0	0	0	1.6940075834863	1.60217804249433	1.71746999255684
KSO_RS00125	0	4.62854718878485	3.98324435658619	3.35402170375883	0	1.7002378521633
KSO_RS00130	3.22825959721166	2.00570378180677	3.45214510904136	4.36022821488648	4.12386696155061	4.05223354765586
KSO_RS00135	0	0	0	0	0	0
KSO_RS00140	0	0	0	0	0	0
KSO_RS00145	0	0	0	0	0	0
KSO_RS00150	0	0	0	0	0	0
KSO_RS00155	0	0	0	0	0	0
KSO_RS00160	0	0	0	0	0	0
KSO_RS00165	0	0	4.54576359778347	0	0	0
KSO_RS00170	0	9.2570943775697	0	3.35402170375883	0	2.55035677824495
KSO_RS00175	0	0	0	0	0	3.79381431191661
KSO_RS00180	79.645297329132	71.83056796436	47.3923381319087	18.2179085448977	6.5639404924335	10.5544176705223
KSO_RS00185	0	0	0	0	7.86040940185061	2.80868020882224
KSO_RS00190	0	0	0	0	0	0
KSO_RS00195	14.7516498150732	4.58256824320089	3.94367570403732	4.98105541104581	1.57034669065669	1.68334807217492
KSO_RS00200	35.4778017167971	47.2332972507396	22.3564687522389	39.3611045337022	24.2787389374567	38.1712102100006
KSO_RS00205	10.2413752739129	0	0	10.3743360974885	8.17663276859173	0
KSO_RS00210	0	6.49735027909235	0	4.70822764987742	3.33975141252338	4.77343772579179
KSO_RS00215	0	0	4.84142301877752	0	1.92782398609073	6.19964777801007
KSO_RS00220	3.65763402639745	0	0	8.02776007543754	4.67236158205242	5.00858244134804
KSO_RS00225	8.73529067480803	0	0	7.37391536341095	9.76386148249483	7.47604584995332
KSO_RS00230	0	9.39322811841631	5.38909530596955	3.40334555234352	2.14590362252634	8.05112629994973
KSO_RS00235	0	0	0	0	0	0
KSO_RS00240	0	0	0	0	2.00103249189165	0
KSO_RS00245	2.59615282293246	7.25840354604897	0	0	0	0.888760695448996
KSO_RS00250	4.79032069263666	8.9286168351398	3.8419034278041	4.85251204559947	6.1192864590751	4.91972049480799
KSO_RS00255	173.649125108079	251.117348488307	196.89755067496	194.100481823979	202.701363956863	211.138004568843
KSO_RS00260	100.83329359192	51.2568744239507	47.7866383149707	61.9044746557957	20.4920549632608	43.9333064762689
KSO_RS00270	7.13942026306425	4.43569105591881	5.72591376259264	8.83924469844775	6.08006026382462	6.51757843329264
KSO_RS00275	15.7499937924569	6.29061640657577	15.3385083822179	5.69802550809028	8.98190720792274	11.5538890408369
KSO_RS00280	29.6999882943473	27.6787121889334	39.6996687539757	28.4141538670102	56.9093640693985	69.4773860988995
KSO_RS00285	63.1914644560581	22.084078874149	38.0103211474235	14.6693848187005	7.5677345836966	9.46435591643027
KSO_RS00290	88.150650188702	44.2353847768342	59.8214186703743	20.6065580018607	18.4067577850033	23.2132930500834
KSO_RS00295	50.0561600466527	60.6443694027192	32.1165859582724	12.3948060490593	11.7229027109248	18.27851210056
KSO_RS00300	48.7499807861761	47.1796230493183	42.1057092845196	30.3894693764815	17.9638144158455	12.1957717653279
KSO_RS00305	33.7499866981219	45.2138054222634	37.2184394568522	12.8205573932031	15.4937899336667	15.1644793660985
KSO_RS00310	5.16821142013004	6.42197498583142	5.52663602143513	3.49020587966551	3.30100719660084	1.7692730317755
KSO_RS00320	0	0	0	3.58161603365675	6.77492429397601	0
KSO_RS00325	0	31.4530820328789	0	0	7.18552576633819	3.85129634694565
KSO_RS00330	4.8956024661012	3.04161672405862	7.85268173155562	1.65305355399542	0	1.11729915999302
KSO_RS00335	0	0	0	0	0	0
KSO_RS00340	17.2273714004335	25.6878999433257	22.1065440857405	21.5229362579373	18.1555395813046	11.79515354517
KSO_RS00345	0	0	0	9.8965706193147	0	0
KSO_RS00350	0	0	0	10.4463800981655	0	0
KSO_RS00355	0	0	0	0	0	0
KSO_RS00360	0	0	0	0	0	0
KSO_RS00370	12.5847408026895	0	10.0931361238921	2.12468747759299	4.01902288625695	2.15411490591875
KSO_RS00375	0	1.13066634758715	2.9190932907335	0	1.54981928293569	3.3226870444237
KSO_RS00380	0	4.58256824320089	0	3.87415420859119	6.28138676262676	1.68334807217492
KSO_RS00385	2.65178466913815	4.94262717659525	4.25353593792596	1.79080801682837	0.846865536747001	0.907805567494332
KSO_RS00390	0	0	4.49430212309158	0	1.78960264369178	12.4694802478467
KSO_RS00395	0	5.20276544904763	2.98493750029892	9.42530535172829	8.91437407102106	7.00762192451765
KSO_RS00400	0	0	0	10.5935122122242	0	0
KSO_RS00405	0	0	0	0	2.00526300455949	0
KSO_RS00410	2.20982055761513	10.2971399512401	5.31691992240745	4.47702004207094	8.46865536747001	6.05203711662888
KSO_RS00415	0	1.56908799256992	0	2.84255240766409	2.68846202141905	1.72915346189397
KSO_RS00420	0	1.74299195144417	5.99994993762856	11.9988647978929	11.9457103420232	12.1650519372036
KSO_RS00425	0	1.27669336664822	4.3947972790379	10.1765474019029	13.9998435595076	8.44158682688456
KSO_RS00430	6.18749756132235	5.76639837269446	17.3686050798643	16.7142081570648	11.856117514458	13.7683844403307
KSO_RS00435	0	0	2.57790056843998	2.17067638403439	0	0
KSO_RS00440	0	0	0	0	0	0
KSO_RS00445	0	0	0	0	0	0
KSO_RS00450	7.38805678963863	1.72131294707297	11.8506473892465	18.0862700207045	13.5667016334594	14.542954862347
KSO_RS00455	11.1295459347126	8.89037864740901	5.10059983991122	20.9374984408628	17.7714823557186	11.9744802907175
KSO_RS00460	4.9999980293514	6.98957378508419	4.01006755090663	30.3894693764815	27.9437113135374	30.8103707755652
KSO_RS00465	103.790281673794	74.4051402928317	86.4428271255921	26.9584002533304	15.2982161476878	30.0649585793822
KSO_RS00470	18.7974609457894	30.6568014750845	60.3032943098364	11.1075433955178	18.0092924270248	19.3052323213984
KSO_RS00475	4.54128261381457	16.9288759565342	9.10542861329717	12.2673087391302	14.5028960421505	14.7691914956264
KSO_RS00480	5.93999765886946	5.53574243778668	0	9.02567240481501	16.1243198196629	3.05022670678095
KSO_RS00485	0	3.56684435424399	6.13912403411995	12.2771889813492	9.77824124903754	7.20629161825397
KSO_RS00495	4.64062317099176	0	0	0	0	0
KSO_RS00505	0	0	0	0	0	0
KSO_RS00510	0	0	0	0	0	0
KSO_RS00520	0	0	0	0	0	0
KSO_RS00525	0	0	0	0	0	0.462997375042646
KSO_RS00545	87.5982800816423	81.6366511190451	73.6005094877077	45.0720219965793	59.2805875722901	53.5503284196094
KSO_RS00550	19.7123816112925	46.9476681670699	22.8360926460922	17.0100348501102	16.087947069766	21.7444873393923
KSO_RS00555	0	0	2.8767875908678	9.68939603308106	5.72759300215363	2.45589911979143
KSO_RS00560	2.86679423690611	2.67169036572716	2.29920861509511	5.80802600052446	7.62941924997298	6.54274282878798
KSO_RS00565	0	2.46251887801899	0	4.4610875864052	3.37540712155388	5.42744965619387
KSO_RS00570	4.79032069263666	0	0	3.23500803039964	10.7087513033814	4.91972049480799
KSO_RS00575	0	0	0	0.390518882174412	1.47739782111626	0.791855323671068
KSO_RS00580	1.65367418119974	0	0	2.2335244753316	1.05622427745728	0
KSO_RS00585	8.73529067480803	12.2111965539412	31.5262075399218	21.6301517326721	25.5720181684388	23.9233467198506
KSO_RS00590	51.3430648705472	14.7227192494327	31.6752676228529	32.0059305135284	41.6225402103313	21.6328135232692
KSO_RS00595	0	0	0	0	0	3.32994181962986
KSO_RS00600	0	0	11.753191407427	0	0	0
KSO_RS00605	0	0	0	1.28901348254999	0	0
KSO_RS00610	0	0	0	0	0	0
KSO_RS00615	0	9.8852543531905	0	0	5.081193220482	0
KSO_RS00620	25.5405304742544	11.9011661746028	7.31566377530264	9.24004136447073	9.90437335360129	4.99627634198355
KSO_RS00625	0	0	0	0	0	0
KSO_RS00630	0	3.58532541307427	0	3.24757930512918	0	0
KSO_RS00635	44.5499824415209	37.5639665421239	42.5353593792596	21.4896962019405	28.4546820346992	17.4298668958912
KSO_RS00640	29.3865319535099	25.5608160056113	4.7136809866198	5.29209756951921	6.88217903213922	7.37741727673494
KSO_RS00645	7.42499707358682	17.2991951180834	20.8423260958372	11.2820905060188	13.0417292659038	6.35463897246032
KSO_RS00650	216.788235725163	219.71240514938	217.333953032713	141.826766296262	115.099534994373	87.2023450235431
KSO_RS00660	0	7.72531839404042	0	3.9986143916423	6.05096906639005	4.05399615467963
KSO_RS00665	19.2440528905058	7.47265447865373	25.7233274863773	11.9129345395926	4.60928974644156	6.58796264963489
KSO_RS00670	11.9372943305254	13.349861184373	13.4034251420175	20.1537879707373	25.9233437615159	37.5965778434951
KSO_RS00675	0	0	0	3.97957337072972	2.82288512249	3.02601855831444
KSO_RS00680	1.52151579376779	2.83593362591531	2.4405534070067	8.22010237232697	7.28859683265862	12.5009291261515
KSO_RS00685	2.72977833587751	0	0	8.29565478383732	11.3330535064672	9.34505731244165
KSO_RS00690	0	0	0	10.6041804017632	16.4767796273435	8.4472542232101
KSO_RS00695	0	3.25376710684954	1.86675558404274	14.9327565039607	21.5565772990146	14.7411687762402
KSO_RS00700	2.48327661323974	11.5713679719621	0	10.9005705372162	15.8610267751947	5.10071355648989
KSO_RS00705	1.71874932258954	1.60177732574846	6.89230360312077	17.4106334969425	11.5267809168342	12.9446349439007
KSO_RS00710	0	0	0	17.4409128595459	11.6842897243934	13.9986249828111
KSO_RS00715	0	4.77219175671265	0	10.3743360974885	6.54130621487339	11.3945250540668
KSO_RS00720	0	4.92503775603797	0	10.7066102073725	8.43851780388471	9.04574942698978
KSO_RS00725	0	2.37789623616266	4.09274935607996	6.03089985048731	4.07426718709897	6.11442925185186
KSO_RS00730	0	0	0	5.4502852686081	2.06193348077531	2.21030920781229
KSO_RS00735	0	0	0	1.53811731506732	3.63684586333068	0
KSO_RS00740	0	0	0	1.94351257640289	2.75723663126931	0
KSO_RS00745	0	0	0.955850772567632	0	0	0
KSO_RS00750	0	0	0	0	0	0
KSO_RS00755	2.31308320049434	6.46698882919005	3.71024941625941	7.02933987913941	5.90959128446505	3.16742129468427
KSO_RS00760	0	10.5643939652418	22.7288179889174	3.82768125734309	7.24037710806596	0
KSO_RS00765	12.2727224356807	28.5937109389808	9.8428930794981	8.28803710267678	3.91937769072992	16.8056567866719
KSO_RS00770	51.8023051645592	85.8254641517315	115.406013819697	19.4351257640289	47.792101608668	15.7634455130799
KSO_RS00775	10.6071386765526	0	8.50707187585193	1.79080801682837	1.693731073494	7.26244453995465
KSO_RS00780	0	7.9082034825524	0	0	5.41993943518081	2.90497781598186
KSO_RS00785	5.47970263733345	5.10677346659288	0	5.5508440374016	6.12493155728458	4.68977045938031
KSO_RS00790	0	13.2223147399363	7.58592396572783	5.58914603978283	3.02066688266446	4.04754074679001
KSO_RS00795	6.6591902005263	6.20598928002991	10.6815252252849	3.37282227384716	5.31664462531749	10.2586100003844
KSO_RS00800	0	8.78131731882405	0	12.0902267125977	8.42566726915798	15.4833842983805
KSO_RS00805	0	1.59439586341782	4.11632510121867	13.8643201302842	14.7518512852703	7.02817213543999
KSO_RS00810	9.41860093901077	0	5.03589878485949	17.491613187626	24.5644718058538	19.8834369539985
KSO_RS00815	0	0	7.51413288718782	21.354114522433	24.6846610711113	19.2443325348956
KSO_RS00820	8.79738989761472	4.91920240324646	5.64450266644204	44.5580193760615	22.47605216011	22.8887470098097
KSO_RS00825	6.68918655278092	7.48073302403605	13.9485322649104	19.8763556462393	28.6255810258986	31.6014478630459
KSO_RS00830	4.34210355180516	17.5352465134568	4.6432361115761	33.2329284994272	21.724659773081	17.3420946616851
KSO_RS00835	19.9328780498975	4.64407922633111	7.99322189677362	37.0180449116201	15.9142516972591	20.471320179738
KSO_RS00840	6.33262010540454	2.95082219498224	3.80913666082922	9.08768247345742	12.1341927653302	9.21354904322605
KSO_RS00845	0	0	0	0	18.2401807914739	7.82109411995116
KSO_RS00850	0	0	0	1.92117335138676	1.13564344008219	1.46083654539318
KSO_RS00855	104.647609761962	69.6611883949666	19.9830547419341	50.4791521522092	54.1084557706809	54.5901871459679
KSO_RS00860	14.6545994873424	0	3.91773046914233	0	0	1.67227341380535
KSO_RS00865	0	0	0	0	0	0
KSO_RS00875	0	0	0	0	0	0
KSO_RS00880	0	0	0	3.68695768170548	0	7.47604584995332
KSO_RS00885	0	0	0	0	0	0
KSO_RS00890	0	0	4.36260096197535	0	0	0
KSO_RS00895	0	0	0	0	0	0
KSO_RS00900	0	0	0	0	0	0
KSO_RS00905	0	0	0	0	0	0
KSO_RS00910	0	0	0	0	0	0
KSO_RS00915	0	0	0	0	0	0
KSO_RS00920	0	0	0	0	0	0
KSO_RS00925	0	0	0	0	0	0
KSO_RS00930	0	0	0	4.01140995769556	3.79395760462656	0
KSO_RS00935	10.8281207323141	11.5327967453889	6.2030732428087	8.87942308344069	9.88009792871501	11.1206182018056
KSO_RS00940	0	0	0	4.80984407397549	4.54910983768173	7.31469234240037
KSO_RS00945	0	0	0	0.943713133083962	1.78511179640522	0
KSO_RS00950	0	14.1796681295765	9.7622136280268	13.3576663550313	22.3516969534864	6.25046456307573
KSO_RS00955	0	0	0	4.11005118616348	3.33192998064394	2.38112935736218
KSO_RS00960	14.1118365433668	6.0698930238889	9.57667448012571	22.7254584591671	20.8002061657158	14.1214199388007
KSO_RS00965	0	0	0	6.04128005677042	5.71379157323278	12.2499064529356
KSO_RS00970	16.4999934968596	9.22623739631113	0	12.2570859818475	2.10775422479254	4.51885438041623
KSO_RS00975	0	0	0	0	2.38313919888603	1.27731436632368
KSO_RS00980	0	0	0	0	0	0.864576730946983
KSO_RS00985	25.4683276930419	27.3865885774407	21.9971779375591	22.4914146704566	13.138705424993	24.8149490217448
KSO_RS00990	345.565901538003	348.15990174759	299.620141539439	400.51027093344	357.920528738355	329.322170648258
KSO_RS00995	7.22627452417209	15.1525796654745	11.5911441617447	12.8101595364365	16.1543207009647	8.03993251990114
KSO_RS01000	4.38052924695388	0	0	3.69783366306744	1.39895191911009	6.74828917429415
KSO_RS01005	0	0	0	0	0	0
KSO_RS01010	0	0	0	1.79722668355536	0	0
KSO_RS01015	0	0	3.99661094838681	4.2065960126841	0.795712584862954	0
KSO_RS01020	0	5.65641257267031	0	9.56398831875644	6.4610994629199	2.77041481088188
KSO_RS01025	0	0	4.23839879935683	0	0	0
KSO_RS01030	0	0	0	1.11925501051773	1.58787288140063	0.567378479683957
KSO_RS01035	12.6652402108091	7.3770554874556	6.34856110138203	0	0	0
KSO_RS01040	4.38052924695388	2.04120296378565	3.51324502247572	0	2.09842787866513	0.749809908254905
KSO_RS01045	5.22887117858227	2.43650635465963	6.29044047158065	0	2.50481355939254	1.34252936037894
KSO_RS01050	2.57365583139925	4.79700384556905	1.03205378043264	0	4.52053007483668	0.881059129630547
KSO_RS01055	2.6805043586956	2.49807871741276	10.7490077853725	0	3.42414946265935	0
KSO_RS01060	19.6688664200975	9.16513648640179	6.57279284006219	11.0690120245462	4.71104007197007	7.29450831275799
KSO_RS01065	9.02735206515115	0	5.43004587820336	10.6686435045095	7.20736627018724	10.8164067616346
KSO_RS01070	0	6.43092755319084	2.21373617587225	4.1940856899698	5.28897435589205	0
KSO_RS01075	4.11357178592068	3.83361664666668	16.495707238494	0.694496183811558	0.656848615759447	0
KSO_RS01080	0	0	7.56184166742393	1.59182934829189	0	0
KSO_RS01085	0	4.70726397770976	0	0	0	0.864576730946983
KSO_RS01090	0	1.48172977456817	1.2751499599778	2.14743573752439	1.52326991620446	0.544294558668978
KSO_RS01095	0	1.57265410164394	2.70679559686198	0	1.61674329742609	1.73308335612554
KSO_RS01100	21.0141426610948	6.52799815776731	0	0	0	0
KSO_RS01105	7.13942026306425	13.3070731677564	11.4518275251853	0	6.8400677968027	4.88818382496948
KSO_RS01110	456.131459947828	544.944622195513	514.353676004165	790.933314407063	713.557557567612	527.156193743129
KSO_RS01115	679.038193909222	697.88205946456	570.046525698112	1523.56435893245	1443.00096928104	1696.74291880052
KSO_RS01120	0	0	0	6.70804340751766	1.58610267751947	6.80095140865319
KSO_RS01125	0	0	0	5.93403839895793	2.10463624517006	0
KSO_RS01130	0	0	0	3.01156903730898	5.69663303997983	2.28995999007579
KSO_RS01135	3.769034047506	0	18.1369045068924	1.27265544343133	9.62933402189483	0
KSO_RS01140	5.69401616072609	7.42910219794991	8.22002343832318	8.07511590410341	6.18263796766215	8.57681333706301
KSO_RS01145	50.4611451602988	0	57.8150515834597	143.612371058275	124.316571996259	133.262331849653
KSO_RS01150	21.3079386217723	19.8577957205372	23.6620542242239	97.9607564172343	121.963592974336	99.3175362583203
KSO_RS01155	6.68918655278092	6.23394418669671	21.4592804075544	167.142081570648	158.08156685944	190.066679176291
KSO_RS01160	15.0846441675579	32.802085551219	17.4750234921563	139.222185326341	144.521522749601	122.215629899237
KSO_RS01165	6.1195030826265	0	0	13.7754462832952	9.12009039573693	5.58649579996512
KSO_RS01170	0	3.52146465508058	3.03050906518898	1.2758937524477	1.81009427701649	1.29356518523365
KSO_RS01175	0	0	0	0	0	3.21753872023307
KSO_RS01180	0	0	4.53422612672311	2.54531088686266	1.80550012910528	3.2257050621626
KSO_RS01185	4.41964111523025	4.11885598049604	4.72615104213996	2.98468002804729	2.35240426874167	4.53902783747166
KSO_RS01190	0	13.8393560944667	11.9099006261927	15.0427873413583	0	0
KSO_RS01195	0	4.43569105591881	0	2.41070309957666	2.28002259893423	0.81469730416158
KSO_RS01200	7.03791191809178	16.3973413441549	8.46675399966305	3.56464155008492	5.61901304002749	0
KSO_RS01205	7.76132098284337	16.8772635298374	24.898746953713	3.49425954503098	4.13105139876586	2.65699190486146
KSO_RS01210	9.05487447998393	7.2331129413589	6.22468673842824	0.873564886257744	3.30484111901269	2.65699190486146
KSO_RS01215	125.140400116632	96.4089975120152	105.71709544598	103.102250317175	98.0460954004618	84.5381184650901
KSO_RS01220	0	0	0	0	0	0
KSO_RS01225	3.74999852201355	3.4947868925421	12.0302026527199	6.96425339877701	14.9698453465379	7.06070996940036
KSO_RS01230	0	0	0	0	0	0
KSO_RS01235	0	0	0	0	0	0
KSO_RS01240	0	6.09663264073423	2.62332612911733	0	0	0
KSO_RS01245	0	5.36409150948322	18.4649622111515	0	0	0
KSO_RS01250	0	0	3.93066027267086	0	3.91291007077822	1.67779246797632
KSO_RS01255	0	0	0	3.67345234221205	0	0
KSO_RS01260	0	3.07541246543704	0	3.34284163141297	0	5.64856797552029
KSO_RS01265	7.08830269554828	0	0	0	0	1.21329622385877
KSO_RS01270	0	0	0	3.74198690083541	2.35942637103642	5.05841908255548
KSO_RS01275	0	6.15082493087409	2.64664458359838	22.2856108760864	14.7542795735477	18.0754175216649
KSO_RS01280	35.9801620305969	27.434846883304	41.9732180658773	29.8205035401377	13.5796940694233	19.035922913097
KSO_RS01285	41.249983742149	25.6284372119754	33.0830572949797	18.5713423967387	35.1292370798756	32.9499798572017
KSO_RS01290	7.13942026306425	0	8.58887064388896	4.82140619915332	2.28002259893423	1.22204595624237
KSO_RS01295	0	0	0	5.83053772920866	3.67631550835907	5.91129206740495
KSO_RS01300	0	2.69248173044099	3.47565193371382	6.82876208751676	4.15194776770903	3.4616710355815
KSO_RS01305	135.823117199759	126.579476473781	58.0970762253302	58.09206493614	75.1851354575386	80.5954211141309
KSO_RS01310	16.1412979860583	17.1917467012009	16.6442710614494	12.4577948996757	11.0460722184391	11.0515460390614
KSO_RS01315	12.5653796629931	12.7747902410462	9.16146202014823	12.7285123657648	16.4161627123265	10.5584770619341
KSO_RS01320	14.4877991679743	13.50181082387	17.4291228675991	9.78392672608673	10.41024952489	22.3187320008363
KSO_RS01325	6.03658298665595	5.62575450994581	24.2071150938876	12.2299084076084	25.0617118191795	4.13309851867338
KSO_RS01330	85.3447939492738	47.7219175671265	54.7581637985871	164.260321543568	171.709288140426	160.69201999325
KSO_RS01335	8.94577960673111	0	0	6.04128005677042	1.42844789330819	0
KSO_RS01340	7.49999704402709	3.4947868925421	4.51132599476996	11.3960510161806	8.38311339406122	3.20941362245471
KSO_RS01345	0	0	4.76396025047708	7.01996742596723	9.48489401156641	8.13393788474921
KSO_RS01350	0	4.14351978876248	0	3.75319045443073	4.25968293932623	1.52206921496056
KSO_RS01355	8.31156388834346	8.60656473536486	24.4419602403208	11.5377929442425	23.0044071176051	21.4982811008608
KSO_RS01360	49.4999804905788	32.9508478439683	45.3710500045436	222.060194086718	153.564950663456	174.298668958912
KSO_RS01365	58.9710958913033	64.9500466527318	36.5466264702664	201.837640019429	200.312743565572	147.739620875973
KSO_RS01370	0	6.00405904315258	2.58349254364267	2.71923126199536	0	0
KSO_RS01375	0	0	2.48122929712348	1.56695701472483	1.976019585743	1.58865974311508
KSO_RS01380	24.2119469790875	0	0	16.3508558058243	20.6193348077531	0
KSO_RS01385	473.994278129343	398.328330394244	520.783477565991	901.087015404861	953.739342491456	775.688033981504
KSO_RS01390	0	0	0	0	0	0
KSO_RS01395	0	0	0	0	0	0
KSO_RS01400	0	0	0	0	0	0
KSO_RS01405	0	7.71711306382901	0	1.86403808443102	1.76299145196402	0
KSO_RS01410	0	0	0	0	0	3.3445468276107
KSO_RS01415	6.81192392072186	0	0	4.60024077717381	0	4.66395520914519
KSO_RS01420	0	7.86327050821972	0	2.84901275404514	0	1.15538890408369
KSO_RS01425	0	0	0	18.196920170998	11.4736621107658	2.04988353950333
KSO_RS01430	55.7947756974732	15.9992556005395	37.8638459214219	39.1286375931287	50.7140286745603	45.5477013054959
KSO_RS01435	23.1128313574687	35.0022624957329	18.5368103131404	12.6819867339597	20.2984113087997	7.912390938472
KSO_RS01440	64.0894484246441	77.2090392638668	71.4594037571562	34.8359285799878	38.93798594222	35.3184144995689
KSO_RS01445	45.6922896836112	55.0025690933933	51.9149514475066	34.7141246339039	23.712235028916	16.9457039265609
KSO_RS01450	18.0468678871902	48.0533197724538	28.9476751331072	44.3971154172035	32.1103182683238	34.4209611008267
KSO_RS01455	35.7352800333056	46.2545324012924	44.5825157130208	20.1106782638481	32.9688829279046	51.6526804178593
KSO_RS01460	42.0850036559577	30.816379967436	33.7527548110724	28.4209207529038	23.0402283681775	24.6981919577405
KSO_RS01465	26.5970044426991	16.5246042919005	19.5535681922567	5.23878166116957	6.37045120179834	6.07010289906658
KSO_RS01470	51.3109553865756	33.7545270596749	33.8899611314426	43.8238384605968	35.6647437426786	35.1313374087237
KSO_RS01475	30.5458740369078	26.2772584072152	20.7292574190063	38.0830059274895	36.768972038509	30.5666178422142
KSO_RS01480	41.9787820414803	36.6767387662545	23.1464499802332	33.6646595389645	32.6776383790716	33.2327409160469
KSO_RS01485	9.76973299156161	31.8669383754167	27.4241132839963	29.6897118579441	46.8004638728606	33.445468276107
KSO_RS01490	0	0	0	0	0	0
KSO_RS01495	0	0	0	14.0259089429915	27.6366375628392	18.9602281695786
KSO_RS01500	1.43895292123776	0	5.77030069098483	15.5481006112231	17.4624986647056	15.7634455130799
KSO_RS01505	3.97058667036729	4.93381678947119	2.12297693871528	5.36284753702615	11.4123056288901	12.6866232605268
KSO_RS01510	6.27906729267385	0	2.51794939242975	10.0709288049968	4.51184176025886	6.98607244329676
KSO_RS01515	3.70324043570415	0	0	0.625219756498684	1.18265511366165	0
KSO_RS01520	0	3.35093367904763	4.32562976738233	10.3199106054516	4.59316901286509	3.69276841014643
KSO_RS01525	10.8658493759807	57.3826960014473	29.0485381126651	116.18412987228	119.139522340407	133.912392005018
KSO_RS01530	34.4620117339473	32.1166491643742	32.6642844178281	69.8188442003974	46.0237473135079	50.4081066169848
KSO_RS01535	2.92322719432552	10.8971307830446	9.37787450881315	24.6764884208634	21.4717088844515	16.0116887495063
KSO_RS01540	0	11.703472384327	3.77692408864462	16.431515418679	19.0499985433152	13.4347546986476
KSO_RS01545	11.307102142518	19.3188981014129	4.53422612672311	46.4519236852436	28.8880020656845	41.2890247956813
KSO_RS01550	16.7062434155704	20.7590341417	35.7297018785781	53.9033213065341	59.873393448013	73.0783481832937
KSO_RS01555	8.5673043156771	5.32282926710258	6.87109651511117	15.4284998372906	23.712235028916	7.82109411995116
KSO_RS01560	5.82352711653868	21.7087938736733	7.00582389776041	10.8150758663361	11.158698837137	14.9520916999066
KSO_RS01565	0	12.8142186059877	7.35179050999549	25.5355957955157	12.4416047991226	25.8892698878013
KSO_RS01570	0	0	1.82667187518293	1.53811731506732	0	0.779710303369365
KSO_RS01575	0	0	0	3.34284163141297	0.790407834297201	1.69457039265609
KSO_RS01580	0	0	0	7.83478507362414	1.64668298811917	1.76517749235009
KSO_RS01585	8.0270238633371	0	6.43778412226632	1.35520606678904	5.12696973598184	10.9918079523638
KSO_RS01590	0	6.59016956879367	5.67138125056795	9.55097608975133	2.258308097992	9.6832593866062
KSO_RS01595	14.3895292123776	16.0922745284496	9.23248110557573	20.4068820522303	22.9769719272442	11.8225841348099
KSO_RS01600	0	0	0	13.3713665256519	6.32326267437761	0
KSO_RS01605	18.8191170067869	6.37758345367129	5.48843346829156	2.88840002714254	3.27818917450452	4.09976707900666
KSO_RS01610	17.7844241283517	0	10.6975155325084	3.00255236354458	0	0
KSO_RS01615	6.38709425684888	2.97620561171327	3.8419034278041	6.47001606079929	9.68887022686891	6.55962732641065
KSO_RS01625	434.892685738657	380.582292597834	361.550554723707	442.329580156609	475.938431651815	561.023840711497
KSO_RS01630	164.999934968596	0	302.473666696957	131.325921234081	127.970792219547	60.5203711662888
KSO_RS01635	246.37490289629	301.949587515637	286.920333267369	239.317071339792	212.332286395293	180.240669037056
KSO_RS01640	163.092421269537	227.989392307688	178.992726173994	197.092396765389	145.288838905497	179.252243847436
KSO_RS01645	0	4.80533197724538	20.6769108093623	1.74106334969425	18.1135128693109	5.29553247705027
KSO_RS01650	2.14905848728996	4.00560234282683	6.03251117100932	7.25653031421049	7.20632323599474	2.57496224643834
KSO_RS01655	8.04151307608681	7.49423615223828	0	6.33571067325562	1.71207473132968	3.67054958698069
KSO_RS01660	2.55154538611231	11.8894811808133	0	1.72311424299637	0	4.36744946560847
KSO_RS01665	0	47.3950551180366	0	27.4754106691477	9.74475412147234	6.96398791502501
KSO_RS01675	0	0	0	0	1.38668041104772	1.48646525671586
KSO_RS01680	0	0	0	5.33432175225473	0	0
KSO_RS01685	0	0	0	0	0	0
KSO_RS01690	0	0	0	14.7478307268219	0	0
KSO_RS01695	37.1249853679341	51.8975853542501	29.7747515654817	25.0713122355972	41.496411300603	31.7731948623016
KSO_RS01700	27.2120311597423	19.925774481562	10.9122126156216	26.2526829692118	50.9006092243747	33.2703611123577
KSO_RS01705	0	0	0	0	0	0
KSO_RS01710	9.33123510145561	4.96924814882108	4.27644546721461	7.65192653510149	2.97999363020489	7.30156004016985
KSO_RS01715	9.3513817047693	24.4018873202184	2.99997496881428	0	1.19457103420232	0
KSO_RS01720	0	11.5810511250767	0	0	3.96857490023699	0
KSO_RS01725	0	0	0	0	0	8.47285196328043
KSO_RS01730	0	0	0	0	0	0
KSO_RS01735	32.6240717635223	42.7905233189369	42.1546523384363	9.58788995177437	8.29638817122367	5.79104609369859
KSO_RS01740	4.56454738130337	1.41796681295765	1.22027670350335	0.513756398270435	0.971812911021149	2.60436023461489
KSO_RS01745	0	0	6.40317237967349	0	0	0
KSO_RS01750	0	6.17828397074406	2.65845996120373	0	0	0
KSO_RS01755	10.6071386765526	3.29508478439683	5.67138125056795	13.1325921234081	20.324772881928	8.47285196328043
KSO_RS01760	0	2.76234652584166	5.94306418472689	1.50127618177229	2.83978862621749	0
KSO_RS01765	0	3.60399898293404	0	3.91739253681207	2.47002448217875	0.882588746175045
KSO_RS01770	0	0	6.54390144296302	5.51017851331808	2.60574011306769	0
KSO_RS01775	0	8.62265177225339	7.42049883251881	0	3.69349455279066	1.58371064734214
KSO_RS01780	0	5.18975853542501	2.97747515654817	3.76069683533959	5.92805875722901	3.81278338347619
KSO_RS01785	13.7304355557082	24.6076744211712	16.9415371638587	51.711810443266	66.4482261834489	62.1904923620583
KSO_RS01790	4.21874833726524	0	0	14.2450637702257	2.69457216237682	8.66541678062771
KSO_RS01795	6.92630324028621	2.58196942060946	1.11099819274186	4.20973526343984	3.0967471119853	3.31958752292703
KSO_RS01800	0	0	0	0	5.45108851239449	0
KSO_RS01805	0	0	0	22.0627547673256	13.278851616193	16.2678757694984
KSO_RS01810	49.3269036357167	24.1946784868299	27.0679559686198	33.3115337396047	43.9422537249143	43.5492740770008
KSO_RS01815	62.7464541429872	29.2380762559156	33.5490158484301	34.1346504616113	27.8312617710282	36.9941423748864
KSO_RS01820	13.8139480438825	4.82768235853489	13.8487216583636	14.5763443230217	18.1977617663774	33.1032355774677
KSO_RS01825	4.61179942458809	23.6386517141512	14.7949076101773	38.1519968802567	29.4561925825044	25.2606766607118
KSO_RS01830	13.8461483889731	4.83893569736598	4.16430091824919	9.93501883461896	13.8183187814196	8.29509982419063
KSO_RS01835	22.1641703689159	20.6557553648757	0	41.1618559091895	17.6956977827732	68.288657614499
KSO_RS01840	0	0	0	1.27265544343133	0	0
KSO_RS01845	9.18285857157381	11.0030216298764	21.0422272547574	0.885912093130645	1.67577632713187	0
KSO_RS01850	2.32758528952565	0	13.0672890882992	0	3.71665125845079	0
KSO_RS01855	106.635596269598	110.420394370745	82.3556958194176	145.360267748941	121.083753339146	127.092779449206
KSO_RS01860	133.417916166013	64.8719816928126	93.0460986421304	97.9348134203018	62.9856242955582	65.5322144034971
KSO_RS01865	18.7184800174458	23.2594220075071	8.34026654495287	9.12960949755642	13.9483735464212	13.5280829665822
KSO_RS01870	25.8710699428112	4.82207529423927	10.3744778973804	22.7126870427013	10.7407336367912	10.6279676194458
KSO_RS01875	63.8709425684888	89.286168351398	32.0158618983675	132.096161241319	68.8419726645949	62.8630952114354
KSO_RS01880	29.6999882943473	0	42.8756422542937	52.1483294500423	0	44.7366583661207
KSO_RS01885	35.9801620305969	36.5797958444054	47.219870324112	79.5213427737005	83.5673481195278	69.4251306242361
KSO_RS01890	45.1520092312712	51.4300395402479	36.2125356877481	69.4543109229383	44.8609851898411	94.4608495906264
KSO_RS01895	17.1181488728226	7.97657411784824	0	7.9476782303046	10.933595402382	4.39513934694662
KSO_RS01900	11.9758017315916	3.72025701464159	16.0079309491837	18.8708801773313	31.8712836410162	28.6983695530466
KSO_RS01905	0	0	7.83546093828467	8.24714218276225	0	6.68909365522139
KSO_RS01910	4.94999804905788	0	23.8198012523854	20.0570497884778	11.0657096801608	3.38914078531217
KSO_RS01915	8.20441665589704	7.64605309086558	9.8700833918724	8.31093223279467	5.24027293456708	2.80868020882224
KSO_RS01920	5.35456519729819	4.99015243790867	7.1573922032408	21.0936521212958	25.6502542380101	28.1070569935745
KSO_RS01925	0	0	2.83569062528397	1.19387201121892	4.516616195984	0
KSO_RS01930	40.6054527461779	32.4359908464063	18.6092197284261	15.6695701472483	18.5251836163406	15.8865974311508
KSO_RS01935	18.1836663026616	22.5948670930069	26.7365116098203	53.2125810714717	42.5852384192778	37.3497147769097
KSO_RS01940	0	48.7301270931926	0	31.7805366366726	46.7565197753274	25.0605480604069
KSO_RS01945	8.68420710361032	44.512548841852	20.8945625020924	67.4432960723669	65.1739793192429	54.999214498487
KSO_RS01950	0	22.8121254304396	3.27195072148151	39.948794221556	49.5090621482862	34.915598749782
KSO_RS01955	22.142138390418	30.2649934471439	35.5166022649882	88.2231066739704	72.5980953171584	48.0072129132191
KSO_RS01960	20.6249918710745	16.8186619203588	24.8122929712348	86.1826358098655	75.7474174534817	82.0807533942792
KSO_RS01965	14.0980957093421	21.897715339346	18.8447794718239	65.587399097343	65.5338141094515	38.0742081894247
KSO_RS01970	22.3308182664265	20.8110617961905	17.9096250017935	32.0460381958762	57.0519940545348	51.6015796259936
KSO_RS01975	9.45859499819978	22.0371912332272	11.3788859485917	12.775190948075	9.06200064799338	27.5232770781721
KSO_RS01980	38.5714133692822	0	0	26.0481166084127	12.3180441708655	16.5055557726242
KSO_RS01985	24.0485735176901	22.4119127035898	7.23273317380123	40.6013153612911	22.0802188528368	15.4363699735878
KSO_RS01990	30.5835119735842	22.1683049568116	29.9791548943066	25.2434265072375	27.1307036944119	27.3380349387309
KSO_RS01995	8.63371752742654	10.057671580281	8.65545103647725	24.0509681329857	22.7472022079718	28.8175488285991
KSO_RS02000	0	0	10.4016599355395	0	0	2.21996121308658
KSO_RS02005	0	0	0	0	4.17836740597639	4.47904068543459
KSO_RS02010	143.982832985904	194.698165587554	156.232536731425	104.861001745844	109.995919145542	119.844141838035
KSO_RS02015	58.6183979493697	101.164883731482	38.3066979205028	52.7817099696784	36.0536906872407	49.0533534716235
KSO_RS02020	0	7.34183347186562	4.73868725180081	7.31523699181882	11.9504632771725	6.74232251719928
KSO_RS02025	0	34.5983902361668	0	0	0	0
KSO_RS02030	318.214160296578	384.42655817963	198.498343769878	230.815255502324	282.288512249	258.220250309499
KSO_RS02035	35.0235711018246	13.0559963155346	33.7072659231869	7.09565440630111	6.71100991384416	0
KSO_RS02040	11.8799953177389	11.0714848755734	19.0558410019083	10.0285248942389	11.3818728138797	6.10045341356191
KSO_RS02045	5.21052426216619	4.85591441911112	9.4025531259416	5.27817099696784	6.24006184971474	4.45939577014759
KSO_RS02050	10.9999956645731	0	26.4664458359838	12.9999396777171	3.51292370798756	3.76571198368019
KSO_RS02060	0	6.46698882919005	5.56537412438911	25.7742462235112	22.1609673167439	21.3800937391188
KSO_RS02065	0	0	0	0	0	0
KSO_RS02070	3.07453294972539	2.86529111686681	0	2.59537393743243	2.4546827152087	1.57879229129449
KSO_RS02075	10.1712288679272	0	12.2361992734856	3.43442633364346	11.3688798083844	6.96398791502501
KSO_RS02080	14.8499941471736	0	3.96996687539756	0	9.48489401156641	0
KSO_RS02085	0	8.33696150269078	10.7619583971621	9.06192008515563	15.7129268263901	12.2499064529356
KSO_RS02090	230.430943663039	131.235273309598	147.847042256185	187.602577762917	155.356022603243	144.622817993925
KSO_RS02095	26.3297768566909	24.5378654157211	25.3402140982823	135.13615105712	94.1762525971133	106.361333156073
KSO_RS02100	23.2031158549588	7.20799796586807	18.6092197284261	6.52898756135345	18.5251836163406	34.4209611008267
KSO_RS02105	0	7.18927589322945	3.09348068212797	2.60481166084127	2.46360883417309	0
KSO_RS02110	12.692302689892	11.8285094824502	0	4.28569439924739	18.2401807914739	8.69010457772352
KSO_RS02115	7.35148225107606	0	5.89599040900629	5.58519331981127	3.5216190637004	1.25834435098224
KSO_RS02120	23.571419281228	10.9836159479894	25.2061388914131	6.63262228454954	17.5646185399378	1.34489713702864
KSO_RS02125	8.159337443502	7.60404181014654	9.16146202014823	6.61221421598169	4.69033220352185	2.23459831998605
KSO_RS02130	0	2.8534754833952	0	1.03386854579782	0	0
KSO_RS02135	0	0	0	1.25670738023044	2.37716641893895	4.45939577014759
KSO_RS02140	5.38043266201944	0	0	1.8167617562027	8.59138950323045	3.68384867968714
KSO_RS02145	71.0903975130653	73.6135962471633	88.6907493439882	85.3491480360757	45.4064075021796	67.6025422602162
KSO_RS02150	15.5613711123077	16.5740791550499	16.0462732987626	34.5293521807627	31.9476220449467	18.2648305795267
KSO_RS02155	424.285547062104	343.382519637144	369.386015661992	147.034763486961	131.932736251112	166.271756572646
KSO_RS02160	132.782794381662	247.492134536083	136.920390410609	53.9856723321255	33.7509914645155	53.8057022485691
KSO_RS02165	4.18309694286582	5.84761525118311	5.03235237726452	4.23740488488968	2.00385084751403	0
KSO_RS02170	0	0	0	0	5.00962711878508	10.7402348830315
KSO_RS02175	11.2499955660406	0	0	0	5.38914432475364	7.7025926938913
KSO_RS02180	10.8394117862581	0	8.69335812130854	7.32009116367803	8.6541003755168	9.27684521527054
KSO_RS02185	0	0	0	4.24937495518597	4.01902288625695	0
KSO_RS02190	13.0263106554155	0	0	4.39847583080653	12.4801236994295	2.2296978850738
KSO_RS02195	14.224132324879	0	6.84477047482339	27.8570135951081	52.6938556198134	33.112295028912
KSO_RS02200	0	2.41946784868299	2.0821504591246	30.6816758127938	16.5819825377035	25.7740601680209
KSO_RS02205	1.60540477266742	1.49614660480721	1.28755682445326	4.06561820036712	5.63966670958003	2.74795198809095
KSO_RS02210	5.53072407715965	0	0	1.40063196846912	2.20784311256201	3.78674948079572
KSO_RS02215	0	2.77898716756359	7.17463893144138	4.02752003784695	8.57068735984917	6.12495322646778
KSO_RS02220	0	6.0171113454203	2.58910883178102	3.27017116116486	6.18580044232592	2.21030920781229
KSO_RS02225	0	0	0	2.94956614536438	11.158698837137	10.9648672465982
KSO_RS02230	3.35972718261847	10.9587661381524	12.1254644384315	10.2100366570306	9.65656630136852	5.75080449996409
KSO_RS02235	5.64638560729036	5.26211258344741	4.52847932554855	0	0.90160589463559	6.76539510376004
KSO_RS02240	10.2413752739129	14.316575270138	12.3205868546821	6.91622406499234	8.17663276859173	3.50600770894363
KSO_RS02245	34.1379175797095	15.9073058557088	0	2.88176002708014	2.72554425619724	0
KSO_RS02250	57.409771187527	45.1800284870906	51.1593669509995	66.3398983553604	59.0768742129351	53.7196284269842
KSO_RS02255	0	0	0	0	0	0
KSO_RS02280	0	0	0	0	0	0
KSO_RS02285	0	0	0	0	0	0
KSO_RS02290	0	0	0	0	0	0
KSO_RS02295	93.2008000868639	52.1147300628453	42.3573871642836	45.107381846472	41.6700364524884	44.6685919403069
KSO_RS02300	0	0	0	0	0	0
KSO_RS02305	0	0	3.27195072148151	0	0	0
KSO_RS02310	0	0	0	0	0	0
KSO_RS02315	0	0	0	2.80126393693824	0	0
KSO_RS02320	0	0	6.04563483563081	0	0	0
KSO_RS02325	14.0094284407299	0	7.49050353848597	3.15362418057827	5.96534214563925	3.19730262765299
KSO_RS02330	0	0	0	1.42992275107969	0.90160589463559	1.44972752223429
KSO_RS02335	0	0	0	0	0	0
KSO_RS02340	78.9130123762851	80.2281512722707	57.535751817356	25.4346645868378	16.0372604060302	25.78694075781
KSO_RS02350	6.10273732075629	9.47901102360733	13.051945891718	8.92950846747299	8.44545357194269	7.66038670652751
KSO_RS02355	82.2231219558272	116.101980658278	123.894939399991	56.368386569967	60.4741564495845	72.5025923032386
KSO_RS02360	19.7999921962315	55.3574243778668	103.219138760337	45.6855022959772	44.2628387206432	42.9291166139542
KSO_RS02365	31.7022346962134	26.4347251242622	16.0582929791362	5.63400274957242	7.99288821199417	2.8560175157125
KSO_RS02370	4.90098816738404	4.56744425559957	0	4.96461628427668	4.69549208493387	0
KSO_RS02375	79.3213347616105	72.7111528605956	96.989558514529	3.51261817661608	9.96661367239903	5.34190316423985
KSO_RS02380	58.0077896373971	35.1389900836068	37.2184394568522	5.8760888052181	0.926259180817032	4.96456169723463
KSO_RS02385	8.48571094124208	0	0	0	9.48489401156641	2.90497781598186
KSO_RS02390	2502.80800233264	2281.93877175617	2616.16356451761	2219.79708333153	2032.85790191718	2409.0507745035
KSO_RS02395	4.85293926378224	0	9.73031096911168	0	0	1.66134352221185
KSO_RS02400	0	0	0	3.09522373278978	8.7823092699689	3.13809331973349
KSO_RS02405	0	2.77898716756359	0	5.53784005203955	0.476149297769398	5.61454045759547
KSO_RS02410	0	0	0	3.79868367206019	1.79638144158455	0
KSO_RS02415	0	0	0	1.70553144459845	0	0
KSO_RS02420	8.99999645283251	2.09687213552526	0	9.11684081294445	0	4.62155561633478
KSO_RS02425	5.892854820307	5.49180797399472	4.72615104213996	2.65304891381981	3.76384682998667	0
KSO_RS02430	14.2788405261285	0	3.27195072148151	2.06631694249428	4.56004519786847	0
KSO_RS02435	3.0306110504436	8.47307515987757	4.86118392905824	3.06995660027721	1.45176949156629	1.55623811570457
KSO_RS02440	0	0	0	0.636327721715666	0	0
KSO_RS02445	0	0	0	0	0	0
KSO_RS02450	0	0	0	0	0	1.99100959972647
KSO_RS02455	5.40655126717487	0	8.67225773751895	3.65116197605785	1.15107937033573	1.85086572013407
KSO_RS02460	638.181566655396	720.561515662316	504.448270324277	808.083617510986	801.512737754269	878.095567103608
KSO_RS02465	0	0	14.5750532138722	2.6298579268109	0	0
KSO_RS02470	18.0547041303023	14.7227192494327	14.4801223418756	6.85841368147037	7.92810289720597	2.3178014489217
KSO_RS02475	16.1764642126075	7.53777565058099	14.2711227546971	10.3781031040599	6.71588355938798	7.19915526291801
KSO_RS02480	0	1.46914608221515	8.85024462668247	10.6459924567292	11.0757785697697	12.952130389728
KSO_RS02485	3.93899048996648	3.67091673593281	4.73868725180081	1.99506463413241	0	2.69692900687971
KSO_RS02490	0	0	0	0	0	4.13309851867338
KSO_RS02495	3.06818060892018	2.85937109389808	0	1.0360046378346	1.46976663402372	2.62588387291749
KSO_RS02500	7.02681111064999	6.54859121189276	0	8.69982443506529	2.24406009737376	5.61293032267789
KSO_RS02505	0	1.56908799256992	0	1.13702096306563	1.07538480856762	0
KSO_RS02510	9.54369803802934	24.903725619863	10.7158488924613	15.4681617905998	12.1913804775918	16.9892661474518
KSO_RS02515	5.77820783936718	16.1548903826459	9.26840515657019	10.7309118518121	12.9171708328725	17.802879611562
KSO_RS02520	68.5384345254168	74.5196097394361	73.2916961611858	46.2854995118718	38.3043796620951	37.150197069768
KSO_RS02525	30.3947248626361	14.8375162806173	20.8945625020924	8.30823212485679	9.70676287733405	14.8646525671586
KSO_RS02530	8.19310021913029	4.77219175671266	6.57097965583045	13.1408257234855	10.1390246330537	10.5180231268309
KSO_RS02535	0	5.01425945451692	2.15759069315085	4.54190439050675	0	1.84192433984357
KSO_RS02540	0	4.03088041586409	3.46890309500758	4.86821596807714	2.76259048880575	2.96138515221452
KSO_RS02545	35.2372742475307	39.8761107806668	28.2607811468979	61.190999354678	61.0891478711057	61.1768633280926
KSO_RS02550	228.611752002542	216.695180952834	224.094182834942	368.152427038507	331.347284219853	270.239383670944
KSO_RS02555	12.1323481594556	15.8293288662201	3.89212438764467	4.9159435756073	6.19927713174275	1.66134352221185
KSO_RS02560	14.0094284407299	0	22.4715106154579	0	2.23700330461472	0
KSO_RS02565	5.25105875076862	0.978738054771337	1.68456868828751	0	0.33539229178099	0.359526957423498
KSO_RS02570	2.9879263877613	0	4.79271654977573	0	0.477107344646198	1.02287951266967
KSO_RS02575	20.2499920188732	6.29061640657577	8.12038679058593	20.512891829125	5.38914432475364	8.08772232858586
KSO_RS02580	1.5372664748627	8.59587335060043	2.46581793502954	6.22889744983782	1.47280962912522	1.05252819419633
KSO_RS02585	3.72180304440442	3.46851029936509	0	10.6820127319587	2.37716641893895	5.09645230874011
KSO_RS02590	0	15.4802640877704	3.99661094838681	7.85231255701032	4.24380045260242	6.25512561047548
KSO_RS02595	2.99395043289791	4.18528914147178	1.20059482118878	1.01094000949989	4.30262329153718	1.02494176975166
KSO_RS02600	0	0	0	1.10446309407917	6.26755110896459	4.47904068543459
KSO_RS02605	0	0	0	5.94576574757247	6.56069743883052	6.02811602130623
KSO_RS02610	0	8.67127574841272	2.98493750029892	3.1417684505761	1.18858320946947	3.82233923155508
KSO_RS02615	4.13648862038263	3.85497384246983	4.97628159868776	6.983652433314	7.92609527428948	8.49645322223107
KSO_RS02620	7.33333044304871	0	2.9407162039982	0.619044746557957	0.585487284664593	0
KSO_RS02625	20.6249918710745	6.40710930299384	13.7846072062415	6.96425339877701	16.4668298811917	14.1214199388007
KSO_RS02630	7.65463615833693	8.91711088560999	6.13912403411995	9.04634977573097	6.11140078064846	12.4472309769841
KSO_RS02635	64.5651919442332	33.0941123998117	18.1237618224671	69.7636514381836	93.8179733752765	86.2020591046792
KSO_RS02640	5.24734775518503	0	0	7.08729674504516	10.8925461263572	3.59272874768075
KSO_RS02645	11.2499955660406	0	3.86685085265997	5.96936005609458	4.61926656407455	1.65055557726242
KSO_RS02650	31.2631455729972	21.851614886	6.26836875062773	18.4735984893874	12.4801236994295	18.7294622346199
KSO_RS02655	45.1956343609633	45.1283350906523	31.0693059813722	39.2420539339783	36.0838359135679	26.5237104937474
KSO_RS02660	10.6071386765526	14.8278815297857	4.25353593792596	12.5356561177986	11.856117514458	10.893666809932
KSO_RS02665	16.6853866822176	23.3247574625843	13.3819108159468	2.81700137478621	5.32859214132944	14.2800875785625
KSO_RS02670	9.22359884917618	4.29793667530022	7.39745380508863	6.22889744983783	4.41842888737566	15.7879229129449
KSO_RS02675	17.6086887120636	5.47010122310937	10.591808857286	5.4502852686081	2.81172747378451	1.00468600355104
KSO_RS02680	4.85293926378224	11.3066634758715	3.89212438764467	1.63864785853577	9.29891569761413	2.49201528331777
KSO_RS02685	7.81578639324929	10.925807443	12.5367375012555	5.27817099696784	13.7281360693724	4.01345619313284
KSO_RS02690	5.15624796776863	0	16.5415286474899	5.22319004908276	11.5267809168342	5.29553247705027
KSO_RS02695	0	0	0	3.34284163141297	15.808156685944	16.9457039265609
KSO_RS02700	6.77051404886336	6.30973682118542	10.8600917564067	2.28613789382346	6.48662964316852	0
KSO_RS02705	0	1.36482801720579	0	0.989006399826321	0	0
KSO_RS02710	0	5.16393884121892	0	3.74198690083541	0	0
KSO_RS02715	0	0	0	4.36022821488648	0	4.42061841562457
KSO_RS02720	0	0	0	0	0	6.05203711662888
KSO_RS02725	94.2856771249121	62.2404903719402	81.9199513970926	26.5304891381981	42.6569307398489	18.828559918401
KSO_RS02730	9.70011494174051	17.2581043933373	16.2664913540637	19.3543384241546	18.3051695591395	19.9242837141274
KSO_RS02735	8.09263986221997	11.3128251453406	17.8486249166376	20.4942606830495	25.8443978516796	13.159470351689
KSO_RS02740	10.4946955103701	7.3353477532509	4.20844545095148	5.31547255878387	4.18944081782969	0.898182186920187
KSO_RS02745	0	0	0	13.1954274924196	14.5601443160011	6.68909365522139
KSO_RS02750	12.9694272027717	12.0867738816303	15.6024899033092	12.0429884101122	7.24828144988699	4.43992242617315
KSO_RS02755	2.4999990146757	6.98957378508419	4.01006755090663	3.37660770849795	5.58874226270748	5.13506179592753
KSO_RS02760	0	0	1.26971222027641	0	2.02236546088836	1.62592041939283
KSO_RS02765	7.94967566765184	11.8538381965454	7.65089975986683	9.66346081885975	10.1551327746964	0.544294558668978
KSO_RS02770	18.8771112040343	0	10.0931361238921	0	0	0
KSO_RS02775	16.8324870685847	12.2009436601092	5.99994993762856	30.3129215946768	45.9909848167893	25.6106356572708
KSO_RS02780	6.18749756132235	3.8442655817963	0	1.3928506797554	2.63469278099067	0
KSO_RS02785	14.6353424577927	19.0950379752826	25.8230434076451	7.90685274184407	15.8912481796941	20.0409113454728
KSO_RS02790	0	0	0	0	0	0
KSO_RS02800	0	0	2.67038130632123	4.49709636512955	4.25331570025399	1.13984555559826
KSO_RS02805	0	0	0	4.82140619915332	11.4001129946712	4.88818382496948
KSO_RS02810	5.34172451337182	4.14848803790968	2.85609127726444	6.91415085633977	6.8236647565226	10.3624808184005
KSO_RS02815	112.784765674737	35.0363445429537	60.3032943098364	44.4301735820711	60.0309747567494	38.6104646427969
KSO_RS02820	10.0944068976256	6.27161152317222	7.19631457775994	6.81697311541919	15.7603979044155	13.8227796379802
KSO_RS02825	3.10020754638281	5.77843678265833	1.86480698739969	16.7491021198144	14.8510866569411	17.2464105724393
KSO_RS02830	37.1249853679341	17.2991951180834	14.8873757827409	78.3478507362414	68.1726757081336	92.1422651006747
KSO_RS02835	13.6238478414437	0	27.3162858398915	20.7010834972821	21.7543440632257	20.9877984411534
KSO_RS02840	259.672028803036	253.343403915101	206.633521793234	154.126919481131	167.151820695638	138.899212512794
KSO_RS02845	616.845910728751	436.471999902411	366.458480805929	127.285123657648	251.714494922339	301.11212361812
KSO_RS02850	309.374878066118	317.151910498195	258.047846900842	162.963529531382	150.177488516468	152.511335339048
KSO_RS02855	4.02906817946572	3.21845490568993	5.53948866334544	9.91191413965473	8.08789411838996	7.68467968762644
KSO_RS02860	0	0	0	0	2.47002448217875	1.32388311926257
KSO_RS02865	0	8.50780087774592	0	3.08253838962261	1.9436258220423	2.08348818769191
KSO_RS02870	15.3409030446009	8.57811328169423	7.38216980962357	4.14401855133839	10.7782886495073	2.10070709833399
KSO_RS02875	13.091934386677	8.71495975722084	4.49996245322142	0	3.58371310260696	8.32345658861302
KSO_RS02880	9.54983546442035	4.44995372812434	1.91477502028821	2.41845455648848	9.91186673234432	1.6346338192824
KSO_RS02885	2.72977833587751	7.63199784621325	4.37863993610026	9.21739420426369	1.74354669330265	3.73802292497666
KSO_RS02890	0	6.37758345367129	0	6.93216006514209	5.4636486241742	0
KSO_RS02895	0	0	0	1.44920879974551	0	4.40784206182219
KSO_RS02900	6.13636121784035	0	0	2.07200927566919	0	0
KSO_RS02905	0	0	0	0	0.606451023757443	0
KSO_RS02910	0	0	0	0	0	0
KSO_RS02915	1.69520481132119	0	2.71915539410792	0	0	0
KSO_RS02920	0	14.1942113789402	0	5.14283327909687	0	0
KSO_RS02925	0	0	2.79575132070251	0	0	0
KSO_RS02930	0	0	2.42071150938876	0	4.81955996522683	0
KSO_RS02935	5.8695629040212	0	0	0	0	0
KSO_RS02940	0	0	0	0	2.29103720086145	0
KSO_RS02945	5.03389632107581	2.34565357533334	5.04656806194606	8.07381241485335	11.2532640815195	10.7705745295938
KSO_RS02950	0	0	0	0	0	0
KSO_RS02955	9.85619080564623	0	5.26986753371358	0	6.2952836359954	4.49885944952943
KSO_RS02960	0	0	3.36437870796404	2.12468747759299	2.00951144312848	5.74430641578334
KSO_RS02965	4.59278169500216	2.8534754833952	2.45564961364798	2.06773709159565	7.33368093677815	2.62046967936508
KSO_RS02970	9.45859499819978	5.87658432886059	6.32160330477319	12.2428913252386	5.53788928488485	12.412458290156
KSO_RS02975	7.02681111064999	0	16.9067989961726	13.4451832178282	10.4722804544109	12.0277078343098
KSO_RS02980	47.596135087095	17.7427642236753	15.2691033669137	19.2856247966133	25.8402561212546	35.8466813831095
KSO_RS02985	2.50844495729285	4.67545814002253	10.0590376910411	12.7050568761473	19.2261365099319	12.8810249441763
KSO_RS02990	4.66980948024329	8.70399754368975	28.0893882693224	20.4985571737588	11.9306842912785	19.9831414228312
KSO_RS02995	30.4495148128166	19.6457736356783	16.9067989961726	24.5176870442749	39.6450617202697	36.0831235029293
KSO_RS03000	34.5348701097062	24.1384117926745	27.6974433167272	26.237419781439	49.6302593628475	44.3346905055371
KSO_RS03005	41.7469714980785	11.1159486702544	14.3492778628828	29.1995202743904	31.4258536527803	34.7080682833174
KSO_RS03010	0	5.32282926710258	18.3229240402965	9.64281239830663	10.9441084748843	9.77636764993896
KSO_RS03015	9.73770108011387	4.53749380146449	19.5244272560536	27.9483480659117	23.3235098645076	18.3346960516888
KSO_RS03020	7.49999704402709	17.4739344627105	9.02265198953992	35.4543809392284	23.9517525544606	28.2428398776014
KSO_RS03025	2.80188568814597	2.61119926310692	2.24715106154579	14.664352439689	20.5804304024554	6.23474012392333
KSO_RS03030	0	0	0	0	0	4.75113194202641
KSO_RS03035	0	0	0	6.52898756135345	4.94004896435751	3.9716493577877
KSO_RS03040	0	0	0	0	0	0
KSO_RS03045	0	0	0	0	0	0
KSO_RS03050	0	0	0	2.62069465877323	2.47863083925951	0
KSO_RS03055	11.1934629250053	31.2950263442714	41.8941228057029	17.6381091104704	22.6398223894173	30.6555447917684
KSO_RS03060	0	0	0	0	0	1.56421882399023
KSO_RS03065	0	3.367239925661	7.24446510109045	26.8403342668194	15.0004406508958	25.9751666027575
KSO_RS03070	1.52151579376779	4.25390043887296	3.66083011051005	26.7153327100626	24.2953227755287	29.6897066746097
KSO_RS03075	0	0	0	0	0	0
KSO_RS03080	0	0	11.4518275251853	12.0535154978833	0	14.6645514749084
KSO_RS03085	10.91911334351	0	8.75727987220051	2.10683296097456	7.97049916938354	6.94204257495665
KSO_RS03090	14.1428515687368	0	0	9.55097608975133	6.77492429397601	9.6832593866062
KSO_RS03100	0	0	0	0	0	0
KSO_RS03105	0	0	0	0	0	0
KSO_RS03110	0	0	0	0	0	0
KSO_RS03115	0	0	0	4.36022821488648	0	4.42061841562457
KSO_RS03120	31.8864905000661	0	10.9600312510976	19.9955250958751	17.4568601439873	12.4753648539098
KSO_RS03125	30.0433407601779	0	0	20.2889231964371	20.5597413545515	22.0392103091109
KSO_RS03130	7.0714257843684	0	0	1.19387201121892	1.129154048996	1.21040742332578
KSO_RS03135	0	0	0	5.6658332735813	4.01902288625695	7.18038301972918
KSO_RS03140	0	0	0	0	0	0
KSO_RS03145	651.800985341783	601.71113454203	658.373388652888	685.178719482161	690.747716059728	635.727029294581
KSO_RS03150	180.74006034389	236.725827931667	125.367375012555	790.076221108624	698.886927168051	638.808444073643
KSO_RS03155	0	17.592401815	15.1397041858382	8.49874991037195	12.0570686587709	9.69351707663439
KSO_RS03160	3.27092382096336	21.3382142425698	7.869978387352	5.52231547039587	9.40132666344688	7.83832119951053
KSO_RS03165	0	1.14186106389989	0	5.79205233165613	5.47807409908951	3.35558493595265
KSO_RS03170	3.90789319662464	0	0	9.8965706193147	7.48807421965769	0.668909365522139
KSO_RS03175	5.28469542604044	0	0	34.7964831739606	14.345480266604	12.6640491977857
KSO_RS03180	0	0	4.7136809866198	16.5378049047475	18.7695791785615	16.7668574471249
KSO_RS03185	0	3.76069459088769	0	13.6257131715202	16.1088553185571	8.97938115673741
KSO_RS03190	0	0	0	13.0428791977095	19.1890919309147	18.3660085909258
KSO_RS03195	4.13648862038263	5.78246076370475	0	16.7607658399536	11.8891429114342	6.3723399166733
KSO_RS03200	0	0	0	8.72045642977296	8.24773392310123	11.7883157749989
KSO_RS03205	0	0	0	12.8824924530737	4.21759121067676	7.03280202485727
KSO_RS03210	0	0	0	6.17520005802888	35.0427118653931	16.2778929343811
KSO_RS03215	0	0	2.75692144124831	20.892760196331	10.9778865874611	5.8839249745003
KSO_RS03220	0	0	1.52300519516531	11.5417805688171	18.7999817364807	11.7016369825356
KSO_RS03225	0	0	0	6.22889744983783	7.3640481456261	15.7879229129449
KSO_RS03230	0	18.9580220472147	0	0	35.7307651120652	0
KSO_RS03235	10.1945039911947	4.75035106217392	8.1761331529927	16.0639986864239	19.5341066599766	15.1231682639788
KSO_RS03240	0	0	0	1.34550870674046	0.848380501929017	0
KSO_RS03245	23.5180902783293	0	13.4727382649239	27.2267644187481	51.5016869406321	35.6549878997774
KSO_RS03250	0	0	8.99992490644284	11.9988647978929	16.1267089617313	17.9274449600896
KSO_RS03255	3.1066933362288	17.3715766876151	9.96644403865498	4.19603552060205	0	0
KSO_RS03260	18.6792379209731	5.8026650291265	12.4841725641433	1.57681209028913	2.98267107281963	1.065767542551
KSO_RS03265	18.4854698927473	8.61370711273861	9.88373495949601	9.36273071038901	1.96782033434988	0
KSO_RS03270	5.02821472251929	0	4.03269772895915	1.13188768558001	1.60579469721779	4.59025839997134
KSO_RS03275	7.20873502289983	10.7490144423042	5.78150515834597	1.94728638723085	6.90647622201438	4.44207772832178
KSO_RS03280	2.59615282293246	0	0	0.876619308936967	3.3163965075407	5.33256417269398
KSO_RS03285	0	0	0	0	0	0
KSO_RS03290	0	0	0	0	0	0
KSO_RS03295	0	0	0	0	0	0
KSO_RS03300	0	0	0	0	0	0
KSO_RS03305	0	0	0	0	0	0
KSO_RS03310	0	4.52266539034859	0	0	0	0
KSO_RS03315	0	0	6.09721875061059	0	0	0
KSO_RS03320	16.3786700152651	5.08799856414217	17.514559744401	7.37391536341096	20.9225603196318	13.0830802374183
KSO_RS03325	0	4.11885598049604	0	1.49234001402365	3.5286064031125	4.53902783747166
KSO_RS03330	6.13636121784035	3.8124947918641	3.2809643598327	5.52535806845118	4.57260730585157	6.30212129500197
KSO_RS03335	6.38709425684888	0	0	4.31334404053286	2.54970269128129	3.27981366320533
KSO_RS03340	107.608653240389	98.2794853085316	72.4950472898686	9.44716113225403	4.81117812180905	5.157388151562
KSO_RS03345	161.316900705904	86.4959755904169	108.110705088952	15.6695701472483	19.76019585743	6.80854175620749
KSO_RS03355	65.791113310263	82.3354096759411	69.3487884563119	19.0415029637447	35.4182751064822	22.5227710416315
KSO_RS03360	8.76968158297656	32.6913923491339	25.7891548992362	23.6894288840289	23.3388140048386	22.0160720305712
KSO_RS03365	21.7529211140239	13.5149961860026	27.9138295926391	22.0353330195679	18.9883132067492	26.808633165067
KSO_RS03370	22.3955828205635	11.238456225205	15.1982490589466	34.9020587966551	31.359568367708	32.4366722492174
KSO_RS03375	0	0	0	3.52290101671156	1.11064332688131	0
KSO_RS03380	0	0	1.33819108159468	3.94380192470069	2.66429607066472	5.71203503142501
KSO_RS03385	0	0	0	2.66008617884321	1.25794350286027	6.06809026547935
KSO_RS03390	2.39516034631833	4.4643084175699	3.8419034278041	7.2787680683992	3.82455403692194	9.83944098961598
KSO_RS03395	0	4.95442342284011	1.42122919166977	1.19672134776121	1.69777339109184	1.21329622385877
KSO_RS03400	5.051018417406	4.70726397770976	0	2.55829716689768	8.06538606425715	6.91661384757586
KSO_RS03405	0	2.73505061155468	0	5.94576574757247	2.81172747378451	2.00937200710208
KSO_RS03410	0	3.06180444567847	10.5397350674272	3.3280502967607	2.09842787866513	7.8730040366765
KSO_RS03415	0	0	0	0	3.08954202331153	3.31186395958844
KSO_RS03420	0	0	4.33612886875948	1.21705399201928	0	2.46782096017877
KSO_RS03425	0	0	7.73370170531993	3.25601457605159	7.69877760679092	4.95166673178726
KSO_RS03430	0	1.15907504978783	1.994958228843	4.61950476702797	1.98594933240503	0.851542910882455
KSO_RS03435	0	0	0	0	0	0
KSO_RS03445	0	6.57972555996832	0	0	0	0
KSO_RS03450	0	7.44051402928317	6.40317237967349	0	2.54970269128129	2.73317805267111
KSO_RS03455	7.81578639324929	14.5677432573334	12.5367375012555	8.57702787007274	4.36804329480032	21.4050996967085
KSO_RS03460	6.81192392072186	3.17416424185016	5.4632571679783	14.9507825258149	10.8771720316129	15.1578544297219
KSO_RS03465	9.96643902494876	4.64407922633111	7.99322189677362	13.4611072405891	13.5271139426702	9.38268841571323
KSO_RS03470	9.89999609811576	0	0	7.79996380663025	12.6465253487552	6.77828157062434
KSO_RS03475	0	0	0	0	3.99644410599708	2.8560175157125
KSO_RS03480	0	0	0	1.96895122269088	1.24147827376524	1.33081444449431
KSO_RS03485	0	0	0	0	0	4.66395520914519
KSO_RS03490	0	0	0	0	1.63532655371835	1.75300385447181
KSO_RS03495	0	0	0	0	1.04921393933257	0
KSO_RS03500	0	0	0	0	0	0
KSO_RS03505	0	0	0	0	0	0
KSO_RS03510	0	0	0	0.975537441073823	0	0
KSO_RS03515	6.71945436523694	0	0	4.53779406979136	1.07295181126317	4.60064359997127
KSO_RS03520	1.5865378362365	1.47856368530627	0	2.67855899952962	2.02668675460821	3.25878921664632
KSO_RS03525	0	0	0	0	11.1850165230736	4.79595394147949
KSO_RS03530	0	0	12.4061464856174	0	3.29336597623834	5.29553247705027
KSO_RS03535	16.2591176793872	10.101719776983	0	7.32009116367803	6.92328030041344	7.42147617221644
KSO_RS03540	59.8790086579583	0	0	4.04376003799956	0	0
KSO_RS03545	38.5714133692822	44.9329743326841	30.9348068212797	16.280072880258	33.87462146988	9.90333346357453
KSO_RS03550	15.0303584485563	50.426803583077	16.8763774055362	25.3758221008069	11.5201141840888	15.4363699735878
KSO_RS03555	15.2699168608469	24.903725619863	29.0858755652521	31.5808303224747	16.1535791328091	23.5235992810871
KSO_RS03560	14.1878924972997	13.2223147399363	7.58592396572783	4.79069660552814	12.0826675306578	19.4281955845921
KSO_RS03570	0	0	0	0	0	0
KSO_RS03575	14.5588177913467	0	0	0	0	0
KSO_RS03580	0	0	4.49430212309158	0	2.68440396553766	5.75514472977539
KSO_RS03585	9.99999605870279	16.3090054985298	18.0453039790798	3.37660770849795	3.99195875907677	1.71168726530918
KSO_RS03590	0	0	0	0	0	0
KSO_RS03595	0	0	0	0	0	0
KSO_RS03600	0	0	0	0	0	0
KSO_RS03605	0	2.8712357042462	0	0	0	0
KSO_RS03610	0	0	0	0	0	0
KSO_RS03615	0	0	0	0	0	0
KSO_RS03620	0	0	3.54461328160497	1.49234001402365	0	0
KSO_RS03625	0	0	0	0	0	0
KSO_RS03630	0	0	0	0	0	0
KSO_RS03635	0	0	0	0	0	0
KSO_RS03640	0	0	0	0	0	0
KSO_RS03645	0	0	0	0	0	0
KSO_RS03650	0	0	0	0	0	0
KSO_RS03655	0	0	5.61787765386448	4.73043627086741	6.71100991384416	3.59696545610962
KSO_RS03660	2.13976860910283	9.9707176473103	3.4322480190757	5.05761341928475	3.41674856324438	0
KSO_RS03665	36.3970444783668	13.5679961710458	46.7054926517361	90.9449561487351	58.1182231100883	69.7764279328977
KSO_RS03670	129.130383888466	40.1140756361354	94.9339904986374	232.545504793945	164.954678462025	147.353947187486
KSO_RS03675	3.66666522152436	0	2.9407162039982	7.1190145854165	11.1242584086273	3.76571198368019
KSO_RS03680	11.6015579274794	11.7949057623296	5.07524174411621	4.27351913106771	3.36821520297103	3.24953129273539
KSO_RS03685	6.62946167284538	6.17828397074406	7.97537988361118	2.23851002103547	7.41007344653626	4.53902783747166
KSO_RS03690	0	0	12.7606078137779	0	6.77492429397601	3.63122226997733
KSO_RS03695	0	5.18327943612985	13.3819108159468	43.1940210800552	34.6358489186414	32.3681985114084
KSO_RS03700	0	0	0	0	3.50427118653931	0
KSO_RS03705	1.92357437139555	1.79266270653714	3.08546648346961	3.24757930512918	5.52875946270063	10.8654448751912
KSO_RS03710	4.92537119309242	0	7.90043159283098	6.65242115704073	2.35942637103642	2.52920954127774
KSO_RS03715	0	2.41946784868299	4.16430091824919	4.82140619915332	4.97459476131105	4.44380347724498
KSO_RS03725	0	0	1.77230664080248	0.746170007011823	0	0.378252319789305
KSO_RS03730	27.4999891614327	17.0856248079836	14.703581019991	7.73805933197446	16.1009003282763	3.13809331973349
KSO_RS03735	10.7220174347824	9.99231486965105	4.29960311414899	0.905101524750803	6.84829892531871	4.58818698372586
KSO_RS03740	0	0	0	0	0	0
KSO_RS03745	4.06849154717086	0	0	0	1.94895082429447	1.392797583005
KSO_RS03750	0	6.65353658387822	5.72591376259264	1.60713539971777	2.28002259893423	0.81469730416158
KSO_RS03755	28.247271475602	16.9231256589946	16.1819301986314	57.227995320385	38.0168985517947	27.6288650976536
KSO_RS03760	113.43745529091	86.4959755904169	46.8676645012212	219.373982061476	227.242252360445	255.362343893313
KSO_RS03765	6.51315532770774	0	0	2.19923791540327	0	0
KSO_RS03770	11.1654091332133	0	0	0.942530535172829	3.56574962840842	2.86675442366631
KSO_RS03775	0	4.47875601762676	0	0	0.767386246890486	0
KSO_RS03780	9.59611899655809	12.2966815055843	4.81013757116022	2.43017566096258	1.91536631897545	2.46383417349027
KSO_RS03785	0	0	7.39745380508863	6.22889744983783	2.94561925825044	0
KSO_RS03790	31.595732228029	58.8908769977306	152.041284589694	64.0118610270568	80.7225022260971	64.8984405698075
KSO_RS03795	1.57643249969996	0	2.52864132190928	1.06459924567292	1.00688896088815	0.539672099572002
KSO_RS03800	0	0	0	0	0	0
KSO_RS03805	0	0	0	1.6020007818273	3.03031757558032	0
KSO_RS03810	0	0	0	8.69525279847303	15.0771436600044	7.34640343637031
KSO_RS03815	0	0	0	19.342852169897	10.5544072829003	16.5937160111724
KSO_RS03820	0	0	0	16.7763427598792	11.4594444377661	14.1739159237033
KSO_RS03825	0	0	0	0	3.36343759275405	0
KSO_RS03830	0	0	4.61624055278787	2.59135010187052	1.83815775417954	1.31362045942332
KSO_RS03835	0	0	0	0	0	0
KSO_RS03840	0	0	0	0	0	0
KSO_RS03845	12.3749951226447	5.76639837269446	4.96245859424696	16.7142081570648	18.7721860645585	19.063916917381
KSO_RS03850	7.66781109148381	2.38198900076879	1.02494841877734	9.49344008921066	11.4275831464656	5.24995990840095
KSO_RS03855	5.06825738811387	4.72332972507396	14.2268437514247	5.13405711309159	20.2322824478806	6.07269253340918
KSO_RS03860	0	0	0	8.54703826213542	0	2.88847226020924
KSO_RS03865	11.785709640614	19.770508706381	11.3427625011359	21.4896962019405	18.8192341499334	22.5942719020811
KSO_RS03870	0	3.96543154569246	3.41257897598645	10.7756356313455	13.5886733690063	7.28325383663074
KSO_RS03875	0	5.07555846985331	4.3679342149851	4.90392415366205	2.89880623825379	7.45776700924439
KSO_RS03880	7.81578639324929	7.28387162866668	6.26836875062773	3.95862824772588	4.9920494797718	5.35127492417711
KSO_RS03885	7.0212738284509	6.54343077752563	8.44673803276078	16.0029652567642	21.3017714207756	14.4218756821795
KSO_RS03890	175.393631659531	174.354092528714	89.0898078337249	191.4895501459	119.494727704774	114.083282340233
KSO_RS03895	101.847304991678	122.472177827139	100.127483140558	87.6386578146983	93.3800406005985	104.598482201559
KSO_RS03900	20.4827505478257	33.4053422969886	20.5343114244702	30.2584802843415	25.3475615826344	28.9245635987849
KSO_RS03905	6.08606317507117	34.0312035109837	31.7271942910871	31.852896692767	32.0698260636979	42.7115078476841
KSO_RS03910	16.4542871436827	9.58404161666669	34.6409852008375	27.0853511686508	36.1266738667696	24.6440292560788
KSO_RS03915	10.5568678771377	9.83840480649291	25.4002619989892	15.446780050368	11.238026080055	30.1167723813285
KSO_RS03920	0	0	0	1.35155322024783	0	2.74054510941685
KSO_RS03925	0	0	0	1.36628404553663	0	1.38520740544094
KSO_RS03930	3.08731687051427	5.75441001848927	0	4.16986482088936	3.45084501460316	4.22761844321685
KSO_RS03935	23.9516034631833	33.4823131317743	38.419034278041	32.3500803039964	3.82455403692194	8.19953415801332
KSO_RS03940	16.0367107420882	8.96718537438447	15.4339964918264	20.5768869320237	17.9250156806061	19.7638879489047
KSO_RS03945	317.850902122724	357.832666141177	320.180547656208	543.497967299077	551.390670706643	603.255453139041
KSO_RS03950	3.28539693521541	0	2.63493376685679	2.21870019784046	2.09842787866513	3.37414458714707
KSO_RS03955	6.57079387043082	15.3090222283924	10.5397350674272	7.76545069244163	6.2952836359954	5.62357431191179
KSO_RS03960	171.723500600576	196.616402663679	201.996111942035	31.4771981812565	44.9174496142462	43.1107665973079
KSO_RS03965	47.9032069263666	35.7144673405592	80.679971983886	43.6726084103952	35.1858971396818	44.2774844532719
KSO_RS03970	2.64234771302022	0	0	0	0	2.71372482809694
KSO_RS03975	7.49999704402709	2.3298579283614	2.00503377545332	12.6622789068673	21.5565772990146	14.549341755128
KSO_RS03980	0	18.9580220472147	8.15746618232376	3.43442633364346	11.3688798083844	17.4099697875625
KSO_RS03985	0	7.54873968789093	6.49630943246874	15.4986293820056	15.5207356552905	12.0160446024704
KSO_RS03990	0	0	19.9979674693534	19.6454312293859	5.30870933483195	2.84536073393746
KSO_RS03995	0	0	0	0	1.36669942529775	0
KSO_RS04000	0	0	0	0	0	0
KSO_RS04005	0	2.33772907001127	0	0	0	0.858734996278422
KSO_RS04010	0	0	2.23870312522419	2.35632633793207	3.12003092485737	3.82233923155508
KSO_RS04015	0	0	0	0	3.07951104271637	9.90333346357453
KSO_RS04020	6.68918655278092	0	21.4592804075544	9.03470711192693	17.0898991199395	9.15983996030317
KSO_RS04025	43.1685876371327	24.1384117926745	41.5461649750908	11.6610754584173	38.6013128377703	23.6451682696198
KSO_RS04030	4.90098816738404	15.9860548945985	13.757310954348	7.44692442641502	10.1735661840234	11.7445472758343
KSO_RS04040	103.386035201842	121.751297286764	140.20515927037	378.291192213062	340.075471996985	376.773784139293
KSO_RS04045	71.9770124480355	60.0176157157995	65.3221590467201	340.253523197391	293.378418087354	283.365023567874
KSO_RS04050	32.4453653635727	47.6818151153895	59.0490871382663	268.831885820354	247.483999209359	272.982474178296
KSO_RS04055	18.7184800174458	0	0	10.5341648048728	3.98524958469177	10.6800654999333
KSO_RS04060	11.6015579274794	16.2179954232032	4.65230493210652	5.8760888052181	18.5251836163406	5.95747403668155
KSO_RS04065	0	0	7.53791178872955	3.17358382729079	21.0108411648623	32.1753872023307
KSO_RS04070	12.1721263501423	11.3437345036612	0	4.11005118616348	9.71812911021149	2.08348818769191
KSO_RS04075	13.878499202966	0	0	0	2.21609673167439	4.75113194202641
KSO_RS04080	0	11.8285094824502	0	10.7142359981185	8.10674701843283	30.4153660220323
KSO_RS04085	2.17105177590258	2.02329767462963	8.70606770920519	2.19923791540327	1.38668041104772	1.48646525671586
KSO_RS04090	0	0	5.34076261264246	0	5.31664462531749	7.97891888918785
KSO_RS04095	0	10.1759971282843	2.18931996805013	0.921739420426369	7.84596011986192	6.54154011870916
KSO_RS04100	0	21.4563660379329	13.8487216583636	13.6045880348202	12.8671042792568	7.88172275653993
KSO_RS04105	65.181272020037	66.027462282761	56.8220449722934	38.2768125734309	72.4037710806596	47.5385205573368
KSO_RS04110	38.9897106603874	33.1765385826256	38.0681755175109	58.9576520608794	60.0926504157461	67.8988821714938
KSO_RS04115	27.3648540795583	25.5024989455775	36.5783188765132	76.3843419462914	55.3479687407131	56.8326433900628
KSO_RS04120	20.0675596583428	28.0527488401352	44.259765840581	88.0883943412876	80.1089021247163	73.8512096799443
KSO_RS04125	31.8669402299864	35.6378268527039	16.6125223326722	68.8654069990654	42.2342383562238	49.0916315469038
KSO_RS04130	2.66128927368703	9.92068537237756	6.40317237967349	46.7278937724393	51.8439547227196	34.620255333834
KSO_RS04135	0	0	3.20158618983675	11.4573201076654	4.46197970974226	2.73317805267111
KSO_RS04140	0	11.0714848755734	0	12.0342298730867	0	14.2343912983111
KSO_RS04145	0	15.2080836202931	0	11.0203570266362	7.81722033920308	0
KSO_RS04150	4.80582334859989	6.71813402644014	3.85433677223065	0.811369328012856	1.53477249378097	0.822606986726255
KSO_RS04155	11.2841900814389	6.30973682118542	3.6200305854689	6.09636771686255	3.60368313509362	2.3178014489217
KSO_RS04160	0	0	1.41112566661051	1.18821385002831	2.247605216011	1.20467089525314
KSO_RS04165	0	0	0	0	0	0
KSO_RS04170	0	0	0	1.69974998207439	3.21521830900556	0
KSO_RS04175	7.81578639324929	0	0	5.27817099696784	0	1.78375830805904
KSO_RS04180	9.16666305381089	2.84760413466393	0	5.15870622131631	3.90324856443062	0
KSO_RS04185	0	0	0	8.83271162771719	1.92782398609073	0.68884975311223
KSO_RS04190	76.8103145543464	109.760410404391	78.0303834129866	268.868210526577	260.834585318076	282.233620569962
KSO_RS04195	5.38043266201944	10.0285189090338	2.8767875908678	1.21117450413513	1.14551860043073	1.22794955989571
KSO_RS04200	0	9.93255222090911	2.84925852301261	1.19958431749269	1.7018350499222	4.86479538561556
KSO_RS04205	20.4699167442243	20.8110617961905	17.9096250017935	28.9042697453001	35.6574962840842	24.2081484665155
KSO_RS04210	0	0	0	0	0	0
KSO_RS04215	0	0	0	3.2988568731049	3.56574962840842	4.30013163549947
KSO_RS04220	13.0549399096032	7.60404181014654	3.92634086577781	11.571374877968	9.3806644070437	2.79324789998256
KSO_RS04225	264.27955685648	299.070830855001	237.188698911465	265.585934699123	269.274533379216	232.644409839225
KSO_RS04230	138.56508623243	153.499900343557	215.971789524269	173.910158817347	173.667073451216	151.258307936027
KSO_RS04235	59.6167648244198	58.0848887176522	47.813469667197	45.7505697729877	42.4050918400323	39.8904344256633
KSO_RS04240	6.38709425684888	2.97620561171327	7.68380685560819	8.62668808106572	13.768394532919	9.29280537908176
KSO_RS04245	11.7391258080424	0	7.06120590485733	10.9005705372162	10.3096674038765	9.04217403195935
KSO_RS04250	0	0	3.65334375036586	2.30717597260097	2.90947669066454	0
KSO_RS04255	7.44982983971922	13.8856415663545	33.8575770309826	5.86953798157795	12.6888214201557	17.8524974477146
KSO_RS04260	137.201032881496	75.2138918177538	84.1460370328832	198.935412304196	121.138591995549	207.216488232402
KSO_RS04265	87.0516898282593	42.9497258104139	61.6029342734105	93.3690248773966	135.732103958623	120.957265958555
KSO_RS04270	20.2237274377851	16.1548903826459	39.3907219154233	53.6545592590603	64.5858541643627	28.682417151961
KSO_RS04275	1871.81063950901	1939.16726114084	1654.54906902797	433.868816532192	374.852098660708	363.774542375573
KSO_RS04280	6.57079387043082	0	0	8.87480079136186	6.29528363599541	2.24942972476472
KSO_RS04285	13.6866305503905	12.7551669073426	6.86054183536446	16.1750401519982	17.4836755973574	28.11268854176
KSO_RS04290	2.10339860441553	7.84099495437207	21.9304119179186	28.4094189638496	31.5715310583301	20.1620273347183
KSO_RS04295	4.79032069263666	8.9286168351398	3.8419034278041	24.2625602279973	32.1262539101443	26.2385093056426
KSO_RS04300	4.50682675179777	4.20010807115833	1.80726868379252	7.22845117566537	4.67767914075733	8.87142314819954
KSO_RS04305	0	0	21.2676796896298	13.4310601262128	21.171638418675	6.80854175620749
KSO_RS04310	0	0	0	9.20048155434761	4.35086881264514	4.66395520914519
KSO_RS04315	12.5140400116632	11.6623787312922	13.3819108159468	2.81700137478621	2.66429607066472	0
KSO_RS04320	18.7974609457894	0	45.2274707323773	6.34716765458158	0	0
KSO_RS04325	0	0	0	0.617520005802888	0	0
KSO_RS04330	18.2368349175817	4.85591441911112	10.4472812510462	13.1954274924196	26.6242638921162	22.296978850738
KSO_RS04335	30.6818060892017	17.1562265633885	59.0573584769886	68.3763060970834	56.8309765155839	46.2155561633478
KSO_RS04340	0	0	0	0	0	2.00146109368829
KSO_RS04345	0	0	0	0	0	0
KSO_RS04350	0	0	0	0	3.72443482129571	0
KSO_RS04355	6.62946167284538	18.5348519122322	26.5845996120373	22.3851002103547	21.171638418675	9.07805567494332
KSO_RS04360	4.03532449651458	0	1.07879534657543	1.36257131715202	0.429569475161522	3.68384867968714
KSO_RS04365	12.6382928912116	17.6672630993192	20.2721712786259	3.20059305135284	6.05418766695728	12.9796881139615
KSO_RS04370	4.21874833726524	3.93163525410986	10.1504834882324	4.27351913106771	6.73643040594205	1.44423613010462
KSO_RS04375	0	0	16.0944603056658	6.7760303339452	9.61306825496595	13.7397599404547
KSO_RS04380	11.3532065345364	4.23221898913355	0	0	3.62572401053762	0
KSO_RS04385	6.70933470504833	6.25272112701809	5.38097919858104	2.26548002128891	13.5702549864278	3.82809576654236
KSO_RS04395	14.5945888424311	5.10049978911549	17.5575930607263	17.2480772136787	16.8956957208493	18.1115017396904
KSO_RS04400	284.509233660803	206.943642534081	128.00360486095	89.0383051357659	66.4829019502318	78.3936770434357
KSO_RS04405	7.20873502289983	16.7953350661004	5.78150515834597	7.3023239521157	10.3597143330216	6.16955240044691
KSO_RS04410	0	0	0	4.73043627086741	2.98267107281963	0
KSO_RS04415	2.9879263877613	6.96144672759894	0	3.0267177749212	2.38553672323099	2.55719878167417
KSO_RS04420	0	0	0	1.13188768558001	2.14105959629039	0
KSO_RS04425	0	6.98957378508419	0	2.53245578137346	4.79035051089213	2.56753089796377
KSO_RS04430	18.6557715416754	0	0	2.51972987292435	3.57470879832905	0
KSO_RS04435	0	0	4.10686228489403	3.45811203249617	2.45298983057752	5.25901156341544
KSO_RS04440	0	0	6.81864539667521	10.5261234576935	9.9555185235907	8.73156500032716
KSO_RS04445	3.72180304440442	0	0	3.1417684505761	12.4801236994295	6.37056538592513
KSO_RS04450	0	2.55338673329644	2.19739863951895	19.4279541309056	15.3123288932115	10.3174950106367
KSO_RS04455	4.80582334859989	8.95751203525353	5.78150515834597	22.71834118436	23.0215874067146	9.04867685398881
KSO_RS04460	0.937499630503387	0.873696723135524	2.00503377545332	9.70774716193159	9.18150514587657	6.84674906123671
KSO_RS04465	0	0	0	13.928506797554	3.29336597623834	3.53035498470018
KSO_RS04470	0	24.4944355654278	5.26986753371358	26.6244023740856	16.7874230293211	20.2448675228824
KSO_RS04475	11.8169714698995	7.34183347186562	17.3751865899363	26.6008617884321	41.5121355943888	37.082773844596
KSO_RS04480	5.43292468799036	0	5.80970762253302	1.22299084076084	1.15669439165444	1.23992955560201
KSO_RS04485	60.612221008872	28.2435838662586	24.3059196452912	48.6076461710559	14.5176949156629	31.1247623140914
KSO_RS04490	18.5624926839671	8.64959755904169	14.8873757827409	6.26782805889931	17.784176271687	3.17731948623016
KSO_RS04495	5.19230564586491	14.5168070920979	5.55240122433226	0.584412872624644	0	7.11008556359197
KSO_RS04500	1.49296187806706	0.927570783811441	3.59212820495088	1.68038285761376	0.6357167568074	1.87402221707945
KSO_RS04505	0.712571696121576	0	0.571492352504448	3.3685064424027	3.86859880510146	2.19546068146422
KSO_RS04510	0	0	0	3.17358382729079	4.50232310675621	8.04384680058269
KSO_RS04515	54.7745685756405	34.0312035109837	53.6921749541474	27.7428455066035	31.0980131526768	42.7115078476841
KSO_RS04520	8.38982720179302	50.8224941322223	20.1862722477842	12.7481248655579	6.69837147709492	7.18038301972918
KSO_RS04525	103.386035201842	70.0726890859073	75.3791178872955	15.867919136454	27.0139386405372	54.6981582439623
KSO_RS04530	0	7.50100601326108	0	0	5.7834719582722	5.51079802489784
KSO_RS04535	30.1013394875141	102.860079080496	64.3778412226632	6.7760303339452	32.0435608498865	0
KSO_RS04540	17.8915592134622	25.0108845080723	21.5239167943241	15.1032001419261	0	18.3748596794033
KSO_RS04545	22.3308182664265	10.4055308980953	17.9096250017935	0	10.6972488852253	0
KSO_RS04550	24.2119469790875	37.6069459088769	25.8910883178102	13.6257131715202	23.1967516587222	17.9587623134748
KSO_RS04555	6.07361723810783	7.07533542661897	0	15.3811731506732	15.0322962351001	8.31690990260656
KSO_RS04560	5.47297081591166	10.200999578231	0	1.23200551526276	3.49566118362398	2.49813817099177
KSO_RS04565	6.51315532770774	0	0	15.3946654078229	6.24006184971474	4.45939577014759
KSO_RS04570	31.595732228029	14.7227192494327	12.6701070491412	0	20.1806255565243	0
KSO_RS04575	2.53412869405694	0	2.03240625020353	0.855676185515264	0.809291297915223	0.86752750477274
KSO_RS04580	0	0	0	0	0	0
KSO_RS04585	0	0.905717021889182	0	0.656317074230295	1.24147827376524	0.998110833370731
KSO_RS04590	3.45348701097062	9.65536471706979	8.30923299501816	9.32886036673386	6.61736791504633	8.27580889436693
KSO_RS04595	17.4023368912191	0	9.30460986421304	0	7.41007344653626	0
KSO_RS04600	0	0	0	4.01140995769556	0	0
KSO_RS04605	0	0	0	2.63908549848392	0	0
KSO_RS04610	0	0	0	1.57681209028914	2.98267107281963	3.19730262765299
KSO_RS04615	0	5.60297817589745	4.82182211586749	2.53758221008069	1.92001903068146	2.05818266314504
KSO_RS04620	0	0	5.22364062552311	0	0	0
KSO_RS04625	0	9.61066395449076	0	1.74106334969425	8.23341494059584	1.76517749235009
KSO_RS04630	0	0.863879906021642	2.9737579590993	1.87800091652414	4.14446055436735	1.90401167714167
KSO_RS04635	0	0	0	0	0	0
KSO_RS04640	0	0	3.72184394568522	5.4843495515369	7.41007344653626	10.326288330248
KSO_RS04645	0	0	3.41257897598645	6.46538137880731	8.83263768985411	4.36995230197845
KSO_RS04650	0	5.41657772777562	2.33070462352108	5.88758800053164	8.81668230037974	8.9536987478893
KSO_RS04655	6.2220645868046	3.86574192582869	4.99018182661705	18.9085315743331	13.2470586753721	17.0403726635808
KSO_RS04660	0	0	0	0	1.00475572156424	0
KSO_RS04665	0	5.18327943612985	2.23031846932447	1.87800091652414	1.77619738044315	1.90401167714167
KSO_RS04670	0	0	6.40317237967349	0	0	1.36658902633555
KSO_RS04675	0	5.01425945451692	4.3151813863017	5.4502852686081	3.43655580129218	9.20962169921786
KSO_RS04680	4.75199812709557	7.75003941290135	9.52792050095416	10.830806885778	7.20851944879047	10.574119250174
KSO_RS04685	7.15662368538489	3.33478460107631	2.86985557257655	2.41651202270817	3.99965410126294	4.28746725852745
KSO_RS04690	742.499707358682	597.913928353173	439.394392034294	219.069718563471	246.330985251846	270.226395139575
KSO_RS04695	109.360422014069	0	55.3948866334544	19.4351257640289	0	15.7634455130799
KSO_RS04700	3.46962480074151	6.46698882919005	8.34806118658366	1.17155664652324	4.43219346334879	2.96945746376651
KSO_RS04705	0	3.56684435424399	0	1.93850352337092	0	0
KSO_RS04710	0	0	0	14.4088001354007	0	2.92167309078635
KSO_RS04715	5.41970589312907	5.0508598884915	0	2.74503418637926	1.73082007510336	2.78305356458116
KSO_RS04720	0	8.28703957752497	10.6975155325084	0	0	3.04413842992111
KSO_RS04725	9.519227017419	0	0	0	0	1.30351568665853
KSO_RS04730	0	47.5397728435879	18.1830543911339	19.1384062867155	12.6706599391154	17.4631300006543
KSO_RS04735	56.3923828373683	96.3499474931226	22.6137353661887	6.34716765458158	21.0108411648623	12.8701548809323
KSO_RS04740	9.56829519792116	12.483955239854	15.3478100852999	10.3386854579782	14.0562217954915	4.58582193888889
KSO_RS04745	5.69692870096176	3.53947726201194	10.6610363661571	1.92363009480286	0	3.90054566084521
KSO_RS04750	6.90697402194123	3.21845490568993	2.76974433167272	12.8271830042591	39.704207490278	24.8274266831008
KSO_RS04755	16.1705925377571	7.53503961586209	12.9690387944022	10.92035378683	10.3283782340106	11.0716032914009
KSO_RS04760	302.926709875826	319.133710382381	334.058188295649	1527.0708361682	1437.45566671965	1435.50026278106
KSO_RS04765	0	5.91425474122509	20.3588044892183	107.142359981185	62.8272893928544	54.313153610772
KSO_RS04770	159.49993713631	266.535747004544	220.553715299865	297.141478347819	309.137286302905	327.616942580177
KSO_RS04775	76.7324925537848	71.5103506401015	85.0707187585192	99.8280213636243	67.7492429397601	74.9422468484682
KSO_RS04780	200.911685520585	179.097549457804	217.180540830573	215.3183286116	242.701699707729	257.175977238394
KSO_RS04785	67.4999733962438	78.6327050821971	67.6698899215494	59.829267834948	45.807726760406	28.8847226020924
KSO_RS04790	45.9955570930157	64.2978933592479	47.4288078034222	33.280502967607	33.5748460586422	16.8707229357354
KSO_RS04795	0	9.65536471706979	0	4.66443018336693	4.96302593628475	10.6403257213289
KSO_RS04800	21.4828125094736	7.50778811634721	16.1526681187062	19.0415029637447	30.8730727320426	19.3052323213984
KSO_RS04805	0	0	0	25.2516813883713	11.9414133239145	16.4580577704008
KSO_RS04810	4.31685876371327	10.057671580281	5.19327062188635	6.55935494535974	7.58240073599059	5.91129206740495
KSO_RS04815	0	41.1885598049604	28.3569062528397	17.9080801682837	25.40596610241	0
KSO_RS04820	208.26211303963	191.275653338158	222.705458863766	101.915903396737	80.9686074158108	104.360737596503
KSO_RS04825	0	0	1.79907864443998	3.4084865577096	0	2.30379660633003
KSO_RS04830	0	0	6.28727785696447	1.13444851744784	1.78825301877195	2.68370876664991
KSO_RS04835	8.97280613122275	4.18107434878148	0	1.5148829145376	0	1.53586440422002
KSO_RS04840	0	0	0	0	0	0
KSO_RS04845	38.1856992355894	39.541017412762	40.8339450040892	37.2488067500302	21.6797577407232	52.2896006876735
KSO_RS04850	0	0	0	3.04818385843128	0	1.5452009659478
KSO_RS04855	92.0929869592164	118.010013208631	106.173532714121	215.72989598072	200.35919520557	209.52246327802
KSO_RS04860	16.0830261521736	24.9807871741276	17.1984124565959	15.3867259207637	23.9690462386155	30.2820340925907
KSO_RS04865	0	0	0	0	0	0
KSO_RS04875	0	0	0	0	0	0
KSO_RS04880	120.139209943978	115.633877181884	134.26280546769	633.100510564684	613.87642939581	680.300341985407
KSO_RS04890	0	0	0	0	0	0
KSO_RS04895	0	12.9339776583801	5.56537412438911	0	2.21609673167439	2.3755659710132
KSO_RS04900	0	0	0	1.27914858344884	1.20980790963857	2.59373019284095
KSO_RS04905	5.26595537133817	0	6.33505352457058	0	0.840859398188512	1.80273446027243
KSO_RS04910	0	0	0	0	0	2.28995999007579
KSO_RS04915	49.4999804905788	19.2213279089815	26.4664458359838	84.9638914650796	80.3581298202154	93.2013715960847
KSO_RS04920	0	0	0	9.48644246752328	0	0
KSO_RS04925	0	0	0	5.61679092854521	11.1075642701643	6.72996388122071
KSO_RS04930	3.68486207125897	3.43408339813069	0	5.59905236030708	12.9446444326589	8.19953415801332
KSO_RS04935	378.904489837678	492.224520885671	362.208318013077	677.183897497575	688.143727901017	787.451138649207
KSO_RS04940	95.6594715001983	42.4520125597138	40.1867812540244	96.9013908492409	97.4674691372622	173.095687347999
KSO_RS04945	54.5338768116546	23.4565357533334	33.6437870796404	18.4139581391392	28.1331602037987	7.18038301972918
KSO_RS04950	5.82352711653868	6.78399808552289	5.83818658146701	4.42434921804657	3.71956627904565	7.97444890661687
KSO_RS04955	0	0	0	2.58467136449456	0	0
KSO_RS04960	6610.64255583859	7750.48584374311	8601.63758451059	17443.810301521	12677.4787394274	10620.6926041915
KSO_RS04965	3562.47811810524	4322.55519790143	5860.03694121184	38027.4476309581	20124.6467052578	19729.917782795
KSO_RS04970	134.418050470106	35.7914381753449	46.2022007050579	32.4198003046516	30.662372882219	13.1475289085386
KSO_RS04975	29.3091989746848	0	23.506382814854	29.6897118579441	9.36009277457211	0
KSO_RS04980	0	0	23.506382814854	9.8965706193147	9.36009277457211	0
KSO_RS04985	0	27.3145186075001	23.506382814854	0	28.0802783237163	0
KSO_RS04990	26.5178466913815	24.7131358829762	21.2676796896298	8.95404008414187	25.40596610241	9.07805567494332
KSO_RS04995	29.6999882943473	0	23.8198012523854	20.0570497884778	9.48489401156641	20.334844711873
KSO_RS05000	25.9011525822796	0	20.7730824875454	8.74580659381299	24.8151296814237	8.86693810110743
KSO_RS05005	28.9285600269616	0	23.2011051159598	9.76804372815477	18.4770662562982	0
KSO_RS05010	28.9285600269616	0	23.2011051159598	9.76804372815477	0	0
KSO_RS05015	30.5136866037815	0	24.4723985469713	10.3032790009304	0	10.4459818725375
KSO_RS05020	57.8571200539233	0	46.4022102319196	9.76804372815477	9.2385331281491	9.90333346357453
KSO_RS05025	28.9285600269616	0	23.2011051159598	39.0721749126191	27.7155993844473	9.90333346357453
KSO_RS05030	23.9516034631833	22.3215420878495	19.2095171390205	40.4376003799956	7.64910807384388	8.19953415801332
KSO_RS05035	28.9285600269616	80.8793537988313	46.4022102319196	39.0721749126191	46.1926656407455	9.90333346357453
KSO_RS05040	28.9285600269616	53.9195691992209	69.6033153478794	29.3041311844643	36.9541325125964	0
KSO_RS05045	0	27.3145186075001	23.506382814854	39.5862824772588	9.36009277457211	20.0672809656642
KSO_RS05050	0	0	23.506382814854	29.6897118579441	18.7201855491442	20.0672809656642
KSO_RS05055	30.1013394875141	28.0527488401352	48.2833809169974	20.3280910018356	19.2261365099319	20.6096399106821
KSO_RS05060	28.9285600269616	26.9597845996105	46.4022102319196	9.76804372815477	18.4770662562982	19.8066669271491
KSO_RS05065	29.6999882943473	27.6787121889334	23.8198012523854	0	28.4546820346992	10.1674223559365
KSO_RS05070	24.478012330506	22.8121254304396	0	0	39.0861016960154	0
KSO_RS05075	0	0	0	0	19.76019585743	0
KSO_RS05080	0	0	0	0	4.53100032399669	6.47606519486402
KSO_RS05085	6.18749756132235	8.64959755904169	7.44368789137043	3.13391402944966	5.92805875722901	0
KSO_RS05090	6.29237040134477	7.33016742291668	2.52328403097303	4.78054682458422	1.50713358234636	3.76970108535782
KSO_RS05095	0	4.78043388409903	6.17093296693922	2.16505287008612	2.45722642786695	5.7071023586863
KSO_RS05100	5.39999787169951	7.54873968789093	2.16543647748958	17.3219975445945	13.7962094713693	4.62155561633478
KSO_RS05105	5.439558295668	12.6734030169109	6.54390144296302	13.7754462832952	8.68580037689232	9.3108263332752
KSO_RS05110	3.04303158753558	2.83593362591531	2.4405534070067	3.08253838962261	5.83087746612689	8.85482479769061
KSO_RS05115	3.99193391053055	9.30064253660396	0	2.69584002533304	2.54970269128129	0.683294513167776
KSO_RS05125	0	11.9648611767724	5.14837202861356	5.78012962203971	2.73339885059551	6.59270902041993
KSO_RS05130	3.34459327639046	4.67545814002253	4.02361507641645	2.82334597247717	14.953661729947	6.29738997270843
KSO_RS05135	44.7288980336556	8.33696150269078	0	36.2476803406225	17.1413747196983	42.8746725852745
KSO_RS05140	9117.11482772529	8292.68784923702	7703.82519452149	6771.89338910974	6719.29859977284	7379.40812044024
KSO_RS05145	3009.07776140098	2776.97605842917	2240.94182834942	2068.38325943677	1662.97648294898	1147.17956187047
KSO_RS05150	6240.75703400209	6179.53526876345	5657.20279744153	4151.04764609635	3864.49399996574	3661.55906362524
KSO_RS05155	230.776936070942	172.991951180834	301.771130731234	398.091782119281	325.242142626348	372.690988384835
KSO_RS05160	430.649830268036	332.144546267201	416.846521916744	691.968217702484	559.608746682418	671.04987549181
KSO_RS05165	198.33896292458	123.227143306895	187.621722193447	322.836075362485	289.094372270346	254.185558898413
KSO_RS05170	21.9999913291461	41.0054995391606	8.82214861199459	7.42853695869548	8.7823092699689	0
KSO_RS05175	18.5624926839671	0	18.6092197284261	10.9686991030738	7.41007344653626	7.9432987155754
KSO_RS05180	10.9594052746669	17.8737071330751	35.1583782323032	8.32626605610241	9.62489244716149	8.44158682688456
KSO_RS05185	17.0689587898548	10.6048705704726	15.9711311079212	7.68469340554705	2.72554425619724	3.89556412104847
KSO_RS05190	15.5149192582411	12.3934532189254	17.7759710838697	9.72916594217207	2.8313116452437	8.34639148621654
KSO_RS05195	233.110373240517	289.660941512094	210.038945151848	228.362727727339	215.064457239006	179.309192711283
KSO_RS05200	201.66658718384	119.599373655885	124.980438669923	71.190145854165	102.460274816304	175.733225905076
KSO_RS05205	4.21874833726524	6.55272542351643	4.51132599476996	28.4901275404514	26.0475309029759	33.6988430357744
KSO_RS05210	1.85162021785208	0	2.9700500314695	4.37653829549079	15.3745164776014	12.6775839849582
KSO_RS05215	5.86492659840981	0	4.70375222203503	11.8821385002831	3.3714078240165	8.43269626677199
KSO_RS05220	6.346151344946	7.39281842653136	5.08970112230457	20.892760196331	29.386957941819	10.3194991860467
KSO_RS05225	0	0	0	5.83053772920866	0	0
KSO_RS05230	11.4230724209028	29.2755609690642	16.0325585352594	15.4284998372906	3.64803615829477	6.84345735495727
KSO_RS05235	6.18749756132235	1.92213279089815	8.27076432374493	4.87497737914391	3.29336597623834	7.06070996940036
KSO_RS05240	0	5.12568744239507	0	0	0	0
KSO_RS05245	0	0	0	7.71424991864531	7.29607231658955	0
KSO_RS05250	3.82731807916847	0	0	0	6.11140078064846	1.31023483968254
KSO_RS05255	11.4938035194842	4.28463036980393	14.7491029426535	3.10480646880461	6.60712431146267	10.2303785315151
KSO_RS05260	0	0	0	0	0	0
KSO_RS05265	5.66793669739452	36.9753788783461	27.2745815867008	7.65536251468618	9.05047138508245	11.6420866671029
KSO_RS05270	0	11.8083243126849	4.06481250040706	5.13405711309159	2.42787389374567	0
KSO_RS05275	2.27064130690729	4.23221898913355	0	1.53341359239127	2.17543440632257	1.55465173638173
KSO_RS05280	4.51367603257558	16.8259648564945	7.24006117093781	3.04818385843128	2.16220988105617	2.3178014489217
KSO_RS05285	0	0	0	2.29310782642658	2.16880198435208	0
KSO_RS05290	0	0	2.56678892805877	2.16132002031011	0	0
KSO_RS05295	3.39816799706491	0	5.45075543532846	5.16342814920767	1.62784222166472	4.65328254276271
KSO_RS05300	0	0	2.56678892805877	0	1.02207909607397	0
KSO_RS05305	0	0	0	0	2.8313116452437	1.51752572476664
KSO_RS05310	0	0	0	0.99489334268243	0	0
KSO_RS05315	0	0	0	0.387500961910313	1.46598052729002	0
KSO_RS05320	9.39873047289471	11.6787815143179	12.5631863145493	9.52075148187237	11.0056787054041	6.43507744046615
KSO_RS05325	0	0	3.01516471549182	1.90415029637447	3.60185848540497	3.86104646427969
KSO_RS05330	22.6717467895781	5.28219698262088	6.81864539667521	12.439964086365	8.14542424657421	17.4631300006543
KSO_RS05335	616.53993557462	636.363248986638	478.522793016671	248.474612334937	296.40293786145	242.837989304734
KSO_RS05340	5.53415930950571	2.57876200518013	2.21923614152659	7.78612181229728	8.83685777475131	14.2091306216504
KSO_RS05345	0	13.3070731677564	0	16.8749216970366	4.56004519786847	12.2204595624237
KSO_RS05350	23.3490474012164	0	0	0	1.49133553640981	4.79595394147949
KSO_RS05355	0	0	1.37527720856729	9.26422623024379	11.5001601756868	3.52220173993182
KSO_RS05360	0	0	0	4.57505697729877	6.92328030041344	3.71073808610822
KSO_RS05365	0	4.53749380146449	1.95244272560536	4.93206142339618	9.32940394580302	3.33358110030705
KSO_RS05370	3.48591411905485	6.49735027909235	2.79575132070251	5.29675610611209	0	7.75683630441166
KSO_RS05375	4.34210355180516	0	0	5.86463444107538	7.62674226076246	2.97293051343173
KSO_RS05380	24.3442527002847	0	19.5244272560536	32.8804094893079	27.2107615085922	25.0018582523029
KSO_RS05385	8.70116844560956	6.75749809300132	4.65230493210652	4.40706660391358	7.41007344653626	2.48228084861731
KSO_RS05390	10.5568678771377	9.83840480649291	4.23337699983153	12.4762454252972	14.6094339040715	6.02335447626571
KSO_RS05395	2.719779147834	6.33670150845545	5.45325120246918	5.96936005609458	9.98867043342617	2.79324789998256
KSO_RS05400	6.18749756132235	0	9.92491718849391	0	3.952039171486	2.11821299082011
KSO_RS05405	50.1688991458569	84.1582465204056	48.2833809169974	40.6561820036712	41.6566291048525	48.0891597915916
KSO_RS05410	6.31914644560581	5.88908769977306	7.6020642294847	11.7355078549604	7.0632189447835	30.2859389325769
KSO_RS05415	0	0	0	0	3.06359625696589	1.97043068913498
KSO_RS05420	10.2413752739129	3.18146117114177	2.73790818992936	1.15270401083206	2.72554425619724	0
KSO_RS05425	0	5.96523969589082	6.41697232014693	4.32264004062022	9.70975141270268	6.5737644542693
KSO_RS05430	0	0	0	5.41664153238212	0	3.92261664966687
KSO_RS05435	0	7.52138918177538	0	2.72514263430405	0	8.28865952929607
KSO_RS05440	2.40291167429994	0	0	2.43410798403857	1.53477249378097	2.46782096017877
KSO_RS05445	2.39516034631833	0	0	2.42625602279973	0	0
KSO_RS05450	8.37405684990995	0	2.23870312522419	10.3678358869011	10.6972488852253	3.82233923155508
KSO_RS05455	15.9677356421222	22.3215420878495	12.806344759347	24.2625602279973	10.1988107651252	8.19953415801332
KSO_RS05460	0	0	0	0	2.17543440632257	0
KSO_RS05465	7.89893305700726	0	0	3.55621450150316	5.04515638913107	5.4082033808173
KSO_RS05470	10.4946955103701	6.11278979437575	4.20844545095148	17.2752858160476	19.2714277620166	14.8200060841831
KSO_RS05475	21.0141426610948	104.447970524277	22.4715106154579	14.1913088126022	31.3180462646061	0
KSO_RS05480	0	0	0	4.90221188964192	4.63647053638023	12.7802794976856
KSO_RS05485	0	0	0	0	0	0
KSO_RS05490	13.7499945807163	25.6284372119754	5.51384288249662	11.6070889979617	15.3690412224456	16.4749899286008
KSO_RS05495	0	12.8142186059877	2.20553715299865	8.35710407853241	10.5387711239627	6.58999597144033
KSO_RS05500	7.35148225107606	0	8.84398561350943	3.72346221320751	17.608095318502	1.25834435098224
KSO_RS05505	11.9896146516973	12.7698787492196	6.86845480172589	11.2777529087462	7.11093553346963	6.15674364113803
KSO_RS05510	18.8625791707748	12.7846245676367	12.3774948771056	6.3691555332926	7.11914677542514	8.80550434982955
KSO_RS05515	47.3935983420436	44.168157748298	63.3505352457058	44.4526812687894	50.4515638913107	34.2519547451762
KSO_RS05520	32.2825959721166	60.171113454203	30.2062697041119	59.9531379546891	48.1117812180905	60.7835032148379
KSO_RS05525	20.4357717621656	25.3933139348013	5.4632571679783	43.7022873831512	28.2806472821934	32.6476864640163
KSO_RS05530	10.3412215509566	1.92748692123492	9.95256319737551	9.7771134066396	19.8152381857237	7.08037768519256
KSO_RS05535	4.43283407378318	8.26230214595027	5.33279132516091	2.99358952066833	1.41565582262185	2.27628858714997
KSO_RS05540	0	0	0	0	2.61532003995397	1.86901146248833
KSO_RS05545	0	0	0	2.18011410744324	0	4.42061841562457
KSO_RS05550	0	0	1.5308355560659	5.80056067147494	9.14353535819384	7.18776644699882
KSO_RS05555	6.90697402194123	0	13.8487216583636	23.3221509168346	18.7492090926313	26.0096850965818
KSO_RS05560	17.5947797952294	0	0	8.31749695019814	10.1142234720495	12.0467089525314
KSO_RS05565	10.3664880608542	24.1524539170448	19.7459085425533	88.8215773791665	87.3173052548216	76.7436329658384
KSO_RS05570	0	0	2.82225133322102	2.97053462507076	6.18091434403024	7.83036081914542
KSO_RS05575	0	0	5.51384288249662	4.64283559918468	2.19557731749222	0
KSO_RS05580	3.04303158753558	0	7.3216602210201	7.1925895757861	2.91543873306345	3.12523228153786
KSO_RS05585	2.7602219604412	0	0	12.1162475488016	7.93346153383808	6.61449409772822
KSO_RS05590	5.12068763695643	2.38609587835633	4.10686228489403	5.18716804874426	3.27065310743669	2.62950578170772
KSO_RS05600	26.6234954829806	85.4621591490971	28.4698819749626	41.9519965695253	28.3413167676287	27.3426696822994
KSO_RS05605	0	8.14079770262747	0	2.94956614536438	4.18451206392636	17.942510039888
KSO_RS05610	1328.68368685238	810.330718689169	1136.14183605128	181.43712802077	159.121577167726	204.017356484252
KSO_RS05615	5.61082902286158	1.74299195144417	4.49996245322142	8.20974959855829	4.18099861970811	0
KSO_RS05620	0	18.6012850732079	0	2.69584002533304	0	0
KSO_RS05625	0	1.51415274556528	0	0	0	0
KSO_RS05630	3.69402839481932	10.3278776824378	8.88798554193485	16.2152765702868	21.2348373393278	12.6460477063887
KSO_RS05635	30.5660256888651	20.1774488512808	32.6858336224842	43.4340057597825	41.0795152301976	40.9836064090065
KSO_RS05640	0	0	0	3.11444872491891	1.47280962912522	0
KSO_RS05645	167.77637618201	103.129817050112	114.518275251853	315.802106044542	339.723367241201	329.95240818544
KSO_RS05650	0	10.2135469331858	0	17.5776727851051	0	0
KSO_RS05655	2.63297768566909	3.68067981235816	3.16752676228529	4.44526812687895	4.20429699094256	2.25341807534054
KSO_RS05660	0	0	0	2.24351787343152	1.59142516972591	2.27459113108199
KSO_RS05665	0	0	3.11777503303474	3.93790244538177	1.24147827376524	0
KSO_RS05670	0	10.3278776824378	17.7759710838697	1.24732896694514	2.94928296379553	3.16151192659717
KSO_RS05675	190.641816754256	168.316493040811	185.086293515157	77.9243488403698	115.356819059591	34.3493998511369
KSO_RS05680	8.42154677533477	13.0806768378702	18.0111918732593	15.1660111822138	21.5158276254815	22.1030920781229
KSO_RS05685	4.18702842495497	10.4055308980953	5.59675781306048	8.95404008414187	20.5030603633484	8.12247086705455
KSO_RS05690	8.28066588132359	7.71711306382901	17.709889406978	6.52413329550858	13.2224358897301	8.50434955422199
KSO_RS05695	4.41964111523025	14.4159959317361	1.77230664080248	9.7002100911537	11.29154048996	6.80854175620749
KSO_RS05700	0	12.6579476473781	7.26213452816628	0	5.7834719582722	6.19964777801007
KSO_RS05705	0	3.00855567271015	2.58910883178102	2.18011410744324	4.12386696155061	5.52577301953071
KSO_RS05710	20.204073669624	9.41452795541952	8.10197321509707	28.9940345581737	30.6484670441772	1.72915346189397
KSO_RS05715	35.357128921842	4.11885598049604	21.2676796896298	23.8774402243783	29.640293786145	36.3122226997733
KSO_RS05720	0	4.20649121412362	7.24006117093781	11.4306894691173	12.2525226593183	13.9068086935302
KSO_RS05725	3.74999852201355	1.74739344627105	3.00755066317997	1.26622789068673	8.38311339406122	4.49317907143659
KSO_RS05730	0	0	0	0	0	0
KSO_RS05735	7.35148225107606	23.9790823418977	17.6879712270189	22.9613503147797	19.9558413609689	20.762681791207
KSO_RS05740	1.61764642126075	7.53777565058099	2.59474959176311	18.0251264438934	17.5646185399378	23.8125904850365
KSO_RS05745	8.70116844560956	2.70299923720053	11.6307623302663	2.93804440260905	15.7464060738895	5.95747403668155
KSO_RS05750	6.48471360138587	3.02169347040758	10.4016599355395	8.75853702553615	3.10640633566585	14.4297478850627
KSO_RS05755	6.76537318777843	4.72870937168566	4.06944212740069	0.571100506505632	5.40142027993531	3.47406230840655
KSO_RS05760	22.0544467532282	13.7023327667987	23.5839616360251	9.92923256855337	16.4342222972685	42.7837079333962
KSO_RS05765	104.044544980198	121.20455178275	89.134606597302	289.038695200198	270.349685998469	289.803917470165
KSO_RS05770	11.6015579274794	75.6839786416148	37.2184394568522	86.1826358098655	55.5755508490219	47.6597922934524
KSO_RS05775	0	0	0	1.49234001402365	18.348753296185	0
KSO_RS05780	13.0263106554155	12.1397860477778	36.5654843786618	13.1954274924196	12.4801236994295	0
KSO_RS05785	4.66980948024329	3.10857055131777	1.07007193406942	3.37888305061958	4.68705454300227	5.02433270059756
KSO_RS05790	0	8.41809981415249	7.24446510109045	17.6902203122219	16.1543207009647	16.698321387487
KSO_RS05800	5.10309077222462	14.267377416976	8.18549871215993	24.9851565234474	17.9267756232355	15.7228180761905
KSO_RS05805	9.11042585716175	10.6130031399285	12.7867031262805	18.4574077808078	21.8210751799841	18.7130472808648
KSO_RS05810	18.5624926839671	30.2735914566459	24.1919856469539	27.4217477576845	42.9784259899103	27.8015455045139
KSO_RS05815	8.86945042919928	16.5316540377589	15.2430468765265	21.8197427306392	29.9437780228632	17.3505500954548
KSO_RS05820	0	5.40599847440105	0	3.91739253681207	9.26259180817032	0
KSO_RS05825	7.9838678210611	0	1.60079309491837	19.5448401836645	12.1110877835861	15.7157738028589
KSO_RS05830	0	0	0	0	0	0
KSO_RS05835	27.0985294656453	45.4577389964235	30.4267534245799	148.23184606448	192.121028336473	230.065761338709
KSO_RS05840	65.6903226349504	55.6542470286865	49.491544157101	116.954646889917	136.043385956784	127.433510761403
KSO_RS05845	31.5212139916422	26.1119926310692	39.3251435770513	101.704379823649	107.93540944766	96.5185730722747
KSO_RS05850	16.6054247652101	11.0537987974974	26.6355605058623	124.956060982529	108.333853326997	81.2094437375121
KSO_RS05855	18.5624926839671	17.2991951180834	14.8873757827409	27.1605882552303	29.640293786145	51.8962182750926
KSO_RS05860	2.56034381847822	2.38609587835633	4.10686228489403	23.3422562193492	22.8945717520569	25.4185558898413
KSO_RS05865	2.53124900235914	3.93163525410986	2.03009669764648	4.27351913106771	5.11968710851596	6.0657917464394
KSO_RS05870	8.04151307608681	0	6.44940467122348	1.81020304950161	11.9845231193077	7.34109917396138
KSO_RS05875	24.6326917133212	22.9562778818168	0	17.8232077504246	17.980841728088	10.8420380572783
KSO_RS05880	14.9999940880542	3.4947868925421	0	12.6622789068673	10.7782886495073	2.56753089796377
KSO_RS05885	0	0	0	0	0	0
KSO_RS05890	0	0	0	0	0	0
KSO_RS05895	0	0	0	0	0	0
KSO_RS05900	4.35483699330605	6.08769329668623	12.2242381793767	61.0240151189024	78.5772011222144	83.4861659724993
KSO_RS05905	35.0787263319063	32.6913923491339	23.4446862720329	71.0682866520867	74.6842048154836	58.0423717169604
KSO_RS05910	0	0	0	0	9.29891569761413	3.3226870444237
KSO_RS05915	0	2.94454384988653	8.86907493439882	5.86775392748021	4.54064075021796	4.86738304273557
KSO_RS05920	2.37980675435475	0	7.63455168345686	2.41070309957666	2.28002259893423	4.0734865208079
KSO_RS05925	3.46962480074151	0	13.9134353109728	3.51466993956971	1.1080483658372	3.56334895651981
KSO_RS05930	29.4855479456516	32.4750233263659	21.4980155707449	9.95611677225883	20.5448967759561	22.0232975218841
KSO_RS05935	5.76474928073511	4.29793667530022	1.84936345127216	9.7326522653716	5.52303610921957	5.52577301953071
KSO_RS05940	0	0	0	1.89217450834696	3.57920528738355	0
KSO_RS05945	2.4999990146757	3.4947868925421	7.01761821408661	3.79868367206019	4.79035051089213	5.56298361225483
KSO_RS05950	6.0612221008872	5.64871677325171	7.29177589358736	2.04663773351814	0.967846327710858	1.03749207713638
KSO_RS05955	5.051018417406	9.41452795541952	8.10197321509707	1.70553144459845	8.06538606425715	10.3749207713638
KSO_RS05960	3.25657766385387	18.2096790716667	13.0591015638078	3.2988568731049	1.04001030828579	4.45939577014759
KSO_RS05965	55.474116067028	55.675570494981	61.6029342734105	33.1402403114216	28.6182146900711	33.5992405440431
KSO_RS05970	77.5745962912056	72.2951437770648	88.8798554193485	71.0977511158728	74.3219306876472	45.5257717429993
KSO_RS05975	18.5624926839671	28.8319918634723	34.7372101597287	27.1605882552303	47.424470057832	33.8914078531217
KSO_RS05985	0	0	0	0	10.8605656620989	0
KSO_RS05990	10.2555208198713	3.82302654543279	13.1601111891632	9.69608760492711	13.7557164532386	4.91519036543892
KSO_RS05995	6.91769913688213	4.29793667530022	0	7.78612181229728	8.1004529601887	3.15758458258898
KSO_RS06000	2.98192653557704	0	3.58731946572069	2.51720002365434	9.99913525315736	2.04165107548926
KSO_RS06005	0	2.4669083947356	1.06148846935764	3.12832772993192	2.95874590378631	4.98403056663555
KSO_RS06010	0	0	0	3.27017116116486	5.15483370193827	2.21030920781229
KSO_RS06015	0	0	4.47740625044838	12.2528969572468	7.13149925681685	1.91116961577754
KSO_RS06020	0	1.75181722714768	3.01516471549182	5.71245088912342	8.40433646594492	2.57403097618646
KSO_RS06025	3.43749864517908	6.40710930299384	4.13538216187246	2.32141779959234	2.19557731749222	4.11874748215021
KSO_RS06030	0	0	0	0.798449434254689	0	1.61901629871601
KSO_RS06035	0	0	0	0	0	0
KSO_RS06040	0	0	2.38198012523854	1.50427873413583	1.89697880231328	1.01674223559365
KSO_RS06045	18.5934818203343	28.8801254058153	21.8712699312387	29.7172482258331	20.9807755681561	22.066192091348
KSO_RS06050	23.4650020384234	39.0501018466893	41.6712098659112	54.8965527506305	36.3980131369366	41.312325599742
KSO_RS06055	110.350274978997	116.062540494997	116.317500807827	127.219609857914	132.909342837236	137.076713291288
KSO_RS06060	0	0	4.9350416959362	6.92577686066222	5.24027293456708	8.42604062646672
KSO_RS06065	0	0	8.27076432374493	0	0	0
KSO_RS06070	0	0	2.39154631048046	4.02752003784695	0	3.06247661323389
KSO_RS06075	2.15217306480778	0	0	5.08693291736756	0	1.47353947187486
KSO_RS06080	0	4.29793667530022	1.47949076101773	6.54034232232972	9.4259816264014	5.36789379040127
KSO_RS06085	0	6.61115736996817	0	2.39534830276407	2.26550016199835	0
KSO_RS06090	34.5348701097062	0	6.9243608291818	2.91526886460433	8.27170989380791	14.7782301685124
KSO_RS06095	0	0	0	2.81700137478621	1.33214803533236	1.42800875785625
KSO_RS06100	2.60069950038067	4.84741019070637	4.1715939146034	6.58615908115514	4.15275569683293	0.890317194039975
KSO_RS06105	1.88931223246484	12.325126292782	7.57627266297245	6.06049532412656	2.71514141552474	3.88069555570096
KSO_RS06110	10.9999956645731	20.5027497695803	0	5.57140271902161	1.75646185399378	11.2971359510406
KSO_RS06115	0	3.02169347040758	0	0	0	0
KSO_RS06120	9.23179032239925	14.7488697276732	15.8657645997238	56.1098639730951	63.176469881659	45.5998960013139
KSO_RS06125	53.3076712975464	46.1311869815557	36.6458480805929	78.4282075062273	124.033229382022	97.7636764993896
KSO_RS06130	57.115362104514	21.2913170684103	34.3554825755559	84.8567491050984	72.9607231658955	68.4345735495727
KSO_RS06135	69.0697402194123	40.2306863211241	83.0923299501816	182.690182181871	169.110513384517	206.895222359173
KSO_RS06140	31.8864905000661	27.593808163814	45.6667968795732	91.5179802465053	97.4674691372622	81.8695818537833
KSO_RS06145	8.96377916328389	2.78457869103958	1.19817913744393	1.5133588874606	3.81685875716958	3.06863853800901
KSO_RS06150	6470.35459269709	5700.49667700652	4412.33461294187	1614.11495916798	1488.22503657673	1246.71964602555
KSO_RS06155	27.639583015044	21.0751615651777	47.357472879108	8.48436962287555	14.4440010328422	21.5047004144173
KSO_RS06160	0	0	4.35728071689977	1.22299084076084	1.15669439165444	0
KSO_RS06165	0	0	0	0	11.1399761880814	3.41188669662299
KSO_RS06170	43.8916083167694	13.6348335906076	29.3347306063859	55.5768005222599	65.4130621487339	22.5386209860662
KSO_RS06175	25.2981160939926	35.3646237507667	27.3907424963546	50.8259992510404	38.3758488542934	38.5392073968633
KSO_RS06180	20.5434701640742	19.1453542808828	14.1224118097147	24.7740239482186	27.1800322465836	18.0843480639187
KSO_RS06185	0	0	4.07873309116188	6.86885266728692	0	0
KSO_RS06190	257.39989855101	175.298510529912	341.417151284191	40.1140995769556	53.7477327322097	67.7828157062434
KSO_RS06195	25.25509208703	23.5363198885488	28.3569062528397	8.52765722299226	14.5176949156629	8.64576730946983
KSO_RS06200	13.59889573917	15.2080836202931	21.8130048098767	9.18363085553013	5.21148022613539	9.3108263332752
KSO_RS06205	32.8176666235882	26.7611858180295	26.3202223783264	29.0882628147813	30.1315693737607	40.0236929757169
KSO_RS06210	24.1463319466238	22.5030180397832	29.0485381126651	34.6514071548905	41.4482157009508	47.5306329647439
KSO_RS06215	14.9246172333403	45.2039269417254	35.909248119174	35.2762182209409	39.3217967816195	40.8740597223578
KSO_RS06220	61.1470347236562	16.2815954052549	35.029119488802	28.0208783809616	22.3173976742739	28.4089742298226
KSO_RS06225	0	0	0	0	0	10.3048199553411
KSO_RS06230	0	0	0	0	0	0
KSO_RS06235	0	0	0	0	0	4.09976707900666
KSO_RS06240	6.346151344946	53.2282926710258	20.3588044892183	19.2856247966133	8.10674701843283	19.5527352998779
KSO_RS06245	6.45651919442332	4.81368907633624	5.17821766356204	2.18011410744324	1.64954678462025	3.97855657406211
KSO_RS06250	8.58381164576511	3.99981390013488	0	7.24604399872753	4.11194827091029	4.40784206182219
KSO_RS06255	12.9883330733297	20.173988475899	0	6.57847842916546	6.2218692495698	8.15172346321441
KSO_RS06260	4.29190582288256	2.66654260008992	18.3582283255379	3.38148719940618	6.39636397697157	4.40784206182219
KSO_RS06265	0	3.78124483455374	8.13517802335567	2.05502559308174	3.88725164408459	0
KSO_RS06270	3.13953364633692	14.6293404804088	7.55384817728924	1.06009776894703	1.00263150227975	4.29912150356724
KSO_RS06275	7.42499707358682	0	5.95495031309635	8.77495928245904	5.92805875722901	7.62556676695239
KSO_RS06280	6.64925111067477	4.13115107297513	10.6655826503218	2.99358952066833	2.8313116452437	3.03505144953329
KSO_RS06285	20.9646976195393	29.3068717294589	18.2151421341771	15.3377439558948	18.411853081276	17.3444263718917
KSO_RS06290	7.05462904853855	29.5853218171497	35.3619377262253	14.8879526339651	19.7132595252271	15.6979205020398
KSO_RS06295	1.3426757818421	1.2512980193912	4.30737816498832	14.0544426637164	10.7198169208481	11.0315613265134
KSO_RS06300	6.70644896969132	7.14289346811184	5.37866479892573	7.76401927295915	6.42525078202886	3.27981366320533
KSO_RS06305	0	3.53044798328232	12.1529598226456	10.2331886675907	19.3569265542172	14.2655160606252
KSO_RS06310	49.8018096399116	21.0965794122968	14.5242690563326	18.3448626114126	7.22933994784025	10.8493836115176
KSO_RS06315	16.2828883192693	4.55241976791668	13.0591015638078	10.4463800981655	6.76006700385764	8.91879154029519
KSO_RS06320	0	4.99615743482552	0	5.43060914850482	2.56811209699452	4.58818698372586
KSO_RS06325	0	8.81487649329089	0	7.1860449082922	4.53100032399669	4.85704889614802
KSO_RS06330	0	0	0	3.84234670277352	6.35960326446024	2.92167309078636
KSO_RS06335	9.13845793672224	0	12.8260468282075	1.54284998372906	2.18882169497686	7.03898470795605
KSO_RS06340	3.45348701097062	3.21845490568993	4.15461649750908	4.08137641044606	11.5803938513311	10.0491965145884
KSO_RS06345	58.92854820307	39.541017412762	34.0282875034077	67.2547899653323	70.0075510377521	69.3966922706778
KSO_RS06350	28.3064404564894	38.5553908790128	20.9558368789314	74.9933679774463	100.829151882488	74.5412196183029
KSO_RS06355	11.6015579274794	43.2479877952084	27.9138295926391	39.1739253681207	14.8201468930725	15.8865974311508
KSO_RS06360	1.68558389865762	2.35630353481272	1.35186159207636	5.1224020458655	1.07660544966702	2.59667426797471
KSO_RS06365	0	3.21098749291571	0	0.581700979944252	1.10033573220028	0
KSO_RS06370	0	8.27053153055779	0	0	0	0
KSO_RS06375	11.1152650802198	14.5023192606687	26.743788831271	47.2901997258271	54.6659310546866	43.3789726263759
KSO_RS06380	15.6315727864986	29.1354865146667	28.2076593778248	13.1954274924196	19.9681979190872	9.36473111730995
KSO_RS06385	9.60128931929331	20.8783389356179	12.8339446402939	7.56462007108538	3.0662372882219	7.66939186331418
KSO_RS06390	0	8.18896810323473	5.28545885777782	5.93403839895793	14.7324537161904	12.7844807729971
KSO_RS06395	12.8906199194216	4.80533197724538	4.13538216187246	8.70531674847127	8.23341494059584	11.4736537002756
KSO_RS06400	0	0	0	8.69525279847303	2.74129884727353	2.93856137454813
KSO_RS06405	6.54184764192672	6.09663264073423	5.24665225823467	15.4624833171084	16.7134696239056	14.5568822276624
KSO_RS06410	13.8526064805724	5.16393884121892	13.3319783129023	6.54847707646197	5.30870933483194	18.0206179816039
KSO_RS06415	5.54104259222897	10.3278776824378	8.88798554193485	14.0324508781328	11.5022035588025	6.63917504585407
KSO_RS06420	2.56920313964942	2.39435226547867	2.06053644051777	13.880311272303	2.46147768466256	7.91581325289175
KSO_RS06425	151.383435480896	100.772010396602	86.7225773751895	55.9844836328871	87.4820321455154	54.2920611239329
KSO_RS06430	32.5657766385387	48.5591441911112	47.012765629708	30.7893308156457	39.52039171486	31.2157703910332
KSO_RS06435	23.4473591797479	50.9871014006668	37.6102125037664	42.2253679757427	59.9045937572615	21.4050996967085
KSO_RS06440	19.2357437139555	14.3413016522971	27.7691983512265	16.8874123866717	13.5147453532682	21.0723779397648
KSO_RS06445	24.2307596807029	9.67787139473196	6.94050153041532	11.6882574524929	12.1601205276492	16.5901996483813
KSO_RS06450	15.0506697437571	32.7282069801577	4.02361507641645	13.5520606678904	19.2261365099319	13.7397599404547
KSO_RS06455	7.78845846879737	9.67787139473196	20.821504591246	16.6557668698024	14.9237842839332	19.5527352998779
KSO_RS06460	0	0	0	13.8515537213244	3.93020470092531	1.40434010441112
KSO_RS06465	0	0	0	0.652898756135345	1.23501224108938	1.32388311926257
KSO_RS06470	0	3.97682646392721	2.28159015827446	0.960586675693381	0	0
KSO_RS06475	0	0	2.10422272547574	0	0	0
KSO_RS06480	38.3355827168885	52.6497242724277	50.1639836157573	7.49414224433613	12.8870842548457	17.9587623134748
KSO_RS06485	205.018575912472	105.000089771451	162.946401602139	112.883271508535	120.330744922857	106.226800733665
KSO_RS06490	41.249983742149	20.9687213552526	36.0906079581597	37.9868367206019	47.9035051089213	17.9727162857464
KSO_RS06500	4.36764533740401	8.14079770262747	3.5029119488802	11.7982645814575	9.76386148249483	13.456882529916
KSO_RS06505	0	0	14.7399760225157	21.0996192081759	10.5648571911012	2.51668870196448
KSO_RS06510	0	4.13115107297513	14.2207768670958	13.4711528430075	13.4487303149076	12.1402057981332
KSO_RS06515	0	20.6557553648757	8.88798554193485	11.2259607025062	10.6174186696639	0
KSO_RS06520	8.65888871555315	4.0347976951798	3.4722742350416	8.04036252453556	8.98714447160083	9.63385500198066
KSO_RS06525	19.4371651141016	3.62286808755673	7.79443758258684	8.53212196499383	19.8636523802438	8.65029388921301
KSO_RS06530	34.1379175797095	23.8609587835633	34.2238523741169	25.9358402437213	46.3342523553532	55.5117887249407
KSO_RS06535	195.697597288335	107.281830189664	115.406013819697	225.447458862735	172.786828892876	149.752732374259
KSO_RS06540	20.3424577358543	6.31934068240489	10.8766215764317	2.28961755576231	10.8275045794137	8.12465256752918
KSO_RS06545	7.15317637147093	7.99962780026977	3.44216781103835	5.79683519898202	10.0514291066696	6.36688297818761
KSO_RS06550	7.49999704402709	20.9687213552526	6.01510132635995	32.921925157855	57.4842061307055	33.377901673529
KSO_RS06555	4.01351193166855	11.2210995360541	12.8755682445326	15.9236712847712	15.7013448164444	20.9531339091935
KSO_RS06560	8.94577960673111	0	0	3.02064002838521	2.85689578661639	1.53123830661695
KSO_RS06565	0	25.3933139348013	54.632571679783	18.4009631086952	21.7543440632257	13.9918656274356
KSO_RS06570	6.60419053559184	5.27548516942822	9.0799750644417	6.05279456767913	4.82078475810237	5.49066645650955
KSO_RS06575	17.3684142072206	12.1397860477778	6.96485416736415	5.86463444107538	2.77336082209544	4.45939577014759
KSO_RS06580	19.1938699861428	0	8.91217053660678	5.11659433379536	12.9046177028114	8.29993661709103
KSO_RS06585	5.01688991458569	0	12.0708452292494	10.1640455009178	6.4087121699773	10.3048199553411
KSO_RS06590	5.70057356897261	7.9689190563148	2.28596941001779	1.44364561817259	5.46155125426089	3.41516106005545
KSO_RS06595	3.49411626992321	0	0	3.53947937443726	2.78967470928424	4.18658567597386
KSO_RS06600	0	0	2.00841494539506	6.76460363860971	7.99738112273728	14.5738769014267
KSO_RS06605	0	5.42719846841831	2.3352746325868	9.83188715121461	6.50924098832989	5.98083667996266
KSO_RS06610	5.26595537133817	0	4.22336901638039	7.7051314199235	7.28744811763377	9.61458378811964
KSO_RS06615	32.0503470802309	19.9127425819665	8.56827383179331	21.6442983328897	22.1769104586984	14.6293846848007
KSO_RS06620	19.5394659831232	16.3887111645	18.8051062518832	9.8965706193147	6.86406803468622	9.36473111730995
KSO_RS06625	5.98790086579582	14.8810280585663	14.4071378542654	11.4573201076654	10.1988107651252	15.0324792896911
KSO_RS06630	10.7608653240389	16.7141981817231	20.1375131360746	6.05587252067566	6.87311160258435	7.36769735937429
KSO_RS06635	4.68158705774705	6.98075969456076	2.25281852954465	4.11005118616348	5.68136778750825	5.1285863081647
KSO_RS06640	19.4117570551289	13.5679961710458	38.9212438764467	8.19323929267884	6.19927713174275	6.6453740888474
KSO_RS06645	23.2031158549588	0	65.1322690494913	15.6695701472483	18.5251836163406	15.8865974311508
KSO_RS06650	0	0	0	2.28961755576231	2.16550091588274	0
KSO_RS06655	0	0	0	5.77680005428508	13.1127566980181	5.85681011286666
KSO_RS06660	8.07064899302916	5.01425945451692	4.3151813863017	9.99218965911484	7.7322505529074	11.9725082089832
KSO_RS06665	15.2777717563515	5.69520826932786	12.2529841833258	6.19044746557957	6.83068498775359	6.27618663946699
KSO_RS06670	0	0	0	1.41645831839532	0	2.87215320789167
KSO_RS06675	1.68941912937129	5.51055134591962	10.8395000010855	5.41928250826334	7.283621681237	10.9886817271214
KSO_RS06680	16.6853866822176	15.5498383083895	20.0728662239203	56.3400274957242	31.9715528479767	31.4161926728375
KSO_RS06685	0	29.8691138729497	8.56827383179331	23.4479898606305	23.8828266478291	34.7447886264018
KSO_RS06690	39.4946652850363	7.36135962471633	12.6701070491412	50.67605664642	7.5677345836966	24.3369152136778
KSO_RS06695	8.159337443502	11.4060627152198	9.81585216444453	7.57649545581235	6.51435028266924	4.18987184997384
KSO_RS06700	6.81192392072186	0	0	3.45018058288035	4.35086881264514	1.1659888022863
KSO_RS06705	2.39516034631833	6.69646262635485	5.76285514170614	1.61750401519982	1.52982161476878	0.819953415801332
KSO_RS06710	0	3.27171538876281	7.03894836063398	2.96351208458596	2.80286466062837	7.21093784108973
KSO_RS06715	7.03791191809178	6.55893653766194	0	4.75285540011322	2.247605216011	0
KSO_RS06720	0	0	0	0	0	0
KSO_RS06730	0	0	0	0	0	0
KSO_RS06735	0	0	0	0	0	0
KSO_RS06740	0	0	0	0	0	0
KSO_RS06745	0	0	0	0	0	0
KSO_RS06750	0	2.37789623616266	2.04637467803998	0.861557121498187	0.814853437419795	0.873489893121694
KSO_RS06755	0	0	0	0	0	0
KSO_RS06760	0	0	0	0	0	0
KSO_RS06765	0	0	0	0	0	0
KSO_RS06770	0	0	0	0	0	0
KSO_RS06775	0	0	0	0	0	0
KSO_RS06780	0	0	0	0	0	0
KSO_RS06785	0	0	0	0	0	0
KSO_RS06790	0	0	0	0	0	0
KSO_RS06795	0	0	0	0	0	0
KSO_RS06800	0	0	0	0	0	0
KSO_RS06805	0	0	0	0	0	0
KSO_RS06815	0	0	0	0	0	0
KSO_RS06820	0	0	0	0	0	0
KSO_RS06825	0	0	0	0	0	0
KSO_RS06830	0	0	0	0	0	0
KSO_RS06835	0	0	0	0	0	0
KSO_RS06840	0	0	0	0	0	0
KSO_RS06845	0	0	0	0	0	0
KSO_RS06850	0	0	0	0	0	0
KSO_RS06860	0	0	0	0	0	0
KSO_RS06865	0	0	0	0	0	0
KSO_RS06870	0	0	0	0	0	0
KSO_RS06875	0	0	0	0	0	0
KSO_RS06880	0	0	0	0	0	0
KSO_RS06885	0	0	0	0	0	0
KSO_RS06890	0	0	0	0	0	0
KSO_RS06895	0	0	0	0	0	0
KSO_RS06900	0	0	0	0	0	0
KSO_RS06905	0	0	0	0	0	0
KSO_RS06910	0	0	0	0	0	0
KSO_RS06915	0	0	0	0	0	0
KSO_RS06920	0	0	0	0	0	0
KSO_RS06925	0	0	0	0	0	0
KSO_RS06930	0	0	0	0	0	0
KSO_RS06935	0	0	0	0	0	0
KSO_RS06940	0	0	0	0	0	0
KSO_RS06945	0	0	0	0	0	0
KSO_RS06950	0	0	0	0	0	0
KSO_RS06955	0	0	0	0	0	0
KSO_RS06965	0	0	0	0	0	0
KSO_RS06970	0	0	0	0	0	0
KSO_RS06975	0	0	0	0	0	0
KSO_RS06980	9.39873047289471	4.37954306786921	18.8447794718239	9.52075148187237	10.5054205824312	14.4789242410488
KSO_RS06985	6.346151344946	11.8285094824502	9.16146202014823	14.9999303973659	11.349445825806	13.9041673243576
KSO_RS06990	6.21338667245759	31.847890593961	4.98322201932749	14.6861243221072	21.8271619513035	18.0801443567909
KSO_RS06995	10.91911334351	0	0	0	0	0
KSO_RS07000	24.2873736051905	22.6344609021652	19.4788094353619	2.34311329304647	9.97243529253478	3.56334895651981
KSO_RS07005	28.8038679578799	53.6871572630174	35.9350449928228	5.40330005077527	9.1987118646657	13.1475289085386
KSO_RS07010	31.3392733625418	22.466487166342	25.1345305422898	4.07001822006449	8.46865536747001	4.12638894315605
KSO_RS07015	21.4369994250538	12.7133192468854	18.7557490176263	5.92235722100722	4.9789469876989	2.66861479158439
KSO_RS07020	19.2857066846411	8.98659486653682	15.4674034106399	0	0	13.2044446180994
KSO_RS07025	0	0	7.26213452816628	1.52873855095105	5.7834719582722	4.64973583350755
KSO_RS07030	1.51376087127152	1.41073966304452	1.82108572265943	0.255568932065211	1.20857467017921	1.03643449092115
KSO_RS07035	6.03658298665595	0	0	2.03831806793474	1.92782398609073	2.06654925933669
KSO_RS07040	5.56179556073919	2.59163971806492	0	1.87800091652414	0.888098690221574	0
KSO_RS07050	4.1249983742149	19.2213279089815	19.8498343769878	2.78570135951081	3.952039171486	11.2971359510406
KSO_RS07055	7.85713976040934	3.66120531599648	9.45230208427992	10.6121956552793	11.29154048996	8.06938282217184
KSO_RS07060	0.704458925387744	2.62606377504112	1.12997159641297	5.47096946317587	4.49947533755522	3.85860430965333
KSO_RS07065	0	0	0	0	0	0.630733396770255
KSO_RS07070	0	0	0	0	1.60760915450278	0.861645962367501
KSO_RS07075	0	0	0	0	1.47280962912522	3.15758458258898
KSO_RS07080	4.85293926378224	0	0	1.63864785853577	1.54981928293569	1.66134352221185
KSO_RS07085	1.14055254586587	0	0	0.385120003619005	0.364243241611613	0
KSO_RS07090	0	0	0	0	0	0
KSO_RS07095	0	0	0	1.5867919136454	0	0
KSO_RS07100	0	0	0	0	0	0
KSO_RS07105	8.21955395600017	17.8737071330751	4.3947972790379	28.6793608599083	16.6248142269153	23.4488522969016
KSO_RS07110	13.8526064805724	25.8196942060946	8.88798554193485	39.2908624587718	25.6587617850211	33.1958752292703
KSO_RS07115	35.357128921842	24.7131358829762	0	113.417841065797	73.3950131847401	54.4683340496599
KSO_RS07120	80.0299085775825	70.4398364089622	39.2242236191975	181.654417994447	221.503512844964	280.060735552742
KSO_RS07125	4.26723969746369	7.95365292785442	17.1119261870585	8.64528008124043	13.6277212809862	8.76501927235907
KSO_RS07130	8.08823210630373	3.0151102602324	3.89212438764467	9.28567119836935	6.71588355938798	5.53781174070616
KSO_RS07135	0	0	0	5.60252787387648	5.29882347014883	5.68012422119358
KSO_RS07140	0	0	0	0	0	0
KSO_RS07145	0	0	0	2.84901275404514	0	0
KSO_RS07150	0	0	8.47679759871366	2.67665255184312	0	2.71372482809694
KSO_RS07155	6.13636121784035	5.71874218779616	9.8428930794981	4.14401855133839	15.6775107629197	18.9063638850059
KSO_RS07160	7.08830269554828	0	2.84245838333955	1.79508202164181	2.26369785478912	0
KSO_RS07165	28.4210414299974	19.8651044418182	25.6433267071135	28.7900236198246	28.3639174987034	26.7563746208856
KSO_RS07170	6.0612221008872	11.2974335465034	9.72236785811649	6.13991320055443	7.74277062168687	6.22495246281828
KSO_RS07175	27.3872842878203	28.3593362591531	21.9649806630603	25.6878199135218	30.1262002416556	20.8348818769191
KSO_RS07180	0	0	12.6701070491412	10.6686435045095	10.0903127782621	16.2246101424519
KSO_RS07185	21.4595291144128	27.9986973009442	10.3265034331151	10.1444615982185	8.22389654182059	7.34640343637031
KSO_RS07190	4.04631993110999	3.77094171511354	3.24520453029774	8.88084629598812	5.81498951662791	6.23343332448424
KSO_RS07195	44.9199111213438	34.4752642922658	0	8.02995765552937	11.8139249254386	12.6640491977857
KSO_RS07200	15.3092723166739	14.267377416976	0	12.9233568224728	14.6673618735563	2.62046967936508
KSO_RS07205	19.5394659831232	0	6.26836875062773	13.1954274924196	16.2241608092583	6.68909365522139
KSO_RS07210	7.65463615833693	7.13368870848799	9.20868605117992	9.04634977573097	3.66684046838908	3.93070451904762
KSO_RS07215	0	5.81485550187676	5.00415992697172	21.0683296097456	0	19.22411789988
KSO_RS07220	12.0731659733119	2.81287725497291	9.68284603755504	3.0574771019021	0.963911993045367	7.23292240767842
KSO_RS07225	32.5182353587744	17.6780096097202	32.600092954907	42.0905241911487	30.2893513143088	47.3119105978798
KSO_RS07230	0	0	0	0	1.20980790963857	2.59373019284095
KSO_RS07235	0	10.925807443	0	0	0	2.67563746208856
KSO_RS07240	1.89413190652725	3.53044798328232	2.27867996674605	0.31978714586221	2.41961581927715	1.62108137052559
KSO_RS07245	10.6885754418236	3.9844595281574	6.85790823005338	0	2.73077562713044	1.46364045430948
KSO_RS07250	8.34269334110879	0	40.1457324478405	16.9020082487172	10.6571842826589	14.2800875785625
KSO_RS07255	0	3.75050300663054	25.8209227668134	12.2299084076084	13.4947679026351	16.5323940746935
KSO_RS07260	5.59673146250263	10.4316754480905	1.49621867163225	13.8585143010839	7.74520239637961	10.8571721137513
KSO_RS07265	26.2831754817233	24.4944355654278	21.0794701348543	15.5309013848833	23.0827066653165	20.2448675228824
KSO_RS07270	2.42646963189112	4.52266539034859	1.94606219382234	3.27729571707154	4.64945784880706	3.3226870444237
KSO_RS07275	1.95394659831232	10.925807443	6.26836875062773	7.91725649545176	13.104129884401	3.3445468276107
KSO_RS07280	88.495604656122	94.5421128546417	93.4788711939543	21.8645164845325	31.0189121017797	17.7338762022149
KSO_RS07285	116.015579274794	140.555960334427	151.975294448813	39.1739253681207	49.4004896435751	33.0970779815642
KSO_RS07290	30.2813910015776	15.803506143763	22.3432067212424	41.3083611059596	33.2667571368153	35.6606167459437
KSO_RS07295	9.87366632125907	12.8823793432536	17.4213971925691	11.3354337235413	10.0903127782621	12.8444830294411
KSO_RS07300	9.519227017419	11.089227639797	5.72591376259264	9.64281239830663	3.80003766489039	11.4057622582621
KSO_RS07305	5.77820783936718	5.38496346088198	6.95130386742764	10.7309118518121	5.53593035694538	5.934293203854
KSO_RS07310	3.28539693521541	0	5.26986753371358	4.99207544514104	7.34449757532797	3.93650201833825
KSO_RS07315	0	4.47875601762676	5.78150515834597	4.86821596807714	0	0.822606986726255
KSO_RS07320	396.853291864123	334.053422969886	277.213204230347	190.196161787289	188.06255367761	241.038029989874
KSO_RS07325	44.8489756122694	78.9493468476288	119.898328451604	57.2097057725038	55.6998809404068	46.0604704044104
KSO_RS07330	27.0614927511137	25.2197833156569	16.2777685096028	50.8279450790012	56.7149129393208	40.5307269314098
KSO_RS07335	56.0800383201422	27.1769832670796	26.9861796665998	68.1697311541919	40.8337582068947	37.6286779033904
KSO_RS07340	10.2413752739129	47.7219175671265	65.7097965583045	55.3297925199387	52.3304497189871	61.3551349065135
KSO_RS07345	39.4946652850363	95.6976751213123	44.3453746719941	136.025204682496	88.2902368097937	97.3476608547113
KSO_RS07350	30.0759375132631	33.284527315806	15.0758235774591	24.11923708741	21.6111509124298	23.1662787856781
KSO_RS07355	39.44529695343	25.9487926771251	16.7482977555835	21.1539196987852	15.5611542377261	20.652576660496
KSO_RS07360	8.35442708701752	1.94646358571965	15.9133693317624	9.16813105661784	9.00464621351241	7.50759034721051
KSO_RS07365	0	30.6568014750845	0	6.34716765458158	12.0061949513499	14.4789242410488
KSO_RS07370	5.93999765886946	5.53574243778668	9.52792050095416	6.01711493654334	20.8667668254461	6.10045341356191
KSO_RS07375	59.6167648244198	50.508598884915	56.5068277885055	38.4304786093097	24.231481051447	20.4090594735952
KSO_RS07380	24.5860830251219	11.4564206080022	13.8028649641306	16.6035180368194	13.3479468705819	28.6169172269736
KSO_RS07385	34.8046737824382	21.6239938976042	13.9569147963196	16.6489182814513	41.6816631367664	21.8440714678324
KSO_RS07390	5.01688991458569	0	14.0826527674576	1.6940075834863	6.4087121699773	3.43493998511369
KSO_RS07395	0	0	2.62718396166015	5.53043652255822	5.23064007990795	0.373802292497666
KSO_RS07400	24.4013988333839	16.2433756977309	19.5702592449176	11.7705691246935	17.812007533458	15.5136726088233
KSO_RS07405	2.73985131866672	10.2135469331858	6.59219591855684	8.32626605610241	13.1248533370384	9.37954091876062
KSO_RS07410	43.9348939265493	28.6613883613216	31.7127531466669	56.3733647901003	39.2865432431745	33.0892443536396
KSO_RS07415	38.108428688939	25.2041253376049	22.6761352982146	45.2445866503328	42.7919473203948	28.6169172269736
KSO_RS07420	75.4411467369784	88.8087022104815	81.2038679058593	92.5091200137011	96.3705808661828	72.0418963722774
KSO_RS07425	73.6363346140842	57.1874218779616	63.9788050167376	229.993029599281	233.20297259843	270.991215685085
KSO_RS07430	0	8.83363154965959	15.2041284589694	16.0029652567642	29.2619070569602	23.7960948755961
KSO_RS07435	5.95588000555093	0	4.77669811210937	4.69249159489788	8.87623771135894	12.9131701044648
KSO_RS07440	30.6428450655964	30.7541246543704	1.89046041685598	9.55097608975133	3.76384682998667	13.7179507976921
KSO_RS07445	51.2068763695643	80.5307358945261	41.0686228489403	19.451880182791	22.4857401136273	29.5819400442118
KSO_RS07450	23.6788061572245	6.30494582891421	10.8518456730685	4.56880405204506	3.78099419595472	4.05307269314098
KSO_RS07455	9.96643902494876	9.28815845266221	9.99152737096703	5.04791521522092	16.709964282122	7.67674506740173
KSO_RS07460	34.9411626992321	24.4223931078824	14.0116477955208	17.6973968721863	5.57934941856848	14.9520916999066
KSO_RS07465	5.051018417406	9.41452795541952	2.02549330377427	5.11659433379536	3.22615442570286	0
KSO_RS07470	0	5.0508598884915	0	7.32009116367803	10.3849204506202	3.71073808610822
KSO_RS07475	11.4819542375054	7.13368870848799	6.13912403411995	7.75401409348368	8.55596109290784	2.62046967936508
KSO_RS07480	106.071386765526	109.836159479894	75.6184166742393	17.9080801682837	39.52039171486	28.2428398776014
KSO_RS07485	67.6809384723732	42.6682560553263	27.1405242151844	49.0671794423217	45.7716064901328	44.2950705855143
KSO_RS07490	95.5692692639888	61.6604974505942	53.0639136810566	89.3630931169803	86.8666035712765	83.050727164828
KSO_RS07495	5.84645438865104	2.72428269576116	4.68893725440657	0	0.933552560193544	0
KSO_RS07500	0	8.59587335060044	0	4.67167308737837	4.41842888737566	6.31516916517796
KSO_RS07505	7.35148225107606	30.8302487252971	23.5839616360251	37.2346221320751	49.3026668918056	15.1001322117869
KSO_RS07510	5.18023051645592	6.43690981137986	4.15461649750908	1.16610754584173	3.30868395752317	1.18225841348099
KSO_RS07515	1.03701076446743	1.93287096291434	3.32678788441137	0.35015799211728	1.98705880130581	0
KSO_RS07520	29.601317236891	27.5867563344851	57.3732754417921	11.6610754584173	22.0578930501544	9.28917324877921
KSO_RS07525	14.37096207791	17.8572336702796	26.8933239946287	1.61750401519982	8.41401888122827	1.63990683160266
KSO_RS07530	10.0677926421516	4.69130715066668	10.0931361238921	6.79899992829756	4.01902288625695	2.5849378871025
KSO_RS07535	11.0408878417648	2.57237102127634	0	0	1.76299145196402	8.50434955422199
KSO_RS07540	5.68965292995159	13.2560882130907	4.56318031654892	5.76352005416029	7.26811801652598	4.86945515131059
KSO_RS07545	4.79032069263666	0	7.68380685560819	11.3225281063988	15.2982161476878	6.55962732641065
KSO_RS07550	6.29237040134477	0	0	14.8728123431509	14.0665801018993	12.9246894355125
KSO_RS07555	0	18.7018325600901	0	1.35520606678904	6.4087121699773	0
KSO_RS07560	6.5274699548016	0	0	0	0	0
KSO_RS07565	10.6071386765526	0	8.50707187585193	17.9080801682837	6.77492429397601	25.4185558898413
KSO_RS07570	4.62616640098867	12.9339776583801	9.27562354064852	7.02933987913941	13.2965803900464	7.12669791303961
KSO_RS07575	9.87366632125907	0	6.33505352457058	8.0014826283821	7.5677345836966	4.73217795821513
KSO_RS07580	10.7297645572064	5.99972085020233	8.60541952759588	14.4920879974551	6.16792240636544	8.08104378000735
KSO_RS07585	0	0	5.67138125056795	0	4.516616195984	2.42081484665155
KSO_RS07595	20.9154847143291	6.49735027909235	2.79575132070251	7.06234147481613	5.56625235420564	4.77343772579179
KSO_RS07600	27.1646234399518	25.3158952947562	50.8349416971639	48.9196336304337	104.1024952489	30.9982388900503
KSO_RS07605	128.621996550323	158.008396354147	131.290243123384	88.8353583151084	63.481574093161	96.0701324970379
KSO_RS07610	0	0	25.1617618863226	0	0	0
KSO_RS07615	5.36100871739121	19.9846297393021	10.7490077853725	1.81020304950161	0	0
KSO_RS07620	160.817908967088	172.194753249125	156.42035384631	103.404720971703	103.80932385931	143.491847765233
KSO_RS07625	11.7113518510833	2.18286373729759	33.8135979923452	5.53625191322337	5.98416025966335	8.01847188953984
KSO_RS07630	2.07983111304953	0	0	0	0	0
KSO_RS07635	2.29166576345272	0	0	0	0	0
KSO_RS07640	0	0	0	0	0	0
KSO_RS07645	0	0	0	0	0	0
KSO_RS07650	0	0	0	0	0	0
KSO_RS07655	0	0	0	0	0	0
KSO_RS07660	0	0	0	0	0	0
KSO_RS07665	0	0	0	20.892760196331	27.664274200402	0
KSO_RS07670	13.4999946792488	0	0	4.55842040647223	0	0
KSO_RS07675	0	0	5.31691992240745	0	3.17574576280125	1.13475695936791
KSO_RS07680	0	0	6.10764134676548	7.71424991864531	7.29607231658955	3.91054705997558
KSO_RS07685	5.66793669739452	5.28219698262088	4.54576359778347	31.5783703730805	21.7211313241979	27.1648688899067
KSO_RS07690	72.9240784012992	0	21.2676796896298	33.577650315532	8.46865536747001	9.07805567494332
KSO_RS07695	0	0	0	0	16.3532655371835	4.38250963617953
KSO_RS07700	5.60377137629194	7.83359778932077	0	1.89217450834696	1.78960264369178	0.959190788295898
KSO_RS07705	5.33213434368892	2.48462407441054	0	7.20181320950729	1.70285350297422	1.82539001004246
KSO_RS07710	16.1852797244399	13.1982960028974	6.49040906059547	11.6134143870614	20.0294083350517	9.00384813536613
KSO_RS07715	1.65367418119974	0	5.30507822992993	6.70057342599481	16.8995884393165	17.5495597457702
KSO_RS07720	3.01829149332798	4.21931588245936	6.0517787734719	15.2873855095105	16.8684598782939	17.5656687043619
KSO_RS07725	0	0	0	5.92235722100722	0	8.00584437475316
KSO_RS07730	23.9516034631833	29.7620561171327	17.075126345796	26.0597869115527	16.1481170447815	25.5096618249303
KSO_RS07735	36.3461395210544	29.0336141841959	54.1359119372395	29.8050565038569	24.8729738065553	49.7705989451438
KSO_RS07740	2.54280721698179	18.9580220472147	4.07873309116188	6.01024608387605	18.6774453994886	13.0574773406719
KSO_RS07745	61.8749756132235	10.4843606776263	63.1585639267794	15.1947346882408	17.9638144158455	19.2564817347282
KSO_RS07750	90.7758262915004	41.2143833534275	65.336445441496	58.1591569101629	25.2732285574654	28.6855176186297
KSO_RS07755	0	0	0	4.27351913106771	0	0
KSO_RS07760	18.8771112040343	3.90942262555556	16.8218935398202	5.6658332735813	10.7173943633519	9.33449792564793
KSO_RS07765	0	7.44051402928317	0	12.1312801139987	17.847918838969	10.9327122106844
KSO_RS07770	55.2925313990508	95.6976751213123	76.020642294847	226.708674470826	151.354691673932	194.695321709423
KSO_RS07775	19.2857066846411	42.6863256160499	32.8682322476097	121.286542957922	110.09251977711	67.6727786677593
KSO_RS07780	12.9505762911398	16.0922745284497	27.6974433167272	30.6103230783455	26.1937479970584	33.9899293875785
KSO_RS07785	21.5217306480777	30.0855567271015	8.6303627726034	61.7698997108918	34.3655580129218	25.78694075781
KSO_RS07790	17.1346086313542	26.6141463355129	18.3229240402965	26.9998747152586	36.4803615829477	39.1054705997558
KSO_RS07795	5.52729310688845	5.15112509719604	10.3435861517803	3.11058464461504	9.41428686011554	6.93806736447281
KSO_RS07800	28.6956408641037	43.45691527248	14.383937954339	27.8570135951081	50.4028184189519	30.6987389973929
KSO_RS07805	32.1428444744018	11.9821264887158	30.9348068212797	33.6454839525331	42.0866509171237	45.1151857785062
KSO_RS07810	10.2649729127928	31.8879172683564	43.9074677463325	55.4572805211368	46.9873781678981	71.4530833769732
KSO_RS07815	0	8.64959755904169	3.72184394568522	1.56695701472483	10.3741028251508	27.0072156329564
KSO_RS07820	44.4512019926484	92.0578010718406	67.3397928975419	52.255063196145	52.5770178024746	35.507073637694
KSO_RS07825	98.2720200915903	40.7039885131374	61.3009591054036	49.7739287030239	48.8193074124742	37.3802292497666
KSO_RS07830	11.335873394789	0	27.2745815867008	1.91384062867155	5.43028283104947	1.94034777785048
KSO_RS07835	2.61443558929113	19.492050837277	10.4840674526344	4.41396342176008	8.34937853130846	1.79003914717192
KSO_RS07840	8.26837090599869	4.62339290461026	7.9576173448949	10.0508601389922	7.92168208092963	3.39668898305229
KSO_RS07845	69.8823253984642	40.7039885131373	70.0582389776041	91.4365505062958	108.797313662085	110.645478579309
KSO_RS07850	7.49999704402709	34.947868925421	8.02013510181326	26.1687097408591	24.750144306276	25.6753089796377
KSO_RS07855	5.85567592554166	16.3714780297319	9.39266610898478	19.3768816962818	23.9366410386534	19.2443325348956
KSO_RS07860	0	7.36135962471633	2.11168450819019	9.77958987913368	26.9075007420324	25.238282443814
KSO_RS07865	9.89999609811576	0	15.8798675015903	1.67142081570648	7.90407834297201	1.69457039265609
KSO_RS07870	0	0	9.28848402389378	1.73804590888022	2.87670095671425	0.881059129630547
KSO_RS07875	12.1721263501423	12.9642680041843	8.36761168116583	16.4402047446539	16.6596499032197	10.1197997687893
KSO_RS07880	5.56179556073919	5.18327943612985	6.69095540797342	43.1940210800552	41.740638440414	26.6561634799834
KSO_RS07885	7.538068095012	7.02505385505924	6.04563483563081	5.726949495441	5.41650038731584	3.87084607459512
KSO_RS07890	0	0	8.38725396210753	7.06234147481613	6.67950282504677	7.16015658868769
KSO_RS07895	115.03516592881	68.2221779304696	41.9362698105377	10.5935122122242	6.67950282504677	7.16015658868769
KSO_RS07900	3.98123167484548	3.71028313524576	12.7720113953809	14.1152160039556	6.357167568074	2.72585049757011
KSO_RS07910	24.6326917133212	13.1178730753239	0	20.1996354504812	8.99042086404399	15.6607216382908
KSO_RS07915	0	0	8.58887064388896	3.61605464936499	0	0
KSO_RS07920	0	0	0	0	0	0
KSO_RS07925	0	0	0	0	0	0
KSO_RS07930	0	0	4.84142301877752	6.11495420380421	16.3865038817712	10.3327462966834
KSO_RS07935	7.538068095012	14.0501077101185	7.55704354453851	50.2698900155376	70.414505035106	46.4501528951414
KSO_RS07940	18.3010491250379	12.1825317732982	25.1617618863226	76.8029635386254	65.125152544206	47.4360374000559
KSO_RS07945	5.892854820307	7.32241063199296	11.0276857649932	58.3670761040359	93.468862944669	69.9346511254893
KSO_RS07950	8.11475090009489	1.89062241727687	0	39.0454862685531	49.2385208250715	36.1137952533264
KSO_RS07955	0	5.81485550187676	8.75727987220051	64.7851135499677	77.7123669014895	77.4304748745165
KSO_RS07960	0	6.87385236480134	13.8028649641306	69.7347757546413	59.6731742449542	58.9171825261222
KSO_RS07965	45.8333152690545	51.2568744239507	66.1661145899594	328.093715675717	210.775422479254	188.28559918401
KSO_RS07970	4.30434612961555	5.01425945451692	6.04125394082238	3.6335235124054	5.49848928206748	4.78900328359329
KSO_RS07975	7.47482926871157	13.9322376789933	9.99152737096703	9.25451122790502	9.54855101835544	11.0886317640247
KSO_RS07980	12.2054746415126	24.6454286613791	14.6834391281828	19.9196727351321	18.8398579681799	17.4099697875625
KSO_RS07985	7.9838678210611	7.44051402928317	11.2055516644286	26.2844402469971	17.847918838969	14.3491847765233
KSO_RS07990	1.56645507881579	11.6787815143179	3.76895589436478	6.87609829246338	4.0020649837833	9.11635970732704
KSO_RS07995	11.2160076640284	12.5432230463444	10.7944718666399	3.787207286344	10.7457258439196	4.60759321266005
KSO_RS08000	2.26371861999598	8.43863176491872	16.3398026883741	15.2873855095105	10.8440099217604	13.1742515282714
KSO_RS08005	1.76365726213464	8.21814494920825	8.48686505429408	15.4834707393237	14.0808996608765	10.2640249436414
KSO_RS08010	32.2825959721166	18.5141887551394	13.9413552480517	11.7390759631559	6.34441071007787	5.10071355648989
KSO_RS08015	10.1712288679272	14.218516535411	8.15746618232376	8.58606583410865	6.49650274764823	5.22299093626876
KSO_RS08020	26.1035053368287	8.10899771160158	20.9353721944793	3.91739253681207	10.1888509889874	5.95747403668155
KSO_RS08025	0	3.14530820328789	0	2.27921020323611	4.31131545980291	6.93233342450217
KSO_RS08030	3.08091164879121	2.8712357042462	4.94186747974801	7.28212388585812	4.91955083587469	11.6018304891392
KSO_RS08035	0	0	0	0	2.98267107281963	0
KSO_RS08040	209.745680044825	179.833440775556	171.583314106166	174.224373162625	238.462024584579	180.945652097175
KSO_RS08045	119.423029854893	67.7450997631237	83.2860183649839	47.3374426825962	69.6443266583548	23.1077780816739
KSO_RS08050	30.8152052461113	28.7180314213242	27.0679559686198	27.2514263430405	25.7741685096913	19.0890340674697
KSO_RS08055	25.9475704184486	16.7411565658871	24.0118964237756	31.0021602913299	20.3976215302503	21.1821299082011
KSO_RS08060	37.2580498316185	14.8810280585663	34.150252691592	14.3778134684429	19.5477206331566	13.6658902633555
KSO_RS08065	39.4946652850363	36.8067981235817	88.6907493439882	26.6716087612737	37.838672918483	32.4492202849038
KSO_RS08070	7.15662368538489	5.00217690161447	5.73971114515311	8.45779207947859	5.71379157323278	15.3123830661694
KSO_RS08075	7.89893305700726	10.3059034746029	5.06804281965647	11.2020756797349	11.6038596950015	9.1939457473894
KSO_RS08080	4.5459165756654	8.47307515987757	4.86118392905824	3.06995660027721	0.967846327710858	2.59373019284095
KSO_RS08085	4.80582334859989	0	0	3.24547731205142	1.53477249378097	0
KSO_RS08090	0	0	0	20.0570497884778	9.48489401156641	0
KSO_RS08095	11.5116233699021	10.7281830189664	25.3893230403333	5.83053772920866	7.35263101671815	6.89650741197244
KSO_RS08100	8.76105849390776	24.4944355654278	10.5397350674272	8.13523405874837	0.699475959555045	2.99923963301962
KSO_RS08105	0	0	16.5415286474899	0	0	0
KSO_RS08110	10.1365147762277	18.8933189002958	6.09721875061059	8.55676185515264	6.47433038332178	7.80774754295466
KSO_RS08115	369.152396878893	289.297274291112	248.964024389339	310.204371728576	254.538116129607	409.281832124563
KSO_RS08120	2.95816616477563	0	1.58166010972015	13.9839988565084	10.7067196677708	19.9162655710576
KSO_RS08125	2.27064130690729	2.11610949456677	1.82108572265943	7.66706796195635	7.97659282318276	4.66395520914519
KSO_RS08130	0	15.2080836202931	0	38.5712495932265	15.6344406784062	19.5527352998779
KSO_RS08135	10.0337798291714	3.11697209334836	6.70602512736075	21.4574293908265	10.6811869499622	13.7397599404547
KSO_RS08140	24.1463319466238	14.0643862748645	12.1035575469438	23.4406577812495	20.2421518539527	8.26619703734676
KSO_RS08145	3.18745402634302	6.43614223329598	3.26648836635383	25.2327540267637	22.1118146823424	23.0361346008578
KSO_RS08150	2.12243842027256	3.62632008192315	2.2696332779786	20.3054934733279	19.3177331583832	21.1922214422212
KSO_RS08155	10.8905143038466	3.98724245780863	8.42240222386597	26.7917637300253	24.5941463369585	26.7633825765223
KSO_RS08160	8.41642319580447	9.43894603945375	11.3264184629498	34.199100263735	32.3907763795568	32.5728660490377
KSO_RS08165	3.46288242841204	4.57188211437882	4.39735934507698	29.3294402756112	24.6983248649417	20.8445988836242
KSO_RS08170	4.70394551445559	7.08154186120372	8.41586545223168	31.5224101207802	31.7780927531769	29.233816715412
KSO_RS08175	6.45028703303875	13.0244905329199	7.75982907594601	45.4962036707749	37.8800665761159	42.0780148176427
KSO_RS08180	3.85714133692822	7.18927589322945	0	21.4896962019405	14.1657507964953	10.5635556944795
KSO_RS08185	7.13942026306425	9.98030487581733	8.58887064388896	22.2990036710841	10.8301073449376	6.72125275933303
KSO_RS08190	0	2.77898716756359	0	14.0963201324643	17.1413747196983	17.3540341416587
KSO_RS08195	0	0	10.5959969983921	2.67665255184312	2.53155534116541	0.904574942698978
KSO_RS08200	0	4.32479877952084	0	2.35043552208724	4.44604406792175	3.9716493577877
KSO_RS08205	0	0	11.4960430754756	4.84002166710372	12.8174243399546	9.81411424318196
KSO_RS08210	9.89999609811576	0	1.32332229179919	3.34284163141297	2.63469278099067	4.51885438041623
KSO_RS08215	4.64062317099176	8.64959755904169	7.44368789137043	5.4843495515369	8.89208813584351	4.76597922934524
KSO_RS08220	0	0	13.6372907933504	0	10.8605656620989	5.82104333355144
KSO_RS08225	6.23949333914859	7.75314066916902	13.3444264719246	4.9159435756073	3.98524958469177	10.6800654999333
KSO_RS08230	0	0	0	3.6335235124054	3.43655580129218	11.0515460390614
KSO_RS08235	0	0	0	0	0	0
KSO_RS08240	0	0	0	0	1.73928374295228	0
KSO_RS08245	0	4.40743824664545	0	0	9.06200064799338	0
KSO_RS08250	19.36955758327	0	0	6.54034232232972	6.18580044232592	0
KSO_RS08255	0	0	0	3.88100808600577	1.4682498469917	3.14780877892771
KSO_RS08260	6.13636121784035	5.71874218779616	4.92144653974905	31.0801391350379	11.7581330721898	27.3091922783419
KSO_RS08265	46.4062317099176	17.2991951180834	59.5495031309635	94.0174208834897	59.2805875722901	76.2556676695239
KSO_RS08270	4.86885054005693	0	13.6670990792375	2.46603071169809	5.44215230171843	1.66679055015353
KSO_RS08275	69.2999726868103	0	15.8798675015903	63.5139909968464	82.2024147669089	91.5068012034286
KSO_RS08280	7.25569746604576	11.2698339531488	11.6383393741297	46.5493419357994	16.9924811282134	36.4305035554729
KSO_RS08285	18.1097489599679	33.7545270596749	14.5242690563326	24.4598168152168	5.7834719582722	49.5971822240806
KSO_RS08290	0	0	6.43778412226632	10.8416485343123	10.2539394719637	16.4877119285457
KSO_RS08295	3.82731807916847	0	4.60434302558996	11.6310211402255	6.11140078064846	4.58582193888889
KSO_RS08300	0	0	0	0	6.02853432938543	0
KSO_RS08305	35.99998581133	39.8405705749799	61.3540335288715	76.7334101756158	100.597360728735	98.5931864818086
KSO_RS08310	20.2783533522329	8.72228325281515	12.5103998174293	25.2819955316947	24.4096537062371	21.8941342748633
KSO_RS08315	3.16631005270227	0	0	6.41483468714642	4.04473092177672	8.12960209696416
KSO_RS08320	3.39040962264238	0	2.71915539410792	10.875683389871	3.7896266027948	0
KSO_RS08325	15.3092723166739	0	6.13912403411995	0	9.77824124903754	20.9637574349207
KSO_RS08330	263.782790772163	291.354865146667	360.431203161095	392.563967899483	508.565040751752	762.556676695239
KSO_RS08335	13.8139480438825	6.43690981137986	11.0789773266909	34.983226375252	16.5434197876158	17.7338762022149
KSO_RS08340	9.89999609811576	23.0655934907778	11.9099006261927	33.4284163141297	22.1314193603216	30.5022670678095
KSO_RS08345	78.1578639324929	27.3145186075001	78.3546093828467	13.1954274924196	21.8402164740016	40.1345619313283
KSO_RS08350	4.9999980293514	4.65971585672279	6.01510132635995	11.8181269797428	7.98391751815354	9.41427995920048
KSO_RS08355	3.75949218915789	3.50363445429537	7.53791178872955	9.52075148187237	5.40278772810745	5.14806195237292
KSO_RS08360	0	15.2080836202931	6.54390144296302	11.9387201121892	4.34290018844616	7.44866106662016
KSO_RS08365	11.4230724209028	3.54855284473505	24.4305653870619	26.3570205553715	29.1842892663582	24.766798046512
KSO_RS08370	25.1694816053791	11.7282678766667	25.2328403097303	70.1146867605686	64.3043661801113	122.784549637369
KSO_RS08375	5.051018417406	32.9508478439683	28.3569062528397	51.1659433379536	56.4577024498001	46.6871434711371
KSO_RS08380	5.80077896373971	35.1389900836068	20.9353721944793	28.4010958918875	61.1331059339241	55.6030910090278
KSO_RS08385	0	20.0570378180677	8.6303627726034	7.2670470248108	9.16414880344581	13.5074451588529
KSO_RS08390	0	29.2380762559156	8.38725396210753	3.53117073740806	1.66987570626169	5.37011744151577
KSO_RS08395	0	0	0	6.64140721472775	0	13.4667845773994
KSO_RS08400	10.9513231173847	14.2884207464995	10.5397350674272	15.5309013848833	11.8910913124358	7.49809908254905
KSO_RS08405	6.346151344946	17.7427642236753	15.2691033669137	32.1427079943554	10.133433773041	8.69010457772352
KSO_RS08410	7.3152680527949	3.4087083976519	14.667365303193	6.17520005802888	18.6894463282097	6.26072805168505
KSO_RS08415	16.533394293412	5.60297817589745	10.8490997607018	8.12026307225822	7.68007612272584	14.4072786420153
KSO_RS08420	13.4999946792488	7.86327050821972	2.70679559686198	8.54703826213543	3.23348659485218	7.51002787654402
KSO_RS08425	12.3749951226447	16.1459154435445	7.93993375079513	7.52139367067917	7.90407834297201	8.47285196328043
KSO_RS08430	30.9374878066118	9.61066395449076	28.9476751331072	24.3748868957195	27.9936107980259	19.416952415851
KSO_RS08435	0	0	0	0	2.8917359791361	0
KSO_RS08440	0	18.0199949146702	9.30460986421304	9.14058258589483	9.88009792871501	15.8865974311508
KSO_RS08445	19.36955758327	6.0171113454203	0	15.2607987521027	0	8.84123683124914
KSO_RS08450	7.9838678210611	24.1816705951703	9.60475856951024	18.8708801773313	12.1110877835861	10.9327122106844
KSO_RS08455	6.87499729035817	3.20355465149692	11.0276857649932	16.2499245971464	14.2712525636995	3.53035498470018
KSO_RS08460	3.72180304440442	12.1397860477778	14.9246875014946	14.45213487265	13.668706908899	10.8299611560727
KSO_RS08465	19.1612827705466	8.9286168351398	34.5771308502369	25.8800642431972	16.8280377624565	19.678881979232
KSO_RS08470	47.5199812709557	38.7501970645068	33.3477217533395	32.0912796615645	37.9395760462656	26.4352981254349
KSO_RS08475	93.8792733442012	167.026711484943	130.050639021644	57.6352005416029	28.6182146900711	24.834221271684
KSO_RS08480	0	0	14.1784531264199	2.98468002804729	1.88192341499334	2.01734570554296
KSO_RS08485	26.2499896540948	6.98957378508419	3.00755066317997	5.06491156274692	3.59276288316909	5.13506179592753
KSO_RS08490	9.16666305381089	25.6284372119754	7.35179050999549	78.9282051861395	43.9115463498445	43.9333064762689
KSO_RS08495	5.80077896373971	7.20799796586807	6.2030732428087	3.26449378067673	3.70503672326813	9.26718183483797
KSO_RS08500	11.307102142518	28.100215420237	0	30.543730642352	16.851334538316	9.03197417405528
KSO_RS08505	4.14804305786973	0	0	8.40379181081472	11.9223528078349	11.3602484423872
KSO_RS08510	36.3673326053232	28.2435838662586	21.8753276807621	47.0726678709173	44.5209310746995	20.7498415427276
KSO_RS08515	12.3749951226447	23.0655934907778	9.92491718849391	12.5356561177986	21.0775422479254	19.769987914321
KSO_RS08520	0	6.37171090905465	2.19335186486053	16.6218644655893	12.6639929252038	11.702834203426
KSO_RS08525	3.7882638130545	0	7.5955998891535	5.75616862551978	7.86375141265072	11.6717858677843
KSO_RS08530	12.3236465951649	2.8712357042462	0	16.6448545962471	5.90346100304963	18.9848135276823
KSO_RS08535	7.49999704402709	6.98957378508419	0	8.01944330768262	3.19356700726142	15.4051853877826
KSO_RS08540	15.2307632278704	63.8739512052309	18.3229240402965	6.42854159887109	7.29607231658955	5.21406274663411
KSO_RS08545	2.09745680044825	3.90942262555556	6.72875741592808	5.6658332735813	0	5.02626811381042
KSO_RS08550	25.4087352328066	15.7863377503422	22.6423966277428	8.10289558945158	14.8764972614872	9.18160764081719
KSO_RS08555	3.88743302282033	14.4914723502269	6.23555006606947	5.25053659384236	6.20739136882619	2.66162888898862
KSO_RS08560	62.6204572471178	16.6739230053816	0	9.06192008515563	5.71379157323278	9.18742983970167
KSO_RS08565	2.10339860441553	0	3.37390952583362	0	0.671734703368726	0
KSO_RS08570	11.9517055510452	8.35373607311873	5.99089568721967	2.01781184994746	1.90842937858479	0
KSO_RS08575	0	14.1217919331293	3.0382399556614	0	0	2.59373019284095
KSO_RS08580	5.77820783936718	0	11.5855064457127	1.95107488214765	1.84531011898179	9.89048867308999
KSO_RS08585	9.70587852756447	0	0	4.9159435756073	3.09963856587138	4.98403056663555
KSO_RS08590	0	5.26211258344741	13.5854379766457	3.81312733621251	7.21284715708472	9.66485014822863
KSO_RS08595	34.2692172627084	7.0971056894701	24.4305653870619	19.2856247966133	20.6722048970037	7.82109411995117
KSO_RS08600	45.4235115090017	24.4223931078824	25.2209660319375	37.7544466606641	54.6776243019711	34.0907690757871
KSO_RS08605	15.8460303399719	4.21931588245936	3.63106726408314	9.17243130570631	3.61466997392013	0.774955972251259
KSO_RS08610	0	0	0	6.86885266728692	3.24825137382411	0
KSO_RS08615	2.56034381847822	7.15828763506898	12.3205868546821	8.64528008124043	4.08831638429587	7.88851734512316
KSO_RS08620	3.29999869937192	9.22623739631113	5.29328916719675	8.35710407853242	9.48489401156641	5.64856797552029
KSO_RS08625	3.39040962264238	0	0	0	2.16550091588274	0
KSO_RS08630	0	18.4524747926223	7.93993375079513	15.5999276132605	14.7542795735477	16.9457039265609
KSO_RS08635	25.2023399364566	18.0670445097476	17.1029904553681	36.6577933470874	33.4323940355474	36.501842661652
KSO_RS08640	0	7.9082034825524	0	19.3407265817464	8.80740158216881	6.53620008595919
KSO_RS08645	0	10.3278776824378	5.92532369462323	2.49465793389027	2.35942637103642	1.26460477063887
KSO_RS08650	6.79633599412982	23.7517553108696	23.165710600146	15.490284447623	17.3636503644236	14.5415079461335
KSO_RS08655	4.29190582288256	21.9989764507419	6.8843356220767	5.07223079910927	6.16792240636544	8.08104378000735
KSO_RS08660	21.8382266870201	0	0	40.5565344987603	13.9483735464212	7.47604584995332
KSO_RS08665	6.0612221008872	11.2974335465034	7.29177589358736	5.11659433379536	4.83923163855429	3.11247623140914
KSO_RS08670	73.7981453561368	94.0402493234553	90.5925504020743	205.961084288375	179.885920909018	186.12776219539
KSO_RS08675	1868.2250701283	1622.03205838373	1466.32647494523	2571.83138416772	2223.34074679729	2454.39389129865
KSO_RS08680	93.2983925476878	123.177514976929	59.23772562766	126.012878252217	101.801218448749	109.126784448533
KSO_RS08685	127.006528890301	145.677432573334	70.519148444562	115.459990558672	106.081051445151	113.714592138764
KSO_RS08690	88.392822304605	49.4262717659525	42.5353593792596	43.7753070780269	38.5794300073634	43.3729326691736
KSO_RS08695	44.423059414622	32.528401076738	48.3521606618934	25.7141663954844	37.4937049602518	26.0703137331706
KSO_RS08700	32.3831648069207	28.0236182598235	42.6678682869832	18.7449063443718	10.3417847478138	20.5882384154478
KSO_RS08705	79.73151219959	23.2203961316555	31.9728875870945	75.7187282283138	65.2484319587622	47.7664137527219
KSO_RS08710	0	0	0	4.87768720536911	0	2.967146601927
KSO_RS08715	39.8785009067323	46.0132044061553	25.8910883178102	81.433674013321	102.490223015008	82.5615498212236
KSO_RS08720	8.18181495712047	11.4374843755923	8.20241089958175	37.2961669620455	42.4599249829075	27.3091922783419
KSO_RS08725	17.4023368912191	0	0	19.5869626840603	12.9676285314385	17.8724221100447
KSO_RS08730	0	2.68204575474161	4.61624055278787	2.42939072050361	1.83815775417954	4.43346905055371
KSO_RS08735	4.38052924695388	14.2884207464995	1.75662251123786	1.47913346522698	1.39895191911009	4.49885944952943
KSO_RS08740	0	19.2979069046348	9.48996065832087	6.99199942825421	4.72355279460479	4.05076587885917
KSO_RS08745	0	0	5.4632571679783	2.3001203885869	3.26315160948386	2.3319776045726
KSO_RS08750	9.25810108926038	3.45121099612636	0	3.12609878249342	4.73062045464659	1.90163759774374
KSO_RS08755	2.79135228330332	0	0	8.48277481655546	9.80581147812317	13.3781873104428
KSO_RS08760	14.3975012507224	0	3.29914144769881	4.86147328668091	9.19588062063225	5.63292097281801
KSO_RS08765	0	7.44051402928317	9.60475856951024	8.08752007599911	11.4736621107658	5.46635610534221
KSO_RS08770	0	6.45191426315464	1.38810030608306	4.67530298099716	1.10546550251357	6.51757843329264
KSO_RS08775	21.0141426610948	6.52799815776731	16.8536329615934	24.2434858881954	28.5217921338377	33.5716775903564
KSO_RS08780	41.249983742149	65.3525148905372	23.1581401064858	40.3926697129067	27.664274200402	69.1949577001235
KSO_RS08785	9.96643902494876	27.8644753579866	15.9864437935472	20.1916608608837	17.505676866985	5.11783004493449
KSO_RS08790	159.107080148289	189.467375102818	109.883011729754	486.502844571708	446.01584935342	373.713291951833
KSO_RS08795	75.8999700855542	49.2065994469927	21.173156668787	217.284706041843	227.637456277594	188.662170382378
KSO_RS08800	43.5058422280478	16.2179954232032	27.9138295926391	175.30331602234	175.062985174419	113.192006696949
KSO_RS08805	0	3.4947868925421	0	15.1947346882408	4.79035051089213	6.41882724490942
KSO_RS08810	36.9827440446853	23.8609587835633	15.9711311079212	37.4628803520419	63.5960326446024	45.7728784223196
KSO_RS08815	7.576527626109	10.591343949847	12.1529598226456	23.0246745020791	15.1225988704822	24.640436831989
KSO_RS08820	0	4.75579247232533	12.2782480682399	1.72311424299637	1.62970687483959	2.62046967936508
KSO_RS08825	46.4062317099176	37.0697038244644	10.6338398448149	15.6695701472483	14.8201468930725	11.3475695936791
KSO_RS08830	2.77052129611449	7.74590826182837	0	11.2259607025062	5.30870933483194	7.58762862383322
KSO_RS08835	5.38043266201944	15.0427783635508	4.3151813863017	14.5340940496216	12.0279453045226	1.84192433984357
KSO_RS08840	9.35924000872289	20.3519942565687	32.5270395253162	22.1217460902329	13.9483735464212	10.6800654999333
KSO_RS08845	7.85713976040934	0	3.15076736142664	7.95914674145944	10.6642326849622	2.01734570554296
KSO_RS08850	7.48110536381544	3.48598390288834	4.49996245322142	3.7891151993346	5.37556965391043	3.84159534859062
KSO_RS08855	4.55521292858087	0	3.65334375036586	7.69058657533658	1.45473834533227	7.01739273032428
KSO_RS08860	0	2.48909282274581	2.14206845794833	9.01845763870405	9.38253904021857	8.22902888520042
KSO_RS08865	5.17421398856225	9.64415058847854	0	2.62069465877323	8.26210279753172	9.74230365115868
KSO_RS08870	0	0	0	5.8760888052181	9.26259180817032	1.98582467889385
KSO_RS08875	5.59472330625487	0.744852319400791	9.61509738390153	5.93723217635242	1.53146835493537	8.20836035194014
KSO_RS08880	9.16666305381089	17.0856248079836	14.703581019991	18.5713423967387	7.31859105830742	6.27618663946699
KSO_RS08885	1.884517023753	3.51252692752962	1.5114087089077	7.63593266058799	5.41650038731584	4.51598708702764
KSO_RS08890	15.5046342603901	6.42197498583142	9.67161303751147	15.1242254785505	14.3043645186036	14.154184254204
KSO_RS08895	3.18669402299864	2.969818904392	0	4.30408793744159	2.03538498102284	5.45462572743375
KSO_RS08900	13.4999946792488	3.14530820328789	2.70679559686198	1.13960510161806	6.46697318970437	17.3308335612554
KSO_RS08905	4.52743723999197	12.6579476473781	3.63106726408314	6.11495420380421	4.33760396870415	4.64973583350755
KSO_RS08910	4.00053721637221	9.69351450582258	7.05866955216162	4.59280504315898	6.1324745764438	3.01297537487343
KSO_RS08915	10.9729020791923	6.81741679530379	0	3.70512003481733	15.1851751416704	6.26072805168505
KSO_RS08920	0	0	9.27562354064852	2.34311329304647	2.21609673167439	3.95927661835534
KSO_RS08925	0	0	17.0141437517039	7.1632320673135	0	0
KSO_RS08930	0	0	0	3.0574771019021	8.6752079374083	21.6987672230352
KSO_RS08935	0	0	24.2071150938876	4.07663613586947	9.63911993045367	6.19964777801007
KSO_RS08940	0	22.6874690073225	0	12.3301535584904	11.6617549322538	4.16697637538382
KSO_RS08945	56.3275640065207	47.7219175671265	28.7480359942582	31.1230082924655	21.2592451983385	10.5180231268309
KSO_RS08950	925.434417867343	752.138918177538	668.853114876764	443.289868513459	427.851197260876	381.278338347619
KSO_RS08955	13.1804681779648	12.2834521548521	24.6654746696298	17.8021151968738	8.41854498068025	25.5689615459942
KSO_RS08960	1.98264274328086	0	0	1.33892188174084	2.21609673167439	1.0180997018628
KSO_RS08965	3.59564022933987	3.35093367904763	0	0.607053565026568	1.72243837982441	0
KSO_RS08970	28.4016281503321	7.56248966910749	13.0162848373691	1.37001706205449	2.5915010960564	4.16697637538382
KSO_RS08975	44.5499824415209	27.6787121889334	47.6396025047708	25.0713122355972	14.2273410173496	25.4185558898413
KSO_RS08980	7.75456613429433	5.42011335292429	12.438538512995	1.30920690525312	4.33382885645985	1.99100959972647
KSO_RS08985	0	0	0	0	0	0
KSO_RS08990	23.2031158549588	0	0	19.5869626840603	0	23.8298961467262
KSO_RS08995	0	2.16239938976042	2.79138295926391	8.22652432730535	5.55755508490219	3.57448442200893
KSO_RS09000	5.92814137611722	4.14351978876249	5.94306418472689	13.5114856359506	14.1989431310874	6.59563326482908
KSO_RS09005	0	0	0	0	0	0
KSO_RS09010	0	3.18146117114177	2.73790818992936	0	2.72554425619724	2.33733847262908
KSO_RS09015	0	22.5641675453261	6.47277207945255	21.8011410744324	0	0
KSO_RS09020	0	0	0	0	0	0
KSO_RS09025	0	0	0	0	0	0
KSO_RS09030	0	0	0	0	0	0
KSO_RS09035	0	0	0	0	9.20863496268584	4.93564192035753
KSO_RS09040	0	13.6348335906076	0	1.23504001160578	0	0
KSO_RS09045	12.13895979333	20.7401794331245	16.2260226514887	8.19770427321981	2.58443978516796	1.38520740544094
KSO_RS09050	0	0	3.52363923851855	0	0	0
KSO_RS09055	2.48743620555672	1.73861257468175	1.994958228843	0.839909957641449	0.992974666202514	0.638657183161842
KSO_RS09060	4256.42274102128	4135.71455381156	3427.55861044499	4932.63491891053	5084.3443480606	6741.82860287535
KSO_RS09065	15.0506697437571	21.0395616301014	24.1416904584987	19.4810872100925	8.81197923371879	21.4683749069605
KSO_RS09070	86.3371752742654	48.2768235853489	0	93.2886036673386	44.1157861003089	35.4677524044297
KSO_RS09075	0	0	18.1830543911339	0	5.43028283104947	0
KSO_RS09080	0	0	0	0	4.17836740597639	0
KSO_RS09085	6.62946167284538	3.08914198537203	0	0	1.05858192093375	0
KSO_RS09090	60.8606317507117	0	0	12.3301535584904	11.6617549322538	8.33395275076763
KSO_RS09095	17.2674350548531	24.1384117926745	41.5461649750908	11.6610754584173	5.51447326253861	20.6895222359173
KSO_RS09100	48.6885054005693	34.0312035109837	0	8.22010237232697	7.77450328816919	20.8348818769191
KSO_RS09105	443.283407378318	402.787229615075	373.295392761264	235.745174752631	237.12235028916	185.896901283914
KSO_RS09110	9.74409064775174	7.2647538553631	7.81489542401095	6.58039691223025	3.73421024077418	8.00584437475316
KSO_RS09115	0	4.58256824320089	0	8.30175901840968	3.92586672664173	10.941762469137
KSO_RS09120	0	0	0	10.9005705372162	5.89123851650088	6.31516916517796
KSO_RS09125	3.65763402639745	6.81741679530379	0	7.41024006963465	4.67236158205242	1.25214561033701
KSO_RS09130	5.892854820307	0	12.6030694457066	11.2754578837342	5.01846243998223	6.05203711662888
KSO_RS09135	6.64132117494349	0	7.45700396988809	8.9700580449364	10.6047562741127	7.27543639065225
KSO_RS09140	0	28.6331505402759	0	6.91622406499234	6.54130621487339	7.01201541788725
KSO_RS09145	0	0	11.5855064457127	2.92661232322147	8.30389553541806	0
KSO_RS09150	552.302737986015	405.636299320576	510.424312551116	591.584165559167	558.347209055264	594.769164910079
KSO_RS09155	44.8301710103355	47.0015867359246	38.2015680462785	75.6869803338785	80.5321189661299	68.1025459690087
KSO_RS09160	36.6666522152436	21.3570310099795	25.7312667849842	47.9759678582416	27.8106460215682	21.9666532381344
KSO_RS09165	0	3.32676829193911	11.4518275251853	9.64281239830663	36.4803615829477	7.33227573745422
KSO_RS09170	20.9154847143291	29.2380762559156	22.3660105656201	0	25.6047608293459	10.7402348830315
KSO_RS09175	24.6752168608626	16.7242973951259	26.9861796665998	12.1190633163008	17.1931613502714	9.98311862743011
KSO_RS09180	15.7978661140145	6.54343077752563	26.7480037704091	10.0759410875923	15.1354691673932	16.2246101424519
KSO_RS09185	1246.33879449493	1614.59154435445	1318.59614075705	1223.71881149939	1174.32021095584	1394.99455538296
KSO_RS09190	11.4819542375054	14.267377416976	12.2782480682399	33.6007277384293	45.2243657767986	18.3432877555556
KSO_RS09195	14.7321370507675	27.4590398699736	25.9938307317698	23.8774402243783	15.9963490274433	19.1647842026581
KSO_RS09200	15.7978661140145	14.7227192494327	22.172687335997	10.6686435045095	12.6128909728277	20.2807626780649
KSO_RS09205	0	0	0	12.3590975809282	15.0288813563552	17.9003914717192
KSO_RS09210	20.856733352772	19.4372978854869	23.418343927907	18.3105089361103	7.99288821199416	27.1321663992688
KSO_RS09215	5.12068763695643	0	12.3205868546821	15.5615041462328	24.5298983057752	21.0360462536618
KSO_RS09220	23.8815695349284	10.1164883731482	43.5303385460259	6.5977137462098	11.0934432883818	9.66202416865312
KSO_RS09225	5.80077896373971	30.6339913549393	10.8553781749152	23.5043552208724	28.4052815450557	22.5060130274636
KSO_RS09230	79.1378998438721	60.7369859945247	80.2704901138379	20.434298373841	26.7598890608457	24.7014179493755
KSO_RS09235	510.468548809094	403.647886088612	392.861305377884	67.9014706380759	85.6275153821968	51.1901472781526
KSO_RS09240	42.0282853221896	26.1119926310692	61.7966541925093	11.8260906771685	0	4.79595394147949
KSO_RS09245	5.2535356652737	6.52799815776731	8.42681648079672	1.77391360157528	4.47400660922944	5.99494242684936
KSO_RS09250	2.8557681052257	5.32282926710258	0	2.89284371949199	1.82401807914739	4.88818382496948
KSO_RS09255	75.76527626109	70.6089596656464	218.753276807621	81.8655093407257	106.463096048194	25.9373019284095
KSO_RS09260	0	0	0	0	0	0
KSO_RS09265	28.4290428493189	10.9094023267192	10.7296402037772	50.2555583100936	42.1906884523506	38.9293198312885
KSO_RS09270	3.22825959721166	18.0513340362609	10.3564353271241	66.4934802770188	65.9818713848098	55.2577301953071
KSO_RS09275	25.6034381847821	14.913099239727	17.9675224964114	79.968840751474	116.517016952432	77.7895460421867
KSO_RS09280	23.8417337225265	28.5674781766514	31.4137287158752	109.830748555025	125.087478363548	130.590745856065
KSO_RS09285	5.10309077222462	19.0231698893013	12.2782480682399	84.4325979068223	87.189317803918	102.198317495238
KSO_RS09290	18.7974609457894	13.1386292036076	20.1010981032788	96.7943067323691	114.559110160797	139.426677876767
KSO_RS09295	23.9516034631833	22.3215420878495	19.2095171390205	97.0502409119893	76.4910807384388	92.9280537908176
KSO_RS09300	79.1999687849261	110.714848755734	39.6996687539757	140.399348519345	135.950147499119	186.402743192169
KSO_RS09305	0	0	0	0	0	0
KSO_RS09310	32.7092382096336	64.0146427277094	65.5831532279333	7.73124165855422	10.445918514941	13.4371220563038
KSO_RS09320	10.91911334351	3.39199904276145	2.9190932907335	2.45797178780365	4.64945784880706	3.73802292497666
KSO_RS09325	13.878499202966	25.8679553167602	16.6961223731673	44.519152567883	33.2414509751159	21.3800937391188
KSO_RS09330	12.7467760919945	5.93963780878399	2.55577266656496	13.9882857966852	11.1946173956256	12.0001766003543
KSO_RS09335	8.159337443502	10.1387224135287	26.1756057718521	9.18363085553013	10.4229604522708	10.2419089666027
KSO_RS09340	3266.9987123782	2963.2503637564	3075.55669111682	1156.22992898284	1068.44541365586	777.508768395145
KSO_RS09345	3363.46021282138	3096.11235703133	2679.72764089336	691.068221878642	747.847412450429	779.936885850686
KSO_RS09350	23.7980675435475	28.0927100208192	12.7242528057614	25.7141663954844	23.3068976779944	15.7508145471239
KSO_RS09355	0	0	0	0	1.95968884536496	0
KSO_RS09360	12.3492674820571	7.19301252311159	4.95214163251256	29.1890537462255	31.5505829906575	24.837258353899
KSO_RS09365	13.5547613919435	5.61434324319136	9.66320537622125	42.7178545190704	34.1494662688243	32.9977196135871
KSO_RS09370	10.4577423571645	0	3.5945374123318	6.05343554984239	0	1.02287951266967
KSO_RS09375	0	0	0	11.2259607025062	0	0
KSO_RS09380	4.82142667116027	4.49329743326841	0	0	0	2.47583336589363
KSO_RS09385	0	0	11.8506473892465	0	2.35942637103642	2.52920954127774
KSO_RS09390	0	0	5.86694612127719	8.64528008124043	0	2.50429122067402
KSO_RS09395	0	24.2795720955556	10.4472812510462	4.39847583080653	18.7201855491442	15.6078851955166
KSO_RS09400	0	0	0	0	3.88725164408459	0
KSO_RS09405	0	0	9.16146202014823	3.85712495932265	5.47205423744216	9.77636764993896
KSO_RS09410	0	43.2479877952084	0	0	2.9640293786145	6.35463897246032
KSO_RS09415	234.725713939196	232.144037713635	165.201847395576	97.0502409119893	84.1401888122827	81.9953415801332
KSO_RS09420	5.28469542604044	7.38755663405696	4.23839879935683	4.4610875864052	2.53155534116541	1.80914988539796
KSO_RS09425	0	7.44051402928317	0	5.39168005066607	5.09940538256259	0
KSO_RS09430	6.346151344946	5.91425474122509	0	0	16.2134940368657	0
KSO_RS09435	6.68918655278092	28.0527488401352	10.7296402037772	3.3880151669726	19.2261365099319	10.3048199553411
KSO_RS09440	0	4.8902318355006	0	0	0.837888163565937	0
KSO_RS09445	0	1.52415816018356	0	1.65669464111876	1.0445918514941	0.559880085679323
KSO_RS09450	0	0	0	2.39916863498538	0	0
KSO_RS09455	1.83787056276902	6.85116638339936	7.36998801125786	6.20577035534585	2.34774604246693	6.29172175491121
KSO_RS09460	0	1.67141981817231	0	9.68939603308106	10.8824267040919	9.20962169921786
KSO_RS09465	169.60653213777	136.988550173655	199.505949575817	337.253692509303	324.990023238951	365.149813036806
KSO_RS09470	19.9999921174056	20.9687213552526	26.0654390808931	50.6491156274692	79.8391751815354	63.3324288164396
KSO_RS09475	12.7816851032011	8.66313370545646	17.7064250311159	20.7946721202919	30.0577627127105	23.4694021518096
KSO_RS09480	30.6428450655964	37.3442942231641	23.9458319468425	77.9996380663026	74.5241672337361	87.4183139068616
KSO_RS09485	23.2031158549588	33.2676829193911	60.1220945072227	89.1960146843364	75.8107514145633	75.7668492870269
KSO_RS09490	0	5.55797433512719	4.78309262096092	0	0.952298595538796	2.04165107548926
KSO_RS09495	9.1950428155874	4.28463036980393	0	3.88100808600577	3.67062461747926	3.93476097365964
KSO_RS09500	0	3.10299464001495	0	2.24854818256478	2.126657850127	2.27969111119653
KSO_RS09505	0	9.81514616628844	0	12.446750755261	9.24945338007363	14.4218756821795
KSO_RS09510	4.72929749909989	2.20371912332272	7.58592396572783	10.7790673624383	17.7464179356537	13.761638539086
KSO_RS09515	34.430429978326	12.5558674244154	38.419034278041	108.170581016488	74.5788037199778	111.206182018056
KSO_RS09520	0	0	0	0	0	0
KSO_RS09525	6.45651919442332	12.0342226908406	0	13.0806846446594	4.12386696155061	15.472164454686
KSO_RS09530	47.596135087095	53.2282926710258	15.2691033669137	54.6426035904042	42.5604218467723	13.0351568665853
KSO_RS09535	40.79668721751	30.4161672405861	52.3512115437042	55.1017851331808	62.5377627136247	55.8649579996512
KSO_RS09540	0	0	0	7.78612181229728	2.94561925825044	6.31516916517796
KSO_RS09545	0	0	0	6.42854159887109	0	9.77636764993896
KSO_RS09550	0	5.44856539152232	0	0	5.60131536116126	2.00146109368829
KSO_RS09555	95.0761820398313	75.9476858842685	32.6796053767482	30.574771019021	33.2549637600652	51.1470941685831
KSO_RS09560	10.657890536249	0	14.246292615063	0	9.07645359958508	13.3781873104428
KSO_RS09565	11.2689668907726	3.50068029370996	0	2.95951409189175	0.799738112273728	5.57236469760433
KSO_RS09570	71.4432708111447	66.5810946125546	90.0404858337592	49.1087559253967	56.2248871819658	41.0540249767196
KSO_RS09575	17.0038100921836	0	0	0	0	5.82104333355144
KSO_RS09580	0	0	0	0	0	2.33913091010809
KSO_RS09585	0	0	0	0	0	0
KSO_RS09590	73.9654880893707	15.9073058557088	22.8159015827446	25.9358402437213	12.7192065289205	11.6866923631454
KSO_RS09595	8.29608611573947	11.5972257774861	6.65357576882273	7.0031598423456	5.29882347014883	0
KSO_RS09600	3.34459327639046	6.23394418669671	13.4120502547215	11.2933838899087	18.1580178149357	6.86987997022737
KSO_RS09605	13.3783731055618	0	0	0	0	0
KSO_RS09610	0	0	10.2671557122351	1.44088001354007	4.08831638429587	7.30418272696589
KSO_RS09615	0	0	0	8.35710407853242	3.952039171486	12.7092779449206
KSO_RS09620	0	0	0	9.38498318979576	6.34016979382781	0
KSO_RS09625	0	0	0	8.46289020610878	8.00412996756659	10.7251290674436
KSO_RS09630	889.661811519863	604.692586109581	579.400571003969	1858.89098827897	1467.5950869248	1378.55591402563
KSO_RS09635	0	0	0	0	1.99262479234588	0
KSO_RS09640	0	0	0	1.00688000946174	0	0
KSO_RS09645	0	29.4454384988653	0	0	0	0
KSO_RS09650	0	0	3.08546648346961	0	0	1.3170236212353
KSO_RS09655	0	0	0	0	4.516616195984	2.42081484665155
KSO_RS09660	0	0	1.73109020729545	0.728817216151083	1.03396373672599	0.369455754212809
KSO_RS09665	0	0	0	0	0	2.24942972476472
KSO_RS09670	0	1.41506708532379	0	1.02541154337821	0	0
KSO_RS09675	5.35456519729819	4.99015243790867	7.1573922032408	4.21873042425915	1.14001129946712	1.22204595624237
KSO_RS09680	271.860129072273	217.942615660893	218.035582329906	148.058930525181	92.4217034591609	72.0525993727784
KSO_RS09685	327.573400305301	298.495915763007	309.423888817751	120.440617602379	148.782651161826	221.789360215282
KSO_RS09690	0	5.79052556253837	0	0	0	0
KSO_RS09695	0	0	0	4.07663613586947	9.63911993045367	0
KSO_RS09700	23.6130648983327	14.6706955065018	6.31266817642722	8.85912093130645	15.0819869441869	19.7600081122441
KSO_RS09705	0	1.85514156762288	0	10.754450288728	10.1714681089184	10.9034019902804
KSO_RS09710	2.46677643640758	0	0	0	3.15112757859349	0
KSO_RS09715	5.37335314535889	8.19435558225002	2.3506382814854	7.25748512083078	6.39606339595761	6.52186631384086
KSO_RS09720	7.51517922427816	2.80148908794872	2.41091105793374	8.12026307225822	7.68007612272584	8.74727631836643
KSO_RS09730	0	0	0	0	0	0
KSO_RS09735	0	0	0	0.867519454518936	1.64098512310838	1.75906961175372
KSO_RS09740	12.1721263501423	22.6874690073225	9.7622136280268	4.11005118616348	3.88725164408459	4.16697637538382
KSO_RS09745	110.272233766141	82.2139966007923	94.3358465441006	14.89384885283	14.0864762548016	17.6168209137514
KSO_RS09750	0	0	0	0	0	0
KSO_RS09755	0	4.67545814002253	12.0708452292494	11.4345511885325	7.61034570184805	11.5929224497587
KSO_RS09760	19.2857066846411	17.9731897330736	7.73370170531993	19.5360874563095	18.4770662562982	29.7100003907236
KSO_RS09765	0	11.4060627152198	0	2.75508925665904	0	0
KSO_RS09770	0	0	0	0	0	0
KSO_RS09775	20.5110416397426	0	9.8700833918724	0	5.24027293456708	2.80868020882224
KSO_RS09780	0	2.98906179146149	0	4.87347322074245	4.60928974644156	4.94097198722617
KSO_RS09785	22.8461448418056	0	7.32916961611858	13.114224861697	6.56646508493059	3.12843764798047
KSO_RS09790	15.0914574666399	0	1.21035575469438	6.11495420380421	7.22933994784025	3.61646120383921
KSO_RS09795	0.290834197946997	2.9814515675506	0.6997591437246	3.33891349788604	4.08671500694205	3.18603129054023
KSO_RS09800	1.44680379454147	1.07867155841518	2.5527846236968	3.90823261661687	4.15842001676236	5.44824853445546
KSO_RS09805	0.582352711653868	2.71359923420916	0.700582389776041	6.39072664828949	6.41625183135375	6.67860095929163
KSO_RS09810	2.48051127179961	0.192641371025427	0.994702168111862	3.69927491226797	4.62098121387562	3.962803813561
KSO_RS09815	1.17113518510833	0	2.34816652724619	3.36129580445704	5.04913521909095	5.41246852543939
KSO_RS09820	0	0	0	13.8188335156835	5.60131536116126	10.0073054684415
KSO_RS09825	28.9473570120344	25.6284372119754	15.0905173626223	17.1051837864699	11.5556700920643	8.4233031213899
KSO_RS09830	50.669271368309	25.4266384937708	28.1336235264394	89.4933980063314	103.313149994752	88.0642881222848
KSO_RS09835	17.6462453302795	12.6502340900061	11.9752200080548	68.2929711719194	50.2855441198219	70.16822558256
KSO_RS09840	18.1499928465456	10.7639436290297	18.5265120851886	80.2281991539112	89.0526159974846	98.849939571605
KSO_RS09845	0	9.74602541863852	33.5490158484301	70.6234147481613	96.8527909631781	60.8613310038453
KSO_RS09850	9.89999609811576	11.5327967453889	25.8047846900842	87.7495928245904	79.8311912640173	59.309963742963
KSO_RS09855	14.2788405261285	7.98424390065386	9.16146202014823	72.3210929872997	77.5207683637639	96.7860397343957
KSO_RS09860	21.8382266870201	17.6383950223595	14.0116477955208	101.26843765751	82.295403923885	89.2141471427763
KSO_RS09865	97.994885235156	80.7881193331812	75.5704354453851	131.083510673427	115.552008262738	127.737920461639
KSO_RS09870	0	0	0	0.84131920253682	0.795712584862954	0.852971674155748
KSO_RS09875	0	0	0	0	0	1.86901146248833
KSO_RS09880	0	0	0	0	0	1.978097734618
KSO_RS09885	0	0	0	3.3502867129974	3.69678497110049	2.26445932203486
KSO_RS09890	0	0	1.53874685092929	9.06972535654681	12.2543850278636	5.25448183769329
KSO_RS09895	0	0	2.54485056115229	2.1428471996237	9.12009039573693	16.2939460832316
KSO_RS09900	6.55146800610602	0	14.0116477955208	20.6469630175507	28.5941657701634	11.21406877493
KSO_RS09905	18.6090152220221	8.67127574841272	5.96987500059784	13.8237811825348	10.1029572804905	22.296978850738
KSO_RS09910	15.4045582439561	8.61370711273861	9.88373495949601	54.0957774378032	38.8644516034101	36.3875592613911
KSO_RS09915	15.865378362365	2.95712737061254	15.2691033669137	100.713818382314	91.2009039573693	95.5911503549587
KSO_RS09920	10.0791815478554	25.0486083157768	16.1672859179086	149.747204303115	183.474759726002	159.872365099002
KSO_RS09925	8.50190504609178	15.8465909478626	11.3644089944587	66.0275016891683	73.3088182191679	85.3753022254211
KSO_RS09930	9.25810108926038	17.2560549806318	13.3652251416128	39.3888446594171	30.7490329552028	37.3988727556268
KSO_RS09935	2.60984079915178	1.04238182986192	2.54165592072905	8.93830363408187	8.39423836072599	7.53047852121836
KSO_RS09940	1.38448574931695	1.54831505811673	2.33179109780017	4.30087772827699	5.1288817142537	4.45523821302458
KSO_RS09945	0	0	0	0	0	0
KSO_RS09950	7.2368392530086	0	2.32161805578805	4.39847583080653	4.62226803682574	6.44134944576875
KSO_RS09955	7.00471422036493	0	2.80893882693224	16.5565269480359	9.50726404461256	11.3903906110138
KSO_RS09960	6.29237040134477	14.6603348458334	0	1.06234373879649	2.00951144312848	1.07705745295938
KSO_RS09965	4.76980540059111	0	0	0	0	0
KSO_RS09970	0	0	17.1777412877779	4.82140619915332	6.8400677968027	0
KSO_RS09975	0	0	0	1.50427873413583	0	0.508371117796826
KSO_RS09980	0	3.13580576158611	0	4.54464874361279	0	1.15189830316501
KSO_RS09985	2.73480555196568	0	2.19335186486053	2.30859228688741	1.31006823364177	1.40434010441112
KSO_RS09990	7.3152680527949	3.4087083976519	2.93347306063859	8.64528008124043	9.34472316410484	3.75643683101103
KSO_RS09995	8.18933500763253	0	2.18931996805013	8.29565478383732	14.8201468930725	12.1485745061741
KSO_RS10000	0	0	2.80893882693224	0	0	0
KSO_RS10005	0	0	0	0	1.41989431310874	4.56620764488167
KSO_RS10010	0	0	0	3.59445336711072	0.849900897093764	0
KSO_RS10015	4.1403329406618	0	0	0	3.30560897243253	0
KSO_RS10020	0	0	0	2.3652181354337	0	0
KSO_RS10025	0	0	0	4.19603552060205	0	0
KSO_RS10030	0	0	0	3.14373821136016	0.743330251690158	0
KSO_RS10035	0	5.85173619216351	7.55384817728924	3.18029330684109	2.50657875569937	2.68695093972952
KSO_RS10040	12.5847408026895	11.7282678766667	50.4656806194606	10.6234373879649	22.1046258744132	17.23291924735
KSO_RS10045	8.27041753246057	10.276749575099	15.4769748236415	12.721829228459	9.97792068048447	6.92089393040233
KSO_RS10050	49.8018096399116	46.412474707053	49.0194080651224	43.569048702105	47.7136436557457	58.1216979188444
KSO_RS10055	0	5.08799856414217	0	11.0608730451164	6.9741867732106	13.0830802374183
KSO_RS10060	22.9639084750108	17.83422177122	15.3478100852999	7.75401409348368	13.4450817174266	3.93070451904762
KSO_RS10065	30.9374878066118	28.8319918634723	6.2030732428087	2.61159502454138	0	10.5910649541005
KSO_RS10070	14.8499941471736	20.7590341417	11.9099006261927	12.5356561177986	30.8259055375908	12.7092779449206
KSO_RS10075	5.34172451337182	9.95637129098324	4.28413691589665	9.01845763870405	15.3532457021758	5.48601925680028
KSO_RS10080	9.16666305381089	25.6284372119754	22.0553715299865	6.19044746557957	11.7097456932919	3.13809331973349
KSO_RS10085	45.459165756654	42.3653757993879	97.2236785811649	61.3991320055443	24.1961581927715	46.6871434711371
KSO_RS10090	0	0	14.1784531264199	0	5.64577024498001	0
KSO_RS10095	8.73529067480803	0	10.5087358466406	5.89913229072876	8.36902412785271	10.4664641899346
KSO_RS10100	31.0395917267656	43.3907204281959	43.2372629993794	60.6786434744928	70.432381274008	51.1726702732778
KSO_RS10105	75.76527626109	84.7307515987757	109.37663840381	30.6995660027721	14.5176949156629	36.3122226997733
KSO_RS10110	30.306110504436	70.6089596656464	97.2236785811649	30.6995660027721	53.2315480240972	108.93666809932
KSO_RS10115	47.9032069263666	22.3215420878495	24.0118964237756	0	24.8596012399926	16.3990683160266
KSO_RS10120	0	0	0	7.01295447149573	6.63279301508141	3.55504278179598
KSO_RS10125	9.05487447998393	8.43863176491872	7.26213452816628	6.11495420380421	8.6752079374083	6.19964777801007
KSO_RS10130	0	0	9.8428930794981	14.5040649296844	1.95968884536496	4.20141419666798
KSO_RS10135	6.29237040134477	0	10.0931361238921	6.37406243277896	2.00951144312848	0
KSO_RS10140	0	23.8609587835633	0	8.64528008124043	0	4.38250963617953
KSO_RS10145	10.1712288679272	37.9160440944293	16.3149323646475	17.1721316682173	9.74475412147234	20.891963745075
KSO_RS10150	9.96643902494876	4.64407922633111	0	5.04791521522092	3.18285033945182	8.52971674155748
KSO_RS10155	13.3383180962638	15.5381992078593	17.8291925541807	10.133614226963	14.5539167093646	12.1765537196844
KSO_RS10160	76.153816139352	44.3569105591881	61.0764134676548	25.7141663954844	24.3202410552985	19.5527352998779
KSO_RS10165	13.6866305503905	6.37758345367129	13.7210836707289	12.7089601194272	4.37091889933936	11.7136202257333
KSO_RS10170	28.557681052257	26.6141463355129	5.72591376259264	16.8749216970366	9.12009039573693	17.1086433873932
KSO_RS10175	17.9347755400648	20.0570378180677	28.767875908678	21.8011410744324	30.9290022116296	24.5589911979143
KSO_RS10180	20.7692225834596	19.3557427894639	20.821504591246	22.7921020323611	26.5311720603256	19.5527352998779
KSO_RS10185	49.4999804905788	36.9049495852445	47.6396025047708	33.4284163141297	61.6518110751817	64.3936749209313
KSO_RS10190	16.0830261521736	39.9692594786042	12.898809342447	21.7224365940193	14.5526352163023	22.9409349186293
KSO_RS10195	21.6788235725163	5.0508598884915	15.2133767122899	0	3.46164015020672	0
KSO_RS10200	20.4827505478257	0	0	5.18716804874426	6.54130621487339	5.25901156341544
KSO_RS10205	5.52729310688845	0	11.8212413163203	19.2856247966133	12.6504479682803	11.9839345386349
KSO_RS10210	0	0	0	0	2.64941173507442	0
[truncated: 1,928 more rows]
