# Supplementary material for: Dual RNA Sequencing Analysis of Bacillus amyloliquefaciens and Sclerotinia sclerotiorum During Infection of Soybean Seedlings by S. sclerotiorum Unveils Antagonistic Interactions
Source: Front Microbiol. 2022 Jun 23;13:924313. doi: 10.3389/fmicb.2022.924313 (PMC9260588; doi:10.3389/fmicb.2022.924313)
Supplement: Supplementary file 1 [file Data_Sheet_1.ZIP › ╕╜╝■/Table S7 Sclerotinia sclerotiorum DEGs in comparison Gm-Ba-Ss vs Gm-Ss.xls]

gene_id	expression_Gm-Ba-Ss	expression_Gm-Ss	log2FC(Gm-Ba-Ss/Gm-Ss)	pval	padj	regulate	significant	fpkm_Gm-Ba-Ss-1	fpkm_Gm-Ba-Ss-2	fpkm_Gm-Ba-Ss-3	fpkm_Gm-Ss-1	fpkm_Gm-Ss-2	fpkm_Gm-Ss-3	chr	start	end	strand	gene_name	gene_biotype	GO_biological_process	GO_cellular_component	GO_molecular_function	KEGG_genes	KEGG_pathways	gene_length	NR_tophit_name	NR_tophit_description	Swissprot_tophit_name	Swissprot_tophit_description	String_tophit_name	String_tophit_description	COG	KOG	NOG	Pfam
SS1G_00001	13.2861501612299	91.6330262589226	-2.7850165199505	0.00510164721638494	0.00940052021020496	down	yes	39.8584504836898	0	0	92.7437240402028	90.7570156563318	91.3983390802331	NW_001820835.1	4001	5594	-	SS1G_00001	--	GO:0009435|NAD biosynthetic process; GO:0019441|tryptophan catabolic process to kynurenine; GO:0043420|anthranilate metabolic process; GO:0097053|L-kynurenine catabolic process	GO:0005737|cytoplasm	GO:0030170|pyridoxal phosphate binding; GO:0030429|kynureninase activity	--	--	1110	XP_001597915.1	XP_001597915.1 hypothetical protein SS1G_00001 [Sclerotinia sclerotiorum 1980 UF-70]	sp|Q7RXY2|KYNU2_NEUCR	sp|Q7RXY2|KYNU2_NEUCR Kynureninase 2 OS=Neurospora crassa (strain ATCC 24698 / 74-OR23-1A / CBS 708.71 / DSM 1257 / FGSC 987) GN=kyn-2 PE=3 SV=2	_	_	_	_	_	PF00266.16|Aminotran_5|Aminotransferase class-V|XM_001597865.1|m.3288:105-172
SS1G_00002	156.936640766135	352.624103759471	-1.16789785626681	1.11776338815065e-12	1.98157667890776e-11	down	yes	175.566984273395	116.415361035626	178.827576989384	355.56743905778	349.339111560231	352.965760660403	NW_001820835.1	9712	13046	+	SS1G_00002	--	GO:0019551|glutamate catabolic process to 2-oxoglutarate	--	GO:0004352|glutamate dehydrogenase (NAD+) activity	ko:K15371|GDH2	ko00220|Arginine biosynthesis; ko00250|Alanine, aspartate and glutamate metabolism; ko00430|Taurine and hypotaurine metabolism; ko00910|Nitrogen metabolism; ko01100|Metabolic pathways	2898	XP_001597916.1	XP_001597916.1 hypothetical protein SS1G_00002 [Sclerotinia sclerotiorum 1980 UF-70]	sp|P00365|DHE2_NEUCR	sp|P00365|DHE2_NEUCR NAD-specific glutamate dehydrogenase OS=Neurospora crassa (strain ATCC 24698 / 74-OR23-1A / CBS 708.71 / DSM 1257 / FGSC 987) GN=gdh-1 PE=1 SV=4	_	_	_	_	_	PF00208.18|ELFV_dehydrog|Glutamate/Leucine/Phenylalanine/Valine dehydrogenase|XM_001597866.1|m.3289:746-859;PF05088.9|Bac_GDH|Bacterial NAD-glutamate dehydrogenase|XM_001597866.1|m.3289:420-628
SS1G_00005	101.687000870714	2492.74154373064	-4.61539005576903	4.14385290135601e-25	1.22524850608308e-23	down	yes	235.962026863443	0	69.0989757486978	2495.74537490136	2543.21371775888	2439.26553853169	NW_001820835.1	22986	24447	-	SS1G_00005	--	GO:0000463|maturation of LSU-rRNA from tricistronic rRNA transcript (SSU-rRNA, 5.8S rRNA, LSU-rRNA); GO:0002181|cytoplasmic translation	GO:0022625|cytosolic large ribosomal subunit	GO:0003723|RNA binding; GO:0003735|structural constituent of ribosome	ko:K02937|RP-L7e,RPL7	ko03010|Ribosome	750	XP_001597919.1	XP_001597919.1 60S ribosomal protein L7 [Sclerotinia sclerotiorum 1980 UF-70]	sp|Q7SBD5|RL7_NEUCR	sp|Q7SBD5|RL7_NEUCR 60S ribosomal protein L7 OS=Neurospora crassa (strain ATCC 24698 / 74-OR23-1A / CBS 708.71 / DSM 1257 / FGSC 987) GN=rpl-7 PE=3 SV=2	_	_	_	_	_	PF08079.9|Ribosomal_L30_N|Ribosomal L30 N-terminal domain|XM_001597869.1|m.3292:15-85;PF00327.17|Ribosomal_L30|Ribosomal protein L30p/L7e|XM_001597869.1|m.3292:90-140
SS1G_00007	0	30.1582825847995	-11.5588168539701	0.00573318974328372	0.0103953302419286	down	yes	0	0	0	32.6254290307496	30.7858290717967	27.0635896518521	NW_001820835.1	26094	27752	-	SS1G_00007	--	--	--	--	ko:K10994|RAD9A	--	1239	XP_001597921.1	XP_001597921.1 hypothetical protein SS1G_00007 [Sclerotinia sclerotiorum 1980 UF-70]	_	_	_	_	_	_	_	PF04139.10|Rad9|Rad9|XM_001597871.1|m.3294:19-171;PF04139.10|Rad9|Rad9|XM_001597871.1|m.3294:175-249
SS1G_00008	0	20.0012485327888	-10.9665954666919	0.0202413519189359	0.0315738143457893	down	yes	0	0	0	20.422624659211	18.4146183131532	21.1665026260021	NW_001820835.1	28696	30151	+	SS1G_00008	--	--	--	--	--	--	1299	XP_001597922.1	XP_001597922.1 hypothetical protein SS1G_00008 [Sclerotinia sclerotiorum 1980 UF-70]	_	_	_	_	_	_	_	_
SS1G_00010	0	76.1792450899907	-12.8953716452362	0.00245206558969364	0.00498766864184736	down	yes	0	0	0	72.0131262322496	75.8708420019265	80.6537670357961	NW_001820835.1	31808	32475	-	SS1G_00010	--	GO:0070126|mitochondrial translational termination; GO:0072344|rescue of stalled ribosome	GO:0005739|mitochondrion; GO:0005762|mitochondrial large ribosomal subunit	GO:0004045|aminoacyl-tRNA hydrolase activity; GO:0016150|translation release factor activity, codon nonspecific	--	--	606	XP_001597924.1	XP_001597924.1 hypothetical protein SS1G_00010 [Sclerotinia sclerotiorum 1980 UF-70]	sp|Q05863|YL281_YEAST	sp|Q05863|YL281_YEAST Uncharacterized peptide chain release factor-like protein YLR281C, mitochondrial OS=Saccharomyces cerevisiae (strain ATCC 204508 / S288c) GN=YLR281C PE=1 SV=1	_	_	_	_	_	PF00472.17|RF-1|RF-1 domain|XM_001597874.1|m.3298:59-155
SS1G_00011	45.942762239767	271.371213044345	-2.56209736027053	0.00982068608244327	0.016671790435085	down	yes	137.828286719301	0	0	265.073478168372	275.210756754528	273.829404210135	NW_001820835.1	32947	33441	+	SS1G_00011	--	--	--	--	--	--	321	XP_001597925.1	XP_001597925.1 hypothetical protein SS1G_00011 [Sclerotinia sclerotiorum 1980 UF-70]	_	_	_	_	_	_	_	PF11779.5|DUF3317|Protein of unknown function (DUF3317)|XM_001597875.1|m.3299:9-60
SS1G_00014	0	45.240003540245	-12.1437021897307	0.000446759383678995	0.00116752554844647	down	yes	0	0	0	45.2026115590895	45.816917409389	44.7004816522566	NW_001820835.1	39317	41129	+	SS1G_00014	--	--	--	--	--	--	1509	XP_001597928.1	XP_001597928.1 hypothetical protein SS1G_00014 [Sclerotinia sclerotiorum 1980 UF-70]	_	_	_	_	_	_	_	PF00583.22|Acetyltransf_1|Acetyltransferase (GNAT) family|XM_001597878.1|m.3302:191-255
SS1G_00016	0	71.6432607011253	-12.8068166428872	6.73259755205619e-05	0.000236283065423795	down	yes	0	0	0	71.0648929059758	73.2421031512027	70.6227860461975	NW_001820835.1	46644	50030	-	SS1G_00016	--	GO:0019509|L-methionine salvage from methylthioadenosine	GO:0005634|nucleus; GO:0005737|cytoplasm	GO:0000287|magnesium ion binding; GO:0043874|acireductone synthase activity	ko:K09880|mtnC,ENOPH1	ko00270|Cysteine and methionine metabolism; ko01100|Metabolic pathways	1404	XP_001597930.1	XP_001597930.1 hypothetical protein SS1G_00016 [Sclerotinia sclerotiorum 1980 UF-70]	sp|A7E3Z4|ENOPH_SCLS1	sp|A7E3Z4|ENOPH_SCLS1 Enolase-phosphatase E1 OS=Sclerotinia sclerotiorum (strain ATCC 18683 / 1980 / Ss-1) GN=utr4 PE=3 SV=2	_	_	_	_	_	_
SS1G_00019	12.610141148286	45.0039213638946	-1.83464320377063	0.0105235357732802	0.0177118017212822	down	yes	0	37.8304234448579	0	47.484771033809	45.4026302697507	42.1243627881242	NW_001820835.1	61324	63496	+	SS1G_00019	--	GO:0006400|tRNA modification; GO:0030488|tRNA methylation; GO:0070899|mitochondrial tRNA wobble uridine modification	GO:0005739|mitochondrion; GO:0005759|mitochondrial matrix	GO:0016740|transferase activity; GO:0050660|flavin adenine dinucleotide binding	ko:K03495|gidA,mnmG,MTO1	--	2058	XP_001597933.1	XP_001597933.1 hypothetical protein SS1G_00019 [Sclerotinia sclerotiorum 1980 UF-70]	sp|P53070|MTO1_YEAST	sp|P53070|MTO1_YEAST Mitochondrial translation optimization protein 1 OS=Saccharomyces cerevisiae (strain ATCC 204508 / S288c) GN=MTO1 PE=1 SV=2	_	_	_	_	_	PF01134.19|GIDA|Glucose inhibited division protein A|XM_001597883.1|m.3305:39-433;PF13932.3|GIDA_assoc|GidA associated domain|XM_001597883.1|m.3305:437-647;PF12831.4|FAD_oxidored|FAD dependent oxidoreductase|XM_001597883.1|m.3305:39-180
SS1G_00020	0	46.8285233723033	-12.1934798789249	0.00065150718557594	0.00160003927966971	down	yes	0	0	0	47.9074274076637	44.6790662723962	47.8990764368499	NW_001820835.1	64478	66610	-	SS1G_00020	--	GO:0003333|amino acid transmembrane transport; GO:0006865|amino acid transport; GO:0007034|vacuolar transport; GO:0015824|proline transport	GO:0000324|fungal-type vacuole; GO:0000329|fungal-type vacuole membrane; GO:0016021|integral component of membrane	GO:0005302|L-tyrosine transmembrane transporter activity; GO:0015186|L-glutamine transmembrane transporter activity; GO:0015188|L-isoleucine transmembrane transporter activity	ko:K15015|SLC32A,VGAT	ko04721|Synaptic vesicle cycle; ko04723|Retrograde endocannabinoid signaling; ko04727|GABAergic synapse; ko05032|Morphine addiction; ko05033|Nicotine addiction	1344	XP_001597934.1	XP_001597934.1 hypothetical protein SS1G_00020 [Sclerotinia sclerotiorum 1980 UF-70]	sp|P47082|AVT1_YEAST	sp|P47082|AVT1_YEAST Vacuolar amino acid transporter 1 OS=Saccharomyces cerevisiae (strain ATCC 204508 / S288c) GN=AVT1 PE=1 SV=1	_	_	_	_	_	PF01490.15|Aa_trans|Transmembrane amino acid transporter protein|XM_001597884.1|m.3306:222-437
SS1G_00023	199.003685661931	3528.55635928138	-4.14814259226415	4.46807158711728e-24	1.26682070786795e-22	down	yes	95.1459785739691	223.240176199334	278.624902212491	3470.32089212109	3568.07174770794	3547.27643801511	NW_001820835.1	69167	69946	+	SS1G_00023	--	GO:0000027|ribosomal large subunit assembly; GO:0006412|translation	GO:0005634|nucleus; GO:0022625|cytosolic large ribosomal subunit	GO:0003723|RNA binding; GO:0003735|structural constituent of ribosome; GO:0019843|rRNA binding	ko:K02893|RP-L23Ae,RPL23A	ko03010|Ribosome	465	XP_001597937.1	XP_001597937.1 60S ribosomal protein L25 [Sclerotinia sclerotiorum 1980 UF-70]	sp|Q24JY1|RL23A_BOVIN	sp|Q24JY1|RL23A_BOVIN 60S ribosomal protein L23a OS=Bos taurus GN=RPL23A PE=2 SV=1	_	_	_	_	_	PF03939.10|Ribosomal_L23eN|Ribosomal protein L23, N-terminal domain|XM_001597887.1|m.3308:16-62;PF00276.17|Ribosomal_L23|Ribosomal protein L23|XM_001597887.1|m.3308:72-133
SS1G_00024	0	257.583682154268	-14.65280958932	0.00027940808006974	0.000786440559289572	down	yes	0	0	0	245.806185933601	275.390882747291	251.553977781911	NW_001820835.1	70794	71355	-	SS1G_00024	--	GO:0015031|protein transport	GO:0005743|mitochondrial inner membrane	GO:0046872|metal ion binding	ko:K17780|TIM8	--	294	XP_001597938.1	XP_001597938.1 predicted protein [Sclerotinia sclerotiorum 1980 UF-70]	sp|Q4IJW4|TIM8_GIBZE	sp|Q4IJW4|TIM8_GIBZE Mitochondrial import inner membrane translocase subunit TIM8 OS=Gibberella zeae (strain PH-1 / ATCC MYA-4620 / FGSC 9075 / NRRL 31084) GN=TIM8 PE=3 SV=1	_	_	_	_	_	_
SS1G_00025	0	89.8699603592559	-13.1337837728924	5.14328778395115e-06	2.68821209364467e-05	down	yes	0	0	0	91.4745982084835	90.1819390891164	87.9533437801679	NW_001820835.1	71649	73788	-	SS1G_00025	--	GO:0010045|response to nickel cation; GO:0015693|magnesium ion transport	GO:0005737|cytoplasm; GO:0005887|integral component of plasma membrane; GO:0016020|membrane	GO:0015095|magnesium ion transmembrane transporter activity	--	--	1788	XP_001597939.1	XP_001597939.1 hypothetical protein SS1G_00025 [Sclerotinia sclerotiorum 1980 UF-70]	sp|O13657|YBCC_SCHPO	sp|O13657|YBCC_SCHPO Putative metal ion transporter C27B12.12c OS=Schizosaccharomyces pombe (strain 972 / ATCC 24843) GN=pi066 PE=1 SV=1	_	_	_	_	_	PF01544.15|CorA|CorA-like Mg2+ transporter protein|XM_001597889.1|m.3309:326-589
SS1G_00026	0	245.730382538301	-14.584847334932	0.000272372382683056	0.000770403469843875	down	yes	0	0	0	246.548300444218	251.930408206611	238.712438964075	NW_001820835.1	75693	76151	+	SS1G_00026	--	GO:0006465|signal peptide processing; GO:0045047|protein targeting to ER	GO:0005787|signal peptidase complex; GO:0030176|integral component of endoplasmic reticulum membrane; GO:0031090|organelle membrane	GO:0008233|peptidase activity; GO:0043022|ribosome binding	ko:K12946|SPCS1	ko03060|Protein export	309	XP_001597940.1	XP_001597940.1 hypothetical protein SS1G_00026 [Sclerotinia sclerotiorum 1980 UF-70]	sp|Q9D958|SPCS1_MOUSE	sp|Q9D958|SPCS1_MOUSE Signal peptidase complex subunit 1 OS=Mus musculus GN=Spcs1 PE=2 SV=3	_	_	_	_	_	PF06645.10|SPC12|Microsomal signal peptidase 12 kDa subunit (SPC12)|XM_001597890.1|m.3311:17-84
SS1G_00027	0	319.693106711861	-14.9644451431112	3.22664456050219e-05	0.000127510216307387	down	yes	0	0	0	299.009365415279	332.522873270384	327.54708144992	NW_001820835.1	76463	76977	-	SS1G_00027	--	GO:0000165|MAPK cascade; GO:0000209|protein polyubiquitination; GO:0000715|nucleotide-excision repair, DNA damage recognition; GO:0000717|nucleotide-excision repair, DNA duplex unwinding; GO:0006283|transcription-coupled nucleotide-excision repair; GO:0006293|nucleotide-excision repair, preincision complex stabilization; GO:0006294|nucleotide-excision repair, preincision complex assembly; GO:0006…	GO:0005654|nucleoplasm; GO:0005829|cytosol; GO:0019005|SCF ubiquitin ligase complex; GO:0030891|VCB complex; GO:0031461|cullin-RING ubiquitin ligase complex; GO:0031462|Cul2-RING ubiquitin ligase complex; GO:0031463|Cul3-RING ubiquitin ligase complex; GO:0031464|Cul4A-RING E3 ubiquitin ligase complex; GO:0031465|Cul4B-RING E3 ubiquitin ligase complex; GO:0031466|Cul5-RING ubiquitin ligase complex…	GO:0004842|ubiquitin-protein transferase activity; GO:0008134|transcription factor binding; GO:0008270|zinc ion binding; GO:0016874|ligase activity; GO:0019788|NEDD8 transferase activity; GO:0031625|ubiquitin protein ligase binding; GO:0034450|ubiquitin-ubiquitin ligase activity; GO:0044877|protein-containing complex binding; GO:0061630|ubiquitin protein ligase activity; GO:0097602|cullin family …	ko:K03868|RBX1,ROC1	ko03420|Nucleotide excision repair; ko04066|HIF-1 signaling pathway; ko04110|Cell cycle; ko04111|Cell cycle - yeast; ko04114|Oocyte meiosis; ko04120|Ubiquitin mediated proteolysis; ko04141|Protein processing in endoplasmic reticulum; ko04310|Wnt signaling pathway; ko04341|Hedgehog signaling pathway - fly; ko04350|TGF-beta signaling pathway; ko04710|Circadian rhythm; ko05200|Pathways in cancer; ko…	363	XP_001597941.1	XP_001597941.1 RING-box protein 1 [Sclerotinia sclerotiorum 1980 UF-70]	sp|P62877|RBX1_HUMAN	sp|P62877|RBX1_HUMAN E3 ubiquitin-protein ligase RBX1 OS=Homo sapiens GN=RBX1 PE=1 SV=1	_	_	_	_	_	PF12678.4|zf-rbx1|RING-H2 zinc finger domain|XM_001597891.1|m.3312:52-110;PF12861.4|zf-ANAPC11|Anaphase-promoting complex subunit 11 RING-H2 finger|XM_001597891.1|m.3312:34-116
SS1G_00033	0	19.3516291398009	-10.9189846346417	0.0263211315231304	0.0399326824042508	down	yes	0	0	0	19.4738846308278	19.0610414433366	19.5199613452383	NW_001820835.1	91811	94855	-	SS1G_00033	--	--	--	--	--	--	1233	XP_001597947.1	XP_001597947.1 hypothetical protein SS1G_00033 [Sclerotinia sclerotiorum 1980 UF-70]	_	_	_	_	_	_	_	PF06087.9|Tyr-DNA_phospho|Tyrosyl-DNA phosphodiesterase|XM_001597897.1|m.3317:213-272
SS1G_00035	21.5187980789159	107.096300636581	-2.314703667254	0.0332832917035569	0.0491558373180583	down	yes	0	64.5563942367476	0	110.760717099305	104.155568330262	106.372616480177	NW_001820835.1	96421	96822	+	SS1G_00035	--	--	--	--	--	--	402	APA08248.1	APA08248.1 hypothetical protein sscle_03g030180 [Sclerotinia sclerotiorum 1980 UF-70]	sp|C4Y1G7|AIM32_CLAL4	sp|C4Y1G7|AIM32_CLAL4 Altered inheritance of mitochondria protein 32 OS=Clavispora lusitaniae (strain ATCC 42720) GN=AIM32 PE=3 SV=1	_	_	_	_	_	PF06999.9|Suc_Fer-like|Sucrase/ferredoxin-like|XM_001597899.1|m.3318:1-122
SS1G_00037	58.5187802749813	144.583604397416	-1.30478562233584	0.0131052526276984	0.0215317298084372	down	yes	0	0	175.556340824944	148.463584108335	146.604444276622	138.68278480729	NW_001820835.1	99269	100105	+	SS1G_00037	--	GO:0016125|sterol metabolic process	GO:0005783|endoplasmic reticulum; GO:0005789|endoplasmic reticulum membrane; GO:0016021|integral component of membrane	GO:0047750|cholestenol delta-isomerase activity	--	--	738	XP_001597951.1	XP_001597951.1 hypothetical protein SS1G_00037 [Sclerotinia sclerotiorum 1980 UF-70]	sp|Q9BY08|EBPL_HUMAN	sp|Q9BY08|EBPL_HUMAN Emopamil-binding protein-like OS=Homo sapiens GN=EBPL PE=1 SV=1	_	_	_	_	_	PF05241.9|EBP|Emopamil binding protein|XM_001597901.1|m.3319:16-220
SS1G_00039	2617.11463869323	197.425364241735	3.72853030253709	1.90108976640981e-73	1.54305119373596e-71	up	yes	2619.64421271093	2504.10855539384	2727.59114797491	221.46344429437	185.310675457711	185.501972973125	NW_001820835.1	104785	105012	-	SS1G_00039	--	--	--	--	--	--	228	XP_001584711.1	XP_001584711.1 hypothetical protein SS1G_14324 [Sclerotinia sclerotiorum 1980 UF-70]	_	_	_	_	_	_	_	_
SS1G_00041	0	63.2170244058463	-12.6263256095679	0.000774444480003953	0.00185414281375151	down	yes	0	0	0	64.7959920610488	62.4288700539459	62.4262111025442	NW_001820835.1	111910	112971	+	SS1G_00041	--	--	--	--	--	--	957	XP_001597955.1	XP_001597955.1 hypothetical protein SS1G_00041 [Sclerotinia sclerotiorum 1980 UF-70]	_	_	_	_	_	_	_	PF07859.10|Abhydrolase_3|alpha/beta hydrolase fold|XM_001597905.1|m.3322:88-278
SS1G_00044	0	429.848686571984	-15.3915748400874	4.47413282162426e-09	5.20243618402068e-08	down	yes	0	0	0	417.902407763249	420.00132291776	451.642329034943	NW_001820835.1	118307	119835	+	SS1G_00044	--	--	GO:0005775|vacuolar lumen	GO:0003723|RNA binding; GO:0033897|ribonuclease T2 activity	ko:K01166|E3.1.27.1	--	1089	XP_001597958.1	XP_001597958.1 hypothetical protein SS1G_00044 [Sclerotinia sclerotiorum 1980 UF-70]	sp|Q4WXZ5|RNY1_ASPFU	sp|Q4WXZ5|RNY1_ASPFU Ribonuclease T2-like OS=Neosartorya fumigata (strain ATCC MYA-4609 / Af293 / CBS 101355 / FGSC A1100) GN=rny1 PE=3 SV=2	_	_	_	_	_	PF00445.15|Ribonuclease_T2|Ribonuclease T2 family|XM_001597908.1|m.3324:55-98;PF00445.15|Ribonuclease_T2|Ribonuclease T2 family|XM_001597908.1|m.3324:119-202
SS1G_00047	0	125.075336678053	-13.6106250568089	1.0227035361608e-05	4.82449128133091e-05	down	yes	0	0	0	122.69442897195	129.000248783973	123.531332278236	NW_001820835.1	124066	125205	+	SS1G_00047	--	GO:0006782|protoporphyrinogen IX biosynthetic process; GO:0006783|heme biosynthetic process; GO:0018160|peptidyl-pyrromethane cofactor linkage	GO:0005737|cytoplasm	GO:0004418|hydroxymethylbilane synthase activity	ko:K01749|hemC,HMBS	ko00860|Porphyrin and chlorophyll metabolism; ko01100|Metabolic pathways; ko01110|Biosynthesis of secondary metabolites; ko01120|Microbial metabolism in diverse environments	1140	XP_001597961.1	XP_001597961.1 hypothetical protein SS1G_00047 [Sclerotinia sclerotiorum 1980 UF-70]	sp|Q6MW51|HEM3_NEUCR	sp|Q6MW51|HEM3_NEUCR Porphobilinogen deaminase OS=Neurospora crassa (strain ATCC 24698 / 74-OR23-1A / CBS 708.71 / DSM 1257 / FGSC 987) GN=pda-1 PE=3 SV=1	_	_	_	_	_	PF01379.17|Porphobil_deam|Porphobilinogen deaminase, dipyromethane cofactor binding domain|XM_001597911.1|m.3327:53-269;PF03900.12|Porphobil_deamC|Porphobilinogen deaminase, C-terminal domain|XM_001597911.1|m.3327:285-354
SS1G_00048	0	353.988674473462	-15.1114563377839	2.16812108392856e-06	1.28672935153007e-05	down	yes	0	0	0	343.773430722208	361.75160090483	356.440991793348	NW_001820835.1	125503	126254	-	SS1G_00048	--	GO:0019464|glycine decarboxylation via glycine cleavage system	GO:0005960|glycine cleavage complex	--	ko:K02437|gcvH,GCSH	ko00260|Glycine, serine and threonine metabolism; ko00630|Glyoxylate and dicarboxylate metabolism; ko01100|Metabolic pathways; ko01110|Biosynthesis of secondary metabolites; ko01130|Biosynthesis of antibiotics	525	XP_001597962.1	XP_001597962.1 hypothetical protein SS1G_00048 [Sclerotinia sclerotiorum 1980 UF-70]	sp|C5BM96|GCSH_TERTT	sp|C5BM96|GCSH_TERTT Glycine cleavage system H protein OS=Teredinibacter turnerae (strain ATCC 39867 / T7901) GN=gcvH PE=3 SV=1	_	_	_	_	_	PF01597.16|GCV_H|Glycine cleavage H-protein|XM_001597912.1|m.3328:48-173
SS1G_00049	0	77.9406975729977	-12.9283462181766	0.000866211090128388	0.00203963640932108	down	yes	0	0	0	82.6821429915324	73.4035519951815	77.7363977322793	NW_001820835.1	127261	128347	+	SS1G_00049	--	GO:0010973|positive regulation of division septum assembly; GO:0031028|septation initiation signaling; GO:0034613|cellular protein localization	GO:0044732|mitotic spindle pole body	GO:0003924|GTPase activity; GO:0005525|GTP binding	ko:K06682|TEM1	ko04111|Cell cycle - yeast	759	XP_001597963.1	XP_001597963.1 hypothetical protein SS1G_00049 [Sclerotinia sclerotiorum 1980 UF-70]	sp|P87027|SPG1_SCHPO	sp|P87027|SPG1_SCHPO Septum-promoting GTP-binding protein 1 OS=Schizosaccharomyces pombe (strain 972 / ATCC 24843) GN=spg1 PE=1 SV=1	_	_	_	_	_	PF00071.19|Ras|Ras family|XM_001597913.1|m.3329:125-208;PF08477.10|Roc|Ras of Complex, Roc, domain of DAPkinase|XM_001597913.1|m.3329:125-208;PF00025.18|Arf|ADP-ribosylation factor family|XM_001597913.1|m.3329:124-204
SS1G_00052	0	70.0404553069284	-12.7741787124333	1.4287097959943e-07	1.19719518229117e-06	down	yes	0	0	0	69.6263739630647	69.4497427217007	71.0452492360198	NW_001820835.1	135409	139628	+	SS1G_00052	--	GO:0000909|sporocarp development involved in sexual reproduction; GO:0010265|SCF complex assembly; GO:0016567|protein ubiquitination; GO:0018940|orcinol metabolic process; GO:0043935|sexual sporulation resulting in formation of a cellular spore; GO:1900570|diorcinol metabolic process; GO:1900588|violaceol I metabolic process; GO:1900591|violaceol II metabolic process; GO:1900797|cordyol C metabol…	GO:0005634|nucleus	--	ko:K17263|CAND1	--	4068	XP_001597966.1	XP_001597966.1 hypothetical protein SS1G_00052 [Sclerotinia sclerotiorum 1980 UF-70]	sp|Q5BAH2|CAN1C_EMENI	sp|Q5BAH2|CAN1C_EMENI Cullin-associated NEDD8-dissociated protein 1, C-terminal part OS=Emericella nidulans (strain FGSC A4 / ATCC 38163 / CBS 112.46 / NRRL 194 / M139) GN=candA-C PE=1 SV=1	_	_	_	_	_	PF08623.7|TIP120|TATA-binding protein interacting (TIP20)|XM_001597916.1|m.3332:1164-1336
SS1G_00053	97.0501718793875	311.381283159118	-1.68177723930099	2.43587498569967e-07	1.90610671139958e-06	down	yes	213.972262083201	38.6185572666258	38.5596962883358	310.062698167776	306.811346163136	317.269805146443	NW_001820835.1	140458	141920	-	SS1G_00053	--	GO:0032543|mitochondrial translation; GO:0070125|mitochondrial translational elongation	GO:0005739|mitochondrion	GO:0003746|translation elongation factor activity; GO:0003924|GTPase activity; GO:0005525|GTP binding	ko:K02358|tuf,TUFM	--	1344	XP_001597967.1	XP_001597967.1 hypothetical protein SS1G_00053 [Sclerotinia sclerotiorum 1980 UF-70]	sp|P02992|EFTU_YEAST	sp|P02992|EFTU_YEAST Elongation factor Tu, mitochondrial OS=Saccharomyces cerevisiae (strain ATCC 204508 / S288c) GN=TUF1 PE=1 SV=1	_	_	_	_	_	PF00009.24|GTP_EFTU|Elongation factor Tu GTP binding domain|XM_001597917.1|m.3333:55-248;PF03143.14|GTP_EFTU_D3|Elongation factor Tu C-terminal domain|XM_001597917.1|m.3333:347-445;PF03144.22|GTP_EFTU_D2|Elongation factor Tu domain 2|XM_001597917.1|m.3333:272-341
SS1G_00059	0	169.691721162359	-14.0507135767212	3.23762115679173e-07	2.43675141427989e-06	down	yes	0	0	0	175.035789748873	165.460569391581	168.578804346624	NW_001820835.1	158602	160194	+	SS1G_00059	--	GO:0006468|protein phosphorylation; GO:0007165|signal transduction; GO:0007346|regulation of mitotic cell cycle; GO:0023014|signal transduction by protein phosphorylation; GO:0030242|autophagy of peroxisome; GO:0031098|stress-activated protein kinase signaling cascade; GO:0032147|activation of protein kinase activity; GO:0042981|regulation of apoptotic process; GO:0060237|regulation of fungal-typ…	GO:0005737|cytoplasm; GO:0005934|cellular bud tip; GO:0005935|cellular bud neck; GO:0043332|mating projection tip	GO:0004674|protein serine/threonine kinase activity; GO:0004708|MAP kinase kinase activity; GO:0005524|ATP binding	ko:K08294|MKK1_2	ko04011|MAPK signaling pathway - yeast; ko04139|Mitophagy - yeast	1485	XP_001597973.1	XP_001597973.1 hypothetical protein SS1G_00059 [Sclerotinia sclerotiorum 1980 UF-70]	sp|P32490|MKK1_YEAST	sp|P32490|MKK1_YEAST MAP kinase kinase MKK1/SSP32 OS=Saccharomyces cerevisiae (strain ATCC 204508 / S288c) GN=MKK1 PE=1 SV=1	_	_	_	_	_	PF00069.22|Pkinase|Protein kinase domain|XM_001597923.1|m.3339:205-474;PF07714.14|Pkinase_Tyr|Protein tyrosine kinase|XM_001597923.1|m.3339:209-463;PF14531.3|Kinase-like|Kinase-like|XM_001597923.1|m.3339:320-414
SS1G_00061	0	162.390956731571	-13.9872725112587	0.00132893699645479	0.00294808933377523	down	yes	0	0	0	154.565236400664	174.820705301289	157.78692849276	NW_001820835.1	164033	164498	-	SS1G_00061	--	--	--	--	--	--	330	XP_001597975.1	XP_001597975.1 predicted protein [Sclerotinia sclerotiorum 1980 UF-70]	_	_	_	_	_	_	_	PF03992.13|ABM|Antibiotic biosynthesis monooxygenase|XM_001597925.1|m.3341:7-81
SS1G_00063	0	20.6264430827633	-11.0109786125419	0.000499141635227682	0.00127977503810777	down	yes	0	0	0	21.7291645238619	18.5299145760416	21.6202501483864	NW_001820835.1	170260	173862	+	SS1G_00063	--	GO:0000455|enzyme-directed rRNA pseudouridine synthesis; GO:0006397|mRNA processing; GO:0006400|tRNA modification; GO:0008380|RNA splicing; GO:0031119|tRNA pseudouridine synthesis; GO:0031120|snRNA pseudouridine synthesis; GO:1990481|mRNA pseudouridine synthesis	GO:0005634|nucleus; GO:0005654|nucleoplasm; GO:0005737|cytoplasm	GO:0003723|RNA binding; GO:0009982|pseudouridine synthase activity	ko:K06176|truD,PUS7	--	3255	XP_001597977.1	XP_001597977.1 hypothetical protein SS1G_00063 [Sclerotinia sclerotiorum 1980 UF-70]	sp|Q08647|PUS7_YEAST	sp|Q08647|PUS7_YEAST Multisubstrate pseudouridine synthase 7 OS=Saccharomyces cerevisiae (strain ATCC 204508 / S288c) GN=PUS7 PE=1 SV=1	_	_	_	_	_	PF01142.15|TruD|tRNA pseudouridine synthase D (TruD)|XM_001597927.1|m.3343:344-745
SS1G_00066	134.564217320154	5388.97754148963	-5.32354031162169	3.39952237200655e-05	0.000133531491189519	down	yes	0	403.692651960462	0	5441.11075581902	5432.39496076438	5293.42690788548	NW_001820835.1	176933	177609	-	SS1G_00066	--	GO:0006412|translation	GO:0005840|ribosome	GO:0003735|structural constituent of ribosome	ko:K02951|RP-S12e,RPS12	ko03010|Ribosome	450	XP_001549894.1	XP_001549894.1 Bcrps12 [Botrytis cinerea B05.10]	sp|O59936|RS12_BLUGH	sp|O59936|RS12_BLUGH 40S ribosomal protein S12 OS=Blumeria graminis f. sp. hordei GN=RPS12 PE=3 SV=1	_	_	_	_	_	PF01248.23|Ribosomal_L7Ae|Ribosomal protein L7Ae/L30e/S12e/Gadd45 family|XM_001597930.1|m.3347:33-127
SS1G_00067	0	2228.82737739266	-17.7659318315513	3.22160017728822e-11	5.10950725436191e-10	down	yes	0	0	0	2199.15246652457	2271.41911118814	2215.91055446527	NW_001820835.1	178194	178831	+	SS1G_00067	--	GO:0006412|translation	GO:0022627|cytosolic small ribosomal subunit	GO:0003735|structural constituent of ribosome	ko:K02957|RP-S15Ae,RPS15A	ko03010|Ribosome	393	XP_001597981.1	XP_001597981.1 40S ribosomal protein S22 [Sclerotinia sclerotiorum 1980 UF-70]	sp|Q7RV75|RS22_NEUCR	sp|Q7RV75|RS22_NEUCR 40S ribosomal protein S22 OS=Neurospora crassa (strain ATCC 24698 / 74-OR23-1A / CBS 708.71 / DSM 1257 / FGSC 987) GN=crp-27 PE=3 SV=1	_	_	_	_	_	PF00410.16|Ribosomal_S8|Ribosomal protein S8|XM_001597931.1|m.3348:7-130
SS1G_00068	7.70994369672387	61.3799132306289	-2.99133939996939	0.00123802383472003	0.00277240988034816	down	yes	0	23.1298310901716	0	61.0847665095645	61.0099789721042	62.0449942102181	NW_001820835.1	179081	182204	+	SS1G_00068	--	--	--	--	--	--	2244	XP_001597982.1	XP_001597982.1 hypothetical protein SS1G_00068 [Sclerotinia sclerotiorum 1980 UF-70]	_	_	_	_	_	_	_	PF05686.9|Glyco_transf_90|Glycosyl transferase family 90|XM_001597932.1|m.3349:482-731
SS1G_00071	136.356551446879	413.980447819412	-1.60210766264896	1.31528575381641e-11	2.15202584107629e-10	down	yes	77.2127051254723	150.969578145274	180.88737106989	423.38499928785	405.338848349679	413.217495820708	NW_001820835.1	189817	192467	-	SS1G_00071	--	GO:0000184|nuclear-transcribed mRNA catabolic process, nonsense-mediated decay; GO:0006364|rRNA processing; GO:0010501|RNA secondary structure unwinding	GO:0005730|nucleolus; GO:0005737|cytoplasm	GO:0003723|RNA binding; GO:0003724|RNA helicase activity; GO:0005524|ATP binding	ko:K12823|DDX5,DBP2	ko03040|Spliceosome; ko05202|Transcriptional misregulation in cancer; ko05205|Proteoglycans in cancer	1719	XP_001597985.1	XP_001597985.1 conserved hypothetical protein [Sclerotinia sclerotiorum 1980 UF-70]	sp|A7E449|DBP2_SCLS1	sp|A7E449|DBP2_SCLS1 ATP-dependent RNA helicase dbp2 OS=Sclerotinia sclerotiorum (strain ATCC 18683 / 1980 / Ss-1) GN=dbp2 PE=3 SV=1	_	_	_	_	_	PF00270.26|DEAD|DEAD/DEAH box helicase|XM_001597935.1|m.3352:173-343;PF00271.28|Helicase_C|Helicase conserved C-terminal domain|XM_001597935.1|m.3352:386-491;PF04851.12|ResIII|Type III restriction enzyme, res subunit|XM_001597935.1|m.3352:193-326
SS1G_00079	0	27.2352863960204	-11.411790940926	0.000227126979109372	0.000659783950893507	down	yes	0	0	0	27.2818161719599	26.4696201802922	27.9544228358092	NW_001820835.1	212892	215984	+	SS1G_00079	--	GO:0006417|regulation of translation	GO:0005829|cytosol	GO:0003723|RNA binding; GO:0003729|mRNA binding; GO:0003730|mRNA 3'-UTR binding	ko:K17944|PUF3	--	2895	XP_001597993.1	XP_001597993.1 hypothetical protein SS1G_00079 [Sclerotinia sclerotiorum 1980 UF-70]	sp|Q9ZW06|PUM2_ARATH	sp|Q9ZW06|PUM2_ARATH Pumilio homolog 2 OS=Arabidopsis thaliana GN=APUM2 PE=1 SV=1	_	_	_	_	_	PF00806.16|PUF|Pumilio-family RNA binding repeat|XM_001597943.1|m.3356:560-593;PF00806.16|PUF|Pumilio-family RNA binding repeat|XM_001597943.1|m.3356:595-625;PF00806.16|PUF|Pumilio-family RNA binding repeat|XM_001597943.1|m.3356:632-661;PF00806.16|PUF|Pumilio-family RNA binding repeat|XM_001597943.1|m.3356:669-701;PF00806.16|PUF|Pumilio-family RNA binding repeat|XM_001597943.1|m.3356:706-736;PF00…
SS1G_00088	316.619430253921	2602.2901487537	-3.03892010852991	5.22382956328865e-20	1.31054802892323e-18	down	yes	409.656296637923	240.29324521456	299.908748909279	2492.54300486281	2694.90445164395	2619.42298975433	NW_001820835.1	241802	242432	+	SS1G_00088	--	GO:0000462|maturation of SSU-rRNA from tricistronic rRNA transcript (SSU-rRNA, 5.8S rRNA, LSU-rRNA); GO:0002181|cytoplasmic translation; GO:0006412|translation; GO:0042254|ribosome biogenesis	GO:0022627|cytosolic small ribosomal subunit	GO:0003723|RNA binding; GO:0003735|structural constituent of ribosome	ko:K02960|RP-S16e,RPS16	ko03010|Ribosome	432	XP_001598002.1	XP_001598002.1 40S ribosomal protein S16 [Sclerotinia sclerotiorum 1980 UF-70]	sp|P0CT64|RS16A_SCHPO	sp|P0CT64|RS16A_SCHPO 40S ribosomal protein S16-A OS=Schizosaccharomyces pombe (strain 972 / ATCC 24843) GN=rps1601 PE=2 SV=1	_	_	_	_	_	PF00380.16|Ribosomal_S9|Ribosomal protein S9/S16|XM_001597952.1|m.3361:11-143
SS1G_00089	26.1738544502643	75.2447024237312	-1.52310424612723	0.0115180836841841	0.0192022180469915	down	yes	0	0	78.521563350793	73.538579110188	76.6065022076675	75.5890259533381	NW_001820835.1	243012	244805	-	SS1G_00089	--	GO:0006571|tyrosine biosynthetic process	GO:0005737|cytoplasm; GO:0005829|cytosol	GO:0004665|prephenate dehydrogenase (NADP+) activity; GO:0008977|prephenate dehydrogenase (NAD+) activity; GO:0070403|NAD+ binding	ko:K00211|TYR1	ko00400|Phenylalanine, tyrosine and tryptophan biosynthesis; ko01100|Metabolic pathways; ko01110|Biosynthesis of secondary metabolites; ko01130|Biosynthesis of antibiotics	1320	XP_001598003.1	XP_001598003.1 hypothetical protein SS1G_00089 [Sclerotinia sclerotiorum 1980 UF-70]	sp|O60078|TYR1_SCHPO	sp|O60078|TYR1_SCHPO Probable prephenate dehydrogenase [NADP(+)] OS=Schizosaccharomyces pombe (strain 972 / ATCC 24843) GN=tyr1 PE=2 SV=1	_	_	_	_	_	PF02153.14|PDH|Prephenate dehydrogenase|XM_001597953.1|m.3362:85-279;PF03446.12|NAD_binding_2|NAD binding domain of 6-phosphogluconate dehydrogenase|XM_001597953.1|m.3362:18-119;PF03807.14|F420_oxidored|NADP oxidoreductase coenzyme F420-dependent|XM_001597953.1|m.3362:18-105
SS1G_00090	190.67046288272	5799.6005533244	-4.9267270879936	0.00286897716047965	0.00570830615515766	down	yes	0	0	572.011388648161	5588.27892246178	5834.9759826438	5975.54675486762	NW_001820835.1	245161	245844	+	SS1G_00090	--	GO:0000028|ribosomal small subunit assembly; GO:0000462|maturation of SSU-rRNA from tricistronic rRNA transcript (SSU-rRNA, 5.8S rRNA, LSU-rRNA); GO:0006412|translation	GO:0022627|cytosolic small ribosomal subunit	GO:0003735|structural constituent of ribosome; GO:0048027|mRNA 5'-UTR binding; GO:0070181|small ribosomal subunit rRNA binding	ko:K02955|RP-S14e,RPS14	ko03010|Ribosome	453	XP_001598004.1	XP_001598004.1 40S ribosomal protein S14 [Sclerotinia sclerotiorum 1980 UF-70]	sp|P19115|RS14_NEUCR	sp|P19115|RS14_NEUCR 40S ribosomal protein S14 OS=Neurospora crassa (strain ATCC 24698 / 74-OR23-1A / CBS 708.71 / DSM 1257 / FGSC 987) GN=rps-14 PE=3 SV=2	_	_	_	_	_	PF00411.16|Ribosomal_S11|Ribosomal protein S11|XM_001597954.1|m.3363:28-146
SS1G_00091	0	15.2484906848263	-10.5753965476729	0.0153131125109007	0.0247080994889392	down	yes	0	0	0	13.9796083577441	15.9226926031554	15.8431710935794	NW_001820835.1	246630	248754	-	SS1G_00091	--	--	--	--	ko:K13205|AAR2,C20orf4	--	1851	XP_001598005.1	XP_001598005.1 hypothetical protein SS1G_00091 [Sclerotinia sclerotiorum 1980 UF-70]	_	_	_	_	_	_	_	PF05282.8|AAR2|AAR2 protein|XM_001597955.1|m.3364:172-548
SS1G_00092	0	77.0863593811155	-12.9124470199409	0.00440540612412587	0.0082967145818103	down	yes	0	0	0	73.5500790108598	76.6487126000958	81.0602865323908	NW_001820835.1	249091	250113	+	SS1G_00092	--	--	--	--	--	--	516	XP_001598006.1	XP_001598006.1 hypothetical protein SS1G_00092 [Sclerotinia sclerotiorum 1980 UF-70]	_	_	_	_	_	_	_	_
SS1G_00093	25.9607413393009	385.126979912273	-3.89041255214426	3.39859384703346e-16	7.46338420678779e-15	down	yes	8.46591657805121	0	69.4163074398514	387.104914614487	379.495066612393	388.780958509938	NW_001820835.1	251017	253735	+	SS1G_00093	--	GO:0006413|translational initiation	GO:0005852|eukaryotic translation initiation factor 3 complex	GO:0003743|translation initiation factor activity; GO:0031369|translation initiation factor binding	ko:K03252|EIF3C	ko03013|RNA transport	2613	XP_001598007.1	XP_001598007.1 hypothetical protein SS1G_00093 [Sclerotinia sclerotiorum 1980 UF-70]	sp|A7E471|EIF3C_SCLS1	sp|A7E471|EIF3C_SCLS1 Eukaryotic translation initiation factor 3 subunit C OS=Sclerotinia sclerotiorum (strain ATCC 18683 / 1980 / Ss-1) GN=nip1 PE=3 SV=1	_	_	_	_	_	PF05470.9|eIF-3c_N|Eukaryotic translation initiation factor 3 subunit 8 N-terminus|XM_001597957.1|m.3366:69-635;PF01399.24|PCI|PCI domain|XM_001597957.1|m.3366:650-779
SS1G_00095	541.735441537144	4129.66537536861	-2.93034136497168	3.11060993901262e-35	1.30064341843866e-33	down	yes	723.809898354121	371.496305485087	529.900120772223	4088.12317339779	4172.20754467927	4128.66540802877	NW_001820835.1	255633	256811	+	SS1G_00095	--	--	--	--	--	--	489	XP_001598009.1	XP_001598009.1 hypothetical protein SS1G_00095 [Sclerotinia sclerotiorum 1980 UF-70]	_	_	_	_	_	_	_	_
SS1G_00098	18.4934746125365	64.7667689740752	-1.80768030137414	0.000907060354089749	0.002118150333433	down	yes	34.9884381470112	0	20.4919856905984	66.5713094293123	61.7886261664985	65.9403713264147	NW_001820835.1	264305	267193	+	SS1G_00098	--	GO:0006468|protein phosphorylation; GO:0010811|positive regulation of cell-substrate adhesion; GO:0045893|positive regulation of transcription, DNA-templated	GO:0005634|nucleus; GO:0005737|cytoplasm	GO:0004672|protein kinase activity; GO:0004674|protein serine/threonine kinase activity; GO:0004712|protein serine/threonine/tyrosine kinase activity; GO:0004713|protein tyrosine kinase activity; GO:0005524|ATP binding	ko:K18670|YAK1	--	2529	XP_001598012.1	XP_001598012.1 hypothetical protein SS1G_00098 [Sclerotinia sclerotiorum 1980 UF-70]	sp|P14680|YAK1_YEAST	sp|P14680|YAK1_YEAST Dual specificity protein kinase YAK1 OS=Saccharomyces cerevisiae (strain ATCC 204508 / S288c) GN=YAK1 PE=1 SV=1	_	_	_	_	_	PF00069.22|Pkinase|Protein kinase domain|XM_001597962.1|m.3369:356-591;PF07714.14|Pkinase_Tyr|Protein tyrosine kinase|XM_001597962.1|m.3369:362-464
SS1G_00100	0	118.754713463902	-13.5358186359528	0.000446429249053552	0.00116739979561414	down	yes	0	0	0	123.601856519555	117.719954854502	114.942329017648	NW_001820835.1	270432	271065	+	SS1G_00100	--	--	--	--	--	--	576	XP_001598014.1	XP_001598014.1 hypothetical protein SS1G_00100 [Sclerotinia sclerotiorum 1980 UF-70]	_	_	_	_	_	_	_	PF01814.20|Hemerythrin|Hemerythrin HHE cation binding domain|XM_001597964.1|m.3373:39-170
SS1G_00101	10.4855234275445	64.4546642058441	-2.61873445755721	0.00419472312647335	0.00793422727075003	down	yes	0	31.4565702826334	0	64.510499945652	62.5759017657216	66.2775909061588	NW_001820835.1	272480	274405	-	SS1G_00101	--	GO:0006909|phagocytosis; GO:0045730|respiratory burst	GO:0005737|cytoplasm; GO:0043020|NADPH oxidase complex	GO:0016176|superoxide-generating NADPH oxidase activator activity	--	--	1650	XP_001598015.1	XP_001598015.1 hypothetical protein SS1G_00101 [Sclerotinia sclerotiorum 1980 UF-70]	sp|O77775|NCF2_BOVIN	sp|O77775|NCF2_BOVIN Neutrophil cytosol factor 2 OS=Bos taurus GN=NCF2 PE=2 SV=1	_	_	_	_	_	PF00515.25|TPR_1|Tetratricopeptide repeat|XM_001597965.1|m.3375:37-67;PF07719.14|TPR_2|Tetratricopeptide repeat|XM_001597965.1|m.3375:37-66;PF13181.3|TPR_8|Tetratricopeptide repeat|XM_001597965.1|m.3375:37-67;PF13176.3|TPR_7|Tetratricopeptide repeat|XM_001597965.1|m.3375:39-68;PF00564.21|PB1|PB1 domain|XM_001597965.1|m.3375:460-538
SS1G_00102	0	81.9906075033338	-13.0014188826709	0.000697059615588712	0.0016923626268208	down	yes	0	0	0	74.6964976803146	87.4328998167861	83.8424250129006	NW_001820835.1	277592	278601	-	SS1G_00102	--	GO:0030001|metal ion transport	GO:0005615|extracellular space; GO:0005737|cytoplasm	GO:0004784|superoxide dismutase activity; GO:0005507|copper ion binding; GO:0008270|zinc ion binding	ko:K04569|CCS	ko05014|Amyotrophic lateral sclerosis (ALS)	759	XP_001598016.1	XP_001598016.1 hypothetical protein SS1G_00102 [Sclerotinia sclerotiorum 1980 UF-70]	sp|Q6BZU2|CCS1_YARLI	sp|Q6BZU2|CCS1_YARLI Superoxide dismutase 1 copper chaperone OS=Yarrowia lipolytica (strain CLIB 122 / E 150) GN=CCS1 PE=3 SV=1	_	_	_	_	_	PF00403.23|HMA|Heavy-metal-associated domain|XM_001597966.1|m.3377:20-76
SS1G_00103	55.9314840042122	166.223581267672	-1.5712214230842	0.0145966333464585	0.0236812713061591	down	yes	77.2127051254723	90.5817468871642	0	161.596913885779	165.524793327819	171.549036589418	NW_001820835.1	278979	279699	+	SS1G_00103	--	GO:0006412|translation; GO:0032543|mitochondrial translation	GO:0005739|mitochondrion; GO:0005762|mitochondrial large ribosomal subunit; GO:0005840|ribosome	GO:0003729|mRNA binding; GO:0003735|structural constituent of ribosome	ko:K02871|RP-L13,MRPL13,rplM	ko03010|Ribosome	573	XP_001598017.1	XP_001598017.1 mitochondrial 54S ribosomal protein YmL23 SS1G_00103 [Sclerotinia sclerotiorum 1980 UF-70]	sp|O60118|RM23_SCHPO	sp|O60118|RM23_SCHPO 54S ribosomal protein L23, mitochondrial OS=Schizosaccharomyces pombe (strain 972 / ATCC 24843) GN=mrpl23 PE=3 SV=1	_	_	_	_	_	PF00572.15|Ribosomal_L13|Ribosomal protein L13|XM_001597967.1|m.3378:51-161
SS1G_00104	404.745405048749	38.0486279949784	3.4107548873816	2.41270242728882e-29	8.28828356660751e-28	up	yes	268.836944668637	450.549834777301	494.84943570031	35.3726334636841	39.1519535775209	39.6212969437303	NW_001820835.1	280388	281438	-	SS1G_00104	--	--	--	--	--	--	576	XP_001598018.1	XP_001598018.1 predicted protein [Sclerotinia sclerotiorum 1980 UF-70]	_	_	_	_	_	_	_	_
SS1G_00106	28.5061781141493	193.0392958126	-2.75911674936872	0.00024067861614398	0.000692588899220024	down	yes	0	0	85.5185343424478	189.06010205988	193.703886666071	196.353898711848	NW_001820835.1	283260	284277	-	SS1G_00106	--	GO:0006145|purine nucleobase catabolic process; GO:0019628|urate catabolic process	GO:0005576|extracellular region; GO:0005777|peroxisome	GO:0004846|urate oxidase activity	ko:K00365|uaZ	ko00230|Purine metabolism; ko00232|Caffeine metabolism; ko01100|Metabolic pathways; ko01120|Microbial metabolism in diverse environments	909	XP_001598020.1	XP_001598020.1 hypothetical protein SS1G_00106 [Sclerotinia sclerotiorum 1980 UF-70]	sp|P33282|URIC_EMENI	sp|P33282|URIC_EMENI Uricase OS=Emericella nidulans (strain FGSC A4 / ATCC 38163 / CBS 112.46 / NRRL 194 / M139) GN=uaZ PE=3 SV=1	_	_	_	_	_	PF01014.15|Uricase|Uricase|XM_001597970.1|m.3382:8-132;PF01014.15|Uricase|Uricase|XM_001597970.1|m.3382:143-289
SS1G_00107	5.03231927150913	34.3813797745667	-2.76988762231226	0.00258128090632332	0.00521067312175168	down	yes	0	15.0969578145274	0	34.2966259833111	34.478801176344	34.3687121640449	NW_001820835.1	286171	290055	+	SS1G_00107	--	GO:0007264|small GTPase mediated signal transduction; GO:0030010|establishment of cell polarity; GO:0030950|establishment or maintenance of actin cytoskeleton polarity; GO:0031532|actin cytoskeleton reorganization; GO:0032956|regulation of actin cytoskeleton organization; GO:0038203|TORC2 signaling; GO:0042325|regulation of phosphorylation; GO:0051321|meiotic cell cycle; GO:0051897|positive regul…	GO:0005634|nucleus; GO:0005737|cytoplasm; GO:0005829|cytosol; GO:0016021|integral component of membrane; GO:0031932|TORC2 complex; GO:0032153|cell division site	GO:0008047|enzyme activator activity	ko:K08267|RICTOR	ko04150|mTOR signaling pathway	3438	XP_001598021.1	XP_001598021.1 hypothetical protein SS1G_00107 [Sclerotinia sclerotiorum 1980 UF-70]	sp|Q09743|RICTR_SCHPO	sp|Q09743|RICTR_SCHPO Target of rapamycin complex 2 subunit ste20 OS=Schizosaccharomyces pombe (strain 972 / ATCC 24843) GN=ste20 PE=1 SV=1	_	_	_	_	_	PF14664.3|RICTOR_N|Rapamycin-insensitive companion of mTOR, N-term|XM_001597971.1|m.3383:161-523;PF14666.3|RICTOR_M|Rapamycin-insensitive companion of mTOR, middle domain|XM_001597971.1|m.3383:559-705;PF14663.3|RasGEF_N_2|Rapamycin-insensitive companion of mTOR RasGEF_N domain|XM_001597971.1|m.3383:716-818;PF14668.3|RICTOR_V|Rapamycin-insensitive companion of mTOR, domain 5|XM_001597971.1|m.3383:…
SS1G_00108	59.5714217443881	143.575605266108	-1.26897666844704	7.91961760497631e-10	1.06094683093202e-08	down	yes	27.6172784250285	86.3975713131004	64.6994154950354	142.985728604802	140.525768135502	147.21531905802	NW_001820835.1	291983	296952	-	SS1G_00108	--	GO:0002183|cytoplasmic translational initiation; GO:0042273|ribosomal large subunit biogenesis	GO:0005634|nucleus; GO:0005737|cytoplasm; GO:0005829|cytosol; GO:0010494|cytoplasmic stress granule; GO:0016281|eukaryotic translation initiation factor 4F complex; GO:0048471|perinuclear region of cytoplasm	GO:0003743|translation initiation factor activity; GO:0005198|structural molecule activity	ko:K03260|EIF4G	ko03013|RNA transport; ko05416|Viral myocarditis	4806	XP_001598022.1	XP_001598022.1 hypothetical protein SS1G_00108 [Sclerotinia sclerotiorum 1980 UF-70]	sp|Q10475|IF4G_SCHPO	sp|Q10475|IF4G_SCHPO Eukaryotic translation initiation factor 4 gamma OS=Schizosaccharomyces pombe (strain 972 / ATCC 24843) GN=tif471 PE=1 SV=1	_	_	_	_	_	PF02854.16|MIF4G|MIF4G domain|XM_001597972.1|m.3384:1170-1413;PF12152.5|eIF_4G1|Eukaryotic translation initiation factor 4G1|XM_001597972.1|m.3384:900-972
SS1G_00114	0	243.110756056759	-14.5693854460213	2.23306423514749e-08	2.22473391128593e-07	down	yes	0	0	0	251.326662407728	237.122544480075	240.883061282474	NW_001820835.1	309776	311408	-	SS1G_00114	--	GO:0006486|protein glycosylation	GO:0000139|Golgi membrane; GO:0016021|integral component of membrane	GO:0004382|guanosine-diphosphatase activity	ko:K01526|E3.6.1.42	--	1539	APA08188.1	APA08188.1 hypothetical protein sscle_03g029580 [Sclerotinia sclerotiorum 1980 UF-70]	sp|Q8TGG8|GDA1_ASPFU	sp|Q8TGG8|GDA1_ASPFU Probable guanosine-diphosphatase OS=Neosartorya fumigata (strain ATCC MYA-4609 / Af293 / CBS 101355 / FGSC A1100) GN=gda1 PE=3 SV=2	_	_	_	_	_	PF01150.14|GDA1_CD39|GDA1/CD39 (nucleoside phosphatase) family|XM_001597978.1|m.3392:74-500
SS1G_00121	0	23.1247132525313	-11.1758435019264	0.016265009544165	0.0260460375273002	down	yes	0	0	0	23.6040710974609	23.2879388128246	22.4821298473085	NW_001820835.1	328477	330893	-	SS1G_00121	--	--	--	GO:0004497|monooxygenase activity; GO:0046872|metal ion binding	--	--	1197	XP_001598035.1	XP_001598035.1 hypothetical protein SS1G_00121 [Sclerotinia sclerotiorum 1980 UF-70]	sp|P0DPA7|PSIH_PSICU	sp|P0DPA7|PSIH_PSICU Cytochrome P450 monooxygenase psiH OS=Psilocybe cubensis GN=psiH PE=1 SV=1	_	_	_	_	_	PF00067.19|p450|Cytochrome P450|XM_001597985.1|m.3399:99-346
SS1G_00124	64.7981784848253	6.58696474533217	3.29630158569366	0.00399749490034011	0.0076063572236074	up	yes	0	194.394535454476	0	8.38182166460065	5.98217696438086	5.39689560701499	NW_001820835.1	338278	339075	+	SS1G_00124	--	--	--	--	--	--	267	XP_001598038.1	XP_001598038.1 predicted protein [Sclerotinia sclerotiorum 1980 UF-70]	_	_	_	_	_	_	_	_
SS1G_00132	602.771721031774	17.4661833249042	5.1081736188629	1.05800913407081e-168	1.71750149430828e-166	up	yes	639.565442710226	617.896916266013	550.852804119083	16.1756328807918	16.7834509330489	19.4394661608718	NW_001820835.1	356238	357413	-	SS1G_00132	--	--	--	--	--	--	1176	XP_001598046.1	XP_001598046.1 hypothetical protein SS1G_00132 [Sclerotinia sclerotiorum 1980 UF-70]	_	_	_	_	_	_	_	PF00092.25|VWA|von Willebrand factor type A domain|XM_001597996.1|m.3405:160-334
SS1G_00134	4534.81002617627	1391.70279692967	1.70418377771908	1.02501624064722e-96	1.03489139711199e-94	up	yes	4740.30857538167	4847.05803204228	4017.06347110485	1374.07243783244	1361.98117530182	1439.05477765476	NW_001820835.1	360402	362841	+	SS1G_00134	--	--	--	GO:0005524|ATP binding	ko:K03283|HSPA1_8	ko03040|Spliceosome; ko04010|MAPK signaling pathway; ko04141|Protein processing in endoplasmic reticulum; ko04144|Endocytosis; ko04213|Longevity regulating pathway - multiple species; ko04612|Antigen processing and presentation; ko04915|Estrogen signaling pathway; ko05134|Legionellosis; ko05145|Toxoplasmosis; ko05162|Measles; ko05164|Influenza A; ko05169|Epstein-Barr virus infection	1890	XP_001598048.1	XP_001598048.1 heat shock 70 kDa protein [Sclerotinia sclerotiorum 1980 UF-70]	sp|Q01233|HSP70_NEUCR	sp|Q01233|HSP70_NEUCR Heat shock 70 kDa protein OS=Neurospora crassa (strain ATCC 24698 / 74-OR23-1A / CBS 708.71 / DSM 1257 / FGSC 987) GN=hsps-1 PE=2 SV=2	_	_	_	_	_	PF00012.17|HSP70|Hsp70 protein|XM_001597998.1|m.3407:4-609;PF06723.10|MreB_Mbl|MreB/Mbl protein|XM_001597998.1|m.3407:136-372
SS1G_00135	2892.93332937863	142.22391538199	4.34620064348552	1.4475559102724e-99	1.55640459495392e-97	up	yes	3104.7635113611	3414.69348462797	2159.34299214681	123.103410401857	154.620158550224	148.94817719389	NW_001820835.1	363827	364054	+	SS1G_00135	--	--	--	--	--	--	228	XP_001584711.1	XP_001584711.1 hypothetical protein SS1G_14324 [Sclerotinia sclerotiorum 1980 UF-70]	_	_	_	_	_	_	_	_
SS1G_00137	0	190.585380885826	-14.2182255352408	7.74136973771315e-06	3.81039239349151e-05	down	yes	0	0	0	181.590865003429	204.077477528497	186.087800125551	NW_001820835.1	367794	368636	+	SS1G_00137	--	--	--	--	--	--	789	XP_001598051.1	XP_001598051.1 hypothetical protein SS1G_00137 [Sclerotinia sclerotiorum 1980 UF-70]	_	_	_	_	_	_	_	PF10349.6|WWbp|WW-domain ligand protein|XM_001598001.1|m.3409:130-245
SS1G_00138	314.92656924914	1498.58585435155	-2.25047817295203	0.00275057741064423	0.00551113997645779	down	yes	383.055238414681	561.724469332739	0	1521.12941255368	1517.72491022938	1456.9032402716	NW_001820835.1	369226	370099	+	SS1G_00138	--	GO:0006122|mitochondrial electron transport, ubiquinol to cytochrome c; GO:0009060|aerobic respiration	GO:0005739|mitochondrion; GO:0005750|mitochondrial respiratory chain complex III	GO:0008121|ubiquinol-cytochrome-c reductase activity	ko:K00416|QCR6,UQCRH	ko00190|Oxidative phosphorylation; ko01100|Metabolic pathways; ko04260|Cardiac muscle contraction; ko04932|Non-alcoholic fatty liver disease (NAFLD); ko05010|Alzheimer's disease; ko05012|Parkinson's disease; ko05016|Huntington's disease	462	XP_001598052.1	XP_001598052.1 hypothetical protein SS1G_00138 [Sclerotinia sclerotiorum 1980 UF-70]	sp|O42932|QCR6_SCHPO	sp|O42932|QCR6_SCHPO Cytochrome b-c1 complex subunit 6 OS=Schizosaccharomyces pombe (strain 972 / ATCC 24843) GN=qcr6 PE=3 SV=1	_	_	_	_	_	PF02320.13|UCR_hinge|Ubiquinol-cytochrome C reductase hinge protein|XM_001598002.1|m.3410:88-153
SS1G_00139	74.481309796303	22.7762825614734	1.70890655247963	1.19729214651172e-05	5.5222182066688e-05	up	yes	63.1139515504931	98.722474496139	61.6075033422769	24.2541740429002	22.3150114560863	21.7596621854337	NW_001820835.1	371065	373329	+	SS1G_00139	--	--	--	--	--	--	2103	XP_001598053.1	XP_001598053.1 hypothetical protein SS1G_00139 [Sclerotinia sclerotiorum 1980 UF-70]	_	_	_	_	_	_	_	PF07690.13|MFS_1|Major Facilitator Superfamily|XM_001598003.1|m.3412:263-588
SS1G_00140	20.5131567083793	81.2340555079488	-1.98500960543566	0.0103171389841621	0.0174104349062124	down	yes	38.8095438920137	0	22.7299262331243	81.9189804102721	81.2965105473344	80.4866755662398	NW_001820835.1	374436	375575	-	SS1G_00140	--	GO:0006207|'de novo' pyrimidine nucleobase biosynthetic process; GO:0044205|'de novo' UMP biosynthetic process	--	GO:0004590|orotidine-5'-phosphate decarboxylase activity	ko:K13421|UMPS	ko00240|Pyrimidine metabolism; ko00983|Drug metabolism - other enzymes; ko01100|Metabolic pathways	1140	XP_001598054.1	XP_001598054.1 hypothetical protein SS1G_00140 [Sclerotinia sclerotiorum 1980 UF-70]	sp|P14017|PYRF_ACRCH	sp|P14017|PYRF_ACRCH Orotidine 5'-phosphate decarboxylase OS=Acremonium chrysogenum GN=PYR4 PE=3 SV=1	_	_	_	_	_	PF00215.21|OMPdecase|Orotidine 5'-phosphate decarboxylase / HUMPS family|XM_001598004.1|m.3413:38-365
SS1G_00141	0	49.4299752356422	-12.2714623052623	0.00699409131428437	0.012423102765707	down	yes	0	0	0	48.9190108649345	49.6898104874396	49.6811043545525	NW_001820835.1	376973	377835	+	SS1G_00141	--	--	--	--	--	--	711	XP_001598055.1	XP_001598055.1 hypothetical protein SS1G_00141 [Sclerotinia sclerotiorum 1980 UF-70]	_	_	_	_	_	_	_	PF03737.12|Methyltransf_6|Demethylmenaquinone methyltransferase|XM_001598005.1|m.3414:24-194
SS1G_00145	257.109279556079	3040.35807216849	-3.56373629253888	1.08798933301682e-38	4.9221113049433e-37	down	yes	309.587582955377	132.069569888919	329.67068582394	3008.07090494491	3078.748794	3034.25451756057	NW_001820835.1	381928	383006	+	SS1G_00145	--	GO:0000470|maturation of LSU-rRNA; GO:0002181|cytoplasmic translation; GO:0006412|translation	GO:0022625|cytosolic large ribosomal subunit	GO:0003723|RNA binding; GO:0003735|structural constituent of ribosome	ko:K02936|RP-L7Ae,RPL7A	ko03010|Ribosome	786	APA08168.1	APA08168.1 hypothetical protein sscle_03g029380 [Sclerotinia sclerotiorum 1980 UF-70]	sp|O13672|RL8_SCHPO	sp|O13672|RL8_SCHPO 60S ribosomal protein L8 OS=Schizosaccharomyces pombe (strain 972 / ATCC 24843) GN=rpl8 PE=1 SV=3	_	_	_	_	_	PF01248.23|Ribosomal_L7Ae|Ribosomal protein L7Ae/L30e/S12e/Gadd45 family|XM_001598009.1|m.3418:124-216
SS1G_00146	119.317752236234	383.298697583522	-1.68357712259473	1.51047159915942e-05	6.74134467355302e-05	down	yes	148.665591521827	209.287665186875	0	388.344358882912	381.522295385018	380.029438482636	NW_001820835.1	385144	386091	+	SS1G_00146	--	GO:0015976|carbon utilization	--	GO:0004089|carbonate dehydratase activity; GO:0008270|zinc ion binding	ko:K01673|cynT,can	ko00910|Nitrogen metabolism	744	XP_001598060.1	XP_001598060.1 hypothetical protein SS1G_00146 [Sclerotinia sclerotiorum 1980 UF-70]	sp|Q5BCC5|CAN_EMENI	sp|Q5BCC5|CAN_EMENI Carbonic anhydrase OS=Emericella nidulans (strain FGSC A4 / ATCC 38163 / CBS 112.46 / NRRL 194 / M139) GN=AN1805 PE=1 SV=2	_	_	_	_	_	PF00484.16|Pro_CA|Carbonic anhydrase|XM_001598010.1|m.3419:40-192
SS1G_00147	0	39.79229187138	-11.9586357902118	0.000656959091375948	0.00161059055892848	down	yes	0	0	0	38.6464125324576	38.8730480932294	41.8574149884529	NW_001820835.1	386626	389083	-	SS1G_00147	--	--	--	--	--	--	1578	XP_001598061.1	XP_001598061.1 hypothetical protein SS1G_00147 [Sclerotinia sclerotiorum 1980 UF-70]	_	_	_	_	_	_	_	_
SS1G_00152	0	56.8596839300126	-12.4734440707727	1.13361141831468e-05	5.27256681585798e-05	down	yes	0	0	0	59.385894781971	55.9339784101794	55.2591785978873	NW_001820835.1	397428	400324	-	SS1G_00152	--	GO:0006378|mRNA polyadenylation; GO:0006396|RNA processing; GO:0006979|response to oxidative stress; GO:0009626|plant-type hypersensitive response; GO:0031124|mRNA 3'-end processing; GO:0034052|positive regulation of plant-type hypersensitive response; GO:0043068|positive regulation of programmed cell death; GO:1900363|regulation of mRNA polyadenylation; GO:2000031|regulation of salicylic acid me…	GO:0005634|nucleus; GO:0005737|cytoplasm; GO:0005847|mRNA cleavage and polyadenylation specificity factor complex	GO:0003677|DNA binding; GO:0003723|RNA binding; GO:0003729|mRNA binding; GO:0004519|endonuclease activity; GO:0004521|endoribonuclease activity; GO:0005516|calmodulin binding; GO:0046872|metal ion binding	ko:K20100|YTHDC1	--	2466	XP_001598066.1	XP_001598066.1 hypothetical protein SS1G_00152 [Sclerotinia sclerotiorum 1980 UF-70]	sp|A9LNK9|CPSF_ARATH	sp|A9LNK9|CPSF_ARATH 30-kDa cleavage and polyadenylation specificity factor 30 OS=Arabidopsis thaliana GN=CPSF30 PE=1 SV=1	_	_	_	_	_	PF04146.12|YTH|YT521-B-like domain|XM_001598016.1|m.3425:650-783
SS1G_00154	0	71.149240441201	-12.7968353959198	0.000768507596167519	0.00184205975352371	down	yes	0	0	0	70.3736074530665	74.0058683113656	69.068245559171	NW_001820835.1	404875	405898	+	SS1G_00154	--	--	--	--	--	--	852	XP_001598068.1	XP_001598068.1 hypothetical protein SS1G_00154 [Sclerotinia sclerotiorum 1980 UF-70]	_	_	_	_	_	_	_	_
SS1G_00155	4.46145246311323	24.0041713148402	-2.42507058099444	0.00106719551713696	0.00243598337093379	down	yes	0	0	13.3843573893397	24.4679055462245	24.1024081700591	23.442200228237	NW_001820835.1	407997	413931	+	SS1G_00155	--	--	--	--	ko:K06699|PSME4	ko03050|Proteasome	5808	APA08159.1	APA08159.1 hypothetical protein sscle_03g029290 [Sclerotinia sclerotiorum 1980 UF-70]	_	_	_	_	_	_	_	PF16507.2|BLM10_mid|Proteasome-substrate-size regulator, mid region|XM_001598019.1|m.3429:366-893;PF11919.5|DUF3437|Domain of unknown function (DUF3437)|XM_001598019.1|m.3429:1847-1935;PF16547.2|BLM10_N|Proteasome-substrate-size regulator, N-terminal|XM_001598019.1|m.3429:7-77
SS1G_00163	513.263534612091	0.85715094581638	9.20922901229969	1.04264374119131e-43	5.29573468302018e-42	up	yes	709.020513411789	166.356862071619	664.413228352864	0.597742089863347	0.975116757930213	0.998593989655581	NW_001820835.1	429224	429379	+	SS1G_00163	--	--	--	--	--	--	156	XP_001598077.1	XP_001598077.1 hypothetical protein SS1G_00163 [Sclerotinia sclerotiorum 1980 UF-70]	_	_	_	_	_	_	_	_
SS1G_00164	0	580.482867198877	-15.8249907196463	3.15306360702826e-09	3.77774437085195e-08	down	yes	0	0	0	589.352428644767	569.766620941501	582.329552010362	NW_001820835.1	433567	434640	-	SS1G_00164	--	GO:0007049|cell cycle; GO:0009298|GDP-mannose biosynthetic process	GO:0005737|cytoplasm	GO:0004475|mannose-1-phosphate guanylyltransferase activity; GO:0005525|GTP binding	ko:K00966|GMPP	ko00051|Fructose and mannose metabolism; ko00520|Amino sugar and nucleotide sugar metabolism; ko01100|Metabolic pathways; ko01110|Biosynthesis of secondary metabolites	843	XP_001598078.1	XP_001598078.1 hypothetical protein SS1G_00164 [Sclerotinia sclerotiorum 1980 UF-70]	sp|Q7RVR8|MPG1_NEUCR	sp|Q7RVR8|MPG1_NEUCR Mannose-1-phosphate guanyltransferase OS=Neurospora crassa (strain ATCC 24698 / 74-OR23-1A / CBS 708.71 / DSM 1257 / FGSC 987) GN=mpg-1 PE=3 SV=1	_	_	_	_	_	PF00483.20|NTP_transferase|Nucleotidyl transferase|XM_001598028.1|m.3433:2-230;PF12804.4|NTP_transf_3|MobA-like NTP transferase domain|XM_001598028.1|m.3433:3-137
SS1G_00167	108.402967765967	731.302359059664	-2.75395040924314	2.19097670430164e-06	1.29936218731471e-05	down	yes	0	325.208903297901	0	726.935278699526	728.184935320517	738.786863158949	NW_001820835.1	439336	440038	-	SS1G_00167	--	--	--	--	--	--	399	XP_001598081.1	XP_001598081.1 hypothetical protein SS1G_00167 [Sclerotinia sclerotiorum 1980 UF-70]	_	_	_	_	_	_	_	_
SS1G_00169	15.9361106431499	110.953605968107	-2.79881008698693	0.000198898981549759	0.000589998089663366	down	yes	0	0	47.8083319294496	109.247843951777	111.352216787038	112.260757165506	NW_001820835.1	443525	445370	-	SS1G_00169	--	GO:0018343|protein farnesylation; GO:0042127|regulation of cell population proliferation; GO:0072659|protein localization to plasma membrane	GO:0005634|nucleus; GO:0005829|cytosol; GO:0005965|protein farnesyltransferase complex	GO:0004660|protein farnesyltransferase activity; GO:0008270|zinc ion binding	ko:K05954|FNTB	ko00900|Terpenoid backbone biosynthesis; ko01130|Biosynthesis of antibiotics	1626	XP_001598083.1	XP_001598083.1 hypothetical protein SS1G_00169 [Sclerotinia sclerotiorum 1980 UF-70]	sp|O13782|FNTB_SCHPO	sp|O13782|FNTB_SCHPO Protein farnesyltransferase subunit beta OS=Schizosaccharomyces pombe (strain 972 / ATCC 24843) GN=cpp1 PE=1 SV=1	_	_	_	_	_	PF00432.18|Prenyltrans|Prenyltransferase and squalene oxidase repeat|XM_001598033.1|m.3436:205-236;PF00432.18|Prenyltrans|Prenyltransferase and squalene oxidase repeat|XM_001598033.1|m.3436:245-280;PF00432.18|Prenyltrans|Prenyltransferase and squalene oxidase repeat|XM_001598033.1|m.3436:312-348;PF00432.18|Prenyltrans|Prenyltransferase and squalene oxidase repeat|XM_001598033.1|m.3436:364-401;PF0…
SS1G_00170	152.421749201865	936.884593255112	-2.61972331898426	2.90381140360024e-37	1.26529761107402e-35	down	yes	126.463817167907	228.246881997999	102.55454843969	927.064861103943	931.59027309569	951.998645565702	NW_001820835.1	448266	450594	+	SS1G_00170	--	--	--	--	--	--	2274	XP_001598084.1	XP_001598084.1 hypothetical protein SS1G_00170 [Sclerotinia sclerotiorum 1980 UF-70]	_	_	_	_	_	_	_	_
SS1G_00171	9431.25573348318	3011.41379100159	1.64700565275466	6.93065432961875e-155	1.04325249445297e-152	up	yes	9253.41281817425	10205.3954732302	8834.9589090451	2978.39256134727	2998.90785589294	3056.94095576457	NW_001820835.1	453980	455079	+	SS1G_00171	--	--	GO:0005634|nucleus; GO:0005737|cytoplasm	--	ko:K08770|UBC	ko03320|PPAR signaling pathway	918	XP_001598085.1	XP_001598085.1 polyubiquitin [Sclerotinia sclerotiorum 1980 UF-70]	sp|P69309|UBIQP_AVEFA	sp|P69309|UBIQP_AVEFA Polyubiquitin OS=Avena fatua PE=2 SV=2	_	_	_	_	_	PF00240.20|ubiquitin|Ubiquitin family|XM_001598035.1|m.3439:3-74;PF00240.20|ubiquitin|Ubiquitin family|XM_001598035.1|m.3439:79-150;PF00240.20|ubiquitin|Ubiquitin family|XM_001598035.1|m.3439:155-226;PF00240.20|ubiquitin|Ubiquitin family|XM_001598035.1|m.3439:231-302;PF11976.5|Rad60-SLD|Ubiquitin-2 like Rad60 SUMO-like|XM_001598035.1|m.3439:1-71;PF11976.5|Rad60-SLD|Ubiquitin-2 like Rad60 SUMO-lik…
SS1G_00172	117.205663460399	30.2323892253266	1.95452134339952	6.89585809996862e-11	1.06314356070093e-09	up	yes	95.1459785739691	89.2960704797334	167.174941327495	32.0250929745883	30.8325627781676	27.8395119232238	NW_001820835.1	455656	458038	+	SS1G_00172	--	GO:0023051|regulation of signaling	GO:0005829|cytosol	GO:0008270|zinc ion binding; GO:0061630|ubiquitin protein ligase activity	ko:K10632|BRAP	ko04014|Ras signaling pathway	2325	XP_001598086.1	XP_001598086.1 hypothetical protein SS1G_00172 [Sclerotinia sclerotiorum 1980 UF-70]	sp|O13747|EPT1_SCHPO	sp|O13747|EPT1_SCHPO RING finger protein ETP1 homolog OS=Schizosaccharomyces pombe (strain 972 / ATCC 24843) GN=SPAC16E8.13 PE=3 SV=1	_	_	_	_	_	PF07576.9|BRAP2|BRCA1-associated protein 2|XM_001598036.1|m.3440:286-379;PF02148.16|zf-UBP|Zn-finger in ubiquitin-hydrolases and other protein|XM_001598036.1|m.3440:490-548;PF13639.3|zf-RING_2|Ring finger domain|XM_001598036.1|m.3440:418-458;PF00097.22|zf-C3HC4|Zinc finger, C3HC4 type (RING finger)|XM_001598036.1|m.3440:419-457
SS1G_00173	0	38.0287883861949	-11.8932555787821	0.00314063351038679	0.00617168403334731	down	yes	0	0	0	37.871680409342	36.9620573190179	39.2526274302248	NW_001820835.1	458842	460113	-	SS1G_00173	--	--	--	--	--	--	1140	XP_001598087.1	XP_001598087.1 hypothetical protein SS1G_00173 [Sclerotinia sclerotiorum 1980 UF-70]	_	_	_	_	_	_	_	PF11327.5|DUF3129|Protein of unknown function (DUF3129)|XM_001598037.1|m.3441:16-192
SS1G_00182	0	64.947768938684	-12.6652863667484	1.2887214331148e-05	5.89139963818744e-05	down	yes	0	0	0	67.9710870197733	64.8771219100757	61.9950978862029	NW_001820835.1	481694	484389	+	SS1G_00182	--	--	--	--	ko:K19985|EXOC6,SEC15	--	2112	XP_001598096.1	XP_001598096.1 hypothetical protein SS1G_00182 [Sclerotinia sclerotiorum 1980 UF-70]	_	_	_	_	_	_	_	PF04091.9|Sec15|Exocyst complex subunit Sec15-like|XM_001598046.1|m.3448:481-696
SS1G_00183	0	129.536875318395	-13.6611865975605	2.17777672410022e-05	9.20358014233066e-05	down	yes	0	0	0	120.372633773599	128.261165109864	139.976827071721	NW_001820835.1	484820	486060	-	SS1G_00183	--	GO:0000436|carbon catabolite activation of transcription from RNA polymerase II promoter; GO:0006366|transcription by RNA polymerase II; GO:0043457|regulation of cellular respiration	GO:0016602|CCAAT-binding factor complex	GO:0003677|DNA binding; GO:0003700|DNA-binding transcription factor activity; GO:0046982|protein heterodimerization activity	--	--	966	XP_001598097.1	XP_001598097.1 hypothetical protein SS1G_00183 [Sclerotinia sclerotiorum 1980 UF-70]	sp|Q02516|HAP5_YEAST	sp|Q02516|HAP5_YEAST Transcriptional activator HAP5 OS=Saccharomyces cerevisiae (strain ATCC 204508 / S288c) GN=HAP5 PE=1 SV=1	_	_	_	_	_	PF00808.20|CBFD_NFYB_HMF|Histone-like transcription factor (CBF/NF-Y) and archaeal histone|XM_001598047.1|m.3449:88-151;PF00125.21|Histone|Core histone H2A/H2B/H3/H4|XM_001598047.1|m.3449:83-151
SS1G_00185	0	162.761421201429	-13.9905597983778	4.88316707350986e-05	0.000180884743631267	down	yes	0	0	0	172.084513652659	162.720392805154	153.479357146473	NW_001820835.1	487217	488139	+	SS1G_00185	--	GO:0006364|rRNA processing	GO:0005634|nucleus; GO:0005730|nucleolus	--	--	--	660	XP_001598099.1	XP_001598099.1 hypothetical protein SS1G_00185 [Sclerotinia sclerotiorum 1980 UF-70]	sp|O42877|FCF2_SCHPO	sp|O42877|FCF2_SCHPO rRNA-processing protein fcf2 OS=Schizosaccharomyces pombe (strain 972 / ATCC 24843) GN=fcf2 PE=3 SV=1	_	_	_	_	_	PF08698.8|Fcf2|Fcf2 pre-rRNA processing|XM_001598049.1|m.3451:98-193
SS1G_00186	0	160.393255436822	-13.9694158016097	1.23375387537107e-05	5.65886334304548e-05	down	yes	0	0	0	152.109741432333	163.292984330606	165.777040547527	NW_001820835.1	489944	491466	+	SS1G_00186	--	GO:0006412|translation	GO:0005739|mitochondrion; GO:0015935|small ribosomal subunit	GO:0003735|structural constituent of ribosome	ko:K02946|RP-S10,MRPS10,rpsJ	ko03010|Ribosome	861	XP_001598100.1	XP_001598100.1 hypothetical protein SS1G_00186 [Sclerotinia sclerotiorum 1980 UF-70]	sp|Q7RYL4|RT10_NEUCR	sp|Q7RYL4|RT10_NEUCR 37S ribosomal protein S10, mitochondrial OS=Neurospora crassa (strain ATCC 24698 / 74-OR23-1A / CBS 708.71 / DSM 1257 / FGSC 987) GN=mrp-10 PE=3 SV=2	_	_	_	_	_	PF00338.19|Ribosomal_S10|Ribosomal protein S10p/S20e|XM_001598050.1|m.3452:123-218
SS1G_00187	0	22.6334028833229	-11.1448750694214	0.0246071760105456	0.0376219409402228	down	yes	0	0	0	22.4724533064414	20.5071646155296	24.9205907279976	NW_001820835.1	491929	493389	+	SS1G_00187	--	GO:0006436|tryptophanyl-tRNA aminoacylation	GO:0005737|cytoplasm	GO:0004830|tryptophan-tRNA ligase activity; GO:0005524|ATP binding	ko:K01867|WARS,trpS	ko00970|Aminoacyl-tRNA biosynthesis	1083	XP_001598101.1	XP_001598101.1 hypothetical protein SS1G_00187 [Sclerotinia sclerotiorum 1980 UF-70]	sp|Q9KZA7|SYW2_STRCO	sp|Q9KZA7|SYW2_STRCO Tryptophan--tRNA ligase 2 OS=Streptomyces coelicolor (strain ATCC BAA-471 / A3(2) / M145) GN=trpS2 PE=3 SV=1	_	_	_	_	_	PF00579.22|tRNA-synt_1b|tRNA synthetases class I (W and Y)|XM_001598051.1|m.3453:140-309;PF00579.22|tRNA-synt_1b|tRNA synthetases class I (W and Y)|XM_001598051.1|m.3454:12-98
SS1G_00188	17.8199057407566	229.357876380854	-3.6852923708135	8.07425157119479e-08	7.17239578947658e-07	down	yes	24.620411817972	0	28.8393054042979	237.841477766628	225.468482816111	224.763668559824	NW_001820835.1	494568	497597	-	SS1G_00188	--	GO:0002181|cytoplasmic translation; GO:0006434|seryl-tRNA aminoacylation; GO:0097056|selenocysteinyl-tRNA(Sec) biosynthetic process	GO:0005737|cytoplasm; GO:0005829|cytosol	GO:0004828|serine-tRNA ligase activity; GO:0005524|ATP binding	ko:K01875|SARS,serS	ko00970|Aminoacyl-tRNA biosynthesis	1797	XP_001598102.1	XP_001598102.1 hypothetical protein SS1G_00188 [Sclerotinia sclerotiorum 1980 UF-70]	sp|O14018|SYSC_SCHPO	sp|O14018|SYSC_SCHPO Serine--tRNA ligase, cytoplasmic OS=Schizosaccharomyces pombe (strain 972 / ATCC 24843) GN=SPAC29A4.15 PE=3 SV=1	_	_	_	_	_	PF00587.22|tRNA-synt_2b|tRNA synthetase class II core domain (G, H, P, S and T)|XM_001598052.1|m.3455:342-528;PF00071.19|Ras|Ras family|XM_001598052.1|m.3455:17-159;PF02403.19|Seryl_tRNA_N|Seryl-tRNA synthetase N-terminal domain|XM_001598052.1|m.3455:167-278;PF08477.10|Roc|Ras of Complex, Roc, domain of DAPkinase|XM_001598052.1|m.3455:17-114
SS1G_00189	0	13.0366565794999	-10.3494644244705	0.00954530947078299	0.0162719150320252	down	yes	0	0	0	13.3853849894128	13.8233680810565	11.9012166680303	NW_001820835.1	498429	501524	-	SS1G_00189	--	--	--	--	--	--	2487	XP_001598103.1	XP_001598103.1 hypothetical protein SS1G_00189 [Sclerotinia sclerotiorum 1980 UF-70]	_	_	_	_	_	_	_	PF07814.10|WAPL|Wings apart-like protein regulation of heterochromatin|XM_001598053.1|m.3457:424-765
SS1G_00190	0	230.918743592383	-14.495160135413	3.62880862446138e-06	2.00562677667317e-05	down	yes	0	0	0	233.687998985844	229.671707606644	229.396524184661	NW_001820835.1	502711	503660	+	SS1G_00190	--	GO:0006206|pyrimidine nucleobase metabolic process; GO:0008655|pyrimidine-containing compound salvage; GO:0043097|pyrimidine nucleoside salvage; GO:0044206|UMP salvage	GO:0005622|intracellular; GO:0005829|cytosol	GO:0004845|uracil phosphoribosyltransferase activity; GO:0004849|uridine kinase activity; GO:0005525|GTP binding	ko:K00761|upp,UPRT	ko00240|Pyrimidine metabolism; ko01100|Metabolic pathways	738	APA08138.1	APA08138.1 hypothetical protein sscle_03g029080 [Sclerotinia sclerotiorum 1980 UF-70]	sp|P18562|UPP_YEAST	sp|P18562|UPP_YEAST Uracil phosphoribosyltransferase OS=Saccharomyces cerevisiae (strain ATCC 204508 / S288c) GN=FUR1 PE=1 SV=2	_	_	_	_	_	PF14681.3|UPRTase|Uracil phosphoribosyltransferase|XM_001598054.1|m.3458:42-243
SS1G_00191	0	206.457958272147	-14.3336302869635	0.000142877322782125	0.000446562314520058	down	yes	0	0	0	201.59278939277	213.689872380707	204.091213042965	NW_001820835.1	503898	504507	-	SS1G_00191	--	GO:0006368|transcription elongation from RNA polymerase II promoter; GO:0048096|chromatin-mediated maintenance of transcription	GO:0005634|nucleus; GO:0008023|transcription elongation factor complex	GO:0000993|RNA polymerase II complex binding; GO:0008270|zinc ion binding	--	--	420	XP_001598105.1	XP_001598105.1 hypothetical protein SS1G_00191 [Sclerotinia sclerotiorum 1980 UF-70]	sp|O13868|ELOF1_SCHPO	sp|O13868|ELOF1_SCHPO Transcription elongation factor 1 homolog OS=Schizosaccharomyces pombe (strain 972 / ATCC 24843) GN=SPAC1B3.02c PE=1 SV=1	_	_	_	_	_	PF05129.10|Elf1|Transcription elongation factor Elf1 like|XM_001598055.1|m.3459:2-78
SS1G_00192	21.5187980789159	262.229042719555	-3.60654280980188	6.31500336208006e-08	5.7389585987553e-07	down	yes	0	64.5563942367476	0	264.433963336561	269.376004378221	252.877160443882	NW_001820835.1	505489	508512	+	SS1G_00192	--	GO:0009231|riboflavin biosynthetic process	GO:0005634|nucleus; GO:0005737|cytoplasm; GO:0005829|cytosol	GO:0003935|GTP cyclohydrolase II activity; GO:0005525|GTP binding; GO:0008686|3,4-dihydroxy-2-butanone-4-phosphate synthase activity; GO:0046872|metal ion binding	--	--	1608	XP_001598106.1	XP_001598106.1 hypothetical protein SS1G_00192 [Sclerotinia sclerotiorum 1980 UF-70]	sp|Q9US41|URG1_SCHPO	sp|Q9US41|URG1_SCHPO Uracil-regulated protein 1 OS=Schizosaccharomyces pombe (strain 972 / ATCC 24843) GN=urg1 PE=2 SV=1	_	_	_	_	_	PF12471.5|GTP_CH_N|GTP cyclohydrolase N terminal|XM_001598056.1|m.3460:114-303;PF00925.17|GTP_cyclohydro2|GTP cyclohydrolase II|XM_001598056.1|m.3460:344-449
SS1G_00193	0	498.988198546922	-15.6067469867911	1.55753832397332e-06	9.69538329637227e-06	down	yes	0	0	0	502.185487986109	492.158548097938	502.62055955672	NW_001820835.1	509295	509788	+	SS1G_00193	--	--	--	--	--	--	393	XP_001598107.1	XP_001598107.1 predicted protein [Sclerotinia sclerotiorum 1980 UF-70]	_	_	_	_	_	_	_	_
SS1G_00195	291.512657861459	4004.45160690502	-3.77992836504195	0.000286570174653238	0.000803890437098579	down	yes	0	471.23655870871	403.301414875668	3948.09348108153	3980.96918056523	4084.29215906831	NW_001820835.1	514307	515389	+	SS1G_00195	--	GO:0002181|cytoplasmic translation	GO:0005829|cytosol; GO:0005840|ribosome	GO:0003735|structural constituent of ribosome	ko:K02984|RP-S3Ae,RPS3A	ko03010|Ribosome	771	XP_001598109.1	XP_001598109.1 40S ribosomal protein S1 [Sclerotinia sclerotiorum 1980 UF-70]	sp|A7E4H3|RS3A_SCLS1	sp|A7E4H3|RS3A_SCLS1 40S ribosomal protein S1 OS=Sclerotinia sclerotiorum (strain ATCC 18683 / 1980 / Ss-1) GN=rps1 PE=3 SV=1	_	_	_	_	_	PF01015.15|Ribosomal_S3Ae|Ribosomal S3Ae family|XM_001598059.1|m.3463:17-221
SS1G_00196	0	46.1055923787725	-12.1710389147992	0.0141331749054298	0.0230029946013883	down	yes	0	0	0	54.7610701383299	41.916221768953	41.6394852290346	NW_001820835.1	515746	516690	+	SS1G_00196	--	GO:0006904|vesicle docking involved in exocytosis; GO:0009306|protein secretion; GO:0017157|regulation of exocytosis; GO:0072659|protein localization to plasma membrane	GO:0005628|prospore membrane; GO:0005634|nucleus; GO:0005768|endosome; GO:0005829|cytosol; GO:0005886|plasma membrane; GO:0035974|meiotic spindle pole body	GO:0003924|GTPase activity; GO:0005525|GTP binding	--	--	636	XP_001598110.1	XP_001598110.1 hypothetical protein SS1G_00196 [Sclerotinia sclerotiorum 1980 UF-70]	sp|P41924|RYL1_YARLI	sp|P41924|RYL1_YARLI Ras-like GTP-binding protein RYL1 OS=Yarrowia lipolytica (strain CLIB 122 / E 150) GN=RYL1 PE=3 SV=1	_	_	_	_	_	PF00071.19|Ras|Ras family|XM_001598060.1|m.3464:11-180;PF08477.10|Roc|Ras of Complex, Roc, domain of DAPkinase|XM_001598060.1|m.3464:11-127;PF00025.18|Arf|ADP-ribosylation factor family|XM_001598060.1|m.3464:10-175;PF01926.20|MMR_HSR1|50S ribosome-binding GTPase|XM_001598060.1|m.3464:11-104;PF04670.9|Gtr1_RagA|Gtr1/RagA G protein conserved region|XM_001598060.1|m.3464:11-130
SS1G_00199	0	50.1096882636178	-12.2911617260192	0.000136071107218164	0.000429646337398619	down	yes	0	0	0	49.6146475551866	49.7912711549314	50.9231460807354	NW_001820835.1	522024	523817	-	SS1G_00199	--	--	GO:0005634|nucleus	GO:0004693|cyclin-dependent protein serine/threonine kinase activity; GO:0005524|ATP binding; GO:0008353|RNA polymerase II CTD heptapeptide repeat kinase activity	ko:K15562|BUR1,SGV1	--	1746	XP_001598113.1	XP_001598113.1 hypothetical protein SS1G_00199 [Sclerotinia sclerotiorum 1980 UF-70]	sp|Q4I5U9|BUR1_GIBZE	sp|Q4I5U9|BUR1_GIBZE Serine/threonine-protein kinase BUR1 OS=Gibberella zeae (strain PH-1 / ATCC MYA-4620 / FGSC 9075 / NRRL 31084) GN=BUR1 PE=3 SV=2	_	_	_	_	_	PF00069.22|Pkinase|Protein kinase domain|XM_001598063.1|m.3467:40-343;PF07714.14|Pkinase_Tyr|Protein tyrosine kinase|XM_001598063.1|m.3467:43-272
SS1G_00201	0	39.0145187722888	-11.9301651264972	1.93272750988008e-06	1.16371280394889e-05	down	yes	0	0	0	40.0483508163416	38.8438573620712	38.1513481384535	NW_001820835.1	524872	531509	-	SS1G_00201	--	GO:0006874|cellular calcium ion homeostasis; GO:0055085|transmembrane transport	GO:0005783|endoplasmic reticulum; GO:0005887|integral component of plasma membrane; GO:0043231|intracellular membrane-bounded organelle	GO:0005388|calcium transmembrane transporter activity, phosphorylative mechanism; GO:0005524|ATP binding; GO:0042626|ATPase-coupled transmembrane transporter activity; GO:0046872|metal ion binding	ko:K14951|ATP13A3_4_5	--	4857	XP_001598115.1	XP_001598115.1 hypothetical protein SS1G_00201 [Sclerotinia sclerotiorum 1980 UF-70]	sp|O74431|ATC9_SCHPO	sp|O74431|ATC9_SCHPO Probable cation-transporting ATPase C1672.11c OS=Schizosaccharomyces pombe (strain 972 / ATCC 24843) GN=SPCC1672.11c PE=3 SV=1	_	_	_	_	_	PF12409.5|P5-ATPase|P5-type ATPase cation transporter|XM_001598065.1|m.3469:177-296;PF02353.17|CMAS|Mycolic acid cyclopropane synthetase|XM_001598065.1|m.3469:1337-1598;PF00122.17|E1-E2_ATPase|E1-E2 ATPase|XM_001598065.1|m.3469:389-619;PF00702.23|Hydrolase|haloacid dehalogenase-like hydrolase|XM_001598065.1|m.3469:787-918;PF13649.3|Methyltransf_25|Methyltransferase domain|XM_001598065.1|m.3469:13…
SS1G_00202	164.889762941666	617.45937996928	-1.90477827109636	6.20687200355832e-13	1.13186549157399e-11	down	yes	147.845881493386	303.528309744708	43.2950975869034	611.524614241149	603.675478011568	637.178047655122	NW_001820835.1	531955	533384	+	SS1G_00202	--	GO:0006334|nucleosome assembly; GO:0030448|hyphal growth	GO:0005634|nucleus; GO:0005934|cellular bud tip; GO:0005935|cellular bud neck; GO:0032168|hyphal septin ring	--	ko:K11279|NAP1L1,NRP	--	1197	XP_001598116.1	XP_001598116.1 hypothetical protein SS1G_00202 [Sclerotinia sclerotiorum 1980 UF-70]	sp|Q5AAI8|NAP1_CANAL	sp|Q5AAI8|NAP1_CANAL Nucleosome assembly protein 1 OS=Candida albicans (strain SC5314 / ATCC MYA-2876) GN=NAP1 PE=1 SV=1	_	_	_	_	_	PF00956.15|NAP|Nucleosome assembly protein (NAP)|XM_001598066.1|m.3472:86-343
SS1G_00204	0	96.5105992536614	-13.2366211572982	6.41697669114351e-09	7.1695209211845e-08	down	yes	0	0	0	97.5203563834904	94.4751558562745	97.5362855212193	NW_001820835.1	536964	541986	+	SS1G_00204	--	GO:0007049|cell cycle; GO:0015031|protein transport	GO:0016459|myosin complex	GO:0003774|motor activity; GO:0005524|ATP binding; GO:0051015|actin filament binding	ko:K10357|MYO5	--	4605	XP_001598118.1	XP_001598118.1 hypothetical protein SS1G_00204 [Sclerotinia sclerotiorum 1980 UF-70]	sp|Q875Q8|MYO2_LACK1	sp|Q875Q8|MYO2_LACK1 Myosin-2 OS=Lachancea kluyveri (strain ATCC 58438 / CBS 3082 / CCRC 21498 / NBRC 1685 / JCM 7257 / NCYC 543 / NRRL Y-12651) GN=MYO2 PE=3 SV=1	_	_	_	_	_	PF00063.18|Myosin_head|Myosin head (motor domain)|XM_001598068.1|m.3474:93-740;PF01843.16|DIL|DIL domain|XM_001598068.1|m.3474:1336-1434;PF00612.24|IQ|IQ calmodulin-binding motif|XM_001598068.1|m.3474:779-797;PF00612.24|IQ|IQ calmodulin-binding motif|XM_001598068.1|m.3474:805-823;PF00612.24|IQ|IQ calmodulin-binding motif|XM_001598068.1|m.3474:875-895
SS1G_00209	0	60.2797712052539	-12.5576975391386	0.00946980672205355	0.0161650577014188	down	yes	0	0	0	65.1870956889862	61.1289860915807	54.5232318351947	NW_001820835.1	548111	548886	-	SS1G_00209	--	GO:0000462|maturation of SSU-rRNA from tricistronic rRNA transcript (SSU-rRNA, 5.8S rRNA, LSU-rRNA); GO:0006351|transcription, DNA-templated; GO:0006355|regulation of transcription, DNA-templated	GO:0005634|nucleus; GO:0005737|cytoplasm; GO:0005829|cytosol	GO:0004017|adenylate kinase activity; GO:0005524|ATP binding; GO:0016887|ATPase activity; GO:0017111|nucleoside-triphosphatase activity	ko:K18532|AK6,FAP7	ko00230|Purine metabolism; ko01100|Metabolic pathways; ko01110|Biosynthesis of secondary metabolites; ko01130|Biosynthesis of antibiotics; ko03008|Ribosome biogenesis in eukaryotes	540	XP_001598123.1	XP_001598123.1 hypothetical protein SS1G_00209 [Sclerotinia sclerotiorum 1980 UF-70]	sp|Q9UU88|KAD6_SCHPO	sp|Q9UU88|KAD6_SCHPO Adenylate kinase isoenzyme 6 homolog OS=Schizosaccharomyces pombe (strain 972 / ATCC 24843) GN=SPCC830.11c PE=3 SV=1	_	_	_	_	_	PF13238.3|AAA_18|AAA domain|XM_001598073.1|m.3477:7-126;PF13207.3|AAA_17|AAA domain|XM_001598073.1|m.3477:10-105
SS1G_00210	0	82.59309028421	-13.0119800403299	2.68521955130562e-05	0.000109890917771919	down	yes	0	0	0	82.1146648998195	84.0114568276397	81.6531491251708	NW_001820835.1	549550	551118	-	SS1G_00210	--	GO:0007165|signal transduction; GO:0042149|cellular response to glucose starvation	GO:0005634|nucleus; GO:0005737|cytoplasm; GO:0005829|cytosol; GO:0005886|plasma membrane; GO:0031588|nucleotide-activated protein kinase complex	GO:0019887|protein kinase regulator activity	--	--	1449	XP_001598124.1	XP_001598124.1 hypothetical protein SS1G_00210 [Sclerotinia sclerotiorum 1980 UF-70]	sp|P78789|AAKB_SCHPO	sp|P78789|AAKB_SCHPO 5'-AMP-activated protein kinase subunit beta OS=Schizosaccharomyces pombe (strain 972 / ATCC 24843) GN=amk2 PE=1 SV=2	_	_	_	_	_	PF04739.12|AMPKBI|5'-AMP-activated protein kinase beta subunit, interaction domain|XM_001598074.1|m.3478:409-478;PF16561.2|AMPK1_CBM|Glycogen recognition site of AMP-activated protein kinase|XM_001598074.1|m.3478:241-327
SS1G_00211	35.113396854679	91.1337148564373	-1.37571079588183	0.0249615310168656	0.0381214748733869	down	yes	105.340190564037	0	0	88.1857444348109	91.5244588993298	93.6909412351713	NW_001820835.1	552463	553512	-	SS1G_00211	--	GO:0002949|tRNA threonylcarbamoyladenosine modification; GO:0006351|transcription, DNA-templated; GO:0006355|regulation of transcription, DNA-templated	GO:0000408|EKC/KEOPS complex; GO:0005634|nucleus; GO:0005737|cytoplasm	GO:0046872|metal ion binding; GO:0061711|N(6)-L-threonylcarbamoyladenine synthase activity	ko:K01409|KAE1,tsaD,QRI7	--	1050	XP_001598125.1	XP_001598125.1 conserved hypothetical protein [Sclerotinia sclerotiorum 1980 UF-70]	sp|A1CM94|KAE1_ASPCL	sp|A1CM94|KAE1_ASPCL tRNA N6-adenosine threonylcarbamoyltransferase OS=Aspergillus clavatus (strain ATCC 1007 / CBS 513.65 / DSM 816 / NCTC 3887 / NRRL 1) GN=kae1 PE=3 SV=2	_	_	_	_	_	PF00814.22|Peptidase_M22|Glycoprotease family|XM_001598075.1|m.3479:29-314
SS1G_00212	12.2255795733719	62.3945302406584	-2.3505683245304	0.00939789669470739	0.016058862071307	down	yes	0	0	36.6767387201156	63.5510252484013	63.4095033161074	60.2230621574666	NW_001820835.1	554024	555686	+	SS1G_00212	--	GO:0018026|peptidyl-lysine monomethylation	GO:0005634|nucleus	GO:0016279|protein-lysine N-methyltransferase activity	ko:K05302|SETD6	--	1413	XP_001598126.1	XP_001598126.1 hypothetical protein SS1G_00212 [Sclerotinia sclerotiorum 1980 UF-70]	sp|Q12504|RKM4_YEAST	sp|Q12504|RKM4_YEAST Ribosomal lysine N-methyltransferase 4 OS=Saccharomyces cerevisiae (strain ATCC 204508 / S288c) GN=RKM4 PE=1 SV=1	_	_	_	_	_	PF00856.25|SET|SET domain|XM_001598076.1|m.3480:39-254;PF09273.8|Rubis-subs-bind|Rubisco LSMT substrate-binding|XM_001598076.1|m.3480:309-423
SS1G_00213	0	36.066595037151	-11.8168474659709	0.000728320320804423	0.00175590097144433	down	yes	0	0	0	35.2762712716179	35.1231208945481	37.800392945287	NW_001820835.1	556049	557891	-	SS1G_00213	--	GO:0006281|DNA repair; GO:0006351|transcription, DNA-templated; GO:0006357|regulation of transcription by RNA polymerase II; GO:0007049|cell cycle	GO:0032777|Piccolo NuA4 histone acetyltransferase complex	--	ko:K11322|EPC	--	1701	XP_001598127.1	XP_001598127.1 hypothetical protein SS1G_00213 [Sclerotinia sclerotiorum 1980 UF-70]	sp|Q4I5V3|EPL1_GIBZE	sp|Q4I5V3|EPL1_GIBZE Enhancer of polycomb-like protein 1 OS=Gibberella zeae (strain PH-1 / ATCC MYA-4620 / FGSC 9075 / NRRL 31084) GN=EPL1 PE=3 SV=2	_	_	_	_	_	PF10513.6|EPL1|Enhancer of polycomb-like|XM_001598077.1|m.3481:14-156
SS1G_00214	49.35641124907	441.246547968419	-3.16001601168173	3.30352549234494e-05	0.000130088287303535	down	yes	0	0	148.06923374721	429.206145874563	441.360133022253	453.173365008442	NW_001820835.1	558771	559649	+	SS1G_00214	--	--	--	GO:0005509|calcium ion binding	ko:K06268|PPP3R,CNB	ko04010|MAPK signaling pathway; ko04020|Calcium signaling pathway; ko04022|cGMP-PKG signaling pathway; ko04114|Oocyte meiosis; ko04310|Wnt signaling pathway; ko04360|Axon guidance; ko04370|VEGF signaling pathway; ko04380|Osteoclast differentiation; ko04650|Natural killer cell mediated cytotoxicity; ko04658|Th1 and Th2 cell differentiation; ko04659|Th17 cell differentiation; ko04660|T cell recepto…	525	XP_001555369.1	XP_001555369.1 Bccnb1 [Botrytis cinerea B05.10]	sp|P87072|CANB_NEUCR	sp|P87072|CANB_NEUCR Calcineurin subunit B OS=Neurospora crassa (strain ATCC 24698 / 74-OR23-1A / CBS 708.71 / DSM 1257 / FGSC 987) GN=cnb-1 PE=2 SV=2	_	_	_	_	_	PF00036.29|EF-hand_1|EF hand|XM_001598078.1|m.3482:136-161;PF13499.3|EF-hand_7|EF-hand domain pair|XM_001598078.1|m.3482:92-160;PF13405.3|EF-hand_6|EF-hand domain|XM_001598078.1|m.3482:94-121;PF13202.3|EF-hand_5|EF hand|XM_001598078.1|m.3482:26-48;PF13202.3|EF-hand_5|EF hand|XM_001598078.1|m.3482:98-115;PF13202.3|EF-hand_5|EF hand|XM_001598078.1|m.3482:137-160;PF13833.3|EF-hand_8|EF-hand domain p…
SS1G_00220	398.987044990544	2275.36439458455	-2.51165398186156	3.87169022983059e-48	2.18052540222908e-46	down	yes	426.437397945982	291.826013465394	478.697723560256	2258.61817836095	2234.51882049951	2332.95618489318	NW_001820835.1	577523	579075	+	SS1G_00220	--	GO:0006414|translational elongation; GO:0006449|regulation of translational termination; GO:0042254|ribosome biogenesis; GO:0045944|positive regulation of transcription by RNA polymerase II	GO:0005634|nucleus; GO:0010494|cytoplasmic stress granule	GO:0001047|core promoter binding; GO:0003700|DNA-binding transcription factor activity; GO:0003746|translation elongation factor activity; GO:0005085|guanyl-nucleotide exchange factor activity; GO:0005509|calcium ion binding; GO:0005543|phospholipid binding	ko:K03233|EEF1G	ko05134|Legionellosis	1245	XP_001598134.1	XP_001598134.1 elongation factor 1 gamma domain-containing protein [Sclerotinia sclerotiorum 1980 UF-70]	sp|P29547|EF1G1_YEAST	sp|P29547|EF1G1_YEAST Elongation factor 1-gamma 1 OS=Saccharomyces cerevisiae (strain ATCC 204508 / S288c) GN=CAM1 PE=1 SV=2	_	_	_	_	_	PF00647.16|EF1G|Elongation factor 1 gamma, conserved domain|XM_001598084.1|m.3486:253-358;PF02798.17|GST_N|Glutathione S-transferase, N-terminal domain|XM_001598084.1|m.3486:4-75;PF00043.22|GST_C|Glutathione S-transferase, C-terminal domain|XM_001598084.1|m.3486:97-197;PF13410.3|GST_C_2|Glutathione S-transferase, C-terminal domain|XM_001598084.1|m.3486:130-190;PF13417.3|GST_N_3|Glutathione S-tran…
SS1G_00221	0	79.2782554839854	-12.9528914682478	0.000441370534715103	0.00115563145379707	down	yes	0	0	0	75.2327708535965	76.7609212557521	85.8410743426076	NW_001820835.1	579500	580366	-	SS1G_00221	--	--	--	--	--	--	867	APA08111.1	APA08111.1 hypothetical protein sscle_03g028810 [Sclerotinia sclerotiorum 1980 UF-70]	_	_	_	_	_	_	_	PF03031.15|NIF|NLI interacting factor-like phosphatase|XM_001598085.1|m.3488:48-218
SS1G_00224	0	99.9967309120902	-13.2878094828164	8.11363178257626e-06	3.95366436303407e-05	down	yes	0	0	0	102.415559849475	98.4414840955326	99.1331487912631	NW_001820835.1	583802	585850	-	SS1G_00224	--	--	--	--	--	--	1485	XP_001598138.1	XP_001598138.1 hypothetical protein SS1G_00224 [Sclerotinia sclerotiorum 1980 UF-70]	_	_	_	_	_	_	_	_
SS1G_00227	15.5565682267566	47.1052833658449	-1.59774419462657	0.0207642876036891	0.0322709849954837	down	yes	46.6697046802697	0	0	45.246806295985	46.9151507252911	49.1538930762586	NW_001820835.1	593227	595122	+	SS1G_00227	--	--	--	--	--	--	1896	XP_001598141.1	XP_001598141.1 predicted protein [Sclerotinia sclerotiorum 1980 UF-70]	_	_	_	_	_	_	_	PF08546.8|ApbA_C|Ketopantoate reductase PanE/ApbA C terminal|XM_001598091.1|m.3494:376-492
SS1G_00228	1756.03944298425	265.899054969185	2.72332865461813	1.25645721098021e-71	9.81340495255205e-70	up	yes	1215.46373727735	1901.2212808185	2151.43331085689	265.625199171655	248.376168484224	283.695797251676	NW_001820835.1	602013	602831	-	SS1G_00228	--	--	--	--	--	--	819	XP_001598142.1	XP_001598142.1 hypothetical protein SS1G_00228 [Sclerotinia sclerotiorum 1980 UF-70]	_	_	_	_	_	_	_	_
SS1G_00231	26.9221319739038	75.4082301060376	-1.48558485460216	0.00154956823631674	0.00335922373094168	down	yes	58.0615223581308	22.7048735635805	0	77.5229130877102	73.247648434603	75.4541287957997	NW_001820835.1	610725	613112	-	SS1G_00231	--	--	--	--	--	--	2286	XP_001598145.1	XP_001598145.1 hypothetical protein SS1G_00231 [Sclerotinia sclerotiorum 1980 UF-70]	_	_	_	_	_	_	_	PF02204.15|VPS9|Vacuolar sorting protein 9 (VPS9) domain|XM_001598095.1|m.3497:304-404
SS1G_00234	10.0529152549183	70.0350655374319	-2.79923510222611	0.00487573635431334	0.00904261229331544	down	yes	30.158745764755	0	0	68.7122256756615	69.4227296739927	71.9702412626414	NW_001820835.1	616853	618375	-	SS1G_00234	--	GO:0006368|transcription elongation from RNA polymerase II promoter; GO:0016570|histone modification	GO:0005634|nucleus; GO:0005829|cytosol; GO:0016593|Cdc73/Paf1 complex	--	ko:K15174|PAF1	ko04011|MAPK signaling pathway - yeast	1467	XP_001598148.1	XP_001598148.1 hypothetical protein SS1G_00234 [Sclerotinia sclerotiorum 1980 UF-70]	sp|Q9US06|PAF1_SCHPO	sp|Q9US06|PAF1_SCHPO RNA polymerase II-associated protein 1 homolog OS=Schizosaccharomyces pombe (strain 972 / ATCC 24843) GN=SPAC664.03 PE=1 SV=2	_	_	_	_	_	PF03985.10|Paf1|Paf1|XM_001598098.1|m.3500:12-460
SS1G_00236	0	184.440407282441	-14.170945354181	7.4926316948153e-05	0.000258464574172399	down	yes	0	0	0	185.185872402271	182.598830198482	185.536519246569	NW_001820835.1	619335	619996	-	SS1G_00236	--	GO:0006890|retrograde vesicle-mediated transport, Golgi to endoplasmic reticulum; GO:0007528|neuromuscular junction development; GO:0071340|skeletal muscle acetylcholine-gated channel clustering; GO:1903078|positive regulation of protein localization to plasma membrane	GO:0005793|endoplasmic reticulum-Golgi intermediate compartment; GO:0005794|Golgi apparatus; GO:0005886|plasma membrane; GO:0009986|cell surface; GO:0030173|integral component of Golgi membrane	GO:0033130|acetylcholine receptor binding	--	--	534	XP_001598150.1	XP_001598150.1 hypothetical protein SS1G_00236 [Sclerotinia sclerotiorum 1980 UF-70]	sp|Q9CQU3|RER1_MOUSE	sp|Q9CQU3|RER1_MOUSE Protein RER1 OS=Mus musculus GN=Rer1 PE=1 SV=1	_	_	_	_	_	PF03248.10|Rer1|Rer1 family|XM_001598100.1|m.3501:17-170
SS1G_00240	117.506081042312	2.05235876618664	5.83241905565692	6.01093579162574e-31	2.18265514995042e-29	up	yes	61.9648179788454	145.38750970965	145.165915438441	1.95898668106475	2.34355792242051	1.85453169507465	NW_001820835.1	625475	626188	-	SS1G_00240	--	--	--	--	ko:K16795|PAFAH1B2_3	ko00565|Ether lipid metabolism; ko01100|Metabolic pathways	714	XP_001598154.1	XP_001598154.1 predicted protein [Sclerotinia sclerotiorum 1980 UF-70]	_	_	_	_	_	_	_	PF13472.3|Lipase_GDSL_2|GDSL-like Lipase/Acylhydrolase family|XM_001598104.1|m.3504:87-225
SS1G_00241	70.226793709358	8.27252208938939	3.08408493666307	4.37324970339813e-06	2.3412787501658e-05	up	yes	210.680381128074	0	0	7.81505086632765	8.62003214010309	8.38248326173742	NW_001820835.1	627777	628301	-	SS1G_00241	--	--	--	--	ko:K06910|K06910	--	525	XP_001598155.1	XP_001598155.1 hypothetical protein SS1G_00241 [Sclerotinia sclerotiorum 1980 UF-70]	sp|O67293|Y1250_AQUAE	sp|O67293|Y1250_AQUAE UPF0098 protein aq_1250 OS=Aquifex aeolicus (strain VF5) GN=aq_1250 PE=3 SV=1	_	_	_	_	_	PF01161.17|PBP|Phosphatidylethanolamine-binding protein|XM_001598105.1|m.3505:60-168
SS1G_00249	0	33.9431517695777	-11.729329786416	0.00113817350298812	0.00257668537906445	down	yes	0	0	0	35.5311059508496	32.3076757760475	33.9906735818361	NW_001820835.1	641703	643394	-	SS1G_00249	--	GO:0016052|carbohydrate catabolic process	GO:0005576|extracellular region	GO:0004556|alpha-amylase activity; GO:0005509|calcium ion binding; GO:0103025|alpha-amylase activity (releasing maltohexaose)	--	--	1635	XP_001598163.1	XP_001598163.1 hypothetical protein SS1G_00249 [Sclerotinia sclerotiorum 1980 UF-70]	sp|P21567|AMY1_SACFI	sp|P21567|AMY1_SACFI Alpha-amylase OS=Saccharomycopsis fibuligera GN=ALP1 PE=3 SV=1	_	_	_	_	_	PF00128.21|Alpha-amylase|Alpha amylase, catalytic domain|XM_001598113.1|m.3512:42-342;PF09260.8|DUF1966|Domain of unknown function (DUF1966)|XM_001598113.1|m.3512:385-459
SS1G_00253	1715.32962253137	26532.2111884678	-3.95117930717235	1.94109474713555e-42	9.50906710741727e-41	down	yes	719.396423364157	1687.91352736082	2738.67891686912	23175.4813592774	28153.9277849945	28267.2244211315	NW_001820835.1	650428	650550	-	SS1G_00253	--	--	--	--	--	--	123	XP_001598167.1	XP_001598167.1 hypothetical protein SS1G_00253 [Sclerotinia sclerotiorum 1980 UF-70]	_	_	_	_	_	_	_	_
SS1G_00254	183.925147066221	3130.1346211172	-4.08896022793283	1.43427969341067e-32	5.47207446163455e-31	down	yes	59.9497019470131	175.824325766752	316.001413484899	2902.68418529429	3242.86969517472	3244.84998288259	NW_001820835.1	650627	652643	-	SS1G_00254	--	--	--	--	--	--	738	XP_001598168.1	XP_001598168.1 predicted protein [Sclerotinia sclerotiorum 1980 UF-70]	_	_	_	_	_	_	_	PF05162.10|Ribosomal_L41|Ribosomal protein L41|XM_001598118.1|m.3514:221-245
SS1G_00259	0	61.5013884293653	-12.58663782535	8.88813796359922e-07	5.99143105706714e-06	down	yes	0	0	0	63.8312680765393	59.8057673326444	60.8671298789123	NW_001820835.1	663366	667064	-	SS1G_00259	--	--	--	--	--	--	3498	XP_001598173.1	XP_001598173.1 hypothetical protein SS1G_00259 [Sclerotinia sclerotiorum 1980 UF-70]	_	_	_	_	_	_	_	_
SS1G_00260	0	27.5535498856319	-11.4285459881104	0.00083235827165393	0.00197113676516673	down	yes	0	0	0	29.3390362611874	26.4591584551396	26.8624549405688	NW_001820835.1	667685	670395	+	SS1G_00260	--	--	--	--	--	--	2166	XP_001598174.1	XP_001598174.1 hypothetical protein SS1G_00260 [Sclerotinia sclerotiorum 1980 UF-70]	_	_	_	_	_	_	_	PF08167.9|RIX1|rRNA processing/ribosome biogenesis|XM_001598124.1|m.3519:3-209
SS1G_00263	332.516514711702	4776.38116051018	-3.84437970365113	1.01029591787475e-06	6.69674932272624e-06	down	yes	0	609.975160929269	387.574383205837	4719.77154156099	4742.72413138307	4866.64780858647	NW_001820835.1	681499	682029	+	SS1G_00263	--	--	--	--	--	--	468	XP_001598177.1	XP_001598177.1 predicted protein [Sclerotinia sclerotiorum 1980 UF-70]	_	_	_	_	_	_	_	_
SS1G_00266	0	94.5753740743145	-13.2074013986517	2.40434913923252e-07	1.88500061777519e-06	down	yes	0	0	0	98.0502260711465	95.8763673245182	89.7995288272789	NW_001820835.1	686330	689276	+	SS1G_00266	--	GO:0051017|actin filament bundle assembly; GO:0051764|actin crosslink formation; GO:1902405|mitotic actomyosin contractile ring localization; GO:1903478|actin filament bundle convergence involved in mitotic contractile ring assembly	GO:0005826|actomyosin contractile ring; GO:0032432|actin filament bundle	GO:0003786|actin lateral binding; GO:0030674|protein binding, bridging; GO:0051015|actin filament binding	--	--	2796	XP_001598180.1	XP_001598180.1 hypothetical protein SS1G_00266 [Sclerotinia sclerotiorum 1980 UF-70]	sp|O13728|AIN1_SCHPO	sp|O13728|AIN1_SCHPO Alpha-actinin-like protein 1 OS=Schizosaccharomyces pombe (strain 972 / ATCC 24843) GN=ain1 PE=1 SV=1	_	_	_	_	_	PF00307.28|CH|Calponin homology (CH) domain|XM_001598130.1|m.3524:362-466;PF00307.28|CH|Calponin homology (CH) domain|XM_001598130.1|m.3524:476-581;PF11971.5|CAMSAP_CH|CAMSAP CH domain|XM_001598130.1|m.3524:489-561;PF08726.7|EFhand_Ca_insen|Ca2+ insensitive EF hand|XM_001598130.1|m.3524:905-926
SS1G_00267	40.5024629120556	135.612697111041	-1.74316094072543	0.000451040957022953	0.00117648647863674	down	yes	64.6825731533562	0	56.8248155828107	139.633076527244	132.519650451082	134.685364354796	NW_001820835.1	690634	692226	-	SS1G_00267	--	--	--	--	--	--	1368	XP_001598181.1	XP_001598181.1 hypothetical protein SS1G_00267 [Sclerotinia sclerotiorum 1980 UF-70]	_	_	_	_	_	_	_	PF01485.18|IBR|IBR domain, a half RING-finger domain|XM_001598131.1|m.3525:405-452
SS1G_00272	0	742.585260011915	-16.1802884860441	2.04288034281251e-11	3.29046816306318e-10	down	yes	0	0	0	723.305287615267	730.758592872639	773.691899547838	NW_001820835.1	702550	703966	+	SS1G_00272	--	GO:0009395|phospholipid catabolic process	GO:0005576|extracellular region	GO:0003993|acid phosphatase activity	ko:K01114|plcC	ko00562|Inositol phosphate metabolism; ko00564|Glycerophospholipid metabolism; ko00565|Ether lipid metabolism; ko01100|Metabolic pathways; ko01110|Biosynthesis of secondary metabolites; ko02024|Quorum sensing; ko04919|Thyroid hormone signaling pathway	1248	XP_001598186.1	XP_001598186.1 hypothetical protein SS1G_00272 [Sclerotinia sclerotiorum 1980 UF-70]	sp|O81020|NPC2_ARATH	sp|O81020|NPC2_ARATH Non-specific phospholipase C2 OS=Arabidopsis thaliana GN=NPC2 PE=2 SV=1	_	_	_	_	_	PF04185.11|Phosphoesterase|Phosphoesterase family|XM_001598136.1|m.3529:62-379
SS1G_00274	0	177.453486962898	-14.1152346008071	1.65641804762851e-06	1.02569072672524e-05	down	yes	0	0	0	167.04768284039	180.553791169871	184.758986878434	NW_001820835.1	706058	707221	+	SS1G_00274	--	--	GO:0005576|extracellular region; GO:0005618|cell wall	GO:0005199|structural constituent of cell wall	--	--	1098	XP_001598188.1	XP_001598188.1 hypothetical protein SS1G_00274 [Sclerotinia sclerotiorum 1980 UF-70]	sp|B3LPW3|PIR5_YEAS1	sp|B3LPW3|PIR5_YEAS1 Cell wall protein PIR5 OS=Saccharomyces cerevisiae (strain RM11-1a) GN=PIR5 PE=3 SV=1	_	_	_	_	_	PF00399.16|PIR|Yeast PIR protein repeat|XM_001598138.1|m.3530:182-196;PF00399.16|PIR|Yeast PIR protein repeat|XM_001598138.1|m.3530:282-298;PF00399.16|PIR|Yeast PIR protein repeat|XM_001598138.1|m.3530:311-326
SS1G_00276	0	44.8439040675671	-12.1310178469257	0.00708783271500956	0.0125653462628617	down	yes	0	0	0	47.8057304873979	38.9453476247109	47.7806340905925	NW_001820835.1	710422	711265	-	SS1G_00276	--	--	--	--	--	--	789	APA08073.1	APA08073.1 hypothetical protein sscle_03g028430 [Sclerotinia sclerotiorum 1980 UF-70]	_	_	_	_	_	_	_	_
SS1G_00280	0	40.394218120292	-11.9802902000045	0.00398024114265056	0.00757875262649587	down	yes	0	0	0	40.4903751554911	38.8194849388479	41.8727942665371	NW_001820835.1	717108	718298	-	SS1G_00280	--	--	--	--	--	--	1011	XP_001598194.1	XP_001598194.1 hypothetical protein SS1G_00280 [Sclerotinia sclerotiorum 1980 UF-70]	_	_	_	_	_	_	_	PF00107.23|ADH_zinc_N|Zinc-binding dehydrogenase|XM_001598144.1|m.3537:159-287;PF13602.3|ADH_zinc_N_2|Zinc-binding dehydrogenase|XM_001598144.1|m.3537:192-332;PF08240.9|ADH_N|Alcohol dehydrogenase GroES-like domain|XM_001598144.1|m.3537:36-94
SS1G_00281	0	132.959176753076	-13.6988042365605	0.00013553864869525	0.000428618973471343	down	yes	0	0	0	137.823023865492	127.283763352191	133.770743041544	NW_001820835.1	719218	719939	-	SS1G_00281	--	--	--	--	ko:K08994|yneE	--	660	APA08068.1	APA08068.1 hypothetical protein sscle_03g028380 [Sclerotinia sclerotiorum 1980 UF-70]	_	_	_	_	_	_	_	PF01062.18|Bestrophin|Bestrophin, RFP-TM, chloride channel|XM_001598145.1|m.3538:2-178
SS1G_00282	0	444.710346348903	-15.440610790322	1.28083815276352e-06	8.1444386073189e-06	down	yes	0	0	0	445.483022525656	457.689013011665	430.959003509387	NW_001820835.1	721135	721718	-	SS1G_00282	--	GO:0030150|protein import into mitochondrial matrix; GO:0045040|protein insertion into mitochondrial outer membrane	GO:0005742|mitochondrial outer membrane translocase complex; GO:0031307|integral component of mitochondrial outer membrane	--	ko:K17769|TOM22	--	456	XP_001598196.1	XP_001598196.1 hypothetical protein SS1G_00282 [Sclerotinia sclerotiorum 1980 UF-70]	sp|Q07335|TOM22_NEUCR	sp|Q07335|TOM22_NEUCR Mitochondrial import receptor subunit tom22 OS=Neurospora crassa (strain ATCC 24698 / 74-OR23-1A / CBS 708.71 / DSM 1257 / FGSC 987) GN=tom22 PE=2 SV=1	_	_	_	_	_	PF04281.10|Tom22|Mitochondrial import receptor subunit Tom22|XM_001598146.1|m.3539:1-128
SS1G_00283	0	32.3878831689261	-11.6616838372331	0.000934649288684657	0.00217236129657577	down	yes	0	0	0	31.681332005789	33.9739171942185	31.5084003067708	NW_001820835.1	722203	724571	+	SS1G_00283	--	--	--	--	--	--	1791	XP_001598197.1	XP_001598197.1 predicted protein [Sclerotinia sclerotiorum 1980 UF-70]	_	_	_	_	_	_	_	_
SS1G_00284	0	58.6614101450469	-12.5184419517151	7.31269527131396e-07	5.04935814438768e-06	down	yes	0	0	0	59.5729042634578	57.8749996978374	58.5363264738455	NW_001820835.1	725187	729760	+	SS1G_00284	--	--	--	--	--	--	3777	XP_001598198.1	XP_001598198.1 hypothetical protein SS1G_00284 [Sclerotinia sclerotiorum 1980 UF-70]	_	_	_	_	_	_	_	_
SS1G_00285	0	58.2877331068456	-12.5092240703332	0.0154717911131761	0.0249349734525959	down	yes	0	0	0	61.2964093394029	58.7371572571876	54.8296327239462	NW_001820835.1	731563	732198	+	SS1G_00285	--	--	--	--	--	--	483	XP_001598199.1	XP_001598199.1 hypothetical protein SS1G_00285 [Sclerotinia sclerotiorum 1980 UF-70]	_	_	_	_	_	_	_	_
SS1G_00290	0	301.383433909685	-14.8793603665943	1.8958026098888e-07	1.53274900461615e-06	down	yes	0	0	0	297.291580733955	304.152478024868	302.706242970231	NW_001820835.1	741557	743755	-	SS1G_00290	--	GO:0019243|methylglyoxal catabolic process to D-lactate via S-lactoyl-glutathione; GO:1990748|cellular detoxification	GO:0005634|nucleus; GO:0005829|cytosol	GO:0004416|hydroxyacylglutathione hydrolase activity; GO:0046872|metal ion binding	ko:K01069|E3.1.2.6,gloB	ko00620|Pyruvate metabolism	906	XP_001598204.1	XP_001598204.1 hypothetical protein SS1G_00290 [Sclerotinia sclerotiorum 1980 UF-70]	sp|Q9UT36|GLO21_SCHPO	sp|Q9UT36|GLO21_SCHPO Probable hydroxyacylglutathione hydrolase C824.07 OS=Schizosaccharomyces pombe (strain 972 / ATCC 24843) GN=SPAC824.07 PE=3 SV=1	_	_	_	_	_	PF16123.2|HAGH_C|Hydroxyacylglutathione hydrolase C-terminus|XM_001598154.1|m.3546:217-294;PF00753.24|Lactamase_B|Metallo-beta-lactamase superfamily|XM_001598154.1|m.3546:51-216
SS1G_00292	0	18.6421789235563	-10.8651284587668	0.00347730265586048	0.00673259791577851	down	yes	0	0	0	19.2416025117916	18.2769900262846	18.4079442325928	NW_001820835.1	749792	752117	-	SS1G_00292	--	--	--	--	--	--	2268	XP_001598206.1	XP_001598206.1 hypothetical protein SS1G_00292 [Sclerotinia sclerotiorum 1980 UF-70]	_	_	_	_	_	_	_	PF13926.3|DUF4211|Domain of unknown function (DUF4211)|XM_001598156.1|m.3549:480-621
SS1G_00296	0	44.1242756069812	-12.1076838030657	0.0202981521318618	0.0316534943491588	down	yes	0	0	0	40.9941284282812	47.730970283584	43.6477281090784	NW_001820835.1	757286	758025	+	SS1G_00296	--	--	--	--	--	--	588	XP_001598210.1	XP_001598210.1 hypothetical protein SS1G_00296 [Sclerotinia sclerotiorum 1980 UF-70]	_	_	_	_	_	_	_	_
SS1G_00297	20.0647982026738	199.564456412352	-3.31346969100416	0.000923258253101315	0.00215132425483417	down	yes	60.1943946080213	0	0	185.607458075282	208.981451463844	204.10445969793	NW_001820835.1	758392	759412	-	SS1G_00297	--	--	--	--	--	--	735	XP_001598211.1	XP_001598211.1 hypothetical protein SS1G_00297 [Sclerotinia sclerotiorum 1980 UF-70]	_	_	_	_	_	_	_	PF01652.15|IF4E|Eukaryotic initiation factor 4E|XM_001598161.1|m.3552:41-196
SS1G_00301	0	172.654791955284	-14.0756863127353	0.000198342164243187	0.000588931640627468	down	yes	0	0	0	190.839372069291	137.237084583483	189.887919213078	NW_001820835.1	767264	767981	+	SS1G_00301	--	GO:0006555|methionine metabolic process; GO:0019509|L-methionine salvage from methylthioadenosine	GO:0005634|nucleus; GO:0005737|cytoplasm	GO:0010309|acireductone dioxygenase [iron(II)-requiring] activity; GO:0046872|metal ion binding	ko:K08967|mtnD,mtnZ,ADI1	ko00270|Cysteine and methionine metabolism; ko01100|Metabolic pathways	483	XP_001598215.1	XP_001598215.1 hypothetical protein SS1G_00301 [Sclerotinia sclerotiorum 1980 UF-70]	sp|A7E4S9|MTND_SCLS1	sp|A7E4S9|MTND_SCLS1 1,2-dihydroxy-3-keto-5-methylthiopentene dioxygenase OS=Sclerotinia sclerotiorum (strain ATCC 18683 / 1980 / Ss-1) GN=adi1 PE=3 SV=2	_	_	_	_	_	PF03079.11|ARD|ARD/ARD' family|XM_001598165.1|m.3555:3-120
SS1G_00304	0	84.8084657877584	-13.0501626720952	0.00373725660190507	0.00717716246976852	down	yes	0	0	0	85.6201368964996	84.2249621772974	84.5802982894782	NW_001820835.1	771804	772498	+	SS1G_00304	--	GO:0000070|mitotic sister chromatid segregation; GO:0006334|nucleosome assembly; GO:0051382|kinetochore assembly; GO:0061641|CENP-A containing chromatin organization	GO:0000776|kinetochore; GO:0000777|condensed chromosome kinetochore; GO:0000780|condensed nuclear chromosome, centromeric region; GO:0000786|nucleosome; GO:0005634|nucleus; GO:0043505|CENP-A containing nucleosome	GO:0019237|centromeric DNA binding; GO:0031492|nucleosomal DNA binding; GO:0046982|protein heterodimerization activity	ko:K11495|CENPA	--	489	XP_001598218.1	XP_001598218.1 hypothetical protein SS1G_00304 [Sclerotinia sclerotiorum 1980 UF-70]	sp|Q7RXR3|CENPA_NEUCR	sp|Q7RXR3|CENPA_NEUCR Histone H3-like centromeric protein hH3v OS=Neurospora crassa (strain ATCC 24698 / 74-OR23-1A / CBS 708.71 / DSM 1257 / FGSC 987) GN=hH3v PE=3 SV=1	_	_	_	_	_	PF00125.21|Histone|Core histone H2A/H2B/H3/H4|XM_001598168.1|m.3558:45-155
SS1G_00305	0	144.570311555293	-13.8195834840137	7.29478525277061e-06	3.63160114898905e-05	down	yes	0	0	0	153.237162157368	137.341016282651	143.132756225861	NW_001820835.1	772823	774024	-	SS1G_00305	--	GO:0006549|isoleucine metabolic process; GO:0006555|methionine metabolic process; GO:0009086|methionine biosynthetic process; GO:0009088|threonine biosynthetic process; GO:0009092|homoserine metabolic process	--	GO:0004413|homoserine kinase activity; GO:0005524|ATP binding	ko:K00872|thrB1	ko00260|Glycine, serine and threonine metabolism; ko01100|Metabolic pathways; ko01110|Biosynthesis of secondary metabolites; ko01120|Microbial metabolism in diverse environments; ko01230|Biosynthesis of amino acids	1050	XP_001598219.1	XP_001598219.1 hypothetical protein SS1G_00305 [Sclerotinia sclerotiorum 1980 UF-70]	sp|P17423|KHSE_YEAST	sp|P17423|KHSE_YEAST Homoserine kinase OS=Saccharomyces cerevisiae (strain ATCC 204508 / S288c) GN=THR1 PE=1 SV=4	_	_	_	_	_	PF00288.23|GHMP_kinases_N|GHMP kinases N terminal domain|XM_001598169.1|m.3559:89-149
SS1G_00306	0	67.5122287489705	-12.7211468094421	5.35855652302055e-06	2.78579204860762e-05	down	yes	0	0	0	67.2007936809774	67.4416521612445	67.8942404046897	NW_001820835.1	774695	777215	+	SS1G_00306	--	GO:0006189|'de novo' IMP biosynthetic process; GO:0009113|purine nucleobase biosynthetic process	GO:0005829|cytosol	GO:0004637|phosphoribosylamine-glycine ligase activity; GO:0004641|phosphoribosylformylglycinamidine cyclo-ligase activity; GO:0005524|ATP binding; GO:0046872|metal ion binding	ko:K11788|ADE5	ko00230|Purine metabolism; ko01100|Metabolic pathways; ko01110|Biosynthesis of secondary metabolites; ko01130|Biosynthesis of antibiotics	2361	XP_001598220.1	XP_001598220.1 hypothetical protein SS1G_00306 [Sclerotinia sclerotiorum 1980 UF-70]	sp|P20772|PUR2_SCHPO	sp|P20772|PUR2_SCHPO Bifunctional purine biosynthetic protein ADE1 OS=Schizosaccharomyces pombe (strain 972 / ATCC 24843) GN=ade1 PE=3 SV=1	_	_	_	_	_	PF01071.16|GARS_A|Phosphoribosylglycinamide synthetase, ATP-grasp (A) domain|XM_001598170.1|m.3560:107-299;PF02769.19|AIRS_C|AIR synthase related protein, C-terminal domain|XM_001598170.1|m.3560:609-773;PF02844.12|GARS_N|Phosphoribosylglycinamide synthetase, N domain|XM_001598170.1|m.3560:5-106;PF02843.13|GARS_C|Phosphoribosylglycinamide synthetase, C domain|XM_001598170.1|m.3560:337-424;PF00586.…
SS1G_00309	0	21.6730061507223	-11.0823490717084	0.000553875364511658	0.0013959008045029	down	yes	0	0	0	20.5151283165064	22.3197712149171	22.1841189207434	NW_001820835.1	781321	785192	-	SS1G_00309	--	--	--	--	--	--	3009	XP_001598223.1	XP_001598223.1 hypothetical protein SS1G_00309 [Sclerotinia sclerotiorum 1980 UF-70]	_	_	_	_	_	_	_	_
SS1G_00310	0	103.865032523501	-13.3425613082561	2.049113064188e-06	1.22754030813404e-05	down	yes	0	0	0	106.026737275395	103.18095926936	102.387401025749	NW_001820835.1	786288	788520	+	SS1G_00310	--	--	--	GO:0046872|metal ion binding; GO:0070006|metalloaminopeptidase activity	ko:K01262|pepP	--	1806	XP_001598224.1	XP_001598224.1 hypothetical protein SS1G_00310 [Sclerotinia sclerotiorum 1980 UF-70]	sp|A7E4T8|AMPP1_SCLS1	sp|A7E4T8|AMPP1_SCLS1 Probable Xaa-Pro aminopeptidase P OS=Sclerotinia sclerotiorum (strain ATCC 18683 / 1980 / Ss-1) GN=ampp PE=3 SV=1	_	_	_	_	_	PF16189.2|Creatinase_N_2|Creatinase/Prolidase N-terminal domain|XM_001598174.1|m.3564:142-307;PF00557.21|Peptidase_M24|Metallopeptidase family M24|XM_001598174.1|m.3564:309-528;PF16188.2|Peptidase_M24_C|C-terminal region of peptidase_M24|XM_001598174.1|m.3564:540-601;PF01321.15|Creatinase_N|Creatinase/Prolidase N-terminal domain|XM_001598174.1|m.3564:9-132
SS1G_00311	0	95.4850711836695	-13.2212105574714	1.24483294570827e-07	1.06284102824272e-06	down	yes	0	0	0	93.3088320082164	93.143765757499	100.002615785293	NW_001820835.1	789122	792227	+	SS1G_00311	--	GO:0034975|protein folding in endoplasmic reticulum	GO:0005789|endoplasmic reticulum membrane; GO:0016021|integral component of membrane	--	--	--	3054	XP_001598225.1	XP_001598225.1 hypothetical protein SS1G_00311 [Sclerotinia sclerotiorum 1980 UF-70]	sp|O59729|SLPI_SCHPO	sp|O59729|SLPI_SCHPO Uncharacterized protein slp1 OS=Schizosaccharomyces pombe (strain 972 / ATCC 24843) GN=SPBC3E7.09 PE=3 SV=1	_	_	_	_	_	PF07738.10|Sad1_UNC|Sad1 / UNC-like C-terminal|XM_001598175.1|m.3565:286-409
SS1G_00312	0	33.0642777493409	-11.6914939370445	3.54837898124016e-05	0.000138400206980424	down	yes	0	0	0	35.4573752628236	31.8620036046893	31.8734543805098	NW_001820835.1	794392	798048	-	SS1G_00312	--	GO:0006974|cellular response to DNA damage stimulus; GO:0031939|negative regulation of chromatin silencing at telomere; GO:0033696|negative regulation of extent of heterochromatin assembly; GO:0051445|regulation of meiotic cell cycle; GO:1902368|heterochromatin maintenance involved in chromatin silencing at centromere outer repeat region	GO:0000790|nuclear chromatin; GO:0005634|nucleus; GO:0005829|cytosol; GO:0034507|chromosome, centromeric outer repeat region; GO:0036410|Mst2 histone acetyltransferase complex	GO:0036408|histone acetyltransferase activity (H3-K14 specific); GO:0046872|metal ion binding	ko:K11378|SAS3	--	3453	XP_001598226.1	XP_001598226.1 hypothetical protein SS1G_00312 [Sclerotinia sclerotiorum 1980 UF-70]	sp|Q10325|MST2_SCHPO	sp|Q10325|MST2_SCHPO Histone acetyltransferase mst2 OS=Schizosaccharomyces pombe (strain 972 / ATCC 24843) GN=mst2 PE=1 SV=1	_	_	_	_	_	PF01853.15|MOZ_SAS|MOZ/SAS family|XM_001598176.1|m.3566:594-768;PF16866.2|PHD_4|PHD-finger|XM_001598176.1|m.3566:188-243
SS1G_00313	0	248.742440160739	-14.6024230575295	0.000236671434918019	0.000682480950778919	down	yes	0	0	0	216.40519283581	258.553128286666	271.26899935974	NW_001820835.1	798721	799225	+	SS1G_00313	--	--	--	--	--	--	318	XP_001598227.1	XP_001598227.1 hypothetical protein SS1G_00313 [Sclerotinia sclerotiorum 1980 UF-70]	_	_	_	_	_	_	_	PF15879.2|MWFE|NADH-ubiquinone oxidoreductase MWFE subunit|XM_001598177.1|m.3569:4-77
SS1G_00317	5.1475136750315	33.4817491046791	-2.69905807617511	0.00662136162909889	0.0118219221322643	down	yes	15.4425410250945	0	0	34.9882542652996	33.1182325062476	32.3387605424902	NW_001820835.1	809175	812092	+	SS1G_00317	--	GO:0030490|maturation of SSU-rRNA	GO:0005634|nucleus; GO:0005730|nucleolus; GO:0032040|small-subunit processome	--	ko:K14567|UTP14	ko03008|Ribosome biogenesis in eukaryotes	2865	XP_001598231.1	XP_001598231.1 hypothetical protein SS1G_00317 [Sclerotinia sclerotiorum 1980 UF-70]	sp|P87137|YDM6_SCHPO	sp|P87137|YDM6_SCHPO Uncharacterized protein C57A7.06 OS=Schizosaccharomyces pombe (strain 972 / ATCC 24843) GN=SPAC57A7.06 PE=1 SV=1	_	_	_	_	_	PF04615.10|Utp14|Utp14 protein|XM_001598181.1|m.3572:209-952
SS1G_00321	73.5214823016298	22.6730312331579	1.69674862128303	0.000154720118677874	0.000477601738454183	up	yes	65.9553965964455	61.9002277475791	92.7088225608647	20.2954290976857	22.178236959436	25.5454276423521	NW_001820835.1	816647	818507	+	SS1G_00321	--	GO:0008152|metabolic process	GO:0005576|extracellular region; GO:0005618|cell wall	GO:0052861|glucan endo-1,3-beta-glucanase activity, C-3 substituted reducing group; GO:0052862|glucan endo-1,4-beta-glucanase activity, C-3 substituted reducing group	ko:K01180|E3.2.1.6	--	1677	APA08036.1	APA08036.1 hypothetical protein sscle_03g028060 [Sclerotinia sclerotiorum 1980 UF-70]	sp|D4AZ24|ENG1_ARTBC	sp|D4AZ24|ENG1_ARTBC Probable endo-1,3(4)-beta-glucanase ARB_01444 OS=Arthroderma benhamiae (strain ATCC MYA-4681 / CBS 112371) GN=ARB_01444 PE=1 SV=1	_	_	_	_	_	PF03639.10|Glyco_hydro_81|Glycosyl hydrolase family 81|XM_001598185.1|m.3573:1-549
SS1G_00326	0	92.2296859647116	-13.1711718859223	7.62378291048833e-06	3.7637029645756e-05	down	yes	0	0	0	91.3839576573002	91.846283411615	93.4588168252196	NW_001820835.1	833137	834839	-	SS1G_00326	--	--	--	--	ko:K09827|ERG27	ko00100|Steroid biosynthesis; ko01100|Metabolic pathways; ko01130|Biosynthesis of antibiotics	1626	XP_001598240.1	XP_001598240.1 hypothetical protein SS1G_00326 [Sclerotinia sclerotiorum 1980 UF-70]	_	_	_	_	_	_	_	_
SS1G_00327	37.3013771648169	93.7489065325272	-1.32934013327802	0.000644559368448367	0.0015862355180673	down	yes	67.0346667225691	0	44.8694647718817	91.0881316108902	94.4647525208394	95.6938354658519	NW_001820835.1	835856	838224	+	SS1G_00327	--	GO:0008654|phospholipid biosynthetic process	GO:0005783|endoplasmic reticulum; GO:0030176|integral component of endoplasmic reticulum membrane	GO:0004366|glycerol-3-phosphate O-acyltransferase activity; GO:0016287|glycerone-phosphate O-acyltransferase activity	ko:K13507|GAT	ko00561|Glycerolipid metabolism; ko00564|Glycerophospholipid metabolism; ko01100|Metabolic pathways; ko01110|Biosynthesis of secondary metabolites	2310	XP_001598241.1	XP_001598241.1 hypothetical protein SS1G_00327 [Sclerotinia sclerotiorum 1980 UF-70]	sp|Q9P7P0|YOL4_SCHPO	sp|Q9P7P0|YOL4_SCHPO Uncharacterized acyltransferase C1718.04 OS=Schizosaccharomyces pombe (strain 972 / ATCC 24843) GN=SPBC1718.04 PE=1 SV=1	_	_	_	_	_	PF01553.18|Acyltransferase|Acyltransferase|XM_001598191.1|m.3579:52-295
SS1G_00329	17.6093210368751	64.2885264214021	-1.86762734372029	0.0338251487431087	0.0498643886118584	down	yes	0	0	52.8279631106252	65.6821675014367	66.5226441465052	60.6607676162644	NW_001820835.1	843706	844832	-	SS1G_00329	--	--	--	--	--	--	981	XP_001598243.1	XP_001598243.1 predicted protein [Sclerotinia sclerotiorum 1980 UF-70]	_	_	_	_	_	_	_	PF10451.6|Stn1|Telomere regulation protein Stn1|XM_001598193.1|m.3581:57-99
SS1G_00330	0	50.2042729990642	-12.2938817814715	0.000812602524039307	0.00193098056731384	down	yes	0	0	0	49.7556299789022	51.1211714932028	49.7360175250877	NW_001820835.1	845356	846672	-	SS1G_00330	--	--	GO:0005634|nucleus; GO:0005730|nucleolus	GO:0030544|Hsp70 protein binding	ko:K09529|DNAJC9	--	1191	XP_001598244.1	XP_001598244.1 hypothetical protein SS1G_00330 [Sclerotinia sclerotiorum 1980 UF-70]	sp|Q9UTQ5|YL39_SCHPO	sp|Q9UTQ5|YL39_SCHPO Uncharacterized J domain-containing protein C1071.09c OS=Schizosaccharomyces pombe (strain 972 / ATCC 24843) GN=SPAC1071.09c PE=3 SV=1	_	_	_	_	_	PF00226.28|DnaJ|DnaJ domain|XM_001598194.1|m.3582:16-80
SS1G_00332	22.3528600199591	311.751546488712	-3.80126637956352	8.48232423651973e-07	5.73734986553488e-06	down	yes	0	67.0585800598773	0	302.834368452576	316.028538105011	316.39173290855	NW_001820835.1	849023	850621	-	SS1G_00332	--	--	--	--	--	--	1161	XP_001598246.1	XP_001598246.1 hypothetical protein SS1G_00332 [Sclerotinia sclerotiorum 1980 UF-70]	_	_	_	_	_	_	_	PF01095.16|Pectinesterase|Pectinesterase|XM_001598196.1|m.3583:158-346
SS1G_00333	37.2085844757205	12.7971729441347	1.53907113655102	0.0239952318193688	0.0367542135490388	up	yes	0	47.8813108545619	63.7444425725995	13.5341161011125	12.1151960293396	12.742206701952	NW_001820835.1	852094	854251	-	SS1G_00333	--	GO:0055085|transmembrane transport	GO:0016021|integral component of membrane	GO:0005215|transporter activity	--	--	1626	XP_001598247.1	XP_001598247.1 hypothetical protein SS1G_00333 [Sclerotinia sclerotiorum 1980 UF-70]	sp|B6HJU0|ROQT_PENRW	sp|B6HJU0|ROQT_PENRW Efflux pump roqT OS=Penicillium rubens (strain ATCC 28089 / DSM 1075 / NRRL 1951 / Wisconsin 54-1255) GN=roqT PE=1 SV=1	_	_	_	_	_	PF07690.13|MFS_1|Major Facilitator Superfamily|XM_001598197.1|m.3584:132-338;PF06609.10|TRI12|Fungal trichothecene efflux pump (TRI12)|XM_001598197.1|m.3584:152-313
SS1G_00334	19.5502351666005	219.477746361146	-3.48814477814521	3.93255032066333e-12	6.71290393912819e-11	down	yes	0	41.9116125374233	16.7390929623783	223.903066079743	213.388050527062	221.142122476634	NW_001820835.1	856805	860048	+	SS1G_00334	--	--	--	--	--	--	3096	XP_001598248.1	XP_001598248.1 hypothetical protein SS1G_00334 [Sclerotinia sclerotiorum 1980 UF-70]	_	_	_	_	_	_	_	PF02171.14|Piwi|Piwi domain|XM_001598198.1|m.3585:693-1006;PF08699.7|ArgoL1|Argonaute linker 1 domain|XM_001598198.1|m.3585:299-349;PF16488.2|ArgoL2|Argonaute linker 2 domain|XM_001598198.1|m.3585:532-578;PF16486.2|ArgoN|N-terminal domain of argonaute|XM_001598198.1|m.3585:144-283;PF02170.19|PAZ|PAZ domain|XM_001598198.1|m.3585:459-515
SS1G_00341	150.186945865289	62.5818619810312	1.26280847781501	0.0234289961006632	0.0360068050338575	up	yes	258.044369250187	110.081317001792	82.4351513438866	63.4918732037775	61.258633994214	62.995078745102	NW_001820835.1	872697	879110	-	SS1G_00341	--	--	--	--	ko:K14297|NUP98,ADAR2,NUP116	ko03013|RNA transport; ko05164|Influenza A	5658	XP_001598255.1	XP_001598255.1 hypothetical protein SS1G_00341 [Sclerotinia sclerotiorum 1980 UF-70]	_	_	_	_	_	_	_	PF12110.5|Nup96|Nuclear protein 96|XM_001598205.1|m.3590:1416-1714;PF04096.11|Nucleoporin2|Nucleoporin autopeptidase|XM_001598205.1|m.3590:807-944;PF13634.3|Nucleoporin_FG|Nucleoporin FG repeat region|XM_001598205.1|m.3590:9-67;PF13634.3|Nucleoporin_FG|Nucleoporin FG repeat region|XM_001598205.1|m.3590:45-137;PF13634.3|Nucleoporin_FG|Nucleoporin FG repeat region|XM_001598205.1|m.3590:231-275;PF13…
SS1G_00342	0	59.268350753432	-12.5332895940983	0.00380828022922748	0.00728819972671621	down	yes	0	0	0	58.5478071123048	59.7763384969116	59.4809066510796	NW_001820835.1	880322	881121	+	SS1G_00342	--	GO:0007049|cell cycle; GO:0051301|cell division	GO:0005730|nucleolus; GO:0005813|centrosome; GO:0005814|centriole; GO:0032391|photoreceptor connecting cilium; GO:0035869|ciliary transition zone; GO:0036064|ciliary basal body	GO:0005509|calcium ion binding; GO:0008017|microtubule binding; GO:0031683|G-protein beta/gamma-subunit complex binding	--	--	696	XP_001598256.1	XP_001598256.1 hypothetical protein SS1G_00342 [Sclerotinia sclerotiorum 1980 UF-70]	sp|O35648|CETN3_MOUSE	sp|O35648|CETN3_MOUSE Centrin-3 OS=Mus musculus GN=Cetn3 PE=1 SV=1	_	_	_	_	_	PF13499.3|EF-hand_7|EF-hand domain pair|XM_001598206.1|m.3594:167-229;PF00036.29|EF-hand_1|EF hand|XM_001598206.1|m.3594:81-109;PF13405.3|EF-hand_6|EF-hand domain|XM_001598206.1|m.3594:81-110;PF13833.3|EF-hand_8|EF-hand domain pair|XM_001598206.1|m.3594:184-227;PF13202.3|EF-hand_5|EF hand|XM_001598206.1|m.3594:170-192
SS1G_00344	0	31.4601322436339	-11.6197675257971	0.0282790068353217	0.0426002822675581	down	yes	0	0	0	34.765064037755	31.4622009365917	28.1531317565549	NW_001820835.1	884691	885879	-	SS1G_00344	--	GO:0007049|cell cycle; GO:0051301|cell division	--	GO:0005525|GTP binding; GO:0046872|metal ion binding	ko:K03978|engB	--	747	XP_001598258.1	XP_001598258.1 hypothetical protein SS1G_00344 [Sclerotinia sclerotiorum 1980 UF-70]	sp|C3MF47|ENGB_SINFN	sp|C3MF47|ENGB_SINFN Probable GTP-binding protein EngB OS=Sinorhizobium fredii (strain NBRC 101917 / NGR234) GN=engB PE=3 SV=1	_	_	_	_	_	PF01926.20|MMR_HSR1|50S ribosome-binding GTPase|XM_001598208.1|m.3597:8-130
SS1G_00345	0	148.941407837375	-13.8625541390577	0.00183448677603793	0.00387738473801839	down	yes	0	0	0	133.072332755828	168.982510309531	144.769380446765	NW_001820835.1	886323	886658	+	SS1G_00345	--	--	--	--	--	--	336	XP_001598259.1	XP_001598259.1 hypothetical protein SS1G_00345 [Sclerotinia sclerotiorum 1980 UF-70]	_	_	_	_	_	_	_	PF13233.3|Complex1_LYR_2|Complex1_LYR-like|XM_001598209.1|m.3598:10-94
SS1G_00346	0	37.8701949562327	-11.8872280405388	1.49360744061564e-05	6.68048406313177e-05	down	yes	0	0	0	36.2056558860159	38.072744420788	39.3321845618941	NW_001820835.1	888448	892111	+	SS1G_00346	--	--	--	--	--	--	3522	XP_001598260.1	XP_001598260.1 hypothetical protein SS1G_00346 [Sclerotinia sclerotiorum 1980 UF-70]	_	_	_	_	_	_	_	_
SS1G_00351	28.4211862683641	80.9233141666537	-1.50925937853917	0.00618270015038861	0.011115434211741	down	yes	14.9874254867533	35.1648651533503	35.1112681649887	80.0755714286448	82.1654785234001	80.5288925479163	NW_001820835.1	902630	904105	+	SS1G_00351	--	GO:0006913|nucleocytoplasmic transport	GO:0005730|nucleolus	--	--	--	1476	XP_001598265.1	XP_001598265.1 hypothetical protein SS1G_00351 [Sclerotinia sclerotiorum 1980 UF-70]	sp|Q9P785|YNY5_SCHPO	sp|Q9P785|YNY5_SCHPO LisH domain-containing protein C1711.05 OS=Schizosaccharomyces pombe (strain 972 / ATCC 24843) GN=SPBC1711.05 PE=4 SV=1	_	_	_	_	_	PF05022.9|SRP40_C|SRP40, C-terminal domain|XM_001598215.1|m.3606:422-489
SS1G_00352	210.093455089079	32.6215312167972	2.6867612950902	6.06178903226532e-30	2.12650641517477e-28	up	yes	213.390096640976	194.707066861959	222.183201764302	33.8810210936048	33.219813666465	30.7637588903219	NW_001820835.1	905392	907503	+	SS1G_00352	--	--	--	--	--	--	1866	XP_001598266.1	XP_001598266.1 hypothetical protein SS1G_00352 [Sclerotinia sclerotiorum 1980 UF-70]	_	_	_	_	_	_	_	PF00962.19|A_deaminase|Adenosine/AMP deaminase|XM_001598216.1|m.3608:254-567
SS1G_00353	501.700390009189	99.9847190672488	2.326931005205	7.71130749049608e-36	3.29082034607304e-34	up	yes	623.815011366208	450.354368471541	430.931790189818	106.934892918026	97.7824240468501	95.2368402368704	NW_001820835.1	909055	910501	+	SS1G_00353	--	--	--	--	--	--	1383	XP_001598267.1	XP_001598267.1 hypothetical protein SS1G_00353 [Sclerotinia sclerotiorum 1980 UF-70]	_	_	_	_	_	_	_	_
SS1G_00357	25.3395647404901	837.335338534859	-5.04578986172121	2.11824552799044e-05	8.98870052600351e-05	down	yes	76.0186942214702	0	0	807.826866436762	857.690584225236	846.488564942579	NW_001820835.1	919134	919546	+	SS1G_00357	--	--	--	--	--	--	291	XP_001598271.1	XP_001598271.1 hypothetical protein SS1G_00357 [Sclerotinia sclerotiorum 1980 UF-70]	_	_	_	_	_	_	_	_
SS1G_00358	0	147.515935963449	-13.8486809909495	2.39199669932592e-06	1.40260538270694e-05	down	yes	0	0	0	144.236758333175	146.930970854129	151.380078703043	NW_001820835.1	919987	921511	+	SS1G_00358	--	--	--	--	ko:K02992|RP-S7,MRPS7,rpsG	ko03010|Ribosome	1239	XP_001598272.1	XP_001598272.1 hypothetical protein SS1G_00358 [Sclerotinia sclerotiorum 1980 UF-70]	_	_	_	_	_	_	_	PF00177.18|Ribosomal_S7|Ribosomal protein S7p/S5e|XM_001598222.1|m.3612:243-401
SS1G_00360	41.6487853598617	89.1802289251736	-1.09826489143881	0.011996333345599	0.0199073248683532	down	yes	57.4956205807611	67.450735498824	0	94.0051390370276	88.6862038494151	84.8493438890782	NW_001820835.1	925015	927281	+	SS1G_00360	--	GO:0006950|response to stress	GO:0005829|cytosol	--	--	--	1539	XP_001598274.1	XP_001598274.1 hypothetical protein SS1G_00360 [Sclerotinia sclerotiorum 1980 UF-70]	sp|P87132|YFK5_SCHPO	sp|P87132|YFK5_SCHPO Uncharacterized protein C167.05 OS=Schizosaccharomyces pombe (strain 972 / ATCC 24843) GN=SPAC167.05 PE=1 SV=2	_	_	_	_	_	PF00582.23|Usp|Universal stress protein family|XM_001598224.1|m.3614:394-477
SS1G_00363	11.0030216160347	154.705376212871	-3.81233432746296	8.03941925375225e-07	5.47354868435977e-06	down	yes	0	0	33.0090648481041	159.431902282048	151.698355047075	152.985871309489	NW_001820835.1	934400	936806	-	SS1G_00363	--	GO:0006397|mRNA processing; GO:0006417|regulation of translation; GO:0051028|mRNA transport	GO:0005634|nucleus; GO:0005737|cytoplasm	GO:0003723|RNA binding	ko:K13126|PABPC	ko03013|RNA transport; ko03015|mRNA surveillance pathway; ko03018|RNA degradation	2355	XP_001598277.1	XP_001598277.1 hypothetical protein SS1G_00363 [Sclerotinia sclerotiorum 1980 UF-70]	sp|A4QUF0|PABP_MAGO7	sp|A4QUF0|PABP_MAGO7 Polyadenylate-binding protein, cytoplasmic and nuclear OS=Magnaporthe oryzae (strain 70-15 / ATCC MYA-4617 / FGSC 8958) GN=PAB1 PE=3 SV=1	_	_	_	_	_	PF00076.19|RRM_1|RNA recognition motif. (a.k.a. RRM, RBD, or RNP domain)|XM_001598227.1|m.3618:63-132;PF00076.19|RRM_1|RNA recognition motif. (a.k.a. RRM, RBD, or RNP domain)|XM_001598227.1|m.3618:151-218;PF00076.19|RRM_1|RNA recognition motif. (a.k.a. RRM, RBD, or RNP domain)|XM_001598227.1|m.3618:244-313;PF00076.19|RRM_1|RNA recognition motif. (a.k.a. RRM, RBD, or RNP domain)|XM_001598227.1|m.3…
SS1G_00366	0	106.790900609413	-13.3826361922983	0.00291944546815505	0.00578785656869149	down	yes	0	0	0	109.46476880454	101.504001649765	109.403931373933	NW_001820835.1	948036	948633	+	SS1G_00366	--	GO:0006071|glycerol metabolic process	--	GO:0047953|glycerol 2-dehydrogenase (NADP+) activity	--	--	414	XP_001598280.1	XP_001598280.1 hypothetical protein SS1G_00366 [Sclerotinia sclerotiorum 1980 UF-70]	sp|Q0GYU4|GLD2_HYPJE	sp|Q0GYU4|GLD2_HYPJE Glycerol 2-dehydrogenase (NADP(+)) OS=Hypocrea jecorina GN=gld2 PE=1 SV=1	_	_	_	_	_	PF00248.18|Aldo_ket_red|Aldo/keto reductase family|XM_001598230.1|m.3623:17-120
SS1G_00367	0	55.910134279935	-12.4491521096952	0.000589822519079226	0.0014708254926075	down	yes	0	0	0	65.5125330490229	51.3561492509912	50.8617205397909	NW_001820835.1	953140	954478	-	SS1G_00367	--	GO:0044273|sulfur compound catabolic process; GO:0046306|alkanesulfonate catabolic process	GO:0005737|cytoplasm	GO:0000907|sulfonate dioxygenase activity; GO:0000908|taurine dioxygenase activity; GO:0046872|metal ion binding	ko:K19245|JLP1	--	1170	XP_001598281.1	XP_001598281.1 hypothetical protein SS1G_00367 [Sclerotinia sclerotiorum 1980 UF-70]	sp|Q12358|JLP1_YEAST	sp|Q12358|JLP1_YEAST Alpha-ketoglutarate-dependent sulfonate dioxygenase OS=Saccharomyces cerevisiae (strain ATCC 204508 / S288c) GN=JLP1 PE=1 SV=1	_	_	_	_	_	PF02668.13|TauD|Taurine catabolism dioxygenase TauD, TfdA family|XM_001598231.1|m.3624:84-353
SS1G_00371	1951.00996348611	485.309582453277	2.00722156159494	1.31253358276447e-25	3.9658633327398e-24	up	yes	2694.2779509648	1829.92548278781	1328.82645670573	469.974718155057	504.257253444662	481.696775760111	NW_001820835.1	964129	964537	+	SS1G_00371	--	--	--	--	--	--	312	XP_001598285.1	XP_001598285.1 hypothetical protein SS1G_00371 [Sclerotinia sclerotiorum 1980 UF-70]	_	_	_	_	_	_	_	_
SS1G_00372	0	75.1313012151427	-12.8753903838781	0.00081077483581972	0.00192774407402397	down	yes	0	0	0	76.3626755553995	77.6317578296546	71.399470260374	NW_001820835.1	965122	966374	-	SS1G_00372	--	GO:0006522|alanine metabolic process; GO:0051604|protein maturation	GO:0005622|intracellular; GO:0005634|nucleus; GO:0005829|cytosol	GO:0030170|pyridoxal phosphate binding	ko:K06997|yggS,PROSC	--	798	XP_001598286.1	XP_001598286.1 hypothetical protein SS1G_00372 [Sclerotinia sclerotiorum 1980 UF-70]	sp|Q9P6Q1|PLPHP_SCHPO	sp|Q9P6Q1|PLPHP_SCHPO Pyridoxal phosphate homeostasis protein OS=Schizosaccharomyces pombe (strain 972 / ATCC 24843) GN=SPAC644.09 PE=3 SV=1	_	_	_	_	_	PF01168.17|Ala_racemase_N|Alanine racemase, N-terminal domain|XM_001598236.1|m.3628:22-249
SS1G_00374	0	28.1728763607777	-11.4606031461202	0.0045998876283689	0.00861204651181957	down	yes	0	0	0	28.0077519439626	28.7607017957266	27.7501753426439	NW_001820835.1	972647	974390	+	SS1G_00374	--	--	--	--	--	--	1395	XP_001598288.1	XP_001598288.1 hypothetical protein SS1G_00374 [Sclerotinia sclerotiorum 1980 UF-70]	_	_	_	_	_	_	_	_
SS1G_00376	0	97.7938006880421	-13.2556748145354	4.15729634746551e-06	2.24662248437774e-05	down	yes	0	0	0	99.6229800686684	98.0867886696175	95.6716333258405	NW_001820835.1	976832	978641	-	SS1G_00376	--	GO:0042135|neurotransmitter catabolic process	GO:0005576|extracellular region; GO:0005886|plasma membrane; GO:0030054|cell junction; GO:0045202|synapse	GO:0003990|acetylcholinesterase activity	--	--	1704	XP_001598290.1	XP_001598290.1 hypothetical protein SS1G_00376 [Sclerotinia sclerotiorum 1980 UF-70]	sp|Q86GC8|ACES_CULPI	sp|Q86GC8|ACES_CULPI Acetylcholinesterase OS=Culex pipiens GN=ACHE1 PE=2 SV=2	_	_	_	_	_	PF00135.25|COesterase|Carboxylesterase family|XM_001598240.1|m.3632:32-368;PF00135.25|COesterase|Carboxylesterase family|XM_001598240.1|m.3632:382-495;PF07859.10|Abhydrolase_3|alpha/beta hydrolase fold|XM_001598240.1|m.3632:150-237
SS1G_00380	41.7927196849533	254.25484227137	-2.60466327916212	2.67146697908017e-07	2.06819012960803e-06	down	yes	48.9412389788668	0	76.4369200759932	250.895630028881	248.902867137607	262.966029647621	NW_001820835.1	989029	990487	+	SS1G_00380	--	--	--	--	--	--	1356	XP_001598294.1	XP_001598294.1 hypothetical protein SS1G_00380 [Sclerotinia sclerotiorum 1980 UF-70]	_	_	_	_	_	_	_	_
SS1G_00383	0	35.5026611020329	-11.7941177558309	0.00185316174756521	0.00390986903875952	down	yes	0	0	0	35.5038189582626	33.8495810775473	37.1545832702887	NW_001820835.1	996953	998600	-	SS1G_00383	--	--	--	--	--	--	1392	XP_001598297.1	XP_001598297.1 hypothetical protein SS1G_00383 [Sclerotinia sclerotiorum 1980 UF-70]	_	_	_	_	_	_	_	_
SS1G_00396	0	112.069275574534	-13.4522319155878	6.95786833349301e-05	0.000242953150286751	down	yes	0	0	0	106.59867658959	118.044755175612	111.5643949584	NW_001820835.1	1032094	1033708	-	SS1G_00396	--	--	--	--	--	--	894	XP_001598310.1	XP_001598310.1 hypothetical protein SS1G_00396 [Sclerotinia sclerotiorum 1980 UF-70]	_	_	_	_	_	_	_	PF03959.10|FSH1|Serine hydrolase (FSH1)|XM_001598260.1|m.3650:38-274
SS1G_00398	11.7604678460648	79.344025187441	-2.75313173983262	9.15637469917601e-05	0.000308027737238839	down	yes	35.2814035381943	0	0	81.8706462412832	77.0598848438008	79.1015444772391	NW_001820835.1	1041711	1044397	-	SS1G_00398	--	GO:0006351|transcription, DNA-templated	GO:0005634|nucleus	GO:0000981|DNA-binding transcription factor activity, RNA polymerase II-specific; GO:0003677|DNA binding; GO:0008270|zinc ion binding	--	--	2508	XP_001598312.1	XP_001598312.1 hypothetical protein SS1G_00398 [Sclerotinia sclerotiorum 1980 UF-70]	sp|P52959|CTF1B_FUSSO	sp|P52959|CTF1B_FUSSO Cutinase transcription factor 1 beta OS=Fusarium solani subsp. pisi GN=CTF1-BETA PE=2 SV=1	_	_	_	_	_	PF04082.15|Fungal_trans|Fungal specific transcription factor domain|XM_001598262.1|m.3653:256-480;PF00172.15|Zn_clus|Fungal Zn(2)-Cys(6) binuclear cluster domain|XM_001598262.1|m.3653:66-111
SS1G_00402	0	113.182221683746	-13.4664872023496	0.000227276342672437	0.000659986264814137	down	yes	0	0	0	110.731722147185	113.378338556756	115.436604347298	NW_001820835.1	1050581	1051408	-	SS1G_00402	--	--	--	--	--	--	696	XP_001598316.1	XP_001598316.1 hypothetical protein SS1G_00402 [Sclerotinia sclerotiorum 1980 UF-70]	_	_	_	_	_	_	_	PF12937.4|F-box-like|F-box-like|XM_001598266.1|m.3656:14-56
SS1G_00404	37.9410387180887	296.22598152562	-2.96453560664752	0.00137577538603323	0.00303815535368607	down	yes	0	113.823116154266	0	282.094941278009	307.4055579375	299.177445361352	NW_001820835.1	1052823	1053278	+	SS1G_00404	--	--	--	--	--	--	456	XP_001598318.1	XP_001598318.1 hypothetical protein SS1G_00404 [Sclerotinia sclerotiorum 1980 UF-70]	_	_	_	_	_	_	_	PF07543.9|PGA2|Protein trafficking PGA2|XM_001598268.1|m.3658:25-151
SS1G_00405	0	26.2001501733286	-11.3559099043985	0.000251404621303016	0.000717964422134416	down	yes	0	0	0	26.2170770721219	24.1971222241406	28.1862512237232	NW_001820835.1	1053889	1057162	+	SS1G_00405	--	--	--	--	--	--	2961	XP_001598319.1	XP_001598319.1 hypothetical protein SS1G_00405 [Sclerotinia sclerotiorum 1980 UF-70]	_	_	_	_	_	_	_	_
SS1G_00409	0	55.44510034058	-12.4371044393263	1.00026793658794e-05	4.74127986368381e-05	down	yes	0	0	0	55.0089534420288	54.5237669053374	56.8025806743737	NW_001820835.1	1066366	1070209	-	SS1G_00409	--	--	--	--	--	--	2580	XP_001598323.1	XP_001598323.1 hypothetical protein SS1G_00409 [Sclerotinia sclerotiorum 1980 UF-70]	_	_	_	_	_	_	_	_
SS1G_00410	0	322.35827196404	-14.9764221378923	5.14728719682981e-09	5.88036868278178e-08	down	yes	0	0	0	329.547572522424	312.874646336144	324.652597033553	NW_001820835.1	1071725	1073216	-	SS1G_00410	--	--	--	--	--	--	1422	APA07964.1	APA07964.1 hypothetical protein sscle_03g027340 [Sclerotinia sclerotiorum 1980 UF-70]	_	_	_	_	_	_	_	_
SS1G_00419	0	116.414433568896	-13.5071062426883	8.58056324973576e-06	4.14944410891135e-05	down	yes	0	0	0	118.239348597719	113.335898335015	117.668053773953	NW_001820835.1	1089806	1091214	-	SS1G_00419	--	--	--	--	--	--	1263	XP_001598333.1	XP_001598333.1 hypothetical protein SS1G_00419 [Sclerotinia sclerotiorum 1980 UF-70]	_	_	_	_	_	_	_	_
SS1G_00422	0	22.2704447496761	-11.1215623158925	0.0102111270235004	0.017255208528178	down	yes	0	0	0	22.452141296078	19.3985127062985	24.9606802466519	NW_001820835.1	1096387	1098341	-	SS1G_00422	--	GO:0055085|transmembrane transport	GO:0005886|plasma membrane; GO:0016021|integral component of membrane	GO:0005215|transporter activity	--	--	1437	XP_001598336.1	XP_001598336.1 hypothetical protein SS1G_00422 [Sclerotinia sclerotiorum 1980 UF-70]	sp|G3XMC9|AZAK_ASPNA	sp|G3XMC9|AZAK_ASPNA Efflux pump azaK OS=Aspergillus niger (strain ATCC 1015 / CBS 113.46 / FGSC A1144 / LSHB Ac4 / NCTC 3858a / NRRL 328 / USDA 3528.7) GN=azaK PE=2 SV=1	_	_	_	_	_	PF07690.13|MFS_1|Major Facilitator Superfamily|XM_001598286.1|m.3675:83-179
SS1G_00423	0	94.0634378801352	-13.1995717127363	1.84190107333458e-06	1.12290861459035e-05	down	yes	0	0	0	89.373903566087	97.5979693114222	95.2184407628963	NW_001820835.1	1098865	1101002	-	SS1G_00423	--	--	--	--	--	--	2034	XP_001598337.1	XP_001598337.1 hypothetical protein SS1G_00423 [Sclerotinia sclerotiorum 1980 UF-70]	_	_	_	_	_	_	_	PF00149.25|Metallophos|Calcineurin-like phosphoesterase|XM_001598287.1|m.3676:219-501
SS1G_00426	0	77.1276725861151	-12.9132199019909	2.0817601852429e-05	8.88854696937905e-05	down	yes	0	0	0	77.1616661612158	75.7082809787109	78.5130706184187	NW_001820835.1	1107500	1109356	+	SS1G_00426	--	GO:0006646|phosphatidylethanolamine biosynthetic process; GO:0046474|glycerophospholipid biosynthetic process	GO:0005783|endoplasmic reticulum; GO:0005789|endoplasmic reticulum membrane; GO:0016021|integral component of membrane; GO:0031090|organelle membrane	GO:0003841|1-acylglycerol-3-phosphate O-acyltransferase activity; GO:0047184|1-acylglycerophosphocholine O-acyltransferase activity	ko:K13519|LPT1,ALE1	ko00561|Glycerolipid metabolism; ko00564|Glycerophospholipid metabolism; ko00565|Ether lipid metabolism; ko01100|Metabolic pathways; ko01110|Biosynthesis of secondary metabolites	1626	XP_001598340.1	XP_001598340.1 hypothetical protein SS1G_00426 [Sclerotinia sclerotiorum 1980 UF-70]	sp|O42916|ALE1_SCHPO	sp|O42916|ALE1_SCHPO Lysophospholipid acyltransferase OS=Schizosaccharomyces pombe (strain 972 / ATCC 24843) GN=ale1 PE=1 SV=1	_	_	_	_	_	PF03062.16|MBOAT|MBOAT, membrane-bound O-acyltransferase family|XM_001598290.1|m.3682:122-434
SS1G_00428	0	36.4901350017636	-11.8336860847099	0.0219152770865838	0.0338817140989407	down	yes	0	0	0	37.4067517362102	36.6027593420471	35.4608939270335	NW_001820835.1	1116490	1117288	+	SS1G_00428	--	GO:0007323|peptide pheromone maturation; GO:0071586|CAAX-box protein processing	GO:0005783|endoplasmic reticulum; GO:0030176|integral component of endoplasmic reticulum membrane	GO:0004197|cysteine-type endopeptidase activity; GO:0004222|metalloendopeptidase activity	ko:K08658|RCE1,FACE2	ko00900|Terpenoid backbone biosynthesis; ko01130|Biosynthesis of antibiotics	693	XP_001598342.1	XP_001598342.1 hypothetical protein SS1G_00428 [Sclerotinia sclerotiorum 1980 UF-70]	sp|O94448|RCE1_SCHPO	sp|O94448|RCE1_SCHPO Probable CAAX prenyl protease 2 OS=Schizosaccharomyces pombe (strain 972 / ATCC 24843) GN=SPAC1687.02 PE=3 SV=1	_	_	_	_	_	PF02517.13|Abi|CAAX protease self-immunity|XM_001598292.1|m.3685:67-175
SS1G_00429	0	67.2597504556296	-12.7157421910089	0.00377560051308512	0.00723569366847956	down	yes	0	0	0	64.2878907185711	67.896666354614	69.5946942937038	NW_001820835.1	1117639	1118550	-	SS1G_00429	--	GO:0000280|nuclear division; GO:0000911|cytokinesis by cell plate formation; GO:0007000|nucleolus organization; GO:0008616|queuosine biosynthetic process; GO:0043622|cortical microtubule organization; GO:0045454|cell redox homeostasis; GO:0051211|anisotropic cell growth	GO:0005634|nucleus; GO:0005737|cytoplasm; GO:0005874|microtubule	GO:0048487|beta-tubulin binding	--	--	615	XP_001598343.1	XP_001598343.1 hypothetical protein SS1G_00429 [Sclerotinia sclerotiorum 1980 UF-70]	sp|Q6NPL9|PLP3A_ARATH	sp|Q6NPL9|PLP3A_ARATH Thioredoxin domain-containing protein PLP3A OS=Arabidopsis thaliana GN=PLP3A PE=1 SV=1	_	_	_	_	_	_
SS1G_00430	0	207.849830822698	-14.3433233620258	3.89925486418029e-07	2.86695657376098e-06	down	yes	0	0	0	208.102688704108	206.38147178173	209.065331982255	NW_001820835.1	1119340	1120668	+	SS1G_00430	--	GO:0008643|carbohydrate transport	GO:0000139|Golgi membrane; GO:0005789|endoplasmic reticulum membrane; GO:0016021|integral component of membrane; GO:0030659|cytoplasmic vesicle membrane	GO:0005458|GDP-mannose transmembrane transporter activity	ko:K15356|VRG4,GONST1	--	1176	XP_001598344.1	XP_001598344.1 GDP-mannose transporter [Sclerotinia sclerotiorum 1980 UF-70]	sp|A7E558|GMT_SCLS1	sp|A7E558|GMT_SCLS1 GDP-mannose transporter OS=Sclerotinia sclerotiorum (strain ATCC 18683 / 1980 / Ss-1) GN=vrg4 PE=3 SV=1	_	_	_	_	_	_
SS1G_00431	0	75.3531814088229	-12.8796441533529	8.65407135395129e-05	0.000293274894553265	down	yes	0	0	0	75.6905018980262	77.2550050292258	73.1140372992166	NW_001820835.1	1121071	1122856	+	SS1G_00431	--	GO:0000002|mitochondrial genome maintenance; GO:0015914|phospholipid transport; GO:0045040|protein insertion into mitochondrial outer membrane; GO:0070096|mitochondrial outer membrane translocase complex assembly; GO:1990456|mitochondrion-endoplasmic reticulum membrane tethering	GO:0005789|endoplasmic reticulum membrane; GO:0016021|integral component of membrane; GO:0032865|ERMES complex	GO:0008289|lipid binding	ko:K17764|MMM1	ko04139|Mitophagy - yeast	1272	XP_001598345.1	XP_001598345.1 hypothetical protein SS1G_00431 [Sclerotinia sclerotiorum 1980 UF-70]	sp|A7E559|MMM1_SCLS1	sp|A7E559|MMM1_SCLS1 Maintenance of mitochondrial morphology protein 1 OS=Sclerotinia sclerotiorum (strain ATCC 18683 / 1980 / Ss-1) GN=mmm1 PE=3 SV=1	_	_	_	_	_	PF10296.6|MMM1|Maintenance of mitochondrial morphology protein 1|XM_001598295.1|m.3688:10-332
SS1G_00432	0	112.754089610018	-13.4610200856735	4.10733487405631e-05	0.000156415020341822	down	yes	0	0	0	115.395298620469	110.716009138939	112.150961070646	NW_001820835.1	1124639	1125676	+	SS1G_00432	--	GO:0006688|glycosphingolipid biosynthetic process; GO:0030148|sphingolipid biosynthetic process; GO:0051999|mannosyl-inositol phosphorylceramide biosynthetic process	GO:0000139|Golgi membrane; GO:0005774|vacuolar membrane; GO:0016021|integral component of membrane	GO:0000030|mannosyltransferase activity; GO:0016757|transferase activity, transferring glycosyl groups	--	--	981	XP_001598346.1	XP_001598346.1 hypothetical protein SS1G_00432 [Sclerotinia sclerotiorum 1980 UF-70]	sp|P38287|CSH1_YEAST	sp|P38287|CSH1_YEAST Mannosyl phosphorylinositol ceramide synthase CSH1 OS=Saccharomyces cerevisiae (strain ATCC 204508 / S288c) GN=CSH1 PE=1 SV=1	_	_	_	_	_	PF04488.12|Gly_transf_sug|Glycosyltransferase sugar-binding region containing DXD motif|XM_001598296.1|m.3689:73-155
SS1G_00433	0	58.128233312841	-12.5052715166191	0.000933215750158478	0.00217086068995843	down	yes	0	0	0	58.7684273860258	61.9403507073276	53.6759218451696	NW_001820835.1	1129162	1130334	+	SS1G_00433	--	GO:0006271|DNA strand elongation involved in DNA replication; GO:0070914|UV-damage excision repair; GO:1903460|mitotic DNA replication leading strand elongation	GO:0000790|nuclear chromatin; GO:0005634|nucleus; GO:0005663|DNA replication factor C complex; GO:0005829|cytosol; GO:0031389|Rad17 RFC-like complex; GO:0031390|Ctf18 RFC-like complex; GO:0031391|Elg1 RFC-like complex; GO:0043596|nuclear replication fork; GO:0043599|nuclear DNA replication factor C complex	GO:0005524|ATP binding; GO:0061860|DNA clamp unloader activity	ko:K10755|RFC2_4	ko03030|DNA replication; ko03420|Nucleotide excision repair; ko03430|Mismatch repair	1002	XP_001598347.1	XP_001598347.1 conserved hypothetical protein [Sclerotinia sclerotiorum 1980 UF-70]	sp|O94449|RFC4_SCHPO	sp|O94449|RFC4_SCHPO Replication factor C subunit 4 OS=Schizosaccharomyces pombe (strain 972 / ATCC 24843) GN=rfc4 PE=1 SV=1	_	_	_	_	_	PF13177.3|DNA_pol3_delta2|DNA polymerase III, delta subunit|XM_001598297.1|m.3690:109-189;PF00004.26|AAA|ATPase family associated with various cellular activities (AAA)|XM_001598297.1|m.3690:69-186;PF13173.3|AAA_14|AAA domain|XM_001598297.1|m.3690:68-172;PF05496.9|RuvB_N|Holliday junction DNA helicase ruvB N-terminus|XM_001598297.1|m.3690:37-90
SS1G_00435	0	120.51047153834	-13.5569906021737	0.000198226016110352	0.000588845779468103	down	yes	0	0	0	124.330354691576	124.173534880962	113.027525042483	NW_001820835.1	1131157	1131905	+	SS1G_00435	--	GO:0000105|histidine biosynthetic process	--	GO:0004424|imidazoleglycerol-phosphate dehydratase activity	ko:K01693|hisB	ko00340|Histidine metabolism; ko01100|Metabolic pathways; ko01110|Biosynthesis of secondary metabolites; ko01230|Biosynthesis of amino acids	675	XP_001598349.1	XP_001598349.1 imidazoleglycerol-phosphate dehydratase [Sclerotinia sclerotiorum 1980 UF-70]	sp|Q9HEG3|HIS7_NEUCR	sp|Q9HEG3|HIS7_NEUCR Imidazoleglycerol-phosphate dehydratase OS=Neurospora crassa (strain ATCC 24698 / 74-OR23-1A / CBS 708.71 / DSM 1257 / FGSC 987) GN=65E11.030 PE=3 SV=1	_	_	_	_	_	PF00475.15|IGPD|Imidazoleglycerol-phosphate dehydratase|XM_001598299.1|m.3692:58-200
SS1G_00436	0	117.607885380903	-13.5218198375841	0.000376167662839004	0.00100884097202595	down	yes	0	0	0	120.541680947865	114.025593424834	118.256381770009	NW_001820835.1	1132392	1133120	+	SS1G_00436	--	GO:0008298|intracellular mRNA localization; GO:0042273|ribosomal large subunit biogenesis; GO:0051028|mRNA transport	GO:0005730|nucleolus; GO:0030687|preribosome, large subunit precursor	GO:0003729|mRNA binding	ko:K14817|LOC1	ko01110|Biosynthesis of secondary metabolites	603	XP_001598350.1	XP_001598350.1 hypothetical protein SS1G_00436 [Sclerotinia sclerotiorum 1980 UF-70]	sp|A7E564|LOC1_SCLS1	sp|A7E564|LOC1_SCLS1 60S ribosomal subunit assembly/export protein loc1 OS=Sclerotinia sclerotiorum (strain ATCC 18683 / 1980 / Ss-1) GN=loc1 PE=3 SV=1	_	_	_	_	_	_
SS1G_00437	0	44.1318673417132	-12.1079319461701	0.001712779418358	0.00365560878524022	down	yes	0	0	0	46.9094186008244	42.5545048139256	42.9316786103895	NW_001820835.1	1133378	1134875	-	SS1G_00437	--	GO:0006641|triglyceride metabolic process; GO:0051792|medium-chain fatty acid biosynthetic process; GO:0051793|medium-chain fatty acid catabolic process	--	GO:0016746|transferase activity, transferring acyl groups; GO:0034338|short-chain carboxylesterase activity; GO:0047372|acylglycerol lipase activity	ko:K07019|K07019	--	1143	XP_001598351.1	XP_001598351.1 hypothetical protein SS1G_00437 [Sclerotinia sclerotiorum 1980 UF-70]	sp|Q03649|YM60_YEAST	sp|Q03649|YM60_YEAST Putative esterase YMR210W OS=Saccharomyces cerevisiae (strain ATCC 204508 / S288c) GN=YMR210W PE=1 SV=1	_	_	_	_	_	PF00561.17|Abhydrolase_1|alpha/beta hydrolase fold|XM_001598301.1|m.3695:123-337
SS1G_00438	0	27.9826480322463	-11.4508322532553	0.000566275178094578	0.00142109493769173	down	yes	0	0	0	27.1570026682216	28.4564837298054	28.3344576987118	NW_001820835.1	1135379	1137893	+	SS1G_00438	--	--	--	--	--	--	2316	XP_001598352.1	XP_001598352.1 hypothetical protein SS1G_00438 [Sclerotinia sclerotiorum 1980 UF-70]	_	_	_	_	_	_	_	PF10345.6|Cohesin_load|Cohesin loading factor|XM_001598302.1|m.3696:145-764
SS1G_00439	6.28983427599176	31.2578484347969	-2.31129416714112	0.00312901666694679	0.0061517760592858	down	yes	11.8932473217461	6.97625550622918	0	32.8623175404549	30.3623048578109	30.5489229061248	NW_001820835.1	1138550	1142269	+	SS1G_00439	--	GO:0000957|mitochondrial RNA catabolic process; GO:0000964|mitochondrial RNA 5'-end processing; GO:0006396|RNA processing; GO:0007005|mitochondrion organization; GO:0043488|regulation of mRNA stability	GO:0005739|mitochondrion; GO:0005740|mitochondrial envelope	--	--	--	3720	XP_001598353.1	XP_001598353.1 hypothetical protein SS1G_00439 [Sclerotinia sclerotiorum 1980 UF-70]	sp|O74832|PT127_SCHPO	sp|O74832|PT127_SCHPO mRNA degradation protein pet127, mitochondrial OS=Schizosaccharomyces pombe (strain 972 / ATCC 24843) GN=pet127 PE=3 SV=1	_	_	_	_	_	PF08634.7|Pet127|Mitochondrial protein Pet127|XM_001598303.1|m.3697:435-707
SS1G_00446	12.3359487067881	53.1732793950083	-2.10693503702764	0.00258505545725256	0.00521610385829734	down	yes	37.0078461203644	0	0	55.8277612111015	50.6901661202091	53.0019108537144	NW_001820835.1	1155961	1158454	+	SS1G_00446	--	--	--	--	--	--	2391	XP_001598358.1	XP_001598358.1 hypothetical protein SS1G_00446 [Sclerotinia sclerotiorum 1980 UF-70]	_	_	_	_	_	_	_	PF07217.8|Het-C|Heterokaryon incompatibility protein Het-C|XM_001598308.1|m.3704:13-597
SS1G_00451	0	493.404114493862	-15.5905113651896	3.66228770302215e-11	5.76427374397727e-10	down	yes	0	0	0	491.927361281834	490.964585784475	497.320396415276	NW_001820835.1	1171039	1172848	+	SS1G_00451	--	GO:0006071|glycerol metabolic process; GO:0006072|glycerol-3-phosphate metabolic process; GO:0019563|glycerol catabolic process	--	GO:0004370|glycerol kinase activity; GO:0005524|ATP binding	ko:K00864|glpK,GK	ko00561|Glycerolipid metabolism; ko01100|Metabolic pathways; ko03320|PPAR signaling pathway; ko04626|Plant-pathogen interaction	1746	XP_001598363.1	XP_001598363.1 hypothetical protein SS1G_00451 [Sclerotinia sclerotiorum 1980 UF-70]	sp|A6WXV2|GLPK_OCHA4	sp|A6WXV2|GLPK_OCHA4 Glycerol kinase OS=Ochrobactrum anthropi (strain ATCC 49188 / DSM 6882 / JCM 21032 / NBRC 15819 / NCTC 12168) GN=glpK PE=3 SV=1	_	_	_	_	_	PF02782.13|FGGY_C|FGGY family of carbohydrate kinases, C-terminal domain|XM_001598313.1|m.3707:330-521;PF00370.18|FGGY_N|FGGY family of carbohydrate kinases, N-terminal domain|XM_001598313.1|m.3707:67-321
SS1G_00452	14.048813362118	36.3342097332028	-1.37025070746746	0.0207151197495271	0.0322066622359314	down	yes	0	42.1464400863541	0	36.6857837077154	37.7516274674931	34.5652180243999	NW_001820835.1	1174210	1177273	-	SS1G_00452	--	GO:0006397|mRNA processing	GO:0005634|nucleus	GO:0004519|endonuclease activity; GO:0046872|metal ion binding	ko:K14403|CPSF3,YSH1	ko03015|mRNA surveillance pathway	2463	XP_001598364.1	XP_001598364.1 conserved hypothetical protein [Sclerotinia sclerotiorum 1980 UF-70]	sp|Q4IPN9|YSH1_GIBZE	sp|Q4IPN9|YSH1_GIBZE Endoribonuclease YSH1 OS=Gibberella zeae (strain PH-1 / ATCC MYA-4620 / FGSC 9075 / NRRL 31084) GN=YSH1 PE=3 SV=2	_	_	_	_	_	PF11718.5|CPSF73-100_C|Pre-mRNA 3'-end-processing endonuclease polyadenylation factor C-term|XM_001598314.1|m.3709:526-817;PF10996.5|Beta-Casp|Beta-Casp domain|XM_001598314.1|m.3709:262-397;PF00753.24|Lactamase_B|Metallo-beta-lactamase superfamily|XM_001598314.1|m.3709:35-206;PF16661.2|Lactamase_B_6|Metallo-beta-lactamase superfamily domain|XM_001598314.1|m.3709:42-219;PF07521.9|RMMBL|Zn-dependen…
SS1G_00453	17.5467684132336	59.984155404962	-1.77279464144015	0.0128161334384318	0.0211321985135982	down	yes	0	52.6403052397009	0	61.5662227973247	60.2713140925953	58.1149293249661	NW_001820835.1	1178252	1179778	+	SS1G_00453	--	--	--	--	--	--	1479	APA07929.1	APA07929.1 hypothetical protein sscle_03g026990 [Sclerotinia sclerotiorum 1980 UF-70]	_	_	_	_	_	_	_	PF05236.11|TAF4|Transcription initiation factor TFIID component TAF4 family|XM_001598315.1|m.3710:201-482
SS1G_00454	34.4610111122727	95.0854165732865	-1.46399219065987	0.00138281562961736	0.00305288815936057	down	yes	47.5729892869846	55.8100440498334	0	103.525073563752	94.4605040020784	87.270672154029	NW_001820835.1	1182025	1184083	+	SS1G_00454	--	GO:0006825|copper ion transport; GO:0006826|iron ion transport; GO:0006828|manganese ion transport; GO:0006876|cellular cadmium ion homeostasis; GO:0006878|cellular copper ion homeostasis; GO:0015691|cadmium ion transport; GO:0030026|cellular manganese ion homeostasis	GO:0005886|plasma membrane; GO:0016021|integral component of membrane	GO:0015295|solute:proton symporter activity; GO:0022890|inorganic cation transmembrane transporter activity; GO:0046872|metal ion binding	ko:K12346|SMF	--	1860	XP_001598366.1	XP_001598366.1 hypothetical protein SS1G_00454 [Sclerotinia sclerotiorum 1980 UF-70]	sp|P38925|SMF1_YEAST	sp|P38925|SMF1_YEAST Manganese transporter SMF1 OS=Saccharomyces cerevisiae (strain ATCC 204508 / S288c) GN=SMF1 PE=1 SV=2	_	_	_	_	_	PF01566.15|Nramp|Natural resistance-associated macrophage protein|XM_001598316.1|m.3711:160-538
SS1G_00456	0	56.4082653391823	-12.4619465935308	0.00167948955719521	0.00359567986656817	down	yes	0	0	0	57.5911509190077	53.7586108285005	57.8750342700387	NW_001820835.1	1187326	1188657	+	SS1G_00456	--	--	--	--	--	--	897	XP_001598368.1	XP_001598368.1 hypothetical protein SS1G_00456 [Sclerotinia sclerotiorum 1980 UF-70]	_	_	_	_	_	_	_	_
SS1G_00458	82.1086426054863	1692.12116405407	-4.36498781143731	1.6668296179043e-27	5.41164015946264e-26	down	yes	113.443282145886	0	132.882645670573	1637.414831499	1663.58169292088	1775.36696774234	NW_001820835.1	1190109	1191331	+	SS1G_00458	--	GO:0030245|cellulose catabolic process	GO:0005576|extracellular region	GO:0008810|cellulase activity	ko:K01179|E3.2.1.4	ko00500|Starch and sucrose metabolism; ko01100|Metabolic pathways	1170	XP_001598370.1	XP_001598370.1 hypothetical protein SS1G_00458 [Sclerotinia sclerotiorum 1980 UF-70]	sp|B8MW97|EGLB_ASPFN	sp|B8MW97|EGLB_ASPFN probable endo-beta-1,4-glucanase B OS=Aspergillus flavus (strain ATCC 200026 / FGSC A1120 / NRRL 3357 / JCM 12722 / SRRC 167) GN=eglB PE=3 SV=1	_	_	_	_	_	PF00150.15|Cellulase|Cellulase (glycosyl hydrolase family 5)|XM_001598320.1|m.3713:91-357
SS1G_00464	881.563576817251	336.773395463008	1.38825997250878	3.04626084102957e-20	7.68902240941579e-19	up	yes	951.459785739691	1036.47224663976	656.758698072301	341.693618798105	340.075339547371	328.551228043548	NW_001820835.1	1201976	1203453	+	SS1G_00464	--	GO:0006631|fatty acid metabolic process	GO:0005777|peroxisome	GO:0003988|acetyl-CoA C-acyltransferase activity	ko:K07513|ACAA1	ko00071|Fatty acid degradation; ko00280|Valine, leucine and isoleucine degradation; ko00592|alpha-Linolenic acid metabolism; ko01040|Biosynthesis of unsaturated fatty acids; ko01100|Metabolic pathways; ko01110|Biosynthesis of secondary metabolites; ko01130|Biosynthesis of antibiotics; ko01212|Fatty acid metabolism; ko03320|PPAR signaling pathway; ko04146|Peroxisome	1302	XP_001598376.1	XP_001598376.1 hypothetical protein SS1G_00464 [Sclerotinia sclerotiorum 1980 UF-70]	sp|Q05493|THIK_YARLI	sp|Q05493|THIK_YARLI 3-ketoacyl-CoA thiolase, peroxisomal OS=Yarrowia lipolytica (strain CLIB 122 / E 150) GN=POT1 PE=3 SV=1	_	_	_	_	_	PF00108.20|Thiolase_N|Thiolase, N-terminal domain|XM_001598326.1|m.3719:48-303;PF02803.15|Thiolase_C|Thiolase, C-terminal domain|XM_001598326.1|m.3719:311-429
SS1G_00468	32.8105297952031	249.587790380411	-2.92693473007147	7.7826443492401e-06	3.82615870352487e-05	down	yes	0	0	98.4315893856094	244.188713007138	250.857814836417	253.716843297677	NW_001820835.1	1213203	1214315	+	SS1G_00468	--	GO:0042545|cell wall modification; GO:0045490|pectin catabolic process	GO:0005576|extracellular region; GO:0005618|cell wall	GO:0030599|pectinesterase activity; GO:0045330|aspartyl esterase activity	ko:K01051|E3.1.1.11	ko00040|Pentose and glucuronate interconversions; ko01100|Metabolic pathways	1053	XP_001598380.1	XP_001598380.1 hypothetical protein SS1G_00468 [Sclerotinia sclerotiorum 1980 UF-70]	sp|Q12535|PME_ASPAC	sp|Q12535|PME_ASPAC Pectinesterase OS=Aspergillus aculeatus GN=pme1 PE=2 SV=1	_	_	_	_	_	PF01095.16|Pectinesterase|Pectinesterase|XM_001598330.1|m.3724:41-310
SS1G_00471	20.0496099549379	135.589341140643	-2.7569847094848	2.20118407243518e-06	1.30448124092276e-05	down	yes	0	0	60.1488298648136	136.689796287831	136.952296638497	133.125930495602	NW_001820835.1	1221384	1223537	-	SS1G_00471	--	GO:0000272|polysaccharide catabolic process; GO:0071555|cell wall organization	GO:0005886|plasma membrane; GO:0016021|integral component of membrane	GO:0042973|glucan endo-1,3-beta-D-glucosidase activity	--	--	2154	XP_001598383.1	XP_001598383.1 hypothetical protein SS1G_00471 [Sclerotinia sclerotiorum 1980 UF-70]	sp|Q4WUK5|BTGC_ASPFU	sp|Q4WUK5|BTGC_ASPFU Probable glucan endo-1,3-beta-glucosidase btgC OS=Neosartorya fumigata (strain ATCC MYA-4609 / Af293 / CBS 101355 / FGSC A1100) GN=btgC PE=3 SV=1	_	_	_	_	_	PF00332.15|Glyco_hydro_17|Glycosyl hydrolases family 17|XM_001598333.1|m.3727:450-700
SS1G_00472	0	332.105116377883	-15.0193957688372	1.66989764695339e-06	1.03326476974044e-05	down	yes	0	0	0	323.737115869989	345.97142571364	326.606807550019	NW_001820835.1	1225820	1226514	+	SS1G_00472	--	GO:0008152|metabolic process	--	GO:0016787|hydrolase activity	--	--	585	XP_001598384.1	XP_001598384.1 hypothetical protein SS1G_00472 [Sclerotinia sclerotiorum 1980 UF-70]	sp|Q5AR45|ASQB_EMENI	sp|Q5AR45|ASQB_EMENI Isochorismatase-like protein asqB OS=Emericella nidulans (strain FGSC A4 / ATCC 38163 / CBS 112.46 / NRRL 194 / M139) GN=asqB PE=3 SV=1	_	_	_	_	_	PF00857.17|Isochorismatase|Isochorismatase family|XM_001598334.1|m.3728:24-190
SS1G_00473	176.073278977766	42.5803696261448	2.04765876041558	1.69945491162818e-06	1.04530365626818e-05	up	yes	191.52761920734	112.344893866548	224.347323859409	47.027552992106	39.1270875725331	41.5864683137952	NW_001820835.1	1226785	1227525	-	SS1G_00473	--	--	--	--	--	--	693	APA07912.1	APA07912.1 hypothetical protein sscle_03g026820 [Sclerotinia sclerotiorum 1980 UF-70]	_	_	_	_	_	_	_	PF07985.9|SRR1|SRR1|XM_001598335.1|m.3729:114-175
SS1G_00474	56.5268016140801	380.949878874268	-2.75237689221367	4.45782246413401e-06	2.38105239874616e-05	down	yes	61.4484444956884	108.131960346552	0	367.163078698561	391.968495782506	383.718062141737	NW_001820835.1	1229774	1230846	+	SS1G_00474	--	--	--	--	--	--	720	XP_001598386.1	XP_001598386.1 hypothetical protein SS1G_00474 [Sclerotinia sclerotiorum 1980 UF-70]	_	_	_	_	_	_	_	_
SS1G_00478	0	126.899793449118	-13.6315157837585	1.45673442334625e-05	6.55095290107747e-05	down	yes	0	0	0	131.615336411786	125.72080632144	123.363237614128	NW_001820835.1	1236883	1238146	+	SS1G_00478	--	GO:0000122|negative regulation of transcription by RNA polymerase II; GO:0000387|spliceosomal snRNP assembly; GO:0030512|negative regulation of transforming growth factor beta receptor signaling pathway	GO:0005634|nucleus; GO:0005829|cytosol; GO:0032797|SMN complex; GO:0034719|SMN-Sm protein complex	GO:0005102|signaling receptor binding	ko:K13137|STRAP,UNRIP	ko03013|RNA transport	1056	XP_001598390.1	XP_001598390.1 hypothetical protein SS1G_00478 [Sclerotinia sclerotiorum 1980 UF-70]	sp|Q5ZL33|STRAP_CHICK	sp|Q5ZL33|STRAP_CHICK Serine-threonine kinase receptor-associated protein OS=Gallus gallus GN=STRAP PE=2 SV=2	_	_	_	_	_	PF00400.29|WD40|WD domain, G-beta repeat|XM_001598340.1|m.3734:60-95;PF00400.29|WD40|WD domain, G-beta repeat|XM_001598340.1|m.3734:102-137;PF00400.29|WD40|WD domain, G-beta repeat|XM_001598340.1|m.3734:174-203;PF00400.29|WD40|WD domain, G-beta repeat|XM_001598340.1|m.3734:303-338
SS1G_00479	0	50.0598269497768	-12.2897257538818	1.52256763750144e-05	6.78435816516386e-05	down	yes	0	0	0	50.0872710006081	48.8848974674132	51.207312381309	NW_001820835.1	1239570	1242273	-	SS1G_00479	--	GO:0030036|actin cytoskeleton organization	GO:0005634|nucleus; GO:0005829|cytosol; GO:0032153|cell division site; GO:0051286|cell tip	GO:0003779|actin binding; GO:0017048|Rho GTPase binding	--	--	2652	XP_001598391.1	XP_001598391.1 hypothetical protein SS1G_00479 [Sclerotinia sclerotiorum 1980 UF-70]	sp|O74737|RID1_SCHPO	sp|O74737|RID1_SCHPO GTPase-binding protein rid1 OS=Schizosaccharomyces pombe (strain 972 / ATCC 24843) GN=rid1 PE=4 SV=2	_	_	_	_	_	PF06371.10|Drf_GBD|Diaphanous GTPase-binding Domain|XM_001598341.1|m.3735:370-619
SS1G_00481	0	17.5329360585377	-10.7766745080781	0.0256950950702029	0.0390903513572602	down	yes	0	0	0	15.3385818016238	18.4085085344912	18.851717839498	NW_001820835.1	1244920	1246580	+	SS1G_00481	--	--	--	--	--	--	1380	XP_001598393.1	XP_001598393.1 hypothetical protein SS1G_00481 [Sclerotinia sclerotiorum 1980 UF-70]	_	_	_	_	_	_	_	_
SS1G_00483	0	55.4315643994607	-12.4367522513634	0.00489209368733918	0.00906888572267825	down	yes	0	0	0	52.4935564067975	58.9213254716716	54.8798113199129	NW_001820835.1	1249081	1249901	+	SS1G_00483	--	--	--	--	--	--	699	XP_001598395.1	XP_001598395.1 hypothetical protein SS1G_00483 [Sclerotinia sclerotiorum 1980 UF-70]	_	_	_	_	_	_	_	PF00156.24|Pribosyltran|Phosphoribosyl transferase domain|XM_001598345.1|m.3739:59-209
SS1G_00488	105.3366890202	24.8466300069037	2.08344235371457	7.19468179348338e-10	9.70110269841187e-09	up	yes	138.652900400528	118.298213028707	59.0589536313657	25.5302288159412	25.3096971836109	23.6999640211591	NW_001820835.1	1257825	1259739	+	SS1G_00488	--	--	--	--	--	--	1755	XP_001598400.1	XP_001598400.1 hypothetical protein SS1G_00488 [Sclerotinia sclerotiorum 1980 UF-70]	_	_	_	_	_	_	_	PF01485.18|IBR|IBR domain, a half RING-finger domain|XM_001598350.1|m.3743:341-399
SS1G_00490	4.08634709863263	33.2717791994415	-3.02232268957558	1.77023513205488e-05	7.70950902592443e-05	down	yes	12.2590412958979	0	0	32.9881089676787	33.4826562578573	33.3445723727886	NW_001820835.1	1263953	1271270	-	SS1G_00490	--	GO:1902404|mitotic actomyosin contractile ring contraction; GO:1903475|mitotic actomyosin contractile ring assembly; GO:1903478|actin filament bundle convergence involved in mitotic contractile ring assembly	GO:0005634|nucleus; GO:0005737|cytoplasm; GO:0005826|actomyosin contractile ring; GO:0016460|myosin II complex; GO:0031097|medial cortex; GO:0032153|cell division site; GO:0036391|medial cortex septin ring; GO:0071341|medial cortical node	GO:0000146|microfilament motor activity; GO:0003779|actin binding; GO:0005516|calmodulin binding; GO:0005524|ATP binding; GO:0030899|calcium-dependent ATPase activity	ko:K10352|MYH	ko04530|Tight junction	7218	XP_001598401.1	XP_001598401.1 hypothetical protein SS1G_00490 [Sclerotinia sclerotiorum 1980 UF-70]	sp|Q9USI6|MYO2_SCHPO	sp|Q9USI6|MYO2_SCHPO Myosin type-2 heavy chain 1 OS=Schizosaccharomyces pombe (strain 972 / ATCC 24843) GN=myo2 PE=1 SV=1	_	_	_	_	_	PF00063.18|Myosin_head|Myosin head (motor domain)|XM_001598351.1|m.3744:174-851;PF02736.16|Myosin_N|Myosin N-terminal SH3-like domain|XM_001598351.1|m.3744:119-158;PF01576.16|Myosin_tail_1|Myosin tail|XM_001598351.1|m.3744:2082-2352
SS1G_00491	0	24.6304504623916	-11.2668129154481	0.000150189882324893	0.000466574872708365	down	yes	0	0	0	23.5259352304736	24.9493944320337	25.4160217246676	NW_001820835.1	1272206	1276230	+	SS1G_00491	--	--	--	--	--	--	3486	XP_001598402.1	XP_001598402.1 hypothetical protein SS1G_00491 [Sclerotinia sclerotiorum 1980 UF-70]	_	_	_	_	_	_	_	_
SS1G_00494	0	53.5135918631432	-12.3859592203213	2.41676071466443e-05	0.00010019209793043	down	yes	0	0	0	53.7401598897142	52.841063892892	53.9595518068233	NW_001820835.1	1282809	1285088	-	SS1G_00494	--	GO:0000002|mitochondrial genome maintenance; GO:0006397|mRNA processing	GO:0031305|integral component of mitochondrial inner membrane	GO:0003723|RNA binding	--	--	2280	APA07894.1	APA07894.1 hypothetical protein sscle_03g026640 [Sclerotinia sclerotiorum 1980 UF-70]	sp|Q0V3D6|YME2_PHANO	sp|Q0V3D6|YME2_PHANO Mitochondrial escape protein 2 OS=Phaeosphaeria nodorum (strain SN15 / ATCC MYA-4574 / FGSC 10173) GN=YME2 PE=3 SV=2	_	_	_	_	_	PF10443.6|RNA12|RNA12 protein|XM_001598355.1|m.3750:287-715;PF00076.19|RRM_1|RNA recognition motif. (a.k.a. RRM, RBD, or RNP domain)|XM_001598355.1|m.3750:126-179
SS1G_00495	12.2183006041302	91.2648030967108	-2.8999927283462	0.00866656637592702	0.0149169444961122	down	yes	0	36.6549018123906	0	84.8185894294228	92.6030371980167	96.3727826626928	NW_001820835.1	1285752	1286459	+	SS1G_00495	--	--	--	--	--	--	708	XP_001598406.1	XP_001598406.1 hypothetical protein SS1G_00495 [Sclerotinia sclerotiorum 1980 UF-70]	_	_	_	_	_	_	_	PF11326.5|DUF3128|Protein of unknown function (DUF3128)|XM_001598356.1|m.3751:106-196
SS1G_00496	0	23.068873795746	-11.1723571096449	0.0030164261499246	0.00595445686581444	down	yes	0	0	0	20.7705977766981	23.7585051586267	24.6775184519132	NW_001820835.1	1286910	1288817	-	SS1G_00496	--	--	--	--	ko:K11361|SPT20,ADA5	--	1908	APA07892.1	APA07892.1 hypothetical protein sscle_03g026620 [Sclerotinia sclerotiorum 1980 UF-70]	_	_	_	_	_	_	_	_
SS1G_00501	0	52.8319839427119	-12.3674689179876	0.00466944177042214	0.00872057487419917	down	yes	0	0	0	50.5249366484493	53.8367094246734	54.1343057550131	NW_001820835.1	1301805	1302708	+	SS1G_00501	--	GO:0000272|polysaccharide catabolic process; GO:0071555|cell wall organization	GO:0005576|extracellular region	GO:0008810|cellulase activity; GO:0033946|xyloglucan-specific endo-beta-1,4-glucanase activity	ko:K18576|XEG	--	741	XP_001598412.1	XP_001598412.1 hypothetical protein SS1G_00501 [Sclerotinia sclerotiorum 1980 UF-70]	sp|O94218|XGEA_ASPAC	sp|O94218|XGEA_ASPAC Xyloglucan-specific endo-beta-1,4-glucanase A OS=Aspergillus aculeatus GN=xgeA PE=1 SV=1	_	_	_	_	_	PF01670.13|Glyco_hydro_12|Glycosyl hydrolase family 12|XM_001598362.1|m.3758:42-245
SS1G_00502	235.572437830049	3072.07093076094	-3.7049123244114	2.28843715761872e-22	6.11160362191141e-21	down	yes	245.793777982754	173.011136554484	287.912398952908	2929.63759104918	3157.72059720541	3128.85460402824	NW_001820835.1	1303715	1304468	+	SS1G_00502	--	GO:0000028|ribosomal small subunit assembly; GO:0006412|translation; GO:0042274|ribosomal small subunit biogenesis	GO:0022627|cytosolic small ribosomal subunit	GO:0003735|structural constituent of ribosome	ko:K02966|RP-S19e,RPS19	ko03010|Ribosome	450	XP_001598413.1	XP_001598413.1 40S ribosomal protein S19 [Sclerotinia sclerotiorum 1980 UF-70]	sp|P27073|RS19_EMENI	sp|P27073|RS19_EMENI 40S ribosomal protein S19 OS=Emericella nidulans (strain FGSC A4 / ATCC 38163 / CBS 112.46 / NRRL 194 / M139) GN=rps19 PE=3 SV=1	_	_	_	_	_	PF01090.16|Ribosomal_S19e|Ribosomal protein S19e|XM_001598363.1|m.3759:5-140
SS1G_00509	0	25.9705101428197	-11.343214043904	0.0149193635471388	0.0241386380314173	down	yes	0	0	0	28.2800601859938	24.6256945178933	25.0057757245721	NW_001820835.1	1324535	1326116	-	SS1G_00509	--	GO:0045493|xylan catabolic process	GO:0005576|extracellular region	GO:0031176|endo-1,4-beta-xylanase activity	ko:K01181|E3.2.1.8,xynA	--	1098	XP_001598420.1	XP_001598420.1 hypothetical protein SS1G_00509 [Sclerotinia sclerotiorum 1980 UF-70]	sp|Q96VB6|XYNF3_ASPOR	sp|Q96VB6|XYNF3_ASPOR Endo-1,4-beta-xylanase F3 OS=Aspergillus oryzae (strain ATCC 42149 / RIB 40) GN=xynF3 PE=1 SV=1	_	_	_	_	_	PF00331.17|Glyco_hydro_10|Glycosyl hydrolase family 10|XM_001598370.1|m.3766:72-363
SS1G_00519	15.9508254267539	101.365446482626	-2.66710109972233	0.00363582583393872	0.00699697863300295	down	yes	0	0	47.8524762802616	102.417560183954	102.535823077648	99.1429561862761	NW_001820835.1	1351707	1352937	-	SS1G_00519	--	--	--	--	--	--	1083	XP_001598430.1	XP_001598430.1 hypothetical protein SS1G_00519 [Sclerotinia sclerotiorum 1980 UF-70]	_	_	_	_	_	_	_	_
SS1G_00520	0	40.7287455312628	-11.9921858407221	8.33167327380634e-05	0.000283976628381403	down	yes	0	0	0	39.1876687572183	41.0462438838118	41.9523239527583	NW_001820835.1	1353222	1356173	+	SS1G_00520	--	GO:0006623|protein targeting to vacuole; GO:0006895|Golgi to endosome transport; GO:0007033|vacuole organization; GO:0016197|endosomal transport; GO:0032889|regulation of vacuole fusion, non-autophagic; GO:0035542|regulation of SNARE complex assembly; GO:0042144|vacuole fusion, non-autophagic; GO:0045324|late endosome to vacuole transport; GO:0048278|vesicle docking	GO:0005634|nucleus; GO:0005737|cytoplasm; GO:0005765|lysosomal membrane; GO:0005768|endosome; GO:0005829|cytosol; GO:0030897|HOPS complex; GO:0033263|CORVET complex; GO:1902500|vacuolar HOPS complex	GO:0003779|actin binding	ko:K20180|VPS16	ko04138|Autophagy - yeast	2370	XP_001598431.1	XP_001598431.1 hypothetical protein SS1G_00520 [Sclerotinia sclerotiorum 1980 UF-70]	sp|Q9UT38|VPS16_SCHPO	sp|Q9UT38|VPS16_SCHPO Probable vacuolar protein sorting-associated protein 16 homolog OS=Schizosaccharomyces pombe (strain 972 / ATCC 24843) GN=vps16 PE=3 SV=1	_	_	_	_	_	PF04840.9|Vps16_C|Vps16, C-terminal region|XM_001598381.1|m.3774:462-770;PF04841.10|Vps16_N|Vps16, N-terminal region|XM_001598381.1|m.3774:4-46;PF04841.10|Vps16_N|Vps16, N-terminal region|XM_001598381.1|m.3774:50-369
SS1G_00521	18.3371633868027	77.2505352234641	-2.07417464338414	0.00100465890258021	0.002309794794352	down	yes	0	55.0114901604081	0	77.2123128798044	79.8479550619294	74.6913377286584	NW_001820835.1	1357224	1359278	-	SS1G_00521	--	GO:0000132|establishment of mitotic spindle orientation; GO:0000921|septin ring assembly; GO:0006511|ubiquitin-dependent protein catabolic process; GO:0016567|protein ubiquitination; GO:0031578|mitotic spindle orientation checkpoint; GO:0032186|cellular bud neck septin ring organization; GO:0051865|protein autoubiquitination; GO:0090337|regulation of formin-nucleated actin cable assembly; GO:0097…	GO:0005737|cytoplasm	GO:0004842|ubiquitin-protein transferase activity; GO:0046872|metal ion binding	--	--	1887	XP_001598432.1	XP_001598432.1 hypothetical protein SS1G_00521 [Sclerotinia sclerotiorum 1980 UF-70]	sp|P38823|DMA1_YEAST	sp|P38823|DMA1_YEAST E3 ubiquitin-protein ligase DMA1 OS=Saccharomyces cerevisiae (strain ATCC 204508 / S288c) GN=DMA1 PE=1 SV=1	_	_	_	_	_	PF00498.23|FHA|FHA domain|XM_001598382.1|m.3775:238-320;PF17123.2|zf-RING_11|RING-like zinc finger|XM_001598382.1|m.3775:360-388
SS1G_00522	282.394747648492	92.1352362235334	1.61578285505268	6.24727384040145e-12	1.05553428825885e-10	up	yes	253.298931508944	313.665228486182	280.220082950349	88.5023326335075	94.0336352957473	93.8697407413453	NW_001820835.1	1360984	1362976	+	SS1G_00522	--	GO:0006627|protein processing involved in protein targeting to mitochondrion	GO:0005743|mitochondrial inner membrane; GO:0005759|mitochondrial matrix	GO:0004222|metalloendopeptidase activity; GO:0008270|zinc ion binding	ko:K01412|PMPCA,MAS2	--	1572	XP_001598433.1	XP_001598433.1 hypothetical protein SS1G_00522 [Sclerotinia sclerotiorum 1980 UF-70]	sp|P23955|MPPA_NEUCR	sp|P23955|MPPA_NEUCR Mitochondrial-processing peptidase subunit alpha OS=Neurospora crassa (strain ATCC 24698 / 74-OR23-1A / CBS 708.71 / DSM 1257 / FGSC 987) GN=mpp PE=1 SV=2	_	_	_	_	_	PF00675.17|Peptidase_M16|Insulinase (Peptidase family M16)|XM_001598383.1|m.3776:24-171;PF05193.18|Peptidase_M16_C|Peptidase M16 inactive domain|XM_001598383.1|m.3776:177-421
SS1G_00528	0	61.9428574595771	-12.5969551101707	2.98408047033066e-05	0.000119623189051101	down	yes	0	0	0	64.5712545100406	61.6603451337641	59.5969727349266	NW_001820835.1	1381579	1383530	+	SS1G_00528	--	GO:0032873|negative regulation of stress-activated MAPK cascade; GO:0035970|peptidyl-threonine dephosphorylation; GO:0070262|peptidyl-serine dephosphorylation; GO:0071470|cellular response to osmotic stress; GO:1900034|regulation of cellular response to heat	GO:0005634|nucleus; GO:0005829|cytosol	GO:0004722|protein serine/threonine phosphatase activity; GO:0004724|magnesium-dependent protein serine/threonine phosphatase activity; GO:0046872|metal ion binding; GO:1990439|MAP kinase serine/threonine phosphatase activity	ko:K19704|PTC1	ko04011|MAPK signaling pathway - yeast	1899	XP_001598439.1	XP_001598439.1 hypothetical protein SS1G_00528 [Sclerotinia sclerotiorum 1980 UF-70]	sp|P40371|PP2C1_SCHPO	sp|P40371|PP2C1_SCHPO Protein phosphatase 2C homolog 1 OS=Schizosaccharomyces pombe (strain 972 / ATCC 24843) GN=ptc1 PE=2 SV=1	_	_	_	_	_	PF00481.18|PP2C|Protein phosphatase 2C|XM_001598389.1|m.3781:199-296;PF00481.18|PP2C|Protein phosphatase 2C|XM_001598389.1|m.3781:366-501
SS1G_00530	0	66.5492408772897	-12.7004232639822	0.00886202703251973	0.0152154130655809	down	yes	0	0	0	66.4979018274643	67.4544404546391	65.6953803497656	NW_001820835.1	1386114	1386608	+	SS1G_00530	--	--	--	--	--	--	495	APA07864.1	APA07864.1 hypothetical protein sscle_03g026340 [Sclerotinia sclerotiorum 1980 UF-70]	_	_	_	_	_	_	_	PF13875.3|DUF4202|Domain of unknown function (DUF4202)|XM_001598391.1|m.3782:8-164
SS1G_00535	292.470911911212	3741.08205375679	-3.67704508671852	1.47482661551569e-12	2.5705451683904e-11	down	yes	202.948990994934	595.221800072765	79.2419446659379	3598.16609059245	3784.81281661515	3840.26725406277	NW_001820835.1	1395430	1396286	+	SS1G_00535	--	GO:0000470|maturation of LSU-rRNA; GO:0006412|translation	GO:0022625|cytosolic large ribosomal subunit	GO:0003723|RNA binding; GO:0003735|structural constituent of ribosome	ko:K02865|RP-L10Ae,RPL10A	ko03010|Ribosome	654	XP_001598446.1	XP_001598446.1 60S ribosomal protein L1 [Sclerotinia sclerotiorum 1980 UF-70]	sp|Q7RZS0|RL10A_NEUCR	sp|Q7RZS0|RL10A_NEUCR 60S ribosomal protein L10a OS=Neurospora crassa (strain ATCC 24698 / 74-OR23-1A / CBS 708.71 / DSM 1257 / FGSC 987) GN=crp-74 PE=3 SV=1	_	_	_	_	_	PF00687.18|Ribosomal_L1|Ribosomal protein L1p/L10e family|XM_001598396.1|m.3786:22-212
SS1G_00538	0	101.073800608395	-13.3032641932642	7.58287933121417e-05	0.000261142504089526	down	yes	0	0	0	100.778578397763	100.512266557393	101.930556870029	NW_001820835.1	1404967	1405938	-	SS1G_00538	--	--	--	--	--	--	972	XP_001598449.1	XP_001598449.1 hypothetical protein SS1G_00538 [Sclerotinia sclerotiorum 1980 UF-70]	_	_	_	_	_	_	_	PF00244.17|14-3-3|14-3-3 protein|XM_001598399.1|m.3789:194-271
SS1G_00542	0	43.5696274963302	-12.0894381495075	0.0282063350231719	0.0425045954963306	down	yes	0	0	0	40.719927618959	42.7035769017594	47.2853779682721	NW_001820835.1	1415871	1416407	-	SS1G_00542	--	GO:0006506|GPI anchor biosynthetic process	GO:0005789|endoplasmic reticulum membrane; GO:0016021|integral component of membrane	GO:0016757|transferase activity, transferring glycosyl groups	ko:K08098|PIGZ,SMP3	ko00563|Glycosylphosphatidylinositol (GPI)-anchor biosynthesis	537	APA07854.1	APA07854.1 hypothetical protein sscle_03g026240 [Sclerotinia sclerotiorum 1980 UF-70]	sp|Q4I785|SMP3_GIBZE	sp|Q4I785|SMP3_GIBZE GPI mannosyltransferase 4 OS=Gibberella zeae (strain PH-1 / ATCC MYA-4620 / FGSC 9075 / NRRL 31084) GN=SMP3 PE=3 SV=2	_	_	_	_	_	_
SS1G_00543	161.348184860027	830.111488299471	-2.36305573028073	1.71363480650352e-08	1.74718997081806e-07	down	yes	175.566984273395	0	308.477570306687	828.684015868408	838.083832108937	823.566616921068	NW_001820835.1	1419495	1420210	+	SS1G_00543	--	GO:0006511|ubiquitin-dependent protein catabolic process; GO:0016567|protein ubiquitination	--	--	ko:K03094|SKP1,CBF3D	ko04110|Cell cycle; ko04111|Cell cycle - yeast; ko04114|Oocyte meiosis; ko04120|Ubiquitin mediated proteolysis; ko04141|Protein processing in endoplasmic reticulum; ko04310|Wnt signaling pathway; ko04341|Hedgehog signaling pathway - fly; ko04350|TGF-beta signaling pathway; ko04710|Circadian rhythm; ko05168|Herpes simplex infection	504	XP_001598454.1	XP_001598454.1 SCF complex subunit Skp1 [Sclerotinia sclerotiorum 1980 UF-70]	sp|D4ARL8|SKP1_ARTBC	sp|D4ARL8|SKP1_ARTBC E3 ubiquitin ligase complex SCF subunit sconC OS=Arthroderma benhamiae (strain ATCC MYA-4681 / CBS 112371) GN=sconC PE=3 SV=1	_	_	_	_	_	PF01466.16|Skp1|Skp1 family, dimerisation domain|XM_001598404.1|m.3793:117-164;PF03931.12|Skp1_POZ|Skp1 family, tetramerisation domain|XM_001598404.1|m.3793:8-70
SS1G_00544	845.892740427527	5440.06907262981	-2.68506392060494	1.66608129166789e-15	3.56420853067661e-14	down	yes	709.020513411789	998.141172429713	830.51653544108	5069.74953517598	5607.65269566717	5642.80498704627	NW_001820835.1	1422705	1423218	-	SS1G_00544	--	GO:0006412|translation	GO:0022625|cytosolic large ribosomal subunit	GO:0003735|structural constituent of ribosome	ko:K02924|RP-L39e,RPL39	ko03010|Ribosome	156	XP_001559308.1	XP_001559308.1 hypothetical protein BCIN_03g01900 [Botrytis cinerea B05.10]	sp|Q6BHV8|RL39_DEBHA	sp|Q6BHV8|RL39_DEBHA 60S ribosomal protein L39 OS=Debaryomyces hansenii (strain ATCC 36239 / CBS 767 / JCM 1990 / NBRC 0083 / IGC 2968) GN=RPL39 PE=3 SV=1	_	_	_	_	_	_
SS1G_00547	420.843549737579	1127.04963215878	-1.42117365872179	8.853041125878e-24	2.45131530037271e-22	down	yes	347.002980681534	644.551293046115	270.976375485089	1138.20173482477	1115.98097758463	1126.96618406695	NW_001820835.1	1426962	1428549	+	SS1G_00547	--	GO:0042542|response to hydrogen peroxide; GO:0042744|hydrogen peroxide catabolic process; GO:0061692|cellular detoxification of hydrogen peroxide	GO:0005739|mitochondrion; GO:0005759|mitochondrial matrix; GO:0005777|peroxisome; GO:0005782|peroxisomal matrix	GO:0004096|catalase activity; GO:0020037|heme binding; GO:0046872|metal ion binding	ko:K03781|katE,CAT,catB,srpA	ko00380|Tryptophan metabolism; ko00630|Glyoxylate and dicarboxylate metabolism; ko01110|Biosynthesis of secondary metabolites; ko01130|Biosynthesis of antibiotics; ko01200|Carbon metabolism; ko04011|MAPK signaling pathway - yeast; ko04016|MAPK signaling pathway - plant; ko04068|FoxO signaling pathway; ko04146|Peroxisome; ko04211|Longevity regulating pathway; ko04212|Longevity regulating pathway -…	1530	XP_001598458.1	XP_001598458.1 peroxisomal catalase [Sclerotinia sclerotiorum 1980 UF-70]	sp|P55306|CATA_SCHPO	sp|P55306|CATA_SCHPO Catalase OS=Schizosaccharomyces pombe (strain 972 / ATCC 24843) GN=cta1 PE=1 SV=1	_	_	_	_	_	PF00199.16|Catalase|Catalase|XM_001598408.1|m.3795:20-398;PF06628.9|Catalase-rel|Catalase-related immune-responsive|XM_001598408.1|m.3795:430-489
SS1G_00549	720.563989312162	41.0242360319147	4.13424657666318	2.32072070286959e-214	5.19276937812361e-212	up	yes	646.362886645166	711.85261909716	803.476462194161	40.2850366610228	41.5898635824189	41.1978078523023	NW_001820835.1	1431358	1433496	-	SS1G_00549	--	GO:0035445|borate transmembrane transport; GO:0051453|regulation of intracellular pH; GO:0098656|anion transmembrane transport	GO:0000324|fungal-type vacuole; GO:0005774|vacuolar membrane; GO:0005886|plasma membrane; GO:0005887|integral component of plasma membrane	GO:0005452|inorganic anion exchanger activity; GO:0008509|anion transmembrane transporter activity; GO:0046715|active borate transmembrane transporter activity	--	--	1677	XP_001598460.1	XP_001598460.1 hypothetical protein SS1G_00549 [Sclerotinia sclerotiorum 1980 UF-70]	sp|Q9HGM6|YHW5_SCHPO	sp|Q9HGM6|YHW5_SCHPO Putative transporter C543.05c OS=Schizosaccharomyces pombe (strain 972 / ATCC 24843) GN=SPBC543.05c PE=3 SV=1	_	_	_	_	_	PF00955.18|HCO3_cotransp|HCO3- transporter family|XM_001598410.1|m.3796:1-167;PF00955.18|HCO3_cotransp|HCO3- transporter family|XM_001598410.1|m.3796:237-386
SS1G_00551	0	38.3099105622871	-11.903878478526	0.000659580804568724	0.00161606081119398	down	yes	0	0	0	41.868077092177	35.5589025387302	37.502752055954	NW_001820835.1	1438659	1440387	+	SS1G_00551	--	--	--	--	--	--	1647	XP_001598462.1	XP_001598462.1 hypothetical protein SS1G_00551 [Sclerotinia sclerotiorum 1980 UF-70]	_	_	_	_	_	_	_	_
SS1G_00552	0	35.7275250075638	-11.803224009054	0.000111338561073024	0.000363618125098054	down	yes	0	0	0	35.9460996064175	35.3152873836749	35.9211880325989	NW_001820835.1	1442309	1445251	+	SS1G_00552	--	GO:0006351|transcription, DNA-templated	GO:0005634|nucleus	GO:0003677|DNA binding; GO:0008270|zinc ion binding	--	--	2550	XP_001598463.1	XP_001598463.1 hypothetical protein SS1G_00552 [Sclerotinia sclerotiorum 1980 UF-70]	sp|Q5SBL4|FSDR_FUSHE	sp|Q5SBL4|FSDR_FUSHE Fusaridione A cluster transcription factor fsdR OS=Fusarium heterosporum GN=fsdR PE=4 SV=2	_	_	_	_	_	PF04082.15|Fungal_trans|Fungal specific transcription factor domain|XM_001598413.1|m.3799:267-511
SS1G_00557	13.6451373911331	62.324454832213	-2.19058599110898	0.0147895685730768	0.0239627900112886	down	yes	0	0	40.9354121733992	64.0065629306752	64.7643897897346	58.2024117762291	NW_001820835.1	1456344	1457609	-	SS1G_00557	--	--	--	--	--	--	1266	XP_001598468.1	XP_001598468.1 hypothetical protein SS1G_00557 [Sclerotinia sclerotiorum 1980 UF-70]	sp|Q893M2|Y1794_CLOTE	sp|Q893M2|Y1794_CLOTE UPF0261 protein CTC_01794 OS=Clostridium tetani (strain Massachusetts / E88) GN=CTC_01794 PE=3 SV=2	_	_	_	_	_	PF06792.8|UPF0261|Uncharacterised protein family (UPF0261)|XM_001598418.1|m.3805:4-417
SS1G_00559	0	36.7007400670475	-11.8419864832809	0.00256132064588413	0.00517672084704928	down	yes	0	0	0	35.0147233845252	35.8607999024841	39.2266969141332	NW_001820835.1	1460873	1462545	-	SS1G_00559	--	--	--	--	--	--	1245	XP_001598470.1	XP_001598470.1 hypothetical protein SS1G_00559 [Sclerotinia sclerotiorum 1980 UF-70]	_	_	_	_	_	_	_	PF02636.14|Methyltransf_28|Putative S-adenosyl-L-methionine-dependent methyltransferase|XM_001598420.1|m.3807:48-338
SS1G_00560	0	29.27630372716	-11.5160104044413	0.00387017211883871	0.00739809627611768	down	yes	0	0	0	30.1216131169091	30.0830796812202	27.6242183833508	NW_001820835.1	1462948	1464448	+	SS1G_00560	--	GO:0000278|mitotic cell cycle; GO:0001558|regulation of cell growth; GO:0006355|regulation of transcription, DNA-templated; GO:0006468|protein phosphorylation; GO:0006915|apoptotic process; GO:0007346|regulation of mitotic cell cycle; GO:0008283|cell population proliferation; GO:0050684|regulation of mRNA processing	GO:0005634|nucleus; GO:0005737|cytoplasm	GO:0003723|RNA binding; GO:0004672|protein kinase activity; GO:0004674|protein serine/threonine kinase activity; GO:0004693|cyclin-dependent protein serine/threonine kinase activity; GO:0005524|ATP binding	ko:K08818|CDC2L	--	1407	XP_001598471.1	XP_001598471.1 hypothetical protein SS1G_00560 [Sclerotinia sclerotiorum 1980 UF-70]	sp|P21127|CD11B_HUMAN	sp|P21127|CD11B_HUMAN Cyclin-dependent kinase 11B OS=Homo sapiens GN=CDK11B PE=1 SV=3	_	_	_	_	_	PF00069.22|Pkinase|Protein kinase domain|XM_001598421.1|m.3808:105-397;PF07714.14|Pkinase_Tyr|Protein tyrosine kinase|XM_001598421.1|m.3808:109-304
SS1G_00565	0	43.3025016451165	-12.0805677867091	0.00278647428337996	0.00557227550533881	down	yes	0	0	0	41.0217885392265	44.8837172821715	44.0019991139514	NW_001820835.1	1472979	1474062	+	SS1G_00565	--	GO:0006260|DNA replication; GO:0006974|cellular response to DNA damage stimulus; GO:1902969|mitotic DNA replication	GO:0005634|nucleus; GO:0005730|nucleolus; GO:0005737|cytoplasm	GO:0003690|double-stranded DNA binding; GO:0046872|metal ion binding	ko:K13102|KIN	--	1032	XP_001598476.1	XP_001598476.1 hypothetical protein SS1G_00565 [Sclerotinia sclerotiorum 1980 UF-70]	sp|Q9Y7X9|KIN17_SCHPO	sp|Q9Y7X9|KIN17_SCHPO KIN17-like protein OS=Schizosaccharomyces pombe (strain 972 / ATCC 24843) GN=SPBC365.09c PE=3 SV=1	_	_	_	_	_	PF10357.6|Kin17_mid|Domain of Kin17 curved DNA-binding protein|XM_001598426.1|m.3811:52-177;PF12171.5|zf-C2H2_jaz|Zinc-finger double-stranded RNA-binding|XM_001598426.1|m.3811:26-50;PF12874.4|zf-met|Zinc-finger of C2H2 type|XM_001598426.1|m.3811:26-50
SS1G_00566	0	84.2428628232696	-13.0405099930428	0.0131915378764665	0.0216563041997355	down	yes	0	0	0	93.3794719028894	71.1174137181984	88.2317028487211	NW_001820835.1	1474380	1475145	-	SS1G_00566	--	GO:0006325|chromatin organization; GO:0006351|transcription, DNA-templated; GO:0006397|mRNA processing; GO:0032786|positive regulation of DNA-templated transcription, elongation; GO:0034243|regulation of transcription elongation from RNA polymerase II promoter	GO:0000775|chromosome, centromeric region; GO:0032044|DSIF complex	GO:0000993|RNA polymerase II complex binding; GO:0003700|DNA-binding transcription factor activity; GO:0003727|single-stranded RNA binding; GO:0008270|zinc ion binding	ko:K15171|SUPT4H1,SPT4	--	354	XP_001598477.1	XP_001598477.1 hypothetical protein SS1G_00566 [Sclerotinia sclerotiorum 1980 UF-70]	sp|Q7S743|SPT4_NEUCR	sp|Q7S743|SPT4_NEUCR Transcription elongation factor spt4 OS=Neurospora crassa (strain ATCC 24698 / 74-OR23-1A / CBS 708.71 / DSM 1257 / FGSC 987) GN=trf-2 PE=3 SV=1	_	_	_	_	_	PF06093.10|Spt4|Spt4/RpoE2 zinc finger|XM_001598427.1|m.3812:2-68
SS1G_00568	3.3772715419696	25.0196635512631	-2.88544334764776	0.00177114121622304	0.00376270929666682	down	yes	0	0	10.1318146259088	24.7566893945983	25.1002488399069	25.2020524192842	NW_001820835.1	1476666	1482213	-	SS1G_00568	--	GO:0032091|negative regulation of protein binding; GO:0034613|cellular protein localization; GO:0051056|regulation of small GTPase mediated signal transduction; GO:1904262|negative regulation of TORC1 signaling; GO:1905534|positive regulation of leucine import across plasma membrane; GO:1905589|positive regulation of L-arginine import across plasma membrane; GO:2000134|negative regulation of G1/S…	GO:0005634|nucleus; GO:0005737|cytoplasm; GO:0005829|cytosol; GO:0033596|TSC1-TSC2 complex	GO:0005096|GTPase activator activity	--	--	5115	XP_001598479.1	XP_001598479.1 hypothetical protein SS1G_00568 [Sclerotinia sclerotiorum 1980 UF-70]	sp|Q9UUG9|TSC2_SCHPO	sp|Q9UUG9|TSC2_SCHPO Tuberous sclerosis 2 protein homolog OS=Schizosaccharomyces pombe (strain 972 / ATCC 24843) GN=tsc2 PE=1 SV=1	_	_	_	_	_	PF11864.5|DUF3384|Domain of unknown function (DUF3384)|XM_001598429.1|m.3814:116-600;PF02145.12|Rap_GAP|Rap/ran-GAP|XM_001598429.1|m.3814:1414-1615;PF03542.13|Tuberin|Tuberin|XM_001598429.1|m.3814:937-1158
SS1G_00569	12.7618783999353	131.175366539551	-3.36056417182662	1.09242864905745e-07	9.44072733355594e-07	down	yes	38.2856351998058	0	0	126.234687746302	132.135915066818	135.155496805534	NW_001820835.1	1483018	1486267	+	SS1G_00569	--	GO:0006606|protein import into nucleus; GO:0006611|protein export from nucleus; GO:0007049|cell cycle; GO:0046827|positive regulation of protein export from nucleus; GO:0051301|cell division	GO:0005635|nuclear envelope; GO:0005829|cytosol; GO:0032991|protein-containing complex	GO:0005049|nuclear export signal receptor activity; GO:0008536|Ran GTPase binding	ko:K18423|CSE1,CAS,XPO2	--	2889	XP_001598480.1	XP_001598480.1 hypothetical protein SS1G_00569 [Sclerotinia sclerotiorum 1980 UF-70]	sp|P33307|CSE1_YEAST	sp|P33307|CSE1_YEAST Importin alpha re-exporter OS=Saccharomyces cerevisiae (strain ATCC 204508 / S288c) GN=CSE1 PE=1 SV=2	_	_	_	_	_	PF03378.12|CAS_CSE1|CAS/CSE protein, C-terminus|XM_001598430.1|m.3815:522-960;PF08506.7|Cse1|Cse1|XM_001598430.1|m.3815:151-521;PF03810.16|IBN_N|Importin-beta N-terminal domain|XM_001598430.1|m.3815:24-97
SS1G_00570	24.1943192397401	377.710847862769	-3.96398399058748	3.47130386715324e-09	4.12915585002323e-08	down	yes	0	0	72.5829577192204	377.104936104965	369.030478761148	386.997128722195	NW_001820835.1	1487002	1488529	+	SS1G_00570	--	--	GO:0005852|eukaryotic translation initiation factor 3 complex	GO:0003743|translation initiation factor activity	ko:K15029|EIF3L	--	1428	XP_001598481.1	XP_001598481.1 conserved hypothetical protein [Sclerotinia sclerotiorum 1980 UF-70]	sp|A7E5J5|EIF3L_SCLS1	sp|A7E5J5|EIF3L_SCLS1 Eukaryotic translation initiation factor 3 subunit L OS=Sclerotinia sclerotiorum (strain ATCC 18683 / 1980 / Ss-1) GN=SS1G_00570 PE=3 SV=1	_	_	_	_	_	PF10255.6|Paf67|RNA polymerase I-associated factor PAF67|XM_001598431.1|m.3816:76-473
SS1G_00571	0	81.6344317638465	-12.9951387804844	3.02845185011326e-05	0.000121181985824493	down	yes	0	0	0	85.396005623233	80.4786864118061	79.0286032565005	NW_001820835.1	1489311	1491298	+	SS1G_00571	--	GO:0006950|response to stress	GO:0000935|division septum; GO:0032153|cell division site; GO:0051286|cell tip	--	--	--	1437	XP_001598482.1	XP_001598482.1 hypothetical protein SS1G_00571 [Sclerotinia sclerotiorum 1980 UF-70]	sp|O74782|YGBA_SCHPO	sp|O74782|YGBA_SCHPO Universal stress protein A family protein C25B2.10 OS=Schizosaccharomyces pombe (strain 972 / ATCC 24843) GN=SPBC25B2.10 PE=1 SV=1	_	_	_	_	_	PF00582.23|Usp|Universal stress protein family|XM_001598432.1|m.3817:81-191
SS1G_00574	21.8115453752203	64.0423186835418	-1.55349752165646	0.010209159798167	0.017255208528178	down	yes	0	0	65.4346361256608	64.4316161031867	63.6226748308633	64.0726651165753	NW_001820835.1	1498065	1499880	-	SS1G_00574	--	GO:0009089|lysine biosynthetic process via diaminopimelate	--	GO:0004072|aspartate kinase activity; GO:0005524|ATP binding	ko:K00928|lysC	ko00260|Glycine, serine and threonine metabolism; ko00261|Monobactam biosynthesis; ko00270|Cysteine and methionine metabolism; ko00300|Lysine biosynthesis; ko01100|Metabolic pathways; ko01110|Biosynthesis of secondary metabolites; ko01120|Microbial metabolism in diverse environments; ko01130|Biosynthesis of antibiotics; ko01210|2-Oxocarboxylic acid metabolism; ko01230|Biosynthesis of amino acids	1584	XP_001598485.1	XP_001598485.1 hypothetical protein SS1G_00574 [Sclerotinia sclerotiorum 1980 UF-70]	sp|W7MS01|FUB3_GIBM7	sp|W7MS01|FUB3_GIBM7 Aspartate kinase FUB3 OS=Gibberella moniliformis (strain M3125 / FGSC 7600) GN=FUB3 PE=1 SV=1	_	_	_	_	_	PF00696.25|AA_kinase|Amino acid kinase family|XM_001598435.1|m.3820:30-333;PF01842.22|ACT|ACT domain|XM_001598435.1|m.3820:468-501;PF13840.3|ACT_7|ACT domain|XM_001598435.1|m.3820:459-519
SS1G_00575	0	74.3619728382883	-12.8605433271624	4.331099670649e-06	2.32386093151672e-05	down	yes	0	0	0	73.8683382631126	74.6734148836032	74.5441653681491	NW_001820835.1	1501035	1503534	-	SS1G_00575	--	--	--	--	ko:K09175|RFXX	ko04111|Cell cycle - yeast	2223	XP_001598486.1	XP_001598486.1 hypothetical protein SS1G_00575 [Sclerotinia sclerotiorum 1980 UF-70]	_	_	_	_	_	_	_	PF02257.12|RFX_DNA_binding|RFX DNA-binding domain|XM_001598436.1|m.3821:187-263
SS1G_00576	224.536345420932	1763.35775880541	-2.97324824001075	6.25636583943568e-16	1.35948694972934e-14	down	yes	90.4762372942651	159.212702350752	423.920096617778	1786.20004968711	1729.91695168218	1773.95627504693	NW_001820835.1	1505634	1506362	+	SS1G_00576	--	--	GO:0016021|integral component of membrane	--	ko:K17279|REEP5_6	--	489	XP_001598487.1	XP_001598487.1 hypothetical protein SS1G_00576 [Sclerotinia sclerotiorum 1980 UF-70]	sp|Q5BB01|YOP1_EMENI	sp|Q5BB01|YOP1_EMENI Protein yop1 OS=Emericella nidulans (strain FGSC A4 / ATCC 38163 / CBS 112.46 / NRRL 194 / M139) GN=yop1 PE=3 SV=1	_	_	_	_	_	PF03134.16|TB2_DP1_HVA22|TB2/DP1, HVA22 family|XM_001598437.1|m.3822:68-143
SS1G_00577	0	113.251034179857	-13.4673639877115	5.88748306249239e-07	4.16958702090458e-06	down	yes	0	0	0	112.657115834423	110.933616234399	116.16237047075	NW_001820835.1	1507154	1509229	+	SS1G_00577	--	GO:0035585|calcium-mediated signaling using extracellular calcium source; GO:0098703|calcium ion import across plasma membrane	GO:0005622|intracellular; GO:0005886|plasma membrane; GO:0016020|membrane; GO:0016021|integral component of membrane	GO:0005262|calcium channel activity	ko:K08284|MID1	--	2025	XP_001598488.1	XP_001598488.1 hypothetical protein SS1G_00577 [Sclerotinia sclerotiorum 1980 UF-70]	sp|Q10063|EHS1_SCHPO	sp|Q10063|EHS1_SCHPO Calcium influx-promoting protein ehs1 OS=Schizosaccharomyces pombe (strain 972 / ATCC 24843) GN=ehs1 PE=3 SV=1	_	_	_	_	_	PF12929.4|Mid1|Stretch-activated Ca2+-permeable channel component|XM_001598438.1|m.3823:198-643
SS1G_00580	0	49.4631035281069	-12.2724286895996	5.94561871139213e-05	0.000212997738258829	down	yes	0	0	0	47.250007097716	49.9035292749091	51.2357742116955	NW_001820835.1	1512429	1514712	+	SS1G_00580	--	GO:0000122|negative regulation of transcription by RNA polymerase II; GO:0000917|division septum assembly; GO:0006357|regulation of transcription by RNA polymerase II; GO:0009653|anatomical structure morphogenesis; GO:0030154|cell differentiation; GO:0045944|positive regulation of transcription by RNA polymerase II	GO:0000790|nuclear chromatin; GO:0005634|nucleus; GO:0097221|M/G1 phase-specific MADS box-forkhead transcription factor complex	GO:0000978|RNA polymerase II proximal promoter sequence-specific DNA binding; GO:0000981|DNA-binding transcription factor activity, RNA polymerase II-specific; GO:0001228|DNA-binding transcription activator activity, RNA polymerase II-specific	--	--	2085	XP_001598491.1	XP_001598491.1 hypothetical protein SS1G_00580 [Sclerotinia sclerotiorum 1980 UF-70]	sp|O43058|SEP1_SCHPO	sp|O43058|SEP1_SCHPO Forkhead protein sep1 OS=Schizosaccharomyces pombe (strain 972 / ATCC 24843) GN=sep1 PE=1 SV=1	_	_	_	_	_	PF00250.15|Forkhead|Forkhead domain|XM_001598441.1|m.3825:220-304
SS1G_00583	48.6650762177028	114.516281003887	-1.23442355673669	0.00143111957475632	0.00314054036854218	down	yes	0	97.3796265785086	48.6156020745998	116.166072488565	112.471393859804	114.911376663293	NW_001820835.1	1523856	1525505	+	SS1G_00583	--	GO:0030003|cellular cation homeostasis; GO:0035556|intracellular signal transduction; GO:0071473|cellular response to cation stress; GO:1990748|cellular detoxification	GO:0005634|nucleus; GO:0005737|cytoplasm; GO:0005829|cytosol	GO:0004674|protein serine/threonine kinase activity; GO:0005524|ATP binding	ko:K08286|E2.7.11.-	--	1599	XP_001598494.1	XP_001598494.1 conserved hypothetical protein [Sclerotinia sclerotiorum 1980 UF-70]	sp|O14019|HAL4_SCHPO	sp|O14019|HAL4_SCHPO Serine/threonine-protein kinase hal4 OS=Schizosaccharomyces pombe (strain 972 / ATCC 24843) GN=hal4 PE=1 SV=1	_	_	_	_	_	PF00069.22|Pkinase|Protein kinase domain|XM_001598444.1|m.3826:252-518;PF07714.14|Pkinase_Tyr|Protein tyrosine kinase|XM_001598444.1|m.3826:252-513
SS1G_00585	57.9886036059351	166.793842765365	-1.52406245448577	0.000153674650809644	0.000475260528223025	down	yes	0	38.7049522493252	135.26085856848	164.765534363361	163.717086277191	171.898907655544	NW_001820835.1	1527566	1528979	-	SS1G_00585	--	--	--	--	--	--	1341	XP_001598496.1	XP_001598496.1 hypothetical protein SS1G_00585 [Sclerotinia sclerotiorum 1980 UF-70]	_	_	_	_	_	_	_	_
SS1G_00588	0	115.023563732286	-13.4897672421563	0.0123293646460473	0.0204067992612206	down	yes	0	0	0	114.86266963604	119.042702137664	111.165319423153	NW_001820835.1	1535940	1536275	+	SS1G_00588	--	--	--	--	ko:K03020|RPC19,POLR1D	ko00230|Purine metabolism; ko00240|Pyrimidine metabolism; ko01100|Metabolic pathways; ko03020|RNA polymerase; ko04623|Cytosolic DNA-sensing pathway; ko05169|Epstein-Barr virus infection	261	XP_001598499.1	XP_001598499.1 hypothetical protein SS1G_00588 [Sclerotinia sclerotiorum 1980 UF-70]	_	_	_	_	_	_	_	_
SS1G_00589	232.329191189301	581.223637384945	-1.32288566780443	0.000451464641706668	0.00117722071454787	down	yes	0	279.050220249167	417.937353318737	540.686643285746	622.785054524526	580.199214344564	NW_001820835.1	1536720	1537514	-	SS1G_00589	--	GO:0055114|oxidation-reduction process	GO:0005739|mitochondrion; GO:0005743|mitochondrial inner membrane; GO:0070469|respirasome	--	ko:K03950|NDUFA6	ko00190|Oxidative phosphorylation; ko01100|Metabolic pathways; ko04723|Retrograde endocannabinoid signaling; ko04932|Non-alcoholic fatty liver disease (NAFLD); ko05010|Alzheimer's disease; ko05012|Parkinson's disease; ko05016|Huntington's disease	372	XP_001598500.1	XP_001598500.1 hypothetical protein SS1G_00589 [Sclerotinia sclerotiorum 1980 UF-70]	sp|P42114|NDUA6_NEUCR	sp|P42114|NDUA6_NEUCR NADH-ubiquinone oxidoreductase 14.8 kDa subunit OS=Neurospora crassa (strain ATCC 24698 / 74-OR23-1A / CBS 708.71 / DSM 1257 / FGSC 987) GN=nuo14.8 PE=1 SV=3	_	_	_	_	_	PF13233.3|Complex1_LYR_2|Complex1_LYR-like|XM_001598450.1|m.3828:25-105
SS1G_00591	0	54.2584328936175	-12.4058975333231	2.92300049930185e-05	0.000117701951039494	down	yes	0	0	0	54.8238477006709	54.7156329985013	53.2358179816802	NW_001820835.1	1539534	1542134	-	SS1G_00591	--	GO:0007049|cell cycle; GO:0051301|cell division	--	GO:0004683|calmodulin-dependent protein kinase activity; GO:0005516|calmodulin binding; GO:0005524|ATP binding	ko:K07359|CAMKK2	ko04140|Autophagy - animal; ko04152|AMPK signaling pathway; ko04211|Longevity regulating pathway; ko04920|Adipocytokine signaling pathway; ko04921|Oxytocin signaling pathway; ko05034|Alcoholism	2172	XP_001598502.1	XP_001598502.1 hypothetical protein SS1G_00591 [Sclerotinia sclerotiorum 1980 UF-70]	sp|Q9Y898|KKCCC_EMEND	sp|Q9Y898|KKCCC_EMEND Calcium/calmodulin-dependent protein kinase kinase cmkC OS=Emericella nidulans GN=cmkC PE=1 SV=1	_	_	_	_	_	PF00069.22|Pkinase|Protein kinase domain|XM_001598452.1|m.3830:159-370;PF07714.14|Pkinase_Tyr|Protein tyrosine kinase|XM_001598452.1|m.3830:160-366
SS1G_00593	50.4447263901423	182.256234443186	-1.85298599456034	1.00826529373431e-05	4.7726863160814e-05	down	yes	84.9191555410665	66.4150236293603	0	187.450083704862	181.461554987267	177.857064637428	NW_001820835.1	1543700	1545368	-	SS1G_00593	--	GO:0007031|peroxisome organization	GO:0005779|integral component of peroxisomal membrane	--	ko:K13336|PEX3	ko04146|Peroxisome	1563	XP_001598504.1	XP_001598504.1 hypothetical protein SS1G_00593 [Sclerotinia sclerotiorum 1980 UF-70]	sp|Q874C0|PEX3_YARLI	sp|Q874C0|PEX3_YARLI Peroxisomal biogenesis factor 3 OS=Yarrowia lipolytica (strain CLIB 122 / E 150) GN=PEX3 PE=3 SV=1	_	_	_	_	_	PF04882.9|Peroxin-3|Peroxin-3|XM_001598454.1|m.3832:6-458
SS1G_00594	0	181.64860761849	-14.1489421068459	0.000228484508943419	0.000663029530158628	down	yes	0	0	0	175.670216671977	194.693829371294	174.5817768122	NW_001820835.1	1546046	1546624	+	SS1G_00594	--	--	--	--	ko:K19730|ATG101	ko04136|Autophagy - other; ko04140|Autophagy - animal; ko04211|Longevity regulating pathway	435	APA07812.1	APA07812.1 hypothetical protein sscle_03g025820 [Sclerotinia sclerotiorum 1980 UF-70]	_	_	_	_	_	_	_	PF07855.9|DUF1649|Protein of unknown function (DUF1649)|XM_001598455.1|m.3833:1-119
SS1G_00595	0	49.7920730858934	-12.2819900825476	0.0036107786071899	0.00695686201743663	down	yes	0	0	0	48.3384030251057	53.6383620189584	47.3994542136162	NW_001820835.1	1547056	1547949	-	SS1G_00595	--	GO:0006351|transcription, DNA-templated; GO:0006355|regulation of transcription, DNA-templated	GO:0005634|nucleus	GO:0003677|DNA binding; GO:0046872|metal ion binding	--	--	843	XP_001598506.1	XP_001598506.1 hypothetical protein SS1G_00595 [Sclerotinia sclerotiorum 1980 UF-70]	sp|Q7ZZ00|ZN511_DANRE	sp|Q7ZZ00|ZN511_DANRE Zinc finger protein 511 OS=Danio rerio GN=znf511 PE=2 SV=1	_	_	_	_	_	_
SS1G_00596	7.59663321775483	54.8002062461047	-2.84911461652797	0.00203937271257764	0.00424967699155055	down	yes	0	0	22.7898996532645	52.1391972263652	54.1176936314092	58.1437278805397	NW_001820835.1	1548876	1551467	+	SS1G_00596	--	--	--	--	--	--	2274	XP_001598507.1	XP_001598507.1 hypothetical protein SS1G_00596 [Sclerotinia sclerotiorum 1980 UF-70]	_	_	_	_	_	_	_	PF10373.6|EST1_DNA_bind|Est1 DNA/RNA binding domain|XM_001598457.1|m.3835:189-275;PF10373.6|EST1_DNA_bind|Est1 DNA/RNA binding domain|XM_001598457.1|m.3835:278-414;PF10374.6|EST1|Telomerase activating protein Est1|XM_001598457.1|m.3835:61-179
SS1G_00597	95.537043707973	590.058097438913	-2.62659831882703	7.49817357303646e-12	1.25662710548925e-10	down	yes	85.7420155753791	0	200.86911554854	587.406712100245	587.910365779774	594.857214436721	NW_001820835.1	1551734	1553246	-	SS1G_00597	--	GO:0006144|purine nucleobase metabolic process; GO:0006169|adenosine salvage; GO:0044209|AMP salvage	GO:0005634|nucleus; GO:0005737|cytoplasm; GO:0005829|cytosol	GO:0004001|adenosine kinase activity; GO:0005524|ATP binding	ko:K00856|E2.7.1.20,ADK	ko00230|Purine metabolism; ko01100|Metabolic pathways	1032	XP_001598508.1	XP_001598508.1 hypothetical protein SS1G_00597 [Sclerotinia sclerotiorum 1980 UF-70]	sp|P78825|ADK_SCHPO	sp|P78825|ADK_SCHPO Adenosine kinase OS=Schizosaccharomyces pombe (strain 972 / ATCC 24843) GN=ado1 PE=2 SV=2	_	_	_	_	_	PF00294.21|PfkB|pfkB family carbohydrate kinase|XM_001598458.1|m.3837:27-337
SS1G_00598	248.584597071144	4446.06705383737	-4.16066610510326	1.46335163317379e-08	1.52391046176677e-07	down	yes	0	373.161274921435	372.592516291998	4343.0299388832	4459.05215053614	4536.11907209277	NW_001820835.1	1553701	1554778	-	SS1G_00598	--	GO:0002181|cytoplasmic translation	GO:0022625|cytosolic large ribosomal subunit	GO:0003723|RNA binding; GO:0003735|structural constituent of ribosome; GO:0019843|rRNA binding	ko:K02938|RP-L8e,RPL8	ko03010|Ribosome	765	XP_001598509.1	XP_001598509.1 60S ribosomal protein L2 [Sclerotinia sclerotiorum 1980 UF-70]	sp|Q75AP7|RL2_ASHGO	sp|Q75AP7|RL2_ASHGO 60S ribosomal protein L2 OS=Ashbya gossypii (strain ATCC 10895 / CBS 109.51 / FGSC 9923 / NRRL Y-1056) GN=RPL2 PE=4 SV=1	_	_	_	_	_	PF03947.15|Ribosomal_L2_C|Ribosomal Proteins L2, C-terminal domain|XM_001598459.1|m.3838:98-224;PF00181.20|Ribosomal_L2|Ribosomal Proteins L2, RNA binding domain|XM_001598459.1|m.3838:11-89
SS1G_00599	0	58.1715110111813	-12.506345049303	5.69635428203433e-05	0.000205311785376414	down	yes	0	0	0	57.8031670026173	57.7154401076106	58.9959259233159	NW_001820835.1	1556826	1558911	+	SS1G_00599	--	--	--	--	--	--	1785	XP_001598510.1	XP_001598510.1 hypothetical protein SS1G_00599 [Sclerotinia sclerotiorum 1980 UF-70]	_	_	_	_	_	_	_	PF15612.3|WHIM1|WSTF, HB1, Itc1p, MBD9 motif 1|XM_001598460.1|m.3839:158-188
SS1G_00600	30.5134279637537	189.160124571689	-2.63169536375986	0.00403038655852502	0.00765838198715369	down	yes	0	91.5402838912612	0	189.70246578933	191.019697595811	186.758210329925	NW_001820835.1	1559368	1560071	-	SS1G_00600	--	--	--	--	--	--	567	XP_001598511.1	XP_001598511.1 hypothetical protein SS1G_00600 [Sclerotinia sclerotiorum 1980 UF-70]	_	_	_	_	_	_	_	PF08589.7|DUF1770|Fungal protein of unknown function (DUF1770)|XM_001598461.1|m.3840:10-107
SS1G_00601	20.133734192511	357.481953392746	-4.14950771309177	1.30590037289902e-05	5.9567764116975e-05	down	yes	0	0	60.4012025775331	364.296633676717	342.709216923473	365.440009578049	NW_001820835.1	1560693	1561984	+	SS1G_00601	--	--	--	--	--	--	858	XP_001598512.1	XP_001598512.1 predicted protein [Sclerotinia sclerotiorum 1980 UF-70]	_	_	_	_	_	_	_	_
SS1G_00606	0	54.005664878752	-12.3991621431522	8.08904907719353e-06	3.94400690872116e-05	down	yes	0	0	0	56.0536226012812	53.3435604210211	52.6198116139536	NW_001820835.1	1569121	1571931	-	SS1G_00606	--	GO:0000165|MAPK cascade; GO:0000751|mitotic cell cycle G1 arrest in response to pheromone; GO:0010514|induction of conjugation with cellular fusion; GO:0030435|sporulation resulting in formation of a cellular spore; GO:0031098|stress-activated protein kinase signaling cascade; GO:0031139|positive regulation of conjugation with cellular fusion; GO:0031142|induction of conjugation upon nitrogen sta…	GO:0000935|division septum; GO:0005737|cytoplasm; GO:0005886|plasma membrane; GO:0032153|cell division site; GO:0051286|cell tip	GO:0004709|MAP kinase kinase kinase activity; GO:0005524|ATP binding	ko:K11228|STE11	ko04011|MAPK signaling pathway - yeast	2754	APA07801.1	APA07801.1 hypothetical protein sscle_03g025710 [Sclerotinia sclerotiorum 1980 UF-70]	sp|P28829|BYR2_SCHPO	sp|P28829|BYR2_SCHPO Protein kinase byr2 OS=Schizosaccharomyces pombe (strain 972 / ATCC 24843) GN=byr2 PE=1 SV=1	_	_	_	_	_	PF00069.22|Pkinase|Protein kinase domain|XM_001598467.1|m.3846:645-913;PF07714.14|Pkinase_Tyr|Protein tyrosine kinase|XM_001598467.1|m.3846:647-907;PF14847.3|Ras_bdg_2|Ras-binding domain of Byr2|XM_001598467.1|m.3846:256-357;PF00536.27|SAM_1|SAM domain (Sterile alpha motif)|XM_001598467.1|m.3846:27-89;PF07647.14|SAM_2|SAM domain (Sterile alpha motif)|XM_001598467.1|m.3846:27-89;PF00788.20|RA|Ras …
SS1G_00608	15.6224858887343	83.869480456902	-2.42377071057387	2.34467402337158e-05	9.78405052393817e-05	down	yes	46.867457666203	0	0	84.3411555991718	80.9470864602153	86.3201993113189	NW_001820835.1	1577170	1580056	+	SS1G_00608	--	GO:0006886|intracellular protein transport; GO:0006895|Golgi to endosome transport; GO:0006904|vesicle docking involved in exocytosis; GO:0007032|endosome organization; GO:0007040|lysosome organization; GO:0035542|regulation of SNARE complex assembly; GO:0045324|late endosome to vacuole transport	GO:0005737|cytoplasm; GO:0005768|endosome; GO:0005829|cytosol; GO:0030897|HOPS complex; GO:0032153|cell division site; GO:0033263|CORVET complex; GO:1902500|vacuolar HOPS complex	GO:0008270|zinc ion binding; GO:0030674|protein binding, bridging; GO:0061630|ubiquitin protein ligase activity	ko:K20181|VPS18,PEP3	ko04138|Autophagy - yeast	2832	XP_001598519.1	XP_001598519.1 hypothetical protein SS1G_00608 [Sclerotinia sclerotiorum 1980 UF-70]	sp|O74925|PEP3_SCHPO	sp|O74925|PEP3_SCHPO Vacuolar membrane protein pep3 OS=Schizosaccharomyces pombe (strain 972 / ATCC 24843) GN=pep3 PE=3 SV=1	_	_	_	_	_	PF05131.11|Pep3_Vps18|Pep3/Vps18/deep orange family|XM_001598469.1|m.3848:284-440;PF00637.17|Clathrin|Region in Clathrin and VPS|XM_001598469.1|m.3848:658-759
SS1G_00609	7.43140674173103	21.3102249954462	-1.51857538032159	0.027847082887788	0.0420244256704332	down	yes	22.2942202251931	0	0	22.1901020419867	20.016058802049	21.724514142303	NW_001820835.1	1580363	1585553	-	SS1G_00609	--	--	--	--	--	--	3969	XP_001598520.1	XP_001598520.1 hypothetical protein SS1G_00609 [Sclerotinia sclerotiorum 1980 UF-70]	_	_	_	_	_	_	_	_
SS1G_00613	169.512057391993	510.68966728369	-1.59100211705627	1.87844397157334e-10	2.75250223728419e-09	down	yes	270.598654659912	138.885086683645	99.0524308324223	534.641912276076	500.518933121541	496.908156453454	NW_001820835.1	1591389	1592865	-	SS1G_00613	--	--	GO:0005737|cytoplasm	GO:0003747|translation release factor activity	ko:K03265|ETF1,ERF1	ko03015|mRNA surveillance pathway	1308	XP_001598524.1	XP_001598524.1 eukaryotic peptide chain release factor subunit 1 [Sclerotinia sclerotiorum 1980 UF-70]	sp|O59948|ERF1_PODAS	sp|O59948|ERF1_PODAS Eukaryotic peptide chain release factor subunit 1 OS=Podospora anserina GN=SU2 PE=3 SV=1	_	_	_	_	_	PF03464.12|eRF1_2|eRF1 domain 2|XM_001598474.1|m.3853:146-278;PF03465.12|eRF1_3|eRF1 domain 3|XM_001598474.1|m.3853:281-418;PF03463.12|eRF1_1|eRF1 domain 1|XM_001598474.1|m.3853:19-140
SS1G_00617	208.131237359003	2.85527527982516	6.18274526098555	1.34231829956742e-08	1.40849850470452e-07	up	yes	0	263.134808447884	361.258903629124	3.78191192978179	2.21718563209988	2.56672827759381	NW_001820835.1	1601423	1602412	-	SS1G_00617	--	--	--	--	--	--	789	XP_001598528.1	XP_001598528.1 hypothetical protein SS1G_00617 [Sclerotinia sclerotiorum 1980 UF-70]	_	_	_	_	_	_	_	PF12697.4|Abhydrolase_6|Alpha/beta hydrolase family|XM_001598478.1|m.3858:6-249
SS1G_00619	0	48.246335054027	-12.2365026353555	0.0140707024087657	0.0229178330202973	down	yes	0	0	0	49.887554819995	45.0016383784793	49.8498119636066	NW_001820835.1	1607702	1608301	-	SS1G_00619	--	GO:0032049|cardiolipin biosynthetic process	GO:0005739|mitochondrion	GO:0005524|ATP binding; GO:0008444|CDP-diacylglycerol-glycerol-3-phosphate 3-phosphatidyltransferase activity	ko:K00995|pgsA,PGS1	ko00564|Glycerophospholipid metabolism; ko01100|Metabolic pathways	600	APA07791.1	APA07791.1 hypothetical protein sscle_03g025610 [Sclerotinia sclerotiorum 1980 UF-70]	sp|P25578|PGPS1_YEAST	sp|P25578|PGPS1_YEAST CDP-diacylglycerol--glycerol-3-phosphate 3-phosphatidyltransferase OS=Saccharomyces cerevisiae (strain ATCC 204508 / S288c) GN=PGS1 PE=1 SV=4	_	_	_	_	_	_
SS1G_00621	0	57.6333526686489	-12.4929385330437	0.000341404507679804	0.000929765762855624	down	yes	0	0	0	61.2030972201986	54.2373871000184	57.4595736857296	NW_001820835.1	1610879	1612407	-	SS1G_00621	--	GO:0006526|arginine biosynthetic process; GO:0006592|ornithine biosynthetic process	GO:0005759|mitochondrial matrix	GO:0004042|acetyl-CoA:L-glutamate N-acetyltransferase activity; GO:0004358|glutamate N-acetyltransferase activity; GO:0103045|methione N-acyltransferase activity	ko:K00620|argJ	ko00220|Arginine biosynthesis; ko01100|Metabolic pathways; ko01110|Biosynthesis of secondary metabolites; ko01130|Biosynthesis of antibiotics; ko01210|2-Oxocarboxylic acid metabolism; ko01230|Biosynthesis of amino acids	1260	XP_001598532.1	XP_001598532.1 hypothetical protein SS1G_00621 [Sclerotinia sclerotiorum 1980 UF-70]	sp|A7E5P6|ARGJ1_SCLS1	sp|A7E5P6|ARGJ1_SCLS1 Arginine biosynthesis bifunctional protein ArgJ 1, mitochondrial OS=Sclerotinia sclerotiorum (strain ATCC 18683 / 1980 / Ss-1) GN=SS1G_00621 PE=3 SV=1	_	_	_	_	_	PF01960.15|ArgJ|ArgJ family|XM_001598482.1|m.3861:60-172;PF01960.15|ArgJ|ArgJ family|XM_001598482.1|m.3861:171-419
SS1G_00622	0	32.1975913518679	-11.6531850573155	6.76707561536177e-06	3.39749054090843e-05	down	yes	0	0	0	32.9726137560285	32.110650138269	31.5095101613062	NW_001820835.1	1612923	1618906	+	SS1G_00622	--	--	--	--	ko:K16196|EIF2AK4	ko04138|Autophagy - yeast; ko04140|Autophagy - animal; ko04141|Protein processing in endoplasmic reticulum; ko05160|Hepatitis C; ko05162|Measles; ko05164|Influenza A; ko05168|Herpes simplex infection; ko05169|Epstein-Barr virus infection	4761	XP_001598533.1	XP_001598533.1 hypothetical protein SS1G_00622 [Sclerotinia sclerotiorum 1980 UF-70]	_	_	_	_	_	_	_	PF12745.4|HGTP_anticodon2|Anticodon binding domain of tRNAs|XM_001598483.1|m.3862:1343-1584;PF00069.22|Pkinase|Protein kinase domain|XM_001598483.1|m.3862:310-531;PF00069.22|Pkinase|Protein kinase domain|XM_001598483.1|m.3862:573-639;PF00069.22|Pkinase|Protein kinase domain|XM_001598483.1|m.3862:752-947;PF07714.14|Pkinase_Tyr|Protein tyrosine kinase|XM_001598483.1|m.3862:310-527;PF07714.14|Pkinas…
SS1G_00624	119.129751615888	54.9320919880119	1.11667110747995	0.00549750534752948	0.010011844868499	up	yes	106.866859992502	107.460333263654	143.062061591507	52.5765526827214	56.6375269709611	55.5821963103533	NW_001820835.1	1624070	1625570	+	SS1G_00624	--	--	GO:0005886|plasma membrane; GO:0031225|anchored component of membrane	GO:0004190|aspartic-type endopeptidase activity	--	--	1449	XP_001598535.1	XP_001598535.1 hypothetical protein SS1G_00624 [Sclerotinia sclerotiorum 1980 UF-70]	sp|Q8NKB6|OPSB_ASPOR	sp|Q8NKB6|OPSB_ASPOR Probable aspartic-type endopeptidase opsB OS=Aspergillus oryzae (strain ATCC 42149 / RIB 40) GN=opsB PE=2 SV=1	_	_	_	_	_	PF00026.20|Asp|Eukaryotic aspartyl protease|XM_001598485.1|m.3864:73-402;PF14543.3|TAXi_N|Xylanase inhibitor N-terminal|XM_001598485.1|m.3864:73-234;PF14541.3|TAXi_C|Xylanase inhibitor C-terminal|XM_001598485.1|m.3864:271-399
SS1G_00625	8.53832737108267	59.0858494150175	-2.7893427422181	1.69409850006213e-06	1.04393812486921e-05	down	yes	0	0	25.614982113248	59.5933973221412	59.2849011101047	58.3792498128066	NW_001820835.1	1628264	1633438	-	SS1G_00625	--	GO:0006816|calcium ion transport; GO:0015721|bile acid and bile salt transport	GO:0000324|fungal-type vacuole; GO:0000329|fungal-type vacuole membrane; GO:0016021|integral component of membrane	GO:0005524|ATP binding; GO:0015432|ATPase-coupled bile acid transmembrane transporter activity	--	--	5058	XP_001598536.1	XP_001598536.1 hypothetical protein SS1G_00625 [Sclerotinia sclerotiorum 1980 UF-70]	sp|P32386|YBT1_YEAST	sp|P32386|YBT1_YEAST ATP-dependent bile acid permease OS=Saccharomyces cerevisiae (strain ATCC 204508 / S288c) GN=YBT1 PE=1 SV=2	_	_	_	_	_	PF00664.20|ABC_membrane|ABC transporter transmembrane region|XM_001598486.1|m.3865:476-654;PF00664.20|ABC_membrane|ABC transporter transmembrane region|XM_001598486.1|m.3865:1094-1345;PF00005.24|ABC_tran|ABC transporter|XM_001598486.1|m.3865:730-879;PF00005.24|ABC_tran|ABC transporter|XM_001598486.1|m.3865:1415-1591
SS1G_00627	102.366296919201	864.328553433047	-3.07771478514648	0.00054588207755188	0.0013788185195665	down	yes	216.422194450223	90.6766963073813	0	877.773607375722	842.470214802713	872.741838120707	NW_001820835.1	1636847	1638445	-	SS1G_00627	--	GO:0006616|SRP-dependent cotranslational protein targeting to membrane, translocation; GO:0030433|ubiquitin-dependent ERAD pathway; GO:0030970|retrograde protein transport, ER to cytosol; GO:0031204|posttranslational protein targeting to membrane, translocation; GO:0044743|protein transmembrane import into intracellular organelle; GO:0070843|misfolded protein transport	GO:0005784|Sec61 translocon complex; GO:0016021|integral component of membrane	GO:0005048|signal sequence binding; GO:0015450|P-P-bond-hydrolysis-driven protein transmembrane transporter activity	ko:K10956|SEC61A	ko03060|Protein export; ko04141|Protein processing in endoplasmic reticulum; ko04145|Phagosome; ko05110|Vibrio cholerae infection	1431	XP_001598538.1	XP_001598538.1 protein transport protein SEC61 alpha subunit [Sclerotinia sclerotiorum 1980 UF-70]	sp|Q870W0|SC61A_NEUCR	sp|Q870W0|SC61A_NEUCR Protein transport protein SEC61 subunit alpha OS=Neurospora crassa (strain ATCC 24698 / 74-OR23-1A / CBS 708.71 / DSM 1257 / FGSC 987) GN=sec-61 PE=3 SV=1	_	_	_	_	_	PF00344.17|SecY|SecY translocase|XM_001598488.1|m.3867:76-457;PF10559.6|Plug_translocon|Plug domain of Sec61p|XM_001598488.1|m.3867:41-75
SS1G_00628	0	22.6514834962282	-11.146026592537	0.000271720636470231	0.000769194678262694	down	yes	0	0	0	20.8325371497472	23.2063882979078	23.9155250410295	NW_001820835.1	1639359	1643095	-	SS1G_00628	--	--	GO:0016021|integral component of membrane	GO:0005391|sodium:potassium-exchanging ATPase activity; GO:0005524|ATP binding; GO:0008900|potassium:proton exchanging ATPase activity; GO:0046872|metal ion binding	ko:K01539|ATP1A	ko04022|cGMP-PKG signaling pathway; ko04024|cAMP signaling pathway; ko04260|Cardiac muscle contraction; ko04261|Adrenergic signaling in cardiomyocytes; ko04911|Insulin secretion; ko04918|Thyroid hormone synthesis; ko04919|Thyroid hormone signaling pathway; ko04960|Aldosterone-regulated sodium reabsorption; ko04961|Endocrine and other factor-regulated calcium reabsorption; ko04964|Proximal tubule …	3366	XP_001598539.1	XP_001598539.1 hypothetical protein SS1G_00628 [Sclerotinia sclerotiorum 1980 UF-70]	sp|Q64392|AT12A_CAVPO	sp|Q64392|AT12A_CAVPO Potassium-transporting ATPase alpha chain 2 OS=Cavia porcellus GN=ATP12A PE=2 SV=1	_	_	_	_	_	PF00122.17|E1-E2_ATPase|E1-E2 ATPase|XM_001598489.1|m.3868:202-440;PF00689.18|Cation_ATPase_C|Cation transporting ATPase, C-terminus|XM_001598489.1|m.3868:904-1106;PF00702.23|Hydrolase|haloacid dehalogenase-like hydrolase|XM_001598489.1|m.3868:624-725;PF00702.23|Hydrolase|haloacid dehalogenase-like hydrolase|XM_001598489.1|m.3868:789-835;PF13246.3|Cation_ATPase|Cation transport ATPase (P-type)|XM…
SS1G_00630	0	49.0093701021601	-12.259136230386	0.000137156541430925	0.000432743523821124	down	yes	0	0	0	47.0418001679682	50.9830373486571	49.0032727898549	NW_001820835.1	1647228	1649061	-	SS1G_00630	--	GO:1902975|mitotic DNA replication initiation	GO:0000790|nuclear chromatin; GO:0005656|nuclear pre-replicative complex; GO:0005664|nuclear origin of replication recognition complex; GO:0031261|DNA replication preinitiation complex; GO:0043596|nuclear replication fork	GO:0003688|DNA replication origin binding	ko:K02604|ORC2	ko04110|Cell cycle; ko04111|Cell cycle - yeast; ko04113|Meiosis - yeast	1785	XP_001598541.1	XP_001598541.1 hypothetical protein SS1G_00630 [Sclerotinia sclerotiorum 1980 UF-70]	sp|Q09142|ORC2_SCHPO	sp|Q09142|ORC2_SCHPO Origin recognition complex subunit 2 OS=Schizosaccharomyces pombe (strain 972 / ATCC 24843) GN=orc2 PE=1 SV=1	_	_	_	_	_	PF04084.11|ORC2|Origin recognition complex subunit 2|XM_001598491.1|m.3871:245-584
SS1G_00631	0	21.3172053008981	-11.0584792131773	0.00238040612979932	0.00485762443889784	down	yes	0	0	0	20.4648448838063	21.5465881965792	21.9401828223088	NW_001820835.1	1649427	1651679	+	SS1G_00631	--	--	--	--	--	--	2178	XP_001598542.1	XP_001598542.1 hypothetical protein SS1G_00631 [Sclerotinia sclerotiorum 1980 UF-70]	_	_	_	_	_	_	_	PF11500.5|Cut12|Spindle pole body formation-associated protein|XM_001598492.1|m.3872:143-301
SS1G_00634	6.076484004518	43.8291409467629	-2.84853855976522	0.00421289844559853	0.0079649660267436	down	yes	18.229452013554	0	0	45.7402000186408	42.9027266770927	42.8444961445553	NW_001820835.1	1656391	1659253	+	SS1G_00634	--	--	--	--	--	--	2427	XP_001598545.1	XP_001598545.1 hypothetical protein SS1G_00634 [Sclerotinia sclerotiorum 1980 UF-70]	_	_	_	_	_	_	_	PF14555.3|UBA_4|UBA-like domain|XM_001598495.1|m.3875:9-47
SS1G_00636	7.60971448863013	61.3358918799426	-3.009157888942	0.0025328977354338	0.0051271052204539	down	yes	22.8291434658904	0	0	61.3953299483171	58.8692779555392	63.7430677359714	NW_001820835.1	1662993	1665010	-	SS1G_00636	--	--	--	--	--	--	1938	XP_001598547.1	XP_001598547.1 hypothetical protein SS1G_00636 [Sclerotinia sclerotiorum 1980 UF-70]	_	_	_	_	_	_	_	_
SS1G_00637	19.1398852431463	98.9098443960296	-2.36892422358755	1.07133318024741e-05	5.00539920951936e-05	down	yes	17.1683663317406	20.1409937781704	20.1102956195279	98.0784128031192	96.2028170946587	102.448303290311	NW_001820835.1	1665929	1668821	-	SS1G_00637	--	GO:0000011|vacuole inheritance; GO:0006468|protein phosphorylation; GO:0007096|regulation of exit from mitosis; GO:0007266|Rho protein signal transduction; GO:0010629|negative regulation of gene expression; GO:0019236|response to pheromone; GO:0023014|signal transduction by protein phosphorylation; GO:0030036|actin cytoskeleton organization; GO:0031098|stress-activated protein kinase signaling ca…	GO:0000324|fungal-type vacuole; GO:0005634|nucleus; GO:0005933|cellular bud	GO:0004674|protein serine/threonine kinase activity; GO:0005524|ATP binding; GO:0016301|kinase activity; GO:0048365|Rac GTPase binding	ko:K19833|CLA4	ko04011|MAPK signaling pathway - yeast	2577	XP_001598548.1	XP_001598548.1 hypothetical protein SS1G_00637 [Sclerotinia sclerotiorum 1980 UF-70]	sp|P48562|CLA4_YEAST	sp|P48562|CLA4_YEAST Serine/threonine-protein kinase CLA4 OS=Saccharomyces cerevisiae (strain ATCC 204508 / S288c) GN=CLA4 PE=1 SV=1	_	_	_	_	_	PF00069.22|Pkinase|Protein kinase domain|XM_001598498.1|m.3878:569-838;PF07714.14|Pkinase_Tyr|Protein tyrosine kinase|XM_001598498.1|m.3878:571-833;PF00786.25|PBD|P21-Rho-binding domain|XM_001598498.1|m.3878:199-256;PF14531.3|Kinase-like|Kinase-like|XM_001598498.1|m.3878:647-774
SS1G_00638	97.4940888620703	280.940251052302	-1.52678006439428	4.54603693129079e-09	5.27863110156472e-08	down	yes	110.717918010249	129.888240656519	51.8761079194428	287.373933563581	279.283102790436	276.163716802888	NW_001820835.1	1670958	1673198	-	SS1G_00638	--	GO:0006353|DNA-templated transcription, termination; GO:0006426|glycyl-tRNA aminoacylation; GO:0015966|diadenosine tetraphosphate biosynthetic process; GO:0070150|mitochondrial glycyl-tRNA aminoacylation	GO:0005737|cytoplasm; GO:0005739|mitochondrion; GO:0005759|mitochondrial matrix	GO:0004820|glycine-tRNA ligase activity; GO:0005524|ATP binding; GO:0046983|protein dimerization activity	ko:K01880|GARS,glyS1	ko00970|Aminoacyl-tRNA biosynthesis	1998	XP_001598549.1	XP_001598549.1 hypothetical protein SS1G_00638 [Sclerotinia sclerotiorum 1980 UF-70]	sp|P38088|SYG_YEAST	sp|P38088|SYG_YEAST Glycine--tRNA ligase 1, mitochondrial OS=Saccharomyces cerevisiae (strain ATCC 204508 / S288c) GN=GRS1 PE=1 SV=3	_	_	_	_	_	PF03129.17|HGTP_anticodon|Anticodon binding domain|XM_001598499.1|m.3880:546-637;PF00587.22|tRNA-synt_2b|tRNA synthetase class II core domain (G, H, P, S and T)|XM_001598499.1|m.3880:218-520
SS1G_00641	0	19.7226751565188	-10.9463708399846	0.00857089438362529	0.0147860876436828	down	yes	0	0	0	21.1350580781115	18.7675397293129	19.2654276621319	NW_001820835.1	1677577	1679644	+	SS1G_00641	--	--	--	--	--	--	1692	XP_001598552.1	XP_001598552.1 hypothetical protein SS1G_00641 [Sclerotinia sclerotiorum 1980 UF-70]	_	_	_	_	_	_	_	PF07690.13|MFS_1|Major Facilitator Superfamily|XM_001598502.1|m.3883:74-497;PF00083.21|Sugar_tr|Sugar (and other) transporter|XM_001598502.1|m.3883:113-275
SS1G_00642	0	13.1157164180036	-10.358180453688	0.0329110789535502	0.0486728872198004	down	yes	0	0	0	12.7581902088209	13.2159441447137	13.3730149004762	NW_001820835.1	1681538	1683446	+	SS1G_00642	--	GO:0005975|carbohydrate metabolic process	GO:0005576|extracellular region	GO:0016810|hydrolase activity, acting on carbon-nitrogen (but not peptide) bonds; GO:0046872|metal ion binding	--	--	1692	APA07769.1	APA07769.1 hypothetical protein sscle_03g025390 [Sclerotinia sclerotiorum 1980 UF-70]	sp|D4B5F9|PGDA_ARTBC	sp|D4B5F9|PGDA_ARTBC Probable peptidoglycan-N-acetylglucosamine deacetylase ARB_03699 OS=Arthroderma benhamiae (strain ATCC MYA-4681 / CBS 112371) GN=ARB_03699 PE=1 SV=2	_	_	_	_	_	PF01522.18|Polysacc_deac_1|Polysaccharide deacetylase|XM_001598503.1|m.3884:146-267;PF00187.16|Chitin_bind_1|Chitin recognition protein|XM_001598503.1|m.3884:535-557
SS1G_00643	0	36.309301358694	-11.8265207357479	0.0262788119920594	0.0398830952304785	down	yes	0	0	0	35.1798389979574	39.7005490944587	34.047515983666	NW_001820835.1	1684158	1685434	+	SS1G_00643	--	GO:0002181|cytoplasmic translation; GO:0018016|N-terminal peptidyl-proline dimethylation	GO:0005829|cytosol	GO:0071885|N-terminal protein N-methyltransferase activity	ko:K16219|NTMT1,METTL11A,NTM1	--	660	XP_001598554.1	XP_001598554.1 hypothetical protein SS1G_00643 [Sclerotinia sclerotiorum 1980 UF-70]	sp|P38340|NTM1_YEAST	sp|P38340|NTM1_YEAST Alpha N-terminal protein methyltransferase 1 OS=Saccharomyces cerevisiae (strain ATCC 204508 / S288c) GN=TAE1 PE=1 SV=1	_	_	_	_	_	PF05891.9|Methyltransf_PK|AdoMet dependent proline di-methyltransferase|XM_001598504.1|m.3886:8-217;PF08241.9|Methyltransf_11|Methyltransferase domain|XM_001598504.1|m.3886:62-157
SS1G_00644	0	42.5149375616218	-12.0540934022767	0.00864781637574703	0.0148953265163571	down	yes	0	0	0	42.4396883802977	42.5150906457573	42.5900336588105	NW_001820835.1	1687067	1687971	-	SS1G_00644	--	GO:0006351|transcription, DNA-templated; GO:0006355|regulation of transcription, DNA-templated; GO:0009405|pathogenesis; GO:0030435|sporulation resulting in formation of a cellular spore	GO:0005634|nucleus	GO:0008168|methyltransferase activity	--	--	780	XP_001598555.1	XP_001598555.1 hypothetical protein SS1G_00644 [Sclerotinia sclerotiorum 1980 UF-70]	sp|A0A0B5L7R4|LAEA_BOTFB	sp|A0A0B5L7R4|LAEA_BOTFB Secondary metabolism regulator LAE1 OS=Botryotinia fuckeliana (strain B05.10) GN=LAE1 PE=1 SV=1	_	_	_	_	_	PF13489.3|Methyltransf_23|Methyltransferase domain|XM_001598505.1|m.3887:26-147;PF13649.3|Methyltransf_25|Methyltransferase domain|XM_001598505.1|m.3887:37-127;PF08241.9|Methyltransf_11|Methyltransferase domain|XM_001598505.1|m.3887:38-129
SS1G_00646	0	49.5429221094861	-12.2747544195423	0.000566233454960723	0.00142109493769173	down	yes	0	0	0	48.5487222161488	50.3862510078206	49.6937931044888	NW_001820835.1	1691208	1692673	-	SS1G_00646	--	GO:0010253|UDP-rhamnose biosynthetic process; GO:0010315|auxin efflux; GO:0030154|cell differentiation; GO:0042127|regulation of cell population proliferation; GO:0051555|flavonol biosynthetic process; GO:0071555|cell wall organization	GO:0005829|cytosol; GO:0009506|plasmodesma	GO:0008460|dTDP-glucose 4,6-dehydratase activity; GO:0010280|UDP-L-rhamnose synthase activity; GO:0016491|oxidoreductase activity; GO:0016853|isomerase activity; GO:0050377|UDP-glucose 4,6-dehydratase activity	ko:K01710|E4.2.1.46,rfbB,rffG	ko00521|Streptomycin biosynthesis; ko00523|Polyketide sugar unit biosynthesis; ko00525|Acarbose and validamycin biosynthesis; ko01055|Biosynthesis of vancomycin group antibiotics; ko01130|Biosynthesis of antibiotics	1308	XP_001598557.1	XP_001598557.1 conserved hypothetical protein [Sclerotinia sclerotiorum 1980 UF-70]	sp|Q9SYM5|RHM1_ARATH	sp|Q9SYM5|RHM1_ARATH Trifunctional UDP-glucose 4,6-dehydratase/UDP-4-keto-6-deoxy-D-glucose 3,5-epimerase/UDP-4-keto-L-rhamnose-reductase RHM1 OS=Arabidopsis thaliana GN=RHM1 PE=1 SV=1	_	_	_	_	_	PF16363.2|GDP_Man_Dehyd|GDP-mannose 4,6 dehydratase|XM_001598507.1|m.3888:52-360;PF01370.18|Epimerase|NAD dependent epimerase/dehydratase family|XM_001598507.1|m.3888:51-292;PF02719.12|Polysacc_synt_2|Polysaccharide biosynthesis protein|XM_001598507.1|m.3888:51-289;PF01073.16|3Beta_HSD|3-beta hydroxysteroid dehydrogenase/isomerase family|XM_001598507.1|m.3888:53-275;PF07993.9|NAD_binding_4|Male s…
SS1G_00653	0	31.5330229739616	-11.6231052143071	0.00547166837376307	0.00996698404100868	down	yes	0	0	0	28.2781445821066	33.2321746223936	33.0887497173845	NW_001820835.1	1704216	1705476	-	SS1G_00653	--	--	--	--	--	--	1197	XP_001598564.1	XP_001598564.1 hypothetical protein SS1G_00653 [Sclerotinia sclerotiorum 1980 UF-70]	_	_	_	_	_	_	_	_
SS1G_00656	0	70.1305409064846	-12.7760328410027	0.00035630181370297	0.000964624825260591	down	yes	0	0	0	72.1462432099579	68.9587701392583	69.2866093702377	NW_001820835.1	1709331	1710510	+	SS1G_00656	--	--	--	--	--	--	1023	XP_001598567.1	XP_001598567.1 hypothetical protein SS1G_00656 [Sclerotinia sclerotiorum 1980 UF-70]	_	_	_	_	_	_	_	_
SS1G_00660	165.721249683818	0.161885076753617	9.91318564829447	6.2441537969892e-137	8.3379595621409e-135	up	yes	185.213521870835	54.3206080233857	257.629619157233	0.24397636320953	0.119402051991455	0.122276815059867	NW_001820835.1	1720484	1722394	+	SS1G_00660	--	--	--	--	--	--	1911	XP_001598571.1	XP_001598571.1 predicted protein [Sclerotinia sclerotiorum 1980 UF-70]	_	_	_	_	_	_	_	_
SS1G_00664	0	32.4407365772782	-11.6640355100152	0.000595068070344402	0.00148212050372482	down	yes	0	0	0	32.8984910460449	32.4126442829459	32.0110744028439	NW_001820835.1	1726224	1728363	-	SS1G_00664	--	--	--	--	ko:K12878|THOC1	ko03013|RNA transport; ko03040|Spliceosome	1977	XP_001598575.1	XP_001598575.1 hypothetical protein SS1G_00664 [Sclerotinia sclerotiorum 1980 UF-70]	_	_	_	_	_	_	_	PF11957.5|efThoc1|THO complex subunit 1 transcription elongation factor|XM_001598525.1|m.3901:94-596
SS1G_00665	0	40.7230059777323	-11.9919825696429	3.85865429850329e-06	2.11002634988829e-05	down	yes	0	0	0	40.7762179912858	41.7994875951836	39.5933123467276	NW_001820835.1	1728645	1733230	+	SS1G_00665	--	GO:0000398|mRNA splicing, via spliceosome; GO:0006283|transcription-coupled nucleotide-excision repair	GO:0005654|nucleoplasm; GO:0016020|membrane; GO:0071013|catalytic step 2 spliceosome	GO:0003723|RNA binding	ko:K12874|AQR	ko03040|Spliceosome	4146	XP_001598576.1	XP_001598576.1 hypothetical protein SS1G_00665 [Sclerotinia sclerotiorum 1980 UF-70]	sp|O60306|AQR_HUMAN	sp|O60306|AQR_HUMAN Intron-binding protein aquarius OS=Homo sapiens GN=AQR PE=1 SV=4	_	_	_	_	_	PF16399.2|Aquarius_N|Intron-binding protein aquarius N-terminus|XM_001598526.1|m.3902:28-462;PF16399.2|Aquarius_N|Intron-binding protein aquarius N-terminus|XM_001598526.1|m.3902:462-753;PF13087.3|AAA_12|AAA domain|XM_001598526.1|m.3902:1064-1256;PF13086.3|AAA_11|AAA domain|XM_001598526.1|m.3902:766-1053;PF13245.3|AAA_19|Part of AAA domain|XM_001598526.1|m.3902:759-815;PF04851.12|ResIII|Type III …
SS1G_00669	0	57.5959957700917	-12.4920032633019	3.87995209150439e-05	0.000149629215923561	down	yes	0	0	0	56.2561226212658	56.7798280344094	59.7520366545999	NW_001820835.1	1743963	1746063	+	SS1G_00669	--	--	GO:0005634|nucleus	GO:0003677|DNA binding	--	--	1941	XP_001598580.1	XP_001598580.1 hypothetical protein SS1G_00669 [Sclerotinia sclerotiorum 1980 UF-70]	sp|Q8SW18|HD10_ENCCU	sp|Q8SW18|HD10_ENCCU Homeobox protein HD-10 OS=Encephalitozoon cuniculi (strain GB-M1) GN=HD-10 PE=4 SV=1	_	_	_	_	_	PF00046.26|Homeobox|Homeobox domain|XM_001598530.1|m.3905:179-235
SS1G_00673	0	15.381495396634	-10.5879176915394	0.00160133193535304	0.00346056567287595	down	yes	0	0	0	14.4381835973821	16.7767392611012	14.9295633314186	NW_001820835.1	1749568	1753174	+	SS1G_00673	--	GO:0006281|DNA repair; GO:0008156|negative regulation of DNA replication; GO:0051321|meiotic cell cycle	GO:0005634|nucleus	--	ko:K10997|TOF1,SWI1	--	3339	XP_001598584.1	XP_001598584.1 hypothetical protein SS1G_00673 [Sclerotinia sclerotiorum 1980 UF-70]	sp|A4R4R3|TOF1_MAGO7	sp|A4R4R3|TOF1_MAGO7 Topoisomerase 1-associated factor 1 OS=Magnaporthe oryzae (strain 70-15 / ATCC MYA-4617 / FGSC 8958) GN=TOF1 PE=3 SV=1	_	_	_	_	_	PF04821.11|TIMELESS|Timeless protein|XM_001598534.1|m.3909:36-303;PF05029.10|TIMELESS_C|Timeless protein C terminal region|XM_001598534.1|m.3909:640-832
SS1G_00678	0	44.0114241874789	-12.1039901049251	0.00018197352760992	0.000547640434417494	down	yes	0	0	0	44.6843294761525	43.6275038432041	43.72243924308	NW_001820835.1	1763577	1765500	-	SS1G_00678	--	GO:0000462|maturation of SSU-rRNA from tricistronic rRNA transcript (SSU-rRNA, 5.8S rRNA, LSU-rRNA); GO:0030490|maturation of SSU-rRNA	GO:0005634|nucleus; GO:0005730|nucleolus; GO:0032040|small-subunit processome	GO:0030515|snoRNA binding	ko:K14767|UTP3,SAS10	--	1875	XP_001598589.1	XP_001598589.1 hypothetical protein SS1G_00678 [Sclerotinia sclerotiorum 1980 UF-70]	sp|Q1MTS0|YBH9_SCHPO	sp|Q1MTS0|YBH9_SCHPO Uncharacterized protein C3B8.09 OS=Schizosaccharomyces pombe (strain 972 / ATCC 24843) GN=SPBC3B8.09 PE=1 SV=1	_	_	_	_	_	PF09368.7|Sas10|Sas10 C-terminal domain|XM_001598539.1|m.3913:546-615;PF04000.12|Sas10_Utp3|Sas10/Utp3/C1D family|XM_001598539.1|m.3913:212-304
SS1G_00679	0	21.8086939238632	-11.0913490285802	0.00166800939678437	0.0035738741708017	down	yes	0	0	0	22.8406893538234	21.3456203848853	21.2397720328808	NW_001820835.1	1765911	1769191	-	SS1G_00679	--	GO:0006351|transcription, DNA-templated	GO:0016592|mediator complex	GO:0003712|transcription coregulator activity	ko:K15147|MED5,NUT1	--	2325	XP_001598590.1	XP_001598590.1 hypothetical protein SS1G_00679 [Sclerotinia sclerotiorum 1980 UF-70]	sp|Q4WNQ6|MED5_ASPFU	sp|Q4WNQ6|MED5_ASPFU Mediator of RNA polymerase II transcription subunit 5 OS=Neosartorya fumigata (strain ATCC MYA-4609 / Af293 / CBS 101355 / FGSC A1100) GN=nut1 PE=3 SV=2	_	_	_	_	_	PF08689.7|Med5|Mediator complex subunit Med5|XM_001598540.1|m.3915:228-685
SS1G_00680	0	67.2973782874881	-12.7165489475261	0.00155632398267627	0.00337022466135207	down	yes	0	0	0	65.8219524837757	70.1433987871133	65.9267835915753	NW_001820835.1	1769812	1770576	-	SS1G_00680	--	--	--	--	--	--	765	XP_001598591.1	XP_001598591.1 hypothetical protein SS1G_00680 [Sclerotinia sclerotiorum 1980 UF-70]	_	_	_	_	_	_	_	_
SS1G_00687	0	18.9935877270649	-10.8920560983457	0.025807293558286	0.0392394092505141	down	yes	0	0	0	19.5186871998031	19.4353247652868	18.0267512161048	NW_001820835.1	1787007	1788403	-	SS1G_00687	--	GO:0006089|lactate metabolic process; GO:1990748|cellular detoxification	GO:0005634|nucleus; GO:0005758|mitochondrial intermembrane space	GO:0004460|L-lactate dehydrogenase (cytochrome) activity; GO:0010181|FMN binding; GO:0050040|lactate 2-monooxygenase activity	--	--	1266	XP_001598598.1	XP_001598598.1 hypothetical protein SS1G_00687 [Sclerotinia sclerotiorum 1980 UF-70]	sp|Q9HDX2|YKN3_SCHPO	sp|Q9HDX2|YKN3_SCHPO Uncharacterized lactate 2-monooxygenase PB1A11.03 OS=Schizosaccharomyces pombe (strain 972 / ATCC 24843) GN=SPAPB1A11.03 PE=3 SV=1	_	_	_	_	_	PF01070.15|FMN_dh|FMN-dependent dehydrogenase|XM_001598548.1|m.3922:47-406
SS1G_00692	0	148.45075550733	-13.8577939953058	2.19738835426936e-07	1.74589042082496e-06	down	yes	0	0	0	145.570123618054	146.85745932808	152.924683575856	NW_001820835.1	1798564	1800489	+	SS1G_00692	--	GO:0006351|transcription, DNA-templated; GO:0045944|positive regulation of transcription by RNA polymerase II	GO:0000228|nuclear chromosome; GO:0005737|cytoplasm	GO:0003677|DNA binding; GO:0003700|DNA-binding transcription factor activity	--	--	1800	XP_001598603.1	XP_001598603.1 hypothetical protein SS1G_00692 [Sclerotinia sclerotiorum 1980 UF-70]	sp|Q9C2N1|VIB1_NEUCR	sp|Q9C2N1|VIB1_NEUCR Transcription factor vib-1 OS=Neurospora crassa (strain ATCC 24698 / 74-OR23-1A / CBS 708.71 / DSM 1257 / FGSC 987) GN=vib-1 PE=4 SV=1	_	_	_	_	_	PF05224.9|NDT80_PhoG|NDT80 / PhoG like DNA-binding family|XM_001598553.1|m.3925:174-337
SS1G_00693	0	32.8556945724683	-11.6823667594624	0.0198986566458391	0.0311243110468358	down	yes	0	0	0	35.6398103204236	33.6451940010658	29.2820793959155	NW_001820835.1	1801406	1802299	+	SS1G_00693	--	--	--	--	--	--	798	XP_001598604.1	XP_001598604.1 hypothetical protein SS1G_00693 [Sclerotinia sclerotiorum 1980 UF-70]	_	_	_	_	_	_	_	PF09428.7|DUF2011|Fungal protein of unknown function (DUF2011)|XM_001598554.1|m.3926:96-245
SS1G_00695	0	38.4169753563355	-11.9079037088862	0.000375336307386137	0.00100759056058685	down	yes	0	0	0	38.1993949790664	35.7116789356546	41.3398521542854	NW_001820835.1	1807855	1809756	-	SS1G_00695	--	--	GO:0005886|plasma membrane; GO:0005887|integral component of plasma membrane; GO:0016323|basolateral plasma membrane; GO:0043231|intracellular membrane-bounded organelle	GO:0015179|L-amino acid transmembrane transporter activity; GO:0015297|antiporter activity	--	--	1854	XP_001598606.1	XP_001598606.1 hypothetical protein SS1G_00695 [Sclerotinia sclerotiorum 1980 UF-70]	sp|Q8BGK6|YLAT2_MOUSE	sp|Q8BGK6|YLAT2_MOUSE Y+L amino acid transporter 2 OS=Mus musculus GN=Slc7a6 PE=1 SV=1	_	_	_	_	_	PF13520.3|AA_permease_2|Amino acid permease|XM_001598556.1|m.3927:123-565;PF00324.18|AA_permease|Amino acid permease|XM_001598556.1|m.3927:131-447
SS1G_00699	148.713365989776	4055.29851376899	-4.76910844111207	4.0826202440522e-23	1.1045755882519e-21	down	yes	0	223.240176199334	222.899921769993	3914.20031165303	4198.29914497203	4053.3960846819	NW_001820835.1	1823293	1824200	+	SS1G_00699	--	--	GO:0005737|cytoplasm	GO:0004784|superoxide dismutase activity; GO:0046872|metal ion binding	ko:K04565|SOD1	ko04146|Peroxisome; ko04213|Longevity regulating pathway - multiple species; ko05014|Amyotrophic lateral sclerosis (ALS); ko05016|Huntington's disease; ko05020|Prion diseases	465	XP_001598610.1	XP_001598610.1 superoxide dismutase [Sclerotinia sclerotiorum 1980 UF-70]	sp|Q70Q35|SODC_BOTFU	sp|Q70Q35|SODC_BOTFU Superoxide dismutase [Cu-Zn] OS=Botryotinia fuckeliana GN=sod1 PE=3 SV=3	_	_	_	_	_	PF00080.17|Sod_Cu|Copper/zinc superoxide dismutase (SODC)|XM_001598560.1|m.3931:11-150
SS1G_00700	0	162.243319339219	-13.9859603723825	5.10675127135328e-09	5.84856574875762e-08	down	yes	0	0	0	165.014889546861	159.815632721157	161.899435749638	NW_001820835.1	1825757	1828632	+	SS1G_00700	--	GO:0006401|RNA catabolic process; GO:0031048|chromatin silencing by small RNA	GO:0005634|nucleus; GO:0005737|cytoplasm; GO:0005829|cytosol; GO:0016442|RISC complex	GO:0003723|RNA binding; GO:0004518|nuclease activity	ko:K15979|SND1	ko05169|Epstein-Barr virus infection; ko05203|Viral carcinogenesis	2826	XP_001598611.1	XP_001598611.1 hypothetical protein SS1G_00700 [Sclerotinia sclerotiorum 1980 UF-70]	sp|Q9Y7U7|SND1_SCHPO	sp|Q9Y7U7|SND1_SCHPO Staphylococcal nuclease domain-containing protein 1 OS=Schizosaccharomyces pombe (strain 972 / ATCC 24843) GN=snd1 PE=1 SV=1	_	_	_	_	_	PF00565.14|SNase|Staphylococcal nuclease homologue|XM_001598561.1|m.3932:94-203;PF00565.14|SNase|Staphylococcal nuclease homologue|XM_001598561.1|m.3932:262-369;PF00565.14|SNase|Staphylococcal nuclease homologue|XM_001598561.1|m.3932:406-516;PF00565.14|SNase|Staphylococcal nuclease homologue|XM_001598561.1|m.3932:574-679;PF00567.21|TUDOR|Tudor domain|XM_001598561.1|m.3932:706-830
SS1G_00709	401.105042196552	1034.22213770381	-1.36647206618122	9.27107516014057e-13	1.67222726036609e-11	down	yes	232.857263352082	424.939633642591	545.518229594983	1017.38220503541	1043.92236495469	1041.36184312132	NW_001820835.1	1847847	1849128	-	SS1G_00709	--	GO:0005975|carbohydrate metabolic process; GO:0006098|pentose-phosphate shunt	GO:0005737|cytoplasm	GO:0004801|sedoheptulose-7-phosphate:D-glyceraldehyde-3-phosphate glyceronetransferase activity	ko:K00616|E2.2.1.2,talA,talB	ko00030|Pentose phosphate pathway; ko01100|Metabolic pathways; ko01110|Biosynthesis of secondary metabolites; ko01120|Microbial metabolism in diverse environments; ko01130|Biosynthesis of antibiotics; ko01200|Carbon metabolism; ko01230|Biosynthesis of amino acids	855	XP_001598620.1	XP_001598620.1 hypothetical protein SS1G_00709 [Sclerotinia sclerotiorum 1980 UF-70]	sp|J9MJK9|TAL1_FUSO4	sp|J9MJK9|TAL1_FUSO4 Transaldolase OS=Fusarium oxysporum f. sp. lycopersici (strain 4287 / CBS 123668 / FGSC 9935 / NRRL 34936) GN=FOXG_03074 PE=1 SV=1	_	_	_	_	_	PF00923.16|Transaldolase|Transaldolase|XM_001598570.1|m.3940:14-165;PF00923.16|Transaldolase|Transaldolase|XM_001598570.1|m.3940:163-276
SS1G_00718	0	128.891358897126	-13.653979852433	2.63667785023039e-06	1.51696010577188e-05	down	yes	0	0	0	129.97869607407	126.710655873495	129.984724743813	NW_001820835.1	1868130	1869756	-	SS1G_00718	--	GO:1901482|L-lysine import into vacuole involved in cellular response to nitrogen starvation; GO:1903714|isoleucine transmembrane transport; GO:1990591|asparagine transmembrane import into vacuole	GO:0000324|fungal-type vacuole; GO:0000329|fungal-type vacuole membrane; GO:0031166|integral component of vacuolar membrane	GO:0015182|L-asparagine transmembrane transporter activity; GO:0015188|L-isoleucine transmembrane transporter activity; GO:0015189|L-lysine transmembrane transporter activity	--	--	1395	XP_001598629.1	XP_001598629.1 hypothetical protein SS1G_00718 [Sclerotinia sclerotiorum 1980 UF-70]	sp|Q09752|FNX1_SCHPO	sp|Q09752|FNX1_SCHPO Multidrug resistance protein fnx1 OS=Schizosaccharomyces pombe (strain 972 / ATCC 24843) GN=fnx1 PE=2 SV=2	_	_	_	_	_	PF07690.13|MFS_1|Major Facilitator Superfamily|XM_001598579.1|m.3948:48-372
SS1G_00719	62.3951560178385	148.698860973766	-1.25275347746213	0.0171912885298095	0.0273179803720332	down	yes	117.981013431722	69.2044546217934	0	145.52868016649	146.033485667629	154.53441708718	NW_001820835.1	1871092	1871957	+	SS1G_00719	--	--	--	--	--	--	750	APA07719.1	APA07719.1 hypothetical protein sscle_03g024890 [Sclerotinia sclerotiorum 1980 UF-70]	_	_	_	_	_	_	_	_
SS1G_00721	0	293.463835505993	-14.8409442659568	8.2568885201286e-07	5.60317869329055e-06	down	yes	0	0	0	300.758651531242	286.99225843925	292.640596547488	NW_001820835.1	1873902	1874856	+	SS1G_00721	--	--	--	--	--	--	741	XP_001598632.1	XP_001598632.1 hypothetical protein SS1G_00721 [Sclerotinia sclerotiorum 1980 UF-70]	_	_	_	_	_	_	_	PF13419.3|HAD_2|Haloacid dehalogenase-like hydrolase|XM_001598582.1|m.3951:7-200;PF00702.23|Hydrolase|haloacid dehalogenase-like hydrolase|XM_001598582.1|m.3951:4-195;PF13242.3|Hydrolase_like|HAD-hyrolase-like|XM_001598582.1|m.3951:157-201
SS1G_00722	191.680991395954	94.0462214903071	1.02718725724732	0.00785178598374351	0.0137257044255516	up	yes	164.777951720282	72.4906996736663	337.774322793914	100.063361579638	94.684381952989	87.3909209382943	NW_001820835.1	1876176	1877249	+	SS1G_00722	--	--	--	--	--	--	1074	XP_001598633.1	XP_001598633.1 predicted protein [Sclerotinia sclerotiorum 1980 UF-70]	_	_	_	_	_	_	_	_
SS1G_00725	0	27.8758183489962	-11.4453158941995	0.00478379836169662	0.00889401900662167	down	yes	0	0	0	27.7808973868249	29.2702429397593	26.5763147204045	NW_001820835.1	1883534	1885141	+	SS1G_00725	--	--	--	--	--	--	1398	XP_001598636.1	XP_001598636.1 hypothetical protein SS1G_00725 [Sclerotinia sclerotiorum 1980 UF-70]	_	_	_	_	_	_	_	PF00135.25|COesterase|Carboxylesterase family|XM_001598586.1|m.3954:54-431
SS1G_00727	16.64233519959	1.84529138467939	3.16600681060789	0.00541359184876824	0.00988293868047459	up	yes	0	0	49.9270055987701	1.97634956879673	1.75859207210536	1.80093251313608	NW_001820835.1	1891828	1893086	-	SS1G_00727	--	--	GO:0005634|nucleus; GO:0005829|cytosol	GO:0016614|oxidoreductase activity, acting on CH-OH group of donors	--	--	1038	XP_001598638.1	XP_001598638.1 hypothetical protein SS1G_00727 [Sclerotinia sclerotiorum 1980 UF-70]	sp|Q09923|YAKC_SCHPO	sp|Q09923|YAKC_SCHPO Aldo-keto reductase yakc [NADP(+)] OS=Schizosaccharomyces pombe (strain 972 / ATCC 24843) GN=yakc PE=1 SV=1	_	_	_	_	_	PF00248.18|Aldo_ket_red|Aldo/keto reductase family|XM_001598588.1|m.3956:22-317
SS1G_00732	29.4387889251791	59.6097823246248	-1.01758280320659	0.00980357230465671	0.0166489795097955	down	yes	0	44.1918611888847	44.1245055866525	59.7238245956183	59.9665672130979	59.1389551651583	NW_001820835.1	1905672	1908020	+	SS1G_00732	--	GO:0006351|transcription, DNA-templated; GO:0006355|regulation of transcription, DNA-templated	GO:0005634|nucleus	GO:0003677|DNA binding; GO:0008270|zinc ion binding	--	--	2349	XP_001598643.1	XP_001598643.1 hypothetical protein SS1G_00732 [Sclerotinia sclerotiorum 1980 UF-70]	sp|Q5AR44|ASQA_EMENI	sp|Q5AR44|ASQA_EMENI Transcription factor asqA OS=Emericella nidulans (strain FGSC A4 / ATCC 38163 / CBS 112.46 / NRRL 194 / M139) GN=asqA PE=4 SV=1	_	_	_	_	_	PF04082.15|Fungal_trans|Fungal specific transcription factor domain|XM_001598593.1|m.3965:248-444;PF00172.15|Zn_clus|Fungal Zn(2)-Cys(6) binuclear cluster domain|XM_001598593.1|m.3965:36-67
SS1G_00733	25.7375683751574	137.731594780073	-2.41945619149463	0.000563399260612818	0.00141516458695798	down	yes	77.2127051254723	0	0	134.013150639415	135.227251966893	143.95438173391	NW_001820835.1	1909456	1910841	+	SS1G_00733	--	--	--	GO:0004022|alcohol dehydrogenase (NAD) activity; GO:0008270|zinc ion binding	--	--	1146	XP_001598644.1	XP_001598644.1 hypothetical protein SS1G_00733 [Sclerotinia sclerotiorum 1980 UF-70]	sp|P42328|ADH3_GEOSE	sp|P42328|ADH3_GEOSE Alcohol dehydrogenase OS=Geobacillus stearothermophilus PE=1 SV=1	_	_	_	_	_	PF08240.9|ADH_N|Alcohol dehydrogenase GroES-like domain|XM_001598594.1|m.3966:29-130;PF00107.23|ADH_zinc_N|Zinc-binding dehydrogenase|XM_001598594.1|m.3966:170-290;PF01262.18|AlaDh_PNT_C|Alanine dehydrogenase/PNT, C-terminal domain|XM_001598594.1|m.3966:147-230
SS1G_00736	0	279.834335588665	-14.7723369255648	3.23603148648421e-08	3.09366104810655e-07	down	yes	0	0	0	275.213489517224	281.737111242078	282.552406006693	NW_001820835.1	1915657	1916996	-	SS1G_00736	--	--	--	--	ko:K18106|GAAA	ko00040|Pentose and glucuronate interconversions; ko01100|Metabolic pathways	1266	XP_001598647.1	XP_001598647.1 hypothetical protein SS1G_00736 [Sclerotinia sclerotiorum 1980 UF-70]	_	_	_	_	_	_	_	PF01408.19|GFO_IDH_MocA|Oxidoreductase family, NAD-binding Rossmann fold|XM_001598597.1|m.3969:73-165
SS1G_00738	0	810.214050393192	-16.3060332896392	7.4980319604462e-11	1.14726723366676e-09	down	yes	0	0	0	797.579225346462	811.180128586986	821.882797246129	NW_001820835.1	1918719	1919693	+	SS1G_00738	--	GO:0019698|D-galacturonate catabolic process	--	GO:0016832|aldehyde-lyase activity	ko:K18103|GAAC,LGA1	ko00040|Pentose and glucuronate interconversions; ko01100|Metabolic pathways	975	XP_001598649.1	XP_001598649.1 hypothetical protein SS1G_00738 [Sclerotinia sclerotiorum 1980 UF-70]	sp|A6Y9S5|LGA1_HYPJE	sp|A6Y9S5|LGA1_HYPJE L-threo-3-deoxy-hexylosonate aldolase OS=Hypocrea jecorina GN=lga1 PE=1 SV=1	_	_	_	_	_	PF00701.19|DHDPS|Dihydrodipicolinate synthetase family|XM_001598599.1|m.3970:18-312
SS1G_00742	13.6128793831162	68.6301594750351	-2.33302123568495	0.00995372293546138	0.0168624661720247	down	yes	0	0	40.8386381493486	71.9381898599605	69.1664378367332	64.7858507284116	NW_001820835.1	1925087	1926502	+	SS1G_00742	--	GO:0042147|retrograde transport, endosome to Golgi	GO:0005737|cytoplasm; GO:0005770|late endosome; GO:0005829|cytosol	GO:0016491|oxidoreductase activity	--	--	1269	XP_001598653.1	XP_001598653.1 hypothetical protein SS1G_00742 [Sclerotinia sclerotiorum 1980 UF-70]	sp|P38758|TDA3_YEAST	sp|P38758|TDA3_YEAST Putative oxidoreductase TDA3 OS=Saccharomyces cerevisiae (strain ATCC 204508 / S288c) GN=TDA3 PE=1 SV=2	_	_	_	_	_	PF01266.21|DAO|FAD dependent oxidoreductase|XM_001598603.1|m.3972:12-396
SS1G_00744	414.924788199866	115.981234718658	1.83886883086617	8.04467634729247e-10	1.07422379805217e-08	up	yes	347.821383937859	408.045133383216	488.907847278522	115.826627601822	110.321582259227	121.795494294926	NW_001820835.1	1933140	1933775	-	SS1G_00744	--	--	--	--	--	--	636	XP_001598655.1	XP_001598655.1 predicted protein [Sclerotinia sclerotiorum 1980 UF-70]	_	_	_	_	_	_	_	_
SS1G_00745	191.535312166116	36.4140447593798	2.39472267559544	1.05958717470533e-08	1.14200849196451e-07	up	yes	283.608205364716	207.946077589524	83.0516535441079	38.0313404675555	38.9437255198379	32.267068290746	NW_001820835.1	1934584	1935207	+	SS1G_00745	--	--	--	--	--	--	624	XP_001598656.1	XP_001598656.1 hypothetical protein SS1G_00745 [Sclerotinia sclerotiorum 1980 UF-70]	_	_	_	_	_	_	_	PF13673.4|Acetyltransf_10|Acetyltransferase (GNAT) domain|XM_001598606.1|m.3974:122-182;PF13508.4|Acetyltransf_7|Acetyltransferase (GNAT) domain|XM_001598606.1|m.3974:122-179;PF00583.22|Acetyltransf_1|Acetyltransferase (GNAT) family|XM_001598606.1|m.3974:122-178
SS1G_00746	0	136.362174725258	-13.7352616875404	2.57740344717424e-06	1.49114766870409e-05	down	yes	0	0	0	135.18459200592	136.107283524704	137.79464864515	NW_001820835.1	1935564	1937032	-	SS1G_00746	--	GO:0046355|mannan catabolic process	GO:0005576|extracellular region	GO:0016985|mannan endo-1,4-beta-mannosidase activity; GO:0030248|cellulose binding	ko:K19355|MAN	ko00051|Fructose and mannose metabolism	1323	XP_001598657.1	XP_001598657.1 hypothetical protein SS1G_00746 [Sclerotinia sclerotiorum 1980 UF-70]	sp|Q5AR04|MANF_EMENI	sp|Q5AR04|MANF_EMENI Probable mannan endo-1,4-beta-mannosidase F OS=Emericella nidulans (strain FGSC A4 / ATCC 38163 / CBS 112.46 / NRRL 194 / M139) GN=manF PE=3 SV=2	_	_	_	_	_	PF00150.15|Cellulase|Cellulase (glycosyl hydrolase family 5)|XM_001598607.1|m.3975:108-401;PF00734.15|CBM_1|Fungal cellulose binding domain|XM_001598607.1|m.3975:23-50;PF02836.14|Glyco_hydro_2_C|Glycosyl hydrolases family 2, TIM barrel domain|XM_001598607.1|m.3975:229-421
SS1G_00762	0	50.6203004735317	-12.3057853308373	0.0106969005778289	0.0179634157979403	down	yes	0	0	0	51.829462180287	51.444509345561	48.586929894747	NW_001820835.1	1953615	1954316	-	SS1G_00762	--	--	--	--	--	--	618	XP_001598673.1	XP_001598673.1 hypothetical protein SS1G_00762 [Sclerotinia sclerotiorum 1980 UF-70]	_	_	_	_	_	_	_	_
SS1G_00764	10.2825856768896	99.5244182807633	-3.2735900275233	1.78319450592399e-05	7.75778629245651e-05	down	yes	0	0	30.8477570306687	100.629880828495	98.7259283273011	99.2174456864938	NW_001820835.1	1957472	1960497	+	SS1G_00764	--	--	--	--	--	--	2520	XP_001598675.1	XP_001598675.1 hypothetical protein SS1G_00764 [Sclerotinia sclerotiorum 1980 UF-70]	_	_	_	_	_	_	_	_
SS1G_00766	57.5915117893954	165.614353386371	-1.52373624039887	3.58321190974969e-09	4.24397874117564e-08	down	yes	44.9231448010254	37.6438504252575	90.2075401419032	173.050756954311	162.577168914861	161.21513428994	NW_001820835.1	1962392	1965953	+	SS1G_00766	--	--	--	--	--	--	3447	XP_001598677.1	XP_001598677.1 hypothetical protein SS1G_00766 [Sclerotinia sclerotiorum 1980 UF-70]	_	_	_	_	_	_	_	PF12396.5|DUF3659|Protein of unknown function (DUF3659)|XM_001598627.1|m.3994:208-263;PF12396.5|DUF3659|Protein of unknown function (DUF3659)|XM_001598627.1|m.3994:294-357;PF12396.5|DUF3659|Protein of unknown function (DUF3659)|XM_001598627.1|m.3994:430-489;PF12396.5|DUF3659|Protein of unknown function (DUF3659)|XM_001598627.1|m.3994:500-558;PF12396.5|DUF3659|Protein of unknown function (DUF3659)…
SS1G_00768	0	119.404565894592	-13.5436912032729	0.00289718598897608	0.00575475115228718	down	yes	0	0	0	128.215678275688	117.768940054539	112.22907935355	NW_001820835.1	1971546	1971959	+	SS1G_00768	--	--	--	--	--	--	372	XP_001598679.1	XP_001598679.1 predicted protein [Sclerotinia sclerotiorum 1980 UF-70]	_	_	_	_	_	_	_	_
SS1G_00770	119.382375623098	333.531830911259	-1.48215699804498	0.0112260871428119	0.0187645417838361	down	yes	201.104000167707	0	157.043126701586	337.246087100901	358.514973099742	304.834432533134	NW_001820835.1	1972915	1973244	+	SS1G_00770	--	--	--	--	--	--	330	_	_	_	_	_	_	_	_	_	_
SS1G_00772	0	24.9650748935353	-11.2862732889408	0.00322471620064334	0.00630102086974892	down	yes	0	0	0	23.7436441251274	26.5854749419029	24.5661056135757	NW_001820835.1	1977678	1979861	-	SS1G_00772	--	GO:0009405|pathogenesis	GO:0005576|extracellular region	GO:0008061|chitin binding	--	--	1728	XP_001598683.1	XP_001598683.1 hypothetical protein SS1G_00772 [Sclerotinia sclerotiorum 1980 UF-70]	sp|D4ALG0|LYSM1_ARTBC	sp|D4ALG0|LYSM1_ARTBC LysM domain-containing protein ARB_05157 OS=Arthroderma benhamiae (strain ATCC MYA-4681 / CBS 112371) GN=ARB_05157 PE=1 SV=1	_	_	_	_	_	PF01476.17|LysM|LysM domain|XM_001598633.1|m.4001:240-284;PF01476.17|LysM|LysM domain|XM_001598633.1|m.4001:291-341;PF01476.17|LysM|LysM domain|XM_001598633.1|m.4001:481-508
SS1G_00773	0	20.5628537350049	-11.006526213857	5.28028710276523e-05	0.000193260375436752	down	yes	0	0	0	20.0063473026234	20.405559165511	21.2766547368804	NW_001820835.1	1981496	1987340	+	SS1G_00773	--	--	--	--	ko:K01183|E3.2.1.14	ko00520|Amino sugar and nucleotide sugar metabolism; ko01100|Metabolic pathways	5127	XP_001598684.1	XP_001598684.1 hypothetical protein SS1G_00773 [Sclerotinia sclerotiorum 1980 UF-70]	_	_	_	_	_	_	_	PF00704.25|Glyco_hydro_18|Glycosyl hydrolases family 18|XM_001598634.1|m.4002:116-457;PF12796.4|Ank_2|Ankyrin repeats (3 copies)|XM_001598634.1|m.4002:1478-1570;PF12796.4|Ank_2|Ankyrin repeats (3 copies)|XM_001598634.1|m.4002:1524-1604;PF12796.4|Ank_2|Ankyrin repeats (3 copies)|XM_001598634.1|m.4002:1554-1618;PF00023.27|Ank|Ankyrin repeat|XM_001598634.1|m.4002:1499-1539;PF00023.27|Ank|Ankyrin rep…
SS1G_00777	0	189.339865464342	-14.2087667757177	3.30988577848568e-06	1.85277514266957e-05	down	yes	0	0	0	194.342611800685	188.485273651724	185.191710940618	NW_001820835.1	1996079	1997187	-	SS1G_00777	--	--	--	--	--	--	915	XP_001598688.1	XP_001598688.1 hypothetical protein SS1G_00777 [Sclerotinia sclerotiorum 1980 UF-70]	_	_	_	_	_	_	_	PF08450.9|SGL|SMP-30/Gluconolaconase/LRE-like region|XM_001598638.1|m.4008:20-269
SS1G_00781	0	76.3906008507087	-12.8993682690086	1.98181147395627e-05	8.51890819983592e-05	down	yes	0	0	0	75.9890460399829	75.6687071122114	77.5140493999318	NW_001820835.1	2003923	2006242	+	SS1G_00781	--	--	--	--	--	--	1656	XP_001598692.1	XP_001598692.1 hypothetical protein SS1G_00781 [Sclerotinia sclerotiorum 1980 UF-70]	_	_	_	_	_	_	_	_
SS1G_00782	0	114.032463378665	-13.4772834872649	3.41845203968963e-06	1.90325248396708e-05	down	yes	0	0	0	112.991080295004	113.483816883652	115.622492957338	NW_001820835.1	2007833	2009610	+	SS1G_00782	--	--	GO:0005737|cytoplasm	GO:0004029|aldehyde dehydrogenase (NAD) activity	ko:K00129|E1.2.1.5	ko00010|Glycolysis / Gluconeogenesis; ko00340|Histidine metabolism; ko00350|Tyrosine metabolism; ko00360|Phenylalanine metabolism; ko00410|beta-Alanine metabolism; ko00980|Metabolism of xenobiotics by cytochrome P450; ko00982|Drug metabolism - cytochrome P450; ko01100|Metabolic pathways; ko01110|Biosynthesis of secondary metabolites; ko01120|Microbial metabolism in diverse environments; ko05204|C…	1509	XP_001598693.1	XP_001598693.1 hypothetical protein SS1G_00782 [Sclerotinia sclerotiorum 1980 UF-70]	sp|P40108|ALDH_DAVTA	sp|P40108|ALDH_DAVTA Aldehyde dehydrogenase OS=Davidiella tassiana GN=CLAH10 PE=1 SV=2	_	_	_	_	_	PF00171.19|Aldedh|Aldehyde dehydrogenase family|XM_001598643.1|m.4014:28-494
SS1G_00787	0	139.815907475384	-13.7713440730483	2.23228878798635e-08	2.22473391128593e-07	down	yes	0	0	0	140.516299129423	134.837221289399	144.09420200733	NW_001820835.1	2018193	2020927	-	SS1G_00787	--	--	--	--	--	--	2676	XP_001598698.1	XP_001598698.1 hypothetical protein SS1G_00787 [Sclerotinia sclerotiorum 1980 UF-70]	_	_	_	_	_	_	_	PF11951.5|Fungal_trans_2|Fungal specific transcription factor domain|XM_001598648.1|m.4016:381-881;PF00172.15|Zn_clus|Fungal Zn(2)-Cys(6) binuclear cluster domain|XM_001598648.1|m.4016:37-72
SS1G_00789	21.6558394698461	143.14962585183	-2.72413063656776	0.00618002914368025	0.01111304545624	down	yes	64.9675184095384	0	0	143.500233168251	149.326029687974	136.622614699266	NW_001820835.1	2025495	2026229	+	SS1G_00789	--	GO:0006364|rRNA processing; GO:0042273|ribosomal large subunit biogenesis	GO:0005730|nucleolus; GO:1990904|ribonucleoprotein complex	--	ko:K14839|NOP16	--	681	XP_001598700.1	XP_001598700.1 hypothetical protein SS1G_00789 [Sclerotinia sclerotiorum 1980 UF-70]	sp|A7E664|NOP16_SCLS1	sp|A7E664|NOP16_SCLS1 Nucleolar protein 16 OS=Sclerotinia sclerotiorum (strain ATCC 18683 / 1980 / Ss-1) GN=nop16 PE=3 SV=1	_	_	_	_	_	PF09420.7|Nop16|Ribosome biogenesis protein Nop16|XM_001598650.1|m.4018:5-216
SS1G_00794	4.40096290031787	31.8253446544058	-2.85146385175885	0.0041631915338351	0.00787818576197046	down	yes	13.2028887009536	0	0	31.8060867082524	33.104210006689	30.565737248276	NW_001820835.1	2036683	2041100	-	SS1G_00794	--	--	--	--	--	--	3351	XP_001598705.1	XP_001598705.1 hypothetical protein SS1G_00794 [Sclerotinia sclerotiorum 1980 UF-70]	_	_	_	_	_	_	_	PF04082.15|Fungal_trans|Fungal specific transcription factor domain|XM_001598655.1|m.4020:289-500;PF00172.15|Zn_clus|Fungal Zn(2)-Cys(6) binuclear cluster domain|XM_001598655.1|m.4020:36-69
SS1G_00795	19.8863375349981	389.428117135718	-4.29081930515898	1.99758120162725e-10	2.91161527610422e-09	down	yes	0	59.6590126049943	0	400.724235864768	383.748793904488	383.811321637898	NW_001820835.1	2042098	2045159	-	SS1G_00795	--	GO:0006536|glutamate metabolic process	GO:0005634|nucleus; GO:0005829|cytosol	GO:0004351|glutamate decarboxylase activity; GO:0005516|calmodulin binding; GO:0030170|pyridoxal phosphate binding	ko:K01580|E4.1.1.15,gadB,gadA,GAD	ko00250|Alanine, aspartate and glutamate metabolism; ko00410|beta-Alanine metabolism; ko00430|Taurine and hypotaurine metabolism; ko00650|Butanoate metabolism; ko01100|Metabolic pathways; ko01110|Biosynthesis of secondary metabolites; ko01120|Microbial metabolism in diverse environments; ko02024|Quorum sensing; ko04727|GABAergic synapse; ko04940|Type I diabetes mellitus	1740	XP_001598706.1	XP_001598706.1 hypothetical protein SS1G_00795 [Sclerotinia sclerotiorum 1980 UF-70]	sp|Q9ZPS3|DCE4_ARATH	sp|Q9ZPS3|DCE4_ARATH Glutamate decarboxylase 4 OS=Arabidopsis thaliana GN=GAD4 PE=1 SV=1	_	_	_	_	_	PF00282.16|Pyridoxal_deC|Pyridoxal-dependent decarboxylase conserved domain|XM_001598656.1|m.4022:119-463
SS1G_00796	25.4643209442012	1468.33104616773	-5.84899959661333	2.97695928773213e-13	5.57607374279057e-12	down	yes	22.8291434658904	53.5638193667132	0	1485.85359258149	1434.7620423324	1484.3775035893	NW_001820835.1	2045844	2047027	-	SS1G_00796	--	GO:0006626|protein targeting to mitochondrion; GO:0006839|mitochondrial transport; GO:0035435|phosphate ion transmembrane transport	GO:0005739|mitochondrion; GO:0005743|mitochondrial inner membrane; GO:0005758|mitochondrial intermembrane space; GO:0031305|integral component of mitochondrial inner membrane	GO:0005315|inorganic phosphate transmembrane transporter activity	ko:K15102|SLC25A3,PHC,PIC	--	969	XP_001598707.1	XP_001598707.1 mitochondrial phosphate carrier protein [Sclerotinia sclerotiorum 1980 UF-70]	sp|P23641|MPCP_YEAST	sp|P23641|MPCP_YEAST Mitochondrial phosphate carrier protein OS=Saccharomyces cerevisiae (strain ATCC 204508 / S288c) GN=MIR1 PE=1 SV=1	_	_	_	_	_	PF00153.24|Mito_carr|Mitochondrial carrier protein|XM_001598657.1|m.4023:35-113;PF00153.24|Mito_carr|Mitochondrial carrier protein|XM_001598657.1|m.4023:129-213;PF00153.24|Mito_carr|Mitochondrial carrier protein|XM_001598657.1|m.4023:229-311
SS1G_00802	36.6767387201157	4808.65535539434	-7.03423405802928	2.92293868994468e-24	8.34448600484553e-23	down	yes	0	0	110.030216160347	4886.59869374973	4782.59988530092	4756.76748713237	NW_001820835.1	2062709	2064327	-	SS1G_00802	--	GO:0046902|regulation of mitochondrial membrane permeability; GO:0140021|mitochondrial ADP transmembrane transport; GO:1990544|mitochondrial ATP transmembrane transport	GO:0005743|mitochondrial inner membrane; GO:0016021|integral component of membrane	GO:0005471|ATP:ADP antiporter activity	ko:K05863|SLC25A4S,ANT	ko04020|Calcium signaling pathway; ko04022|cGMP-PKG signaling pathway; ko05012|Parkinson's disease; ko05016|Huntington's disease; ko05166|HTLV-I infection	942	XP_001598713.1	XP_001598713.1 ADP/ATP carrier protein [Sclerotinia sclerotiorum 1980 UF-70]	sp|P02723|ADT_NEUCR	sp|P02723|ADT_NEUCR ADP,ATP carrier protein OS=Neurospora crassa (strain ATCC 24698 / 74-OR23-1A / CBS 708.71 / DSM 1257 / FGSC 987) GN=aac PE=3 SV=1	_	_	_	_	_	PF00153.24|Mito_carr|Mitochondrial carrier protein|XM_001598663.1|m.4026:16-111;PF00153.24|Mito_carr|Mitochondrial carrier protein|XM_001598663.1|m.4026:120-213;PF00153.24|Mito_carr|Mitochondrial carrier protein|XM_001598663.1|m.4026:221-308
SS1G_00803	0	45.2328598429919	-12.1434744109593	0.00025776557615341	0.000734609709113281	down	yes	0	0	0	43.3563670622789	46.5850832763833	45.7571291903136	NW_001820835.1	2066513	2068265	+	SS1G_00803	--	--	--	--	--	--	1698	XP_001598714.1	XP_001598714.1 hypothetical protein SS1G_00803 [Sclerotinia sclerotiorum 1980 UF-70]	_	_	_	_	_	_	_	_
SS1G_00808	0	36.7423898624252	-11.8436223504088	0.0156122664259378	0.0251212207943263	down	yes	0	0	0	36.2222293195931	36.1330666363747	37.8718736313079	NW_001820835.1	2085117	2085994	+	SS1G_00808	--	GO:0000712|resolution of meiotic recombination intermediates; GO:0006281|DNA repair; GO:0031297|replication fork processing; GO:0051301|cell division; GO:0051382|kinetochore assembly	GO:0000777|condensed chromosome kinetochore; GO:0043240|Fanconi anaemia nuclear complex; GO:0071821|FANCM-MHF complex	GO:0003677|DNA binding; GO:0003690|double-stranded DNA binding	--	--	762	XP_001598719.1	XP_001598719.1 predicted protein [Sclerotinia sclerotiorum 1980 UF-70]	sp|Q8C4X1|CENPX_MOUSE	sp|Q8C4X1|CENPX_MOUSE Centromere protein X OS=Mus musculus GN=Cenpx PE=2 SV=1	_	_	_	_	_	PF09415.7|CENP-X|CENP-S associating Centromere protein X|XM_001598669.1|m.4029:185-253
SS1G_00809	0	34.016035241351	-11.732423341023	0.0115752903976247	0.0192898206928211	down	yes	0	0	0	32.9475439932677	32.5786508824484	36.5219108483368	NW_001820835.1	2086822	2087869	-	SS1G_00809	--	--	--	--	--	--	900	XP_001598720.1	XP_001598720.1 hypothetical protein SS1G_00809 [Sclerotinia sclerotiorum 1980 UF-70]	_	_	_	_	_	_	_	_
SS1G_00810	0	138.793922314657	-13.7607607156497	1.67733146194993e-05	7.37865418357249e-05	down	yes	0	0	0	142.841323105051	131.609707646759	141.930736192162	NW_001820835.1	2089639	2090649	+	SS1G_00810	--	--	GO:0005783|endoplasmic reticulum; GO:0005789|endoplasmic reticulum membrane; GO:0016021|integral component of membrane	--	--	--	942	XP_001598721.1	XP_001598721.1 hypothetical protein SS1G_00810 [Sclerotinia sclerotiorum 1980 UF-70]	sp|O13752|YF22_SCHPO	sp|O13752|YF22_SCHPO Uncharacterized TLC domain-containing protein C17A2.02c OS=Schizosaccharomyces pombe (strain 972 / ATCC 24843) GN=SPAC17A2.02c PE=4 SV=1	_	_	_	_	_	PF03798.13|TRAM_LAG1_CLN8|TLC domain|XM_001598671.1|m.4033:72-293
SS1G_00811	0	31.7638322814353	-11.6336233904513	0.000866151679335641	0.00203963640932108	down	yes	0	0	0	31.0323744747149	33.0736289705086	31.1854933990824	NW_001820835.1	2091126	2093067	-	SS1G_00811	--	--	--	--	--	--	1857	XP_001598722.1	XP_001598722.1 hypothetical protein SS1G_00811 [Sclerotinia sclerotiorum 1980 UF-70]	_	_	_	_	_	_	_	_
SS1G_00814	0	11.595791404125	-10.1806291887212	0.0154560241357864	0.0249192646193137	down	yes	0	0	0	11.9181705034103	10.0945522535671	12.7746514553977	NW_001820835.1	2096062	2098909	-	SS1G_00814	--	GO:0006351|transcription, DNA-templated	GO:0005634|nucleus	GO:0000981|DNA-binding transcription factor activity, RNA polymerase II-specific; GO:0003677|DNA binding; GO:0008270|zinc ion binding	--	--	2445	XP_001598725.1	XP_001598725.1 hypothetical protein SS1G_00814 [Sclerotinia sclerotiorum 1980 UF-70]	sp|I1RF57|AURR2_GIBZE	sp|I1RF57|AURR2_GIBZE Aurofusarin cluster transcription factor aurR2 OS=Gibberella zeae (strain PH-1 / ATCC MYA-4620 / FGSC 9075 / NRRL 31084) GN=aurR2 PE=2 SV=1	_	_	_	_	_	PF04082.15|Fungal_trans|Fungal specific transcription factor domain|XM_001598675.1|m.4035:217-405;PF00172.15|Zn_clus|Fungal Zn(2)-Cys(6) binuclear cluster domain|XM_001598675.1|m.4035:29-59
SS1G_00816	31.4065763288311	66.8893520153832	-1.09046626782346	0.00877146984269693	0.0150724364524051	down	yes	48.6399296799644	0	45.5797993065289	70.5304122920551	64.9378876300254	65.1997561240691	NW_001820835.1	2100779	2103052	-	SS1G_00816	--	--	--	--	--	--	2274	XP_001598727.1	XP_001598727.1 hypothetical protein SS1G_00816 [Sclerotinia sclerotiorum 1980 UF-70]	_	_	_	_	_	_	_	PF04082.15|Fungal_trans|Fungal specific transcription factor domain|XM_001598677.1|m.4037:171-358;PF00172.15|Zn_clus|Fungal Zn(2)-Cys(6) binuclear cluster domain|XM_001598677.1|m.4037:16-53
SS1G_00820	32.3497077475177	77.2970631533878	-1.25640165356973	0.0311253716709812	0.0463549113265071	down	yes	0	0	97.0491232425531	75.3054290178964	80.1540496834602	76.4317107588069	NW_001820835.1	2110402	2111469	+	SS1G_00820	--	GO:0006146|adenine catabolic process; GO:0009117|nucleotide metabolic process; GO:0010389|regulation of G2/M transition of mitotic cell cycle; GO:0043103|hypoxanthine salvage	GO:0005634|nucleus; GO:0005737|cytoplasm; GO:0005829|cytosol	GO:0000034|adenine deaminase activity; GO:0046872|metal ion binding	ko:K01488|add,ADA	ko00230|Purine metabolism; ko01100|Metabolic pathways; ko05340|Primary immunodeficiency	1068	XP_001598731.1	XP_001598731.1 hypothetical protein SS1G_00820 [Sclerotinia sclerotiorum 1980 UF-70]	sp|Q9P6I7|ADE_SCHPO	sp|Q9P6I7|ADE_SCHPO Adenine deaminase OS=Schizosaccharomyces pombe (strain 972 / ATCC 24843) GN=aah1 PE=1 SV=1	_	_	_	_	_	PF00962.19|A_deaminase|Adenosine/AMP deaminase|XM_001598681.1|m.4040:13-342;PF01979.17|Amidohydro_1|Amidohydrolase family|XM_001598681.1|m.4040:154-297
SS1G_00821	6.72148937663107	0.646869412719893	3.35724725106031	0.00319196816251808	0.0062562273715642	up	yes	0	20.1644681298932	0	0.597742089863348	0.783048305610626	0.559817842685704	NW_001820835.1	2112423	2114996	+	SS1G_00821	--	--	--	--	--	--	2574	APA07652.1	APA07652.1 hypothetical protein sscle_03g024220 [Sclerotinia sclerotiorum 1980 UF-70]	_	_	_	_	_	_	_	_
SS1G_00822	0	59.5922417720923	-12.5411508793203	0.000125945612585817	0.000401657829968404	down	yes	0	0	0	63.3798276045485	57.5905129718664	57.8063847398619	NW_001820835.1	2115858	2117510	+	SS1G_00822	--	--	--	--	--	--	1497	XP_001598733.1	XP_001598733.1 hypothetical protein SS1G_00822 [Sclerotinia sclerotiorum 1980 UF-70]	_	_	_	_	_	_	_	PF03184.16|DDE_1|DDE superfamily endonuclease|XM_001598683.1|m.4042:195-265;PF05225.13|HTH_psq|helix-turn-helix, Psq domain|XM_001598683.1|m.4042:7-48;PF03221.13|HTH_Tnp_Tc5|Tc5 transposase DNA-binding domain|XM_001598683.1|m.4042:61-119
SS1G_00824	11.1593953082522	103.285408693051	-3.20915314223001	0.000583463776733959	0.00145672394679748	down	yes	0	0	33.4781859247567	105.385637370597	99.9626960159583	104.507892692598	NW_001820835.1	2122387	2124855	-	SS1G_00824	--	--	--	--	--	--	1548	XP_001598735.1	XP_001598735.1 hypothetical protein SS1G_00824 [Sclerotinia sclerotiorum 1980 UF-70]	_	_	_	_	_	_	_	_
SS1G_00825	0	43.612511316669	-12.0908571119496	2.62207215406252e-05	0.000107625857032641	down	yes	0	0	0	44.2901521949453	43.5056989212781	43.0416828337837	NW_001820835.1	2125684	2128495	-	SS1G_00825	--	--	GO:0005634|nucleus	--	--	--	2757	XP_001598736.1	XP_001598736.1 hypothetical protein SS1G_00825 [Sclerotinia sclerotiorum 1980 UF-70]	sp|P0CT47|Y1780_CHATD	sp|P0CT47|Y1780_CHATD Uncharacterized protein CTHT_0071780 OS=Chaetomium thermophilum (strain DSM 1495 / CBS 144.50 / IMI 039719) GN=CTHT_0071780 PE=4 SV=1	_	_	_	_	_	PF10395.6|Utp8|Utp8 family|XM_001598686.1|m.4045:6-171
SS1G_00826	0	18.0628921263186	-10.8196116775514	0.000410549938977243	0.00108592426351201	down	yes	0	0	0	18.133528933485	17.9131152514865	18.1420321939844	NW_001820835.1	2128945	2132915	+	SS1G_00826	--	--	--	--	--	--	3849	XP_001598737.1	XP_001598737.1 hypothetical protein SS1G_00826 [Sclerotinia sclerotiorum 1980 UF-70]	_	_	_	_	_	_	_	PF00004.26|AAA|ATPase family associated with various cellular activities (AAA)|XM_001598687.1|m.4047:662-697
SS1G_00827	684.09580799686	7531.60865072608	-3.46066857012695	1.88555606110662e-35	7.96455032137841e-34	down	yes	376.214966300133	970.98086841802	705.091589272427	7205.29294057624	7847.1526077334	7542.3804038686	NW_001820835.1	2133690	2134196	+	SS1G_00827	--	--	GO:0005840|ribosome	--	ko:K02975|RP-S25e,RPS25	ko03010|Ribosome	294	XP_001598738.1	XP_001598738.1 40S ribosomal protein S25 [Sclerotinia sclerotiorum 1980 UF-70]	sp|Q7SC06|RS25_NEUCR	sp|Q7SC06|RS25_NEUCR 40S ribosomal protein S25 OS=Neurospora crassa (strain ATCC 24698 / 74-OR23-1A / CBS 708.71 / DSM 1257 / FGSC 987) GN=rps-25 PE=3 SV=1	_	_	_	_	_	_
SS1G_00828	0	299.956155890106	-14.8725121153244	3.71160074261173e-07	2.74605384701363e-06	down	yes	0	0	0	323.101256893236	296.060993047232	280.70621772985	NW_001820835.1	2134898	2135973	+	SS1G_00828	--	GO:0007399|nervous system development	GO:0005576|extracellular region; GO:0012505|endomembrane system; GO:0016020|membrane	GO:0020037|heme binding	--	--	828	XP_001598739.1	XP_001598739.1 hypothetical protein SS1G_00828 [Sclerotinia sclerotiorum 1980 UF-70]	sp|Q28FI8|NEUFC_XENTR	sp|Q28FI8|NEUFC_XENTR Neuferricin OS=Xenopus tropicalis GN=cyb5d2 PE=2 SV=1	_	_	_	_	_	PF00173.25|Cyt-b5|Cytochrome b5-like Heme/Steroid binding domain|XM_001598689.1|m.4049:116-176
SS1G_00840	17.2661108817336	1010.10050240941	-5.86959083575814	1.21510028470912e-17	2.81787542215877e-16	down	yes	0	0	51.7983326452008	1021.20516968186	1005.43601796427	1003.66031958211	NW_001820835.1	2162872	2165512	-	SS1G_00840	--	GO:0015945|methanol metabolic process; GO:0046188|methane catabolic process	GO:0005782|peroxisomal matrix	GO:0047639|alcohol oxidase activity; GO:0050660|flavin adenine dinucleotide binding	ko:K17066|MOX	ko00680|Methane metabolism; ko01100|Metabolic pathways; ko01120|Microbial metabolism in diverse environments; ko01200|Carbon metabolism	2001	XP_001598751.1	XP_001598751.1 conserved hypothetical protein [Sclerotinia sclerotiorum 1980 UF-70]	sp|F2QY27|ALOX1_KOMPC	sp|F2QY27|ALOX1_KOMPC Alcohol oxidase 1 OS=Komagataella phaffii (strain ATCC 76273 / CBS 7435 / CECT 11047 / NRRL Y-11430 / Wegner 21-1) GN=AOX1 PE=1 SV=1	_	_	_	_	_	PF00732.16|GMC_oxred_N|GMC oxidoreductase|XM_001598701.1|m.4058:7-309;PF05199.10|GMC_oxred_C|GMC oxidoreductase|XM_001598701.1|m.4058:426-630
SS1G_00845	0	57.9171398595841	-12.5000237186644	2.09491634396878e-05	8.91712720396786e-05	down	yes	0	0	0	58.5223496857888	57.0003757000371	58.2286941929264	NW_001820835.1	2173298	2175653	+	SS1G_00845	--	GO:0000055|ribosomal large subunit export from nucleus; GO:0030036|actin cytoskeleton organization; GO:0042273|ribosomal large subunit biogenesis	GO:0005730|nucleolus	--	ko:K14856|SDA1,SDAD1	--	2163	XP_001598756.1	XP_001598756.1 hypothetical protein SS1G_00845 [Sclerotinia sclerotiorum 1980 UF-70]	sp|G0S215|SDA1_CHATD	sp|G0S215|SDA1_CHATD Protein SDA1 OS=Chaetomium thermophilum (strain DSM 1495 / CBS 144.50 / IMI 039719) GN=SDA1 PE=3 SV=2	_	_	_	_	_	PF05285.9|SDA1|SDA1|XM_001598706.1|m.4062:435-712;PF08158.9|NUC130_3NT|NUC130/3NT domain|XM_001598706.1|m.4062:69-120
SS1G_00846	222.487708946299	2640.76629313459	-3.56909970644988	2.12965604916769e-06	1.26844765691074e-05	down	yes	344.570716798253	0	322.892410040644	2520.52197446293	2605.85372371684	2795.92318122399	NW_001820835.1	2180271	2181154	-	SS1G_00846	--	GO:0000028|ribosomal small subunit assembly; GO:0006412|translation	GO:0022627|cytosolic small ribosomal subunit	GO:0003729|mRNA binding; GO:0003735|structural constituent of ribosome; GO:0019843|rRNA binding	ko:K02989|RP-S5e,RPS5	ko03010|Ribosome	642	XP_001559487.1	XP_001559487.1 Bcrps5 [Botrytis cinerea B05.10]	sp|Q7RVI1|RS5_NEUCR	sp|Q7RVI1|RS5_NEUCR 40S ribosomal protein S5 OS=Neurospora crassa (strain ATCC 24698 / 74-OR23-1A / CBS 708.71 / DSM 1257 / FGSC 987) GN=rps-5 PE=3 SV=2	_	_	_	_	_	PF00177.18|Ribosomal_S7|Ribosomal protein S7p/S5e|XM_001598707.1|m.4064:71-213
SS1G_00858	40.827686061946	300.321355387631	-2.87858207603321	1.10525832663319e-08	1.18162559250913e-07	down	yes	31.1789147546833	0	91.3041434311546	300.541689842455	299.921588359326	300.500787961113	NW_001820835.1	2207273	2208957	-	SS1G_00858	--	--	--	--	ko:K00463|IDO,INDO	ko00380|Tryptophan metabolism; ko01100|Metabolic pathways; ko05143|African trypanosomiasis	1419	XP_001598769.1	XP_001598769.1 hypothetical protein SS1G_00858 [Sclerotinia sclerotiorum 1980 UF-70]	_	_	_	_	_	_	_	PF01231.15|IDO|Indoleamine 2,3-dioxygenase|XM_001598719.1|m.4073:25-394
SS1G_00860	32.9360652002193	188.482435096996	-2.51632854661098	4.58663141089744e-07	3.32510695716461e-06	down	yes	25.1237251771128	73.684470423545	0	191.605361350711	190.903607872811	182.938336067466	NW_001820835.1	2212716	2214665	-	SS1G_00860	--	GO:0006915|apoptotic process	GO:0005634|nucleus; GO:0005739|mitochondrion; GO:0005741|mitochondrial outer membrane; GO:0005829|cytosol	GO:0016668|oxidoreductase activity, acting on a sulfur group of donors, NAD(P) as acceptor; GO:0046872|metal ion binding; GO:0050660|flavin adenine dinucleotide binding; GO:0051537|2 iron, 2 sulfur cluster binding	--	--	1761	XP_001598771.1	XP_001598771.1 hypothetical protein SS1G_00860 [Sclerotinia sclerotiorum 1980 UF-70]	sp|Q10499|AIF1_SCHPO	sp|Q10499|AIF1_SCHPO Apoptosis-inducing factor 1 OS=Schizosaccharomyces pombe (strain 972 / ATCC 24843) GN=aif1 PE=3 SV=3	_	_	_	_	_	PF07992.11|Pyr_redox_2|Pyridine nucleotide-disulphide oxidoreductase|XM_001598721.1|m.4076:171-476;PF00070.24|Pyr_redox|Pyridine nucleotide-disulphide oxidoreductase|XM_001598721.1|m.4076:311-393;PF00355.23|Rieske|Rieske [2Fe-2S] domain|XM_001598721.1|m.4076:51-134
SS1G_00861	70.2823252947668	11.5949050905988	2.59863245675665	3.82469724002915e-06	2.09838757125257e-05	up	yes	97.0238597300343	113.823116154266	0	10.5823944988307	12.8433141406335	11.3590066323322	NW_001820835.1	2215195	2216595	-	SS1G_00861	--	GO:0006520|cellular amino acid metabolic process	GO:0005783|endoplasmic reticulum	GO:0008783|agmatinase activity; GO:0046872|metal ion binding	ko:K01480|speB	ko00330|Arginine and proline metabolism; ko01100|Metabolic pathways	912	XP_001598772.1	XP_001598772.1 hypothetical protein SS1G_00861 [Sclerotinia sclerotiorum 1980 UF-70]	sp|Q10088|SPEB1_SCHPO	sp|Q10088|SPEB1_SCHPO Putative agmatinase 1 OS=Schizosaccharomyces pombe (strain 972 / ATCC 24843) GN=SPAC11D3.09 PE=3 SV=1	_	_	_	_	_	PF00491.18|Arginase|Arginase family|XM_001598722.1|m.4077:69-131;PF00491.18|Arginase|Arginase family|XM_001598722.1|m.4077:140-290
SS1G_00862	1609.30061184445	8.04033835395153	7.64317767043895	0	0	up	yes	1850.85676191832	1658.89192178245	1318.15315183259	8.44160666266852	7.05099487009377	8.6284135290923	NW_001820835.1	2217466	2220618	+	SS1G_00862	--	GO:0001558|regulation of cell growth; GO:0006508|proteolysis; GO:0009793|embryo development ending in seed dormancy; GO:0009934|regulation of meristem structural organization; GO:0042127|regulation of cell population proliferation; GO:0090628|plant epidermal cell fate specification; GO:0097264|self proteolysis; GO:2000011|regulation of adaxial/abaxial pattern formation; GO:2000014|regulation of e…	GO:0005737|cytoplasm; GO:0005789|endoplasmic reticulum membrane; GO:0005887|integral component of plasma membrane; GO:0010008|endosome membrane	GO:0004198|calcium-dependent cysteine-type endopeptidase activity; GO:0008234|cysteine-type peptidase activity	--	--	2988	XP_001598773.1	XP_001598773.1 hypothetical protein SS1G_00862 [Sclerotinia sclerotiorum 1980 UF-70]	sp|Q6ZFZ4|DEK1_ORYSJ	sp|Q6ZFZ4|DEK1_ORYSJ Calpain-type cysteine protease ADL1 OS=Oryza sativa subsp. japonica GN=ADL1 PE=1 SV=1	_	_	_	_	_	PF00648.18|Peptidase_C2|Calpain family cysteine protease|XM_001598723.1|m.4078:182-465
SS1G_00865	0	129.820175877452	-13.664338121354	1.24526609179301e-07	1.06284102824272e-06	down	yes	0	0	0	129.802055374957	131.092503902465	128.565968354934	NW_001820835.1	2229034	2231610	-	SS1G_00865	--	--	--	--	--	--	2241	APA07617.1	APA07617.1 hypothetical protein sscle_03g023870 [Sclerotinia sclerotiorum 1980 UF-70]	_	_	_	_	_	_	_	_
SS1G_00866	0	34.8252464020944	-11.7663320526855	0.00323231799379134	0.00631438430169856	down	yes	0	0	0	33.836264611148	34.1835226572477	36.4559519378874	NW_001820835.1	2233735	2235509	-	SS1G_00866	--	--	--	--	--	--	1236	XP_001598777.1	XP_001598777.1 hypothetical protein SS1G_00866 [Sclerotinia sclerotiorum 1980 UF-70]	_	_	_	_	_	_	_	PF01593.21|Amino_oxidase|Flavin containing amine oxidoreductase|XM_001598727.1|m.4082:29-95;PF01593.21|Amino_oxidase|Flavin containing amine oxidoreductase|XM_001598727.1|m.4082:167-348;PF13450.3|NAD_binding_8|NAD(P)-binding Rossmann-like domain|XM_001598727.1|m.4082:24-86
SS1G_00868	2554.45287951914	59.3914989716247	5.42637682368759	2.51436736578324e-171	4.16328948426388e-169	up	yes	2665.23373716239	1980.24794851517	3017.87695287987	53.3646853721374	65.0626097038256	59.747201838911	NW_001820835.1	2238134	2238475	-	SS1G_00868	--	--	--	--	--	--	249	XP_001598779.1	XP_001598779.1 predicted protein [Sclerotinia sclerotiorum 1980 UF-70]	_	_	_	_	_	_	_	_
SS1G_00872	249.533089490489	6.4132578552161	5.27983992897186	1.2504285308935e-56	7.96330600559022e-55	up	yes	413.187816436525	223.721297268729	111.690154766214	6.63184542805283	6.22897860022662	6.37894953736884	NW_001820835.1	2248969	2249835	+	SS1G_00872	--	--	--	--	--	--	696	XP_001598783.1	XP_001598783.1 predicted protein [Sclerotinia sclerotiorum 1980 UF-70]	_	_	_	_	_	_	_	_
SS1G_00874	0	48.6316255945521	-12.2479757288632	1.07734034438175e-06	7.05640879045611e-06	down	yes	0	0	0	48.8891872994469	47.8989378163113	49.1067516678982	NW_001820835.1	2252039	2256433	-	SS1G_00874	--	GO:0010389|regulation of G2/M transition of mitotic cell cycle; GO:0010972|negative regulation of G2/M transition of mitotic cell cycle; GO:0034613|cellular protein localization; GO:0051519|activation of bipolar cell growth; GO:0072453|signal transduction involved in G2 cell size control checkpoint; GO:1903067|negative regulation of protein localization to cell tip; GO:1903077|negative regulation…	GO:0030427|site of polarized growth; GO:0030428|cell septum; GO:0031234|extrinsic component of cytoplasmic side of plasma membrane; GO:0032153|cell division site; GO:0035839|non-growing cell tip; GO:0051285|cell cortex of cell tip; GO:0051286|cell tip	GO:0004674|protein serine/threonine kinase activity; GO:0004712|protein serine/threonine/tyrosine kinase activity; GO:0005524|ATP binding; GO:0008289|lipid binding	ko:K18669|DYRK2_3_4	ko04111|Cell cycle - yeast	4281	XP_001598785.1	XP_001598785.1 hypothetical protein SS1G_00874 [Sclerotinia sclerotiorum 1980 UF-70]	sp|Q09690|POM1_SCHPO	sp|Q09690|POM1_SCHPO Dual specificity protein kinase pom1 OS=Schizosaccharomyces pombe (strain 972 / ATCC 24843) GN=pom1 PE=1 SV=1	_	_	_	_	_	PF00069.22|Pkinase|Protein kinase domain|XM_001598735.1|m.4088:1008-1304;PF07714.14|Pkinase_Tyr|Protein tyrosine kinase|XM_001598735.1|m.4088:1010-1217
SS1G_00876	0	76.6183239139421	-12.9036620347399	3.06757926251938e-05	0.000122569926227789	down	yes	0	0	0	77.4923199886227	76.1589222197621	76.2037295334414	NW_001820835.1	2258968	2260549	+	SS1G_00876	--	--	--	--	--	--	1524	XP_001598787.1	XP_001598787.1 hypothetical protein SS1G_00876 [Sclerotinia sclerotiorum 1980 UF-70]	_	_	_	_	_	_	_	PF06398.8|Pex24p|Integral peroxisomal membrane peroxin|XM_001598737.1|m.4090:107-489
SS1G_00877	0	117.550964347648	-13.5211214780666	1.77500676365426e-06	1.08532355954901e-05	down	yes	0	0	0	113.094996951099	118.577776174435	120.980119917411	NW_001820835.1	2262855	2264489	+	SS1G_00877	--	GO:0006629|lipid metabolic process	GO:0005576|extracellular region	GO:0004806|triglyceride lipase activity	--	--	1635	XP_001598788.1	XP_001598788.1 hypothetical protein SS1G_00877 [Sclerotinia sclerotiorum 1980 UF-70]	sp|D4B1N9|LIP3_ARTBC	sp|D4B1N9|LIP3_ARTBC Probable secreted lipase ARB_02369 OS=Arthroderma benhamiae (strain ATCC MYA-4681 / CBS 112371) GN=ARB_02369 PE=1 SV=1	_	_	_	_	_	PF00135.25|COesterase|Carboxylesterase family|XM_001598738.1|m.4091:27-533
SS1G_00878	89.8486423991017	365.917395458145	-2.02582825764522	0.00789853423338886	0.0137957731894992	down	yes	0	101.176103248236	168.369823949069	357.570949421217	370.164205534756	370.017031418461	NW_001820835.1	2265203	2266964	+	SS1G_00878	--	--	--	GO:0003995|acyl-CoA dehydrogenase activity; GO:0050660|flavin adenine dinucleotide binding	--	--	1539	XP_001598789.1	XP_001598789.1 hypothetical protein SS1G_00878 [Sclerotinia sclerotiorum 1980 UF-70]	sp|Q5ATG5|APDG_EMENI	sp|Q5ATG5|APDG_EMENI Acyl-CoA dehydrogenase apdG OS=Emericella nidulans (strain FGSC A4 / ATCC 38163 / CBS 112.46 / NRRL 194 / M139) GN=apdG PE=2 SV=1	_	_	_	_	_	PF00441.21|Acyl-CoA_dh_1|Acyl-CoA dehydrogenase, C-terminal domain|XM_001598739.1|m.4092:346-502;PF00173.25|Cyt-b5|Cytochrome b5-like Heme/Steroid binding domain|XM_001598739.1|m.4092:7-77;PF02770.16|Acyl-CoA_dh_M|Acyl-CoA dehydrogenase, middle domain|XM_001598739.1|m.4092:244-334;PF02771.13|Acyl-CoA_dh_N|Acyl-CoA dehydrogenase, N-terminal domain|XM_001598739.1|m.4092:114-227;PF08028.8|Acyl-CoA_d…
SS1G_00880	10.6756303863456	24.638702036186	-1.20583965781295	0.00319012625870449	0.00625520611793536	down	yes	0	24.0293245214561	7.99756663758077	23.7652292561503	25.0889415842461	25.0619352681616	NW_001820835.1	2270650	2277248	+	SS1G_00880	--	GO:0000045|autophagosome assembly; GO:0000422|autophagy of mitochondrion; GO:0015031|protein transport; GO:0030242|autophagy of peroxisome; GO:0044804|autophagy of nucleus	GO:0000407|phagophore assembly site; GO:0005770|late endosome; GO:0019898|extrinsic component of membrane	--	ko:K17906|ATG2	ko04136|Autophagy - other; ko04138|Autophagy - yeast; ko04140|Autophagy - animal	6480	APA07605.1	APA07605.1 hypothetical protein sscle_03g023750 [Sclerotinia sclerotiorum 1980 UF-70]	sp|A7E6F5|ATG2_SCLS1	sp|A7E6F5|ATG2_SCLS1 Autophagy-related protein 2 OS=Sclerotinia sclerotiorum (strain ATCC 18683 / 1980 / Ss-1) GN=atg2 PE=3 SV=1	_	_	_	_	_	PF13329.3|ATG2_CAD|Autophagy-related protein 2 CAD motif|XM_001598741.1|m.4094:1334-1488;PF09333.8|ATG_C|Autophagy-related protein C terminal domain|XM_001598741.1|m.4094:2062-2157
SS1G_00885	4.54813713339863	74.3820926363261	-4.02863304656988	2.17141762762064e-05	9.18139251229379e-05	down	yes	0	13.6444114001959	0	75.6963989131679	74.7194751056904	72.73040389012	NW_001820835.1	2288541	2292433	+	SS1G_00885	--	GO:0006366|transcription by RNA polymerase II; GO:0031048|chromatin silencing by small RNA	GO:0005634|nucleus; GO:0005665|RNA polymerase II, core complex; GO:0005829|cytosol; GO:0031618|nuclear pericentric heterochromatin	GO:0003677|DNA binding; GO:0003723|RNA binding; GO:0003899|DNA-directed 5'-3' RNA polymerase activity; GO:0032549|ribonucleoside binding; GO:0046872|metal ion binding	ko:K03010|RPB2,POLR2B	ko00230|Purine metabolism; ko00240|Pyrimidine metabolism; ko01100|Metabolic pathways; ko03020|RNA polymerase; ko05016|Huntington's disease; ko05169|Epstein-Barr virus infection	3804	XP_001598796.1	XP_001598796.1 hypothetical protein SS1G_00885 [Sclerotinia sclerotiorum 1980 UF-70]	sp|Q02061|RPB2_SCHPO	sp|Q02061|RPB2_SCHPO DNA-directed RNA polymerase II subunit RPB2 OS=Schizosaccharomyces pombe (strain 972 / ATCC 24843) GN=rpb2 PE=1 SV=2	_	_	_	_	_	PF00562.25|RNA_pol_Rpb2_6|RNA polymerase Rpb2, domain 6|XM_001598746.1|m.4098:786-1165;PF04563.12|RNA_pol_Rpb2_1|RNA polymerase beta subunit|XM_001598746.1|m.4098:37-478;PF04561.11|RNA_pol_Rpb2_2|RNA polymerase Rpb2, domain 2|XM_001598746.1|m.4098:240-430;PF04560.17|RNA_pol_Rpb2_7|RNA polymerase Rpb2, domain 7|XM_001598746.1|m.4098:1167-1259;PF04565.13|RNA_pol_Rpb2_3|RNA polymerase Rpb2, domain 3…
SS1G_00887	0	405.280124131606	-15.3066674006289	1.22793667530199e-05	5.64782651934732e-05	down	yes	0	0	0	397.257295582514	433.003162455643	385.579914356661	NW_001820835.1	2293766	2294476	+	SS1G_00887	--	--	--	--	ko:K02152|ATPeV1G,ATP6G	ko00190|Oxidative phosphorylation; ko01100|Metabolic pathways; ko04145|Phagosome; ko04150|mTOR signaling pathway; ko04721|Synaptic vesicle cycle; ko04966|Collecting duct acid secretion; ko05110|Vibrio cholerae infection; ko05120|Epithelial cell signaling in Helicobacter pylori infection; ko05323|Rheumatoid arthritis	342	XP_001598798.1	XP_001598798.1 predicted protein [Sclerotinia sclerotiorum 1980 UF-70]	_	_	_	_	_	_	_	PF03179.12|V-ATPase_G|Vacuolar (H+)-ATPase G subunit|XM_001598748.1|m.4099:2-102
SS1G_00891	0	229.782635073562	-14.4880449394433	1.42569360003623e-07	1.19709100554767e-06	down	yes	0	0	0	235.747170127747	228.207940964011	225.392794128928	NW_001820835.1	2306887	2308760	-	SS1G_00891	--	GO:0030245|cellulose catabolic process	GO:0005576|extracellular region	GO:0008810|cellulase activity; GO:0030248|cellulose binding	ko:K01179|E3.2.1.4	ko00500|Starch and sucrose metabolism; ko01100|Metabolic pathways	1242	XP_001598802.1	XP_001598802.1 hypothetical protein SS1G_00891 [Sclerotinia sclerotiorum 1980 UF-70]	sp|A0A024SH20|GUN2_HYPJR	sp|A0A024SH20|GUN2_HYPJR Endoglucanase EG-II OS=Hypocrea jecorina (strain ATCC 56765 / BCRC 32924 / NRRL 11460 / Rut C-30) GN=egl2 PE=1 SV=1	_	_	_	_	_	PF00150.15|Cellulase|Cellulase (glycosyl hydrolase family 5)|XM_001598752.1|m.4104:128-377;PF00734.15|CBM_1|Fungal cellulose binding domain|XM_001598752.1|m.4104:23-51
SS1G_00892	0	166.081577508156	-14.0196912957438	1.05519411848643e-06	6.93329532297555e-06	down	yes	0	0	0	153.608385491281	168.429468251875	176.206878781311	NW_001820835.1	2311512	2313142	-	SS1G_00892	--	GO:0030245|cellulose catabolic process	GO:0005576|extracellular region	GO:0016162|cellulose 1,4-beta-cellobiosidase activity; GO:0030248|cellulose binding	ko:K19668|CBH2,cbhA	ko00500|Starch and sucrose metabolism; ko01100|Metabolic pathways; ko02020|Two-component system	1266	XP_001598803.1	XP_001598803.1 hypothetical protein SS1G_00892 [Sclerotinia sclerotiorum 1980 UF-70]	sp|A2QYR9|CBHC_ASPNC	sp|A2QYR9|CBHC_ASPNC Probable 1,4-beta-D-glucan cellobiohydrolase C OS=Aspergillus niger (strain CBS 513.88 / FGSC A1513) GN=cbhC PE=3 SV=1	_	_	_	_	_	PF01341.14|Glyco_hydro_6|Glycosyl hydrolases family 6|XM_001598753.1|m.4105:124-228;PF01341.14|Glyco_hydro_6|Glycosyl hydrolases family 6|XM_001598753.1|m.4105:231-387;PF00734.15|CBM_1|Fungal cellulose binding domain|XM_001598753.1|m.4105:24-51
SS1G_00896	5.60995903224653	42.7830503208985	-2.92874500021818	0.00154764581758149	0.00335593497217317	down	yes	0	16.8298770967396	0	44.9004320809802	41.8769013901781	41.5718174915372	NW_001820835.1	2323452	2326756	-	SS1G_00896	--	GO:0015031|protein transport; GO:0051028|mRNA transport	GO:0005643|nuclear pore; GO:0031965|nuclear membrane	--	--	--	3084	XP_001598807.1	XP_001598807.1 hypothetical protein SS1G_00896 [Sclerotinia sclerotiorum 1980 UF-70]	sp|G0SDQ4|NUP85_CHATD	sp|G0SDQ4|NUP85_CHATD Nucleoporin NUP85 OS=Chaetomium thermophilum (strain DSM 1495 / CBS 144.50 / IMI 039719) GN=NUP85 PE=1 SV=1	_	_	_	_	_	PF07575.10|Nucleopor_Nup85|Nup85 Nucleoporin|XM_001598757.1|m.4108:665-910
SS1G_00897	0	94.1681481744054	-13.2011766398556	1.91048754722936e-05	8.23369411947519e-05	down	yes	0	0	0	95.5858368480592	89.268487447775	97.650120227382	NW_001820835.1	2327145	2328830	+	SS1G_00897	--	GO:0007020|microtubule nucleation; GO:0031122|cytoplasmic microtubule organization	GO:0000930|gamma-tubulin complex; GO:0005816|spindle pole body; GO:0005874|microtubule	GO:0003924|GTPase activity; GO:0005525|GTP binding	ko:K10389|TUBG	--	1356	XP_001598808.1	XP_001598808.1 tubulin gamma chain [Sclerotinia sclerotiorum 1980 UF-70]	sp|P53377|TBG_NEUCR	sp|P53377|TBG_NEUCR Tubulin gamma chain OS=Neurospora crassa (strain ATCC 24698 / 74-OR23-1A / CBS 708.71 / DSM 1257 / FGSC 987) GN=tbg PE=2 SV=1	_	_	_	_	_	PF00091.22|Tubulin|Tubulin/FtsZ family, GTPase domain|XM_001598758.1|m.4110:5-202;PF03953.14|Tubulin_C|Tubulin C-terminal domain|XM_001598758.1|m.4110:252-379
SS1G_00898	127.961066201292	310.968413400989	-1.28099678008011	0.0287818837162141	0.04321458383869	down	yes	0	0	383.883198603877	324.64037058356	299.588371928093	308.676497691314	NW_001820835.1	2329585	2329854	+	SS1G_00898	--	--	--	--	--	--	270	XP_001598809.1	XP_001598809.1 hypothetical protein SS1G_00898 [Sclerotinia sclerotiorum 1980 UF-70]	_	_	_	_	_	_	_	_
SS1G_00899	0	203.519609635483	-14.3129510736322	2.21592709393605e-05	9.32198191600433e-05	down	yes	0	0	0	199.969757668964	205.75924298493	204.829828252555	NW_001820835.1	2331001	2331751	+	SS1G_00899	--	--	--	--	--	--	609	XP_001598810.1	XP_001598810.1 hypothetical protein SS1G_00899 [Sclerotinia sclerotiorum 1980 UF-70]	_	_	_	_	_	_	_	_
SS1G_00900	142.526188179666	2589.95378676678	-4.1835317727234	3.55730449377438e-35	1.47994592482201e-33	down	yes	209.351167367014	163.73293680235	54.4944603696355	2502.34449282837	2559.49692488077	2708.0199425912	NW_001820835.1	2332413	2333657	+	SS1G_00900	--	--	GO:0005840|ribosome	--	ko:K14753|RACK1	ko05162|Measles	951	XP_001551314.1	XP_001551314.1 Bcgbl1 [Botrytis cinerea B05.10]	sp|Q01369|GBLP_NEUCR	sp|Q01369|GBLP_NEUCR Guanine nucleotide-binding protein subunit beta-like protein OS=Neurospora crassa (strain ATCC 24698 / 74-OR23-1A / CBS 708.71 / DSM 1257 / FGSC 987) GN=cpc-2 PE=3 SV=1	_	_	_	_	_	PF00400.29|WD40|WD domain, G-beta repeat|XM_001598761.1|m.4112:9-44;PF00400.29|WD40|WD domain, G-beta repeat|XM_001598761.1|m.4112:55-90;PF00400.29|WD40|WD domain, G-beta repeat|XM_001598761.1|m.4112:97-133;PF00400.29|WD40|WD domain, G-beta repeat|XM_001598761.1|m.4112:138-177;PF00400.29|WD40|WD domain, G-beta repeat|XM_001598761.1|m.4112:188-220;PF00400.29|WD40|WD domain, G-beta repeat|XM_001598…
SS1G_00902	570.1459763491	2055.26954603246	-1.84990608006595	3.8136935549701e-07	2.81906865549978e-06	down	yes	594.662366087307	837.150660747501	278.624902212491	1909.57387508151	2195.49110816952	2060.74365484634	NW_001820835.1	2337497	2337985	+	SS1G_00902	--	GO:0006123|mitochondrial electron transport, cytochrome c to oxygen	GO:0005751|mitochondrial respiratory chain complex IV; GO:0016021|integral component of membrane	GO:0004129|cytochrome-c oxidase activity	ko:K02269|COX7	ko00190|Oxidative phosphorylation; ko01100|Metabolic pathways	186	XP_001598813.1	XP_001598813.1 predicted protein [Sclerotinia sclerotiorum 1980 UF-70]	sp|Q6CWK9|COX9_KLULA	sp|Q6CWK9|COX9_KLULA Cytochrome c oxidase subunit 7A OS=Kluyveromyces lactis (strain ATCC 8585 / CBS 2359 / DSM 70799 / NBRC 1267 / NRRL Y-1140 / WM37) GN=COX9 PE=3 SV=3	_	_	_	_	_	_
SS1G_00905	13.329380584748	95.2750267943427	-2.83655784866944	7.07633951541472e-06	3.53347496068266e-05	down	yes	39.9881417542441	0	0	89.8259842938462	98.5798622632052	97.4192338259767	NW_001820835.1	2340359	2343259	-	SS1G_00905	--	--	--	--	--	--	2766	XP_001598816.1	XP_001598816.1 hypothetical protein SS1G_00905 [Sclerotinia sclerotiorum 1980 UF-70]	_	_	_	_	_	_	_	PF13532.3|2OG-FeII_Oxy_2|2OG-Fe(II) oxygenase superfamily|XM_001598766.1|m.4116:402-605;PF00857.17|Isochorismatase|Isochorismatase family|XM_001598766.1|m.4116:17-228
SS1G_00908	40.5510421060433	268.302253542804	-2.72574631842273	2.80471332909237e-05	0.000114100260957532	down	yes	0	0	121.65312631813	277.116600421718	265.00171300638	262.788447200314	NW_001820835.1	2345953	2346923	+	SS1G_00908	--	GO:0006635|fatty acid beta-oxidation	GO:0005739|mitochondrion; GO:0005777|peroxisome	GO:0016853|isomerase activity	ko:K12663|ECH1	ko04146|Peroxisome	852	XP_001598819.1	XP_001598819.1 hypothetical protein SS1G_00908 [Sclerotinia sclerotiorum 1980 UF-70]	sp|Q5RFG0|ECH1_PONAB	sp|Q5RFG0|ECH1_PONAB Delta(3,5)-Delta(2,4)-dienoyl-CoA isomerase, mitochondrial OS=Pongo abelii GN=ECH1 PE=2 SV=1	_	_	_	_	_	PF00378.17|ECH_1|Enoyl-CoA hydratase/isomerase|XM_001598769.1|m.4117:20-281;PF16113.2|ECH_2|Enoyl-CoA hydratase/isomerase|XM_001598769.1|m.4117:21-215
SS1G_00910	30.761162935773	177.832153380081	-2.53094644863576	0.000166387387472545	0.000507748315844157	down	yes	42.500365069064	0	49.7831237382549	171.536476393637	175.352408342494	186.607575404111	NW_001820835.1	2352715	2353981	+	SS1G_00910	--	GO:0071805|potassium ion transmembrane transport	GO:0005634|nucleus; GO:0005829|cytosol; GO:0016021|integral component of membrane	GO:0005244|voltage-gated ion channel activity	--	--	1041	XP_001598821.1	XP_001598821.1 hypothetical protein SS1G_00910 [Sclerotinia sclerotiorum 1980 UF-70]	sp|O59826|KCAB_SCHPO	sp|O59826|KCAB_SCHPO Putative voltage-gated potassium channel subunit beta OS=Schizosaccharomyces pombe (strain 972 / ATCC 24843) GN=SPCC965.06 PE=3 SV=1	_	_	_	_	_	PF00248.18|Aldo_ket_red|Aldo/keto reductase family|XM_001598771.1|m.4122:26-335
SS1G_00911	0	24.9249263823822	-11.2839522282735	0.000233267634891495	0.000674545144696711	down	yes	0	0	0	24.5872767269362	25.4256111900773	24.7618912301332	NW_001820835.1	2354420	2357810	-	SS1G_00911	--	GO:0006271|DNA strand elongation involved in DNA replication; GO:0051301|cell division; GO:0070914|UV-damage excision repair; GO:1903460|mitotic DNA replication leading strand elongation	GO:0000790|nuclear chromatin; GO:0005634|nucleus; GO:0005730|nucleolus; GO:0043596|nuclear replication fork; GO:0043599|nuclear DNA replication factor C complex	GO:0003677|DNA binding; GO:0003682|chromatin binding; GO:0003689|DNA clamp loader activity; GO:0005524|ATP binding	ko:K10754|RFC1	ko03030|DNA replication; ko03420|Nucleotide excision repair; ko03430|Mismatch repair	3144	APA07578.1	APA07578.1 hypothetical protein sscle_03g023480 [Sclerotinia sclerotiorum 1980 UF-70]	sp|O60182|RFC1_SCHPO	sp|O60182|RFC1_SCHPO Replication factor C subunit 1 OS=Schizosaccharomyces pombe (strain 972 / ATCC 24843) GN=rfc1 PE=1 SV=1	_	_	_	_	_	PF08519.9|RFC1|Replication factor RFC1 C terminal domain|XM_001598772.1|m.4123:787-939;PF00533.23|BRCT|BRCA1 C Terminus (BRCT) domain|XM_001598772.1|m.4123:304-378;PF00004.26|AAA|ATPase family associated with various cellular activities (AAA)|XM_001598772.1|m.4123:510-594;PF03215.12|Rad17|Rad17 cell cycle checkpoint protein|XM_001598772.1|m.4123:456-545
SS1G_00912	0	253.455569209441	-14.6295021642359	1.80461148106425e-06	1.1026109558473e-05	down	yes	0	0	0	258.158167033204	254.989162687807	247.219377907312	NW_001820835.1	2358120	2358988	+	SS1G_00912	--	GO:0032543|mitochondrial translation	GO:0005762|mitochondrial large ribosomal subunit	GO:0003735|structural constituent of ribosome; GO:0019843|rRNA binding	--	--	756	XP_001598823.1	XP_001598823.1 mitochondrial 54S ribosomal protein YmL47 SS1G_00912 [Sclerotinia sclerotiorum 1980 UF-70]	sp|P38064|RM16_YEAST	sp|P38064|RM16_YEAST 54S ribosomal protein L16, mitochondrial OS=Saccharomyces cerevisiae (strain ATCC 204508 / S288c) GN=MRPL16 PE=1 SV=1	_	_	_	_	_	PF00252.15|Ribosomal_L16|Ribosomal protein L16p/L10e|XM_001598773.1|m.4124:69-198
SS1G_00914	521.308948194777	108.062839550816	2.2701623019394	7.8643723939195e-16	1.69114646881194e-14	up	yes	453.139367230775	628.252730505108	482.534746848448	110.004580582561	110.547733903228	103.636204166658	NW_001820835.1	2363723	2364259	+	SS1G_00914	--	--	--	--	--	--	537	APA07575.1	APA07575.1 hypothetical protein sscle_03g023450 [Sclerotinia sclerotiorum 1980 UF-70]	_	_	_	_	_	_	_	_
SS1G_00916	0	8.27103322073846	-9.69366697313212	0.0134525681785746	0.0220236922978878	down	yes	0	0	0	8.48185894294228	8.01413755797221	8.31710316130089	NW_001820835.1	2366792	2371272	+	SS1G_00916	--	--	--	--	--	--	3540	XP_001598827.1	XP_001598827.1 hypothetical protein SS1G_00916 [Sclerotinia sclerotiorum 1980 UF-70]	_	_	_	_	_	_	_	PF00078.24|RVT_1|Reverse transcriptase (RNA-dependent DNA polymerase)|XM_001598777.1|m.4126:413-656;PF14529.3|Exo_endo_phos_2|Endonuclease-reverse transcriptase|XM_001598777.1|m.4126:161-272
SS1G_00919	2135.01231296361	38.5470114532215	5.79111410432335	0	0	up	yes	2067.30123981923	2378.90312762415	1958.83257144746	38.9087404637478	39.4330251787279	37.2992687171889	NW_001820835.1	2376292	2378227	+	SS1G_00919	--	GO:0009405|pathogenesis; GO:0043386|mycotoxin biosynthetic process; GO:0055085|transmembrane transport; GO:2001310|gliotoxin biosynthetic process	GO:0005886|plasma membrane; GO:0016021|integral component of membrane	--	--	--	1680	XP_001598830.1	XP_001598830.1 hypothetical protein SS1G_00919 [Sclerotinia sclerotiorum 1980 UF-70]	sp|E9R876|GLIA_ASPFU	sp|E9R876|GLIA_ASPFU MFS gliotoxin efflux transporter gliA OS=Neosartorya fumigata (strain ATCC MYA-4609 / Af293 / CBS 101355 / FGSC A1100) GN=gliA PE=2 SV=1	_	_	_	_	_	PF07690.13|MFS_1|Major Facilitator Superfamily|XM_001598780.1|m.4128:61-463
SS1G_00925	109.979693301021	2719.15448771841	-4.62772317956951	1.50062424606227e-09	1.92019600203238e-08	down	yes	0	176.092759851892	153.846320051172	2722.73195002217	2709.06540694072	2725.66610619235	NW_001820835.1	2387219	2388627	+	SS1G_00925	--	GO:0006412|translation	GO:0005840|ribosome	GO:0003735|structural constituent of ribosome	ko:K02925|RP-L3e,RPL3	ko03010|Ribosome	1179	XP_001598836.1	XP_001598836.1 60S ribosomal protein L3 [Sclerotinia sclerotiorum 1980 UF-70]	sp|Q8NKF4|RL3_ASPFU	sp|Q8NKF4|RL3_ASPFU 60S ribosomal protein L3 OS=Neosartorya fumigata (strain ATCC MYA-4609 / Af293 / CBS 101355 / FGSC A1100) GN=rpl3 PE=1 SV=2	_	_	_	_	_	PF00297.19|Ribosomal_L3|Ribosomal protein L3|XM_001598786.1|m.4131:1-367
SS1G_00928	0	40.5564702973689	-11.9860720632719	0.00118737953177967	0.0026720073779842	down	yes	0	0	0	41.1792610466834	39.0695339596429	41.4206158857804	NW_001820835.1	2391963	2393856	-	SS1G_00928	--	GO:0008643|carbohydrate transport	GO:0016021|integral component of membrane	GO:0022857|transmembrane transporter activity	--	--	1353	XP_001598839.1	XP_001598839.1 hypothetical protein SS1G_00928 [Sclerotinia sclerotiorum 1980 UF-70]	sp|B8MYS7|MF127_ASPFN	sp|B8MYS7|MF127_ASPFN MFS glucose transporter mfs1 OS=Aspergillus flavus (strain ATCC 200026 / FGSC A1120 / NRRL 3357 / JCM 12722 / SRRC 167) GN=mfs1 PE=2 SV=1	_	_	_	_	_	PF00083.21|Sugar_tr|Sugar (and other) transporter|XM_001598789.1|m.4134:29-282;PF00083.21|Sugar_tr|Sugar (and other) transporter|XM_001598789.1|m.4134:275-403;PF07690.13|MFS_1|Major Facilitator Superfamily|XM_001598789.1|m.4134:22-182
SS1G_00933	0	18.0701638685417	-10.8201920382593	0.00013324924424913	0.000422850152103932	down	yes	0	0	0	17.7272382653242	18.4321730905242	18.0510802497766	NW_001820835.1	2406253	2411177	-	SS1G_00933	--	--	--	--	--	--	4863	XP_001598844.1	XP_001598844.1 hypothetical protein SS1G_00933 [Sclerotinia sclerotiorum 1980 UF-70]	_	_	_	_	_	_	_	_
SS1G_00934	0	104.993152446623	-13.3581450212583	6.6602993703457e-05	0.000234048749412077	down	yes	0	0	0	98.1861212283944	109.744682597336	107.048653514138	NW_001820835.1	2411589	2412551	-	SS1G_00934	--	GO:0006360|transcription by RNA polymerase I	GO:0005634|nucleus; GO:0005730|nucleolus; GO:0005736|RNA polymerase I complex; GO:0005829|cytosol	GO:0003899|DNA-directed 5'-3' RNA polymerase activity	ko:K03004|RPA43	ko00230|Purine metabolism; ko00240|Pyrimidine metabolism; ko01100|Metabolic pathways; ko03020|RNA polymerase	963	XP_001598845.1	XP_001598845.1 hypothetical protein SS1G_00934 [Sclerotinia sclerotiorum 1980 UF-70]	sp|O43036|RPA43_SCHPO	sp|O43036|RPA43_SCHPO DNA-directed RNA polymerase I subunit rpa43 OS=Schizosaccharomyces pombe (strain 972 / ATCC 24843) GN=rpa43 PE=1 SV=1	_	_	_	_	_	PF03876.14|SHS2_Rpb7-N|SHS2 domain found in N terminus of Rpb7p/Rpc25p/MJ0397|XM_001598795.1|m.4140:80-156
SS1G_00939	406.897989272907	200.462312971435	1.02129960542734	2.88772071689233e-06	1.63974209980464e-05	up	yes	589.231659547697	276.501816411275	354.960491859749	200.369153237252	200.36423081498	200.653554862072	NW_001820835.1	2420473	2421913	+	SS1G_00939	--	GO:0006348|chromatin silencing at telomere; GO:0006974|cellular response to DNA damage stimulus; GO:0016192|vesicle-mediated transport; GO:0030702|chromatin silencing at centromere; GO:0030833|regulation of actin filament polymerization; GO:0071963|establishment or maintenance of cell polarity regulating cell shape	GO:0000775|chromosome, centromeric region; GO:0000781|chromosome, telomeric region; GO:0005802|trans-Golgi network; GO:0005826|actomyosin contractile ring; GO:0030479|actin cortical patch; GO:0031097|medial cortex	GO:0005086|ARF guanyl-nucleotide exchange factor activity	ko:K12562|AMPH	ko04144|Endocytosis; ko04666|Fc gamma R-mediated phagocytosis	1314	XP_001598850.1	XP_001598850.1 hypothetical protein SS1G_00939 [Sclerotinia sclerotiorum 1980 UF-70]	sp|O74352|HOB1_SCHPO	sp|O74352|HOB1_SCHPO Protein hob1 OS=Schizosaccharomyces pombe (strain 972 / ATCC 24843) GN=hob1 PE=1 SV=1	_	_	_	_	_	PF03114.15|BAR|BAR domain|XM_001598800.1|m.4143:6-246;PF00018.25|SH3_1|SH3 domain|XM_001598800.1|m.4143:384-430;PF14604.3|SH3_9|Variant SH3 domain|XM_001598800.1|m.4143:385-435;PF07653.14|SH3_2|Variant SH3 domain|XM_001598800.1|m.4143:386-436
SS1G_00941	275.529549037656	16.3193940633756	4.07671624534695	8.8647027447517e-14	1.70676451218138e-12	up	yes	485.119298650171	341.469348462797	0	18.1996736308393	13.6772955783369	17.0812129809507	NW_001820835.1	2424188	2424415	+	SS1G_00941	--	--	--	--	--	--	228	XP_001598852.1	XP_001598852.1 predicted protein [Sclerotinia sclerotiorum 1980 UF-70]	_	_	_	_	_	_	_	_
SS1G_00945	30.9976365328828	8.80403301976515	1.81474935843196	0.000786316564036726	0.00187884244339733	up	yes	48.0065972622565	0	44.9863123363918	8.21584049556966	8.78112955448614	9.41512900923966	NW_001820835.1	2431695	2434219	-	SS1G_00945	--	--	--	--	--	--	2304	XP_001598856.1	XP_001598856.1 hypothetical protein SS1G_00945 [Sclerotinia sclerotiorum 1980 UF-70]	_	_	_	_	_	_	_	_
SS1G_00947	0	35.0556314407522	-11.7758419920895	0.000657619899585253	0.00161173331813686	down	yes	0	0	0	34.2532206278214	37.3088150860255	33.6048586084096	NW_001820835.1	2438063	2439955	-	SS1G_00947	--	GO:0045292|mRNA cis splicing, via spliceosome	GO:0005634|nucleus; GO:0005681|spliceosomal complex	--	ko:K12864|CTNNBL1	ko03040|Spliceosome	1794	XP_001598858.1	XP_001598858.1 hypothetical protein SS1G_00947 [Sclerotinia sclerotiorum 1980 UF-70]	sp|Q9UUK1|CTBL1_SCHPO	sp|Q9UUK1|CTBL1_SCHPO Beta-catenin-like protein 1 homolog OS=Schizosaccharomyces pombe (strain 972 / ATCC 24843) GN=ctnnbl1 PE=1 SV=1	_	_	_	_	_	PF08216.8|CTNNBL|Catenin-beta-like, Arm-motif containing nuclear|XM_001598808.1|m.4149:94-197
SS1G_00948	0	44.2050203766825	-12.1103208384821	0.00592400025652256	0.0106997278923146	down	yes	0	0	0	46.8474987551893	43.2734368438311	42.4941255310271	NW_001820835.1	2440484	2441369	+	SS1G_00948	--	--	--	--	--	--	834	XP_001598859.1	XP_001598859.1 hypothetical protein SS1G_00948 [Sclerotinia sclerotiorum 1980 UF-70]	_	_	_	_	_	_	_	PF17110.2|TFB6|Subunit 11 of the general transcription factor TFIIH|XM_001598809.1|m.4150:79-261
SS1G_00951	474.208067354814	3422.48059414492	-2.85142404201884	3.47879168648008e-24	9.89722212108886e-23	down	yes	596.411373046387	381.642212987831	444.570616030225	3206.19187645364	3530.31701239624	3530.93289358489	NW_001820835.1	2444103	2444744	+	SS1G_00951	--	GO:0006412|translation	GO:0005840|ribosome	GO:0003735|structural constituent of ribosome; GO:0008168|methyltransferase activity	ko:K02974|RP-S24e,RPS24	ko03010|Ribosome	408	XP_001598862.1	XP_001598862.1 40S ribosomal protein S24 [Sclerotinia sclerotiorum 1980 UF-70]	sp|P0CU28|RS24_CHATD	sp|P0CU28|RS24_CHATD 40S ribosomal protein S24 OS=Chaetomium thermophilum (strain DSM 1495 / CBS 144.50 / IMI 039719) GN=CTHT_0041970.2 PE=1 SV=1	_	_	_	_	_	PF01282.16|Ribosomal_S24e|Ribosomal protein S24e|XM_001598812.1|m.4152:27-104
SS1G_00957	23.5030529757476	75.405586876096	-1.68140085700011	0.00613608101467758	0.0110460132029823	down	yes	0	0	70.5091589272427	79.1020164797937	73.8342488831159	73.2804952653783	NW_001820835.1	2454764	2456289	-	SS1G_00957	--	--	--	--	--	--	1470	XP_001598868.1	XP_001598868.1 hypothetical protein SS1G_00957 [Sclerotinia sclerotiorum 1980 UF-70]	_	_	_	_	_	_	_	PF00339.26|Arrestin_N|Arrestin (or S-antigen), N-terminal domain|XM_001598818.1|m.4156:3-118
SS1G_00962	0	39.6875904061443	-11.9548357249117	0.000107216067017179	0.000352518593659739	down	yes	0	0	0	38.440010764727	40.3642689096534	40.2584915440524	NW_001820835.1	2464438	2466846	-	SS1G_00962	--	GO:0000920|septum digestion after cytokinesis; GO:0007118|budding cell apical bud growth	GO:0005933|cellular bud; GO:0005935|cellular bud neck; GO:0030427|site of polarized growth	GO:0005543|phospholipid binding	--	--	2313	XP_001598873.1	XP_001598873.1 hypothetical protein SS1G_00962 [Sclerotinia sclerotiorum 1980 UF-70]	sp|P38041|BOB1_YEAST	sp|P38041|BOB1_YEAST Protein BOB1 OS=Saccharomyces cerevisiae (strain ATCC 204508 / S288c) GN=BOI1 PE=1 SV=1	_	_	_	_	_	PF07647.14|SAM_2|SAM domain (Sterile alpha motif)|XM_001598823.1|m.4159:49-116;PF00169.26|PH|PH domain|XM_001598823.1|m.4159:514-660
SS1G_00963	0	39.3101423727544	-11.9410528301477	1.67455863391106e-05	7.3721462437875e-05	down	yes	0	0	0	39.0640128890802	38.9235575308346	39.9428566983483	NW_001820835.1	2470233	2474005	+	SS1G_00963	--	--	--	--	--	--	3318	XP_001598874.1	XP_001598874.1 hypothetical protein SS1G_00963 [Sclerotinia sclerotiorum 1980 UF-70]	_	_	_	_	_	_	_	PF02891.17|zf-MIZ|MIZ/SP-RING zinc finger|XM_001598824.1|m.4161:956-1014
SS1G_00966	0	116.34852566022	-13.506289301312	2.24537919340978e-07	1.77042803259424e-06	down	yes	0	0	0	118.749339425277	114.022204489876	116.274033065506	NW_001820835.1	2480236	2482743	-	SS1G_00966	--	GO:0006351|transcription, DNA-templated; GO:0006355|regulation of transcription, DNA-templated; GO:0009405|pathogenesis	GO:0005634|nucleus	--	--	--	2289	XP_001598877.1	XP_001598877.1 hypothetical protein SS1G_00966 [Sclerotinia sclerotiorum 1980 UF-70]	sp|Q4WAR8|SOMA_ASPFU	sp|Q4WAR8|SOMA_ASPFU Transcriptional activator somA OS=Neosartorya fumigata (strain ATCC MYA-4609 / Af293 / CBS 101355 / FGSC A1100) GN=somA PE=1 SV=1	_	_	_	_	_	_
SS1G_00969	16.1295461598268	73.5450683810709	-2.18822474421505	0.0148857204242848	0.0240983338663773	down	yes	0	0	48.3886384794803	78.0547359810911	72.5082617815559	70.0722073805657	NW_001820835.1	2497523	2498764	-	SS1G_00969	--	GO:0045292|mRNA cis splicing, via spliceosome	GO:0005634|nucleus; GO:0005681|spliceosomal complex; GO:0005682|U5 snRNP; GO:0071014|post-mRNA release spliceosomal complex	--	ko:K12857|SNRNP40,PRP8BP	ko03040|Spliceosome	1071	XP_001598880.1	XP_001598880.1 hypothetical protein SS1G_00969 [Sclerotinia sclerotiorum 1980 UF-70]	sp|O94620|CWF17_SCHPO	sp|O94620|CWF17_SCHPO Pre-mRNA-splicing factor cwf17 OS=Schizosaccharomyces pombe (strain 972 / ATCC 24843) GN=cwf17 PE=1 SV=1	_	_	_	_	_	PF00400.29|WD40|WD domain, G-beta repeat|XM_001598830.1|m.4168:56-91;PF00400.29|WD40|WD domain, G-beta repeat|XM_001598830.1|m.4168:99-135;PF00400.29|WD40|WD domain, G-beta repeat|XM_001598830.1|m.4168:145-178;PF00400.29|WD40|WD domain, G-beta repeat|XM_001598830.1|m.4168:228-261;PF00400.29|WD40|WD domain, G-beta repeat|XM_001598830.1|m.4168:272-311
SS1G_00970	0	104.526781638313	-13.3517230285599	0.000836064554536428	0.00197878171726904	down	yes	0	0	0	98.1555431775602	110.819453442037	104.605348295342	NW_001820835.1	2499036	2499781	+	SS1G_00970	--	GO:0006888|endoplasmic reticulum to Golgi vesicle-mediated transport	GO:0000139|Golgi membrane; GO:0005783|endoplasmic reticulum; GO:0005794|Golgi apparatus; GO:0005829|cytosol; GO:0030008|TRAPP complex	--	ko:K20302|TRAPPC3,BET3	--	570	XP_001598881.1	XP_001598881.1 conserved hypothetical protein [Sclerotinia sclerotiorum 1980 UF-70]	sp|O55013|TPPC3_MOUSE	sp|O55013|TPPC3_MOUSE Trafficking protein particle complex subunit 3 OS=Mus musculus GN=Trappc3 PE=1 SV=1	_	_	_	_	_	PF04051.13|TRAPP|Transport protein particle (TRAPP) component|XM_001598831.1|m.4169:24-174
SS1G_00971	0	68.444687752699	-12.740933624772	1.4018445232339e-06	8.81235444787656e-06	down	yes	0	0	0	70.5507678150941	66.379093999494	68.4042014435089	NW_001820835.1	2502294	2505654	-	SS1G_00971	--	GO:0000184|nuclear-transcribed mRNA catabolic process, nonsense-mediated decay	GO:0005737|cytoplasm	GO:0003677|DNA binding; GO:0004386|helicase activity; GO:0005524|ATP binding; GO:0008270|zinc ion binding	ko:K14326|UPF1,RENT1	ko03013|RNA transport; ko03015|mRNA surveillance pathway	2919	XP_001598882.1	XP_001598882.1 hypothetical protein SS1G_00971 [Sclerotinia sclerotiorum 1980 UF-70]	sp|Q9HEH1|RENT1_NEUCR	sp|Q9HEH1|RENT1_NEUCR Regulator of nonsense transcripts 1 homolog OS=Neurospora crassa (strain ATCC 24698 / 74-OR23-1A / CBS 708.71 / DSM 1257 / FGSC 987) GN=2E4.130 PE=3 SV=1	_	_	_	_	_	PF09416.7|UPF1_Zn_bind|RNA helicase (UPF2 interacting domain)|XM_001598832.1|m.4170:97-248;PF13086.3|AAA_11|AAA domain|XM_001598832.1|m.4170:452-566;PF13086.3|AAA_11|AAA domain|XM_001598832.1|m.4170:550-653;PF13087.3|AAA_12|AAA domain|XM_001598832.1|m.4170:686-817;PF13245.3|AAA_19|Part of AAA domain|XM_001598832.1|m.4170:458-516;PF13604.3|AAA_30|AAA domain|XM_001598832.1|m.4170:451-650;PF04851.12…
SS1G_00972	0	75.3191692227804	-12.8789929031366	0.000308341673422353	0.000854909817234985	down	yes	0	0	0	73.7142125866341	76.0203410089141	76.222954072793	NW_001820835.1	2506191	2507407	+	SS1G_00972	--	GO:0006364|rRNA processing; GO:0042274|ribosomal small subunit biogenesis	GO:0032040|small-subunit processome; GO:0034457|Mpp10 complex	GO:0030515|snoRNA binding; GO:0042134|rRNA primary transcript binding; GO:0043047|single-stranded telomeric DNA binding	ko:K14561|IMP4	ko03008|Ribosome biogenesis in eukaryotes	981	XP_001598883.1	XP_001598883.1 conserved hypothetical protein [Sclerotinia sclerotiorum 1980 UF-70]	sp|Q755T8|IMP4_ASHGO	sp|Q755T8|IMP4_ASHGO U3 small nucleolar ribonucleoprotein protein IMP4 OS=Ashbya gossypii (strain ATCC 10895 / CBS 109.51 / FGSC 9923 / NRRL Y-1056) GN=IMP4 PE=3 SV=2	_	_	_	_	_	PF04427.15|Brix|Brix domain|XM_001598833.1|m.4171:93-266
SS1G_00974	9.9260548797753	562.578321700725	-5.82326265302882	1.96731256609078e-09	2.46032941611263e-08	down	yes	0	29.7781646393259	0	555.902201204892	542.493872460067	589.338891437216	NW_001820835.1	2510906	2512801	+	SS1G_00974	--	GO:0046274|lignin catabolic process	GO:0005576|extracellular region	GO:0005507|copper ion binding; GO:0052716|hydroquinone:oxygen oxidoreductase activity	--	--	1743	XP_001598885.1	XP_001598885.1 hypothetical protein SS1G_00974 [Sclerotinia sclerotiorum 1980 UF-70]	sp|Q96WM9|LAC2_BOTFU	sp|Q96WM9|LAC2_BOTFU Laccase-2 OS=Botryotinia fuckeliana GN=lcc2 PE=2 SV=1	_	_	_	_	_	PF07732.12|Cu-oxidase_3|Multicopper oxidase|XM_001598835.1|m.4172:74-188;PF07731.11|Cu-oxidase_2|Multicopper oxidase|XM_001598835.1|m.4172:414-544;PF00394.19|Cu-oxidase|Multicopper oxidase|XM_001598835.1|m.4172:199-350
SS1G_00975	69.220936121367	169.752837939352	-1.29403191810056	0.00181399404358923	0.00384191780170766	down	yes	0	103.910592525215	103.752215838886	174.734552539513	166.736180770409	167.787780508135	NW_001820835.1	2514715	2516011	+	SS1G_00975	--	GO:0006886|intracellular protein transport; GO:0006887|exocytosis; GO:0006906|vesicle fusion; GO:0030437|ascospore formation; GO:0031321|ascospore-type prospore assembly; GO:0035493|SNARE complex assembly; GO:0048278|vesicle docking	GO:0000329|fungal-type vacuole membrane; GO:0005628|prospore membrane; GO:0005886|plasma membrane; GO:0012505|endomembrane system; GO:0016021|integral component of membrane; GO:0031201|SNARE complex	GO:0000149|SNARE binding; GO:0005484|SNAP receptor activity; GO:0005546|phosphatidylinositol-4,5-bisphosphate binding; GO:0043325|phosphatidylinositol-3,4-bisphosphate binding; GO:0070300|phosphatidic acid binding; GO:0080025|phosphatidylinositol-3,5-bisphosphate binding	ko:K08486|STX1B_2_3	ko04130|SNARE interactions in vesicular transport; ko04721|Synaptic vesicle cycle	999	XP_001598886.1	XP_001598886.1 hypothetical protein SS1G_00975 [Sclerotinia sclerotiorum 1980 UF-70]	sp|P32867|SSO1_YEAST	sp|P32867|SSO1_YEAST Protein SSO1 OS=Saccharomyces cerevisiae (strain ATCC 204508 / S288c) GN=SSO1 PE=1 SV=2	_	_	_	_	_	PF00804.22|Syntaxin|Syntaxin|XM_001598836.1|m.4174:69-259
SS1G_00976	20.4677060866996	271.039382176907	-3.7264296997285	1.38324531365993e-06	8.70866003938448e-06	down	yes	0	0	61.4031182600988	280.700818560188	271.613920444703	260.80340752583	NW_001820835.1	2516767	2518456	-	SS1G_00976	--	GO:0016192|vesicle-mediated transport	GO:0005634|nucleus; GO:0005789|endoplasmic reticulum membrane; GO:0005794|Golgi apparatus; GO:0016021|integral component of membrane; GO:0033116|endoplasmic reticulum-Golgi intermediate compartment membrane	--	ko:K20366|ERGIC2,ERV41	--	1266	XP_001598887.1	XP_001598887.1 hypothetical protein SS1G_00976 [Sclerotinia sclerotiorum 1980 UF-70]	sp|Q4R5C3|ERGI2_MACFA	sp|Q4R5C3|ERGI2_MACFA Endoplasmic reticulum-Golgi intermediate compartment protein 2 OS=Macaca fascicularis GN=ERGIC2 PE=2 SV=1	_	_	_	_	_	PF07970.9|COPIIcoated_ERV|Endoplasmic reticulum vesicle transporter|XM_001598837.1|m.4175:186-346;PF13850.3|ERGIC_N|Endoplasmic Reticulum-Golgi Intermediate Compartment (ERGIC)|XM_001598837.1|m.4175:22-108
SS1G_00981	24.3993558434667	212.943265037429	-3.12503072132715	4.08552410390652e-05	0.000155727689025056	down	yes	0	0	73.1980675304002	217.314708941844	220.335068785536	201.180017384906	NW_001820835.1	2528109	2529251	-	SS1G_00981	--	GO:0019301|rhamnose catabolic process	--	GO:0016787|hydrolase activity; GO:0046872|metal ion binding; GO:0050033|L-rhamnono-1,4-lactonase activity	ko:K18338|LRA2	ko00051|Fructose and mannose metabolism; ko01120|Microbial metabolism in diverse environments	1062	XP_001598892.1	XP_001598892.1 hypothetical protein SS1G_00981 [Sclerotinia sclerotiorum 1980 UF-70]	sp|A3LZU8|RMGL_PICST	sp|A3LZU8|RMGL_PICST L-rhamnono-gamma-lactonase OS=Scheffersomyces stipitis (strain ATCC 58785 / CBS 6054 / NBRC 10063 / NRRL Y-11545) GN=LRA2 PE=1 SV=2	_	_	_	_	_	PF04909.11|Amidohydro_2|Amidohydrolase|XM_001598842.1|m.4180:16-351
SS1G_00983	53.968298485526	508.317812027231	-3.23530776108157	9.35154936295645e-13	1.67578954926226e-11	down	yes	65.6909874341435	19.2662735584057	76.9476344640288	516.012507723279	507.568904149002	501.372024209413	NW_001820835.1	2535325	2536928	+	SS1G_00983	--	GO:0007006|mitochondrial membrane organization; GO:0032049|cardiolipin biosynthetic process	GO:0005739|mitochondrion; GO:0016020|membrane	GO:0008808|cardiolipin synthase activity; GO:0016787|hydrolase activity	--	--	1347	XP_001598894.1	XP_001598894.1 hypothetical protein SS1G_00983 [Sclerotinia sclerotiorum 1980 UF-70]	sp|O13899|YF38_SCHPO	sp|O13899|YF38_SCHPO Uncharacterized CDP-alcohol phosphatidyltransferase class-I family protein C22A12.08c OS=Schizosaccharomyces pombe (strain 972 / ATCC 24843) GN=SPAC22A12.08c PE=3 SV=1	_	_	_	_	_	PF13242.3|Hydrolase_like|HAD-hyrolase-like|XM_001598844.1|m.4182:300-387
SS1G_00987	0	91.4164331216938	-13.1583956208457	5.91215503135494e-05	0.000212166153032456	down	yes	0	0	0	95.6324090650154	84.2418329284895	94.3750573715766	NW_001820835.1	2547955	2549171	+	SS1G_00987	--	GO:0000467|exonucleolytic trimming to generate mature 3'-end of 5.8S rRNA from tricistronic rRNA transcript (SSU-rRNA, 5.8S rRNA, LSU-rRNA); GO:0034427|nuclear-transcribed mRNA catabolic process, exonucleolytic, 3'-5'; GO:0034473|U1 snRNA 3'-end processing; GO:0034475|U4 snRNA 3'-end processing; GO:0034476|U5 snRNA 3'-end processing; GO:0034661|ncRNA catabolic process; GO:0043928|exonucleolytic c…	GO:0000176|nuclear exosome (RNase complex); GO:0000177|cytoplasmic exosome (RNase complex); GO:0000178|exosome (RNase complex); GO:0005634|nucleus; GO:0005730|nucleolus; GO:0005829|cytosol	GO:0000175|3'-5'-exoribonuclease activity; GO:0017091|AU-rich element binding	ko:K12589|RRP42,EXOSC7	ko03018|RNA degradation	1134	XP_001598898.1	XP_001598898.1 hypothetical protein SS1G_00987 [Sclerotinia sclerotiorum 1980 UF-70]	sp|O60124|RRP42_SCHPO	sp|O60124|RRP42_SCHPO Exosome complex component rrp42 OS=Schizosaccharomyces pombe (strain 972 / ATCC 24843) GN=rrp42 PE=3 SV=1	_	_	_	_	_	PF01138.18|RNase_PH|3' exoribonuclease family, domain 1|XM_001598848.1|m.4187:38-200
SS1G_00988	0	126.616441288613	-13.6282910697257	0.000506467583023829	0.00129494907963381	down	yes	0	0	0	123.087051144661	131.61847393754	125.143798783637	NW_001820835.1	2549447	2550174	-	SS1G_00988	--	--	--	--	--	--	525	XP_001598899.1	XP_001598899.1 hypothetical protein SS1G_00988 [Sclerotinia sclerotiorum 1980 UF-70]	_	_	_	_	_	_	_	_
SS1G_00989	949.362199681766	2346.02387498067	-1.3051781356736	3.11990662502185e-10	4.44573269338312e-09	down	yes	1420.64293696454	714.266160087317	713.177501993441	2267.60316630141	2444.35827739728	2326.11018124331	NW_001820835.1	2550652	2551673	+	SS1G_00989	--	GO:0055114|oxidation-reduction process	GO:0005758|mitochondrial intermembrane space; GO:0070469|respirasome	GO:0009055|electron transfer activity; GO:0020037|heme binding; GO:0046872|metal ion binding	ko:K08738|CYC	ko00920|Sulfur metabolism; ko01100|Metabolic pathways; ko01120|Microbial metabolism in diverse environments; ko01524|Platinum drug resistance; ko02020|Two-component system; ko04115|p53 signaling pathway; ko04210|Apoptosis; ko04214|Apoptosis - fly; ko04215|Apoptosis - multiple species; ko04932|Non-alcoholic fatty liver disease (NAFLD); ko05010|Alzheimer's disease; ko05012|Parkinson's disease; ko05…	327	XP_001598900.1	XP_001598900.1 cytochrome c [Sclerotinia sclerotiorum 1980 UF-70]	sp|Q41346|CYC_STELP	sp|Q41346|CYC_STELP Cytochrome c OS=Stellaria longipes PE=3 SV=1	_	_	_	_	_	PF00034.18|Cytochrom_C|Cytochrome c|XM_001598850.1|m.4189:8-105;PF13442.3|Cytochrome_CBB3|Cytochrome C oxidase, cbb3-type, subunit III|XM_001598850.1|m.4189:7-103
SS1G_00990	0	101.712897334038	-13.3123568390015	4.60357914458714e-06	2.44627931566348e-05	down	yes	0	0	0	105.669246622162	102.637382468536	96.8320629114163	NW_001820835.1	2552026	2553801	-	SS1G_00990	--	GO:0000162|tryptophan biosynthetic process	GO:0005950|anthranilate synthase complex	GO:0004049|anthranilate synthase activity; GO:0046872|metal ion binding	ko:K01657|trpE	ko00400|Phenylalanine, tyrosine and tryptophan biosynthesis; ko00405|Phenazine biosynthesis; ko01100|Metabolic pathways; ko01110|Biosynthesis of secondary metabolites; ko01130|Biosynthesis of antibiotics; ko01230|Biosynthesis of amino acids; ko02024|Quorum sensing; ko02025|Biofilm formation - Pseudomonas aeruginosa	1614	XP_001598901.1	XP_001598901.1 hypothetical protein SS1G_00990 [Sclerotinia sclerotiorum 1980 UF-70]	sp|P00899|TRPE_YEAST	sp|P00899|TRPE_YEAST Anthranilate synthase component 1 OS=Saccharomyces cerevisiae (strain ATCC 204508 / S288c) GN=TRP2 PE=1 SV=4	_	_	_	_	_	PF00425.15|Chorismate_bind|chorismate binding enzyme|XM_001598851.1|m.4190:229-488;PF04715.10|Anth_synt_I_N|Anthranilate synthase component I, N terminal region|XM_001598851.1|m.4190:39-167
SS1G_00995	0	44.1298435476694	-12.1078658007001	0.00389411031108086	0.00744041986278292	down	yes	0	0	0	44.668687915401	43.9180005620053	43.8028421656019	NW_001820835.1	2561630	2562559	+	SS1G_00995	--	--	--	--	ko:K14545|RRP7	ko03008|Ribosome biogenesis in eukaryotes	930	XP_001598906.1	XP_001598906.1 hypothetical protein SS1G_00995 [Sclerotinia sclerotiorum 1980 UF-70]	_	_	_	_	_	_	_	PF12923.4|RRP7|Ribosomal RNA-processing protein 7 (RRP7)|XM_001598856.1|m.4194:176-308
SS1G_00998	0	57.0209632570675	-12.4775296847984	1.97853315170775e-05	8.5092342664875e-05	down	yes	0	0	0	54.6147509475143	59.0202248220919	57.4279140015964	NW_001820835.1	2566322	2568593	+	SS1G_00998	--	GO:0045132|meiotic chromosome segregation; GO:0051301|cell division	GO:0000775|chromosome, centromeric region; GO:0005634|nucleus	--	--	--	2223	XP_001598909.1	XP_001598909.1 hypothetical protein SS1G_00998 [Sclerotinia sclerotiorum 1980 UF-70]	sp|Q872U8|SGO1_NEUCR	sp|Q872U8|SGO1_NEUCR Shugoshin OS=Neurospora crassa (strain ATCC 24698 / 74-OR23-1A / CBS 708.71 / DSM 1257 / FGSC 987) GN=sgo-1 PE=3 SV=1	_	_	_	_	_	PF07558.8|Shugoshin_N|Shugoshin N-terminal coiled-coil region|XM_001598859.1|m.4196:11-55;PF07557.8|Shugoshin_C|Shugoshin C terminus|XM_001598859.1|m.4196:464-487
SS1G_00999	0	94.0579337508705	-13.1994872998299	0.00025407480429356	0.00072483987069138	down	yes	0	0	0	94.3293945622445	96.2115201157811	91.6328865745859	NW_001820835.1	2569224	2570221	-	SS1G_00999	--	GO:0006886|intracellular protein transport; GO:0042147|retrograde transport, endosome to Golgi	GO:0005634|nucleus; GO:0005768|endosome; GO:0005829|cytosol; GO:0030904|retromer complex	GO:0008270|zinc ion binding; GO:0016787|hydrolase activity	ko:K18467|VPS29	ko04144|Endocytosis	819	XP_001598910.1	XP_001598910.1 hypothetical protein SS1G_00999 [Sclerotinia sclerotiorum 1980 UF-70]	sp|Q9UTI5|VPS29_SCHPO	sp|Q9UTI5|VPS29_SCHPO Vacuolar protein sorting-associated protein 29 OS=Schizosaccharomyces pombe (strain 972 / ATCC 24843) GN=vps29 PE=3 SV=1	_	_	_	_	_	PF12850.4|Metallophos_2|Calcineurin-like phosphoesterase superfamily domain|XM_001598860.1|m.4197:71-210
SS1G_01004	0	12.8922444996467	-10.3334063461895	0.0251128289260956	0.0383101364804026	down	yes	0	0	0	13.38484679694	12.4136873393923	12.8781993626077	NW_001820835.1	2580367	2584206	-	SS1G_01004	--	--	--	--	--	--	1881	XP_001598915.1	XP_001598915.1 predicted protein [Sclerotinia sclerotiorum 1980 UF-70]	_	_	_	_	_	_	_	_
SS1G_01005	5.43190669575147	55.2208570123106	-3.3432903875791	0.000808818013180497	0.00192474973587851	down	yes	16.2957200872544	0	0	55.3304423779363	55.0342968450845	55.297831813911	NW_001820835.1	2586002	2588978	+	SS1G_01005	--	GO:0000272|polysaccharide catabolic process; GO:0071555|cell wall organization	GO:0005576|extracellular region	GO:0004558|alpha-1,4-glucosidase activity; GO:0008422|beta-glucosidase activity; GO:0030246|carbohydrate binding; GO:0032450|maltose alpha-glucosidase activity; GO:0102483|scopolin beta-glucosidase activity	ko:K01187|malZ	ko00052|Galactose metabolism; ko00500|Starch and sucrose metabolism; ko01100|Metabolic pathways	2715	XP_001598916.1	XP_001598916.1 hypothetical protein SS1G_01005 [Sclerotinia sclerotiorum 1980 UF-70]	sp|B8MZ41|AGDC_ASPFN	sp|B8MZ41|AGDC_ASPFN Probable alpha/beta-glucosidase agdC OS=Aspergillus flavus (strain ATCC 200026 / FGSC A1120 / NRRL 3357 / JCM 12722 / SRRC 167) GN=agdC PE=3 SV=1	_	_	_	_	_	PF01055.23|Glyco_hydro_31|Glycosyl hydrolases family 31|XM_001598866.1|m.4202:265-757;PF16863.2|NtCtMGAM_N|N-terminal barrel of NtMGAM and CtMGAM, maltase-glucoamylase|XM_001598866.1|m.4202:55-166;PF13802.3|Gal_mutarotas_2|Galactose mutarotase-like|XM_001598866.1|m.4202:170-232
SS1G_01006	0	36.4732390573998	-11.8330181052997	0.00170047614302198	0.00363309470660102	down	yes	0	0	0	34.7909235471005	36.0497069531554	38.5790866719434	NW_001820835.1	2589611	2591716	-	SS1G_01006	--	--	--	--	--	--	1383	XP_001598917.1	XP_001598917.1 hypothetical protein SS1G_01006 [Sclerotinia sclerotiorum 1980 UF-70]	_	_	_	_	_	_	_	PF00067.19|p450|Cytochrome P450|XM_001598867.1|m.4203:77-435
SS1G_01011	0	289.012546098616	-14.8188944185589	4.646060178155e-09	5.3721693037633e-08	down	yes	0	0	0	300.841256289324	285.965246317255	280.231135689269	NW_001820835.1	2610287	2612012	-	SS1G_01011	--	GO:0006021|inositol biosynthetic process; GO:0008654|phospholipid biosynthetic process	GO:0005737|cytoplasm	GO:0004512|inositol-3-phosphate synthase activity	ko:K01858|INO1,ISYNA1	ko00521|Streptomycin biosynthesis; ko00562|Inositol phosphate metabolism; ko01100|Metabolic pathways; ko01130|Biosynthesis of antibiotics	1611	XP_001598922.1	XP_001598922.1 conserved hypothetical protein [Sclerotinia sclerotiorum 1980 UF-70]	sp|Q9FYV1|INO1_SESIN	sp|Q9FYV1|INO1_SESIN Inositol-3-phosphate synthase OS=Sesamum indicum PE=2 SV=1	_	_	_	_	_	PF07994.9|NAD_binding_5|Myo-inositol-1-phosphate synthase|XM_001598872.1|m.4209:77-518;PF01658.14|Inos-1-P_synth|Myo-inositol-1-phosphate synthase|XM_001598872.1|m.4209:329-442
SS1G_01015	0	205.659190404701	-14.3280380714218	5.45163864346235e-06	2.82795215095394e-05	down	yes	0	0	0	197.820196127489	206.116249588078	213.041125498537	NW_001820835.1	2623277	2624115	+	SS1G_01015	--	--	--	--	--	--	774	XP_001598926.1	XP_001598926.1 hypothetical protein SS1G_01015 [Sclerotinia sclerotiorum 1980 UF-70]	_	_	_	_	_	_	_	PF12697.4|Abhydrolase_6|Alpha/beta hydrolase family|XM_001598876.1|m.4213:8-250
SS1G_01017	0	31.06907226644	-11.6017277235241	0.00218413136106581	0.00451158271912771	down	yes	0	0	0	31.6321825787016	30.4086999973011	31.1663342233174	NW_001820835.1	2626313	2627941	-	SS1G_01017	--	--	--	--	--	--	1527	XP_001598928.1	XP_001598928.1 hypothetical protein SS1G_01017 [Sclerotinia sclerotiorum 1980 UF-70]	_	_	_	_	_	_	_	_
SS1G_01021	0	61.8889929952232	-12.5957002237847	6.32439305544621e-06	3.2083119947989e-05	down	yes	0	0	0	60.4714554480436	63.4584965579973	61.7370269796288	NW_001820835.1	2634019	2636673	-	SS1G_01021	--	GO:0030245|cellulose catabolic process	GO:0005576|extracellular region	GO:0008422|beta-glucosidase activity; GO:0102483|scopolin beta-glucosidase activity	ko:K05349|bglX	ko00460|Cyanoamino acid metabolism; ko00500|Starch and sucrose metabolism; ko00940|Phenylpropanoid biosynthesis; ko01100|Metabolic pathways; ko01110|Biosynthesis of secondary metabolites	2505	XP_001598932.1	XP_001598932.1 hypothetical protein SS1G_01021 [Sclerotinia sclerotiorum 1980 UF-70]	sp|B0Y3M6|BGLI_ASPFC	sp|B0Y3M6|BGLI_ASPFC Probable beta-glucosidase I OS=Neosartorya fumigata (strain CEA10 / CBS 144.89 / FGSC A1163) GN=bglI PE=3 SV=1	_	_	_	_	_	PF01915.19|Glyco_hydro_3_C|Glycosyl hydrolase family 3 C-terminal domain|XM_001598882.1|m.4217:315-708;PF00933.18|Glyco_hydro_3|Glycosyl hydrolase family 3 N terminal domain|XM_001598882.1|m.4217:16-280;PF14310.3|Fn3-like|Fibronectin type III-like domain|XM_001598882.1|m.4217:741-812;PF07691.9|PA14|PA14 domain|XM_001598882.1|m.4217:442-522
SS1G_01022	0	47.873766862003	-12.2253209335887	2.0973959700949e-05	8.9185111640553e-05	down	yes	0	0	0	48.3348511931701	47.2898080001271	47.9966413927118	NW_001820835.1	2637899	2640566	-	SS1G_01022	--	GO:0006279|premeiotic DNA replication; GO:0051097|negative regulation of helicase activity; GO:1902975|mitotic DNA replication initiation	GO:0000784|nuclear chromosome, telomeric region; GO:0000790|nuclear chromatin; GO:0005634|nucleus; GO:0005656|nuclear pre-replicative complex; GO:0031261|DNA replication preinitiation complex; GO:0042555|MCM complex; GO:0043596|nuclear replication fork	GO:0003678|DNA helicase activity; GO:0003688|DNA replication origin binding; GO:0005524|ATP binding; GO:0046872|metal ion binding	ko:K02540|MCM2	ko03030|DNA replication; ko04110|Cell cycle; ko04111|Cell cycle - yeast; ko04113|Meiosis - yeast	2616	APA07493.1	APA07493.1 hypothetical protein sscle_03g022630 [Sclerotinia sclerotiorum 1980 UF-70]	sp|P40377|MCM2_SCHPO	sp|P40377|MCM2_SCHPO DNA replication licensing factor mcm2 OS=Schizosaccharomyces pombe (strain 972 / ATCC 24843) GN=mcm2 PE=1 SV=1	_	_	_	_	_	PF00493.20|MCM|MCM2/3/5 family|XM_001598883.1|m.4218:475-826;PF12619.5|MCM2_N|Mini-chromosome maintenance protein 2|XM_001598883.1|m.4218:62-196;PF14551.3|MCM_N|MCM N-terminal domain|XM_001598883.1|m.4218:211-325;PF01078.18|Mg_chelatase|Magnesium chelatase, subunit ChlI|XM_001598883.1|m.4218:586-649;PF07728.11|AAA_5|AAA domain (dynein-related subfamily)|XM_001598883.1|m.4218:533-650
SS1G_01023	0	36.2122136420062	-11.822659000822	0.00188572243077239	0.00397148206674247	down	yes	0	0	0	38.1343653982423	33.7016675081123	36.8006080196641	NW_001820835.1	2641028	2642756	+	SS1G_01023	--	--	--	--	ko:K11979|UBR7	--	1362	XP_001598934.1	XP_001598934.1 hypothetical protein SS1G_01023 [Sclerotinia sclerotiorum 1980 UF-70]	_	_	_	_	_	_	_	_
SS1G_01026	9.1373151666451	110.625181833728	-3.59631806398499	1.06753070029493e-05	4.99044984062207e-05	down	yes	27.4119454999353	0	0	107.729864334677	111.669597791371	112.476083375135	NW_001820835.1	2647252	2649882	+	SS1G_01026	--	GO:0019878|lysine biosynthetic process via aminoadipic acid	GO:0005739|mitochondrion	GO:0004409|homoaconitate hydratase activity; GO:0046872|metal ion binding; GO:0051539|4 iron, 4 sulfur cluster binding	ko:K01705|LYS4	ko00300|Lysine biosynthesis; ko01100|Metabolic pathways; ko01120|Microbial metabolism in diverse environments; ko01130|Biosynthesis of antibiotics; ko01210|2-Oxocarboxylic acid metabolism; ko01230|Biosynthesis of amino acids	2421	XP_001598937.1	XP_001598937.1 hypothetical protein SS1G_01026 [Sclerotinia sclerotiorum 1980 UF-70]	sp|Q870W1|LYS4_NEUCR	sp|Q870W1|LYS4_NEUCR Homoaconitase, mitochondrial OS=Neurospora crassa (strain ATCC 24698 / 74-OR23-1A / CBS 708.71 / DSM 1257 / FGSC 987) GN=lys-4 PE=3 SV=1	_	_	_	_	_	PF00330.17|Aconitase|Aconitase family (aconitate hydratase)|XM_001598887.1|m.4224:88-511;PF00694.16|Aconitase_C|Aconitase C-terminal domain|XM_001598887.1|m.4224:575-699
SS1G_01032	133.86937684095	14.036693551896	3.2526312610871	0.00627137182956957	0.0112552975020608	up	yes	78.6540089544811	322.954121568369	0	13.7177824676372	15.583665947402	12.8086322406489	NW_001820835.1	2666649	2667826	-	SS1G_01032	--	--	--	--	--	--	1125	XP_001598942.1	XP_001598942.1 predicted protein [Sclerotinia sclerotiorum 1980 UF-70]	_	_	_	_	_	_	_	_
SS1G_01036	7.98758709854493	119.472940448665	-3.90109603813269	3.82339991982758e-05	0.000147846463971287	down	yes	0	23.9627612956348	0	122.091719496299	113.71995309485	122.607148754845	NW_001820835.1	2677898	2680178	-	SS1G_01036	--	--	--	--	--	--	2166	XP_001598946.1	XP_001598946.1 hypothetical protein SS1G_01036 [Sclerotinia sclerotiorum 1980 UF-70]	_	_	_	_	_	_	_	_
SS1G_01039	0	13.1541285426143	-10.3623963036638	0.0171003329582903	0.0272047764338365	down	yes	0	0	0	14.3149368206585	11.4579716606147	13.6894771465697	NW_001820835.1	2683581	2685717	+	SS1G_01039	--	GO:0000398|mRNA splicing, via spliceosome; GO:0006396|RNA processing	GO:0005737|cytoplasm; GO:0071013|catalytic step 2 spliceosome	GO:0003723|RNA binding; GO:0003724|RNA helicase activity; GO:0005524|ATP binding	ko:K13117|DHX35	--	2091	XP_001598949.1	XP_001598949.1 hypothetical protein SS1G_01039 [Sclerotinia sclerotiorum 1980 UF-70]	sp|Q9H5Z1|DHX35_HUMAN	sp|Q9H5Z1|DHX35_HUMAN Probable ATP-dependent RNA helicase DHX35 OS=Homo sapiens GN=DHX35 PE=1 SV=2	_	_	_	_	_	PF04408.20|HA2|Helicase associated domain (HA2)|XM_001598899.1|m.4237:451-540;PF07717.13|OB_NTP_bind|Oligonucleotide/oligosaccharide-binding (OB)-fold|XM_001598899.1|m.4237:577-689;PF00271.28|Helicase_C|Helicase conserved C-terminal domain|XM_001598899.1|m.4237:261-388
SS1G_01045	0	55.5064977469168	-12.4387008431668	8.00063544454259e-06	3.91230350476903e-05	down	yes	0	0	0	55.8792013124989	53.0855742049069	57.5547177233447	NW_001820835.1	2699187	2701871	+	SS1G_01045	--	--	GO:0005737|cytoplasm; GO:0005783|endoplasmic reticulum; GO:0005789|endoplasmic reticulum membrane; GO:0016021|integral component of membrane	GO:0015171|amino acid transmembrane transporter activity	--	--	2685	XP_001598955.1	XP_001598955.1 hypothetical protein SS1G_01045 [Sclerotinia sclerotiorum 1980 UF-70]	sp|O14267|YFPC_SCHPO	sp|O14267|YFPC_SCHPO Uncharacterized UPF0442 protein C7D4.12c OS=Schizosaccharomyces pombe (strain 972 / ATCC 24843) GN=SPAC7D4.12c PE=3 SV=1	_	_	_	_	_	PF06738.9|ThrE|Putative threonine/serine exporter|XM_001598905.1|m.4242:455-697;PF12821.4|ThrE_2|Threonine/Serine exporter, ThrE|XM_001598905.1|m.4242:722-880
SS1G_01048	0	79.6425292267792	-12.9595044573982	0.00433058862843684	0.00816881823987892	down	yes	0	0	0	84.3410593229406	90.5889170554349	63.9976113019621	NW_001820835.1	2706544	2707293	-	SS1G_01048	--	GO:0003281|ventricular septum development; GO:0035904|aorta development; GO:0060976|coronary vasculature development	GO:0000777|condensed chromosome kinetochore; GO:0005654|nucleoplasm; GO:0005737|cytoplasm; GO:0005813|centrosome; GO:0031965|nuclear membrane	--	ko:K10427|DCTN5	ko04962|Vasopressin-regulated water reabsorption	513	XP_001598958.1	XP_001598958.1 hypothetical protein SS1G_01048 [Sclerotinia sclerotiorum 1980 UF-70]	sp|Q9QZB9|DCTN5_MOUSE	sp|Q9QZB9|DCTN5_MOUSE Dynactin subunit 5 OS=Mus musculus GN=Dctn5 PE=1 SV=1	_	_	_	_	_	PF14602.3|Hexapep_2|Hexapeptide repeat of succinyl-transferase|XM_001598908.1|m.4244:78-112;PF00132.21|Hexapep|Bacterial transferase hexapeptide (six repeats)|XM_001598908.1|m.4244:98-128
SS1G_01049	0	104.649135321347	-13.353410624326	9.49606392366305e-05	0.000317391656132444	down	yes	0	0	0	104.541106569834	100.186746098943	109.219553295263	NW_001820835.1	2707803	2708753	-	SS1G_01049	--	--	--	--	--	--	900	XP_001598959.1	XP_001598959.1 hypothetical protein SS1G_01049 [Sclerotinia sclerotiorum 1980 UF-70]	_	_	_	_	_	_	_	_
SS1G_01050	0	96.0720140072261	-13.2300506768358	3.21815952424638e-05	0.000127235638496828	down	yes	0	0	0	97.0364397623932	92.2989247661755	98.8806774931096	NW_001820835.1	2710308	2711632	+	SS1G_01050	--	GO:0009086|methionine biosynthetic process	--	GO:0003871|5-methyltetrahydropteroyltriglutamate-homocysteine S-methyltransferase activity; GO:0008270|zinc ion binding	--	--	1206	XP_001598960.1	XP_001598960.1 hypothetical protein SS1G_01050 [Sclerotinia sclerotiorum 1980 UF-70]	sp|P42318|YXJG_BACSU	sp|P42318|YXJG_BACSU Uncharacterized protein YxjG OS=Bacillus subtilis (strain 168) GN=yxjG PE=4 SV=3	_	_	_	_	_	PF01717.15|Meth_synt_2|Cobalamin-independent synthase, Catalytic domain|XM_001598910.1|m.4246:181-393
SS1G_01051	0	67.0690115707115	-12.7116457151783	4.78124563306302e-05	0.000177745543763488	down	yes	0	0	0	68.2945476354897	68.9744737763609	63.938013300284	NW_001820835.1	2712226	2713883	-	SS1G_01051	--	--	--	--	--	--	1605	XP_001598961.1	XP_001598961.1 hypothetical protein SS1G_01051 [Sclerotinia sclerotiorum 1980 UF-70]	_	_	_	_	_	_	_	PF00892.17|EamA|EamA-like transporter family|XM_001598911.1|m.4247:258-324;PF16965.2|CSG2|Ceramide synthase regulator|XM_001598911.1|m.4247:253-479
SS1G_01052	19.3524761246626	103.722689864928	-2.42153524521033	0.00761793616781823	0.0133818997524649	down	yes	0	58.0574283739878	0	100.549045237147	101.624836077311	108.994188280327	NW_001820835.1	2715134	2716226	+	SS1G_01052	--	GO:0044597|daunorubicin metabolic process; GO:0044598|doxorubicin metabolic process	GO:0005739|mitochondrion; GO:0005794|Golgi apparatus; GO:0005829|cytosol; GO:0070062|extracellular exosome	GO:0016491|oxidoreductase activity; GO:0019119|phenanthrene-9,10-epoxide hydrolase activity	ko:K15303|AKR7	ko00980|Metabolism of xenobiotics by cytochrome P450	894	XP_001598962.1	XP_001598962.1 hypothetical protein SS1G_01052 [Sclerotinia sclerotiorum 1980 UF-70]	sp|Q8CG76|ARK72_MOUSE	sp|Q8CG76|ARK72_MOUSE Aflatoxin B1 aldehyde reductase member 2 OS=Mus musculus GN=Akr7a2 PE=1 SV=3	_	_	_	_	_	PF00248.18|Aldo_ket_red|Aldo/keto reductase family|XM_001598912.1|m.4248:48-269
SS1G_01053	0	24.4068366194215	-11.253660585352	0.00344563962956967	0.00667753990945864	down	yes	0	0	0	25.3653249532685	23.8423625941589	24.012822310837	NW_001820835.1	2716843	2719113	+	SS1G_01053	--	GO:0006357|regulation of transcription by RNA polymerase II; GO:0045944|positive regulation of transcription by RNA polymerase II; GO:0051321|meiotic cell cycle; GO:0051445|regulation of meiotic cell cycle; GO:0071931|positive regulation of transcription involved in G1/S transition of mitotic cell cycle	GO:0000790|nuclear chromatin; GO:0005634|nucleus; GO:0005737|cytoplasm; GO:0005829|cytosol; GO:0030907|MBF transcription complex	GO:0000978|RNA polymerase II proximal promoter sequence-specific DNA binding; GO:0001228|DNA-binding transcription activator activity, RNA polymerase II-specific	--	--	1737	XP_001598963.1	XP_001598963.1 hypothetical protein SS1G_01053 [Sclerotinia sclerotiorum 1980 UF-70]	sp|P41412|RES2_SCHPO	sp|P41412|RES2_SCHPO Cell division cycle-related protein res2/pct1 OS=Schizosaccharomyces pombe (strain 972 / ATCC 24843) GN=res2 PE=1 SV=1	_	_	_	_	_	PF12796.4|Ank_2|Ankyrin repeats (3 copies)|XM_001598913.1|m.4249:264-327;PF00023.27|Ank|Ankyrin repeat|XM_001598913.1|m.4249:264-295;PF00023.27|Ank|Ankyrin repeat|XM_001598913.1|m.4249:300-331;PF04383.10|KilA-N|KilA-N domain|XM_001598913.1|m.4249:32-96;PF13637.3|Ank_4|Ankyrin repeats (many copies)|XM_001598913.1|m.4249:269-320
SS1G_01054	0	164.406115476698	-14.0050640932822	3.67795570868833e-06	2.02998635414871e-05	down	yes	0	0	0	168.161309443353	159.944586129023	165.112450857719	NW_001820835.1	2723071	2724470	-	SS1G_01054	--	GO:0044273|sulfur compound catabolic process; GO:0046306|alkanesulfonate catabolic process	GO:0005737|cytoplasm	GO:0000907|sulfonate dioxygenase activity; GO:0000908|taurine dioxygenase activity; GO:0046872|metal ion binding	--	--	1035	XP_001598964.1	XP_001598964.1 hypothetical protein SS1G_01054 [Sclerotinia sclerotiorum 1980 UF-70]	sp|B5BP48|YP54_SCHPO	sp|B5BP48|YP54_SCHPO Putative alpha-ketoglutarate-dependent sulfonate dioxygenase OS=Schizosaccharomyces pombe (strain 972 / ATCC 24843) GN=SPBC460.04c PE=3 SV=1	_	_	_	_	_	PF02668.13|TauD|Taurine catabolism dioxygenase TauD, TfdA family|XM_001598914.1|m.4250:42-329
SS1G_01056	0	41.9652677462355	-12.0353238123243	0.00106359976348793	0.00242844524046238	down	yes	0	0	0	46.2792866825906	41.8802917984661	37.7362247576498	NW_001820835.1	2727852	2729416	+	SS1G_01056	--	--	GO:0005774|vacuolar membrane; GO:0016021|integral component of membrane	GO:0008324|cation transmembrane transporter activity	--	--	1353	XP_001598966.1	XP_001598966.1 hypothetical protein SS1G_01056 [Sclerotinia sclerotiorum 1980 UF-70]	sp|Q9SAJ7|MTP9_ARATH	sp|Q9SAJ7|MTP9_ARATH Metal tolerance protein 9 OS=Arabidopsis thaliana GN=MTP9 PE=3 SV=2	_	_	_	_	_	PF01545.18|Cation_efflux|Cation efflux family|XM_001598916.1|m.4252:128-315;PF16916.2|ZT_dimer|Dimerisation domain of Zinc Transporter|XM_001598916.1|m.4252:332-401
SS1G_01061	21.3593995746276	111.512308474215	-2.38371405228352	0.00126536889574433	0.00282600191202247	down	yes	0	64.0781987238828	0	111.858945656156	109.111953668843	113.566026097645	NW_001820835.1	2739920	2741191	-	SS1G_01061	--	GO:0009231|riboflavin biosynthetic process	GO:0005634|nucleus; GO:0005737|cytoplasm; GO:0005829|cytosol	GO:0003935|GTP cyclohydrolase II activity; GO:0005525|GTP binding; GO:0019238|cyclohydrolase activity	ko:K01497|ribA,RIB1	ko00740|Riboflavin metabolism; ko01100|Metabolic pathways; ko01110|Biosynthesis of secondary metabolites; ko02024|Quorum sensing	1215	XP_001598971.1	XP_001598971.1 hypothetical protein SS1G_01061 [Sclerotinia sclerotiorum 1980 UF-70]	sp|Q9P7M9|RIB1_SCHPO	sp|Q9P7M9|RIB1_SCHPO Probable GTP cyclohydrolase-2 OS=Schizosaccharomyces pombe (strain 972 / ATCC 24843) GN=rib1 PE=3 SV=1	_	_	_	_	_	PF00925.17|GTP_cyclohydro2|GTP cyclohydrolase II|XM_001598921.1|m.4256:143-364
SS1G_01063	76.1776376623659	244.921858673335	-1.68475161209442	1.90262797232375e-06	1.14809453227903e-05	down	yes	0	152.432719431263	76.1001935558346	243.525920505472	243.757711139868	247.481944374664	NW_001820835.1	2744527	2745939	-	SS1G_01063	--	GO:0000032|cell wall mannoprotein biosynthetic process; GO:0006013|mannose metabolic process; GO:0006486|protein glycosylation; GO:0009298|GDP-mannose biosynthetic process	GO:0005634|nucleus; GO:0005829|cytosol	GO:0004476|mannose-6-phosphate isomerase activity; GO:0008270|zinc ion binding	ko:K01809|manA,MPI	ko00051|Fructose and mannose metabolism; ko00520|Amino sugar and nucleotide sugar metabolism; ko01100|Metabolic pathways; ko01110|Biosynthesis of secondary metabolites; ko01130|Biosynthesis of antibiotics	1362	XP_001598973.1	XP_001598973.1 hypothetical protein SS1G_01063 [Sclerotinia sclerotiorum 1980 UF-70]	sp|Q66WM4|MPI_ASPFU	sp|Q66WM4|MPI_ASPFU Mannose-6-phosphate isomerase OS=Neosartorya fumigata (strain ATCC MYA-4609 / Af293 / CBS 101355 / FGSC A1100) GN=pmi1 PE=2 SV=2	_	_	_	_	_	PF01238.18|PMI_typeI|Phosphomannose isomerase type I|XM_001598923.1|m.4258:5-403
SS1G_01064	0	109.455291277388	-13.4181858791496	5.11929501648282e-05	0.000187949638321336	down	yes	0	0	0	111.242948934568	109.732334109125	107.390590788471	NW_001820835.1	2747343	2748361	+	SS1G_01064	--	GO:0006338|chromatin remodeling; GO:0006357|regulation of transcription by RNA polymerase II; GO:0006366|transcription by RNA polymerase II; GO:0016573|histone acetylation	GO:0000124|SAGA complex; GO:0005634|nucleus; GO:0005829|cytosol	GO:0035064|methylated histone binding	ko:K11364|SGF29	--	969	APA07464.1	APA07464.1 hypothetical protein sscle_03g022340 [Sclerotinia sclerotiorum 1980 UF-70]	sp|Q9USW9|SGF29_SCHPO	sp|Q9USW9|SGF29_SCHPO SAGA-associated factor 29 OS=Schizosaccharomyces pombe (strain 972 / ATCC 24843) GN=sgf29 PE=1 SV=2	_	_	_	_	_	PF07039.8|DUF1325|SGF29 tudor-like domain|XM_001598924.1|m.4259:195-320
SS1G_01065	15.4198873934477	120.807731572054	-2.96903276610309	0.00732946556840253	0.0129410632204744	down	yes	0	46.2596621803432	0	126.574284889887	111.377106056853	124.471803769422	NW_001820835.1	2750319	2751112	+	SS1G_01065	--	GO:0001889|liver development; GO:0007264|small GTPase mediated signal transduction; GO:0015031|protein transport; GO:0016192|vesicle-mediated transport; GO:0030838|positive regulation of actin filament polymerization; GO:0030866|cortical actin cytoskeleton organization; GO:0031529|ruffle organization; GO:0033028|myeloid cell apoptotic process; GO:0034394|protein localization to cell surface; GO:0…	GO:0001726|ruffle; GO:0005737|cytoplasm; GO:0005768|endosome; GO:0005794|Golgi apparatus; GO:0005829|cytosol; GO:0005886|plasma membrane; GO:0005925|focal adhesion; GO:0005938|cell cortex; GO:0030139|endocytic vesicle; GO:0031527|filopodium membrane; GO:0032154|cleavage furrow; GO:0032587|ruffle membrane; GO:0043209|myelin sheath; GO:0055038|recycling endosome membrane; GO:0070062|extracellular e…	GO:0005525|GTP binding; GO:0031996|thioesterase binding; GO:0047485|protein N-terminus binding	ko:K07941|ARF6	ko04014|Ras signaling pathway; ko04072|Phospholipase D signaling pathway; ko04144|Endocytosis; ko04666|Fc gamma R-mediated phagocytosis	561	XP_001598975.1	XP_001598975.1 conserved hypothetical protein [Sclerotinia sclerotiorum 1980 UF-70]	sp|P26990|ARF6_CHICK	sp|P26990|ARF6_CHICK ADP-ribosylation factor 6 OS=Gallus gallus GN=ARF6 PE=2 SV=3	_	_	_	_	_	PF00025.18|Arf|ADP-ribosylation factor family|XM_001598925.1|m.4261:6-177;PF08477.10|Roc|Ras of Complex, Roc, domain of DAPkinase|XM_001598925.1|m.4261:19-129;PF09439.7|SRPRB|Signal recognition particle receptor beta subunit|XM_001598925.1|m.4261:16-143;PF00071.19|Ras|Ras family|XM_001598925.1|m.4261:20-132;PF04670.9|Gtr1_RagA|Gtr1/RagA G protein conserved region|XM_001598925.1|m.4261:19-142
SS1G_01070	0	56.5814085978366	-12.4663673321697	0.000156594751738533	0.000482518093769169	down	yes	0	0	0	58.6668381824046	54.418119468954	56.6592681421512	NW_001820835.1	2758866	2760447	+	SS1G_01070	--	GO:0006810|transport; GO:0015031|protein transport; GO:0055085|transmembrane transport	GO:0016021|integral component of membrane; GO:0031966|mitochondrial membrane	GO:0022857|transmembrane transporter activity	--	--	1506	XP_001598980.1	XP_001598980.1 hypothetical protein SS1G_01070 [Sclerotinia sclerotiorum 1980 UF-70]	sp|P53142|VPS73_YEAST	sp|P53142|VPS73_YEAST Vacuolar protein sorting-associated protein 73 OS=Saccharomyces cerevisiae (strain ATCC 204508 / S288c) GN=VPS73 PE=1 SV=1	_	_	_	_	_	PF00083.21|Sugar_tr|Sugar (and other) transporter|XM_001598930.1|m.4266:21-487;PF07690.13|MFS_1|Major Facilitator Superfamily|XM_001598930.1|m.4266:69-441
SS1G_01072	0	76.9223542029831	-12.9093747415185	2.88768356488924e-05	0.00011690529209642	down	yes	0	0	0	73.2531183343644	76.2073704852595	81.3065737893255	NW_001820835.1	2764119	2766566	+	SS1G_01072	--	GO:0018896|dibenzothiophene catabolic process	--	GO:0016627|oxidoreductase activity, acting on the CH-CH group of donors; GO:0050660|flavin adenine dinucleotide binding	--	--	1539	XP_001598982.1	XP_001598982.1 hypothetical protein SS1G_01072 [Sclerotinia sclerotiorum 1980 UF-70]	sp|P54998|SOXC_RHOSG	sp|P54998|SOXC_RHOSG Dibenzothiophene desulfurization enzyme C OS=Rhodococcus sp. (strain IGTS8) GN=soxC PE=1 SV=1	_	_	_	_	_	PF05676.10|NDUF_B7|NADH-ubiquinone oxidoreductase B18 subunit (NDUFB7)|XM_001598932.1|m.4269:437-499;PF08028.8|Acyl-CoA_dh_2|Acyl-CoA dehydrogenase, C-terminal domain|XM_001598932.1|m.4269:225-364
SS1G_01074	0	632.220108559342	-15.9481621215855	1.2903820788649e-10	1.92835256875858e-09	down	yes	0	0	0	650.024597990062	619.751707448513	626.884020239452	NW_001820835.1	2768824	2770180	+	SS1G_01074	--	GO:0000001|mitochondrion inheritance; GO:0000902|cell morphogenesis; GO:0007015|actin filament organization; GO:0009825|multidimensional cell growth; GO:0030476|ascospore wall assembly; GO:0032258|protein localization by the Cvt pathway; GO:0034314|Arp2/3 complex-mediated actin nucleation; GO:0051654|establishment of mitochondrion localization	GO:0005885|Arp2/3 protein complex; GO:0030479|actin cortical patch	GO:0003779|actin binding; GO:0005524|ATP binding; GO:0016887|ATPase activity	ko:K17260|ACTR2,ARP2	ko04138|Autophagy - yeast; ko04530|Tight junction	1170	XP_001598984.1	XP_001598984.1 actin-like protein 2 [Sclerotinia sclerotiorum 1980 UF-70]	sp|P32381|ARP2_YEAST	sp|P32381|ARP2_YEAST Actin-related protein 2 OS=Saccharomyces cerevisiae (strain ATCC 204508 / S288c) GN=ARP2 PE=1 SV=1	_	_	_	_	_	PF00022.16|Actin|Actin|XM_001598934.1|m.4271:4-385
SS1G_01079	208.023087501796	52.992248814462	1.97268752844101	2.18918844919992e-09	2.70108661265666e-08	up	yes	287.291428811011	168.517340799822	168.260492894556	52.7293914986596	52.887420263715	53.3599346810115	NW_001820834.1	2295	4112	-	SS1G_01079	--	--	--	--	--	--	924	XP_001596887.1	XP_001596887.1 hypothetical protein SS1G_01079 [Sclerotinia sclerotiorum 1980 UF-70]	_	_	_	_	_	_	_	PF00753.24|Lactamase_B|Metallo-beta-lactamase superfamily|XM_001596837.1|m.2323:63-272
SS1G_01083	4.92079635601107	70.6907940765335	-3.84183384350395	0.000123834212073439	0.000395784194567312	down	yes	14.7623890680332	0	0	69.2124309337866	70.8692214309541	71.9907298648598	NW_001820834.1	12203	15199	+	SS1G_01083	--	GO:0044264|cellular polysaccharide metabolic process	--	GO:0004558|alpha-1,4-glucosidase activity; GO:0030246|carbohydrate binding; GO:0032450|maltose alpha-glucosidase activity; GO:0046527|glucosyltransferase activity	ko:K01187|malZ	ko00052|Galactose metabolism; ko00500|Starch and sucrose metabolism; ko01100|Metabolic pathways	2997	XP_001596891.1	XP_001596891.1 hypothetical protein SS1G_01083 [Sclerotinia sclerotiorum 1980 UF-70]	sp|Q12558|AGLU_ASPOR	sp|Q12558|AGLU_ASPOR Alpha-glucosidase OS=Aspergillus oryzae (strain ATCC 42149 / RIB 40) GN=agdA PE=2 SV=1	_	_	_	_	_	PF01055.23|Glyco_hydro_31|Glycosyl hydrolases family 31|XM_001596841.1|m.2327:314-868;PF16863.2|NtCtMGAM_N|N-terminal barrel of NtMGAM and CtMGAM, maltase-glucoamylase|XM_001596841.1|m.2327:84-205
SS1G_01086	0	1685.8490326655	-17.3631243811931	8.4317705062549e-11	1.27617235870721e-09	down	yes	0	0	0	1670.99189365513	1662.59939997901	1723.95580436235	NW_001820834.1	19405	19924	+	SS1G_01086	--	--	--	--	--	--	462	XP_001596894.1	XP_001596894.1 predicted protein [Sclerotinia sclerotiorum 1980 UF-70]	_	_	_	_	_	_	_	_
SS1G_01092	0	262.02191864028	-14.67745493963	1.34509501965823e-05	6.1052860020562e-05	down	yes	0	0	0	265.190178503998	269.870608398501	251.004969018341	NW_001820834.1	32702	33325	+	SS1G_01092	--	GO:0006465|signal peptide processing	GO:0005787|signal peptidase complex; GO:0016021|integral component of membrane	GO:0008233|peptidase activity; GO:0008236|serine-type peptidase activity	ko:K13280|SEC11,sipW	ko03060|Protein export	519	XP_001596900.1	XP_001596900.1 conserved hypothetical protein [Sclerotinia sclerotiorum 1980 UF-70]	sp|A7E716|SEC11_SCLS1	sp|A7E716|SEC11_SCLS1 Signal peptidase complex catalytic subunit sec11 OS=Sclerotinia sclerotiorum (strain ATCC 18683 / 1980 / Ss-1) GN=sec11 PE=3 SV=1	_	_	_	_	_	PF00717.20|Peptidase_S24|Peptidase S24-like|XM_001596850.1|m.2336:45-95
SS1G_01093	31.9212698678901	288.827084716032	-3.17721415294833	0.00145348135049571	0.0031783867144094	down	yes	95.7638096036702	0	0	277.624030646531	292.300746080081	296.556477421483	NW_001820834.1	34250	34831	+	SS1G_01093	--	GO:0000209|protein polyubiquitination; GO:0006511|ubiquitin-dependent protein catabolic process; GO:0031146|SCF-dependent proteasomal ubiquitin-dependent protein catabolic process; GO:0035103|sterol regulatory element binding protein cleavage; GO:0045842|positive regulation of mitotic metaphase/anaphase transition; GO:0060049|regulation of protein glycosylation	GO:0005634|nucleus; GO:0005737|cytoplasm; GO:0005829|cytosol; GO:0043224|nuclear SCF ubiquitin ligase complex	GO:0004842|ubiquitin-protein transferase activity; GO:0005524|ATP binding; GO:0061631|ubiquitin conjugating enzyme activity	--	--	462	XP_001596901.1	XP_001596901.1 hypothetical protein SS1G_01093 [Sclerotinia sclerotiorum 1980 UF-70]	sp|P46595|UBC4_SCHPO	sp|P46595|UBC4_SCHPO Ubiquitin-conjugating enzyme E2 4 OS=Schizosaccharomyces pombe (strain 972 / ATCC 24843) GN=ubc4 PE=1 SV=1	_	_	_	_	_	PF00179.23|UQ_con|Ubiquitin-conjugating enzyme|XM_001596851.1|m.2337:5-144
SS1G_01094	10.6403744914458	49.554903734833	-2.21841476868888	0.00445898417442576	0.00838426754032952	down	yes	20.1195452646183	11.8015782097192	0	51.5216169680304	47.748793714037	49.3943005224316	NW_001820834.1	38070	40268	+	SS1G_01094	--	GO:0006886|intracellular protein transport; GO:0006887|exocytosis; GO:0007015|actin filament organization; GO:0031338|regulation of vesicle fusion; GO:0090630|activation of GTPase activity	GO:0005622|intracellular; GO:0005737|cytoplasm; GO:0005829|cytosol; GO:0012505|endomembrane system; GO:0016021|integral component of membrane	GO:0005096|GTPase activator activity; GO:0017137|Rab GTPase binding	ko:K19953|GRTP1,TBC1D6,MSB3_4	--	2199	APA06378.1	APA06378.1 hypothetical protein sscle_01g011480 [Sclerotinia sclerotiorum 1980 UF-70]	sp|P87234|GYP3_SCHPO	sp|P87234|GYP3_SCHPO GTPase-activating protein gyp3 OS=Schizosaccharomyces pombe (strain 972 / ATCC 24843) GN=gyp3 PE=1 SV=1	_	_	_	_	_	PF00566.15|RabGAP-TBC|Rab-GTPase-TBC domain|XM_001596852.1|m.2338:410-646
SS1G_01096	0	320.111458319234	-14.9663317661272	2.66751160533085e-09	3.23817134611937e-08	down	yes	0	0	0	316.493537254708	324.455596105551	319.385241597443	NW_001820834.1	45773	47846	+	SS1G_01096	--	--	--	GO:0004499|N,N-dimethylaniline monooxygenase activity; GO:0050660|flavin adenine dinucleotide binding; GO:0050661|NADP binding	--	--	1563	XP_001596904.1	XP_001596904.1 hypothetical protein SS1G_01096 [Sclerotinia sclerotiorum 1980 UF-70]	sp|A7HU16|BVMO_PARL1	sp|A7HU16|BVMO_PARL1 Baeyer-Villiger monooxygenase OS=Parvibaculum lavamentivorans (strain DS-1 / DSM 13023 / NCIMB 13966) GN=Plav_1781 PE=1 SV=1	_	_	_	_	_	PF00743.16|FMO-like|Flavin-binding monooxygenase-like|XM_001596854.1|m.2341:11-178
SS1G_01097	1222.88174279782	363.361177188986	1.75078080027956	1.53633345254297e-29	5.34424565277448e-28	up	yes	1030.16509889831	1844.60402944119	793.876100053973	359.849528422586	362.259460559155	367.974542585217	NW_001820834.1	48591	49598	+	SS1G_01097	--	--	--	--	--	--	816	XP_001596905.1	XP_001596905.1 hypothetical protein SS1G_01097 [Sclerotinia sclerotiorum 1980 UF-70]	_	_	_	_	_	_	_	PF00651.28|BTB|BTB/POZ domain|XM_001596855.1|m.2343:50-111
SS1G_01103	8.91369656200953	39.8228977045439	-2.15824707188386	0.0161882784373796	0.0259281789868574	down	yes	0	0	26.7410896860286	42.9911656025245	37.813699540108	38.6638279709991	NW_001820834.1	61125	63306	-	SS1G_01103	--	--	GO:0005741|mitochondrial outer membrane; GO:0016021|integral component of membrane	--	--	--	1938	XP_001596911.1	XP_001596911.1 hypothetical protein SS1G_01103 [Sclerotinia sclerotiorum 1980 UF-70]	sp|A7E727|IML2_SCLS1	sp|A7E727|IML2_SCLS1 Mitochondrial outer membrane protein iml2 OS=Sclerotinia sclerotiorum (strain ATCC 18683 / 1980 / Ss-1) GN=iml2 PE=3 SV=1	_	_	_	_	_	PF10300.6|DUF3808|Protein of unknown function (DUF3808)|XM_001596861.1|m.2349:29-569
SS1G_01104	25.8730292613425	482.109293222599	-4.21931178355474	0.000385499483028929	0.00102886854287444	down	yes	77.6190877840274	0	0	459.204349499019	483.842670898046	503.280859270732	NW_001820834.1	64434	65240	+	SS1G_01104	--	GO:0006406|mRNA export from nucleus; GO:0006887|exocytosis; GO:0016578|histone deubiquitination; GO:0030447|filamentous growth; GO:0035753|maintenance of DNA trinucleotide repeats; GO:0043161|proteasome-mediated ubiquitin-dependent protein catabolic process; GO:0043248|proteasome assembly; GO:0051726|regulation of cell cycle; GO:0072742|SAGA complex localization to transcription regulatory region	GO:0005634|nucleus; GO:0008541|proteasome regulatory particle, lid subcomplex; GO:0034515|proteasome storage granule	--	ko:K10881|SHFM1,DSS1	ko03050|Proteasome; ko03440|Homologous recombination; ko05169|Epstein-Barr virus infection	285	XP_001596912.1	XP_001596912.1 predicted protein [Sclerotinia sclerotiorum 1980 UF-70]	sp|Q7SA04|SEM1_NEUCR	sp|Q7SA04|SEM1_NEUCR Putative 26S proteasome complex subunit sem-1 OS=Neurospora crassa (strain ATCC 24698 / 74-OR23-1A / CBS 708.71 / DSM 1257 / FGSC 987) GN=sem-1 PE=3 SV=1	_	_	_	_	_	_
SS1G_01105	0	815.022725947661	-16.3145703684815	7.86441004036158e-12	1.31534243887179e-10	down	yes	0	0	0	850.127084079343	812.311264026185	782.629829737456	NW_001820834.1	65490	67198	-	SS1G_01105	--	GO:0006096|glycolytic process	GO:0005737|cytoplasm	GO:0004618|phosphoglycerate kinase activity; GO:0005524|ATP binding	ko:K00927|PGK,pgk	ko00010|Glycolysis / Gluconeogenesis; ko00710|Carbon fixation in photosynthetic organisms; ko01100|Metabolic pathways; ko01110|Biosynthesis of secondary metabolites; ko01120|Microbial metabolism in diverse environments; ko01130|Biosynthesis of antibiotics; ko01200|Carbon metabolism; ko01230|Biosynthesis of amino acids	1275	XP_001596913.1	XP_001596913.1 hypothetical protein SS1G_01105 [Sclerotinia sclerotiorum 1980 UF-70]	sp|P41756|PGK_ASPOR	sp|P41756|PGK_ASPOR Phosphoglycerate kinase OS=Aspergillus oryzae (strain ATCC 42149 / RIB 40) GN=pgkA PE=3 SV=1	_	_	_	_	_	PF00162.16|PGK|Phosphoglycerate kinase|XM_001596863.1|m.2350:9-407
SS1G_01106	52.1898907744083	139.161859732397	-1.41474883751914	0.00793579211024315	0.0138404092860129	down	yes	0	62.6851944037984	93.8844779194264	139.871649028023	134.297602182765	143.316327986403	NW_001820834.1	68025	69088	-	SS1G_01106	--	--	GO:0005737|cytoplasm; GO:0005739|mitochondrion; GO:0005743|mitochondrial inner membrane; GO:0016021|integral component of membrane	--	--	--	828	XP_001596914.1	XP_001596914.1 hypothetical protein SS1G_01106 [Sclerotinia sclerotiorum 1980 UF-70]	sp|O14142|SYM1_SCHPO	sp|O14142|SYM1_SCHPO Protein sym1 OS=Schizosaccharomyces pombe (strain 972 / ATCC 24843) GN=sym1 PE=3 SV=1	_	_	_	_	_	PF04117.9|Mpv17_PMP22|Mpv17 / PMP22 family|XM_001596864.1|m.2352:192-252
SS1G_01111	0	128.408433953955	-13.6485646899932	1.02180173339717e-06	6.74757340200476e-06	down	yes	0	0	0	127.524161968057	129.765675417256	127.935464476553	NW_001820834.1	79300	81038	+	SS1G_01111	--	GO:0051180|vitamin transport	GO:0000329|fungal-type vacuole membrane; GO:0005886|plasma membrane; GO:0016021|integral component of membrane	GO:0022857|transmembrane transporter activity; GO:0031924|vitamin B6 transmembrane transporter activity; GO:0090482|vitamin transmembrane transporter activity	--	--	1635	XP_001596919.1	XP_001596919.1 hypothetical protein SS1G_01111 [Sclerotinia sclerotiorum 1980 UF-70]	sp|P53099|TPN1_YEAST	sp|P53099|TPN1_YEAST Vitamin B6 transporter TPN1 OS=Saccharomyces cerevisiae (strain ATCC 204508 / S288c) GN=TPN1 PE=1 SV=1	_	_	_	_	_	PF02133.12|Transp_cyt_pur|Permease for cytosine/purines, uracil, thiamine, allantoin|XM_001596869.1|m.2357:96-452
SS1G_01112	0	15.3979631889369	-10.589460446227	0.000160116314355983	0.000491145967600291	down	yes	0	0	0	15.8539794318514	15.8404774477472	14.4994326872122	NW_001820834.1	82855	88419	-	SS1G_01112	--	GO:0006336|DNA replication-independent nucleosome assembly; GO:0006351|transcription, DNA-templated; GO:0006355|regulation of transcription, DNA-templated; GO:0007059|chromosome segregation	GO:0005634|nucleus	--	--	--	5517	XP_001596920.1	XP_001596920.1 hypothetical protein SS1G_01112 [Sclerotinia sclerotiorum 1980 UF-70]	sp|Q2H1Q1|HIR3_CHAGB	sp|Q2H1Q1|HIR3_CHAGB Histone transcription regulator 3 homolog OS=Chaetomium globosum (strain ATCC 6205 / CBS 148.51 / DSM 1962 / NBRC 6347 / NRRL 1970) GN=HIR3 PE=3 SV=1	_	_	_	_	_	_
SS1G_01113	0	22.9076005900394	-11.1622402904473	0.000567513735132516	0.00142334026451442	down	yes	0	0	0	20.8036946339149	24.269915509877	23.6491916263264	NW_001820834.1	88976	92143	+	SS1G_01113	--	--	--	--	--	--	2844	XP_001596921.1	XP_001596921.1 hypothetical protein SS1G_01113 [Sclerotinia sclerotiorum 1980 UF-70]	_	_	_	_	_	_	_	PF01979.17|Amidohydro_1|Amidohydrolase family|XM_001596871.1|m.2359:424-513
SS1G_01115	0	100.506965260561	-13.2951513996766	9.00443590598863e-07	6.05586717024207e-06	down	yes	0	0	0	101.651415343868	102.907687065837	96.9617933719788	NW_001820834.1	94150	96527	-	SS1G_01115	--	GO:0006896|Golgi to vacuole transport; GO:0034221|fungal-type cell wall chitin biosynthetic process; GO:0043001|Golgi to plasma membrane protein transport	GO:0005634|nucleus; GO:0005737|cytoplasm; GO:0005829|cytosol; GO:0032153|cell division site; GO:0034044|exomer complex	--	ko:K19881|BUD7,BCH1	--	2136	XP_001596923.1	XP_001596923.1 hypothetical protein SS1G_01115 [Sclerotinia sclerotiorum 1980 UF-70]	sp|P87317|YB2G_SCHPO	sp|P87317|YB2G_SCHPO Uncharacterized protein C31F10.16 OS=Schizosaccharomyces pombe (strain 972 / ATCC 24843) GN=SPBC31F10.16 PE=4 SV=2	_	_	_	_	_	PF09295.7|ChAPs|ChAPs (Chs5p-Arf1p-binding proteins)|XM_001596873.1|m.2362:49-449
SS1G_01121	8.65921604376793	88.9258489941387	-3.3587916279767	0.00256178588118866	0.00517672084704928	down	yes	0	25.9776481313038	0	84.3803608417305	92.6946575744171	89.7025285662684	NW_001820834.1	117379	118377	+	SS1G_01121	--	GO:0000079|regulation of cyclin-dependent protein serine/threonine kinase activity; GO:0016239|positive regulation of macroautophagy; GO:0051321|meiotic cell cycle	GO:0005634|nucleus	GO:0016538|cyclin-dependent protein serine/threonine kinase regulator activity; GO:0019901|protein kinase binding	--	--	999	XP_001596929.1	XP_001596929.1 hypothetical protein SS1G_01121 [Sclerotinia sclerotiorum 1980 UF-70]	sp|O14336|MUG80_SCHPO	sp|O14336|MUG80_SCHPO Meiotically up-regulated gene 80 protein OS=Schizosaccharomyces pombe (strain 972 / ATCC 24843) GN=mug80 PE=1 SV=1	_	_	_	_	_	PF08613.8|Cyclin|Cyclin|XM_001596879.1|m.2367:77-131
SS1G_01124	12.0130347268251	108.068178435384	-3.16820226770099	3.14377043261588e-05	0.000125071001497486	down	yes	0	0	36.0391041804752	110.194045239509	106.419279222904	107.59121084374	NW_001820834.1	129751	132547	+	SS1G_01124	--	GO:0001410|chlamydospore formation; GO:0009267|cellular response to starvation; GO:0009405|pathogenesis; GO:0030447|filamentous growth; GO:0036170|filamentous growth of a population of unicellular organisms in response to starvation; GO:0036171|filamentous growth of a population of unicellular organisms in response to chemical stimulus; GO:0044114|development of symbiont in host; GO:0044182|filam…	--	GO:0004674|protein serine/threonine kinase activity; GO:0005524|ATP binding	ko:K19800|SCH9	ko04138|Autophagy - yeast; ko04213|Longevity regulating pathway - multiple species	2157	XP_001596932.1	XP_001596932.1 hypothetical protein SS1G_01124 [Sclerotinia sclerotiorum 1980 UF-70]	sp|Q5AHG6|SCH9_CANAL	sp|Q5AHG6|SCH9_CANAL Serine/threonine-protein kinase SCH9 OS=Candida albicans (strain SC5314 / ATCC MYA-2876) GN=SCH9 PE=3 SV=2	_	_	_	_	_	PF00069.22|Pkinase|Protein kinase domain|XM_001596882.1|m.2370:315-576;PF07714.14|Pkinase_Tyr|Protein tyrosine kinase|XM_001596882.1|m.2370:316-560;PF00433.21|Pkinase_C|Protein kinase C terminal domain|XM_001596882.1|m.2370:597-650;PF14531.3|Kinase-like|Kinase-like|XM_001596882.1|m.2370:414-560
SS1G_01127	233.655611618631	2204.04939719868	-3.23764576904406	8.30393154366971e-15	1.70168933787231e-13	down	yes	419.647913629091	281.318921226803	0	2105.65585460886	2264.66506751106	2241.82726947613	NW_001820834.1	136341	136868	-	SS1G_01127	--	--	--	--	ko:K02141|ATPeFH,ATP14	ko00190|Oxidative phosphorylation; ko01100|Metabolic pathways	369	XP_001596935.1	XP_001596935.1 ATP synthase H chain, mitochondrial precursor [Sclerotinia sclerotiorum 1980 UF-70]	_	_	_	_	_	_	_	PF10775.6|ATP_sub_h|ATP synthase complex subunit h|XM_001596885.1|m.2373:25-93
SS1G_01129	0	40.6487329119792	-11.989349540423	0.000557717198889647	0.0014038737274574	down	yes	0	0	0	38.8532358411176	40.3796945095708	42.7132683852493	NW_001820834.1	139616	141365	+	SS1G_01129	--	--	--	--	--	--	1602	XP_001596937.1	XP_001596937.1 hypothetical protein SS1G_01129 [Sclerotinia sclerotiorum 1980 UF-70]	_	_	_	_	_	_	_	PF01408.19|GFO_IDH_MocA|Oxidoreductase family, NAD-binding Rossmann fold|XM_001596887.1|m.2375:21-149;PF02894.14|GFO_IDH_MocA_C|Oxidoreductase family, C-terminal alpha/beta domain|XM_001596887.1|m.2375:183-243
SS1G_01130	8.87933381504727	30.914124488932	-1.79858554110617	0.00365436843395597	0.00703102864622855	down	yes	0	0	26.6380014451418	31.7895558015374	30.8556413741048	30.0971762911537	NW_001820834.1	142334	146833	-	SS1G_01130	--	--	--	--	--	--	3891	XP_001596938.1	XP_001596938.1 hypothetical protein SS1G_01130 [Sclerotinia sclerotiorum 1980 UF-70]	_	_	_	_	_	_	_	PF13857.3|Ank_5|Ankyrin repeats (many copies)|XM_001596888.1|m.2376:822-878;PF02204.15|VPS9|Vacuolar sorting protein 9 (VPS9) domain|XM_001596888.1|m.2376:376-488
SS1G_01131	0	100.646891230413	-13.2971583258138	9.40649082430054e-05	0.000314886350646729	down	yes	0	0	0	97.8304553743012	102.752928366896	101.357289950041	NW_001820834.1	147266	148500	+	SS1G_01131	--	GO:0045493|xylan catabolic process; GO:0071555|cell wall organization	--	GO:0016810|hydrolase activity, acting on carbon-nitrogen (but not peptide) bonds; GO:0046555|acetylxylan esterase activity; GO:0046872|metal ion binding	--	--	936	APA06347.1	APA06347.1 hypothetical protein sscle_01g011170 [Sclerotinia sclerotiorum 1980 UF-70]	sp|B5ZA76|PGDAE_HELPG	sp|B5ZA76|PGDAE_HELPG Peptidoglycan deacetylase OS=Helicobacter pylori (strain G27) GN=pgdA PE=1 SV=1	_	_	_	_	_	PF01522.18|Polysacc_deac_1|Polysaccharide deacetylase|XM_001596889.1|m.2377:47-149
SS1G_01135	0	363.54349600674	-15.1498800483574	2.46484252945396e-09	3.01870285522919e-08	down	yes	0	0	0	366.292230309019	368.711821002888	355.626436708313	NW_001820834.1	153941	155497	-	SS1G_01135	--	GO:0006511|ubiquitin-dependent protein catabolic process; GO:0030433|ubiquitin-dependent ERAD pathway; GO:0045899|positive regulation of RNA polymerase II transcriptional preinitiation complex assembly; GO:0070682|proteasome regulatory particle assembly	GO:0008540|proteasome regulatory particle, base subcomplex; GO:0031595|nuclear proteasome complex; GO:0031597|cytosolic proteasome complex	GO:0005524|ATP binding; GO:0016887|ATPase activity; GO:0017025|TBP-class protein binding; GO:0036402|proteasome-activating ATPase activity	ko:K03065|PSMC3,RPT5	ko03050|Proteasome; ko05169|Epstein-Barr virus infection	1392	XP_001596943.1	XP_001596943.1 hypothetical protein SS1G_01135 [Sclerotinia sclerotiorum 1980 UF-70]	sp|P33297|PRS6A_YEAST	sp|P33297|PRS6A_YEAST 26S proteasome regulatory subunit 6A OS=Saccharomyces cerevisiae (strain ATCC 204508 / S288c) GN=RPT5 PE=1 SV=3	_	_	_	_	_	PF00004.26|AAA|ATPase family associated with various cellular activities (AAA)|XM_001596893.1|m.2379:248-380
SS1G_01136	82.076409423001	284.061659254969	-1.79103961840396	5.65323269800433e-06	2.90883241185692e-05	down	yes	0	98.5818441905889	147.647384078414	297.49845198458	287.840020766807	266.846505013519	NW_001820834.1	156612	157719	+	SS1G_01136	--	GO:0006367|transcription initiation from RNA polymerase II promoter; GO:0045899|positive regulation of RNA polymerase II transcriptional preinitiation complex assembly	GO:0005634|nucleus	GO:0017025|TBP-class protein binding; GO:0046872|metal ion binding	ko:K03124|TFIIB,GTF2B,SUA7,tfb	ko03022|Basal transcription factors; ko05169|Epstein-Barr virus infection; ko05203|Viral carcinogenesis	1053	XP_001596944.1	XP_001596944.1 hypothetical protein SS1G_01136 [Sclerotinia sclerotiorum 1980 UF-70]	sp|O13749|TF2B_SCHPO	sp|O13749|TF2B_SCHPO Transcription initiation factor IIB OS=Schizosaccharomyces pombe (strain 972 / ATCC 24843) GN=sua7 PE=3 SV=1	_	_	_	_	_	PF00382.16|TFIIB|Transcription factor TFIIB repeat|XM_001596894.1|m.2380:133-200;PF00382.16|TFIIB|Transcription factor TFIIB repeat|XM_001596894.1|m.2380:247-317;PF08271.9|TF_Zn_Ribbon|TFIIB zinc-binding|XM_001596894.1|m.2380:22-65
SS1G_01137	0	435.153567083713	-15.4092701553751	8.47561299781249e-09	9.281693122869e-08	down	yes	0	0	0	435.630061369799	444.837562466762	424.993077414577	NW_001820834.1	158688	159782	+	SS1G_01137	--	--	--	--	--	--	984	XP_001596945.1	XP_001596945.1 hypothetical protein SS1G_01137 [Sclerotinia sclerotiorum 1980 UF-70]	_	_	_	_	_	_	_	PF01575.16|MaoC_dehydratas|MaoC like domain|XM_001596895.1|m.2382:191-301
SS1G_01140	0	23.0701974668267	-11.1724398519381	0.0284062673598279	0.0427514065573559	down	yes	0	0	0	22.6893673992046	24.5254885466365	21.9957364546391	NW_001820834.1	167489	168564	-	SS1G_01140	--	--	--	--	--	--	1011	XP_001596948.1	XP_001596948.1 hypothetical protein SS1G_01140 [Sclerotinia sclerotiorum 1980 UF-70]	_	_	_	_	_	_	_	PF04116.10|FA_hydroxylase|Fatty acid hydroxylase superfamily|XM_001596898.1|m.2385:158-289
SS1G_01143	0	12.3461448875924	-10.2710129778158	0.020660111854487	0.0321392457804017	down	yes	0	0	0	11.6056572095194	12.7312366351925	12.7015408180652	NW_001820834.1	171063	173196	+	SS1G_01143	--	--	--	--	--	--	2085	APA06338.1	APA06338.1 hypothetical protein sscle_01g011080 [Sclerotinia sclerotiorum 1980 UF-70]	_	_	_	_	_	_	_	PF00561.17|Abhydrolase_1|alpha/beta hydrolase fold|XM_001596901.1|m.2388:347-520;PF12697.4|Abhydrolase_6|Alpha/beta hydrolase family|XM_001596901.1|m.2388:329-457
SS1G_01144	27.1177330022702	89.3485541024455	-1.71983735178365	0.0155980383621782	0.0251042300934046	down	yes	0	81.3531990068105	0	96.7068001813397	85.675775834696	85.6630862913009	NW_001820834.1	173693	175654	+	SS1G_01144	--	GO:0034599|cellular response to oxidative stress; GO:0045454|cell redox homeostasis	GO:0005794|Golgi apparatus; GO:0005796|Golgi lumen; GO:0005801|cis-Golgi network; GO:0016021|integral component of membrane	GO:0004362|glutathione-disulfide reductase activity; GO:0009055|electron transfer activity; GO:0015035|protein disulfide oxidoreductase activity; GO:0042803|protein homodimerization activity; GO:0046872|metal ion binding; GO:0051537|2 iron, 2 sulfur cluster binding	--	--	957	XP_001596952.1	XP_001596952.1 hypothetical protein SS1G_01144 [Sclerotinia sclerotiorum 1980 UF-70]	sp|P38068|GLRX7_YEAST	sp|P38068|GLRX7_YEAST Monothiol glutaredoxin-7 OS=Saccharomyces cerevisiae (strain ATCC 204508 / S288c) GN=GRX7 PE=1 SV=1	_	_	_	_	_	PF00462.21|Glutaredoxin|Glutaredoxin|XM_001596902.1|m.2389:220-285
SS1G_01151	0	58.5424692280793	-12.5155142968572	5.43331526047201e-05	0.000197464517302229	down	yes	0	0	0	58.4227920875133	55.899628057869	61.3049875388557	NW_001820834.1	188504	190344	+	SS1G_01151	--	GO:0000086|G2/M transition of mitotic cell cycle; GO:0006302|double-strand break repair; GO:0006337|nucleosome disassembly; GO:0006357|regulation of transcription by RNA polymerase II; GO:0006368|transcription elongation from RNA polymerase II promoter; GO:0007059|chromosome segregation; GO:0016569|covalent chromatin modification; GO:0031055|chromatin remodeling at centromere; GO:0033262|regulati…	GO:0016586|RSC-type complex	--	ko:K11770|SFH1	--	1794	XP_001596958.1	XP_001596958.1 hypothetical protein SS1G_01151 [Sclerotinia sclerotiorum 1980 UF-70]	sp|Q06168|SFH1_YEAST	sp|Q06168|SFH1_YEAST Chromatin structure-remodeling complex subunit SFH1 OS=Saccharomyces cerevisiae (strain ATCC 204508 / S288c) GN=SFH1 PE=1 SV=1	_	_	_	_	_	PF04855.9|SNF5|SNF5 / SMARCB1 / INI1|XM_001596908.1|m.2392:129-450
SS1G_01152	25.9824289622361	1.63553569263792	3.98146223346329	3.73547977747422e-09	4.40541838713805e-08	up	yes	77.9472868867083	0	0	1.37998808061475	1.71521594629585	1.81140305100315	NW_001820834.1	191154	192572	-	SS1G_01152	--	--	--	--	--	--	1419	XP_001596959.1	XP_001596959.1 predicted protein [Sclerotinia sclerotiorum 1980 UF-70]	_	_	_	_	_	_	_	_
SS1G_01153	165.103723034646	403.522406574446	-1.28922450561096	0.000250219857972795	0.000715321203092809	down	yes	246.96982476736	248.341344336579	0	405.560857947283	412.138463214188	392.867898561867	NW_001820834.1	194792	195529	-	SS1G_01153	--	--	--	--	ko:K06691|RPN13	ko03050|Proteasome; ko05169|Epstein-Barr virus infection	627	XP_001596960.1	XP_001596960.1 hypothetical protein SS1G_01153 [Sclerotinia sclerotiorum 1980 UF-70]	_	_	_	_	_	_	_	PF04683.10|Proteasom_Rpn13|Proteasome complex subunit Rpn13 ubiquitin receptor|XM_001596910.1|m.2395:12-108
SS1G_01154	284.324619363641	3312.76833844701	-3.54238000319276	1.51522691992475e-05	6.7589243911945e-05	down	yes	293.485108039109	559.488750051813	0	3212.64069492226	3349.06033608351	3376.60398433525	NW_001820834.1	195904	196810	+	SS1G_01154	--	GO:0000027|ribosomal large subunit assembly; GO:0002181|cytoplasmic translation	GO:0005730|nucleolus; GO:0022625|cytosolic large ribosomal subunit; GO:0022626|cytosolic ribosome	GO:0003723|RNA binding; GO:0003729|mRNA binding; GO:0003735|structural constituent of ribosome	ko:K02934|RP-L6e,RPL6	ko03010|Ribosome	603	XP_001596961.1	XP_001596961.1 60S ribosomal protein L6 [Sclerotinia sclerotiorum 1980 UF-70]	sp|Q9C9C6|RL62_ARATH	sp|Q9C9C6|RL62_ARATH 60S ribosomal protein L6-2 OS=Arabidopsis thaliana GN=RPL6B PE=2 SV=1	_	_	_	_	_	PF01159.16|Ribosomal_L6e|Ribosomal protein L6e|XM_001596911.1|m.2396:89-200
SS1G_01155	8.1455337360868	114.975999263703	-3.8175351018698	5.37473379346073e-05	0.000195593059674995	down	yes	0	24.4366012082604	0	116.603609484755	115.449416831557	112.874971474798	NW_001820834.1	197571	200109	-	SS1G_01155	--	GO:0006508|proteolysis	GO:0005737|cytoplasm	GO:0008237|metallopeptidase activity; GO:0008239|dipeptidyl-peptidase activity; GO:0046872|metal ion binding	ko:K01277|DPP3	--	2124	XP_001596962.1	XP_001596962.1 hypothetical protein SS1G_01155 [Sclerotinia sclerotiorum 1980 UF-70]	sp|Q08225|DPP3_YEAST	sp|Q08225|DPP3_YEAST Probable dipeptidyl peptidase 3 OS=Saccharomyces cerevisiae (strain ATCC 204508 / S288c) GN=YOL057W PE=1 SV=1	_	_	_	_	_	PF03571.12|Peptidase_M49|Peptidase family M49|XM_001596912.1|m.2397:139-705
SS1G_01157	195.078029073708	3315.81361913849	-4.08717010701025	1.2826123016802e-27	4.1806091518151e-26	down	yes	0	270.329900866381	314.904186354743	3178.76130149277	3423.45210270087	3345.22745322184	NW_001820834.1	208912	209818	+	SS1G_01157	--	GO:0002181|cytoplasmic translation	GO:0022625|cytosolic large ribosomal subunit	GO:0003723|RNA binding; GO:0003735|structural constituent of ribosome; GO:0019843|rRNA binding	ko:K02940|RP-L9e,RPL9	ko03010|Ribosome	576	XP_001596964.1	XP_001596964.1 60S ribosomal protein L9 [Sclerotinia sclerotiorum 1980 UF-70]	sp|P51401|RL9B_YEAST	sp|P51401|RL9B_YEAST 60S ribosomal protein L9-B OS=Saccharomyces cerevisiae (strain ATCC 204508 / S288c) GN=RPL9B PE=1 SV=1	_	_	_	_	_	PF00347.20|Ribosomal_L6|Ribosomal protein L6|XM_001596914.1|m.2399:12-85;PF00347.20|Ribosomal_L6|Ribosomal protein L6|XM_001596914.1|m.2399:97-179
SS1G_01159	0	24.9177031115012	-11.2835342408045	0.000246986885508727	0.000707789693709503	down	yes	0	0	0	23.769038396919	25.1207754947981	25.8632954427865	NW_001820834.1	214321	217987	-	SS1G_01159	--	GO:1902358|sulfate transmembrane transport	GO:0000329|fungal-type vacuole membrane; GO:0005783|endoplasmic reticulum; GO:0005794|Golgi apparatus; GO:0005887|integral component of plasma membrane	GO:0008271|secondary active sulfate transmembrane transporter activity; GO:0015116|sulfate transmembrane transporter activity	ko:K03321|TC.SULP	--	3111	XP_001596966.1	XP_001596966.1 hypothetical protein SS1G_01159 [Sclerotinia sclerotiorum 1980 UF-70]	sp|Q09764|YA7B_SCHPO	sp|Q09764|YA7B_SCHPO Uncharacterized protein C24H6.11c OS=Schizosaccharomyces pombe (strain 972 / ATCC 24843) GN=SPAC24H6.11c PE=4 SV=1	_	_	_	_	_	PF00916.17|Sulfate_transp|Sulfate permease family|XM_001596916.1|m.2401:238-634;PF00027.26|cNMP_binding|Cyclic nucleotide-binding domain|XM_001596916.1|m.2401:919-999;PF01740.18|STAS|STAS domain|XM_001596916.1|m.2401:698-776
SS1G_01160	0	63.0219348934515	-12.6218672345327	0.00377950778223354	0.00723982992344088	down	yes	0	0	0	64.7908754756901	60.3147561777291	63.9601730269353	NW_001820834.1	220311	221069	-	SS1G_01160	--	GO:0006260|DNA replication	GO:0000811|GINS complex	--	ko:K10732|GINS1,PSF1	--	657	XP_001596967.1	XP_001596967.1 conserved hypothetical protein [Sclerotinia sclerotiorum 1980 UF-70]	sp|Q2HDQ7|PSF1_CHAGB	sp|Q2HDQ7|PSF1_CHAGB DNA replication complex GINS protein PSF1 OS=Chaetomium globosum (strain ATCC 6205 / CBS 148.51 / DSM 1962 / NBRC 6347 / NRRL 1970) GN=PSF1 PE=3 SV=1	_	_	_	_	_	PF05916.8|Sld5|GINS complex protein|XM_001596917.1|m.2402:21-137
SS1G_01167	0	37.6676281647875	-11.8794924337264	0.00232485969853021	0.00475952360141731	down	yes	0	0	0	38.7030784079152	38.4276084677088	35.8721976187386	NW_001820834.1	233577	235527	+	SS1G_01167	--	--	--	--	--	--	1242	XP_001596974.1	XP_001596974.1 hypothetical protein SS1G_01167 [Sclerotinia sclerotiorum 1980 UF-70]	_	_	_	_	_	_	_	PF07690.13|MFS_1|Major Facilitator Superfamily|XM_001596924.1|m.2407:54-214;PF06609.10|TRI12|Fungal trichothecene efflux pump (TRI12)|XM_001596924.1|m.2407:93-272
SS1G_01169	0	19.6823775849523	-10.9434215920895	2.6724286365535e-05	0.000109421546399735	down	yes	0	0	0	19.7645551561302	18.57561485893	20.7069627397967	NW_001820834.1	237125	243806	+	SS1G_01169	--	GO:0035585|calcium-mediated signaling using extracellular calcium source; GO:0086010|membrane depolarization during action potential; GO:0098703|calcium ion import across plasma membrane	GO:0005783|endoplasmic reticulum; GO:0005789|endoplasmic reticulum membrane; GO:0005886|plasma membrane; GO:0005887|integral component of plasma membrane; GO:0005891|voltage-gated calcium channel complex	GO:0005245|voltage-gated calcium channel activity; GO:0005262|calcium channel activity	--	--	6105	XP_001596976.1	XP_001596976.1 hypothetical protein SS1G_01169 [Sclerotinia sclerotiorum 1980 UF-70]	sp|O14234|CCH1_SCHPO	sp|O14234|CCH1_SCHPO Calcium-channel protein cch1 OS=Schizosaccharomyces pombe (strain 972 / ATCC 24843) GN=cch1 PE=3 SV=1	_	_	_	_	_	PF00520.28|Ion_trans|Ion transport protein|XM_001596926.1|m.2409:383-765;PF00520.28|Ion_trans|Ion transport protein|XM_001596926.1|m.2409:808-1037;PF00520.28|Ion_trans|Ion transport protein|XM_001596926.1|m.2409:1238-1516;PF00520.28|Ion_trans|Ion transport protein|XM_001596926.1|m.2409:1567-1697
SS1G_01171	0	1762.6782096753	-17.427417782824	3.28193436744332e-09	3.92079864762817e-08	down	yes	0	0	0	1767.9911578832	1769.06318169411	1750.98028944858	NW_001820834.1	248543	248818	+	SS1G_01171	--	--	--	--	--	--	276	XP_001596978.1	XP_001596978.1 predicted protein [Sclerotinia sclerotiorum 1980 UF-70]	_	_	_	_	_	_	_	_
SS1G_01176	0	252.220196580624	-14.6224533826116	1.12491517709912e-07	9.71133759249592e-07	down	yes	0	0	0	260.624723693307	245.133379762748	250.902486285816	NW_001820834.1	262809	264075	+	SS1G_01176	--	--	--	--	--	--	1173	XP_001596983.1	XP_001596983.1 hypothetical protein SS1G_01176 [Sclerotinia sclerotiorum 1980 UF-70]	_	_	_	_	_	_	_	_
SS1G_01182	0	26.7607879049894	-11.3864438849741	0.000565175328062824	0.00141919518987932	down	yes	0	0	0	27.3312417640965	24.525627521193	28.4254944296787	NW_001820834.1	277880	280578	+	SS1G_01182	--	--	--	--	--	--	2436	XP_001596989.1	XP_001596989.1 hypothetical protein SS1G_01182 [Sclerotinia sclerotiorum 1980 UF-70]	_	_	_	_	_	_	_	PF00628.26|PHD|PHD-finger|XM_001596939.1|m.2419:420-470
SS1G_01183	0	17.3631436198714	-10.7626431138083	0.0275307954054142	0.0415926013068293	down	yes	0	0	0	17.8449817712744	17.5003255317033	16.7441235566364	NW_001820834.1	282570	285689	-	SS1G_01183	--	--	--	--	--	--	1356	XP_001596990.1	XP_001596990.1 predicted protein [Sclerotinia sclerotiorum 1980 UF-70]	_	_	_	_	_	_	_	_
SS1G_01185	0	67.2954949955689	-12.7165085796794	8.5286987364258e-05	0.000289737779396263	down	yes	0	0	0	66.5402476001661	69.4012721116802	65.9449652748604	NW_001820834.1	293685	295166	+	SS1G_01185	--	GO:0015031|protein transport	GO:0005743|mitochondrial inner membrane; GO:0016021|integral component of membrane	--	ko:K17792|TIM54	--	1428	XP_001596992.1	XP_001596992.1 hypothetical protein SS1G_01185 [Sclerotinia sclerotiorum 1980 UF-70]	sp|Q2UJY4|TIM54_ASPOR	sp|Q2UJY4|TIM54_ASPOR Mitochondrial import inner membrane translocase subunit tim54 OS=Aspergillus oryzae (strain ATCC 42149 / RIB 40) GN=tim54 PE=3 SV=1	_	_	_	_	_	PF11711.5|Tim54|Inner membrane protein import complex subunit Tim54|XM_001596942.1|m.2422:34-416
SS1G_01186	0	117.512793781875	-13.520652977079	2.68607106985536e-07	2.07501445395213e-06	down	yes	0	0	0	119.741972554149	117.020644398958	115.775764392517	NW_001820834.1	296295	298610	-	SS1G_01186	--	GO:0017196|N-terminal peptidyl-methionine acetylation; GO:1902391|positive regulation of N-terminal peptidyl-serine acetylation	GO:0005737|cytoplasm; GO:0031415|NatA complex; GO:0032991|protein-containing complex	GO:0010698|acetyltransferase activator activity; GO:0016740|transferase activity	ko:K20792|NAA15_16	--	2205	XP_001596993.1	XP_001596993.1 hypothetical protein SS1G_01186 [Sclerotinia sclerotiorum 1980 UF-70]	sp|O74985|NAT1_SCHPO	sp|O74985|NAT1_SCHPO N-terminal acetyltransferase A complex subunit nat1 OS=Schizosaccharomyces pombe (strain 972 / ATCC 24843) GN=nat1 PE=1 SV=1	_	_	_	_	_	PF12569.5|NARP1|NMDA receptor-regulated protein 1|XM_001596943.1|m.2423:184-689;PF13432.3|TPR_16|Tetratricopeptide repeat|XM_001596943.1|m.2423:84-120;PF13432.3|TPR_16|Tetratricopeptide repeat|XM_001596943.1|m.2423:227-287;PF13432.3|TPR_16|Tetratricopeptide repeat|XM_001596943.1|m.2423:382-427;PF13181.3|TPR_8|Tetratricopeptide repeat|XM_001596943.1|m.2423:80-109;PF13181.3|TPR_8|Tetratricopeptide …
SS1G_01190	0	359.010709443552	-15.1317794451849	1.47596054847692e-08	1.53511022372367e-07	down	yes	0	0	0	366.529602027239	348.707582138201	361.794944165215	NW_001820834.1	304130	305336	+	SS1G_01190	--	--	GO:0005634|nucleus; GO:0005829|cytosol; GO:0005852|eukaryotic translation initiation factor 3 complex; GO:0016282|eukaryotic 43S preinitiation complex	GO:0003743|translation initiation factor activity	ko:K03247|EIF3H	ko03013|RNA transport; ko05162|Measles	1104	XP_001596997.1	XP_001596997.1 hypothetical protein SS1G_01190 [Sclerotinia sclerotiorum 1980 UF-70]	sp|A7E7B3|EIF3H_SCLS1	sp|A7E7B3|EIF3H_SCLS1 Eukaryotic translation initiation factor 3 subunit H OS=Sclerotinia sclerotiorum (strain ATCC 18683 / 1980 / Ss-1) GN=SS1G_01190 PE=3 SV=1	_	_	_	_	_	PF01398.18|JAB|JAB1/Mov34/MPN/PAD-1 ubiquitin protease|XM_001596947.1|m.2427:12-134
SS1G_01191	127.8854665257	1372.67554336557	-3.42396413739393	2.01159852648266e-30	7.17845870721979e-29	down	yes	114.703763058618	153.787676937319	115.164959581163	1438.60581241045	1327.8793301313	1351.54148755496	NW_001820834.1	306476	307992	+	SS1G_01191	--	GO:0006730|one-carbon metabolic process; GO:0019510|S-adenosylhomocysteine catabolic process	GO:0005737|cytoplasm; GO:0097311|bacterial biofilm matrix	GO:0004013|adenosylhomocysteinase activity; GO:0051287|NAD binding	ko:K01251|E3.3.1.1,ahcY	ko00270|Cysteine and methionine metabolism; ko01100|Metabolic pathways	1350	XP_001596998.1	XP_001596998.1 adenosylhomocysteinase [Sclerotinia sclerotiorum 1980 UF-70]	sp|P83783|SAHH_CANAL	sp|P83783|SAHH_CANAL Adenosylhomocysteinase OS=Candida albicans (strain SC5314 / ATCC MYA-2876) GN=SAH1 PE=1 SV=2	_	_	_	_	_	PF05221.14|AdoHcyase|S-adenosyl-L-homocysteine hydrolase|XM_001596948.1|m.2428:7-144;PF05221.14|AdoHcyase|S-adenosyl-L-homocysteine hydrolase|XM_001596948.1|m.2428:144-448;PF00670.18|AdoHcyase_NAD|S-adenosyl-L-homocysteine hydrolase, NAD binding domain|XM_001596948.1|m.2428:194-355;PF02826.16|2-Hacid_dh_C|D-isomer specific 2-hydroxyacid dehydrogenase, NAD binding domain|XM_001596948.1|m.2428:213-…
SS1G_01192	0	26.786140135041	-11.3878094864988	4.08175241513337e-05	0.000155655588414966	down	yes	0	0	0	26.7260602677608	27.0561263400433	26.5762337973189	NW_001820834.1	309495	313725	-	SS1G_01192	--	GO:0006914|autophagy; GO:0015031|protein transport	GO:0005774|vacuolar membrane; GO:0034045|phagophore assembly site membrane	--	ko:K08330|ATG11	ko04136|Autophagy - other; ko04138|Autophagy - yeast; ko04139|Mitophagy - yeast	4131	XP_001596999.1	XP_001596999.1 hypothetical protein SS1G_01192 [Sclerotinia sclerotiorum 1980 UF-70]	sp|Q51UJ9|ATG11_MAGO7	sp|Q51UJ9|ATG11_MAGO7 Autophagy-related protein 11 OS=Magnaporthe oryzae (strain 70-15 / ATCC MYA-4617 / FGSC 8958) GN=ATG11 PE=3 SV=3	_	_	_	_	_	PF10377.6|ATG11|Autophagy-related protein 11|XM_001596949.1|m.2429:1112-1251
SS1G_01195	0	77.7828035394086	-12.9254209851407	0.00108116369038442	0.00246311342671783	down	yes	0	0	0	76.7351407862072	77.749309498969	78.8639603330495	NW_001820834.1	319550	320269	-	SS1G_01195	--	GO:0000245|spliceosomal complex assembly; GO:0006397|mRNA processing; GO:0010976|positive regulation of neuron projection development	GO:0005681|spliceosomal complex; GO:0005686|U2 snRNP; GO:0016607|nuclear speck; GO:0071004|U2-type prespliceosome; GO:0071013|catalytic step 2 spliceosome	GO:0003723|RNA binding; GO:0008270|zinc ion binding	ko:K12826|SF3A2,SAP62	ko03040|Spliceosome	720	XP_001597002.1	XP_001597002.1 hypothetical protein SS1G_01195 [Sclerotinia sclerotiorum 1980 UF-70]	sp|Q6AXT8|SF3A2_RAT	sp|Q6AXT8|SF3A2_RAT Splicing factor 3A subunit 2 OS=Rattus norvegicus GN=Sf3a2 PE=2 SV=1	_	_	_	_	_	PF16835.2|SF3A2|Pre-mRNA-splicing factor SF3a complex subunit 2 (Prp11)|XM_001596952.1|m.2433:121-215;PF12874.4|zf-met|Zinc-finger of C2H2 type|XM_001596952.1|m.2433:54-78
SS1G_01196	0	24.6649844501663	-11.2688334601776	0.00240526760829091	0.00489990416561035	down	yes	0	0	0	23.7952831945601	26.1617449791101	24.0379251768288	NW_001820834.1	320593	322715	+	SS1G_01196	--	--	--	--	--	--	1881	XP_001597003.1	XP_001597003.1 hypothetical protein SS1G_01196 [Sclerotinia sclerotiorum 1980 UF-70]	_	_	_	_	_	_	_	PF01302.22|CAP_GLY|CAP-Gly domain|XM_001596953.1|m.2434:9-71
SS1G_01198	0	57.4525172679939	-12.4884054792468	0.000446608016751081	0.00116749850668841	down	yes	0	0	0	57.0632372858434	57.2043873825171	58.0899271356211	NW_001820834.1	326550	327787	-	SS1G_01198	--	GO:0006281|DNA repair; GO:0006338|chromatin remodeling; GO:0006351|transcription, DNA-templated; GO:0006357|regulation of transcription by RNA polymerase II; GO:0016569|covalent chromatin modification; GO:0043044|ATP-dependent chromatin remodeling; GO:0060303|regulation of nucleosome density; GO:0080040|positive regulation of cellular response to phosphate starvation	GO:0005634|nucleus; GO:0005829|cytosol; GO:0031011|Ino80 complex	GO:0003677|DNA binding; GO:0046872|metal ion binding	--	--	1188	XP_001597005.1	XP_001597005.1 hypothetical protein SS1G_01198 [Sclerotinia sclerotiorum 1980 UF-70]	sp|Q9UTM0|IEC1_SCHPO	sp|Q9UTM0|IEC1_SCHPO INO80 complex subunit 1 OS=Schizosaccharomyces pombe (strain 972 / ATCC 24843) GN=iec1 PE=1 SV=1	_	_	_	_	_	_
SS1G_01199	0	150.391850536452	-13.876534697518	7.71209150068647e-06	3.79823947258675e-05	down	yes	0	0	0	150.919075122606	146.352689550917	153.903786935834	NW_001820834.1	328396	329496	-	SS1G_01199	--	GO:0042820|vitamin B6 catabolic process; GO:0042821|pyridoxal biosynthetic process	GO:0005634|nucleus; GO:0005737|cytoplasm; GO:0005829|cytosol	GO:0004033|aldo-keto reductase (NADP) activity; GO:0016491|oxidoreductase activity; GO:0050236|pyridoxine:NADP 4-dehydrogenase activity	ko:K05275|E1.1.1.65	ko00750|Vitamin B6 metabolism; ko01100|Metabolic pathways; ko01120|Microbial metabolism in diverse environments	996	XP_001597006.1	XP_001597006.1 hypothetical protein SS1G_01199 [Sclerotinia sclerotiorum 1980 UF-70]	sp|O14295|PLR1_SCHPO	sp|O14295|PLR1_SCHPO Pyridoxal reductase OS=Schizosaccharomyces pombe (strain 972 / ATCC 24843) GN=plr1 PE=1 SV=1	_	_	_	_	_	PF00248.18|Aldo_ket_red|Aldo/keto reductase family|XM_001596956.1|m.2438:12-311
SS1G_01201	69.0568584936524	22.025292059971	1.64817758565414	0.000503962517998659	0.00129053686560807	up	yes	25.7825641240651	120.986808779359	60.4012025775331	20.29606096036	21.5412156524584	24.2385995670946	NW_001820834.1	332264	334036	+	SS1G_01201	--	GO:0016226|iron-sulfur cluster assembly	--	GO:0003954|NADH dehydrogenase activity; GO:0046872|metal ion binding; GO:0051536|iron-sulfur cluster binding; GO:0051539|4 iron, 4 sulfur cluster binding	--	--	1716	XP_001597008.1	XP_001597008.1 hypothetical protein SS1G_01201 [Sclerotinia sclerotiorum 1980 UF-70]	sp|A7E7C4|NAR1_SCLS1	sp|A7E7C4|NAR1_SCLS1 Cytosolic Fe-S cluster assembly factor NAR1 OS=Sclerotinia sclerotiorum (strain ATCC 18683 / 1980 / Ss-1) GN=NAR1 PE=3 SV=1	_	_	_	_	_	PF02906.11|Fe_hyd_lg_C|Iron only hydrogenase large subunit, C-terminal domain|XM_001596958.1|m.2440:116-457
SS1G_01203	0	126.828095597164	-13.6307005010099	0.00303878763853602	0.00599573948032404	down	yes	0	0	0	124.735779761223	133.268783342514	122.479723687756	NW_001820834.1	335288	335781	+	SS1G_01203	--	--	--	--	--	--	345	XP_001597010.1	XP_001597010.1 predicted protein [Sclerotinia sclerotiorum 1980 UF-70]	_	_	_	_	_	_	_	_
SS1G_01211	0	56.3057640516804	-12.4593231063599	0.00143162209818555	0.00314054036854218	down	yes	0	0	0	57.8675846996967	56.5348239943398	54.5148834610047	NW_001820834.1	355745	356926	-	SS1G_01211	--	--	--	GO:0018785|haloacetate dehalogenase activity	--	--	933	XP_001597017.1	XP_001597017.1 hypothetical protein SS1G_01211 [Sclerotinia sclerotiorum 1980 UF-70]	sp|Q6NAM1|DEHA_RHOPA	sp|Q6NAM1|DEHA_RHOPA Fluoroacetate dehalogenase OS=Rhodopseudomonas palustris (strain ATCC BAA-98 / CGA009) GN=RPA1163 PE=1 SV=1	_	_	_	_	_	PF00561.17|Abhydrolase_1|alpha/beta hydrolase fold|XM_001596967.1|m.2447:35-149;PF12697.4|Abhydrolase_6|Alpha/beta hydrolase family|XM_001596967.1|m.2447:37-304
SS1G_01212	30.7848997427907	223.016686105604	-2.85645300877505	0.000149870530620831	0.000465757553682381	down	yes	0	92.354699228372	0	221.339003325484	226.282610502183	221.428444489144	NW_001820834.1	357767	358609	-	SS1G_01212	--	--	--	--	--	--	843	XP_001597018.1	XP_001597018.1 hypothetical protein SS1G_01212 [Sclerotinia sclerotiorum 1980 UF-70]	_	_	_	_	_	_	_	_
SS1G_01216	82.1943948801028	15.3795880922218	2.41726090859865	0.021855992130831	0.0338153165485236	up	yes	203.288087053405	0	43.2950975869034	14.2948747405415	15.2181755679986	16.6257139681254	NW_001820834.1	366055	367769	+	SS1G_01216	--	GO:0045490|pectin catabolic process; GO:0071555|cell wall organization	GO:0005576|extracellular region	GO:0015926|glucosidase activity; GO:0031218|arabinogalactan endo-1,4-beta-galactosidase activity	ko:K01224|E3.2.1.89	--	1197	XP_001597022.1	XP_001597022.1 hypothetical protein SS1G_01216 [Sclerotinia sclerotiorum 1980 UF-70]	sp|B0XPR3|GANA_ASPFC	sp|B0XPR3|GANA_ASPFC Probable arabinogalactan endo-beta-1,4-galactanase A OS=Neosartorya fumigata (strain CEA10 / CBS 144.89 / FGSC A1163) GN=galA PE=3 SV=2	_	_	_	_	_	PF07745.10|Glyco_hydro_53|Glycosyl hydrolase family 53|XM_001596972.1|m.2450:47-384
SS1G_01226	0	543.28237956506	-15.7294411908863	2.45192686702743e-07	1.91504740869057e-06	down	yes	0	0	0	552.867155931755	506.825963793098	570.154018970327	NW_001820834.1	387437	388334	+	SS1G_01226	--	--	--	--	--	--	486	XP_001597032.1	XP_001597032.1 hypothetical protein SS1G_01226 [Sclerotinia sclerotiorum 1980 UF-70]	_	_	_	_	_	_	_	_
SS1G_01229	0	180.819683610623	-14.1423438984684	1.50272190089685e-08	1.55937312282077e-07	down	yes	0	0	0	177.977707256812	181.685147361497	182.79619621356	NW_001820834.1	396869	399539	-	SS1G_01229	--	GO:0008152|metabolic process; GO:0071555|cell wall organization	--	GO:0004338|glucan exo-1,3-beta-glucosidase activity	ko:K01210|E3.2.1.58	ko00500|Starch and sucrose metabolism	2184	XP_001597035.1	XP_001597035.1 hypothetical protein SS1G_01229 [Sclerotinia sclerotiorum 1980 UF-70]	sp|P49426|EXG1_COCCA	sp|P49426|EXG1_COCCA Glucan 1,3-beta-glucosidase OS=Cochliobolus carbonum GN=EXG1 PE=1 SV=1	_	_	_	_	_	PF12708.4|Pectate_lyase_3|Pectate lyase superfamily protein|XM_001596985.1|m.2462:9-224;PF12708.4|Pectate_lyase_3|Pectate lyase superfamily protein|XM_001596985.1|m.2462:352-426
SS1G_01234	0	209.177368214225	-14.3525081165793	9.49313486487965e-06	4.53908743842882e-05	down	yes	0	0	0	208.726340022978	210.816003426434	207.989761193263	NW_001820834.1	410203	410942	+	SS1G_01234	--	GO:0009231|riboflavin biosynthetic process	GO:0005634|nucleus; GO:0005829|cytosol	GO:0004746|riboflavin synthase activity	ko:K00793|ribE,RIB5	ko00740|Riboflavin metabolism; ko01100|Metabolic pathways; ko01110|Biosynthesis of secondary metabolites	690	XP_001597040.1	XP_001597040.1 riboflavin synthase alpha chain [Sclerotinia sclerotiorum 1980 UF-70]	sp|Q9Y7P0|RISA_SCHPO	sp|Q9Y7P0|RISA_SCHPO Riboflavin synthase OS=Schizosaccharomyces pombe (strain 972 / ATCC 24843) GN=rib5 PE=1 SV=1	_	_	_	_	_	PF00677.14|Lum_binding|Lumazine binding domain|XM_001596990.1|m.2466:3-88;PF00677.14|Lum_binding|Lumazine binding domain|XM_001596990.1|m.2466:101-186
SS1G_01240	134.232344402961	952.420165726215	-2.82677349863234	5.47675393132704e-09	6.21123915033652e-08	down	yes	236.340171137263	166.356862071619	0	906.774750322698	982.348873884862	968.136872971086	NW_001820834.1	422122	422974	+	SS1G_01240	--	--	GO:0005737|cytoplasm; GO:0005886|plasma membrane	GO:0005509|calcium ion binding	--	--	468	XP_001597046.1	XP_001597046.1 calmodulin [Sclerotinia sclerotiorum 1980 UF-70]	sp|P0DH95|CALM1_ARATH	sp|P0DH95|CALM1_ARATH Calmodulin-1 OS=Arabidopsis thaliana GN=CAM1 PE=1 SV=1	_	_	_	_	_	PF00036.29|EF-hand_1|EF hand|XM_001596996.1|m.2472:19-45;PF00036.29|EF-hand_1|EF hand|XM_001596996.1|m.2472:53-80;PF00036.29|EF-hand_1|EF hand|XM_001596996.1|m.2472:90-118;PF00036.29|EF-hand_1|EF hand|XM_001596996.1|m.2472:126-152;PF13499.3|EF-hand_7|EF-hand domain pair|XM_001596996.1|m.2472:17-78;PF13499.3|EF-hand_7|EF-hand domain pair|XM_001596996.1|m.2472:89-152;PF13833.3|EF-hand_8|EF-hand dom…
SS1G_01246	0	106.377173632162	-13.3770366050811	0.00164949465279374	0.00354521449389392	down	yes	0	0	0	103.510884920109	105.398469193639	110.222166782739	NW_001820834.1	431953	432763	+	SS1G_01246	--	--	--	--	--	--	477	XP_001597052.1	XP_001597052.1 predicted protein [Sclerotinia sclerotiorum 1980 UF-70]	_	_	_	_	_	_	_	_
SS1G_01247	58.0992111917397	206.994790061101	-1.83282537594127	2.3599769851764e-05	9.83303948680193e-05	down	yes	70.7320224410802	0	103.565611134139	208.223528675611	203.341074147092	209.4197673606	NW_001820834.1	435212	436462	+	SS1G_01247	--	--	--	--	--	--	1251	XP_001597053.1	XP_001597053.1 predicted protein [Sclerotinia sclerotiorum 1980 UF-70]	_	_	_	_	_	_	_	_
SS1G_01263	0	79.5320576474466	-12.9575021678936	2.91924605472832e-05	0.000117665229245841	down	yes	0	0	0	77.0143492623934	81.0373347774635	80.544488902483	NW_001820834.1	468290	469859	-	SS1G_01263	--	GO:0000707|meiotic DNA recombinase assembly; GO:0000724|double-strand break repair via homologous recombination; GO:0000730|DNA recombinase assembly; GO:0006312|mitotic recombination; GO:0007131|reciprocal meiotic recombination; GO:0010212|response to ionizing radiation; GO:0042148|strand invasion	GO:0005634|nucleus; GO:0005657|replication fork; GO:0005829|cytosol; GO:0033062|Rhp55-Rhp57 complex; GO:0033063|Rad51B-Rad51C-Rad51D-XRCC2 complex; GO:0035861|site of double-strand break	GO:0000150|recombinase activity; GO:0000400|four-way junction DNA binding; GO:0003690|double-stranded DNA binding; GO:0003697|single-stranded DNA binding; GO:0005524|ATP binding; GO:0033170|protein-DNA loading ATPase activity	ko:K10958|RAD57	ko03440|Homologous recombination	1482	XP_001597069.1	XP_001597069.1 hypothetical protein SS1G_01263 [Sclerotinia sclerotiorum 1980 UF-70]	sp|Q9UUL2|RAD57_SCHPO	sp|Q9UUL2|RAD57_SCHPO DNA repair protein rhp57 OS=Schizosaccharomyces pombe (strain 972 / ATCC 24843) GN=rhp57 PE=1 SV=1	_	_	_	_	_	PF08423.8|Rad51|Rad51|XM_001597019.1|m.2489:93-410;PF00154.18|RecA|recA bacterial DNA recombination protein|XM_001597019.1|m.2489:97-152
SS1G_01266	7.8654008954481	35.4185311170338	-2.1694863813687	0.0281275265900197	0.0423935540940785	down	yes	23.5962026863443	0	0	35.6330796546058	37.0154321310309	33.6070815654648	NW_001820834.1	484005	485984	-	SS1G_01266	--	GO:0006468|protein phosphorylation; GO:0006972|hyperosmotic response; GO:0007049|cell cycle; GO:0007346|regulation of mitotic cell cycle; GO:0010590|regulation of septum digestion after cytokinesis; GO:0023014|signal transduction by protein phosphorylation; GO:0031098|stress-activated protein kinase signaling cascade; GO:0031156|regulation of sorocarp development; GO:0032147|activation of protein…	GO:0005634|nucleus; GO:0005737|cytoplasm; GO:0005813|centrosome; GO:0005819|spindle; GO:0005829|cytosol; GO:0015629|actin cytoskeleton; GO:0032154|cleavage furrow	GO:0003779|actin binding; GO:0004672|protein kinase activity; GO:0004674|protein serine/threonine kinase activity; GO:0005524|ATP binding; GO:0046872|metal ion binding	ko:K08838|STK24_25_MST4	--	1875	XP_001597072.1	XP_001597072.1 hypothetical protein SS1G_01266 [Sclerotinia sclerotiorum 1980 UF-70]	sp|O61122|SVKA_DICDI	sp|O61122|SVKA_DICDI Serine/threonine-protein kinase svkA OS=Dictyostelium discoideum GN=svkA PE=1 SV=1	_	_	_	_	_	PF00069.22|Pkinase|Protein kinase domain|XM_001597022.1|m.2493:9-260;PF07714.14|Pkinase_Tyr|Protein tyrosine kinase|XM_001597022.1|m.2493:11-256
SS1G_01268	0	33.4191335619144	-11.706890247391	0.000116499762346036	0.000376905639883874	down	yes	0	0	0	33.7876698378854	34.3896221580022	32.0801086898556	NW_001820834.1	488109	490814	+	SS1G_01268	--	GO:0000281|mitotic cytokinesis	GO:0005826|actomyosin contractile ring; GO:0030428|cell septum; GO:0032153|cell division site; GO:0051286|cell tip	--	--	--	2706	APA06240.1	APA06240.1 hypothetical protein sscle_01g010100 [Sclerotinia sclerotiorum 1980 UF-70]	sp|O14302|CYK3_SCHPO	sp|O14302|CYK3_SCHPO cytokinesis protein 3 OS=Schizosaccharomyces pombe (strain 972 / ATCC 24843) GN=cyk3 PE=1 SV=1	_	_	_	_	_	PF01841.16|Transglut_core|Transglutaminase-like superfamily|XM_001597024.1|m.2494:458-557
SS1G_01270	0	20.2497430549138	-10.9844001618736	0.0311533220472596	0.0463715126266203	down	yes	0	0	0	17.5305800115123	20.9247054695051	22.2939436837241	NW_001820834.1	495923	497047	+	SS1G_01270	--	--	--	--	--	--	1125	XP_001597076.1	XP_001597076.1 hypothetical protein SS1G_01270 [Sclerotinia sclerotiorum 1980 UF-70]	_	_	_	_	_	_	_	PF00075.21|RNase_H|RNase H|XM_001597026.1|m.2496:75-219
SS1G_01272	0	46.821603429635	-12.1932667188208	0.000883360681136804	0.0020696671601616	down	yes	0	0	0	46.6238830093411	48.2496169958627	45.5913102837012	NW_001820834.1	500400	501653	+	SS1G_01272	--	--	GO:0005634|nucleus; GO:0005737|cytoplasm	GO:0016274|protein-arginine N-methyltransferase activity	ko:K18477|RMT2	--	1254	XP_001597078.1	XP_001597078.1 hypothetical protein SS1G_01272 [Sclerotinia sclerotiorum 1980 UF-70]	sp|Q4IQK7|RMT2_GIBZE	sp|Q4IQK7|RMT2_GIBZE Protein arginine N-methyltransferase 2 OS=Gibberella zeae (strain PH-1 / ATCC MYA-4620 / FGSC 9075 / NRRL 31084) GN=RMT2 PE=3 SV=1	_	_	_	_	_	_
SS1G_01273	0	437.661274820258	-15.4175600798749	3.76291335436809e-10	5.29815640490024e-09	down	yes	0	0	0	442.484656636077	438.98884386381	431.510323960886	NW_001820834.1	502018	504423	-	SS1G_01273	--	GO:0001678|cellular glucose homeostasis; GO:0006096|glycolytic process; GO:0019318|hexose metabolic process	GO:0005829|cytosol	GO:0004340|glucokinase activity; GO:0005524|ATP binding; GO:0005536|glucose binding; GO:0008865|fructokinase activity; GO:0019158|mannokinase activity	ko:K00844|HK	ko00010|Glycolysis / Gluconeogenesis; ko00051|Fructose and mannose metabolism; ko00052|Galactose metabolism; ko00500|Starch and sucrose metabolism; ko00520|Amino sugar and nucleotide sugar metabolism; ko00521|Streptomycin biosynthesis; ko00524|Neomycin, kanamycin and gentamicin biosynthesis; ko01100|Metabolic pathways; ko01110|Biosynthesis of secondary metabolites; ko01120|Microbial metabolism in…	1476	XP_001597079.1	XP_001597079.1 hypothetical protein SS1G_01273 [Sclerotinia sclerotiorum 1980 UF-70]	sp|P80581|HXK_EMENI	sp|P80581|HXK_EMENI Hexokinase OS=Emericella nidulans (strain FGSC A4 / ATCC 38163 / CBS 112.46 / NRRL 194 / M139) GN=hxkA PE=1 SV=2	_	_	_	_	_	PF03727.13|Hexokinase_2|Hexokinase|XM_001597029.1|m.2499:227-470;PF00349.18|Hexokinase_1|Hexokinase|XM_001597029.1|m.2499:27-221
SS1G_01274	17.4406387655729	316.593228728971	-4.18132421707518	7.51708725601072e-08	6.73527763988233e-07	down	yes	0	52.3219162967188	0	308.475892625647	312.363712097782	328.940081463483	NW_001820834.1	505062	506654	+	SS1G_01274	--	--	--	--	ko:K12666|OST1,RPN1	ko00510|N-Glycan biosynthesis; ko00513|Various types of N-glycan biosynthesis; ko01100|Metabolic pathways; ko04141|Protein processing in endoplasmic reticulum	1488	XP_001597080.1	XP_001597080.1 hypothetical protein SS1G_01274 [Sclerotinia sclerotiorum 1980 UF-70]	_	_	_	_	_	_	_	PF04597.11|Ribophorin_I|Ribophorin I|XM_001597030.1|m.2500:45-483
SS1G_01275	11.0057974907432	89.4087193766713	-3.02100294125948	6.62990543280519e-05	0.000233470808499337	down	yes	0	33.0173924722297	0	89.1152844457593	90.8483779471649	88.2624957370897	NW_001820834.1	507415	509936	-	SS1G_01275	--	GO:0007034|vacuolar transport; GO:0016237|lysosomal microautophagy; GO:0042144|vacuole fusion, non-autophagic	GO:0000329|fungal-type vacuole membrane; GO:0005783|endoplasmic reticulum; GO:0016021|integral component of membrane; GO:0033254|vacuolar transporter chaperone complex	--	--	--	2358	APA06235.1	APA06235.1 hypothetical protein sscle_01g010050 [Sclerotinia sclerotiorum 1980 UF-70]	sp|P78810|VTC4_SCHPO	sp|P78810|VTC4_SCHPO Vacuolar transporter chaperone 4 OS=Schizosaccharomyces pombe (strain 972 / ATCC 24843) GN=vtc4 PE=1 SV=2	_	_	_	_	_	PF09359.7|VTC|VTC domain|XM_001597031.1|m.2502:216-488;PF02656.12|DUF202|Domain of unknown function (DUF202)|XM_001597031.1|m.2502:682-745
SS1G_01276	0	56.881650656075	-12.4740012246996	0.000243525638491658	0.000699323191492348	down	yes	0	0	0	58.7910805490595	54.3755897382664	57.4782816808992	NW_001820834.1	510856	512223	+	SS1G_01276	--	GO:0006147|guanine catabolic process; GO:0046098|guanine metabolic process	GO:0005737|cytoplasm; GO:0005829|cytosol	GO:0008270|zinc ion binding; GO:0008892|guanine deaminase activity	ko:K01487|E3.5.4.3,guaD	ko00230|Purine metabolism; ko01100|Metabolic pathways	1368	XP_001597082.1	XP_001597082.1 hypothetical protein SS1G_01276 [Sclerotinia sclerotiorum 1980 UF-70]	sp|O14057|GUAD_SCHPO	sp|O14057|GUAD_SCHPO Probable guanine deaminase OS=Schizosaccharomyces pombe (strain 972 / ATCC 24843) GN=SPCC1672.03c PE=3 SV=1	_	_	_	_	_	PF01979.17|Amidohydro_1|Amidohydrolase family|XM_001597032.1|m.2503:77-452;PF07969.8|Amidohydro_3|Amidohydrolase family|XM_001597032.1|m.2503:283-451
SS1G_01278	8.4267043595973	47.5673744844787	-2.49552420778801	0.000795899803004906	0.00189837351457148	down	yes	0	0	25.2801130787919	48.7920830972552	45.8333416229871	48.0766987331938	NW_001820834.1	514575	518891	+	SS1G_01278	--	GO:0006279|premeiotic DNA replication; GO:0048478|replication fork protection; GO:1902975|mitotic DNA replication initiation; GO:1905775|negative regulation of DNA helicase activity	GO:0000790|nuclear chromatin; GO:0005634|nucleus; GO:0005656|nuclear pre-replicative complex; GO:0030875|rDNA protrusion; GO:0031261|DNA replication preinitiation complex; GO:0042555|MCM complex; GO:0043596|nuclear replication fork; GO:0097373|MCM core complex	GO:0003677|DNA binding; GO:0003678|DNA helicase activity; GO:0003682|chromatin binding; GO:0005524|ATP binding	ko:K02212|MCM4,CDC54	ko03030|DNA replication; ko04110|Cell cycle; ko04111|Cell cycle - yeast; ko04113|Meiosis - yeast	3075	XP_001597084.1	XP_001597084.1 hypothetical protein SS1G_01278 [Sclerotinia sclerotiorum 1980 UF-70]	sp|P29458|MCM4_SCHPO	sp|P29458|MCM4_SCHPO DNA replication licensing factor mcm4 OS=Schizosaccharomyces pombe (strain 972 / ATCC 24843) GN=mcm4 PE=1 SV=2	_	_	_	_	_	PF00493.20|MCM|MCM2/3/5 family|XM_001597034.1|m.2506:593-911;PF14551.3|MCM_N|MCM N-terminal domain|XM_001597034.1|m.2506:235-419
SS1G_01282	0	333.780786757406	-15.0266565137501	0.000187437905692463	0.000561026182656507	down	yes	0	0	0	342.477059340973	336.85527319377	322.010027737474	NW_001820834.1	524575	525063	+	SS1G_01282	--	--	--	--	ko:K20472|COPZ,RET3	--	246	XP_001597088.1	XP_001597088.1 hypothetical protein SS1G_01282 [Sclerotinia sclerotiorum 1980 UF-70]	_	_	_	_	_	_	_	_
SS1G_01288	0	17.8260097611387	-10.8005771789725	0.000855573669359652	0.00201860769695884	down	yes	0	0	0	17.6069094064811	18.4760820788296	17.3950377981053	NW_001820834.1	533524	539040	-	SS1G_01288	--	--	--	--	--	--	3318	XP_001597094.1	XP_001597094.1 hypothetical protein SS1G_01288 [Sclerotinia sclerotiorum 1980 UF-70]	_	_	_	_	_	_	_	PF00072.21|Response_reg|Response regulator receiver domain|XM_001597044.1|m.2514:906-1020;PF00512.22|HisKA|His Kinase A (phospho-acceptor) domain|XM_001597044.1|m.2514:516-578;PF02518.23|HATPase_c|Histidine kinase-, DNA gyrase B-, and HSP90-like ATPase|XM_001597044.1|m.2514:690-768
SS1G_01289	91.6554262333412	429.269345976134	-2.22746716647557	1.52214608564337e-07	1.26397667432712e-06	down	yes	0	183.404031683198	91.5622470168257	423.568915961187	424.282604609522	439.956517357692	NW_001820834.1	541022	542030	+	SS1G_01289	--	GO:0010499|proteasomal ubiquitin-independent protein catabolic process; GO:0043161|proteasome-mediated ubiquitin-dependent protein catabolic process; GO:0080129|proteasome core complex assembly	GO:0005634|nucleus; GO:0005789|endoplasmic reticulum membrane; GO:0019774|proteasome core complex, beta-subunit complex; GO:0034515|proteasome storage granule	GO:0004175|endopeptidase activity; GO:0004298|threonine-type endopeptidase activity	ko:K02737|PSMB5	ko03050|Proteasome	849	XP_001597095.1	XP_001597095.1 hypothetical protein SS1G_01289 [Sclerotinia sclerotiorum 1980 UF-70]	sp|P30656|PSB5_YEAST	sp|P30656|PSB5_YEAST Proteasome subunit beta type-5 OS=Saccharomyces cerevisiae (strain ATCC 204508 / S288c) GN=PRE2 PE=1 SV=3	_	_	_	_	_	PF00227.23|Proteasome|Proteasome subunit|XM_001597045.1|m.2515:64-247
SS1G_01294	23.5773408136934	248.02283266226	-3.39444641952355	1.57947519203768e-06	9.81717350966966e-06	down	yes	70.7320224410802	0	0	242.213122044531	253.89514894252	247.960226999729	NW_001820834.1	550936	552300	-	SS1G_01294	--	GO:0006437|tyrosyl-tRNA aminoacylation	GO:0005634|nucleus; GO:0005737|cytoplasm; GO:0010494|cytoplasmic stress granule	GO:0004831|tyrosine-tRNA ligase activity; GO:0005524|ATP binding	ko:K01866|YARS,tyrS	ko00970|Aminoacyl-tRNA biosynthesis	1251	XP_001597100.1	XP_001597100.1 hypothetical protein SS1G_01294 [Sclerotinia sclerotiorum 1980 UF-70]	sp|P36421|SYYC_YEAST	sp|P36421|SYYC_YEAST Tyrosine--tRNA ligase, cytoplasmic OS=Saccharomyces cerevisiae (strain ATCC 204508 / S288c) GN=TYS1 PE=1 SV=3	_	_	_	_	_	PF00579.22|tRNA-synt_1b|tRNA synthetases class I (W and Y)|XM_001597050.1|m.2519:34-329
SS1G_01295	128.971865396709	608.495525437321	-2.23810212341409	3.35362815385995e-08	3.18767938987445e-07	down	yes	195.764955915467	38.2768001226734	152.873840151986	579.566498529096	612.343121248734	633.576956534132	NW_001820834.1	552969	553706	-	SS1G_01295	--	--	--	--	ko:K17786|MOS2	--	678	APA06220.1	APA06220.1 hypothetical protein sscle_01g009900 [Sclerotinia sclerotiorum 1980 UF-70]	_	_	_	_	_	_	_	PF09769.6|ApoO|Apolipoprotein O|XM_001597051.1|m.2520:50-176
SS1G_01296	26.4894546376071	59.4216498140308	-1.16526876139027	0.018038948296735	0.0284899757628136	down	yes	23.7481911094448	55.7201728033764	0	59.787684653417	57.7077551863016	60.7695096023737	NW_001820834.1	554542	556404	+	SS1G_01296	--	GO:0006518|peptide metabolic process; GO:0006627|protein processing involved in protein targeting to mitochondrion	GO:0005739|mitochondrion; GO:0005759|mitochondrial matrix	GO:0004222|metalloendopeptidase activity; GO:0046872|metal ion binding	ko:K01410|MIPEP	--	1863	A7E7L8.2	A7E7L8.2 RecName: Full=Mitochondrial intermediate peptidase; Short=MIP; AltName: Full=Octapeptidyl aminopeptidase; Flags: Precursor	sp|A7E7L8|PMIP_SCLS1	sp|A7E7L8|PMIP_SCLS1 Mitochondrial intermediate peptidase OS=Sclerotinia sclerotiorum (strain ATCC 18683 / 1980 / Ss-1) GN=oct1 PE=3 SV=2	_	_	_	_	_	PF01432.17|Peptidase_M3|Peptidase family M3|XM_001597052.1|m.2521:125-611
SS1G_01297	0	58.0877155280241	-12.5042657209048	0.00842832253662599	0.0145644087415418	down	yes	0	0	0	60.5462925190749	56.5161420950386	57.2007119699588	NW_001820834.1	556985	557808	-	SS1G_01297	--	--	GO:0005576|extracellular region	--	--	--	576	XP_001597103.1	XP_001597103.1 predicted protein [Sclerotinia sclerotiorum 1980 UF-70]	sp|D4AUF1|WSCD1_ARTBC	sp|D4AUF1|WSCD1_ARTBC WSC domain-containing protein ARB_07867 OS=Arthroderma benhamiae (strain ATCC MYA-4681 / CBS 112371) GN=ARB_07867 PE=1 SV=1	_	_	_	_	_	PF01822.16|WSC|WSC domain|XM_001597053.1|m.2522:49-136
SS1G_01298	0	181.412548148078	-14.1470661522837	2.09804837589203e-07	1.67661607181565e-06	down	yes	0	0	0	176.19746225483	179.110234069759	188.929948119645	NW_001820834.1	558796	560544	-	SS1G_01298	--	GO:0017000|antibiotic biosynthetic process	GO:0016021|integral component of membrane	GO:0004497|monooxygenase activity; GO:0005506|iron ion binding; GO:0016705|oxidoreductase activity, acting on paired donors, with incorporation or reduction of molecular oxygen; GO:0020037|heme binding	--	--	1485	XP_001597104.1	XP_001597104.1 hypothetical protein SS1G_01298 [Sclerotinia sclerotiorum 1980 UF-70]	sp|A0A1B4XBH0|SDNE_SORAA	sp|A0A1B4XBH0|SDNE_SORAA Cytochrome P450 monooxygenase sdnE OS=Sordaria araneosa GN=sdnE PE=3 SV=1	_	_	_	_	_	PF00067.19|p450|Cytochrome P450|XM_001597054.1|m.2523:54-469
SS1G_01302	0	139.971285018861	-13.7729463366104	6.76699874285277e-07	4.70394480202167e-06	down	yes	0	0	0	144.432365309934	134.963449890124	140.518039856525	NW_001820834.1	569638	571365	+	SS1G_01302	--	GO:0008643|carbohydrate transport	GO:0016021|integral component of membrane	GO:0022857|transmembrane transporter activity	--	--	1605	XP_001597108.1	XP_001597108.1 hypothetical protein SS1G_01302 [Sclerotinia sclerotiorum 1980 UF-70]	sp|P49374|HGT1_KLULA	sp|P49374|HGT1_KLULA High-affinity glucose transporter OS=Kluyveromyces lactis (strain ATCC 8585 / CBS 2359 / DSM 70799 / NBRC 1267 / NRRL Y-1140 / WM37) GN=HGT1 PE=3 SV=1	_	_	_	_	_	PF00083.21|Sugar_tr|Sugar (and other) transporter|XM_001597058.1|m.2527:14-474;PF07690.13|MFS_1|Major Facilitator Superfamily|XM_001597058.1|m.2527:22-342
SS1G_01303	0	14.5124151612422	-10.5040656864391	0.0246710191139048	0.0377125862710521	down	yes	0	0	0	15.0140004214604	14.0347161944956	14.4885288677707	NW_001820834.1	572002	573681	-	SS1G_01303	--	GO:0006260|DNA replication; GO:0006457|protein folding; GO:0009408|response to heat	GO:0005737|cytoplasm	GO:0005524|ATP binding; GO:0031072|heat shock protein binding; GO:0046872|metal ion binding; GO:0051082|unfolded protein binding	--	--	1680	XP_001597109.1	XP_001597109.1 predicted protein [Sclerotinia sclerotiorum 1980 UF-70]	sp|Q70WY6|DNAJ_FUSNP	sp|Q70WY6|DNAJ_FUSNP Chaperone protein DnaJ OS=Fusobacterium nucleatum subsp. polymorphum GN=dnaJ PE=3 SV=1	_	_	_	_	_	PF00226.28|DnaJ|DnaJ domain|XM_001597059.1|m.2529:11-73
SS1G_01315	0	133.401646746251	-13.7035969978681	5.34677832526548e-06	2.78227390036913e-05	down	yes	0	0	0	127.392105944891	143.772576548294	129.040257745568	NW_001820834.1	596173	597495	+	SS1G_01315	--	GO:0006897|endocytosis; GO:0007015|actin filament organization; GO:0030476|ascospore wall assembly	GO:0005886|plasma membrane; GO:0010008|endosome membrane; GO:0030479|actin cortical patch	GO:0003779|actin binding; GO:0005509|calcium ion binding; GO:0030674|protein binding, bridging	ko:K20048|END3	--	1203	XP_001597121.1	XP_001597121.1 hypothetical protein SS1G_01315 [Sclerotinia sclerotiorum 1980 UF-70]	sp|A7E7N7|END3_SCLS1	sp|A7E7N7|END3_SCLS1 Actin cytoskeleton-regulatory complex protein end3 OS=Sclerotinia sclerotiorum (strain ATCC 18683 / 1980 / Ss-1) GN=end3 PE=3 SV=1	_	_	_	_	_	PF12761.4|End3|Actin cytoskeleton-regulatory complex protein END3|XM_001597071.1|m.2538:189-390;PF12763.4|EF-hand_4|Cytoskeletal-regulatory complex EF hand|XM_001597071.1|m.2538:5-105;PF00036.29|EF-hand_1|EF hand|XM_001597071.1|m.2538:47-73
SS1G_01317	0	12.4737107674204	-10.2858311219083	0.00859665495968601	0.0148212633092962	down	yes	0	0	0	13.6269131751826	12.2080687051061	11.5861504219725	NW_001820834.1	600833	603566	-	SS1G_01317	--	GO:0001655|urogenital system development; GO:0006306|DNA methylation; GO:0006342|chromatin silencing; GO:0006346|methylation-dependent chromatin silencing; GO:0006351|transcription, DNA-templated; GO:0007049|cell cycle; GO:0007275|multicellular organism development; GO:0010216|maintenance of DNA methylation; GO:0030098|lymphocyte differentiation; GO:0031508|pericentric heterochromatin assembly; G…	GO:0000775|chromosome, centromeric region; GO:0005634|nucleus; GO:0005721|pericentric heterochromatin	GO:0003682|chromatin binding; GO:0004386|helicase activity; GO:0005524|ATP binding	ko:K19001|HELLS,DDM1	--	2679	XP_001597123.1	XP_001597123.1 hypothetical protein SS1G_01317 [Sclerotinia sclerotiorum 1980 UF-70]	sp|Q60848|HELLS_MOUSE	sp|Q60848|HELLS_MOUSE Lymphocyte-specific helicase OS=Mus musculus GN=Hells PE=1 SV=2	_	_	_	_	_	PF00176.20|SNF2_N|SNF2 family N-terminal domain|XM_001597073.1|m.2539:161-421;PF00271.28|Helicase_C|Helicase conserved C-terminal domain|XM_001597073.1|m.2539:655-768;PF04851.12|ResIII|Type III restriction enzyme, res subunit|XM_001597073.1|m.2539:145-311
SS1G_01318	0	50.3100732888875	-12.2969183081002	0.000166642011915491	0.000507963629104694	down	yes	0	0	0	48.8281240373111	49.5226262986174	52.5794695307341	NW_001820834.1	604405	606220	-	SS1G_01318	--	--	--	--	--	--	1671	XP_001597124.1	XP_001597124.1 predicted protein [Sclerotinia sclerotiorum 1980 UF-70]	_	_	_	_	_	_	_	_
SS1G_01323	5.02464919638583	53.6574825408321	-3.41408505215558	0.000269796855332142	0.00076468612300404	down	yes	0	0	15.0739475891575	52.4823813979494	54.4448698716602	54.0451963528866	NW_001820834.1	617752	621735	-	SS1G_01323	--	GO:0007165|signal transduction; GO:0032231|regulation of actin filament bundle assembly; GO:0032956|regulation of actin cytoskeleton organization; GO:0034613|cellular protein localization; GO:0060305|regulation of cell diameter; GO:0060583|regulation of actin cortical patch localization; GO:0070650|actin filament bundle distribution; GO:2000784|positive regulation of establishment of cell polarit…	GO:0005737|cytoplasm; GO:0032153|cell division site; GO:0071944|cell periphery; GO:0097575|lateral cell cortex	GO:0005096|GTPase activator activity; GO:0046872|metal ion binding	ko:K19839|RGA1_2	ko04011|MAPK signaling pathway - yeast	3438	XP_001597129.1	XP_001597129.1 hypothetical protein SS1G_01323 [Sclerotinia sclerotiorum 1980 UF-70]	sp|O74360|RGA4_SCHPO	sp|O74360|RGA4_SCHPO Probable Rho-type GTPase-activating protein 4 OS=Schizosaccharomyces pombe (strain 972 / ATCC 24843) GN=rga4 PE=1 SV=2	_	_	_	_	_	PF00620.24|RhoGAP|RhoGAP domain|XM_001597079.1|m.2544:969-1116
SS1G_01326	0	30.4375107949826	-11.5721085715613	7.39861134298645e-05	0.000256074846607796	down	yes	0	0	0	28.8501375527415	32.590090097454	29.8723047347522	NW_001820834.1	626486	629902	-	SS1G_01326	--	GO:0007049|cell cycle; GO:0051301|cell division	GO:0005634|nucleus; GO:0005737|cytoplasm; GO:0005819|spindle; GO:0005874|microtubule	--	ko:K16578|CLASP1_2	--	3258	XP_001597132.1	XP_001597132.1 hypothetical protein SS1G_01326 [Sclerotinia sclerotiorum 1980 UF-70]	sp|Q7S9L2|STU1_NEUCR	sp|Q7S9L2|STU1_NEUCR Protein stu-1 OS=Neurospora crassa (strain ATCC 24698 / 74-OR23-1A / CBS 708.71 / DSM 1257 / FGSC 987) GN=stu-1 PE=3 SV=1	_	_	_	_	_	PF12348.5|CLASP_N|CLASP N terminal|XM_001597082.1|m.2547:7-216;PF12348.5|CLASP_N|CLASP N terminal|XM_001597082.1|m.2547:282-508
SS1G_01327	0	49.3953996650632	-12.2704530115792	0.00215316581759122	0.0044598598458438	down	yes	0	0	0	44.129601202257	54.8142021980956	49.2423955948371	NW_001820834.1	630642	631613	+	SS1G_01327	--	--	--	--	--	--	972	XP_001597133.1	XP_001597133.1 hypothetical protein SS1G_01327 [Sclerotinia sclerotiorum 1980 UF-70]	_	_	_	_	_	_	_	PF04450.9|BSP|Peptidase of plants and bacteria|XM_001597083.1|m.2550:59-266
[truncated: 4,932 more rows]
