# Supplementary material for: Dual RNA Sequencing Analysis of Bacillus amyloliquefaciens and Sclerotinia sclerotiorum During Infection of Soybean Seedlings by S. sclerotiorum Unveils Antagonistic Interactions
Source: Front Microbiol. 2022 Jun 23;13:924313. doi: 10.3389/fmicb.2022.924313 (PMC9260588; doi:10.3389/fmicb.2022.924313)
Supplement: Supplementary file 1 [file Data_Sheet_1.ZIP › ╕╜╝■/Table S8 Bacillus amyloliquefaciens DEGs in comparison Gm-Ba-Ss vs Gm-Ba.xls]

gene_id	expression_Gm-Ba-Ss	expression_Gm-Ba	log2FC(Gm-Ba-Ss/Gm-Ba)	pval	padj	regulate	significant	fpkm_Gm-Ba-Ss-1	fpkm_Gm-Ba-Ss-2	fpkm_Gm-Ba-Ss-3	fpkm_Gm-Ba-1	fpkm_Gm-Ba-2	fpkm_Gm-Ba-3	chr	start	end	strand	gene_name	gene_biotype	transcript_length	NR_tophit_name	NR_tophit_description	Swissprot_tophit_name	Swissprot_tophit_description	String_tophit_name	String_tophit_description	COG	KOG	NOG	Pfam
KSO_RS00005	4.97114963238586	33.0167272390236	-2.72908335888438	0.0012374118244817	0.00862865625898341	down	yes	10.7142359981185	2.02668675460821	2.17252614443088	50.769210759568	17.7427642236753	30.5382067338274	NC_020272.1	504	854	+	rnpA	--	351	WP_038464561.1	WP_038464561.1 MULTISPECIES: ribonuclease P protein component [Bacillus subtilis group]	sp|A7ZAW4|RNPA_BACVZ	sp|A7ZAW4|RNPA_BACVZ Ribonuclease P protein component OS=Bacillus velezensis (strain DSM 23117 / BGSC 10A6 / FZB42) OX=326423 GN=rnpA PE=3 SV=1			COG0594	_	_	PF00825.15|Ribonuclease_P|Ribonuclease P|KSO_RS00005|m.1:2-107
KSO_RS00020	76.6045260131929	36.5141809245152	1.06876603102676	0.000156259769676773	0.00146033946514101	up	yes	83.9343931365647	76.8070221588802	69.0721627441339	48.4238939581749	39.111223745232	22.0074250701387	NC_020272.1	2691	4070	+	mnmE	--	1380	WP_004392954.1	WP_004392954.1 MULTISPECIES: tRNA uridine-5-carboxymethylaminomethyl(34) synthesis GTPase MnmE [Bacillus]	sp|A7ZAW1|MNME_BACVZ	sp|A7ZAW1|MNME_BACVZ tRNA modification GTPase MnmE OS=Bacillus velezensis (strain DSM 23117 / BGSC 10A6 / FZB42) OX=326423 GN=mnmE PE=3 SV=1			COG0486	_	_	PF12631.4|MnmE_helical|MnmE helical domain|KSO_RS00020|m.4:127-456;PF10396.6|TrmE_N|GTP-binding protein TrmE N-terminus|KSO_RS00020|m.4:3-124;PF01926.20|MMR_HSR1|50S ribosome-binding GTPase|KSO_RS00020|m.4:225-336;PF02421.15|FeoB_N|Ferrous iron transport protein B|KSO_RS00020|m.4:224-375;PF04548.13|AIG1|AIG1 family|KSO_RS00020|m.4:225-326;PF00071.19|Ras|Ras family|KSO_RS00020|m.4:225-355
KSO_RS00180	11.7787555692845	66.2894011418002	-2.49158440477869	4.70482284490856e-11	1.39065810136716e-09	down	yes	18.2179085448977	6.5639404924335	10.5544176705223	79.645297329132	71.83056796436	47.3923381319087	NC_020272.1	34142	35008	-	KSO_RS00180	--	867	WP_015387422.1	WP_015387422.1 MULTISPECIES: DUF1259 domain-containing protein [Bacillus]	_	_			_	_	NOG228786	PF07485.8|DUF1529|Domain of Unknown Function (DUF1259)|KSO_RS00180|m.34:14-133;PF07485.8|DUF1529|Domain of Unknown Function (DUF1259)|KSO_RS00180|m.34:160-279
KSO_RS00285	10.5671584396091	41.0952881592102	-1.95837190873872	0.000192766379875415	0.00175631590553156	down	yes	14.6693848187005	7.5677345836966	9.46435591643027	63.1914644560581	22.084078874149	38.0103211474235	NC_020272.1	53131	53694	+	KSO_RS00285	--	564	WP_015387431.1	WP_015387431.1 MULTISPECIES: kinase [Bacillus]	_	_			COG0515	_	_	PF00069.22|Pkinase|Protein kinase domain|KSO_RS00285|m.55:23-141
KSO_RS00290	20.7422029456491	64.0691512119702	-1.62659054446263	1.03218538119751e-05	0.00012147292773167	down	yes	20.6065580018607	18.4067577850033	23.2132930500834	88.150650188702	44.2353847768342	59.8214186703743	NC_020272.1	53782	54438	+	KSO_RS00290	--	657	WP_015387432.1	WP_015387432.1 MULTISPECIES: PIG-L family deacetylase [Bacillus]	_	_			COG2120	_	_	PF02585.14|PIG-L|GlcNAc-PI de-N-acetylase|KSO_RS00290|m.56:6-121
KSO_RS00295	14.1320736201814	47.6057051358814	-1.75144382282066	5.15271249566042e-08	9.09596886386721e-07	down	yes	12.3948060490593	11.7229027109248	18.27851210056	50.0561600466527	60.6443694027192	32.1165859582724	NC_020272.1	54435	55769	+	KSO_RS00295	--	1335	WP_015387433.1	WP_015387433.1 MULTISPECIES: glycosyltransferase family 4 protein [Bacillus]	_	_			COG0438	_	_	PF00534.17|Glycos_transf_1|Glycosyl transferases group 1|KSO_RS00295|m.57:252-412;PF13692.3|Glyco_trans_1_4|Glycosyl transferases group 1|KSO_RS00295|m.57:262-398;PF13439.3|Glyco_transf_4|Glycosyltransferase Family 4|KSO_RS00295|m.57:66-244;PF13579.3|Glyco_trans_4_4|Glycosyl transferase 4-like domain|KSO_RS00295|m.57:66-238;PF08323.8|Glyco_transf_5|Starch synthase catalytic domain|KSO_RS00295|m.5…
KSO_RS00300	20.1830185192183	46.0117710400047	-1.18845991775026	0.000159085029889344	0.00148129723801726	down	yes	30.3894693764815	17.9638144158455	12.1957717653279	48.7499807861761	47.1796230493183	42.1057092845196	NC_020272.1	55759	56946	+	KSO_RS00300	--	1188	WP_004393071.1	WP_004393071.1 MULTISPECIES: carbamoyl-phosphate synthase [Bacillus]	_	_			COG3919	_	_	PF02786.14|CPSase_L_D2|Carbamoyl-phosphate synthase L chain, ATP binding domain|KSO_RS00300|m.58:116-302;PF08443.8|RimK|RimK-like ATP-grasp domain|KSO_RS00300|m.58:116-247
KSO_RS00305	14.4929422309894	38.7274105257458	-1.41738190615569	4.82058047031895e-05	0.000493707378841241	down	yes	12.8205573932031	15.4937899336667	15.1644793660985	33.7499866981219	45.2138054222634	37.2184394568522	NC_020272.1	56939	57994	+	KSO_RS00305	--	1056	WP_015387434.1	WP_015387434.1 MULTISPECIES: phosphotransferase [Bacillus]	_	_	_	_	_	_	_	PF02958.17|EcKinase|Ecdysteroid kinase|KSO_RS00305|m.59:89-282;PF01636.20|APH|Phosphotransferase enzyme family|KSO_RS00305|m.59:54-262;PF01633.17|Choline_kinase|Choline/ethanolamine kinase|KSO_RS00305|m.59:121-259;PF07914.8|DUF1679|Protein of unknown function (DUF1679)|KSO_RS00305|m.59:70-293
KSO_RS00425	10.872659262765	1.89049688189537	2.51758257015005	0.00460675668005745	0.0258507185004548	up	yes	10.1765474019029	13.9998435595076	8.44158682688456	0	1.27669336664822	4.3947972790379	NC_020272.1	77661	79286	+	KSO_RS00425	--	1626	WP_015387442.1	WP_015387442.1 MULTISPECIES: ABC-F family ATP-binding cassette domain-containing protein [Bacillus amyloliquefaciens group]	sp|O05519|YDIF_BACSU	sp|O05519|YDIF_BACSU Putative ATP-binding protein YdiF OS=Bacillus subtilis (strain 168) OX=224308 GN=ydiF PE=3 SV=2			COG0488	_	_	PF00005.24|ABC_tran|ABC transporter|KSO_RS00425|m.74:18-189;PF00005.24|ABC_tran|ABC transporter|KSO_RS00425|m.74:348-477;PF13304.3|AAA_21|AAA domain, putative AbiEii toxin, Type IV TA system|KSO_RS00425|m.74:154-216;PF12848.4|ABC_tran_Xtn|ABC transporter|KSO_RS00425|m.74:228-318
KSO_RS00460	29.7145171551947	5.33321312178074	2.47587390763666	0.000338640119608207	0.00282237109522644	up	yes	30.3894693764815	27.9437113135374	30.8103707755652	4.9999980293514	6.98957378508419	4.01006755090663	NC_020272.1	85701	86591	+	rocF	--	891	WP_014306158.1	WP_014306158.1 MULTISPECIES: arginase [Bacillus]	sp|P39138|ARGI_BACSU	sp|P39138|ARGI_BACSU Arginase OS=Bacillus subtilis (strain 168) OX=224308 GN=rocF PE=1 SV=1			COG0010	_	_	PF00491.18|Arginase|Arginase family|KSO_RS00460|m.80:4-291
KSO_RS00465	24.1071916601335	88.2127496974059	-1.87108880498372	2.63356794415865e-12	8.69419443383283e-11	down	yes	26.9584002533304	15.2982161476878	30.0649585793822	103.790281673794	74.4051402928317	86.4428271255921	NC_020272.1	86722	87837	+	KSO_RS00465	--	1116	WP_015387445.1	WP_015387445.1 MULTISPECIES: aspartate phosphatase [Bacillus]	sp|P96649|RAPI_BACSU	sp|P96649|RAPI_BACSU Response regulator aspartate phosphatase I OS=Bacillus subtilis (strain 168) OX=224308 GN=rapI PE=1 SV=1			COG0457	_	_	_
KSO_RS00640	6.51723129279779	19.8870096485803	-1.60800855496142	0.00280308183752817	0.0172947427936811	down	yes	5.29209756951921	6.88217903213922	7.37741727673494	29.3865319535099	25.5608160056113	4.7136809866198	NC_020272.1	125282	126418	+	KSO_RS00640	--	1137	WP_015387471.1	WP_015387471.1 MULTISPECIES: sensor histidine kinase [Bacillus amyloliquefaciens group]	sp|O34757|DESK_BACSU	sp|O34757|DESK_BACSU Sensor histidine kinase DesK OS=Bacillus subtilis (strain 168) OX=224308 GN=desK PE=1 SV=1			COG4585	_	_	PF07730.10|HisKA_3|Histidine kinase|KSO_RS00640|m.116:178-241
KSO_RS00690	11.8427380841056	0	10.2110046572083	0.000322536037110096	0.0027058963905408	up	yes	10.6041804017632	16.4767796273435	8.4472542232101	0	0	0	NC_020272.1	136462	137454	+	iolC	--	993	WP_015387477.1	WP_015387477.1 MULTISPECIES: 5-dehydro-2-deoxygluconokinase [Bacillus]	sp|A7ZAH9|IOLC_BACVZ	sp|A7ZAH9|IOLC_BACVZ 5-dehydro-2-deoxygluconokinase OS=Bacillus velezensis (strain DSM 23117 / BGSC 10A6 / FZB42) OX=326423 GN=iolC PE=3 SV=1			COG0524	_	_	PF00294.21|PfkB|pfkB family carbohydrate kinase|KSO_RS00690|m.125:12-313
KSO_RS00695	17.0768341930718	1.70684089696409	3.31505686950868	2.06118743741978e-05	0.000223397766870007	up	yes	14.9327565039607	21.5565772990146	14.7411687762402	0	3.25376710684954	1.86675558404274	NC_020272.1	137479	139392	+	iolD	--	1914	WP_015387478.1	WP_015387478.1 MULTISPECIES: 3D-(3,5/4)-trihydroxycyclohexane-1,2-dione acylhydrolase (decyclizing) [Bacillus]	sp|A7ZAH8|IOLD_BACVZ	sp|A7ZAH8|IOLD_BACVZ 3D-(3,5/4)-trihydroxycyclohexane-1,2-dione hydrolase OS=Bacillus velezensis (strain DSM 23117 / BGSC 10A6 / FZB42) OX=326423 GN=iolD PE=3 SV=1			COG3962	_	_	PF02775.18|TPP_enzyme_C|Thiamine pyrophosphate enzyme, C-terminal TPP binding domain|KSO_RS00695|m.126:440-592;PF00205.19|TPP_enzyme_M|Thiamine pyrophosphate enzyme, central domain|KSO_RS00695|m.126:221-354;PF02776.15|TPP_enzyme_N|Thiamine pyrophosphate enzyme, N-terminal TPP binding domain|KSO_RS00695|m.126:8-197
KSO_RS00705	13.9606831192258	3.40427675048626	2.03275065686775	0.0100951053493243	0.0479622078030917	up	yes	17.4106334969425	11.5267809168342	12.9446349439007	1.71874932258954	1.60177732574846	6.89230360312077	NC_020272.1	140317	141612	+	KSO_RS00705	--	1296	WP_015387480.1	WP_015387480.1 MULTISPECIES: MFS transporter [Bacillus]	sp|P42417|IOLF_BACSU	sp|P42417|IOLF_BACSU Minor myo-inositol transporter IolF OS=Bacillus subtilis (strain 168) OX=224308 GN=iolF PE=3 SV=2			COG0477	_	_	PF07690.13|MFS_1|Major Facilitator Superfamily|KSO_RS00705|m.128:32-363;PF00083.21|Sugar_tr|Sugar (and other) transporter|KSO_RS00705|m.128:47-201;PF00083.21|Sugar_tr|Sugar (and other) transporter|KSO_RS00705|m.128:223-413
KSO_RS00710	14.3746091889168	0	10.4903103101278	6.90165255564292e-05	0.000685312531111105	up	yes	17.4409128595459	11.6842897243934	13.9986249828111	0	0	0	NC_020272.1	141635	142669	+	KSO_RS00710	--	1035	WP_015387481.1	WP_015387481.1 MULTISPECIES: Gfo/Idh/MocA family oxidoreductase [Bacillus amyloliquefaciens group]	sp|A7ZAH5|IOLG_BACVZ	sp|A7ZAH5|IOLG_BACVZ Inositol 2-dehydrogenase/D-chiro-inositol 3-dehydrogenase OS=Bacillus velezensis (strain DSM 23117 / BGSC 10A6 / FZB42) OX=326423 GN=iolG PE=3 SV=1			COG0673	_	_	PF01408.19|GFO_IDH_MocA|Oxidoreductase family, NAD-binding Rossmann fold|KSO_RS00710|m.129:3-125;PF02894.14|GFO_IDH_MocA_C|Oxidoreductase family, C-terminal alpha/beta domain|KSO_RS00710|m.129:137-239
KSO_RS00770	27.6635576285923	84.3445943786626	-1.60795852276823	0.000273443361635716	0.00234828724756078	down	yes	19.4351257640289	47.792101608668	15.7634455130799	51.8023051645592	85.8254641517315	115.406013819697	NC_020272.1	152354	152740	-	KSO_RS00770	--	387	WP_004393267.1	WP_004393267.1 MULTISPECIES: hypothetical protein [Bacillus]	sp|P54944|YXEE_BACSU	sp|P54944|YXEE_BACSU Uncharacterized protein YxeE OS=Bacillus subtilis (strain 168) OX=224308 GN=yxeE PE=1 SV=1			_	_	NOG138808	PF10359.6|Fmp27_WPPW|RNA pol II promoter Fmp27 protein domain|KSO_RS00770|m.142:13-111
KSO_RS00805	11.8814478503315	1.90357365487883	2.63558304437675	0.00704525438972853	0.0362090705272041	up	yes	13.8643201302842	14.7518512852703	7.02817213543999	0	1.59439586341782	4.11632510121867	NC_020272.1	157739	159040	+	KSO_RS00805	--	1302	WP_015387490.1	WP_015387490.1 MULTISPECIES: pyrimidine-nucleoside phosphorylase [Bacillus amyloliquefaciens group]	sp|P39142|PDP_BACSU	sp|P39142|PDP_BACSU Pyrimidine-nucleoside phosphorylase OS=Bacillus subtilis (strain 168) OX=224308 GN=pdp PE=1 SV=2			COG0213	_	_	PF00591.18|Glycos_transf_3|Glycosyl transferase family, a/b domain|KSO_RS00805|m.149:78-306;PF07831.10|PYNP_C|Pyrimidine nucleoside phosphorylase C-terminal domain|KSO_RS00805|m.149:345-418;PF02885.14|Glycos_trans_3N|Glycosyl transferase family, helical bundle domain|KSO_RS00805|m.149:4-66
KSO_RS00810	20.6465073158261	4.81816657462342	2.0970489823221	0.000723056451538342	0.00548659552182228	up	yes	17.491613187626	24.5644718058538	19.8834369539985	9.41860093901077	0	5.03589878485949	NC_020272.1	159080	160498	-	KSO_RS00810	--	1419	WP_004393284.1	WP_004393284.1 MULTISPECIES: amino acid permease [Bacillus]	sp|P42087|HUTM_BACSU	sp|P42087|HUTM_BACSU Putative histidine permease OS=Bacillus subtilis (strain 168) OX=224308 GN=hutM PE=3 SV=2			COG0833	_	_	PF00324.18|AA_permease|Amino acid permease|KSO_RS00810|m.150:18-460;PF13520.3|AA_permease_2|Amino acid permease|KSO_RS00810|m.150:18-429
KSO_RS00815	21.7610360428133	2.50471096239594	3.11394557113096	0.000908426428117636	0.00654169966083578	up	yes	21.354114522433	24.6846610711113	19.2443325348956	0	0	7.51413288718782	NC_020272.1	160569	161519	-	hutG	--	951	WP_015387491.1	WP_015387491.1 MULTISPECIES: formimidoylglutamase [Bacillus]	sp|P42068|HUTG_BACSU	sp|P42068|HUTG_BACSU Formimidoylglutamase OS=Bacillus subtilis (strain 168) OX=224308 GN=hutG PE=1 SV=1			COG0010	_	_	PF00491.18|Arginase|Arginase family|KSO_RS00815|m.151:38-308
KSO_RS00820	29.9742728486604	6.45369832243441	2.21377421584456	0.000119242806785214	0.00113526297695885	up	yes	44.5580193760615	22.47605216011	22.8887470098097	8.79738989761472	4.91920240324646	5.64450266644204	NC_020272.1	161512	162777	-	hutI	--	1266	WP_015387492.1	WP_015387492.1 MULTISPECIES: imidazolonepropionase [Bacillus subtilis group]	sp|A7ZAE6|HUTI_BACVZ	sp|A7ZAE6|HUTI_BACVZ Imidazolonepropionase OS=Bacillus velezensis (strain DSM 23117 / BGSC 10A6 / FZB42) OX=326423 GN=hutI PE=3 SV=1			COG1228	_	_	PF07969.8|Amidohydro_3|Amidohydrolase family|KSO_RS00820|m.152:135-413;PF01979.17|Amidohydro_1|Amidohydrolase family|KSO_RS00820|m.152:71-412
KSO_RS00825	26.7011281783946	9.37281728057579	1.50934783543943	0.00130817066595167	0.00906095322302216	up	yes	19.8763556462393	28.6255810258986	31.6014478630459	6.68918655278092	7.48073302403605	13.9485322649104	NC_020272.1	162779	164443	-	hutU	--	1665	WP_015387493.1	WP_015387493.1 MULTISPECIES: urocanate hydratase [Bacillus amyloliquefaciens group]	sp|A7ZAE5|HUTU_BACVZ	sp|A7ZAE5|HUTU_BACVZ Urocanate hydratase OS=Bacillus velezensis (strain DSM 23117 / BGSC 10A6 / FZB42) OX=326423 GN=hutU PE=3 SV=1			COG2987	_	_	PF01175.15|Urocanase|Urocanase|KSO_RS00825|m.154:8-543
KSO_RS00830	24.0998943113978	8.84019539227935	1.44584411462779	0.00573297774338112	0.0309410391160824	up	yes	33.2329284994272	21.724659773081	17.3420946616851	4.34210355180516	17.5352465134568	4.6432361115761	NC_020272.1	164440	165978	-	hutH	--	1539	WP_004393290.1	WP_004393290.1 MULTISPECIES: histidine ammonia-lyase [Bacillus amyloliquefaciens group]	sp|A7ZAE4|HUTH_BACVZ	sp|A7ZAE4|HUTH_BACVZ Histidine ammonia-lyase OS=Bacillus velezensis (strain DSM 23117 / BGSC 10A6 / FZB42) OX=326423 GN=hutH PE=3 SV=2			COG2986	_	_	PF00221.16|Lyase_aromatic|Aromatic amino acid lyase|KSO_RS00830|m.155:9-466
KSO_RS00940	5.55788208468586	0	9.12098484822425	0.00606290841659288	0.0323100905555118	up	yes	4.80984407397549	4.54910983768173	7.31469234240037	0	0	0	NC_020272.1	182658	183908	-	KSO_RS00940	--	1251	WP_152514775.1	WP_152514775.1 MULTISPECIES: MFS transporter [Bacillus amyloliquefaciens group]	sp|P42306|YXIO_BACSU	sp|P42306|YXIO_BACSU Uncharacterized MFS-type transporter YxiO OS=Bacillus subtilis (strain 168) OX=224308 GN=yxiO PE=3 SV=1			COG2270	_	_	PF11700.5|ATG22|Vacuole effluxer Atg22 like|KSO_RS00940|m.175:7-414;PF07690.13|MFS_1|Major Facilitator Superfamily|KSO_RS00940|m.175:28-377;PF07690.13|MFS_1|Major Facilitator Superfamily|KSO_RS00940|m.175:257-414
KSO_RS01035	0	8.79695226654891	-9.78249903631517	1.37518022037731e-06	1.95290956435705e-05	down	yes	0	0	0	12.6652402108091	7.3770554874556	6.34856110138203	NC_020272.1	205766	207172	+	KSO_RS01035	--	1407	WP_014306093.1	WP_014306093.1 MULTISPECIES: cytochrome ubiquinol oxidase subunit I [Bacillus]	sp|P94364|CYDA_BACSU	sp|P94364|CYDA_BACSU Cytochrome bd ubiquinol oxidase subunit 1 OS=Bacillus subtilis (strain 168) OX=224308 GN=cydA PE=3 SV=1			COG1271	_	_	PF01654.14|Cyt_bd_oxida_I|Cytochrome bd terminal oxidase subunit I|KSO_RS01035|m.195:6-442
KSO_RS01075	0.450448266523668	8.14763189036045	-4.14703943048008	0.00118251549900395	0.00831246393374434	down	yes	0.694496183811558	0.656848615759447	0	4.11357178592068	3.83361664666668	16.495707238494	NC_020272.1	216927	218009	-	KSO_RS01075	--	1083	WP_014306088.1	WP_014306088.1 MULTISPECIES: mannan endo-1,4-beta-mannosidase [Bacillus]	sp|P55278|MANB_BACIU	sp|P55278|MANB_BACIU Mannan endo-1,4-beta-mannosidase OS=Bacillus subtilis OX=1423 PE=3 SV=1			COG4124	_	_	PF02156.12|Glyco_hydro_26|Glycosyl hydrolase family 26|KSO_RS01075|m.205:30-348
KSO_RS01115	1554.436082338	648.988926357298	1.26011257941167	5.87743068056096e-14	2.29852750615169e-12	up	yes	1523.56435893245	1443.00096928104	1696.74291880052	679.038193909222	697.88205946456	570.046525698112	NC_020272.1	224748	225098	-	KSO_RS01115	--	351	WP_014306081.1	WP_014306081.1 MULTISPECIES: winged helix-turn-helix transcriptional regulator [Bacillus]	sp|P96677|ASER_BACSU	sp|P96677|ASER_BACSU HTH-type transcriptional repressor AseR OS=Bacillus subtilis (strain 168) OX=224308 GN=aseR PE=1 SV=1			COG0640	_	_	PF01022.17|HTH_5|Bacterial regulatory protein, arsR family|KSO_RS01115|m.214:22-67;PF12840.4|HTH_20|Helix-turn-helix domain|KSO_RS01115|m.214:16-73
KSO_RS01145	133.730424968062	36.0920655812528	1.88928231824097	0.000267701610381474	0.00230677116471087	up	yes	143.612371058275	124.316571996259	133.262331849653	50.4611451602988	0	57.8150515834597	NC_020272.1	231346	231654	+	licB	--	309	WP_003150863.1	WP_003150863.1 MULTISPECIES: PTS lichenan transporter subunit IIB [Bacillus]	sp|P46318|PTJB_BACSU	sp|P46318|PTJB_BACSU Lichenan-specific phosphotransferase enzyme IIB component OS=Bacillus subtilis (strain 168) OX=224308 GN=licB PE=1 SV=1			COG1440	_	_	PF02302.14|PTS_IIB|PTS system, Lactose/Cellobiose specific IIB subunit|KSO_RS01145|m.221:2-93
KSO_RS01150	106.413961883297	21.6092628555111	2.29943377941039	1.01301351213875e-14	4.85864216576737e-13	up	yes	97.9607564172343	121.963592974336	99.3175362583203	21.3079386217723	19.8577957205372	23.6620542242239	NC_020272.1	231670	233028	+	celB	--	1359	WP_003150865.1	WP_003150865.1 MULTISPECIES: PTS cellobiose transporter subunit IIC [Bacillus]	sp|P46317|PTJC_BACSU	sp|P46317|PTJC_BACSU Lichenan permease IIC component OS=Bacillus subtilis (strain 168) OX=224308 GN=licC PE=2 SV=1			COG1455	_	_	PF02378.15|PTS_EIIC|Phosphotransferase system, EIIC|KSO_RS01150|m.222:29-359
KSO_RS01155	171.76344253546	11.4608037156773	3.90446861805339	1.38328555612216e-08	2.66387263913828e-07	up	yes	167.142081570648	158.08156685944	190.066679176291	6.68918655278092	6.23394418669671	21.4592804075544	NC_020272.1	233047	233379	+	KSO_RS01155	--	333	WP_003150867.1	WP_003150867.1 MULTISPECIES: PTS lactose/cellobiose transporter subunit IIA [Bacillus]	sp|P46319|PTJA_BACSU	sp|P46319|PTJA_BACSU Lichenan-specific phosphotransferase enzyme IIA component OS=Bacillus subtilis (strain 168) OX=224308 GN=licA PE=2 SV=1			COG1447	_	_	PF02255.13|PTS_IIA|PTS system, Lactose/Cellobiose specific IIA subunit|KSO_RS01155|m.223:7-100
KSO_RS01160	135.31977932506	21.7872510703111	2.63426123123947	8.97045119227801e-20	6.33413525854742e-18	up	yes	139.222185326341	144.521522749601	122.215629899237	15.0846441675579	32.802085551219	17.4750234921563	NC_020272.1	233376	234704	+	licH	--	1329	WP_014419213.1	WP_014419213.1 MULTISPECIES: 6-phospho-beta-glucosidase LicH [Bacillus]	sp|P46320|LICH_BACSU	sp|P46320|LICH_BACSU Probable 6-phospho-beta-glucosidase OS=Bacillus subtilis (strain 168) OX=224308 GN=licH PE=2 SV=1			COG1486	_	_	PF02056.13|Glyco_hydro_4|Family 4 glycosyl hydrolase|KSO_RS01160|m.224:6-187;PF11975.5|Glyco_hydro_4C|Family 4 glycosyl hydrolase C-terminal domain|KSO_RS01160|m.224:197-412
KSO_RS01205	3.4274342828861	16.5124438221313	-2.26502305311475	0.000850692235901335	0.00628308331326475	down	yes	3.49425954503098	4.13105139876586	2.65699190486146	7.76132098284337	16.8772635298374	24.898746953713	NC_020272.1	242709	243569	+	KSO_RS01205	--	861	WP_003150888.1	WP_003150888.1 MULTISPECIES: glycosyltransferase family 8 protein [Bacillus]	sp|P25148|GSPA_BACSU	sp|P25148|GSPA_BACSU General stress protein A OS=Bacillus subtilis (strain 168) OX=224308 GN=gspA PE=1 SV=2			COG1442	_	_	PF01501.17|Glyco_transf_8|Glycosyl transferase family 8|KSO_RS01205|m.231:8-256
KSO_RS01210	2.27846597004396	7.50422471992369	-1.71524342284205	0.00964539234415793	0.0466132839141625	down	yes	0.873564886257744	3.30484111901269	2.65699190486146	9.05487447998393	7.2331129413589	6.22468673842824	NC_020272.1	243627	245348	-	KSO_RS01210	--	1722	WP_031306515.1	WP_031306515.1 MULTISPECIES: S8 family serine peptidase [Bacillus amyloliquefaciens group]	sp|P16396|SUBE_BACSU	sp|P16396|SUBE_BACSU Minor extracellular protease Epr OS=Bacillus subtilis (strain 168) OX=224308 GN=epr PE=2 SV=1			COG1404	_	_	PF00082.19|Peptidase_S8|Subtilase family|KSO_RS01210|m.232:123-364;PF05922.13|Inhibitor_I9|Peptidase inhibitor I9|KSO_RS01210|m.232:16-83
KSO_RS01330	165.553876559081	62.6082917716625	1.40273187636848	0.00140049279630338	0.00959582934825656	up	yes	164.260321543568	171.709288140426	160.69201999325	85.3447939492738	47.7219175671265	54.7581637985871	NC_020272.1	265603	265863	-	ywcE	--	261	WP_003150937.1	WP_003150937.1 MULTISPECIES: spore morphogenesis/germination protein YwcE [Bacillus]	sp|P39603|YWCE_BACSU	sp|P39603|YWCE_BACSU Spore morphogenesis and germination protein YwcE OS=Bacillus subtilis (strain 168) OX=224308 GN=ywcE PE=2 SV=1			_	_	NOG15837	_
KSO_RS01360	183.307937903029	42.6072927796969	2.10483710700104	2.29608742865019e-06	3.1379861524886e-05	up	yes	222.060194086718	153.564950663456	174.298668958912	49.4999804905788	32.9508478439683	45.3710500045436	NC_020272.1	273001	273315	+	KSO_RS01360	--	315	WP_003150952.1	WP_003150952.1 MULTISPECIES: hypothetical protein [Bacillus]	sp|P39607|YWCI_BACSU	sp|P39607|YWCI_BACSU Uncharacterized protein YwcI OS=Bacillus subtilis (strain 168) OX=224308 GN=ywcI PE=3 SV=2			_	_	NOG119700	_
KSO_RS01365	183.296668153658	53.4892563381005	1.7766685250998	3.99462094941492e-11	1.20884838731104e-09	up	yes	201.837640019429	200.312743565572	147.739620875973	58.9710958913033	64.9500466527318	36.5466264702664	NC_020272.1	273339	274169	+	KSO_RS01365	--	831	WP_003150954.1	WP_003150954.1 MULTISPECIES: transcription antiterminator [Bacillus]	sp|P26212|SACT_BACSU	sp|P26212|SACT_BACSU SacPA operon antiterminator OS=Bacillus subtilis (strain 168) OX=224308 GN=sacT PE=3 SV=1			COG3711	_	_	PF00874.17|PRD|PRD domain|KSO_RS01365|m.260:72-159;PF00874.17|PRD|PRD domain|KSO_RS01365|m.260:178-270;PF03123.12|CAT_RBD|CAT RNA binding domain|KSO_RS01365|m.260:2-55
KSO_RS01445	25.1240211964603	50.8699367415037	-1.0174553702182	0.000335834941327603	0.00280819875281173	down	yes	34.7141246339039	23.712235028916	16.9457039265609	45.6922896836112	55.0025690933933	51.9149514475066	NC_020272.1	286985	288154	+	KSO_RS01445	--	1170	WP_003150976.1	WP_003150976.1 MULTISPECIES: DegT/DnrJ/EryC1/StrS family aminotransferase [Bacillus]	sp|P39623|SPSC_BACSU	sp|P39623|SPSC_BACSU Spore coat polysaccharide biosynthesis protein SpsC OS=Bacillus subtilis (strain 168) OX=224308 GN=spsC PE=3 SV=1			COG0399	_	_	PF01041.14|DegT_DnrJ_EryC1|DegT/DnrJ/EryC1/StrS aminotransferase family|KSO_RS01445|m.275:16-381;PF00155.18|Aminotran_1_2|Aminotransferase class I and II|KSO_RS01445|m.275:40-166;PF01053.17|Cys_Met_Meta_PP|Cys/Met metabolism PLP-dependent enzyme|KSO_RS01445|m.275:35-160;PF01212.18|Beta_elim_lyase|Beta-eliminating lyase|KSO_RS01445|m.275:37-278;PF00266.16|Aminotran_5|Aminotransferase class-V|KSO_R…
KSO_RS01465	5.89311192067816	20.8917256422854	-1.82407445574958	0.000415195775629594	0.00337197335990552	down	yes	5.23878166116957	6.37045120179834	6.07010289906658	26.5970044426991	16.5246042919005	19.5535681922567	NC_020272.1	290874	291878	+	KSO_RS01465	--	1005	WP_015387541.1	WP_015387541.1 MULTISPECIES: spore coat protein [Bacillus amyloliquefaciens group]	sp|P39627|SPSG_BACSU	sp|P39627|SPSG_BACSU Spore coat polysaccharide biosynthesis protein SpsG OS=Bacillus subtilis (strain 168) OX=224308 GN=spsG PE=4 SV=2			COG3980	_	_	_
KSO_RS01495	20.2075915584698	0	10.9813954295982	1.78269124995545e-06	2.4898907458169e-05	up	yes	14.0259089429915	27.6366375628392	18.9602281695786	0	0	0	NC_020272.1	295777	297063	+	KSO_RS01495	--	1287	WP_015387545.1	WP_015387545.1 MULTISPECIES: Glu/Leu/Phe/Val dehydrogenase [Bacillus amyloliquefaciens group]	sp|P39633|DHE2_BACSU	sp|P39633|DHE2_BACSU Catabolic NAD-specific glutamate dehydrogenase RocG OS=Bacillus subtilis (strain 168) OX=224308 GN=rocG PE=1 SV=3			COG0334	_	_	PF00208.18|ELFV_dehydrog|Glutamate/Leucine/Phenylalanine/Valine dehydrogenase|KSO_RS01495|m.286:195-426;PF02812.15|ELFV_dehydrog_N|Glu/Leu/Phe/Val dehydrogenase, dimerisation domain|KSO_RS01495|m.286:49-177
KSO_RS01500	16.2580149296695	2.40308453740753	2.7530878565424	0.000404636139491709	0.00329674700829463	up	yes	15.5481006112231	17.4624986647056	15.7634455130799	1.43895292123776	0	5.77030069098483	NC_020272.1	297271	298818	+	pruA	--	1548	WP_014306040.1	WP_014306040.1 MULTISPECIES: L-glutamate gamma-semialdehyde dehydrogenase [Bacillus]	sp|P39634|ROCA_BACSU	sp|P39634|ROCA_BACSU 1-pyrroline-5-carboxylate dehydrogenase OS=Bacillus subtilis (strain 168) OX=224308 GN=rocA PE=2 SV=1			COG1012	_	_	PF00171.19|Aldedh|Aldehyde dehydrogenase family|KSO_RS01500|m.287:49-510
KSO_RS01525	123.078681405902	32.4323611633644	1.92374737699508	8.64498055525009e-07	1.28511933166349e-05	up	yes	116.18412987228	119.139522340407	133.912392005018	10.8658493759807	57.3826960014473	29.0485381126651	NC_020272.1	304873	305487	+	KSO_RS01525	--	615	WP_003150997.1	WP_003150997.1 MULTISPECIES: bacilysin biosynthesis protein BacA [Bacillus]	sp|Q8KWT6|BACA_BACIU	sp|Q8KWT6|BACA_BACIU Prephenate decarboxylase OS=Bacillus subtilis OX=1423 GN=bacA PE=3 SV=1			_	_	NOG134609	_
KSO_RS01545	38.8763168488698	11.7200754568847	1.72905030121198	0.000262128485613321	0.00228195414530501	up	yes	46.4519236852436	28.8880020656845	41.2890247956813	11.307102142518	19.3188981014129	4.53422612672311	NC_020272.1	308378	309559	+	KSO_RS01545	--	1182	WP_003151007.1	WP_003151007.1 MULTISPECIES: MFS transporter [Bacillus]	sp|Q8KWT2|BACE2_BACIU	sp|Q8KWT2|BACE2_BACIU Putative bacilysin exporter BacE OS=Bacillus subtilis OX=1423 GN=bacE PE=3 SV=1			_	_	NOG267730	PF07690.13|MFS_1|Major Facilitator Superfamily|KSO_RS01545|m.8:11-347
KSO_RS01550	62.2850209792803	24.3983264786162	1.35174347612067	0.000187931677177851	0.0017246293263036	up	yes	53.9033213065341	59.873393448013	73.0783481832937	16.7062434155704	20.7590341417	35.7297018785781	NC_020272.1	309572	310771	+	KSO_RS01550	--	1200	WP_015387550.1	WP_015387550.1 MULTISPECIES: pyridoxal phosphate-dependent aminotransferase [Bacillus amyloliquefaciens group]	sp|P39643|BACF_BACSU	sp|P39643|BACF_BACSU Transaminase BacF OS=Bacillus subtilis (strain 168) OX=224308 GN=bacF PE=1 SV=1			COG0436	_	_	PF00155.18|Aminotran_1_2|Aminotransferase class I and II|KSO_RS01550|m.9:33-382
KSO_RS01715	0.398190344734107	12.2510813312673	-4.90870035130071	5.81941610592083e-05	0.000589360786504014	down	yes	0	1.19457103420232	0	9.3513817047693	24.4018873202184	2.99997496881428	NC_020272.1	336348	337538	+	narK	--	1191	WP_014306018.1	WP_014306018.1 MULTISPECIES: nitrate transporter NarK [Bacillus amyloliquefaciens group]	sp|P46907|NARK_BACSU	sp|P46907|NARK_BACSU Nitrite extrusion protein OS=Bacillus subtilis (strain 168) OX=224308 GN=narK PE=3 SV=2			COG2223	_	_	PF07690.13|MFS_1|Major Facilitator Superfamily|KSO_RS01715|m.35:16-341;PF07690.13|MFS_1|Major Facilitator Superfamily|KSO_RS01715|m.35:236-390
KSO_RS01735	7.89177473889888	39.1897491402985	-2.31059579765381	7.45488354915394e-24	7.01863480812938e-22	down	yes	9.58788995177437	8.29638817122367	5.79104609369859	32.6240717635223	42.7905233189369	42.1546523384363	NC_020272.1	339899	343585	+	KSO_RS01735	--	3687	WP_015387563.1	WP_015387563.1 nitrate reductase subunit alpha [Bacillus amyloliquefaciens]	sp|P42175|NARG_BACSU	sp|P42175|NARG_BACSU Nitrate reductase alpha chain OS=Bacillus subtilis (strain 168) OX=224308 GN=narG PE=3 SV=2			COG5013	_	_	PF00384.19|Molybdopterin|Molybdopterin oxidoreductase|KSO_RS01735|m.39:112-824;PF01568.18|Molydop_binding|Molydopterin dinucleotide binding domain|KSO_RS01735|m.39:1080-1194;PF14710.3|Nitr_red_alph_N|Respiratory nitrate reductase alpha N-terminal|KSO_RS01735|m.39:9-44
KSO_RS01785	60.1168429962577	18.4265490469127	1.70544057337477	3.20031689720631e-09	6.89424199381224e-08	up	yes	51.711810443266	66.4482261834489	62.1904923620583	13.7304355557082	24.6076744211712	16.9415371638587	NC_020272.1	353185	355293	+	KSO_RS01785	--	2109	WP_003151094.1	WP_003151094.1 MULTISPECIES: (Fe-S)-binding protein [Bacillus]	sp|P45866|FADF_BACSU	sp|P45866|FADF_BACSU Probable iron-sulfur-binding oxidoreductase FadF OS=Bacillus subtilis (strain 168) OX=224308 GN=fadF PE=2 SV=1			COG0247	_	_	PF02754.13|CCG|Cysteine-rich domain|KSO_RS01785|m.50:458-541;PF02754.13|CCG|Cysteine-rich domain|KSO_RS01785|m.50:580-667;PF13183.3|Fer4_8|4Fe-4S dicluster domain|KSO_RS01785|m.50:274-383;PF12838.4|Fer4_7|4Fe-4S dicluster domain|KSO_RS01785|m.50:276-383;PF13237.3|Fer4_10|4Fe-4S dicluster domain|KSO_RS01785|m.50:273-382
KSO_RS01805	17.2031607176723	0	10.7492963171379	0.00910417344581914	0.0445820472995677	up	yes	22.0627547673256	13.278851616193	16.2678757694984	0	0	0	NC_020272.1	358630	359004	+	spo0F	--	375	WP_012118670.1	WP_012118670.1 MULTISPECIES: sporulation initiation phosphotransferase Spo0F [Bacillus]	sp|P06628|SP0F_BACSU	sp|P06628|SP0F_BACSU Sporulation initiation phosphotransferase F OS=Bacillus subtilis (strain 168) OX=224308 GN=spo0F PE=1 SV=1			COG0784	_	_	PF00072.21|Response_reg|Response regulator receiver domain|KSO_RS01805|m.54:6-116
KSO_RS01845	0.853896140087505	13.7427024854025	-3.99271345602704	1.11604484444956e-07	1.86643815433604e-06	down	yes	0.885912093130645	1.67577632713187	0	9.18285857157381	11.0030216298764	21.0422272547574	NC_020272.1	366362	368059	+	KSO_RS01845	--	1698	WP_003151135.1	WP_003151135.1 MULTISPECIES: NAD-dependent malic enzyme [Bacillus]	sp|P45868|MAO2_BACSU	sp|P45868|MAO2_BACSU Probable NAD-dependent malic enzyme 2 OS=Bacillus subtilis (strain 168) OX=224308 GN=maeA PE=1 SV=1			COG0281	_	_	PF03949.12|Malic_M|Malic enzyme, NAD binding domain|KSO_RS01845|m.61:274-534;PF00390.16|malic|Malic enzyme, N-terminal domain|KSO_RS01845|m.61:82-264
KSO_RS01920	24.9503211176268	5.83403661281589	2.09459937302153	0.000422149692771183	0.00341753031536416	up	yes	21.0936521212958	25.6502542380101	28.1070569935745	5.35456519729819	4.99015243790867	7.1573922032408	NC_020272.1	377939	379186	+	glyA	--	1248	WP_003151153.1	WP_003151153.1 MULTISPECIES: serine hydroxymethyltransferase [Bacillus]	sp|A7Z9Q9|GLYA_BACVZ	sp|A7Z9Q9|GLYA_BACVZ Serine hydroxymethyltransferase OS=Bacillus velezensis (strain DSM 23117 / BGSC 10A6 / FZB42) OX=326423 GN=glyA PE=3 SV=1			COG0112	_	_	PF00464.16|SHMT|Serine hydroxymethyltransferase|KSO_RS01920|m.75:6-380;PF00155.18|Aminotran_1_2|Aminotransferase class I and II|KSO_RS01920|m.75:84-364;PF01212.18|Beta_elim_lyase|Beta-eliminating lyase|KSO_RS01920|m.75:56-313
KSO_RS01950	41.4578183732081	8.69469205064037	2.25212698379052	0.00217024429607309	0.0138961234272489	up	yes	39.948794221556	49.5090621482862	34.915598749782	0	22.8121254304396	3.27195072148151	NC_020272.1	382406	382951	+	KSO_RS01950	--	546	WP_003151169.1	WP_003151169.1 MULTISPECIES: F0F1 ATP synthase subunit delta [Bacillus]	sp|A7Z9Q3|ATPD_BACVZ	sp|A7Z9Q3|ATPD_BACVZ ATP synthase subunit delta OS=Bacillus velezensis (strain DSM 23117 / BGSC 10A6 / FZB42) OX=326423 GN=atpH PE=3 SV=1			COG0712	_	_	PF00213.15|OSCP|ATP synthase delta (OSCP) subunit|KSO_RS01950|m.80:6-176
KSO_RS01955	69.6094716347826	29.3079113675167	1.24770853667952	7.8868472315551e-05	0.00077706843653539	up	yes	88.2231066739704	72.5980953171584	48.0072129132191	22.142138390418	30.2649934471439	35.5166022649882	NC_020272.1	382968	384476	+	atpA	--	1509	WP_003151170.1	WP_003151170.1 MULTISPECIES: F0F1 ATP synthase subunit alpha [Bacillus]	sp|A7Z9Q2|ATPA_BACVZ	sp|A7Z9Q2|ATPA_BACVZ ATP synthase subunit alpha OS=Bacillus velezensis (strain DSM 23117 / BGSC 10A6 / FZB42) OX=326423 GN=atpA PE=3 SV=1			COG0056	_	_	PF00006.22|ATP-synt_ab|ATP synthase alpha/beta family, nucleotide-binding domain|KSO_RS01955|m.81:149-364;PF00306.24|ATP-synt_ab_C|ATP synthase alpha/beta chain, C terminal domain|KSO_RS01955|m.81:371-491;PF02874.20|ATP-synt_ab_N|ATP synthase alpha/beta family, beta-barrel domain|KSO_RS01955|m.81:27-92
KSO_RS01960	81.3369355525421	20.7519822542227	1.97014380682052	4.37166289761433e-07	6.65435154834469e-06	up	yes	86.1826358098655	75.7474174534817	82.0807533942792	20.6249918710745	16.8186619203588	24.8122929712348	NC_020272.1	384552	385415	+	KSO_RS01960	--	864	QAR58596.1	QAR58596.1 ATP synthase subunit gamma [Bacillus velezensis]	sp|A7Z9Q1|ATPG_BACVZ	sp|A7Z9Q1|ATPG_BACVZ ATP synthase gamma chain OS=Bacillus velezensis (strain DSM 23117 / BGSC 10A6 / FZB42) OX=326423 GN=atpG PE=3 SV=1			COG0224	_	_	PF00231.16|ATP-synt|ATP synthase|KSO_RS01960|m.82:3-286
KSO_RS01965	56.3984737987397	18.2801968401707	1.62484130202735	8.92644503516814e-06	0.000105539643159988	up	yes	65.587399097343	65.5338141094515	38.0742081894247	14.0980957093421	21.897715339346	18.8447794718239	NC_020272.1	385441	386862	+	atpD	--	1422	WP_003151173.1	WP_003151173.1 MULTISPECIES: F0F1 ATP synthase subunit beta [Bacillus]	sp|A7Z9Q0|ATPB_BACVZ	sp|A7Z9Q0|ATPB_BACVZ ATP synthase subunit beta OS=Bacillus velezensis (strain DSM 23117 / BGSC 10A6 / FZB42) OX=326423 GN=atpD PE=3 SV=1			COG0055	_	_	PF00006.22|ATP-synt_ab|ATP synthase alpha/beta family, nucleotide-binding domain|KSO_RS01965|m.83:138-351;PF02874.20|ATP-synt_ab_N|ATP synthase alpha/beta family, beta-barrel domain|KSO_RS01965|m.83:6-80
KSO_RS01995	25.2052397231855	9.11561338139493	1.46630250265167	0.0101029791247337	0.0479622078030917	up	yes	24.0509681329857	22.7472022079718	28.8175488285991	8.63371752742654	10.057671580281	8.65545103647725	NC_020272.1	390627	391658	+	spoIID	--	1032	WP_015387577.1	WP_015387577.1 MULTISPECIES: stage II sporulation protein D [Bacillus]	sp|P13251|SP2D_BACAM	sp|P13251|SP2D_BACAM Stage II sporulation protein D OS=Bacillus amyloliquefaciens OX=1390 GN=spoIID PE=4 SV=1			COG2385	_	_	PF08486.7|SpoIID|Stage II sporulation protein|KSO_RS01995|m.88:67-171
KSO_RS02035	4.60222144004842	27.262277780182	-2.56390151331427	0.00698679162287662	0.0360984233848625	down	yes	7.09565440630111	6.71100991384416	0	35.0235711018246	13.0559963155346	33.7072659231869	NC_020272.1	398315	398632	+	ureA	--	318	WP_003151198.1	WP_003151198.1 MULTISPECIES: urease subunit gamma [Bacillus]	sp|P75030|URE3_BACSU	sp|P75030|URE3_BACSU Urease subunit gamma OS=Bacillus subtilis (strain 168) OX=224308 GN=ureA PE=1 SV=1			COG0831	_	_	PF00547.15|Urease_gamma|Urease, gamma subunit|KSO_RS02035|m.95:1-99
KSO_RS02060	23.105102426458	4.01078765119305	2.52328570479757	0.00777386300739875	0.0391310094352626	up	yes	25.7742462235112	22.1609673167439	21.3800937391188	0	6.46698882919005	5.56537412438911	NC_020272.1	401627	402268	-	xynA	--	642	WP_003151206.1	WP_003151206.1 MULTISPECIES: endo-1,4-beta-xylanase XynA [Bacillus]	sp|P18429|XYNA_BACSU	sp|P18429|XYNA_BACSU Endo-1,4-beta-xylanase A OS=Bacillus subtilis (strain 168) OX=224308 GN=xynA PE=1 SV=1			_	_	NOG05353	PF00457.14|Glyco_hydro_11|Glycosyl hydrolases family 11|KSO_RS02060|m.99:31-211
KSO_RS02095	111.891245603435	25.4026187902314	2.13860913642113	1.33108033081452e-05	0.000150472012397223	up	yes	135.13615105712	94.1762525971133	106.361333156073	26.3297768566909	24.5378654157211	25.3402140982823	NC_020272.1	407358	407780	+	KSO_RS02095	--	423	WP_015387584.1	WP_015387584.1 MULTISPECIES: VanZ family protein [Bacillus amyloliquefaciens group]	sp|P71045|YWNJ_BACSU	sp|P71045|YWNJ_BACSU Uncharacterized membrane protein YwnJ OS=Bacillus subtilis (strain 168) OX=224308 GN=ywnJ PE=2 SV=1			_	_	NOG133575	PF04892.9|VanZ|VanZ like family|KSO_RS02095|m.107:5-125
KSO_RS02155	148.413085436906	379.018027453747	-1.35258902990569	2.5926145122246e-18	1.64760652251874e-16	down	yes	147.034763486961	131.932736251112	166.271756572646	424.285547062104	343.382519637144	369.386015661992	NC_020272.1	418746	419543	+	KSO_RS02155	--	798	WP_014305987.1	WP_014305987.1 MULTISPECIES: flagellar hook-basal body protein [Bacillus amyloliquefaciens group]	sp|P39752|FLHO_BACSU	sp|P39752|FLHO_BACSU Flagellar hook-basal body complex protein FlhO OS=Bacillus subtilis (strain 168) OX=224308 GN=flhO PE=3 SV=2			COG4786	_	_	PF06429.10|Flg_bbr_C|Flagellar basal body rod FlgEFG protein C-terminal|KSO_RS02155|m.118:185-260;PF00460.17|Flg_bb_rod|Flagella basal body rod protein|KSO_RS02155|m.118:5-35
KSO_RS02160	47.1807886817367	172.398439776118	-1.86925321127931	6.09406076692663e-14	2.3471367378072e-12	down	yes	53.9856723321255	33.7509914645155	53.8057022485691	132.782794381662	247.492134536083	136.920390410609	NC_020272.1	419568	420389	+	KSO_RS02160	--	822	WP_015387588.1	WP_015387588.1 MULTISPECIES: flagellar hook-basal body protein [Bacillus]	sp|P39753|FLHP_BACSU	sp|P39753|FLHP_BACSU Flagellar hook-basal body complex protein FlhP OS=Bacillus subtilis (strain 168) OX=224308 GN=flhP PE=3 SV=3			COG4786	_	_	PF06429.10|Flg_bbr_C|Flagellar basal body rod FlgEFG protein C-terminal|KSO_RS02160|m.119:193-270;PF00460.17|Flg_bb_rod|Flagella basal body rod protein|KSO_RS02160|m.119:5-35
KSO_RS02195	37.8877214146112	7.0229675999008	2.4299056334416	0.000297845072869269	0.00254923291324472	up	yes	27.8570135951081	52.6938556198134	33.112295028912	14.224132324879	0	6.84477047482339	NC_020272.1	424176	424958	+	KSO_RS02195	--	783	ASB67441.1	ASB67441.1 HTH-type transcriptional repressor GlcR [Bacillus velezensis]	sp|P94591|GLCR_BACSU	sp|P94591|GLCR_BACSU HTH-type transcriptional repressor GlcR OS=Bacillus subtilis (strain 168) OX=224308 GN=glcR PE=1 SV=2			COG1349	_	_	PF00455.19|DeoRC|DeoR C terminal sensor domain|KSO_RS02195|m.126:76-231;PF08220.9|HTH_DeoR|DeoR-like helix-turn-helix domain|KSO_RS02195|m.126:6-60;PF08279.9|HTH_11|HTH domain|KSO_RS02195|m.126:6-55
KSO_RS02200	24.3459061728394	1.50053943593586	4.01113590593852	0.000614397692916884	0.00474710922612377	up	yes	30.6816758127938	16.5819825377035	25.7740601680209	0	2.41946784868299	2.0821504591246	NC_020272.1	424955	425812	+	KSO_RS02200	--	858	WP_003151252.1	WP_003151252.1 MULTISPECIES: Cof-type HAD-IIB family hydrolase [Bacillus]	sp|P94592|YWPJ_BACSU	sp|P94592|YWPJ_BACSU Phosphatase YwpJ OS=Bacillus subtilis (strain 168) OX=224308 GN=ywpJ PE=1 SV=2			COG0561	_	_	PF08282.9|Hydrolase_3|haloacid dehalogenase-like hydrolase|KSO_RS02200|m.127:4-281;PF05116.10|S6PP|Sucrose-6F-phosphate phosphohydrolase|KSO_RS02200|m.127:194-262;PF00702.23|Hydrolase|haloacid dehalogenase-like hydrolase|KSO_RS02200|m.127:210-249
KSO_RS02340	22.4196219168927	72.2256384886373	-1.6873054850926	2.44921702771412e-06	3.31165408747303e-05	down	yes	25.4346645868378	16.0372604060302	25.78694075781	78.9130123762851	80.2281512722707	57.535751817356	NC_020272.1	449932	450552	-	KSO_RS02340	--	621	WP_003151304.1	WP_003151304.1 MULTISPECIES: flavin reductase family protein [Bacillus]	sp|O05220|YWRF_BACSU	sp|O05220|YWRF_BACSU Uncharacterized protein YwrF OS=Bacillus subtilis (strain 168) OX=224308 GN=ywrF PE=3 SV=1			COG1853	_	_	PF01613.15|Flavin_Reduct|Flavin reductase like domain|KSO_RS02340|m.151:23-170
KSO_RS02365	5.4943028257597	24.7317509332039	-2.16831585217515	2.70238906595008e-06	3.56431247685886e-05	down	yes	5.63400274957242	7.99288821199417	2.8560175157125	31.7022346962134	26.4347251242622	16.0582929791362	NC_020272.1	454294	455628	-	KSO_RS02365	--	1335	WP_014305962.1	WP_014305962.1 MULTISPECIES: arsenic transporter [Bacillus]	sp|O05224|YWRK_BACSU	sp|O05224|YWRK_BACSU Putative arsenical pump membrane protein OS=Bacillus subtilis (strain 168) OX=224308 GN=ywrK PE=3 SV=1			COG1055	_	_	PF02040.12|ArsB|Arsenical pump membrane protein|KSO_RS02365|m.156:3-439;PF03600.13|CitMHS|Citrate transporter|KSO_RS02365|m.156:22-378
KSO_RS02375	6.27371167108499	83.007348712245	-3.72372396895743	3.44567276150953e-35	7.96263650887021e-33	down	yes	3.51261817661608	9.96661367239903	5.34190316423985	79.3213347616105	72.7111528605956	96.989558514529	NC_020272.1	456889	458601	+	alsS	--	1713	AKD31578.1	AKD31578.1 alpha-acetolactate synthase [Bacillus velezensis NJN-6]	sp|Q04789|ILVX_BACSU	sp|Q04789|ILVX_BACSU Acetolactate synthase OS=Bacillus subtilis (strain 168) OX=224308 GN=alsS PE=2 SV=3			COG0028	_	_	PF02776.15|TPP_enzyme_N|Thiamine pyrophosphate enzyme, N-terminal TPP binding domain|KSO_RS02375|m.158:15-180;PF02775.18|TPP_enzyme_C|Thiamine pyrophosphate enzyme, C-terminal TPP binding domain|KSO_RS02375|m.158:396-542;PF00205.19|TPP_enzyme_M|Thiamine pyrophosphate enzyme, central domain|KSO_RS02375|m.158:201-334
KSO_RS02380	3.92230322775659	43.4550730592854	-3.46641008942598	8.99560460125754e-10	2.13708662583147e-08	down	yes	5.8760888052181	0.926259180817032	4.96456169723463	58.0077896373971	35.1389900836068	37.2184394568522	NC_020272.1	458662	459429	+	budA	--	768	WP_003151318.1	WP_003151318.1 MULTISPECIES: acetolactate decarboxylase [Bacillus]	sp|Q04777|ALDC_BACSU	sp|Q04777|ALDC_BACSU Alpha-acetolactate decarboxylase OS=Bacillus subtilis (strain 168) OX=224308 GN=alsD PE=1 SV=1			COG3527	_	_	PF03306.10|AAL_decarboxy|Alpha-acetolactate decarboxylase|KSO_RS02380|m.159:22-239
KSO_RS02525	10.9598825231165	22.0422678817819	-1.00737895595915	0.00745044401771681	0.0377271487909086	down	yes	8.30823212485679	9.70676287733405	14.8646525671586	30.3947248626361	14.8375162806173	20.8945625020924	NC_020272.1	491916	493454	+	KSO_RS02525	--	1539	WP_015387616.1	WP_015387616.1 MULTISPECIES: glycosyltransferase family 2 protein [Bacillus amyloliquefaciens group]	sp|A0A0H3JPC6|TARS_STAAM	sp|A0A0H3JPC6|TARS_STAAM Poly(ribitol-phosphate) beta-N-acetylglucosaminyltransferase TarS OS=Staphylococcus aureus (strain Mu50 / ATCC 700699) OX=158878 GN=tarS PE=1 SV=1			COG0463	_	_	PF00535.23|Glycos_transf_2|Glycosyl transferase family 2|KSO_RS02525|m.192:39-168;PF13641.3|Glyco_tranf_2_3|Glycosyltransferase like family 2|KSO_RS02525|m.192:37-153;PF10111.6|Glyco_tranf_2_2|Glycosyltransferase like family 2|KSO_RS02525|m.192:39-135
KSO_RS02635	83.2612279727131	38.5943553888373	1.10905447582568	0.00414950528196733	0.0238104795186478	up	yes	69.7636514381836	93.8179733752765	86.2020591046792	64.5651919442332	33.0941123998117	18.1237618224671	NC_020272.1	519422	520111	+	degU	--	690	WP_003219701.1	WP_003219701.1 MULTISPECIES: two-component system response regulator DegU [Bacillus]	sp|P13800|DEGU_BACSU	sp|P13800|DEGU_BACSU Transcriptional regulatory protein DegU OS=Bacillus subtilis (strain 168) OX=224308 GN=degU PE=1 SV=2			COG2197	_	_	PF00072.21|Response_reg|Response regulator receiver domain|KSO_RS02635|m.215:6-118;PF00196.16|GerE|Bacterial regulatory proteins, luxR family|KSO_RS02635|m.215:165-220
KSO_RS02675	3.08889958198122	11.2235329308197	-1.85798381361889	0.00265841644329631	0.0165629769579883	down	yes	5.4502852686081	2.81172747378451	1.00468600355104	17.6086887120636	5.47010122310937	10.591808857286	NC_020272.1	524929	526446	+	flgK	--	1518	WP_015387629.1	WP_015387629.1 MULTISPECIES: flagellar hook-associated protein FlgK [Bacillus]	sp|P39810|FLGK_BACSU	sp|P39810|FLGK_BACSU Flagellar hook-associated protein 1 OS=Bacillus subtilis (strain 168) OX=224308 GN=flgK PE=3 SV=2			COG1256	_	_	PF06429.10|Flg_bbr_C|Flagellar basal body rod FlgEFG protein C-terminal|KSO_RS02675|m.221:439-498;PF00460.17|Flg_bb_rod|Flagella basal body rod protein|KSO_RS02675|m.221:8-38
KSO_RS02725	29.3386599321493	79.482039631315	-1.43751576450999	4.83607936001059e-05	0.000493707378841241	down	yes	26.5304891381981	42.6569307398489	18.828559918401	94.2856771249121	62.2404903719402	81.9199513970926	NC_020272.1	532963	533529	+	raiA	--	567	WP_003151413.1	WP_003151413.1 MULTISPECIES: ribosome-associated translation inhibitor RaiA [Bacillus]	sp|P28368|HPF_BACSU	sp|P28368|HPF_BACSU Ribosome hibernation promotion factor OS=Bacillus subtilis (strain 168) OX=224308 GN=yvyD PE=1 SV=2			COG1544	_	_	PF16321.2|Ribosom_S30AE_C|Sigma 54 modulation/S30EA ribosomal protein C terminus|KSO_RS02725|m.230:128-183;PF02482.16|Ribosomal_S30AE|Sigma 54 modulation protein / S30EA ribosomal protein|KSO_RS02725|m.230:3-95
KSO_RS02775	33.9715140229123	11.6777935554408	1.53974753145762	0.00142351684198921	0.00967534709180902	up	yes	30.3129215946768	45.9909848167893	25.6106356572708	16.8324870685847	12.2009436601092	5.99994993762856	NC_020272.1	544400	545590	+	KSO_RS02775	--	1191	WP_003151426.1	WP_003151426.1 MULTISPECIES: serine protease [Bacillus]	sp|O34375|MINJ_BACSU	sp|O34375|MINJ_BACSU Cell division topological determinant MinJ OS=Bacillus subtilis (strain 168) OX=224308 GN=minJ PE=1 SV=1			COG0265	_	_	_
KSO_RS02825	16.2821997830649	3.58115043881361	2.1816634145126	1.05398151794006e-05	0.000122900046724937	up	yes	16.7491021198144	14.8510866569411	17.2464105724393	3.10020754638281	5.77843678265833	1.86480698739969	NC_020272.1	556616	559489	+	uvrA	--	2874	WP_003151441.1	WP_003151441.1 MULTISPECIES: excinuclease ABC subunit UvrA [Bacillus]	sp|O34863|UVRA_BACSU	sp|O34863|UVRA_BACSU UvrABC system protein A OS=Bacillus subtilis (strain 168) OX=224308 GN=uvrA PE=3 SV=1			COG0178	_	_	PF00005.24|ABC_tran|ABC transporter|KSO_RS02825|m.250:622-858
KSO_RS02830	79.5542638483499	23.1038520895861	1.78336287691949	0.0105544783930883	0.0496842297689455	up	yes	78.3478507362414	68.1726757081336	92.1422651006747	37.1249853679341	17.2991951180834	14.8873757827409	NC_020272.1	559538	559777	-	KSO_RS02830	--	240	WP_003151443.1	WP_003151443.1 MULTISPECIES: hypothetical protein [Bacillus]	sp|O34604|YVKN_BACSU	sp|O34604|YVKN_BACSU Uncharacterized protein YvkN OS=Bacillus subtilis (strain 168) OX=224308 GN=yvkN PE=4 SV=1			_	_	NOG135605	_
KSO_RS02845	226.703914066036	473.258797145697	-1.06178687156899	0.000101917385608812	0.00098134088718788	down	yes	127.285123657648	251.714494922339	301.11212361812	616.845910728751	436.471999902411	366.458480805929	NC_020272.1	561429	561623	+	KSO_RS02845	--	195	WP_003151448.1	WP_003151448.1 MULTISPECIES: PspC domain-containing protein [Bacillus]	sp|O34719|YVLC_BACSU	sp|O34719|YVLC_BACSU Uncharacterized membrane protein YvlC OS=Bacillus subtilis (strain 168) OX=224308 GN=yvlC PE=4 SV=1			COG1983	_	_	_
KSO_RS03025	13.8265076553559	2.55341200426623	2.43234257217185	0.00206405169975674	0.0133168005603595	up	yes	14.664352439689	20.5804304024554	6.23474012392333	2.80188568814597	2.61119926310692	2.24715106154579	NC_020272.1	596210	597799	+	KSO_RS03025	--	1590	ERK84701.1	ERK84701.1 sulfate transporter [Bacillus amyloliquefaciens UASWS BA1]	sp|O06984|YVDB_BACSU	sp|O06984|YVDB_BACSU Putative sulfate transporter YvdB OS=Bacillus subtilis (strain 168) OX=224308 GN=yvdB PE=3 SV=1			COG0659	_	_	PF00916.17|Sulfate_transp|Sulfate permease family|KSO_RS03025|m.7:15-379;PF01740.18|STAS|STAS domain|KSO_RS03025|m.7:425-524
KSO_RS03065	22.6053138401576	3.53723500891715	2.67253319789394	0.000306553298354056	0.0025975282813867	up	yes	26.8403342668194	15.0004406508958	25.9751666027575	0	3.367239925661	7.24446510109045	NC_020272.1	604899	606131	+	KSO_RS03065	--	1233	WP_003151517.1	WP_003151517.1 MULTISPECIES: MFS transporter [Bacillus]	sp|P16552|RAFB_ECOLX	sp|P16552|RAFB_ECOLX Raffinose permease OS=Escherichia coli OX=562 GN=rafB PE=1 SV=1			COG0477	_	_	PF01306.16|LacY_symp|LacY proton/sugar symporter|KSO_RS03065|m.15:5-398;PF12832.4|MFS_1_like|MFS_1 like family|KSO_RS03065|m.15:8-375;PF07690.13|MFS_1|Major Facilitator Superfamily|KSO_RS03065|m.15:15-296
KSO_RS03070	26.900120720067	3.14541544771693	3.09224699232072	3.42549679357556e-06	4.35380642463453e-05	up	yes	26.7153327100626	24.2953227755287	29.6897066746097	1.52151579376779	4.25390043887296	3.66083011051005	NC_020272.1	606146	607609	+	KSO_RS03070	--	1464	WP_015387663.1	WP_015387663.1 MULTISPECIES: glycoside hydrolase family 32 protein [Bacillus amyloliquefaciens group]	sp|P40714|CSCA_ECOLX	sp|P40714|CSCA_ECOLX Sucrose-6-phosphate hydrolase OS=Escherichia coli OX=562 GN=cscA PE=3 SV=1			COG1621	_	_	PF00251.17|Glyco_hydro_32N|Glycosyl hydrolases family 32 N-terminal domain|KSO_RS03070|m.16:27-331;PF08244.9|Glyco_hydro_32C|Glycosyl hydrolases family 32 C terminal|KSO_RS03070|m.16:377-444
KSO_RS03150	709.257197450106	180.944421096037	1.97070287043518	6.57956335374961e-21	5.0682575894641e-19	up	yes	790.076221108624	698.886927168051	638.808444073643	180.74006034389	236.725827931667	125.367375012555	NC_020272.1	617763	618218	-	KSO_RS03150	--	456	WP_003151541.1	WP_003151541.1 MULTISPECIES: helix-turn-helix domain-containing protein [Bacillus]	sp|P71049|SLRR_BACSU	sp|P71049|SLRR_BACSU HTH-type transcriptional regulator SlrR OS=Bacillus subtilis (strain 168) OX=224308 GN=slrR PE=4 SV=1			COG1396	_	_	PF01381.19|HTH_3|Helix-turn-helix|KSO_RS03150|m.27:6-61;PF13560.3|HTH_31|Helix-turn-helix domain|KSO_RS03150|m.27:3-61;PF12844.4|HTH_19|Helix-turn-helix domain|KSO_RS03150|m.27:3-64;PF08671.7|SinI|Anti-repressor SinI|KSO_RS03150|m.27:123-148
KSO_RS03175	20.6020042127834	1.76156514201348	3.54038837175487	0.00213975629285451	0.0137355063041317	up	yes	34.7964831739606	14.345480266604	12.6640491977857	5.28469542604044	0	0	NC_020272.1	623045	623887	+	KSO_RS03175	--	843	WP_015387673.1	WP_015387673.1 MULTISPECIES: glycosyltransferase family 2 protein [Bacillus]	sp|P71054|EPSE_BACSU	sp|P71054|EPSE_BACSU Putative glycosyltransferase EpsE OS=Bacillus subtilis (strain 168) OX=224308 GN=epsE PE=2 SV=2			COG0463	_	_	PF00535.23|Glycos_transf_2|Glycosyl transferase family 2|KSO_RS03175|m.33:10-163;PF13641.3|Glyco_tranf_2_3|Glycosyltransferase like family 2|KSO_RS03175|m.33:7-198;PF10111.6|Glyco_tranf_2_2|Glycosyltransferase like family 2|KSO_RS03175|m.33:10-116
KSO_RS03180	17.3580805101446	1.57122699553993	3.45732192268539	0.000859365755619455	0.00631360621614062	up	yes	16.5378049047475	18.7695791785615	16.7668574471249	0	0	4.7136809866198	NC_020272.1	623880	625016	+	KSO_RS03180	--	1137	WP_015387674.1	WP_015387674.1 MULTISPECIES: glycosyltransferase family 1 protein [Bacillus amyloliquefaciens group]	sp|P71055|EPSF_BACSU	sp|P71055|EPSF_BACSU Putative glycosyltransferase EpsF OS=Bacillus subtilis (strain 168) OX=224308 GN=epsF PE=2 SV=1			COG0438	_	_	PF00534.17|Glycos_transf_1|Glycosyl transferases group 1|KSO_RS03180|m.34:187-307;PF13692.3|Glyco_trans_1_4|Glycosyl transferases group 1|KSO_RS03180|m.34:202-337;PF13439.3|Glyco_transf_4|Glycosyltransferase Family 4|KSO_RS03180|m.34:18-178;PF13579.3|Glyco_trans_4_4|Glycosyl transferase 4-like domain|KSO_RS03180|m.34:18-153
KSO_RS03185	12.9046498822716	1.25356486362923	3.3534369019838	0.00474814249484953	0.0264108932645678	up	yes	13.6257131715202	16.1088553185571	8.97938115673741	0	3.76069459088769	0	NC_020272.1	625020	626123	+	KSO_RS03185	--	1104	WP_014305874.1	WP_014305874.1 MULTISPECIES: EpsG family protein [Bacillus]	sp|P71056|EPSG_BACSU	sp|P71056|EPSG_BACSU Transmembrane protein EpsG OS=Bacillus subtilis (strain 168) OX=224308 GN=epsG PE=2 SV=1			_	_	NOG09606	PF14897.3|EpsG|EpsG family|KSO_RS03185|m.35:38-362
KSO_RS03190	16.86599323985	0	10.7207566994203	2.37306729875988e-05	0.00025345954090116	up	yes	13.0428791977095	19.1890919309147	18.3660085909258	0	0	0	NC_020272.1	626142	627179	+	KSO_RS03190	--	1038	WP_003151558.1	WP_003151558.1 MULTISPECIES: glycosyltransferase family 2 protein [Bacillus]	sp|P71057|EPSH_BACSU	sp|P71057|EPSH_BACSU Putative glycosyltransferase EpsH OS=Bacillus subtilis (strain 168) OX=224308 GN=epsH PE=2 SV=1			COG0463	_	_	PF00535.23|Glycos_transf_2|Glycosyl transferase family 2|KSO_RS03190|m.36:7-170;PF13641.3|Glyco_tranf_2_3|Glycosyltransferase like family 2|KSO_RS03190|m.36:4-168;PF10111.6|Glyco_tranf_2_2|Glycosyltransferase like family 2|KSO_RS03190|m.36:8-104
KSO_RS03200	9.58550204262436	0	9.90621448087036	0.000821502280237976	0.00617828046261815	up	yes	8.72045642977296	8.24773392310123	11.7883157749989	0	0	0	NC_020272.1	628257	629291	+	KSO_RS03200	--	1035	WP_015387676.1	WP_015387676.1 MULTISPECIES: glycosyltransferase [Bacillus amyloliquefaciens group]	sp|P71059|EPSJ_BACSU	sp|P71059|EPSJ_BACSU Uncharacterized glycosyltransferase EpsJ OS=Bacillus subtilis (strain 168) OX=224308 GN=epsJ PE=2 SV=1			COG0463	_	_	PF00535.23|Glycos_transf_2|Glycosyl transferase family 2|KSO_RS03200|m.38:7-129;PF10111.6|Glyco_tranf_2_2|Glycosyltransferase like family 2|KSO_RS03200|m.38:7-106;PF13641.3|Glyco_tranf_2_3|Glycosyltransferase like family 2|KSO_RS03200|m.38:4-159
KSO_RS03205	8.04429522953591	0	9.65361454489688	0.000304737225812289	0.0025975282813867	up	yes	12.8824924530737	4.21759121067676	7.03280202485727	0	0	0	NC_020272.1	629288	630805	+	KSO_RS03205	--	1518	WP_015387677.1	WP_015387677.1 MULTISPECIES: MATE family efflux transporter [Bacillus]	sp|P71060|EPSK_BACSU	sp|P71060|EPSK_BACSU Uncharacterized membrane protein EpsK OS=Bacillus subtilis (strain 168) OX=224308 GN=epsK PE=2 SV=2			_	_	NOG81582	PF01943.14|Polysacc_synt|Polysaccharide biosynthesis protein|KSO_RS03205|m.39:9-285;PF14667.3|Polysacc_synt_C|Polysaccharide biosynthesis C-terminal domain|KSO_RS03205|m.39:346-482
KSO_RS03210	19.1652682859344	0	10.9050310476356	0.000505498459801096	0.00401555339004496	up	yes	6.17520005802888	35.0427118653931	16.2778929343811	0	0	0	NC_020272.1	630802	631410	+	KSO_RS03210	--	609	WP_015387678.1	WP_015387678.1 MULTISPECIES: sugar transferase [Bacillus]	sp|P71062|EPSL_BACSU	sp|P71062|EPSL_BACSU Uncharacterized sugar transferase EpsL OS=Bacillus subtilis (strain 168) OX=224308 GN=epsL PE=2 SV=1			COG2148	_	_	PF02397.13|Bac_transf|Bacterial sugar transferase|KSO_RS03210|m.40:4-178
KSO_RS03220	14.0144664292778	0.507668398388437	4.75977382325042	0.000680200546812514	0.00519240177176399	up	yes	11.5417805688171	18.7999817364807	11.7016369825356	0	0	1.52300519516531	NC_020272.1	632059	633231	+	KSO_RS03220	--	1173	WP_015387680.1	WP_015387680.1 MULTISPECIES: aminotransferase class I/II-fold pyridoxal phosphate-dependent enzyme [Bacillus]	sp|Q795J3|EPSN_BACSU	sp|Q795J3|EPSN_BACSU Putative pyridoxal phosphate-dependent aminotransferase EpsN OS=Bacillus subtilis (strain 168) OX=224308 GN=epsN PE=2 SV=1			COG0399	_	_	PF01041.14|DegT_DnrJ_EryC1|DegT/DnrJ/EryC1/StrS aminotransferase family|KSO_RS03220|m.42:17-373;PF00155.18|Aminotran_1_2|Aminotransferase class I and II|KSO_RS03220|m.42:17-164;PF01212.18|Beta_elim_lyase|Beta-eliminating lyase|KSO_RS03220|m.42:37-269
KSO_RS03225	9.79362283613628	0	9.93717117184743	0.00123896913238747	0.00862865625898341	up	yes	6.22889744983783	7.3640481456261	15.7879229129449	0	0	0	NC_020272.1	633210	634175	+	KSO_RS03225	--	966	WP_015387681.1	WP_015387681.1 MULTISPECIES: polysaccharide pyruvyl transferase family protein [Bacillus amyloliquefaciens group]	sp|P71065|EPSO_BACSU	sp|P71065|EPSO_BACSU Putative pyruvyl transferase EpsO OS=Bacillus subtilis (strain 168) OX=224308 GN=epsO PE=2 SV=1			COG5039	_	_	PF04230.10|PS_pyruv_trans|Polysaccharide pyruvyl transferase|KSO_RS03225|m.43:37-288
KSO_RS03245	38.1278130863859	12.3302761810844	1.62784743540041	0.0095259280573896	0.0462116586295503	up	yes	27.2267644187481	51.5016869406321	35.6549878997774	23.5180902783293	0	13.4727382649239	NC_020272.1	637772	638434	+	KSO_RS03245	--	663	WP_088412343.1	WP_088412343.1 MULTISPECIES: FadR family transcriptional regulator [Bacillus subtilis group]	sp|O07007|LUTR_BACSU	sp|O07007|LUTR_BACSU HTH-type transcriptional regulator LutR OS=Bacillus subtilis (strain 168) OX=224308 GN=lutR PE=1 SV=1			COG2186;COG2188	_	_	PF07729.9|FCD|FCD domain|KSO_RS03245|m.47:80-206;PF00392.18|GntR|Bacterial regulatory proteins, gntR family|KSO_RS03245|m.47:2-55
KSO_RS03250	15.3510062399046	2.99997496881428	2.35144932992431	0.00686530918955914	0.0356836565068316	up	yes	11.9988647978929	16.1267089617313	17.9274449600896	0	0	8.99992490644284	NC_020272.1	638465	639655	+	KSO_RS03250	--	1191	WP_003151574.1	WP_003151574.1 MULTISPECIES: PLP-dependent aminotransferase family protein [Bacillus amyloliquefaciens group]	sp|Q72LL6|LYSN_THET2	sp|Q72LL6|LYSN_THET2 2-aminoadipate transaminase OS=Thermus thermophilus (strain HB27 / ATCC BAA-163 / DSM 7039) OX=262724 GN=lysN PE=1 SV=1			COG1167	_	_	PF00155.18|Aminotran_1_2|Aminotransferase class I and II|KSO_RS03250|m.48:73-383;PF12897.4|Aminotran_MocR|Alanine-glyoxylate amino-transferase|KSO_RS03250|m.48:174-386
KSO_RS03260	1.87508356855325	12.3220251714143	-2.70970935246884	6.45267297426352e-05	0.000645775381912514	down	yes	1.57681209028913	2.98267107281963	1.065767542551	18.6792379209731	5.8026650291265	12.4841725641433	NC_020272.1	640580	642010	+	KSO_RS03260	--	1431	WP_015387682.1	WP_015387682.1 MULTISPECIES: iron-sulfur cluster-binding protein [Bacillus]	sp|A7Z901|LUTB_BACVZ	sp|A7Z901|LUTB_BACVZ Lactate utilization protein B OS=Bacillus velezensis (strain DSM 23117 / BGSC 10A6 / FZB42) OX=326423 GN=lutB PE=3 SV=2			COG1139	_	_	PF02589.12|DUF162|Uncharacterised ACR, YkgG family COG1556|KSO_RS03260|m.50:70-295;PF11870.5|DUF3390|Domain of unknown function (DUF3390)|KSO_RS03260|m.50:385-471;PF13183.3|Fer4_8|4Fe-4S dicluster domain|KSO_RS03260|m.50:311-377;PF13534.3|Fer4_17|4Fe-4S dicluster domain|KSO_RS03260|m.50:312-377
KSO_RS03340	6.47190913520836	92.7943952795964	-3.83970243209237	9.19059704016885e-26	9.77721648657157e-24	down	yes	9.44716113225403	4.81117812180905	5.157388151562	107.608653240389	98.2794853085316	72.4950472898686	NC_020272.1	660061	661095	+	cggR	--	1035	WP_003151607.1	WP_003151607.1 MULTISPECIES: gapA transcriptional regulator CggR [Bacillus]	sp|O32253|CGGR_BACSU	sp|O32253|CGGR_BACSU Central glycolytic genes regulator OS=Bacillus subtilis (strain 168) OX=224308 GN=cggR PE=1 SV=1			COG2390	_	_	PF04198.10|Sugar-bind|Putative sugar-binding domain|KSO_RS03340|m.67:91-338
KSO_RS03345	14.0794359202953	118.641193795091	-3.07404085742733	2.16972784304863e-23	1.96980292036772e-21	down	yes	15.6695701472483	19.76019585743	6.80854175620749	161.316900705904	86.4959755904169	108.110705088952	NC_020272.1	661129	662136	+	gap	--	1008	WP_003151611.1	WP_003151611.1 MULTISPECIES: type I glyceraldehyde-3-phosphate dehydrogenase [Bacillus]	sp|P09124|G3P1_BACSU	sp|P09124|G3P1_BACSU Glyceraldehyde-3-phosphate dehydrogenase 1 OS=Bacillus subtilis (strain 168) OX=224308 GN=gapA PE=1 SV=2			COG0057	_	_	PF02800.17|Gp_dh_C|Glyceraldehyde 3-phosphate dehydrogenase, C-terminal domain|KSO_RS03345|m.68:157-313;PF00044.21|Gp_dh_N|Glyceraldehyde 3-phosphate dehydrogenase, NAD binding domain|KSO_RS03345|m.68:3-152
KSO_RS03355	25.6608497039528	72.4917704808387	-1.49788517608034	1.68464824124567e-08	3.21983145056127e-07	down	yes	19.0415029637447	35.4182751064822	22.5227710416315	65.791113310263	82.3354096759411	69.3487884563119	NC_020272.1	662456	663640	+	KSO_RS03355	--	1185	WP_003151616.1	WP_003151616.1 MULTISPECIES: phosphoglycerate kinase [Bacillus]	sp|P40924|PGK_BACSU	sp|P40924|PGK_BACSU Phosphoglycerate kinase OS=Bacillus subtilis (strain 168) OX=224308 GN=pgk PE=1 SV=3			COG0126	_	_	PF00162.16|PGK|Phosphoglycerate kinase|KSO_RS03355|m.69:6-383
KSO_RS03585	3.02675124429463	14.7847685121041	-2.28448648344345	0.00114901261526913	0.0081359054819335	down	yes	3.37660770849795	3.99195875907677	1.71168726530918	9.99999605870279	16.3090054985298	18.0453039790798	NC_020272.1	704720	705610	-	KSO_RS03585	--	891	WP_015387705.1	WP_015387705.1 MULTISPECIES: LysR family transcriptional regulator [Bacillus amyloliquefaciens group]	sp|O35038|YTLI_BACSU	sp|O35038|YTLI_BACSU HTH-type transcriptional regulator YtlI OS=Bacillus subtilis (strain 168) OX=224308 GN=ytlI PE=3 SV=1			COG0583	_	_	PF03466.17|LysR_substrate|LysR substrate binding domain|KSO_RS03585|m.115:86-275;PF00126.24|HTH_1|Bacterial regulatory helix-turn-helix protein, lysR family|KSO_RS03585|m.115:3-61
KSO_RS03680	3.63042187559138	9.49056847797507	-1.38390819249612	0.00605686112283061	0.0323100905555118	down	yes	4.27351913106771	3.36821520297103	3.24953129273539	11.6015579274794	11.7949057623296	5.07524174411621	NC_020272.1	721820	723931	+	cadA	--	2112	WP_003151728.1	WP_003151728.1 MULTISPECIES: cadmium-translocating P-type ATPase [Bacillus]	sp|O32219|CADA_BACSU	sp|O32219|CADA_BACSU Cadmium, zinc and cobalt-transporting ATPase OS=Bacillus subtilis (strain 168) OX=224308 GN=cadA PE=1 SV=1			COG2217	_	_	PF00122.17|E1-E2_ATPase|E1-E2 ATPase|KSO_RS03680|m.133:170-391;PF00702.23|Hydrolase|haloacid dehalogenase-like hydrolase|KSO_RS03680|m.133:399-608;PF00403.23|HMA|Heavy-metal-associated domain|KSO_RS03680|m.133:10-65
KSO_RS03695	36.7326895033683	6.18839675069222	2.56749022529579	0.000231273295809398	0.0020484206200261	up	yes	43.1940210800552	34.6358489186414	32.3681985114084	0	5.18327943612985	13.3819108159468	NC_020272.1	725163	725963	-	KSO_RS03695	--	801	WP_015387716.1	WP_015387716.1 MULTISPECIES: zinc-dependent metalloprotease [Bacillus amyloliquefaciens group]	_	_			_	_	NOG14295	PF13688.3|Reprolysin_5|Metallo-peptidase family M12|KSO_RS03695|m.136:98-239;PF13582.3|Reprolysin_3|Metallo-peptidase family M12B Reprolysin-like|KSO_RS03695|m.136:119-229;PF01421.16|Reprolysin|Reprolysin (M12B) family zinc metalloprotease|KSO_RS03695|m.136:113-246
KSO_RS03760	233.992859438411	82.2670317941827	1.5079645055726	7.87307082220228e-09	1.58326676246602e-07	up	yes	219.373982061476	227.242252360445	255.362343893313	113.43745529091	86.4959755904169	46.8676645012212	NC_020272.1	741407	742054	-	KSO_RS03760	--	648	WP_014305805.1	WP_014305805.1 MULTISPECIES: response regulator transcription factor [Bacillus]	sp|P55184|YXJL_BACSU	sp|P55184|YXJL_BACSU Uncharacterized transcriptional regulatory protein YxjL OS=Bacillus subtilis (strain 168) OX=224308 GN=yxjL PE=3 SV=2			COG2197	_	_	PF00072.21|Response_reg|Response regulator receiver domain|KSO_RS03760|m.151:5-116;PF00196.16|GerE|Bacterial regulatory proteins, luxR family|KSO_RS03760|m.151:151-204
KSO_RS03780	2.26979205114277	8.90097935776754	-1.96668176284012	0.0012006881455108	0.00840812469941721	down	yes	2.43017566096258	1.91536631897545	2.46383417349027	9.59611899655809	12.2966815055843	4.81013757116022	NC_020272.1	744684	746540	-	KSO_RS03780	--	1857	WP_015387724.1	WP_015387724.1 MULTISPECIES: LTA synthase family protein [Bacillus amyloliquefaciens group]	sp|O32206|YVGJ_BACSU	sp|O32206|YVGJ_BACSU Lipoteichoic acid synthase-like YvgJ OS=Bacillus subtilis (strain 168) OX=224308 GN=yvgJ PE=3 SV=1			COG1368	_	_	PF00884.20|Sulfatase|Sulfatase|KSO_RS03780|m.156:243-535
KSO_RS03810	10.3729332982826	0	10.0199983639124	0.000560417697575773	0.00435651922702635	up	yes	8.69525279847303	15.0771436600044	7.34640343637031	0	0	0	NC_020272.1	751516	752553	+	KSO_RS03810	--	1038	WP_031306533.1	WP_031306533.1 MULTISPECIES: iron chelate uptake ABC transporter family permease subunit [Bacillus amyloliquefaciens group]	sp|P49936|FHUB_BACSU	sp|P49936|FHUB_BACSU Iron(3+)-hydroxamate import system permease protein FhuB OS=Bacillus subtilis (strain 168) OX=224308 GN=fhuB PE=3 SV=1			COG0609	_	_	PF01032.15|FecCD|FecCD transport family|KSO_RS03810|m.161:31-340
KSO_RS03815	15.4969918213232	0	10.5987031318758	5.24562973167276e-05	0.000533375631116487	up	yes	19.342852169897	10.5544072829003	16.5937160111724	0	0	0	NC_020272.1	752553	753563	+	KSO_RS03815	--	1011	WP_003151770.1	WP_003151770.1 MULTISPECIES: iron ABC transporter permease [Bacillus]	sp|P49937|FHUG_BACSU	sp|P49937|FHUG_BACSU Iron(3+)-hydroxamate import system permease protein FhuG OS=Bacillus subtilis (strain 168) OX=224308 GN=fhuG PE=3 SV=1			COG0609	_	_	PF01032.15|FecCD|FecCD transport family|KSO_RS03815|m.162:18-334
KSO_RS03820	14.1365677071162	0	10.4662363481376	0.000360165703373765	0.00298221895106225	up	yes	16.7763427598792	11.4594444377661	14.1739159237033	0	0	0	NC_020272.1	753582	754388	+	KSO_RS03820	--	807	WP_003151771.1	WP_003151771.1 MULTISPECIES: ABC transporter ATP-binding protein [Bacillus]	sp|P49938|FHUC_BACSU	sp|P49938|FHUC_BACSU Iron(3+)-hydroxamate import ATP-binding protein FhuC OS=Bacillus subtilis (strain 168) OX=224308 GN=fhuC PE=3 SV=1			COG1120	_	_	PF00005.24|ABC_tran|ABC transporter|KSO_RS03820|m.163:20-167
KSO_RS03960	39.8351381309369	190.112005068763	-2.25444991813984	3.90626965024406e-35	8.27478120910034e-33	down	yes	31.4771981812565	44.9174496142462	43.1107665973079	171.723500600576	196.616402663679	201.996111942035	NC_020272.1	780812	782173	+	KSO_RS03960	--	1362	WP_015387737.1	WP_015387737.1 MULTISPECIES: trypsin-like peptidase domain-containing protein [Bacillus]	sp|Q9R9I1|HTRB_BACSU	sp|Q9R9I1|HTRB_BACSU Serine protease Do-like HtrB OS=Bacillus subtilis (strain 168) OX=224308 GN=htrB PE=2 SV=1			COG0265	_	_	PF13365.3|Trypsin_2|Trypsin-like peptidase domain|KSO_RS03960|m.190:164-308;PF13180.3|PDZ_2|PDZ domain|KSO_RS03960|m.190:346-445;PF00089.23|Trypsin|Trypsin|KSO_RS03960|m.190:175-332;PF00595.21|PDZ|PDZ domain (Also known as DHR or GLGF)|KSO_RS03960|m.190:375-418
KSO_RS03975	16.2560659870033	3.94496291594727	2.0401292993235	0.000875882493048326	0.00639796924519783	up	yes	12.6622789068673	21.5565772990146	14.549341755128	7.49999704402709	2.3298579283614	2.00503377545332	NC_020272.1	783747	785528	+	KSO_RS03975	--	1782	WP_015387739.1	WP_015387739.1 MULTISPECIES: M3 family oligoendopeptidase [Bacillus amyloliquefaciens group]	_	_			COG1164	_	_	PF01432.17|Peptidase_M3|Peptidase family M3|KSO_RS03975|m.193:199-536;PF08439.7|Peptidase_M3_N|Oligopeptidase F|KSO_RS03975|m.193:117-183
KSO_RS04040	365.046816116447	121.780830586325	1.58371549787653	5.27159319878972e-23	4.32270642300757e-21	up	yes	378.291192213062	340.075471996985	376.773784139293	103.386035201842	121.751297286764	140.20515927037	NC_020272.1	794604	796973	+	KSO_RS04040	--	2370	WP_015387743.1	WP_015387743.1 MULTISPECIES: enoyl-CoA hydratase/isomerase family protein [Bacillus]	sp|O32178|FADN_BACSU	sp|O32178|FADN_BACSU Probable 3-hydroxyacyl-CoA dehydrogenase OS=Bacillus subtilis (strain 168) OX=224308 GN=fadN PE=2 SV=2			COG1024;COG1250	_	_	PF02737.15|3HCDH_N|3-hydroxyacyl-CoA dehydrogenase, NAD binding domain|KSO_RS04040|m.203:7-205;PF00725.19|3HCDH|3-hydroxyacyl-CoA dehydrogenase, C-terminal domain|KSO_RS04040|m.203:208-306;PF00725.19|3HCDH|3-hydroxyacyl-CoA dehydrogenase, C-terminal domain|KSO_RS04040|m.203:371-412;PF00378.17|ECH_1|Enoyl-CoA hydratase/isomerase|KSO_RS04040|m.203:490-623;PF16113.2|ECH_2|Enoyl-CoA hydratase/isomera…
KSO_RS04045	305.665654950873	65.7722624035184	2.21623112391424	2.08946082291215e-28	2.52924257706795e-26	up	yes	340.253523197391	293.378418087354	283.365023567874	71.9770124480355	60.0176157157995	65.3221590467201	NC_020272.1	796984	798159	+	KSO_RS04045	--	1176	WP_015387744.1	WP_015387744.1 MULTISPECIES: acetyl-CoA C-acetyltransferase [Bacillus amyloliquefaciens group]	sp|O32177|FADA_BACSU	sp|O32177|FADA_BACSU 3-ketoacyl-CoA thiolase OS=Bacillus subtilis (strain 168) OX=224308 GN=fadA PE=2 SV=1			COG0183	_	_	PF00108.20|Thiolase_N|Thiolase, N-terminal domain|KSO_RS04045|m.204:5-260;PF02803.15|Thiolase_C|Thiolase, C-terminal domain|KSO_RS04045|m.204:269-389
KSO_RS04050	263.099453069336	46.3920892057428	2.50340141521257	9.94590326609121e-36	2.52824861024039e-33	up	yes	268.831885820354	247.483999209359	272.982474178296	32.4453653635727	47.6818151153895	59.0490871382663	NC_020272.1	798178	799962	+	KSO_RS04050	--	1785	WP_014305769.1	WP_014305769.1 MULTISPECIES: acyl-CoA dehydrogenase family protein [Bacillus]	sp|O32176|FADE_BACSU	sp|O32176|FADE_BACSU Probable acyl-CoA dehydrogenase OS=Bacillus subtilis (strain 168) OX=224308 GN=fadE PE=2 SV=1			COG1960	_	_	PF00441.21|Acyl-CoA_dh_1|Acyl-CoA dehydrogenase, C-terminal domain|KSO_RS04050|m.205:252-416;PF02771.13|Acyl-CoA_dh_N|Acyl-CoA dehydrogenase, N-terminal domain|KSO_RS04050|m.205:31-142;PF02770.16|Acyl-CoA_dh_M|Acyl-CoA dehydrogenase, middle domain|KSO_RS04050|m.205:147-239;PF08028.8|Acyl-CoA_dh_2|Acyl-CoA dehydrogenase, C-terminal domain|KSO_RS04050|m.205:270-408
KSO_RS04115	62.8549846923558	29.8152239672163	1.07572369926995	0.00136974843743737	0.00943604479123525	up	yes	76.3843419462914	55.3479687407131	56.8326433900628	27.3648540795583	25.5024989455775	36.5783188765132	NC_020272.1	808317	809537	+	KSO_RS04115	--	1221	WP_015387748.1	WP_015387748.1 MULTISPECIES: cysteine desulfurase [Bacillus amyloliquefaciens group]	sp|O32164|SUFS_BACSU	sp|O32164|SUFS_BACSU Cysteine desulfurase SufS OS=Bacillus subtilis (strain 168) OX=224308 GN=sufS PE=1 SV=1			COG0520	_	_	PF00266.16|Aminotran_5|Aminotransferase class-V|KSO_RS04115|m.217:23-391;PF00155.18|Aminotran_1_2|Aminotransferase class I and II|KSO_RS04115|m.217:25-201;PF01041.14|DegT_DnrJ_EryC1|DegT/DnrJ/EryC1/StrS aminotransferase family|KSO_RS04115|m.217:85-203;PF01053.17|Cys_Met_Meta_PP|Cys/Met metabolism PLP-dependent enzyme|KSO_RS04115|m.217:93-222;PF01212.18|Beta_elim_lyase|Beta-eliminating lyase|KSO_R…
KSO_RS04120	80.6828353819827	30.7933581130197	1.38935294519203	0.00512967104000293	0.0281633343060204	up	yes	88.0883943412876	80.1089021247163	73.8512096799443	20.0675596583428	28.0527488401352	44.259765840581	NC_020272.1	809527	809970	+	sufU	--	444	WP_003151877.1	WP_003151877.1 MULTISPECIES: iron-sulfur cluster assembly scaffold protein SufU [Bacillus]	sp|O32163|SUFU_BACSU	sp|O32163|SUFU_BACSU Zinc-dependent sulfurtransferase SufU OS=Bacillus subtilis (strain 168) OX=224308 GN=sufU PE=1 SV=1			COG0822	_	_	PF01592.13|NifU_N|NifU-like N terminal domain|KSO_RS04120|m.218:11-128
KSO_RS04130	44.3973679429976	6.32838234191269	2.8086124709988	1.28754998746059e-05	0.000147430273338956	up	yes	46.7278937724393	51.8439547227196	34.620255333834	2.66128927368703	9.92068537237756	6.40317237967349	NC_020272.1	811423	812259	-	csn	--	837	WP_015387749.1	WP_015387749.1 MULTISPECIES: chitosanase [Bacillus]	sp|O07921|CHIS_BACSU	sp|O07921|CHIS_BACSU Chitosanase OS=Bacillus subtilis (strain 168) OX=224308 GN=csn PE=1 SV=1			_	_	NOG231070	PF01374.15|Glyco_hydro_46|Glycosyl hydrolase family 46|KSO_RS04130|m.220:49-265
KSO_RS04190	270.645472138205	88.2003694572413	1.61743739185758	5.23294572972934e-14	2.07846063202687e-12	up	yes	268.868210526577	260.834585318076	282.233620569962	76.8103145543464	109.760410404391	78.0303834129866	NC_020272.1	823228	824097	-	KSO_RS04190	--	870	WP_003151902.1	WP_003151902.1 MULTISPECIES: ribonuclease [Bacillus]	sp|Q03091|BSN1_BACAM	sp|Q03091|BSN1_BACAM Extracellular ribonuclease OS=Bacillus amyloliquefaciens OX=1390 GN=bsn PE=1 SV=1			COG2356	_	_	PF04231.10|Endonuclease_1|Endonuclease I|KSO_RS04190|m.231:75-283
KSO_RS04275	390.831819189491	1821.84232322594	-2.22074927527871	1.11115710528944e-63	9.41520453881922e-61	down	yes	433.868816532192	374.852098660708	363.774542375573	1871.81063950901	1939.16726114084	1654.54906902797	NC_020272.1	841355	841855	-	KSO_RS04275	--	501	WP_014305750.1	WP_014305750.1 MULTISPECIES: phosphatidylglycerophosphatase A [Bacillus]	sp|O32124|YUTG_BACSU	sp|O32124|YUTG_BACSU Uncharacterized protein YutG OS=Bacillus subtilis (strain 168) OX=224308 GN=yutG PE=4 SV=1			COG1267	_	_	PF04608.10|PgpA|Phosphatidylglycerophosphatase A|KSO_RS04275|m.248:23-159
KSO_RS04295	27.5424411479281	5.85361365186019	2.23231819346663	0.000829649670877632	0.00620285136285571	up	yes	24.2625602279973	32.1262539101443	26.2385093056426	4.79032069263666	8.9286168351398	3.8419034278041	NC_020272.1	845584	846513	+	thrB	--	930	WP_003151940.1	WP_003151940.1 MULTISPECIES: homoserine kinase [Bacillus]	sp|A7Z8E0|KHSE_BACVZ	sp|A7Z8E0|KHSE_BACVZ Homoserine kinase OS=Bacillus velezensis (strain DSM 23117 / BGSC 10A6 / FZB42) OX=326423 GN=thrB PE=3 SV=1			COG0083	_	_	PF00288.23|GHMP_kinases_N|GHMP kinases N terminal domain|KSO_RS04295|m.252:83-144;PF08544.10|GHMP_kinases_C|GHMP kinases C terminal|KSO_RS04295|m.252:205-282
KSO_RS04315	1.82709914848364	12.5194431863007	-2.76982090600794	0.00034552696961965	0.00287035802867043	down	yes	2.81700137478621	2.66429607066472	0	12.5140400116632	11.6623787312922	13.3819108159468	NC_020272.1	849411	850478	-	KSO_RS04315	--	1068	WP_015387767.1	WP_015387767.1 MULTISPECIES: NAD(P)/FAD-dependent oxidoreductase [Bacillus]	sp|O32117|YUTJ_BACSU	sp|O32117|YUTJ_BACSU NADH dehydrogenase-like protein YutJ OS=Bacillus subtilis (strain 168) OX=224308 GN=yutJ PE=3 SV=2			COG1252	_	_	PF07992.11|Pyr_redox_2|Pyridine nucleotide-disulphide oxidoreductase|KSO_RS04315|m.257:3-287;PF00070.24|Pyr_redox|Pyridine nucleotide-disulphide oxidoreductase|KSO_RS04315|m.257:143-211;PF13434.3|K_oxygenase|L-lysine 6-monooxygenase (NADPH-requiring)|KSO_RS04315|m.257:100-206
KSO_RS04400	77.9716280431445	206.485493685278	-1.40490411861909	3.2075302573103e-06	4.1388537634938e-05	down	yes	89.0383051357659	66.4829019502318	78.3936770434357	284.509233660803	206.943642534081	128.00360486095	NC_020272.1	863914	864234	+	KSO_RS04400	--	321	WP_003151989.1	WP_003151989.1 MULTISPECIES: YuiB family protein [Bacillus]	sp|O32109|YUIB_BACSU	sp|O32109|YUIB_BACSU Uncharacterized membrane protein YuiB OS=Bacillus subtilis (strain 168) OX=224308 GN=yuiB PE=4 SV=1			_	_	NOG14247	PF14068.3|YuiB|Putative membrane protein|KSO_RS04400|m.274:7-106
KSO_RS04450	15.0192593449179	1.5835951242718	3.23741687012879	0.000256879436436746	0.0022516811290421	up	yes	19.4279541309056	15.3123288932115	10.3174950106367	0	2.55338673329644	2.19739863951895	NC_020272.1	873120	874745	+	KSO_RS04450	--	1626	WP_003152004.1	WP_003152004.1 MULTISPECIES: (2,3-dihydroxybenzoyl)adenylate synthase [Bacillus amyloliquefaciens group]	sp|P40871|DHBE_BACSU	sp|P40871|DHBE_BACSU 2,3-dihydroxybenzoate-AMP ligase OS=Bacillus subtilis (strain 168) OX=224308 GN=dhbE PE=1 SV=2			COG1021	_	_	PF00501.25|AMP-binding|AMP-binding enzyme|KSO_RS04450|m.288:32-435;PF13193.3|AMP-binding_C|AMP-binding enzyme C-terminal domain|KSO_RS04450|m.288:444-519
KSO_RS04460	8.57866712301496	1.27207670969741	2.74395167218705	4.34450150330967e-08	7.77726959254449e-07	up	yes	9.70774716193159	9.18150514587657	6.84674906123671	0.937499630503387	0.873696723135524	2.00503377545332	NC_020272.1	875704	882831	+	KSO_RS04460	--	7128	WP_015387775.1	WP_015387775.1 MULTISPECIES: non-ribosomal peptide synthetase [Bacillus amyloliquefaciens group]	sp|P45745|DHBF_BACSU	sp|P45745|DHBF_BACSU Dimodular nonribosomal peptide synthase OS=Bacillus subtilis (strain 168) OX=224308 GN=dhbF PE=1 SV=4			COG1020;COG3319	_	_	PF00501.25|AMP-binding|AMP-binding enzyme|KSO_RS04460|m.290:457-855;PF00501.25|AMP-binding|AMP-binding enzyme|KSO_RS04460|m.290:1514-1929;PF00668.17|Condensation|Condensation domain|KSO_RS04460|m.290:5-293;PF00668.17|Condensation|Condensation domain|KSO_RS04460|m.290:1043-1343;PF00975.17|Thioesterase|Thioesterase domain|KSO_RS04460|m.290:2125-2259;PF13745.3|HxxPF_rpt|HxxPF-repeated domain|KSO_RS0…
KSO_RS04475	35.0652570758056	12.1779971772338	1.52499260677038	0.00187307895638481	0.0122400172419799	up	yes	26.6008617884321	41.5121355943888	37.082773844596	11.8169714698995	7.34183347186562	17.3751865899363	NC_020272.1	883905	885035	-	ald	--	1131	WP_015387777.1	WP_015387777.1 MULTISPECIES: alanine dehydrogenase [Bacillus]	sp|Q08352|DHA_BACSU	sp|Q08352|DHA_BACSU Alanine dehydrogenase OS=Bacillus subtilis (strain 168) OX=224308 GN=ald PE=1 SV=1			COG0686	_	_	PF01262.18|AlaDh_PNT_C|Alanine dehydrogenase/PNT, C-terminal domain|KSO_RS04475|m.292:139-351;PF05222.12|AlaDh_PNT_N|Alanine dehydrogenase/PNT, N-terminal domain|KSO_RS04475|m.292:4-135;PF02826.16|2-Hacid_dh_C|D-isomer specific 2-hydroxyacid dehydrogenase, NAD binding domain|KSO_RS04475|m.292:165-275;PF00070.24|Pyr_redox|Pyridine nucleotide-disulphide oxidoreductase|KSO_RS04475|m.292:168-218
KSO_RS04525	32.5266720069845	82.9459473916816	-1.35027872316014	0.00971706580226151	0.0466933483352529	down	yes	15.867919136454	27.0139386405372	54.6981582439623	103.386035201842	70.0726890859073	75.3791178872955	NC_020272.1	898355	898591	+	KSO_RS04525	--	237	WP_003152023.1	WP_003152023.1 MULTISPECIES: DUF2642 domain-containing protein [Bacillus]	sp|O32097|YUZF_BACSU	sp|O32097|YUZF_BACSU Uncharacterized protein YuzF OS=Bacillus subtilis (strain 168) OX=224308 GN=yuzF PE=4 SV=1	_	_	_	_	_	_
KSO_RS04535	12.9398637279439	65.7797532635578	-2.34492598565061	0.00203621042277371	0.0132042012619662	down	yes	6.7760303339452	32.0435608498865	0	30.1013394875141	102.860079080496	64.3778412226632	NC_020272.1	899895	900116	+	KSO_RS04535	--	222	WP_003152026.1	WP_003152026.1 MULTISPECIES: spore germination protein [Bacillus]	sp|O32094|YUEG_BACSU	sp|O32094|YUEG_BACSU Spore germination protein-like protein YueG OS=Bacillus subtilis (strain 168) OX=224308 GN=yueG PE=3 SV=1			_	_	NOG133725	_
KSO_RS04690	245.209032984964	593.26934258205	-1.27464059044188	4.16487096078997e-14	1.70759709392389e-12	down	yes	219.069718563471	246.330985251846	270.226395139575	742.499707358682	597.913928353173	439.394392034294	NC_020272.1	928302	928919	+	kapD	--	618	WP_003152084.1	WP_003152084.1 MULTISPECIES: 3'-5' exonuclease KapD [Bacillus]	sp|O05231|KAPD_BACSU	sp|O05231|KAPD_BACSU Probable 3'-5' exonuclease KapD OS=Bacillus subtilis (strain 168) OX=224308 GN=kapD PE=3 SV=1			COG5018	_	_	PF00929.21|RNase_T|Exonuclease|KSO_RS04690|m.36:7-173
KSO_RS04735	13.4093879001254	58.4520218988932	-2.1231808581182	0.00284769093787345	0.0174429647327092	down	yes	6.34716765458158	21.0108411648623	12.8701548809323	56.3923828373683	96.3499474931226	22.6137353661887	NC_020272.1	935601	935837	-	KSO_RS04735	--	237	WP_003152104.1	WP_003152104.1 MULTISPECIES: DUF378 domain-containing protein [Bacillus]	sp|O32087|YUZA_BACSU	sp|O32087|YUZA_BACSU Uncharacterized membrane protein YuzA OS=Bacillus subtilis (strain 168) OX=224308 GN=yuzA PE=4 SV=1			COG2155	_	_	_
KSO_RS04750	25.786272392546	4.29839108643463	2.58194148971751	0.00502317159283773	0.027818959017415	up	yes	12.8271830042591	39.704207490278	24.8274266831008	6.90697402194123	3.21845490568993	2.76974433167272	NC_020272.1	938746	939390	-	KSO_RS04750	--	645	WP_014305702.1	WP_014305702.1 MULTISPECIES: hydrolase [Bacillus]	sp|P21367|YCAC_ECOLI	sp|P21367|YCAC_ECOLI Probable hydrolase YcaC OS=Escherichia coli (strain K12) OX=83333 GN=ycaC PE=1 SV=1			COG1335	_	_	PF00857.17|Isochorismatase|Isochorismatase family|KSO_RS04750|m.46:14-165
KSO_RS04760	1466.6755885563	318.706202851285	2.20221536590503	1.03450116136512e-47	4.38283658698356e-45	up	yes	1527.0708361682	1437.45566671965	1435.50026278106	302.926709875826	319.133710382381	334.058188295649	NC_020272.1	940542	941894	+	KSO_RS04760	--	1353	WP_007408647.1	WP_007408647.1 MULTISPECIES: glucose-6-phosphate isomerase [Bacillus]	sp|A7Z848|G6PI_BACVZ	sp|A7Z848|G6PI_BACVZ Glucose-6-phosphate isomerase OS=Bacillus velezensis (strain DSM 23117 / BGSC 10A6 / FZB42) OX=326423 GN=pgi PE=3 SV=1			COG0166	_	_	PF00342.16|PGI|Phosphoglucose isomerase|KSO_RS04760|m.47:76-295;PF00342.16|PGI|Phosphoglucose isomerase|KSO_RS04760|m.47:369-426
KSO_RS04765	74.7609343282705	8.7576864101478	3.09220945677603	0.000234388003298528	0.00206879966800298	up	yes	107.142359981185	62.8272893928544	54.313153610772	0	5.91425474122509	20.3588044892183	NC_020272.1	941964	942314	+	KSO_RS04765	--	351	WP_015387795.1	WP_015387795.1 MULTISPECIES: hypothetical protein [Bacillus]	_	_			_	_	NOG236852	_
KSO_RS04805	17.8837174942289	0	10.8052374290857	0.0044530523493037	0.0250546919846349	up	yes	25.2516813883713	11.9414133239145	16.4580577704008	0	0	0	NC_020272.1	948298	948714	+	KSO_RS04805	--	417	WP_031306543.1	WP_031306543.1 MULTISPECIES: YjbQ family protein [Bacillus amyloliquefaciens group]	sp|O05243|YUGU_BACSU	sp|O05243|YUGU_BACSU UPF0047 protein YugU OS=Bacillus subtilis (strain 168) OX=224308 GN=yugU PE=3 SV=2			COG0432	_	_	PF01894.14|UPF0047|Uncharacterised protein family UPF0047|KSO_RS04805|m.54:17-130
KSO_RS04820	95.7484161363503	207.414408413851	-1.11511447639448	1.05065640339853e-09	2.47293386799914e-08	down	yes	101.915903396737	80.9686074158108	104.360737596503	208.26211303963	191.275653338158	222.705458863766	NC_020272.1	950037	950774	-	KSO_RS04820	--	738	WP_003152133.1	WP_003152133.1 MULTISPECIES: protein-glutamine gamma-glutamyltransferase [Bacillus]	sp|P40746|TGL_BACSU	sp|P40746|TGL_BACSU Protein-glutamine gamma-glutamyltransferase OS=Bacillus subtilis (strain 168) OX=224308 GN=tgl PE=1 SV=2			_	_	NOG12337	_
KSO_RS04880	642.425760648634	123.345297531184	2.38073252755111	2.36649560753562e-45	8.59375976336508e-43	up	yes	633.100510564684	613.87642939581	680.300341985407	120.139209943978	115.633877181884	134.26280546769	NC_020272.1	964711	965841	+	KSO_RS04880	--	1131	WP_015387807.1	WP_015387807.1 MULTISPECIES: tetratricopeptide repeat protein [Bacillus amyloliquefaciens group]	sp|Q59HN8|RAPH_BACSU	sp|Q59HN8|RAPH_BACSU Response regulator aspartate phosphatase H OS=Bacillus subtilis (strain 168) OX=224308 GN=rapH PE=1 SV=2	_	_	_	_	_	PF13424.3|TPR_12|Tetratricopeptide repeat|KSO_RS04880|m.66:193-252;PF13181.3|TPR_8|Tetratricopeptide repeat|KSO_RS04880|m.66:221-252
KSO_RS04915	86.1744642937932	31.729251411848	1.44115972916036	0.000848617829884911	0.00628308331326475	up	yes	84.9638914650796	80.3581298202154	93.2013715960847	49.4999804905788	19.2213279089815	26.4664458359838	NC_020272.1	971356	971895	-	KSO_RS04915	--	540	WP_003152178.1	WP_003152178.1 MULTISPECIES: DUF1016 domain-containing protein [Bacillus]	sp|P71014|BSLA_BACSU	sp|P71014|BSLA_BACSU Biofilm-surface layer protein A OS=Bacillus subtilis (strain 168) OX=224308 GN=bslA PE=1 SV=2			_	_	NOG72294	_
KSO_RS04925	7.81810635997674	0	9.61251954767717	0.000367035350073914	0.00302923331132431	up	yes	5.61679092854521	11.1075642701643	6.72996388122071	0	0	0	NC_020272.1	972810	974282	+	betB	--	1473	WP_014305644.1	WP_014305644.1 MULTISPECIES: betaine-aldehyde dehydrogenase [Bacillus]	sp|P71016|GBSA_BACSU	sp|P71016|GBSA_BACSU Betaine aldehyde dehydrogenase OS=Bacillus subtilis (strain 168) OX=224308 GN=gbsA PE=1 SV=1			COG1012	_	_	PF00171.19|Aldedh|Aldehyde dehydrogenase family|KSO_RS04925|m.74:11-476
KSO_RS04940	122.488182444834	59.4327551046455	1.04318745370924	0.00957123482297147	0.0463430074666542	up	yes	96.9013908492409	97.4674691372622	173.095687347999	95.6594715001983	42.4520125597138	40.1867812540244	NC_020272.1	976163	976651	-	KSO_RS04940	--	489	WP_003152184.1	WP_003152184.1 MULTISPECIES: DinB family protein [Bacillus]	sp|O32078|YUAE_BACSU	sp|O32078|YUAE_BACSU Uncharacterized protein YuaE OS=Bacillus subtilis (strain 168) OX=224308 GN=yuaE PE=4 SV=1			_	_	NOG38816	PF12867.4|DinB_2|DinB superfamily|KSO_RS04940|m.77:4-152;PF11716.5|MDMPI_N|Mycothiol maleylpyruvate isomerase N-terminal domain|KSO_RS04940|m.77:6-83;PF05163.9|DinB|DinB family|KSO_RS04940|m.77:4-151;PF07606.8|DUF1569|Protein of unknown function (DUF1569)|KSO_RS04940|m.77:9-154;PF04978.9|DUF664|Protein of unknown function (DUF664)|KSO_RS04940|m.77:3-151
KSO_RS04965	25960.670706337	4581.6900857395	2.50237328302405	2.08601626085215e-07	3.37748620069183e-06	up	yes	38027.4476309581	20124.6467052578	19729.917782795	3562.47811810524	4322.55519790143	5860.03694121184	NC_020272.1	981846	984775	+	KSO_RS04965	--	NA	NA	NA	NA	NA	NA	NA	NA	NA	NA	NA
KSO_RS05205	29.4121671597339	5.09426658518388	2.52712793051058	2.42771321086096e-06	3.3001320759404e-05	up	yes	28.4901275404514	26.0475309029759	33.6988430357744	4.21874833726524	6.55272542351643	4.51132599476996	NC_020272.1	1007275	1008858	-	pckA	--	1584	WP_015387823.1	WP_015387823.1 MULTISPECIES: phosphoenolpyruvate carboxykinase (ATP) [Bacillus amyloliquefaciens group]	sp|A7Z7Z0|PCKA_BACVZ	sp|A7Z7Z0|PCKA_BACVZ Phosphoenolpyruvate carboxykinase (ATP) OS=Bacillus velezensis (strain DSM 23117 / BGSC 10A6 / FZB42) OX=326423 GN=pckA PE=3 SV=1			COG1866	_	_	PF01293.17|PEPCK_ATP|Phosphoenolpyruvate carboxykinase|KSO_RS05205|m.102:18-481
KSO_RS05220	20.1997391080656	6.27622363126064	1.68478519599707	0.00537023623906219	0.0293572914402067	up	yes	20.892760196331	29.386957941819	10.3194991860467	6.346151344946	7.39281842653136	5.08970112230457	NC_020272.1	1012812	1014215	+	alaP	--	1404	WP_003152257.1	WP_003152257.1 MULTISPECIES: amino acid permease [Bacillus]	sp|O34618|YTNA_BACSU	sp|O34618|YTNA_BACSU Uncharacterized amino acid permease YtnA OS=Bacillus subtilis (strain 168) OX=224308 GN=ytnA PE=3 SV=1			COG1113	_	_	PF00324.18|AA_permease|Amino acid permease|KSO_RS05220|m.105:16-445;PF13520.3|AA_permease_2|Amino acid permease|KSO_RS05220|m.105:18-439
KSO_RS05335	262.571846500374	577.141992525976	-1.13618412203203	3.37674691392276e-11	1.03417959701104e-09	down	yes	248.474612334937	296.40293786145	242.837989304734	616.53993557462	636.363248986638	478.522793016671	NC_020272.1	1034721	1035056	+	KSO_RS05335	--	336	WP_015418038.1	WP_015418038.1 MULTISPECIES: DUF4257 domain-containing protein [Bacillus]	sp|O34881|YTVB_BACSU	sp|O34881|YTVB_BACSU Uncharacterized protein YtvB OS=Bacillus subtilis (strain 168) OX=224308 GN=ytvB PE=4 SV=1			_	_	NOG68440	PF14074.3|DUF4257|Protein of unknown function (DUF4257)|KSO_RS05335|m.127:7-86
KSO_RS05340	10.2773700695663	3.44405248540414	1.57451229904355	0.00922787056900799	0.0449372547632535	up	yes	7.78612181229728	8.83685777475131	14.2091306216504	5.53415930950571	2.57876200518013	2.21923614152659	NC_020272.1	1035482	1037896	+	leuS	--	2415	WP_003152297.1	WP_003152297.1 MULTISPECIES: leucine--tRNA ligase [Bacillus]	sp|A7Z7V7|SYL_BACVZ	sp|A7Z7V7|SYL_BACVZ Leucine--tRNA ligase OS=Bacillus velezensis (strain DSM 23117 / BGSC 10A6 / FZB42) OX=326423 GN=leuS PE=3 SV=1			COG0495	_	_	PF00133.19|tRNA-synt_1|tRNA synthetases class I (I, L, M and V)|KSO_RS05340|m.128:12-402;PF00133.19|tRNA-synt_1|tRNA synthetases class I (I, L, M and V)|KSO_RS05340|m.128:412-603;PF13603.3|tRNA-synt_1_2|Leucyl-tRNA synthetase, Domain 2|KSO_RS05340|m.128:219-399;PF09334.8|tRNA-synt_1g|tRNA synthetases class I (M)|KSO_RS05340|m.128:39-170;PF09334.8|tRNA-synt_1g|tRNA synthetases class I (M)|KSO_RS05…
KSO_RS05355	8.09552938195414	0.458425736189097	4.11301416548015	0.00656199376752447	0.0345353792071371	up	yes	9.26422623024379	11.5001601756868	3.52220173993182	0	0	1.37527720856729	NC_020272.1	1038922	1040220	-	melA	--	1299	WP_003152304.1	WP_003152304.1 MULTISPECIES: alpha-galactosidase MelA [Bacillus]	sp|O34645|AGAL_BACSU	sp|O34645|AGAL_BACSU Alpha-galactosidase OS=Bacillus subtilis (strain 168) OX=224308 GN=melA PE=1 SV=1			COG1486	_	_	PF02056.13|Glyco_hydro_4|Family 4 glycosyl hydrolase|KSO_RS05355|m.132:3-184;PF11975.5|Glyco_hydro_4C|Family 4 glycosyl hydrolase C-terminal domain|KSO_RS05355|m.132:194-404
KSO_RS05480	7.43965397456925	0	9.54102960585066	0.00328183869197791	0.0194010091976927	up	yes	4.90221188964192	4.63647053638023	12.7802794976856	0	0	0	NC_020272.1	1064631	1065704	+	KSO_RS05480	--	1074	WP_003152370.1	WP_003152370.1 MULTISPECIES: M42 family metallopeptidase [Bacillus]	sp|O34924|YTOP_BACSU	sp|O34924|YTOP_BACSU Putative aminopeptidase YtoP OS=Bacillus subtilis (strain 168) OX=224308 GN=ytoP PE=3 SV=1			COG1363	_	_	PF05343.11|Peptidase_M42|M42 glutamyl aminopeptidase|KSO_RS05480|m.155:46-337
KSO_RS05565	84.2941718666088	18.0882835068174	2.21975115151982	3.98476228206653e-14	1.66053536410051e-12	up	yes	88.8215773791665	87.3173052548216	76.7436329658384	10.3664880608542	24.1524539170448	19.7459085425533	NC_020272.1	1080999	1082717	+	acsA	--	1719	WP_003152391.1	WP_003152391.1 MULTISPECIES: acetate--CoA ligase [Bacillus]	sp|P39062|ACSA_BACSU	sp|P39062|ACSA_BACSU Acetyl-coenzyme A synthetase OS=Bacillus subtilis (strain 168) OX=224308 GN=acsA PE=1 SV=1			COG0365	_	_	PF00501.25|AMP-binding|AMP-binding enzyme|KSO_RS05565|m.173:51-462;PF13193.3|AMP-binding_C|AMP-binding enzyme C-terminal domain|KSO_RS05565|m.173:471-549
KSO_RS05610	181.525353890916	1091.71874719761	-2.58829200168263	6.23949997579839e-37	1.7623121042755e-34	down	yes	181.43712802077	159.121577167726	204.017356484252	1328.68368685238	810.330718689169	1136.14183605128	NC_020272.1	1089982	1090209	-	KSO_RS05610	--	228	WP_003152402.1	WP_003152402.1 MULTISPECIES: hypothetical protein [Bacillus]	_	_	_	_	_	_	_	_
KSO_RS05645	328.492627157061	128.474822827992	1.35430695613105	6.2335499730308e-10	1.49487585202305e-08	up	yes	315.802106044542	339.723367241201	329.95240818544	167.77637618201	103.129817050112	114.518275251853	NC_020272.1	1097582	1098205	+	refZ	--	624	WP_015387852.1	WP_015387852.1 MULTISPECIES: forespore capture DNA-binding protein RefZ [Bacillus]	sp|O34970|YTTP_BACSU	sp|O34970|YTTP_BACSU Probable HTH-type transcriptional regulator YttP OS=Bacillus subtilis (strain 168) OX=224308 GN=yttP PE=1 SV=1			_	_	NOG284676	PF00440.20|TetR_N|Bacterial regulatory proteins, tetR family|KSO_RS05645|m.188:9-54
KSO_RS05675	75.8768559170326	181.348201103408	-1.25692005763938	0.000730001686032986	0.00552281037469003	down	yes	77.9243488403698	115.356819059591	34.3493998511369	190.641816754256	168.316493040811	185.086293515157	NC_020272.1	1104977	1105198	+	KSO_RS05675	--	222	WP_007408043.1	WP_007408043.1 MULTISPECIES: alpha/beta-type small acid-soluble spore protein [Bacillus]	sp|P84583|SAS1_BACIU	sp|P84583|SAS1_BACIU Small, acid-soluble spore protein 1 OS=Bacillus subtilis OX=1423 PE=1 SV=2			_	_	NOG140080	_
KSO_RS05740	19.8007784896226	3.91672388786828	2.33488751195651	0.000500176928672397	0.00398573590183459	up	yes	18.0251264438934	17.5646185399378	23.8125904850365	1.61764642126075	7.53777565058099	2.59474959176311	NC_020272.1	1117426	1118802	+	argH	--	1377	WP_003152429.1	WP_003152429.1 MULTISPECIES: argininosuccinate lyase [Bacillus]	sp|A7Z7L9|ARLY_BACVZ	sp|A7Z7L9|ARLY_BACVZ Argininosuccinate lyase OS=Bacillus velezensis (strain DSM 23117 / BGSC 10A6 / FZB42) OX=326423 GN=argH PE=3 SV=1			COG0165	_	_	PF00206.17|Lyase_1|Lyase|KSO_RS05740|m.206:7-301;PF14698.3|ASL_C2|Argininosuccinate lyase C-terminal|KSO_RS05740|m.206:364-432
KSO_RS05765	283.064099556277	104.79456778675	1.43347815649614	5.18028577957469e-13	1.77949816914579e-11	up	yes	289.038695200198	270.349685998469	289.803917470165	104.044544980198	121.20455178275	89.134606597302	NC_020272.1	1122561	1123502	+	KSO_RS05765	--	942	WP_003152435.1	WP_003152435.1 MULTISPECIES: bifunctional oligoribonuclease/PAP phosphatase NrnA [Bacillus]	sp|O34600|NRNA_BACSU	sp|O34600|NRNA_BACSU Bifunctional oligoribonuclease and PAP phosphatase NrnA OS=Bacillus subtilis (strain 168) OX=224308 GN=nrnA PE=1 SV=1			COG0618	_	_	PF01368.17|DHH|DHH family|KSO_RS05765|m.211:15-153;PF02272.16|DHHA1|DHHA1 domain|KSO_RS05765|m.211:249-307
KSO_RS05825	15.7905672567032	3.19488697199316	2.30163097081439	0.00510989006919233	0.0281154557486729	up	yes	19.5448401836645	12.1110877835861	15.7157738028589	7.9838678210611	0	1.60079309491837	NC_020272.1	1135148	1136263	-	ytvI	--	1116	WP_015387861.1	WP_015387861.1 MULTISPECIES: sporulation integral membrane protein YtvI [Bacillus amyloliquefaciens group]	sp|O34991|YTVI_BACSU	sp|O34991|YTVI_BACSU Putative transport protein YtvI OS=Bacillus subtilis (strain 168) OX=224308 GN=ytvI PE=3 SV=1			COG0628	_	_	PF01594.13|UPF0118|Domain of unknown function DUF20|KSO_RS05825|m.221:22-356
KSO_RS05835	190.139545246554	34.3276739622162	2.46927026924244	5.52161075430907e-09	1.1599945898722e-07	up	yes	148.23184606448	192.121028336473	230.065761338709	27.0985294656453	45.4577389964235	30.4267534245799	NC_020272.1	1137249	1137659	+	KSO_RS05835	--	411	WP_015387862.1	WP_015387862.1 MULTISPECIES: YjdF family protein [Bacillus]	sp|O31647|YJDF_BACSU	sp|O31647|YJDF_BACSU Uncharacterized protein YjdF OS=Bacillus subtilis (strain 168) OX=224308 GN=yjdF PE=2 SV=1			_	_	NOG80383	PF11208.5|DUF2992|Protein of unknown function (DUF2992)|KSO_RS05835|m.223:3-136
KSO_RS05840	126.810514536035	56.9453712735793	1.15488432598637	2.16776440379007e-06	2.99481364914911e-05	up	yes	116.954646889917	136.043385956784	127.433510761403	65.6903226349504	55.6542470286865	49.491544157101	NC_020272.1	1138394	1139512	+	citZ	--	1119	WP_014305566.1	WP_014305566.1 MULTISPECIES: citrate synthase [Bacillus]	sp|P39120|CISY2_BACSU	sp|P39120|CISY2_BACSU Citrate synthase 2 OS=Bacillus subtilis (strain 168) OX=224308 GN=citZ PE=1 SV=2			COG0372	_	_	PF00285.18|Citrate_synt|Citrate synthase, C-terminal domain|KSO_RS05840|m.224:6-354
KSO_RS05845	102.052787447861	32.3194500665876	1.65853607685368	1.62287799123025e-09	3.71653680514171e-08	up	yes	101.704379823649	107.93540944766	96.5185730722747	31.5212139916422	26.1119926310692	39.3251435770513	NC_020272.1	1139673	1140944	+	icd	--	1272	WP_015387863.1	WP_015387863.1 MULTISPECIES: NADP-dependent isocitrate dehydrogenase [Bacillus amyloliquefaciens group]	sp|P39126|IDH_BACSU	sp|P39126|IDH_BACSU Isocitrate dehydrogenase [NADP] OS=Bacillus subtilis (strain 168) OX=224308 GN=icd PE=1 SV=1			COG0538	_	_	PF00180.17|Iso_dh|Isocitrate/isopropylmalate dehydrogenase|KSO_RS05845|m.225:22-417
KSO_RS05850	104.833119349013	18.0982613561899	2.53351224390697	6.21626588047601e-11	1.7956531668375e-09	up	yes	124.956060982529	108.333853326997	81.2094437375121	16.6054247652101	11.0537987974974	26.6355605058623	NC_020272.1	1140990	1141928	+	mdh	--	939	WP_003152455.1	WP_003152455.1 MULTISPECIES: malate dehydrogenase [Bacillus]	sp|A7Z7J8|MDH_BACVZ	sp|A7Z7J8|MDH_BACVZ Malate dehydrogenase OS=Bacillus velezensis (strain DSM 23117 / BGSC 10A6 / FZB42) OX=326423 GN=mdh PE=3 SV=1			COG0039	_	_	PF00056.20|Ldh_1_N|lactate/malate dehydrogenase, NAD binding domain|KSO_RS05850|m.226:7-147;PF02866.15|Ldh_1_C|lactate/malate dehydrogenase, alpha/beta C-terminal domain|KSO_RS05850|m.226:151-309
KSO_RS05860	23.8851279537491	3.01776732724286	2.98039024405506	2.19968905647679e-06	3.02249166571027e-05	up	yes	23.3422562193492	22.8945717520569	25.4185558898413	2.56034381847822	2.38609587835633	4.10686228489403	NC_020272.1	1142856	1144595	+	KSO_RS05860	--	1740	WP_015387864.1	WP_015387864.1 MULTISPECIES: PAS domain-containing protein [Bacillus]	sp|P23545|PHOR_BACSU	sp|P23545|PHOR_BACSU Alkaline phosphatase synthesis sensor protein PhoR OS=Bacillus subtilis (strain 168) OX=224308 GN=phoR PE=1 SV=1			COG0642;COG2202	_	_	PF02518.23|HATPase_c|Histidine kinase-, DNA gyrase B-, and HSP90-like ATPase|KSO_RS05860|m.228:465-575;PF00512.22|HisKA|His Kinase A (phospho-acceptor) domain|KSO_RS05860|m.228:352-418;PF00989.22|PAS|PAS fold|KSO_RS05860|m.228:239-343;PF16736.2|sCache_like|Single Cache-like|KSO_RS05860|m.228:37-141
KSO_RS05900	74.362460737872	7.55558948978966	3.29724410418776	1.61815399688775e-10	4.37590155328582e-09	up	yes	61.0240151189024	78.5772011222144	83.4861659724993	4.35483699330605	6.08769329668623	12.2242381793767	NC_020272.1	1152632	1153654	+	KSO_RS05900	--	1023	WP_015387868.1	WP_015387868.1 MULTISPECIES: glyceraldehyde-3-phosphate dehydrogenase [Bacillus]	sp|O34425|G3P2_BACSU	sp|O34425|G3P2_BACSU Glyceraldehyde-3-phosphate dehydrogenase 2 OS=Bacillus subtilis (strain 168) OX=224308 GN=gapB PE=1 SV=1			COG0057	_	_	PF02800.17|Gp_dh_C|Glyceraldehyde 3-phosphate dehydrogenase, C-terminal domain|KSO_RS05900|m.238:157-313;PF00044.21|Gp_dh_N|Glyceraldehyde 3-phosphate dehydrogenase, NAD binding domain|KSO_RS05900|m.238:3-152
KSO_RS06120	54.9620766186893	13.2821415499321	2.04812541779104	6.97453706286658e-09	1.42978009788765e-07	up	yes	56.1098639730951	63.176469881659	45.5998960013139	9.23179032239925	14.7488697276732	15.8657645997238	NC_020272.1	1199765	1201453	+	KSO_RS06120	--	1689	WP_003152545.1	WP_003152545.1 MULTISPECIES: AMP-binding protein [Bacillus]	sp|P94547|LCFA_BACSU	sp|P94547|LCFA_BACSU Long-chain-fatty-acid--CoA ligase OS=Bacillus subtilis (strain 168) OX=224308 GN=lcfA PE=3 SV=1			COG0318	_	_	PF00501.25|AMP-binding|AMP-binding enzyme|KSO_RS06120|m.6:32-458;PF13193.3|AMP-binding_C|AMP-binding enzyme C-terminal domain|KSO_RS06120|m.6:468-543
KSO_RS06125	100.07503779588	45.361568786565	1.14136586582437	0.0025568574070606	0.0160879493285842	up	yes	78.4282075062273	124.033229382022	97.7636764993896	53.3076712975464	46.1311869815557	36.6458480805929	NC_020272.1	1201542	1202126	+	KSO_RS06125	--	585	AEK89994.1	AEK89994.1 putative transcriptional regulator (TetR/AcrR family) [Bacillus amyloliquefaciens XH7]	sp|P94548|FADR_BACSU	sp|P94548|FADR_BACSU Fatty acid metabolism regulator protein OS=Bacillus subtilis (strain 168) OX=224308 GN=fadR PE=1 SV=1			COG1309	_	_	PF08359.8|TetR_C_4|YsiA-like protein, C-terminal region|KSO_RS06125|m.7:58-190;PF00440.20|TetR_N|Bacterial regulatory proteins, tetR family|KSO_RS06125|m.7:11-56;PF08360.8|TetR_C_5|QacR-like protein, C-terminal region|KSO_RS06125|m.7:64-191
KSO_RS06130	75.4173486068555	37.5873872494934	1.00445530539345	0.00687843890178895	0.0356836565068316	up	yes	84.8567491050984	72.9607231658955	68.4345735495727	57.115362104514	21.2913170684103	34.3554825755559	NC_020272.1	1202140	1202919	+	KSO_RS06130	--	780	WP_003152548.1	WP_003152548.1 MULTISPECIES: enoyl-CoA hydratase [Bacillus]	sp|P94549|FADB_BACSU	sp|P94549|FADB_BACSU Probable enoyl-CoA hydratase OS=Bacillus subtilis (strain 168) OX=224308 GN=fadB PE=2 SV=1			COG1024	_	_	PF00378.17|ECH_1|Enoyl-CoA hydratase/isomerase|KSO_RS06130|m.8:9-257;PF16113.2|ECH_2|Enoyl-CoA hydratase/isomerase|KSO_RS06130|m.8:13-183
KSO_RS06135	186.231972641854	64.1309188302393	1.53786131830198	1.21902052871504e-08	2.38365398768741e-07	up	yes	182.690182181871	169.110513384517	206.895222359173	69.0697402194123	40.2306863211241	83.0923299501816	NC_020272.1	1202933	1203706	+	KSO_RS06135	--	774	WP_003152551.1	WP_003152551.1 MULTISPECIES: electron transfer flavoprotein subunit beta/FixA family protein [Bacillus]	sp|P94550|ETFB_BACSU	sp|P94550|ETFB_BACSU Electron transfer flavoprotein subunit beta OS=Bacillus subtilis (strain 168) OX=224308 GN=etfB PE=3 SV=1			COG2086	_	_	PF01012.18|ETF|Electron transfer flavoprotein domain|KSO_RS06135|m.9:23-206
KSO_RS06140	90.2850104125169	35.0490318478178	1.36486011166815	1.96342843544306e-05	0.000214207514287393	up	yes	91.5179802465053	97.4674691372622	81.8695818537833	31.8864905000661	27.593808163814	45.6667968795732	NC_020272.1	1203738	1204715	+	KSO_RS06140	--	978	WP_015387882.1	WP_015387882.1 MULTISPECIES: electron transfer flavoprotein subunit alpha/FixB family protein [Bacillus]	sp|P94551|ETFA_BACSU	sp|P94551|ETFA_BACSU Electron transfer flavoprotein subunit alpha OS=Bacillus subtilis (strain 168) OX=224308 GN=etfA PE=3 SV=1			COG2025	_	_	PF01012.18|ETF|Electron transfer flavoprotein domain|KSO_RS06140|m.10:7-179;PF00766.16|ETF_alpha|Electron transfer flavoprotein FAD-binding domain|KSO_RS06140|m.10:198-281
KSO_RS06150	1449.68654725675	5527.72862754849	-1.93093845657955	7.10094700500652e-34	1.28932909190904e-31	down	yes	1614.11495916798	1488.22503657673	1246.71964602555	6470.35459269709	5700.49667700652	4412.33461294187	NC_020272.1	1206567	1206881	+	trxA	--	315	WP_003152560.1	WP_003152560.1 MULTISPECIES: thioredoxin [Bacillus]	sp|P14949|THIO_BACSU	sp|P14949|THIO_BACSU Thioredoxin OS=Bacillus subtilis (strain 168) OX=224308 GN=trxA PE=1 SV=3			COG0526	_	_	PF00085.17|Thioredoxin|Thioredoxin|KSO_RS06150|m.12:3-103;PF13905.3|Thioredoxin_8|Thioredoxin-like|KSO_RS06150|m.12:19-63;PF13098.3|Thioredoxin_2|Thioredoxin-like domain|KSO_RS06150|m.12:14-99;PF14595.3|Thioredoxin_9|Thioredoxin|KSO_RS06150|m.12:24-90;PF13192.3|Thioredoxin_3|Thioredoxin domain|KSO_RS06150|m.12:28-100
KSO_RS06155	14.811023690045	32.0240724864432	-1.1119621211383	0.000894729772727142	0.00646137239281931	down	yes	8.48436962287555	14.4440010328422	21.5047004144173	27.639583015044	21.0751615651777	47.357472879108	NC_020272.1	1207024	1208796	+	uvrC	--	1773	WP_003152562.1	WP_003152562.1 MULTISPECIES: excinuclease ABC subunit UvrC [Bacillus]	sp|A7Z7D7|UVRC_BACVZ	sp|A7Z7D7|UVRC_BACVZ UvrABC system protein C OS=Bacillus velezensis (strain DSM 23117 / BGSC 10A6 / FZB42) OX=326423 GN=uvrC PE=3 SV=1			COG0322	_	_	PF08459.8|UvrC_HhH_N|UvrC Helix-hairpin-helix N-terminal|KSO_RS06155|m.13:377-523;PF01541.21|GIY-YIG|GIY-YIG catalytic domain|KSO_RS06155|m.13:16-90;PF02151.16|UVR|UvrB/uvrC motif|KSO_RS06155|m.13:198-229
KSO_RS06190	53.8815493384696	258.038520121704	-2.25951138820472	2.18096702142816e-10	5.60001835199029e-09	down	yes	40.1140995769556	53.7477327322097	67.7828157062434	257.39989855101	175.298510529912	341.417151284191	NC_020272.1	1214963	1215187	+	gerE	--	225	WP_003152579.1	WP_003152579.1 MULTISPECIES: spore germination transcription factor GerE [Bacillus]	sp|P11470|GERE_BACSU	sp|P11470|GERE_BACSU Spore germination protein GerE OS=Bacillus subtilis (strain 168) OX=224308 GN=gerE PE=1 SV=2			COG2771	_	_	_
KSO_RS06270	2.12061692493134	8.44090743467832	-1.9878350357087	0.00847938285426661	0.0421811961165278	down	yes	1.06009776894703	1.00263150227975	4.29912150356724	3.13953364633692	14.6293404804088	7.55384817728924	NC_020272.1	1227819	1229237	+	leuC	--	1419	WP_003152606.1	WP_003152606.1 MULTISPECIES: 3-isopropylmalate dehydratase large subunit [Bacillus]	sp|A7Z7B6|LEUC_BACVZ	sp|A7Z7B6|LEUC_BACVZ 3-isopropylmalate dehydratase large subunit OS=Bacillus velezensis (strain DSM 23117 / BGSC 10A6 / FZB42) OX=326423 GN=leuC PE=3 SV=1			COG0065	_	_	PF00330.17|Aconitase|Aconitase family (aconitate hydratase)|KSO_RS06270|m.32:8-457
KSO_RS06295	11.935273637026	2.30045065540721	2.37019371966842	0.00296164795306581	0.0179304961119178	up	yes	14.0544426637164	10.7198169208481	11.0315613265134	1.3426757818421	1.2512980193912	4.30737816498832	NC_020272.1	1234151	1235809	+	lonB	--	1659	WP_003152622.1	WP_003152622.1 MULTISPECIES: ATP-dependent protease LonB [Bacillus]	sp|P42425|LON2_BACSU	sp|P42425|LON2_BACSU Lon protease 2 OS=Bacillus subtilis (strain 168) OX=224308 GN=lon2 PE=2 SV=2			COG1067	_	_	PF05362.10|Lon_C|Lon protease (S16) C-terminal proteolytic domain|KSO_RS06295|m.37:343-534;PF00004.26|AAA|ATPase family associated with various cellular activities (AAA)|KSO_RS06295|m.37:93-266;PF01078.18|Mg_chelatase|Magnesium chelatase, subunit ChlI|KSO_RS06295|m.37:68-213;PF05496.9|RuvB_N|Holliday junction DNA helicase ruvB N-terminus|KSO_RS06295|m.37:58-116;PF13541.3|ChlI|Subunit ChlI of Mg-c…
KSO_RS06350	83.4545798260791	29.2725560714779	1.5111225937749	6.34466572479415e-06	7.57189684151489e-05	up	yes	74.9933679774463	100.829151882488	74.5412196183029	28.3064404564894	38.5553908790128	20.9558368789314	NC_020272.1	1247941	1248963	+	ysxE	--	1023	WP_003152637.1	WP_003152637.1 MULTISPECIES: spore coat protein YsxE [Bacillus amyloliquefaciens group]	sp|P37964|YSXE_BACSU	sp|P37964|YSXE_BACSU Uncharacterized protein YsxE OS=Bacillus subtilis (strain 168) OX=224308 GN=ysxE PE=4 SV=1			_	_	NOG26115	_
KSO_RS06375	48.4450344689632	17.4537910573865	1.47227979451067	0.000835401194032327	0.00622753617369553	up	yes	47.2901997258271	54.6659310546866	43.3789726263759	11.1152650802198	14.5023192606687	26.743788831271	NC_020272.1	1254633	1255634	+	KSO_RS06375	--	1002	WP_003152644.1	WP_003152644.1 MULTISPECIES: SPOR domain-containing protein [Bacillus]	sp|P37575|SP2B_BACSU	sp|P37575|SP2B_BACSU Stage II sporulation protein B OS=Bacillus subtilis (strain 168) OX=224308 GN=spoIIB PE=1 SV=1			_	_	NOG17015	PF05036.10|SPOR|Sporulation related domain|KSO_RS06375|m.54:179-237
KSO_RS06480	12.7799962708855	47.0497635350245	-1.8794782277744	1.14364676578571e-07	1.90009809060605e-06	down	yes	7.49414224433613	12.8870842548457	17.9587623134748	38.3355827168885	52.6497242724277	50.1639836157573	NC_020272.1	1271815	1272918	+	nadA	--	1104	WP_003152673.1	WP_003152673.1 MULTISPECIES: quinolinate synthase NadA [Bacillus amyloliquefaciens group]	sp|A7Z774|NADA_BACVZ	sp|A7Z774|NADA_BACVZ Quinolinate synthase A OS=Bacillus velezensis (strain DSM 23117 / BGSC 10A6 / FZB42) OX=326423 GN=nadA PE=3 SV=1			COG0379	_	_	PF02445.13|NadA|Quinolinate synthetase A protein|KSO_RS06480|m.75:29-364
KSO_RS06600	9.7786205542579	0.66947164846502	3.84862030497698	0.0018146041273349	0.0119191826658535	up	yes	6.76460363860971	7.99738112273728	14.5738769014267	0	0	2.00841494539506	NC_020272.1	1296153	1297931	+	aspS	--	1779	WP_015387901.1	WP_015387901.1 MULTISPECIES: aspartate--tRNA ligase [Bacillus amyloliquefaciens group]	sp|A7Z750|SYDND_BACVZ	sp|A7Z750|SYDND_BACVZ Aspartate--tRNA(Asp/Asn) ligase OS=Bacillus velezensis (strain DSM 23117 / BGSC 10A6 / FZB42) OX=326423 GN=aspS PE=3 SV=1			COG0173	_	_	PF00152.17|tRNA-synt_2|tRNA synthetases class II (D, K and N)|KSO_RS06600|m.97:123-560;PF02938.11|GAD|GAD domain|KSO_RS06600|m.97:314-408;PF01336.22|tRNA_anti-codon|OB-fold nucleic acid binding domain|KSO_RS06600|m.97:20-105
KSO_RS07000	5.29296584736702	22.1335479809059	-2.06201503622024	0.00221887003042916	0.0141009190433773	down	yes	2.34311329304647	9.97243529253478	3.56334895651981	24.2873736051905	22.6344609021652	19.4788094353619	NC_020272.1	1365863	1366504	+	KSO_RS07000	--	642	WP_015387960.1	WP_015387960.1 MULTISPECIES: class I SAM-dependent methyltransferase [Bacillus]	sp|A7Z722|Y2438_BACVZ	sp|A7Z722|Y2438_BACVZ Uncharacterized methyltransferase RBAM_024380 OS=Bacillus velezensis (strain DSM 23117 / BGSC 10A6 / FZB42) OX=326423 GN=yrrT PE=3 SV=1			COG0500	_	_	PF13649.3|Methyltransf_25|Methyltransferase domain|KSO_RS07000|m.170:49-137;PF08241.9|Methyltransf_11|Methyltransferase domain|KSO_RS07000|m.170:50-138;PF13489.3|Methyltransf_23|Methyltransferase domain|KSO_RS07000|m.170:45-195;PF08242.9|Methyltransf_12|Methyltransferase domain|KSO_RS07000|m.170:50-136;PF13847.3|Methyltransf_31|Methyltransferase domain|KSO_RS07000|m.170:45-148;PF00398.17|RrnaAD|R…
KSO_RS07005	9.24984694132652	39.4753567379067	-2.09225747264881	1.82447337577698e-05	0.000201643970488047	down	yes	5.40330005077527	9.1987118646657	13.1475289085386	28.8038679578799	53.6871572630174	35.9350449928228	NC_020272.1	1366525	1367220	+	mtnN	--	696	WP_003152774.1	WP_003152774.1 MULTISPECIES: 5'-methylthioadenosine/S-adenosylhomocysteine nucleosidase [Bacillus]	sp|A7Z721|MTNN_BACVZ	sp|A7Z721|MTNN_BACVZ 5'-methylthioadenosine/S-adenosylhomocysteine nucleosidase OS=Bacillus velezensis (strain DSM 23117 / BGSC 10A6 / FZB42) OX=326423 GN=mtnN PE=3 SV=1			COG0775	_	_	PF01048.17|PNP_UDP_1|Phosphorylase superfamily|KSO_RS07005|m.171:2-227
KSO_RS07010	5.55502084356352	26.3134303570579	-2.24188851093581	1.78858705541284e-05	0.000198540973574648	down	yes	4.07001822006449	8.46865536747001	4.12638894315605	31.3392733625418	22.466487166342	25.1345305422898	NC_020272.1	1367268	1368191	+	KSO_RS07010	--	924	WP_015387961.1	WP_015387961.1 MULTISPECIES: cysteine synthase family protein [Bacillus]	sp|O05393|MCCA_BACSU	sp|O05393|MCCA_BACSU O-acetylserine dependent cystathionine beta-synthase OS=Bacillus subtilis (strain 168) OX=224308 GN=mccA PE=1 SV=1			COG0031	_	_	PF00291.22|PALP|Pyridoxal-phosphate dependent enzyme|KSO_RS07010|m.172:7-292
KSO_RS07015	4.52330633343017	17.6353558965218	-1.96065297048964	0.000306205372320261	0.0025975282813867	down	yes	5.92235722100722	4.9789469876989	2.66861479158439	21.4369994250538	12.7133192468854	18.7557490176263	NC_020272.1	1368193	1369335	+	KSO_RS07015	--	1143	WP_003152778.1	WP_003152778.1 MULTISPECIES: bifunctional cystathionine gamma-lyase/homocysteine desulfhydrase [Bacillus]	sp|O05394|MCCB_BACSU	sp|O05394|MCCB_BACSU Cystathionine gamma-lyase OS=Bacillus subtilis (strain 168) OX=224308 GN=mccB PE=1 SV=1			COG0626	_	_	PF01053.17|Cys_Met_Meta_PP|Cys/Met metabolism PLP-dependent enzyme|KSO_RS07015|m.173:4-376;PF01041.14|DegT_DnrJ_EryC1|DegT/DnrJ/EryC1/StrS aminotransferase family|KSO_RS07015|m.173:48-229;PF00155.18|Aminotran_1_2|Aminotransferase class I and II|KSO_RS07015|m.173:48-187;PF00266.16|Aminotran_5|Aminotransferase class-V|KSO_RS07015|m.173:72-199
KSO_RS07115	80.4270627667323	20.0234216016061	2.00545155445295	0.00589225331733717	0.0315993838242006	up	yes	113.417841065797	73.3950131847401	54.4683340496599	35.357128921842	24.7131358829762	0	NC_020272.1	1392520	1392771	+	KSO_RS07115	--	252	CUX94244.1	CUX94244.1 conserved membrane protein of unknown function [Bacillus velezensis]	_	_	_	_	_	_	_	_
KSO_RS07120	227.739555464051	63.2313228685807	1.84850878697341	7.91010538289477e-09	1.58326676246602e-07	up	yes	181.654417994447	221.503512844964	280.060735552742	80.0299085775825	70.4398364089622	39.2242236191975	NC_020272.1	1392969	1393469	+	KSO_RS07120	--	501	WP_015387974.1	WP_015387974.1 MULTISPECIES: DinB family protein [Bacillus subtilis group]	sp|O07079|YRDA_BACSU	sp|O07079|YRDA_BACSU Uncharacterized protein YrdA OS=Bacillus subtilis (strain 168) OX=224308 GN=yrdA PE=3 SV=1			COG2318	_	_	PF05163.9|DinB|DinB family|KSO_RS07120|m.193:1-159;PF12867.4|DinB_2|DinB superfamily|KSO_RS07120|m.193:17-135
KSO_RS07280	23.5391015961757	92.172196234906	-1.96881611847161	6.40597067807729e-14	2.43044439756305e-12	down	yes	21.8645164845325	31.0189121017797	17.7338762022149	88.495604656122	94.5421128546417	93.4788711939543	NC_020272.1	1423938	1424969	+	hrcA	--	1032	WP_003152889.1	WP_003152889.1 MULTISPECIES: heat-inducible transcriptional repressor HrcA [Bacillus]	sp|A7Z6W3|HRCA_BACVZ	sp|A7Z6W3|HRCA_BACVZ Heat-inducible transcription repressor HrcA OS=Bacillus velezensis (strain DSM 23117 / BGSC 10A6 / FZB42) OX=326423 GN=hrcA PE=3 SV=1			COG1420	_	_	PF01628.18|HrcA|HrcA protein C terminal domain|KSO_RS07280|m.222:104-323
KSO_RS07285	40.5571643310867	136.182278019345	-1.74726054020735	1.91687686422551e-10	5.02340308130026e-09	down	yes	39.1739253681207	49.4004896435751	33.0970779815642	116.015579274794	140.555960334427	151.975294448813	NC_020272.1	1425029	1425604	+	grpE	--	576	WP_003152892.1	WP_003152892.1 MULTISPECIES: nucleotide exchange factor GrpE [Bacillus]	sp|A7Z6W2|GRPE_BACVZ	sp|A7Z6W2|GRPE_BACVZ Protein GrpE OS=Bacillus velezensis (strain DSM 23117 / BGSC 10A6 / FZB42) OX=326423 GN=grpE PE=3 SV=1			COG0576	_	_	PF01025.16|GrpE|GrpE|KSO_RS07285|m.223:28-191
KSO_RS07330	49.3578616499106	22.8530148587911	1.11055649784379	0.00165521159491966	0.0110434327409075	up	yes	50.8279450790012	56.7149129393208	40.5307269314098	27.0614927511137	25.2197833156569	16.2777685096028	NC_020272.1	1433780	1435096	+	KSO_RS07330	--	1317	WP_015387988.1	WP_015387988.1 MULTISPECIES: nodulation protein NfeD [Bacillus amyloliquefaciens group]	sp|P54465|YQEZ_BACSU	sp|P54465|YQEZ_BACSU Uncharacterized protein YqeZ OS=Bacillus subtilis (strain 168) OX=224308 GN=yqeZ PE=4 SV=1			COG1030	_	_	PF01957.15|NfeD|NfeD-like C-terminal, partner-binding|KSO_RS07330|m.231:293-437;PF01972.13|SDH_sah|Serine dehydrogenase proteinase|KSO_RS07330|m.231:65-126;PF00574.20|CLP_protease|Clp protease|KSO_RS07330|m.231:59-115
KSO_RS07425	244.729072627599	64.9341871695945	1.91397213814873	2.93761794877493e-08	5.41117740998975e-07	up	yes	229.993029599281	233.20297259843	270.991215685085	73.6363346140842	57.1874218779616	63.9788050167376	NC_020272.1	1453701	1454063	+	KSO_RS07425	--	363	WP_003152999.1	WP_003152999.1 MULTISPECIES: cytochrome c [Bacillus]	sp|P24469|C550_BACSU	sp|P24469|C550_BACSU Cytochrome c-550 OS=Bacillus subtilis (strain 168) OX=224308 GN=cccA PE=1 SV=1			COG2010	_	_	PF13442.3|Cytochrome_CBB3|Cytochrome C oxidase, cbb3-type, subunit III|KSO_RS07425|m.249:49-116;PF00034.18|Cytochrom_C|Cytochrome c|KSO_RS07425|m.249:53-95
KSO_RS07445	23.8398534468767	57.6020783710102	-1.27239090320962	0.000436053839938645	0.00351888527340963	down	yes	19.451880182791	22.4857401136273	29.5819400442118	51.2068763695643	80.5307358945261	41.0686228489403	NC_020272.1	1457095	1457790	-	KSO_RS07445	--	696	WP_025852949.1	WP_025852949.1 MULTISPECIES: hypothetical protein [Bacillus]	sp|P54474|YQFQ_BACSU	sp|P54474|YQFQ_BACSU Uncharacterized protein YqfQ OS=Bacillus subtilis (strain 168) OX=224308 GN=yqfQ PE=4 SV=1			_	_	NOG14463	PF14181.3|YqfQ|YqfQ-like protein|KSO_RS07445|m.253:70-231
KSO_RS07450	4.13429031371359	13.6118658864024	-1.71672735874128	0.0028725068496981	0.0175526740671456	down	yes	4.56880405204506	3.78099419595472	4.05307269314098	23.6788061572245	6.30494582891421	10.8518456730685	NC_020272.1	1457956	1459272	+	KSO_RS07450	--	1317	WP_003153010.1	WP_003153010.1 MULTISPECIES: DEAD/DEAH box helicase [Bacillus]	sp|P54475|CSHB_BACSU	sp|P54475|CSHB_BACSU DEAD-box ATP-dependent RNA helicase CshB OS=Bacillus subtilis (strain 168) OX=224308 GN=cshB PE=1 SV=1			COG0513	_	_	PF00270.26|DEAD|DEAD/DEAH box helicase|KSO_RS07450|m.255:28-195;PF00271.28|Helicase_C|Helicase conserved C-terminal domain|KSO_RS07450|m.255:241-340;PF04851.12|ResIII|Type III restriction enzyme, res subunit|KSO_RS07450|m.255:40-190
KSO_RS07480	28.5571039202484	97.1753209732198	-1.7663836373595	1.33187265103757e-05	0.000150472012397223	down	yes	17.9080801682837	39.52039171486	28.2428398776014	106.071386765526	109.836159479894	75.6184166742393	NC_020272.1	1462741	1463118	+	KSO_RS07480	--	378	WP_087920773.1	WP_087920773.1 MULTISPECIES: DUF308 domain-containing protein [Bacillus]	sp|P54481|YQFX_BACSU	sp|P54481|YQFX_BACSU Uncharacterized protein YqfX OS=Bacillus subtilis (strain 168) OX=224308 GN=yqfX PE=4 SV=1			_	_	NOG09961	_
KSO_RS07520	14.3360472524503	38.1871163377227	-1.41281043942228	0.00054800951819485	0.004299506775467	down	yes	11.6610754584173	22.0578930501544	9.28917324877921	29.601317236891	27.5867563344851	57.3732754417921	NC_020272.1	1470786	1471688	+	KSO_RS07520	--	903	WP_003153032.1	WP_003153032.1 MULTISPECIES: phosphate ABC transporter substrate-binding protein [Bacillus]	sp|P46338|PSTS_BACSU	sp|P46338|PSTS_BACSU Phosphate-binding protein PstS OS=Bacillus subtilis (strain 168) OX=224308 GN=pstS PE=3 SV=1			COG0226	_	_	PF12849.4|PBP_like_2|PBP superfamily domain|KSO_RS07520|m.268:36-272;PF12727.4|PBP_like|PBP superfamily domain|KSO_RS07520|m.268:62-219;PF13531.3|SBP_bac_11|Bacterial extracellular solute-binding protein|KSO_RS07520|m.268:46-277;PF01547.22|SBP_bac_1|Bacterial extracellular solute-binding protein|KSO_RS07520|m.268:52-275
KSO_RS07525	3.89047657601025	19.7071732476061	-2.33773042040207	0.000259497716313109	0.00226681510263891	down	yes	1.61750401519982	8.41401888122827	1.63990683160266	14.37096207791	17.8572336702796	26.8933239946287	NC_020272.1	1471737	1472666	+	pstC	--	930	WP_003153034.1	WP_003153034.1 MULTISPECIES: phosphate ABC transporter permease subunit PstC [Bacillus]	sp|P46339|YQGH_BACSU	sp|P46339|YQGH_BACSU Probable ABC transporter permease protein YqgH OS=Bacillus subtilis (strain 168) OX=224308 GN=yqgH PE=3 SV=2			COG0573	_	_	PF00528.19|BPD_transp_1|Binding-protein-dependent transport system inner membrane component|KSO_RS07525|m.269:107-308
KSO_RS07615	0.603401016500537	12.0315487473553	-4.29504659147575	0.000537580997833578	0.00423074580957571	down	yes	1.81020304950161	0	0	5.36100871739121	19.9846297393021	10.7490077853725	NC_020272.1	1485049	1485879	+	KSO_RS07615	--	831	WP_003153080.1	WP_003153080.1 MULTISPECIES: STAS domain-containing protein [Bacillus]	sp|P54504|RSBRD_BACSU	sp|P54504|RSBRD_BACSU RsbT co-antagonist protein RsbRD OS=Bacillus subtilis (strain 168) OX=224308 GN=rsbRD PE=1 SV=2			COG1366	_	_	PF01740.18|STAS|STAS domain|KSO_RS07615|m.9:160-260
KSO_RS07685	26.821456862395	5.16529909259962	2.37421124361351	0.00176542873657198	0.0116867704384531	up	yes	31.5783703730805	21.7211313241979	27.1648688899067	5.66793669739452	5.28219698262088	4.54576359778347	NC_020272.1	1494582	1495367	+	KSO_RS07685	--	786	WP_015388008.1	WP_015388008.1 MULTISPECIES: spore coat protein [Bacillus]	sp|P54507|TASA_BACSU	sp|P54507|TASA_BACSU Major biofilm matrix component OS=Bacillus subtilis (strain 168) OX=224308 GN=tasA PE=1 SV=1			_	_	NOG15246	PF12389.5|Peptidase_M73|Camelysin metallo-endopeptidase|KSO_RS07685|m.21:3-235
KSO_RS07715	13.7165738703605	2.31958413704322	2.55882723419503	0.00427752856670039	0.024379994655947	up	yes	6.70057342599481	16.8995884393165	17.5495597457702	1.65367418119974	0	5.30507822992993	NC_020272.1	1500154	1501500	+	gcvPA	--	1347	WP_015388010.1	WP_015388010.1 MULTISPECIES: aminomethyl-transferring glycine dehydrogenase subunit GcvPA [Bacillus]	sp|A7Z6M3|GCSPA_BACVZ	sp|A7Z6M3|GCSPA_BACVZ Probable glycine dehydrogenase (decarboxylating) subunit 1 OS=Bacillus velezensis (strain DSM 23117 / BGSC 10A6 / FZB42) OX=326423 GN=gcvPA PE=3 SV=1			COG0403	_	_	PF02347.13|GDC-P|Glycine cleavage system P-protein|KSO_RS07715|m.26:3-441;PF00266.16|Aminotran_5|Aminotransferase class-V|KSO_RS07715|m.26:138-239
KSO_RS07720	16.5738380307221	4.42979538308641	1.90121283755415	0.00310924125677357	0.0185536216399841	up	yes	15.2873855095105	16.8684598782939	17.5656687043619	3.01829149332798	4.21931588245936	6.0517787734719	NC_020272.1	1501493	1502968	+	gcvPB	--	1476	WP_014305403.1	WP_014305403.1 MULTISPECIES: aminomethyl-transferring glycine dehydrogenase subunit GcvPB [Bacillus]	sp|A7Z6M2|GCSPB_BACVZ	sp|A7Z6M2|GCSPB_BACVZ Probable glycine dehydrogenase (decarboxylating) subunit 2 OS=Bacillus velezensis (strain DSM 23117 / BGSC 10A6 / FZB42) OX=326423 GN=gcvPB PE=3 SV=1			COG1003	_	_	PF02347.13|GDC-P|Glycine cleavage system P-protein|KSO_RS07720|m.27:46-300;PF00266.16|Aminotran_5|Aminotransferase class-V|KSO_RS07720|m.27:178-280;PF01212.18|Beta_elim_lyase|Beta-eliminating lyase|KSO_RS07720|m.27:111-273
KSO_RS07770	190.91956261806	75.6702829384034	1.33505111255871	0.00104897984225055	0.00744834290223715	up	yes	226.708674470826	151.354691673932	194.695321709423	55.2925313990508	95.6976751213123	76.020642294847	NC_020272.1	1510004	1510285	+	KSO_RS07770	--	282	WP_003153124.1	WP_003153124.1 MULTISPECIES: YqhV family protein [Bacillus]	sp|P49779|YQHV_BACSU	sp|P49779|YQHV_BACSU Uncharacterized protein YqhV OS=Bacillus subtilis (strain 168) OX=224308 GN=yqhV PE=4 SV=1			_	_	NOG15532	_
KSO_RS07775	99.6839471342638	31.6134215161002	1.65651244536535	2.62865237943821e-06	3.51686018343786e-05	up	yes	121.286542957922	110.09251977711	67.6727786677593	19.2857066846411	42.6863256160499	32.8682322476097	NC_020272.1	1510362	1511285	+	spoIIIAA	--	924	WP_015388013.1	WP_015388013.1 MULTISPECIES: stage III sporulation protein AA [Bacillus]	sp|Q01367|SP3AA_BACSU	sp|Q01367|SP3AA_BACSU Stage III sporulation protein AA OS=Bacillus subtilis (strain 168) OX=224308 GN=spoIIIAA PE=4 SV=1			COG3854	_	_	PF00004.26|AAA|ATPase family associated with various cellular activities (AAA)|KSO_RS07775|m.37:140-233
KSO_RS07860	20.64179102166	3.15768137763551	2.70476777062332	0.00382747581120782	0.0222510561129258	up	yes	9.77958987913368	26.9075007420324	25.238282443814	0	7.36135962471633	2.11168450819019	NC_020272.1	1524234	1525079	+	KSO_RS07860	--	846	WP_015388017.1	WP_015388017.1 MULTISPECIES: TlyA family RNA methyltransferase [Bacillus]	sp|P19672|YQXC_BACSU	sp|P19672|YQXC_BACSU Putative rRNA methyltransferase YqxC OS=Bacillus subtilis (strain 168) OX=224308 GN=yqxC PE=3 SV=3			COG1189	_	_	PF01728.16|FtsJ|FtsJ-like methyltransferase|KSO_RS07860|m.53:62-243;PF01479.22|S4|S4 domain|KSO_RS07860|m.53:6-47
KSO_RS07880	37.1969410001509	5.81201013494749	2.67598252693986	0.00011696515890387	0.0011177647892242	up	yes	43.1940210800552	41.740638440414	26.6561634799834	5.56179556073919	5.18327943612985	6.69095540797342	NC_020272.1	1529112	1529912	+	spo0A	--	801	WP_003153177.1	WP_003153177.1 MULTISPECIES: sporulation transcription factor Spo0A [Bacillus]	sp|P06534|SP0A_BACSU	sp|P06534|SP0A_BACSU Stage 0 sporulation protein A OS=Bacillus subtilis (strain 168) OX=224308 GN=spo0A PE=1 SV=1			COG0784	_	_	PF08769.8|Spo0A_C|Sporulation initiation factor Spo0A C terminal|KSO_RS07880|m.57:156-259;PF00072.21|Response_reg|Response regulator receiver domain|KSO_RS07880|m.57:6-119
KSO_RS07895	8.14439054198622	75.0645378899391	-3.20267473026417	3.21377536255508e-05	0.000336189998831893	down	yes	10.5935122122242	6.67950282504677	7.16015658868769	115.03516592881	68.2221779304696	41.9362698105377	NC_020272.1	1531752	1531964	-	KSO_RS07895	--	213	AGF27121.1	AGF27121.1 hypothetical protein KSO_008120 [Bacillus amyloliquefaciens IT-45]	sp|O32013|YPZD_BACSU	sp|O32013|YPZD_BACSU Spore germination protein-like protein YpzD OS=Bacillus subtilis (strain 168) OX=224308 GN=ypzD PE=3 SV=1			_	_	NOG113753	_
KSO_RS07935	55.7115159819283	9.71507311655634	2.51845350706709	4.55633444951038e-08	8.09944207738138e-07	up	yes	50.2698900155376	70.414505035106	46.4501528951414	7.538068095012	14.0501077101185	7.55704354453851	NC_020272.1	1537369	1538550	+	KSO_RS07935	--	1182	WP_015388024.1	WP_015388024.1 MULTISPECIES: acetyl-CoA C-acetyltransferase [Bacillus amyloliquefaciens group]	sp|P45855|THL_BACSU	sp|P45855|THL_BACSU Acetyl-CoA acetyltransferase OS=Bacillus subtilis (strain 168) OX=224308 GN=mmgA PE=1 SV=2			COG0183	_	_	PF00108.20|Thiolase_N|Thiolase, N-terminal domain|KSO_RS07935|m.66:5-263;PF02803.15|Thiolase_C|Thiolase, C-terminal domain|KSO_RS07935|m.66:271-391;PF00109.23|ketoacyl-synt|Beta-ketoacyl synthase, N-terminal domain|KSO_RS07935|m.66:79-119
KSO_RS07940	63.1213844942958	18.5484475948862	1.76628135550219	6.36204358083249e-05	0.000639221928161114	up	yes	76.8029635386254	65.125152544206	47.4360374000559	18.3010491250379	12.1825317732982	25.1617618863226	NC_020272.1	1538570	1539421	+	KSO_RS07940	--	852	WP_015388025.1	WP_015388025.1 MULTISPECIES: 3-hydroxybutyryl-CoA dehydrogenase [Bacillus amyloliquefaciens group]	sp|P45856|HBD_BACSU	sp|P45856|HBD_BACSU Probable 3-hydroxybutyryl-CoA dehydrogenase OS=Bacillus subtilis (strain 168) OX=224308 GN=mmgB PE=2 SV=1			COG1250	_	_	PF02737.15|3HCDH_N|3-hydroxyacyl-CoA dehydrogenase, NAD binding domain|KSO_RS07940|m.67:6-182;PF00725.19|3HCDH|3-hydroxyacyl-CoA dehydrogenase, C-terminal domain|KSO_RS07940|m.67:185-281;PF03446.12|NAD_binding_2|NAD binding domain of 6-phosphogluconate dehydrogenase|KSO_RS07940|m.67:6-123
KSO_RS07945	73.9235300580647	8.08098373909772	3.19184177049527	4.27897887987558e-11	1.27966638972279e-09	up	yes	58.3670761040359	93.468862944669	69.9346511254893	5.892854820307	7.32241063199296	11.0276857649932	NC_020272.1	1539451	1540584	+	KSO_RS07945	--	1134	WP_015388026.1	WP_015388026.1 MULTISPECIES: acyl-CoA dehydrogenase [Bacillus]	sp|P45857|ACDB_BACSU	sp|P45857|ACDB_BACSU Acyl-CoA dehydrogenase OS=Bacillus subtilis (strain 168) OX=224308 GN=mmgC PE=1 SV=3			COG1960	_	_	PF00441.21|Acyl-CoA_dh_1|Acyl-CoA dehydrogenase, C-terminal domain|KSO_RS07945|m.68:227-375;PF02771.13|Acyl-CoA_dh_N|Acyl-CoA dehydrogenase, N-terminal domain|KSO_RS07945|m.68:4-116;PF02770.16|Acyl-CoA_dh_M|Acyl-CoA dehydrogenase, middle domain|KSO_RS07945|m.68:120-214;PF08028.8|Acyl-CoA_dh_2|Acyl-CoA dehydrogenase, C-terminal domain|KSO_RS07945|m.68:242-364
KSO_RS07950	41.4659341156503	3.33512443912392	3.63214268829253	4.34763378362713e-07	6.65435154834469e-06	up	yes	39.0454862685531	49.2385208250715	36.1137952533264	8.11475090009489	1.89062241727687	0	NC_020272.1	1540608	1541705	+	mmgD	--	1098	WP_015388027.1	WP_015388027.1 MULTISPECIES: citrate synthase [Bacillus amyloliquefaciens group]	sp|P45858|MMGD_BACSU	sp|P45858|MMGD_BACSU Citrate/2-methylcitrate synthase OS=Bacillus subtilis (strain 168) OX=224308 GN=mmgD PE=1 SV=1			COG0372	_	_	PF00285.18|Citrate_synt|Citrate synthase, C-terminal domain|KSO_RS07950|m.69:7-357
KSO_RS07955	73.3093184419912	4.85737845802576	3.91297651564331	3.28468297223843e-14	1.39161068590501e-12	up	yes	64.7851135499677	77.7123669014895	77.4304748745165	0	5.81485550187676	8.75727987220051	NC_020272.1	1541731	1543158	+	KSO_RS07955	--	1428	WP_021734208.1	WP_021734208.1 MULTISPECIES: bifunctional 2-methylcitrate dehydratase/aconitate hydratase [Bacillus amyloliquefaciens group]	sp|P45859|MMGE_BACSU	sp|P45859|MMGE_BACSU Citrate/2-methylcitrate dehydratase OS=Bacillus subtilis (strain 168) OX=224308 GN=mmgE PE=1 SV=3			COG2079	_	_	PF03972.11|MmgE_PrpD|MmgE/PrpD family|KSO_RS07955|m.70:12-456
KSO_RS07960	62.7750441752392	6.89223910964398	3.18528458219624	3.51823683521818e-08	6.38811288223186e-07	up	yes	69.7347757546413	59.6731742449542	58.9171825261222	0	6.87385236480134	13.8028649641306	NC_020272.1	1543177	1544082	+	prpB	--	906	WP_003153200.1	WP_003153200.1 MULTISPECIES: methylisocitrate lyase [Bacillus amyloliquefaciens group]	sp|P54528|MMGF_BACSU	sp|P54528|MMGF_BACSU 2-methylisocitrate lyase OS=Bacillus subtilis (strain 168) OX=224308 GN=mmgF PE=1 SV=1			COG2513	_	_	PF13714.3|PEP_mutase|Phosphoenolpyruvate phosphomutase|KSO_RS07960|m.71:18-256;PF00463.18|ICL|Isocitrate lyase family|KSO_RS07960|m.71:88-169
KSO_RS07965	242.384912446327	54.4187680943215	2.15491813032289	2.70432164177135e-06	3.56431247685886e-05	up	yes	328.093715675717	210.775422479254	188.28559918401	45.8333152690545	51.2568744239507	66.1661145899594	NC_020272.1	1544110	1544352	-	KSO_RS07965	--	243	WP_007408378.1	WP_007408378.1 MULTISPECIES: DUF2627 domain-containing protein [Bacillus]	sp|O32015|YQZF_BACSU	sp|O32015|YQZF_BACSU Uncharacterized protein YqzF OS=Bacillus subtilis (strain 168) OX=224308 GN=yqzF PE=4 SV=1			_	_	NOG40515	_
KSO_RS08010	7.72806674324122	21.5793799917692	-1.48027673470152	0.00533596893315295	0.0292328298018853	down	yes	11.7390759631559	6.34441071007787	5.10071355648989	32.2825959721166	18.5141887551394	13.9413552480517	NC_020272.1	1554583	1555479	-	KSO_RS08010	--	897	WP_014418333.1	WP_014418333.1 MULTISPECIES: YegS/Rv2252/BmrU family lipid kinase [Bacillus]	sp|P39074|BMRU_BACSU	sp|P39074|BMRU_BACSU Putative lipid kinase BmrU OS=Bacillus subtilis (strain 168) OX=224308 GN=bmrU PE=1 SV=2			COG1597	_	_	PF00781.21|DAGK_cat|Diacylglycerol kinase catalytic domain|KSO_RS08010|m.81:5-127
KSO_RS08100	3.94464988377435	14.5984097089209	-1.88517725333831	0.00566460866994554	0.0307680240149606	down	yes	8.13523405874837	0.699475959555045	2.99923963301962	8.76105849390776	24.4944355654278	10.5397350674272	NC_020272.1	1571407	1572423	-	namA	--	1017	WP_003153250.1	WP_003153250.1 MULTISPECIES: NADPH dehydrogenase NamA [Bacillus]	sp|A7Z6E7|NAMA_BACVZ	sp|A7Z6E7|NAMA_BACVZ NADPH dehydrogenase OS=Bacillus velezensis (strain DSM 23117 / BGSC 10A6 / FZB42) OX=326423 GN=namA PE=3 SV=1			COG1902	_	_	PF00724.17|Oxidored_FMN|NADH:flavin oxidoreductase / NADH oxidase family|KSO_RS08100|m.97:4-326
KSO_RS08120	14.8689946984456	1.51327542483193	3.28802832828558	1.91139019873274e-05	0.000209429046774941	up	yes	13.9839988565084	10.7067196677708	19.9162655710576	2.95816616477563	0	1.58166010972015	NC_020272.1	1575504	1577762	+	fabD	--	2259	WP_015388034.1	WP_015388034.1 MULTISPECIES: ACP S-malonyltransferase [Bacillus amyloliquefaciens group]	sp|O34787|PKSE_BACSU	sp|O34787|PKSE_BACSU Polyketide biosynthesis protein PksE OS=Bacillus subtilis (strain 168) OX=224308 GN=pksE PE=1 SV=3			COG0331;COG2070	_	_	PF00698.18|Acyl_transf_1|Acyl transferase domain|KSO_RS08120|m.102:3-281;PF03060.12|NMO|Nitronate monooxygenase|KSO_RS08120|m.102:322-588
KSO_RS08145	23.4602344366546	4.29669487533094	2.44617923362029	9.23104625010691e-26	9.77721648657157e-24	up	yes	25.2327540267637	22.1118146823424	23.0361346008578	3.18745402634302	6.43614223329598	3.26648836635383	NC_020272.1	1581232	1593810	+	KSO_RS08145	--	12579	WP_015388035.1	WP_015388035.1 MULTISPECIES: SDR family NAD(P)-dependent oxidoreductase [Bacillus amyloliquefaciens group]	sp|P40872|PKSM_BACSU	sp|P40872|PKSM_BACSU Polyketide synthase PksM OS=Bacillus subtilis (strain 168) OX=224308 GN=pksM PE=1 SV=4			COG3321	_	_	PF00109.23|ketoacyl-synt|Beta-ketoacyl synthase, N-terminal domain|KSO_RS08145|m.106:117-365;PF00109.23|ketoacyl-synt|Beta-ketoacyl synthase, N-terminal domain|KSO_RS08145|m.106:2094-2327;PF00109.23|ketoacyl-synt|Beta-ketoacyl synthase, N-terminal domain|KSO_RS08145|m.106:3535-3783;PF02801.19|Ketoacyl-synt_C|Beta-ketoacyl synthase, C-terminal domain|KSO_RS08145|m.106:373-490;PF02801.19|Ketoacyl-s…
KSO_RS08150	20.2718160246441	2.6727972600581	2.91837689753338	4.26813835571185e-16	2.21420565310603e-14	up	yes	20.3054934733279	19.3177331583832	21.1922214422212	2.12243842027256	3.62632008192315	2.2696332779786	NC_020272.1	1593829	1600125	+	KSO_RS08150	--	6297	WP_015388036.1	WP_015388036.1 MULTISPECIES: KR domain-containing protein [Bacillus amyloliquefaciens group]	sp|P40806|PKSJ_BACSU	sp|P40806|PKSJ_BACSU Polyketide synthase PksJ OS=Bacillus subtilis (strain 168) OX=224308 GN=pksJ PE=1 SV=3			COG3321	_	_	PF00109.23|ketoacyl-synt|Beta-ketoacyl synthase, N-terminal domain|KSO_RS08150|m.108:450-699;PF00109.23|ketoacyl-synt|Beta-ketoacyl synthase, N-terminal domain|KSO_RS08150|m.108:1645-1877;PF02801.19|Ketoacyl-synt_C|Beta-ketoacyl synthase, C-terminal domain|KSO_RS08150|m.108:707-824;PF02801.19|Ketoacyl-synt_C|Beta-ketoacyl synthase, C-terminal domain|KSO_RS08150|m.108:1885-1998;PF08659.7|KR|KR dom…
KSO_RS08155	26.049764214502	7.7667196618404	1.74459039262728	1.15376492777257e-10	3.18790265912812e-09	up	yes	26.7917637300253	24.5941463369585	26.7633825765223	10.8905143038466	3.98724245780863	8.42240222386597	NC_020272.1	1600165	1605891	+	KSO_RS08155	--	5727	WP_015388037.1	WP_015388037.1 MULTISPECIES: SDR family NAD(P)-dependent oxidoreductase [Bacillus amyloliquefaciens group]	sp|P40872|PKSM_BACSU	sp|P40872|PKSM_BACSU Polyketide synthase PksM OS=Bacillus subtilis (strain 168) OX=224308 GN=pksM PE=1 SV=4			COG3321	_	_	PF00109.23|ketoacyl-synt|Beta-ketoacyl synthase, N-terminal domain|KSO_RS08155|m.109:426-678;PF14765.3|PS-DH|Polyketide synthase dehydratase|KSO_RS08155|m.109:9-270;PF14765.3|PS-DH|Polyketide synthase dehydratase|KSO_RS08155|m.109:1157-1441;PF08659.7|KR|KR domain|KSO_RS08155|m.109:1667-1845;PF02801.19|Ketoacyl-synt_C|Beta-ketoacyl synthase, C-terminal domain|KSO_RS08155|m.109:686-803;PF00550.22|P…
KSO_RS08160	33.0542475641098	9.72726256606934	1.76368392088787	3.117264838949e-25	3.16963488824334e-23	up	yes	34.199100263735	32.3907763795568	32.5728660490377	8.41642319580447	9.43894603945375	11.3264184629498	NC_020272.1	1605943	1621557	+	KSO_RS08160	--	15615	WP_015388038.1	WP_015388038.1 MULTISPECIES: SDR family NAD(P)-dependent oxidoreductase [Bacillus amyloliquefaciens group]	sp|P40806|PKSJ_BACSU	sp|P40806|PKSJ_BACSU Polyketide synthase PksJ OS=Bacillus subtilis (strain 168) OX=224308 GN=pksJ PE=1 SV=3			COG3321	_	_	PF00109.23|ketoacyl-synt|Beta-ketoacyl synthase, N-terminal domain|KSO_RS08160|m.111:619-852;PF00109.23|ketoacyl-synt|Beta-ketoacyl synthase, N-terminal domain|KSO_RS08160|m.111:2096-2324;PF00109.23|ketoacyl-synt|Beta-ketoacyl synthase, N-terminal domain|KSO_RS08160|m.111:3529-3777;PF00109.23|ketoacyl-synt|Beta-ketoacyl synthase, N-terminal domain|KSO_RS08160|m.111:4735-4978;PF02801.19|Ketoacyl-s…
KSO_RS08165	24.9574546747257	4.14404129595595	2.5874612887531	3.74854592157372e-20	2.72251535218297e-18	up	yes	29.3294402756112	24.6983248649417	20.8445988836242	3.46288242841204	4.57188211437882	4.39735934507698	NC_020272.1	1621562	1629280	+	KSO_RS08165	--	7719	WP_015388039.1	WP_015388039.1 MULTISPECIES: SDR family NAD(P)-dependent oxidoreductase [Bacillus amyloliquefaciens group]	sp|P40806|PKSJ_BACSU	sp|P40806|PKSJ_BACSU Polyketide synthase PksJ OS=Bacillus subtilis (strain 168) OX=224308 GN=pksJ PE=1 SV=3			COG3321	_	_	PF00109.23|ketoacyl-synt|Beta-ketoacyl synthase, N-terminal domain|KSO_RS08165|m.113:878-1126;PF00109.23|ketoacyl-synt|Beta-ketoacyl synthase, N-terminal domain|KSO_RS08165|m.113:2091-2325;PF08659.7|KR|KR domain|KSO_RS08165|m.113:607-788;PF08659.7|KR|KR domain|KSO_RS08165|m.113:1706-1900;PF02801.19|Ketoacyl-synt_C|Beta-ketoacyl synthase, C-terminal domain|KSO_RS08165|m.113:1134-1251;PF02801.19|Ke…
KSO_RS08170	30.8447731964564	6.73378427596366	2.1938633974594	1.39528619143886e-17	8.06094886053994e-16	up	yes	31.5224101207802	31.7780927531769	29.233816715412	4.70394551445559	7.08154186120372	8.41586545223168	NC_020272.1	1629303	1635458	+	KSO_RS08170	--	6156	WP_015388040.1	WP_015388040.1 MULTISPECIES: SDR family NAD(P)-dependent oxidoreductase [Bacillus amyloliquefaciens group]	sp|O31782|PKSN_BACSU	sp|O31782|PKSN_BACSU Polyketide synthase PksN OS=Bacillus subtilis (strain 168) OX=224308 GN=pksN PE=1 SV=3			COG3321	_	_	PF14765.3|PS-DH|Polyketide synthase dehydratase|KSO_RS08170|m.114:10-263;PF14765.3|PS-DH|Polyketide synthase dehydratase|KSO_RS08170|m.114:373-630;PF14765.3|PS-DH|Polyketide synthase dehydratase|KSO_RS08170|m.114:1265-1550;PF00109.23|ketoacyl-synt|Beta-ketoacyl synthase, N-terminal domain|KSO_RS08170|m.114:656-903;PF08659.7|KR|KR domain|KSO_RS08170|m.114:1776-1954;PF02801.19|Ketoacyl-synt_C|Beta-…
KSO_RS08175	41.8180950215112	9.07820221396822	2.20240545425394	7.95590953847929e-21	5.94821236671011e-19	up	yes	45.4962036707749	37.8800665761159	42.0780148176427	6.45028703303875	13.0244905329199	7.75982907594601	NC_020272.1	1635455	1641670	+	KSO_RS08175	--	6216	WP_015388041.1	WP_015388041.1 MULTISPECIES: zinc-binding dehydrogenase [Bacillus amyloliquefaciens group]	sp|P40872|PKSM_BACSU	sp|P40872|PKSM_BACSU Polyketide synthase PksM OS=Bacillus subtilis (strain 168) OX=224308 GN=pksM PE=1 SV=4			COG3319;COG3321	_	_	PF00109.23|ketoacyl-synt|Beta-ketoacyl synthase, N-terminal domain|KSO_RS08175|m.116:882-1114;PF00550.22|PP-binding|Phosphopantetheine attachment site|KSO_RS08175|m.116:402-466;PF00550.22|PP-binding|Phosphopantetheine attachment site|KSO_RS08175|m.116:1543-1608;PF00550.22|PP-binding|Phosphopantetheine attachment site|KSO_RS08175|m.116:1647-1712;PF02801.19|Ketoacyl-synt_C|Beta-ketoacyl synthase, C…
KSO_RS08180	15.4063342309718	3.68213907671922	2.06193095213215	0.0087038379513403	0.0430450507243327	up	yes	21.4896962019405	14.1657507964953	10.5635556944795	3.85714133692822	7.18927589322945	0	NC_020272.1	1641752	1642906	+	KSO_RS08180	--	1155	WP_003153276.1	WP_003153276.1 MULTISPECIES: cytochrome P450 [Bacillus]	sp|O34374|YJIB_BACSU	sp|O34374|YJIB_BACSU Putative cytochrome P450 YjiB OS=Bacillus subtilis (strain 168) OX=224308 GN=yjiB PE=1 SV=1			COG2124	_	_	PF00067.19|p450|Cytochrome P450|KSO_RS08180|m.117:163-353
KSO_RS08190	16.1972429979404	0.92632905585453	4.11347925781077	0.00288661739025153	0.0175965980959698	up	yes	14.0963201324643	17.1413747196983	17.3540341416587	0	2.77898716756359	0	NC_020272.1	1644260	1645006	+	KSO_RS08190	--	747	WP_014305356.1	WP_014305356.1 MULTISPECIES: enoyl-CoA hydratase/isomerase family protein [Bacillus]	sp|P40802|PKSI_BACSU	sp|P40802|PKSI_BACSU Putative polyketide biosynthesis enoyl-CoA isomerase PksI OS=Bacillus subtilis (strain 168) OX=224308 GN=pksI PE=1 SV=2			COG1024	_	_	PF00378.17|ECH_1|Enoyl-CoA hydratase/isomerase|KSO_RS08190|m.119:10-241;PF16113.2|ECH_2|Enoyl-CoA hydratase/isomerase|KSO_RS08190|m.119:17-245
KSO_RS08280	33.3241088731619	10.0546235977748	1.72770594121931	0.00380770343449579	0.0221999590148814	up	yes	46.5493419357994	16.9924811282134	36.4305035554729	7.25569746604576	11.2698339531488	11.6383393741297	NC_020272.1	1658120	1659040	-	KSO_RS08280	--	921	WP_015388048.1	WP_015388048.1 MULTISPECIES: aldo/keto reductase [Bacillus amyloliquefaciens group]	sp|P54569|YQKF_BACSU	sp|P54569|YQKF_BACSU Uncharacterized oxidoreductase YqkF OS=Bacillus subtilis (strain 168) OX=224308 GN=yqkF PE=3 SV=1			COG0667	_	_	PF00248.18|Aldo_ket_red|Aldo/keto reductase family|KSO_RS08280|m.134:15-295
KSO_RS08305	91.9746524620531	45.7315299717271	1.00788854706492	0.00135779754967699	0.00937913416108401	up	yes	76.7334101756158	100.597360728735	98.5931864818086	35.99998581133	39.8405705749799	61.3540335288715	NC_020272.1	1661562	1662551	+	KSO_RS08305	--	990	WP_003153321.1	WP_003153321.1 MULTISPECIES: type I asparaginase [Bacillus]	sp|P26900|ASPG1_BACSU	sp|P26900|ASPG1_BACSU L-asparaginase 1 OS=Bacillus subtilis (strain 168) OX=224308 GN=ansA PE=2 SV=1			COG0252	_	_	PF00710.17|Asparaginase|Asparaginase, N-terminal|KSO_RS08305|m.138:3-186
KSO_RS08370	85.734534192683	20.7101965972587	2.04900701759041	0.000872423040892981	0.00639106446671458	up	yes	70.1146867605686	64.3043661801113	122.784549637369	25.1694816053791	11.7282678766667	25.2328403097303	NC_020272.1	1673685	1674038	+	spoIIAA	--	354	WP_003153343.1	WP_003153343.1 MULTISPECIES: anti-sigma F factor antagonist [Bacillus]	sp|P10727|SP2AA_BACSU	sp|P10727|SP2AA_BACSU Anti-sigma F factor antagonist OS=Bacillus subtilis (strain 168) OX=224308 GN=spoIIAA PE=1 SV=3			COG1366	_	_	PF01740.18|STAS|STAS domain|KSO_RS08370|m.148:6-109;PF13466.3|STAS_2|STAS domain|KSO_RS08370|m.148:16-96
KSO_RS08475	37.029212167786	130.318874616929	-1.81503143362986	2.17449965597799e-08	4.09450231518226e-07	down	yes	57.6352005416029	28.6182146900711	24.834221271684	93.8792733442012	167.026711484943	130.050639021644	NC_020272.1	1689707	1690228	-	KSO_RS08475	--	522	WP_012117889.1	WP_012117889.1 MULTISPECIES: DUF309 domain-containing protein [Bacillus]	sp|P17617|YPUF_BACSU	sp|P17617|YPUF_BACSU Uncharacterized protein YpuF OS=Bacillus subtilis (strain 168) OX=224308 GN=ypuF PE=4 SV=1			COG1547	_	_	PF03745.11|DUF309|Domain of unknown function (DUF309)|KSO_RS08475|m.169:9-66
KSO_RS08490	55.5910193374176	14.0489635919273	1.9836210874481	0.00193250939966694	0.0125640913945841	up	yes	78.9282051861395	43.9115463498445	43.9333064762689	9.16666305381089	25.6284372119754	7.35179050999549	NC_020272.1	1692041	1692526	+	KSO_RS08490	--	486	WP_003153380.1	WP_003153380.1 MULTISPECIES: DUF3907 family protein [Bacillus]	sp|P35156|YPUI_BACSU	sp|P35156|YPUI_BACSU Uncharacterized protein YpuI OS=Bacillus subtilis (strain 168) OX=224308 GN=ypuI PE=4 SV=1			_	_	NOG39159	PF13047.3|DUF3907|Protein of unknown function (DUF3907)|KSO_RS08490|m.172:10-152
KSO_RS08520	13.662897198073	2.85502092463839	2.25470139220569	0.00220142846071422	0.014025140719638	up	yes	16.6218644655893	12.6639929252038	11.702834203426	0	6.37171090905465	2.19335186486053	NC_020272.1	1696358	1697986	+	KSO_RS08520	--	1629	WP_015388056.1	WP_015388056.1 MULTISPECIES: cytochrome c biogenesis protein [Bacillus amyloliquefaciens group]	sp|P35161|RESB_BACSU	sp|P35161|RESB_BACSU Cytochrome c biogenesis protein ResB OS=Bacillus subtilis (strain 168) OX=224308 GN=resB PE=4 SV=1			COG1333	_	_	PF05140.11|ResB|ResB-like family|KSO_RS08520|m.178:63-426;PF05140.11|ResB|ResB-like family|KSO_RS08520|m.178:440-519
KSO_RS08540	6.31289222069825	32.4758794911326	-2.36115623101808	0.000210584999230615	0.00188488404240924	down	yes	6.42854159887109	7.29607231658955	5.21406274663411	15.2307632278704	63.8739512052309	18.3229240402965	NC_020272.1	1701953	1702537	+	sigX	--	585	WP_003153399.1	WP_003153399.1 MULTISPECIES: RNA polymerase sigma factor SigX [Bacillus]	sp|P35165|SIGX_BACSU	sp|P35165|SIGX_BACSU ECF RNA polymerase sigma factor SigX OS=Bacillus subtilis (strain 168) OX=224308 GN=sigX PE=1 SV=2			COG1595	_	_	PF04542.11|Sigma70_r2|Sigma-70 region 2|KSO_RS08540|m.182:8-74;PF08281.9|Sigma70_r4_2|Sigma-70, region 4|KSO_RS08540|m.182:110-160;PF04545.13|Sigma70_r4|Sigma-70, region 4|KSO_RS08540|m.182:115-163;PF07638.8|Sigma70_ECF|ECF sigma factor|KSO_RS08540|m.182:26-165
KSO_RS08570	1.30874707617742	8.7654457704612	-2.73430451734654	0.000551712932634919	0.00431258498025535	down	yes	2.01781184994746	1.90842937858479	0	11.9517055510452	8.35373607311873	5.99089568721967	NC_020272.1	1707966	1709456	+	KSO_RS08570	--	1491	WP_003153405.1	WP_003153405.1 MULTISPECIES: ATP-dependent DNA helicase RecQ [Bacillus]	sp|P50729|RECS_BACSU	sp|P50729|RECS_BACSU Probable ATP-dependent DNA helicase RecS OS=Bacillus subtilis (strain 168) OX=224308 GN=recS PE=3 SV=1			COG0514	_	_	PF00270.26|DEAD|DEAD/DEAH box helicase|KSO_RS08570|m.187:20-178;PF00271.28|Helicase_C|Helicase conserved C-terminal domain|KSO_RS08570|m.187:216-324
KSO_RS08670	190.658255797594	86.1436483605555	1.14608087365802	2.1457114571377e-09	4.78456010881056e-08	up	yes	205.961084288375	179.885920909018	186.12776219539	73.7981453561368	94.0402493234553	90.5925504020743	NC_020272.1	1727620	1729098	+	spoIVA	--	1479	CBI43307.1	CBI43307.1 morphogenetic stage IV sporulation protein [Bacillus amyloliquefaciens DSM 7] [Bacillus amyloliquefaciens DSM 7 = ATCC 23350]	sp|P35149|SP4A_BACSU	sp|P35149|SP4A_BACSU Stage IV sporulation protein A OS=Bacillus subtilis (strain 168) OX=224308 GN=spoIVA PE=1 SV=1			_	_	NOG05030	PF09547.7|Spore_IV_A|Stage IV sporulation protein A (spore_IV_A)|KSO_RS08670|m.206:2-492
KSO_RS08700	16.5583098358778	34.3582171179091	-1.05264857449271	0.00462056185486475	0.0258710754076348	down	yes	18.7449063443718	10.3417847478138	20.5882384154478	32.3831648069207	28.0236182598235	42.6678682869832	NC_020272.1	1732406	1733368	+	hepT	--	963	WP_003153454.1	WP_003153454.1 MULTISPECIES: heptaprenyl diphosphate synthase component II [Bacillus]	sp|P31114|HEPS2_BACSU	sp|P31114|HEPS2_BACSU Heptaprenyl diphosphate synthase component 2 OS=Bacillus subtilis (strain 168) OX=224308 GN=hepT PE=1 SV=1			COG0142	_	_	PF00348.14|polyprenyl_synt|Polyprenyl synthetase|KSO_RS08700|m.210:31-260
KSO_RS08715	88.8284822831842	37.2609312102326	1.25313388099189	1.5781356776703e-05	0.00017594828476482	up	yes	81.433674013321	102.490223015008	82.5615498212236	39.8785009067323	46.0132044061553	25.8910883178102	NC_020272.1	1734967	1736139	+	aroC	--	1173	WP_003153459.1	WP_003153459.1 MULTISPECIES: chorismate synthase [Bacillus]	sp|A7Z623|AROC_BACVZ	sp|A7Z623|AROC_BACVZ Chorismate synthase OS=Bacillus velezensis (strain DSM 23117 / BGSC 10A6 / FZB42) OX=326423 GN=aroC PE=3 SV=1			COG0082	_	_	PF01264.18|Chorismate_synt|Chorismate synthase|KSO_RS08715|m.213:1-364
KSO_RS08720	35.6884280744316	9.27390341076484	1.94305713063698	0.000186211563212847	0.00171503548437339	up	yes	37.2961669620455	42.4599249829075	27.3091922783419	8.18181495712047	11.4374843755923	8.20241089958175	NC_020272.1	1736139	1737227	+	aroB	--	1089	WP_014305310.1	WP_014305310.1 MULTISPECIES: 3-dehydroquinate synthase [Bacillus]	sp|A7Z622|AROB_BACVZ	sp|A7Z622|AROB_BACVZ 3-dehydroquinate synthase OS=Bacillus velezensis (strain DSM 23117 / BGSC 10A6 / FZB42) OX=326423 GN=aroB PE=3 SV=1			COG0337	_	_	PF01761.17|DHQ_synthase|3-dehydroquinate synthase|KSO_RS08720|m.214:68-323;PF13685.3|Fe-ADH_2|Iron-containing alcohol dehydrogenase|KSO_RS08720|m.214:17-190;PF00465.16|Fe-ADH|Iron-containing alcohol dehydrogenase|KSO_RS08720|m.214:15-190
KSO_RS08790	435.410661958987	152.819155660287	1.51049007242933	1.52854468882367e-11	4.79698839381454e-10	up	yes	486.502844571708	446.01584935342	373.713291951833	159.107080148289	189.467375102818	109.883011729754	NC_020272.1	1750143	1750646	+	KSO_RS08790	--	504	WP_003153484.1	WP_003153484.1 MULTISPECIES: ubiquinol-cytochrome c reductase iron-sulfur subunit [Bacillus]	sp|P46911|QCRA_BACSU	sp|P46911|QCRA_BACSU Menaquinol-cytochrome c reductase iron-sulfur subunit OS=Bacillus subtilis (strain 168) OX=224308 GN=qcrA PE=3 SV=1			COG0723	_	_	PF00355.23|Rieske|Rieske [2Fe-2S] domain|KSO_RS08790|m.229:78-147;PF08802.7|CytB6-F_Fe-S|Cytochrome B6-F complex Fe-S subunit|KSO_RS08790|m.229:6-35
KSO_RS08795	211.194777567272	48.759908733778	2.11457929193198	8.04140367177866e-13	2.72549975115485e-11	up	yes	217.284706041843	227.637456277594	188.662170382378	75.8999700855542	49.2065994469927	21.173156668787	NC_020272.1	1750648	1751322	+	KSO_RS08795	--	675	WP_003153485.1	WP_003153485.1 MULTISPECIES: cytochrome b6 [Bacillus]	sp|P46912|QCRB_BACSU	sp|P46912|QCRB_BACSU Menaquinol-cytochrome c reductase cytochrome b subunit OS=Bacillus subtilis (strain 168) OX=224308 GN=qcrB PE=1 SV=1			COG1290	_	_	PF00033.16|Cytochrome_B|Cytochrome b/b6/petB|KSO_RS08795|m.230:40-219;PF13631.3|Cytochrom_B_N_2|Cytochrome b(N-terminal)/b6/petB|KSO_RS08795|m.230:100-221;PF01292.17|Ni_hydr_CYTB|Prokaryotic cytochrome b561|KSO_RS08795|m.230:29-125
KSO_RS08800	154.519435964569	29.2125557479634	2.40272741596194	4.90572146344359e-12	1.57852455190805e-10	up	yes	175.30331602234	175.062985174419	113.192006696949	43.5058422280478	16.2179954232032	27.9138295926391	NC_020272.1	1751354	1752121	+	KSO_RS08800	--	768	WP_003153486.1	WP_003153486.1 MULTISPECIES: c-type cytochrome [Bacillus]	sp|P46913|QCRC_BACSU	sp|P46913|QCRC_BACSU Menaquinol-cytochrome c reductase cytochrome b/c subunit OS=Bacillus subtilis (strain 168) OX=224308 GN=qcrC PE=3 SV=1			COG1290;COG2010	_	_	PF13442.3|Cytochrome_CBB3|Cytochrome C oxidase, cbb3-type, subunit III|KSO_RS08800|m.231:181-249;PF00032.14|Cytochrom_B_C|Cytochrome b(C-terminal)/b6/petD|KSO_RS08800|m.231:71-158
KSO_RS08970	2.70949817783157	16.3268008856029	-2.58671313463001	0.00584740576709111	0.0314251701055933	down	yes	1.37001706205449	2.5915010960564	4.16697637538382	28.4016281503321	7.56248966910749	13.0162848373691	NC_020272.1	1783825	1784373	+	KSO_RS08970	--	549	WP_015388082.1	WP_015388082.1 MULTISPECIES: DUF1273 domain-containing protein [Bacillus amyloliquefaciens group]	sp|A7Z5X0|Y2034_BACVZ	sp|A7Z5X0|Y2034_BACVZ UPF0398 protein RBAM_020340 OS=Bacillus velezensis (strain DSM 23117 / BGSC 10A6 / FZB42) OX=326423 GN=RBAM_020340 PE=3 SV=1			COG4474	_	_	PF06908.8|DUF1273|Protein of unknown function (DUF1273)|KSO_RS08970|m.264:4-171
KSO_RS09045	4.05578382127624	16.3683872926477	-2.01018789428781	0.000885730091497733	0.00643293112167782	down	yes	8.19770427321981	2.58443978516796	1.38520740544094	12.13895979333	20.7401794331245	16.2260226514887	NC_020272.1	1798005	1799105	+	KSO_RS09045	--	1101	WP_003153563.1	WP_003153563.1 MULTISPECIES: chalcone synthase [Bacillus]	sp|P54157|BCSA_BACSU	sp|P54157|BCSA_BACSU Putative chalcone synthase OS=Bacillus subtilis (strain 168) OX=224308 GN=bcsA PE=3 SV=1			COG3424	_	_	PF00195.16|Chal_sti_synt_N|Chalcone and stilbene synthases, N-terminal domain|KSO_RS09045|m.6:2-205;PF02797.12|Chal_sti_synt_C|Chalcone and stilbene synthases, C-terminal domain|KSO_RS09045|m.6:223-358;PF08392.9|FAE1_CUT1_RppA|FAE1/Type III polyketide synthase-like protein|KSO_RS09045|m.6:102-267;PF08541.7|ACP_syn_III_C|3-Oxoacyl-[acyl-carrier-protein (ACP)] synthase III C terminal|KSO_RS09045|m.…
KSO_RS09205	15.0961234696675	0	10.5609177685521	0.00895961469711993	0.0441382568993776	up	yes	12.3590975809282	15.0288813563552	17.9003914717192	0	0	0	NC_020272.1	1825007	1825432	-	KSO_RS09205	--	426	WP_003153639.1	WP_003153639.1 MULTISPECIES: MarR family transcriptional regulator [Bacillus]	sp|P54182|YPOP_BACSU	sp|P54182|YPOP_BACSU Uncharacterized HTH-type transcriptional regulator YpoP OS=Bacillus subtilis (strain 168) OX=224308 GN=ypoP PE=4 SV=1			COG1846	_	_	PF01047.19|MarR|MarR family|KSO_RS09205|m.31:34-91;PF13463.3|HTH_27|Winged helix DNA-binding domain|KSO_RS09205|m.31:34-100
KSO_RS09220	9.11772706774824	25.8427988180342	-1.5019929161132	0.00142260046524057	0.00967534709180902	down	yes	6.5977137462098	11.0934432883818	9.66202416865312	23.8815695349284	10.1164883731482	43.5303385460259	NC_020272.1	1826571	1827596	-	KSO_RS09220	--	1026	WP_015388091.1	WP_015388091.1 MULTISPECIES: polysaccharide biosynthesis protein [Bacillus amyloliquefaciens group]	sp|O25511|PSEB_HELPY	sp|O25511|PSEB_HELPY UDP-N-acetylglucosamine 4,6-dehydratase (inverting) OS=Helicobacter pylori (strain ATCC 700392 / 26695) OX=85962 GN=pseB PE=1 SV=1			COG1086	_	_	PF02719.12|Polysacc_synt_2|Polysaccharide biosynthesis protein|KSO_RS09220|m.34:18-296;PF01370.18|Epimerase|NAD dependent epimerase/dehydratase family|KSO_RS09220|m.34:18-222;PF01073.16|3Beta_HSD|3-beta hydroxysteroid dehydrogenase/isomerase family|KSO_RS09220|m.34:19-143;PF16363.2|GDP_Man_Dehyd|GDP-mannose 4,6 dehydratase|KSO_RS09220|m.34:19-138;PF13460.3|NAD_binding_10|NAD(P)H-binding|KSO_RS092…
KSO_RS09230	23.9652017946874	73.3817919840782	-1.61407576529427	1.0473155662516e-08	2.06377997628805e-07	down	yes	20.434298373841	26.7598890608457	24.7014179493755	79.1378998438721	60.7369859945247	80.2704901138379	NC_020272.1	1829112	1830068	-	KSO_RS09230	--	957	WP_014305230.1	WP_014305230.1 MULTISPECIES: glycosyltransferase [Bacillus]	sp|P42090|CGEB_BACSU	sp|P42090|CGEB_BACSU Protein CgeB OS=Bacillus subtilis (strain 168) OX=224308 GN=cgeB PE=4 SV=2			COG4641	_	_	PF12996.4|DUF3880|DUF based on E. rectale Gene description (DUF3880)|KSO_RS09230|m.36:80-152;PF13524.3|Glyco_trans_1_2|Glycosyl transferases group 1|KSO_RS09230|m.36:211-304
KSO_RS09235	68.2397110994751	435.65924675853	-2.67433843491832	2.77611520905351e-34	5.42837297031849e-32	down	yes	67.9014706380759	85.6275153821968	51.1901472781526	510.468548809094	403.647886088612	392.861305377884	NC_020272.1	1830075	1830506	-	KSO_RS09235	--	432	WP_014305229.1	WP_014305229.1 MULTISPECIES: hypothetical protein [Bacillus]	sp|P42089|CGEA_BACSU	sp|P42089|CGEA_BACSU Protein CgeA OS=Bacillus subtilis (strain 168) OX=224308 GN=cgeA PE=4 SV=1			_	_	NOG132786	_
KSO_RS09240	5.54068153954933	43.312310715256	-2.96437336659612	0.000220287518915552	0.00196481008099415	down	yes	11.8260906771685	0	4.79595394147949	42.0282853221896	26.1119926310692	61.7966541925093	NC_020272.1	1830698	1831015	+	KSO_RS09240	--	318	WP_046341317.1	WP_046341317.1 MULTISPECIES: hypothetical protein [Bacillus]	sp|P42091|CGEC_BACSU	sp|P42091|CGEC_BACSU Protein CgeC OS=Bacillus subtilis (strain 168) OX=224308 GN=cgeC PE=4 SV=1			_	_	NOG137421	_
KSO_RS09265	43.7918555312442	16.6893617932718	1.39119901881793	0.000388133861627178	0.00318269766534286	up	yes	50.2555583100936	42.1906884523506	38.9293198312885	28.4290428493189	10.9094023267192	10.7296402037772	NC_020272.1	1834165	1835496	+	KSO_RS09265	--	1332	WP_015388094.1	WP_015388094.1 MULTISPECIES: aspartate aminotransferase family protein [Bacillus amyloliquefaciens group]	sp|O34662|YODT_BACSU	sp|O34662|YODT_BACSU Uncharacterized aminotransferase YodT OS=Bacillus subtilis (strain 168) OX=224308 GN=yodT PE=3 SV=1			COG0161	_	_	PF00202.18|Aminotran_3|Aminotransferase class-III|KSO_RS09265|m.41:17-431
KSO_RS09270	62.5776939523786	10.5453429868656	2.56790556247787	5.45171700867258e-06	6.59917363621223e-05	up	yes	66.4934802770188	65.9818713848098	55.2577301953071	3.22825959721166	18.0513340362609	10.3564353271241	NC_020272.1	1835503	1836192	+	KSO_RS09270	--	690	WP_014305224.1	WP_014305224.1 MULTISPECIES: CoA transferase subunit A [Bacillus subtilis group]	sp|O34317|YODS_BACSU	sp|O34317|YODS_BACSU Probable coenzyme A transferase subunit alpha OS=Bacillus subtilis (strain 168) OX=224308 GN=yodS PE=3 SV=1			COG1788	_	_	PF01144.20|CoA_trans|Coenzyme A transferase|KSO_RS09270|m.42:10-218
KSO_RS09275	91.4251345820309	19.4946866403068	2.22892781695196	3.91072564287618e-07	6.02488762678257e-06	up	yes	79.968840751474	116.517016952432	77.7895460421867	25.6034381847821	14.913099239727	17.9675224964114	NC_020272.1	1836177	1836872	+	KSO_RS09275	--	696	WP_007612023.1	WP_007612023.1 MULTISPECIES: 3-oxoacid CoA-transferase subunit B [Bacillus]	sp|O34466|YODR_BACSU	sp|O34466|YODR_BACSU Probable coenzyme A transferase subunit beta OS=Bacillus subtilis (strain 168) OX=224308 GN=yodR PE=3 SV=1			COG2057	_	_	PF01144.20|CoA_trans|Coenzyme A transferase|KSO_RS09275|m.43:9-204
KSO_RS09280	121.836324258213	27.9409802050177	2.12409194735981	1.12223094749715e-14	5.18674739734136e-13	up	yes	109.830748555025	125.087478363548	130.590745856065	23.8417337225265	28.5674781766514	31.4137287158752	NC_020272.1	1836838	1838145	+	KSO_RS09280	--	1308	WP_088005498.1	WP_088005498.1 MULTISPECIES: peptidase [Bacillus]	sp|O34984|YODQ_BACSU	sp|O34984|YODQ_BACSU Uncharacterized metallohydrolase YodQ OS=Bacillus subtilis (strain 168) OX=224308 GN=yodQ PE=3 SV=1			COG0624	_	_	PF01546.25|Peptidase_M20|Peptidase family M20/M25/M40|KSO_RS09280|m.44:99-417;PF07687.11|M20_dimer|Peptidase dimerisation domain|KSO_RS09280|m.44:203-315
KSO_RS09285	91.2734110686594	12.1348362432553	2.91000966579942	1.76092154724135e-10	4.71185534009212e-09	up	yes	84.4325979068223	87.189317803918	102.198317495238	5.10309077222462	19.0231698893013	12.2782480682399	NC_020272.1	1838108	1838980	+	ablB	--	873	WP_014305222.1	WP_014305222.1 MULTISPECIES: putative beta-lysine N-acetyltransferase [Bacillus amyloliquefaciens group]	sp|O34895|YODP_BACSU	sp|O34895|YODP_BACSU N-acetyltransferase YodP OS=Bacillus subtilis (strain 168) OX=224308 GN=yodP PE=1 SV=1			_	_	NOG06464	PF00583.22|Acetyltransf_1|Acetyltransferase (GNAT) family|KSO_RS09285|m.45:178-235
KSO_RS09290	116.926698256644	17.3457294175586	2.75224385768068	4.78227590122121e-18	2.89441555735817e-16	up	yes	96.7943067323691	114.559110160797	139.426677876767	18.7974609457894	13.1386292036076	20.1010981032788	NC_020272.1	1838977	1840398	+	ablA	--	1422	WP_003153679.1	WP_003153679.1 MULTISPECIES: lysine 2,3-aminomutase [Bacillus]	sp|O34676|KAMA_BACSU	sp|O34676|KAMA_BACSU L-lysine 2,3-aminomutase OS=Bacillus subtilis (strain 168) OX=224308 GN=kamA PE=1 SV=1			COG1509	_	_	PF12544.5|LAM_C|Lysine-2,3-aminomutase|KSO_RS09290|m.46:321-447
KSO_RS09295	88.8231251470819	21.8275542300178	2.02428646025902	0.00177182481802666	0.0116986459413604	up	yes	97.0502409119893	76.4910807384388	92.9280537908176	23.9516034631833	22.3215420878495	19.2095171390205	NC_020272.1	1840395	1840673	+	KSO_RS09295	--	279	WP_014305221.1	WP_014305221.1 MULTISPECIES: YokU family protein [Bacillus]	sp|C0H434|YOKU_BACSU	sp|C0H434|YOKU_BACSU Uncharacterized protein YokU OS=Bacillus subtilis (strain 168) OX=224308 GN=yokU PE=4 SV=1			_	_	NOG243327	_
KSO_RS09310	10.5380940765997	54.1023447217588	-2.35897541203734	8.84413341461255e-08	1.51903967161791e-06	down	yes	7.73124165855422	10.445918514941	13.4371220563038	32.7092382096336	64.0146427277094	65.5831532279333	NC_020272.1	1841731	1842411	+	KSO_RS09310	--	681	WP_003153690.1	WP_003153690.1 MULTISPECIES: hypothetical protein [Bacillus]	sp|O34414|YODN_BACSU	sp|O34414|YODN_BACSU Uncharacterized protein YodN OS=Bacillus subtilis (strain 168) OX=224308 GN=yodN PE=4 SV=1			_	_	NOG47444	_
KSO_RS09340	1000.72803701128	3101.93525575047	-1.63210885578347	1.14224055499895e-31	1.81473468175458e-29	down	yes	1156.22992898284	1068.44541365586	777.508768395145	3266.9987123782	2963.2503637564	3075.55669111682	NC_020272.1	1845870	1846124	-	KSO_RS09340	--	255	WP_015388097.1	WP_015388097.1 MULTISPECIES: hypothetical protein [Bacillus]	sp|O34654|YODI_BACSU	sp|O34654|YODI_BACSU Uncharacterized protein YodI OS=Bacillus subtilis (strain 168) OX=224308 GN=yodI PE=4 SV=1			_	_	NOG87500	_
KSO_RS09345	739.617506726586	3046.43340358202	-2.04225515376746	1.65004051448994e-42	5.2430037347918e-40	down	yes	691.068221878642	747.847412450429	779.936885850686	3363.46021282138	3096.11235703133	2679.72764089336	NC_020272.1	1846217	1846918	-	KSO_RS09345	--	702	WP_003153705.1	WP_003153705.1 MULTISPECIES: class I SAM-dependent methyltransferase [Bacillus amyloliquefaciens group]	sp|O34954|YODH_BACSU	sp|O34954|YODH_BACSU Uncharacterized methyltransferase YodH OS=Bacillus subtilis (strain 168) OX=224308 GN=yodH PE=3 SV=1			COG0500	_	_	PF08241.9|Methyltransf_11|Methyltransferase domain|KSO_RS09345|m.53:40-133;PF13649.3|Methyltransf_25|Methyltransferase domain|KSO_RS09345|m.53:39-130;PF13847.3|Methyltransf_31|Methyltransferase domain|KSO_RS09345|m.53:36-147;PF01209.15|Ubie_methyltran|ubiE/COQ5 methyltransferase family|KSO_RS09345|m.53:30-138;PF08242.9|Methyltransf_12|Methyltransferase domain|KSO_RS09345|m.53:40-132;PF13489.3|Met…
KSO_RS09360	28.5256316969273	8.16480721256042	1.80350788761467	0.000196794726400528	0.00178025691996492	up	yes	29.1890537462255	31.5505829906575	24.837258353899	12.3492674820571	7.19301252311159	4.95214163251256	NC_020272.1	1849502	1850944	+	bglA	--	1443	WP_003153708.1	WP_003153708.1 MULTISPECIES: 6-phospho-beta-glucosidase BglA [Bacillus]	sp|P42973|BGLA_BACSU	sp|P42973|BGLA_BACSU Aryl-phospho-beta-D-glucosidase BglA OS=Bacillus subtilis (strain 168) OX=224308 GN=bglA PE=1 SV=1			COG2723	_	_	PF00232.15|Glyco_hydro_1|Glycosyl hydrolase family 1|KSO_RS09360|m.56:3-476
KSO_RS09365	36.6216801338273	9.61077000378537	1.9288676019863	1.19937278162793e-05	0.000137955005018018	up	yes	42.7178545190704	34.1494662688243	32.9977196135871	13.5547613919435	5.61434324319136	9.66320537622125	NC_020272.1	1851092	1852570	+	KSO_RS09365	--	1479	WP_003153710.1	WP_003153710.1 MULTISPECIES: glucosylceramidase [Bacillus amyloliquefaciens group]	_	_			COG5520	_	_	PF02055.13|Glyco_hydro_30|Glycosyl hydrolase family 30 TIM-barrel domain|KSO_RS09365|m.57:98-422;PF17189.1|Glyco_hydro_30C|Glycosyl hydrolase family 30 beta sandwich domain|KSO_RS09365|m.57:425-486
KSO_RS09415	87.7285904348017	210.690533016136	-1.26391052976898	3.78194716479562e-08	6.8182338247592e-07	down	yes	97.0502409119893	84.1401888122827	81.9953415801332	234.725713939196	232.144037713635	165.201847395576	NC_020272.1	1858460	1858924	-	KSO_RS09415	--	465	WP_015388107.1	WP_015388107.1 MULTISPECIES: hypothetical protein [Bacillus]	sp|Q7WY67|GERT_BACSU	sp|Q7WY67|GERT_BACSU Spore germination protein GerT OS=Bacillus subtilis (strain 168) OX=224308 GN=gerT PE=1 SV=1			_	_	NOG84690	_
KSO_RS09460	9.92714814546361	0.55713993939077	4.13105521011444	0.00264469175392523	0.0165179519372922	up	yes	9.68939603308106	10.8824267040919	9.20962169921786	0	1.67141981817231	0	NC_020272.1	1866099	1867340	+	KSO_RS09460	--	1242	WP_015388113.1	WP_015388113.1 MULTISPECIES: peptidoglycan endopeptidase [Bacillus amyloliquefaciens group]	sp|O31852|CWLS_BACSU	sp|O31852|CWLS_BACSU D-gamma-glutamyl-meso-diaminopimelic acid endopeptidase CwlS OS=Bacillus subtilis (strain 168) OX=224308 GN=cwlS PE=1 SV=1			COG0791;COG1388	_	_	PF01476.17|LysM|LysM domain|KSO_RS09460|m.74:30-71;PF01476.17|LysM|LysM domain|KSO_RS09460|m.74:90-131;PF01476.17|LysM|LysM domain|KSO_RS09460|m.74:155-196;PF01476.17|LysM|LysM domain|KSO_RS09460|m.74:222-263;PF00877.16|NLPC_P60|NlpC/P60 family|KSO_RS09460|m.74:310-410
KSO_RS09465	342.46450959502	168.700343962414	1.02144818135989	2.57891349971102e-06	3.46857043188646e-05	up	yes	337.253692509303	324.990023238951	365.149813036806	169.60653213777	136.988550173655	199.505949575817	NC_020272.1	1867423	1868013	+	KSO_RS09465	--	591	WP_014305201.1	WP_014305201.1 MULTISPECIES: superoxide dismutase family protein [Bacillus]	sp|O31851|YOJM_BACSU	sp|O31851|YOJM_BACSU Superoxide dismutase-like protein YojM OS=Bacillus subtilis (strain 168) OX=224308 GN=yojM PE=1 SV=1			COG2032	_	_	PF00080.17|Sod_Cu|Copper/zinc superoxide dismutase (SODC)|KSO_RS09465|m.75:51-187
KSO_RS09470	64.6069065418147	22.3447175178504	1.53133236934421	0.000173054097462397	0.00160548728375698	up	yes	50.6491156274692	79.8391751815354	63.3324288164396	19.9999921174056	20.9687213552526	26.0654390808931	NC_020272.1	1868091	1868981	+	KSO_RS09470	--	891	WP_003153758.1	WP_003153758.1 MULTISPECIES: MoxR family ATPase [Bacillus]	sp|O31850|YOJN_BACSU	sp|O31850|YOJN_BACSU Uncharacterized protein YojN OS=Bacillus subtilis (strain 168) OX=224308 GN=yojN PE=3 SV=1			COG0714	_	_	PF07728.11|AAA_5|AAA domain (dynein-related subfamily)|KSO_RS09470|m.76:59-196;PF07726.8|AAA_3|ATPase family associated with various cellular activities (AAA)|KSO_RS09470|m.76:60-198;PF00158.23|Sigma54_activat|Sigma-54 interaction domain|KSO_RS09470|m.76:53-157
KSO_RS09480	79.9807064023001	30.644323745201	1.38374181423867	1.59738001921774e-10	4.36617205252848e-09	up	yes	77.9996380663026	74.5241672337361	87.4183139068616	30.6428450655964	37.3442942231641	23.9458319468425	NC_020272.1	1871136	1873970	+	sucA	--	2835	WP_015388115.1	WP_015388115.1 MULTISPECIES: 2-oxoglutarate dehydrogenase E1 component [Bacillus]	sp|A7Z5J9|ODO1_BACVZ	sp|A7Z5J9|ODO1_BACVZ 2-oxoglutarate dehydrogenase E1 component OS=Bacillus velezensis (strain DSM 23117 / BGSC 10A6 / FZB42) OX=326423 GN=odhA PE=3 SV=1			COG0567	_	_	PF00676.17|E1_dh|Dehydrogenase E1 component|KSO_RS09480|m.78:220-532;PF02779.21|Transket_pyr|Transketolase, pyrimidine binding domain|KSO_RS09480|m.78:594-791;PF16870.2|OxoGdeHyase_C|2-oxoglutarate dehydrogenase C-terminal|KSO_RS09480|m.78:796-939
KSO_RS09485	80.2578717953089	38.8642977605242	1.04600603270292	0.000915551175131558	0.00657438160221588	up	yes	89.1960146843364	75.8107514145633	75.7668492870269	23.2031158549588	33.2676829193911	60.1220945072227	NC_020272.1	1873986	1875233	+	odhB	--	1248	WP_015388116.1	WP_015388116.1 MULTISPECIES: 2-oxoglutarate dehydrogenase complex dihydrolipoyllysine-residue succinyltransferase [Bacillus]	sp|P16263|ODO2_BACSU	sp|P16263|ODO2_BACSU Dihydrolipoyllysine-residue succinyltransferase component of 2-oxoglutarate dehydrogenase complex OS=Bacillus subtilis (strain 168) OX=224308 GN=odhB PE=3 SV=2			COG0508	_	_	PF00198.20|2-oxoacid_dh|2-oxoacid dehydrogenases acyltransferase (catalytic domain)|KSO_RS09485|m.80:185-413;PF00364.19|Biotin_lipoyl|Biotin-requiring enzyme|KSO_RS09485|m.80:3-75;PF02817.14|E3_binding|e3 binding domain|KSO_RS09485|m.80:123-157
KSO_RS09510	14.095707945726	4.83964686271681	1.54032747123472	0.00979990747743887	0.0470025751087728	up	yes	10.7790673624383	17.7464179356537	13.761638539086	4.72929749909989	2.20371912332272	7.58592396572783	NC_020272.1	1879472	1881355	-	KSO_RS09510	--	1884	WP_015388120.1	WP_015388120.1 MULTISPECIES: squalene--hopene cyclase [Bacillus amyloliquefaciens group]	sp|Q796C3|SQHC_BACSU	sp|Q796C3|SQHC_BACSU Sporulenol synthase OS=Bacillus subtilis (strain 168) OX=224308 GN=sqhC PE=1 SV=1			COG1657	_	_	PF13243.3|SQHop_cyclase_C|Squalene-hopene cyclase C-terminal domain|KSO_RS09510|m.87:308-617;PF13249.3|SQHop_cyclase_N|Squalene-hopene cyclase N-terminal domain|KSO_RS09510|m.87:17-295;PF00432.18|Prenyltrans|Prenyltransferase and squalene oxidase repeat|KSO_RS09510|m.87:19-35;PF00432.18|Prenyltrans|Prenyltransferase and squalene oxidase repeat|KSO_RS09510|m.87:58-80;PF00432.18|Prenyltrans|Prenylt…
KSO_RS09515	97.9851889181739	28.4684438935941	1.78284060437509	3.58897761323882e-09	7.60265091071089e-08	up	yes	108.170581016488	74.5788037199778	111.206182018056	34.430429978326	12.5558674244154	38.419034278041	NC_020272.1	1881452	1882939	-	KSO_RS09515	--	1488	WP_003153776.1	WP_003153776.1 MULTISPECIES: aldehyde dehydrogenase family protein [Bacillus]	sp|O34660|ALDH4_BACSU	sp|O34660|ALDH4_BACSU Putative aldehyde dehydrogenase DhaS OS=Bacillus subtilis (strain 168) OX=224308 GN=dhaS PE=3 SV=1			COG1012	_	_	PF00171.19|Aldedh|Aldehyde dehydrogenase family|KSO_RS09515|m.89:29-489
KSO_RS09625	9.06404974703966	0	9.82560275883198	0.00884643647141129	0.0436653233210243	up	yes	8.46289020610878	8.00412996756659	10.7251290674436	0	0	0	NC_020272.1	1897848	1898558	+	KSO_RS09625	--	711	WP_003153808.1	WP_003153808.1 MULTISPECIES: helix-turn-helix domain-containing protein [Bacillus]	sp|O34901|YOBQ_BACSU	sp|O34901|YOBQ_BACSU Uncharacterized HTH-type transcriptional regulator YobQ OS=Bacillus subtilis (strain 168) OX=224308 GN=yobQ PE=4 SV=1			COG2207	_	_	PF12833.4|HTH_18|Helix-turn-helix domain|KSO_RS09625|m.107:152-230;PF00165.20|HTH_AraC|Bacterial regulatory helix-turn-helix proteins, AraC family|KSO_RS09625|m.107:139-179;PF07883.8|Cupin_2|Cupin domain|KSO_RS09625|m.107:18-76;PF02311.16|AraC_binding|AraC-like ligand binding domain|KSO_RS09625|m.107:11-69
KSO_RS09630	1568.34732974313	691.251656211138	1.1819504884181	3.59515191038022e-10	8.87269529726847e-09	up	yes	1858.89098827897	1467.5950869248	1378.55591402563	889.661811519863	604.692586109581	579.400571003969	NC_020272.1	1898627	1898959	+	csaA	--	333	WP_015388124.1	WP_015388124.1 MULTISPECIES: chaperone CsaA [Bacillus]	sp|P37584|CSAA_BACSU	sp|P37584|CSAA_BACSU Probable chaperone CsaA OS=Bacillus subtilis (strain 168) OX=224308 GN=csaA PE=1 SV=2			COG0073	_	_	PF01588.17|tRNA_bind|Putative tRNA binding domain|KSO_RS09630|m.108:12-108
KSO_RS09680	104.177744452373	235.946109021024	-1.17933293988558	7.67399225492539e-09	1.56058306496163e-07	down	yes	148.058930525181	92.4217034591609	72.0525993727784	271.860129072273	217.942615660893	218.035582329906	NC_020272.1	1909025	1909786	-	KSO_RS09680	--	762	WP_015388133.1	WP_015388133.1 MULTISPECIES: hypothetical protein [Bacillus]	sp|P28671|YOXB_BACSU	sp|P28671|YOXB_BACSU Uncharacterized protein YoxB OS=Bacillus subtilis (strain 168) OX=224308 GN=yoxB PE=4 SV=2			_	_	NOG12513	_
KSO_RS09705	10.6097734626423	0.61838052254096	4.07897071802549	0.00314190541216047	0.0186605690600746	up	yes	10.754450288728	10.1714681089184	10.9034019902804	0	1.85514156762288	0	NC_020272.1	1912712	1913830	+	proB	--	1119	WP_015388135.1	WP_015388135.1 MULTISPECIES: glutamate 5-kinase [Bacillus amyloliquefaciens group]	sp|O07509|PROJ_BACSU	sp|O07509|PROJ_BACSU Glutamate 5-kinase 2 OS=Bacillus subtilis (strain 168) OX=224308 GN=proJ PE=3 SV=1			COG0263	_	_	PF00696.25|AA_kinase|Amino acid kinase family|KSO_RS09705|m.122:8-234;PF01472.17|PUA|PUA domain|KSO_RS09705|m.122:281-350
KSO_RS09745	15.5323820071277	95.6073589703446	-2.62106493138872	1.87322910634639e-07	3.05240281303367e-06	down	yes	14.89384885283	14.0864762548016	17.6168209137514	110.272233766141	82.2139966007923	94.3358465441006	NC_020272.1	1923727	1924029	+	KSO_RS09745	--	303	WP_003153841.1	WP_003153841.1 MULTISPECIES: winged helix-turn-helix transcriptional regulator [Bacillus]	sp|C0H3S9|YBZH_BACSU	sp|C0H3S9|YBZH_BACSU Uncharacterized HTH-type transcriptional regulator YbzH OS=Bacillus subtilis (strain 168) OX=224308 GN=ybzH PE=4 SV=1			COG0640	_	_	PF12840.4|HTH_20|Helix-turn-helix domain|KSO_RS09745|m.128:5-77;PF01022.17|HTH_5|Bacterial regulatory protein, arsR family|KSO_RS09745|m.128:43-72
KSO_RS09800	4.5049670559449	1.69275332555115	1.40684601110368	0.00592400273151778	0.0317027683021436	up	yes	3.90823261661687	4.15842001676236	5.44824853445546	1.44680379454147	1.07867155841518	2.5527846236968	NC_020272.1	1941663	1949360	+	KSO_RS09800	--	7698	WP_015388147.1	WP_015388147.1 MULTISPECIES: non-ribosomal peptide synthetase [Bacillus amyloliquefaciens group]	sp|P39846|PPSB_BACSU	sp|P39846|PPSB_BACSU Plipastatin synthase subunit B OS=Bacillus subtilis (strain 168) OX=224308 GN=ppsB PE=1 SV=1			COG1020	_	_	PF00668.17|Condensation|Condensation domain|KSO_RS09800|m.138:8-308;PF00668.17|Condensation|Condensation domain|KSO_RS09800|m.138:1057-1344;PF00668.17|Condensation|Condensation domain|KSO_RS09800|m.138:2092-2395;PF00501.25|AMP-binding|AMP-binding enzyme|KSO_RS09800|m.138:475-867;PF00501.25|AMP-binding|AMP-binding enzyme|KSO_RS09800|m.138:1510-1905;PF13745.3|HxxPF_rpt|HxxPF-repeated domain|KSO_RS0…
KSO_RS09805	6.49519314631162	1.33217811187969	2.27701575769409	4.8618860684769e-06	5.97049004157888e-05	up	yes	6.39072664828949	6.41625183135375	6.67860095929163	0.582352711653868	2.71359923420916	0.700582389776041	NC_020272.1	1949376	1957025	+	KSO_RS09805	--	7650	WP_015388148.1	WP_015388148.1 MULTISPECIES: non-ribosomal peptide synthetase [Bacillus amyloliquefaciens group]	sp|P39847|PPSC_BACSU	sp|P39847|PPSC_BACSU Plipastatin synthase subunit C OS=Bacillus subtilis (strain 168) OX=224308 GN=ppsC PE=1 SV=2			COG1020	_	_	PF00668.17|Condensation|Condensation domain|KSO_RS09805|m.139:8-303;PF00668.17|Condensation|Condensation domain|KSO_RS09805|m.139:1057-1339;PF00668.17|Condensation|Condensation domain|KSO_RS09805|m.139:2081-2383;PF00501.25|AMP-binding|AMP-binding enzyme|KSO_RS09805|m.139:469-873;PF00501.25|AMP-binding|AMP-binding enzyme|KSO_RS09805|m.139:1506-1898;PF13745.3|HxxPF_rpt|HxxPF-repeated domain|KSO_RS0…
KSO_RS09810	4.09435331323486	1.2226182703123	1.73542884664754	0.000320241554657604	0.00269984668741522	up	yes	3.69927491226797	4.62098121387562	3.962803813561	2.48051127179961	0.192641371025427	0.994702168111862	NC_020272.1	1957051	1967826	+	KSO_RS09810	--	10776	WP_015388149.1	WP_015388149.1 MULTISPECIES: non-ribosomal peptide synthetase [Bacillus amyloliquefaciens group]	sp|P94459|PPSD_BACSU	sp|P94459|PPSD_BACSU Plipastatin synthase subunit D OS=Bacillus subtilis (strain 168) OX=224308 GN=ppsD PE=1 SV=2			COG1020	_	_	PF00668.17|Condensation|Condensation domain|KSO_RS09810|m.140:8-302;PF00668.17|Condensation|Condensation domain|KSO_RS09810|m.140:1056-1334;PF00668.17|Condensation|Condensation domain|KSO_RS09810|m.140:2085-2367;PF00668.17|Condensation|Condensation domain|KSO_RS09810|m.140:3109-3414;PF00501.25|AMP-binding|AMP-binding enzyme|KSO_RS09810|m.140:470-866;PF00501.25|AMP-binding|AMP-binding enzyme|KSO_R…
KSO_RS09830	93.6236120411227	34.7431777961731	1.42988161045776	1.09238044700803e-06	1.57774494107637e-05	up	yes	89.4933980063314	103.313149994752	88.0642881222848	50.669271368309	25.4266384937708	28.1336235264394	NC_020272.1	1973906	1975048	+	KSO_RS09830	--	1143	WP_003153894.1	WP_003153894.1 MULTISPECIES: acyl-CoA dehydrogenase family protein [Bacillus]	sp|O34421|ACDC_BACSU	sp|O34421|ACDC_BACSU Probable acyl-CoA dehydrogenase YngJ OS=Bacillus subtilis (strain 168) OX=224308 GN=yngJ PE=3 SV=1			COG1960	_	_	PF00441.21|Acyl-CoA_dh_1|Acyl-CoA dehydrogenase, C-terminal domain|KSO_RS09830|m.145:231-379;PF02771.13|Acyl-CoA_dh_N|Acyl-CoA dehydrogenase, N-terminal domain|KSO_RS09830|m.145:6-118;PF02770.16|Acyl-CoA_dh_M|Acyl-CoA dehydrogenase, middle domain|KSO_RS09830|m.145:122-218;PF08028.8|Acyl-CoA_dh_2|Acyl-CoA dehydrogenase, C-terminal domain|KSO_RS09830|m.145:245-361
KSO_RS09835	62.9155802914338	14.0905664761135	2.15789349317734	3.79662571460511e-10	9.19145006335827e-09	up	yes	68.2929711719194	50.2855441198219	70.16822558256	17.6462453302795	12.6502340900061	11.9752200080548	NC_020272.1	1975093	1976733	+	KSO_RS09835	--	1641	WP_015388153.1	WP_015388153.1 MULTISPECIES: AMP-binding protein [Bacillus]	sp|O31826|YNGI_BACSU	sp|O31826|YNGI_BACSU Putative acyl-CoA synthetase YngI OS=Bacillus subtilis (strain 168) OX=224308 GN=yngI PE=3 SV=1			COG0318	_	_	PF00501.25|AMP-binding|AMP-binding enzyme|KSO_RS09835|m.146:13-445;PF13193.3|AMP-binding_C|AMP-binding enzyme C-terminal domain|KSO_RS09835|m.146:454-529
KSO_RS09840	89.3769182410003	15.813482853588	2.49799652718814	1.86497337214595e-13	6.67713001689436e-12	up	yes	80.2281991539112	89.0526159974846	98.849939571605	18.1499928465456	10.7639436290297	18.5265120851886	NC_020272.1	1976755	1978104	+	KSO_RS09840	--	1350	WP_015388154.1	WP_015388154.1 MULTISPECIES: acetyl-CoA carboxylase biotin carboxylase subunit [Bacillus amyloliquefaciens group]	sp|O34544|ACCC2_BACSU	sp|O34544|ACCC2_BACSU Biotin carboxylase 2 OS=Bacillus subtilis (strain 168) OX=224308 GN=accC2 PE=3 SV=1			COG0439	_	_	PF02786.14|CPSase_L_D2|Carbamoyl-phosphate synthase L chain, ATP binding domain|KSO_RS09840|m.147:116-322;PF00289.19|Biotin_carb_N|Biotin carboxylase, N-terminal domain|KSO_RS09840|m.147:2-109;PF02785.16|Biotin_carb_C|Biotin carboxylase C-terminal domain|KSO_RS09840|m.147:336-441;PF07478.10|Dala_Dala_lig_C|D-ala D-ala ligase C-terminus|KSO_RS09840|m.147:147-291;PF02222.19|ATP-grasp|ATP-grasp doma…
KSO_RS09845	76.1125122383949	14.4316804223562	2.39808455220811	0.00809824526309225	0.0406030364078511	up	yes	70.6234147481613	96.8527909631781	60.8613310038453	0	9.74602541863852	33.5490158484301	NC_020272.1	1978101	1978313	+	KSO_RS09845	--	213	WP_007410121.1	WP_007410121.1 MULTISPECIES: acetyl-CoA carboxylase biotin carboxyl carrier protein subunit [Bacillus]	sp|C0H419|BLAP_BACSU	sp|C0H419|BLAP_BACSU Biotin/lipoyl attachment protein OS=Bacillus subtilis (strain 168) OX=224308 GN=yngHB PE=1 SV=1			COG0511	_	_	_
KSO_RS09850	75.6302492771902	15.745859177863	2.2632656901319	2.25153892761782e-07	3.57713247125281e-06	up	yes	87.7495928245904	79.8311912640173	59.309963742963	9.89999609811576	11.5327967453889	25.8047846900842	NC_020272.1	1978329	1979228	+	KSO_RS09850	--	900	WP_014305109.1	WP_014305109.1 MULTISPECIES: hydroxymethylglutaryl-CoA lyase [Bacillus subtilis group]	sp|O34873|HMGCL_BACSU	sp|O34873|HMGCL_BACSU Hydroxymethylglutaryl-CoA lyase YngG OS=Bacillus subtilis (strain 168) OX=224308 GN=yngG PE=1 SV=1			COG0119	_	_	PF00682.16|HMGL-like|HMGL-like|KSO_RS09850|m.148:7-277
KSO_RS09855	82.2093003618198	10.4748488156435	2.97117103655502	6.42069967363513e-09	1.32694459921793e-07	up	yes	72.3210929872997	77.5207683637639	96.7860397343957	14.2788405261285	7.98424390065386	9.16146202014823	NC_020272.1	1979242	1980021	+	KSO_RS09855	--	780	WP_015388155.1	WP_015388155.1 MULTISPECIES: enoyl-CoA hydratase [Bacillus amyloliquefaciens group]	sp|O34893|YNGF_BACSU	sp|O34893|YNGF_BACSU Putative enoyl-CoA hydratase/isomerase YngF OS=Bacillus subtilis (strain 168) OX=224308 GN=yngF PE=3 SV=1			COG1024	_	_	PF00378.17|ECH_1|Enoyl-CoA hydratase/isomerase|KSO_RS09855|m.149:11-258;PF16113.2|ECH_2|Enoyl-CoA hydratase/isomerase|KSO_RS09855|m.149:14-195
KSO_RS09860	90.9259962413904	17.8294231683001	2.34978251909289	1.04821181789342e-14	4.93436007608348e-13	up	yes	101.26843765751	82.295403923885	89.2141471427763	21.8382266870201	17.6383950223595	14.0116477955208	NC_020272.1	1980039	1981568	+	KSO_RS09860	--	1530	WP_007410124.1	WP_007410124.1 MULTISPECIES: acyl-CoA carboxylase subunit beta [Bacillus]	sp|O31825|YNGE_BACSU	sp|O31825|YNGE_BACSU Uncharacterized carboxylase YngE OS=Bacillus subtilis (strain 168) OX=224308 GN=yngE PE=3 SV=2			COG4799	_	_	PF01039.19|Carboxyl_trans|Carboxyl transferase domain|KSO_RS09860|m.150:26-506
KSO_RS09890	8.85953074070123	0.51291561697643	4.08420771572741	0.0066747817438381	0.0349841137996628	up	yes	9.06972535654681	12.2543850278636	5.25448183769329	0	0	1.53874685092929	NC_020272.1	1985976	1987136	+	bioF	--	1161	WP_014305104.1	WP_014305104.1 MULTISPECIES: 8-amino-7-oxononanoate synthase [Bacillus]	sp|A7Z5B4|BIOF2_BACVZ	sp|A7Z5B4|BIOF2_BACVZ Putative 8-amino-7-oxononanoate synthase 2 OS=Bacillus velezensis (strain DSM 23117 / BGSC 10A6 / FZB42) OX=326423 GN=bioF PE=3 SV=1			COG0156	_	_	PF00155.18|Aminotran_1_2|Aminotransferase class I and II|KSO_RS09890|m.156:40-374;PF01053.17|Cys_Met_Meta_PP|Cys/Met metabolism PLP-dependent enzyme|KSO_RS09890|m.156:82-209;PF00266.16|Aminotran_5|Aminotransferase class-V|KSO_RS09890|m.156:51-206;PF01041.14|DegT_DnrJ_EryC1|DegT/DnrJ/EryC1/StrS aminotransferase family|KSO_RS09890|m.156:73-209
KSO_RS09910	43.1159294342015	11.3006667720636	1.93087156978664	3.5706920504356e-06	4.51577074239169e-05	up	yes	54.0957774378032	38.8644516034101	36.3875592613911	15.4045582439561	8.61370711273861	9.88373495949601	NC_020272.1	1990358	1991803	+	KSO_RS09910	--	1446	WP_015388160.1	WP_015388160.1 MULTISPECIES: GntP family permease [Bacillus amyloliquefaciens group]	sp|P42314|YXJC_BACSU	sp|P42314|YXJC_BACSU Uncharacterized transporter YxjC OS=Bacillus subtilis (strain 168) OX=224308 GN=yxjC PE=3 SV=3			COG2610	_	_	PF02447.13|GntP_permease|GntP family permease|KSO_RS09910|m.160:65-475
KSO_RS09915	95.835290898214	11.3638696999637	3.07498436881789	1.78643636174741e-09	4.01869135536453e-08	up	yes	100.713818382314	91.2009039573693	95.5911503549587	15.865378362365	2.95712737061254	15.2691033669137	NC_020272.1	1991828	1992529	+	KSO_RS09915	--	702	WP_003153920.1	WP_003153920.1 MULTISPECIES: CoA transferase subunit A [Bacillus]	sp|P42315|SCOA_BACSU	sp|P42315|SCOA_BACSU Probable succinyl-CoA:3-ketoacid coenzyme A transferase subunit A OS=Bacillus subtilis (strain 168) OX=224308 GN=scoA PE=1 SV=1			COG1788	_	_	PF01144.20|CoA_trans|Coenzyme A transferase|KSO_RS09915|m.161:9-216
KSO_RS09920	164.36477637604	17.0983585938469	3.26421567482118	1.54632124149543e-14	6.89605016821297e-13	up	yes	149.747204303115	183.474759726002	159.872365099002	10.0791815478554	25.0486083157768	16.1672859179086	NC_020272.1	1992547	1993209	+	KSO_RS09920	--	663	WP_015388161.1	WP_015388161.1 MULTISPECIES: CoA transferase subunit B [Bacillus]	sp|P42316|SCOB_BACSU	sp|P42316|SCOB_BACSU Probable succinyl-CoA:3-ketoacid coenzyme A transferase subunit B OS=Bacillus subtilis (strain 168) OX=224308 GN=scoB PE=1 SV=1			COG2057	_	_	PF01144.20|CoA_trans|Coenzyme A transferase|KSO_RS09920|m.162:8-201
KSO_RS09925	74.9038740445858	11.9043016628044	2.65253853764667	8.03792780180843e-08	1.39948030631486e-06	up	yes	66.0275016891683	73.3088182191679	85.3753022254211	8.50190504609178	15.8465909478626	11.3644089944587	NC_020272.1	1993222	1994007	+	KSO_RS09925	--	786	WP_014305097.1	WP_014305097.1 MULTISPECIES: 3-hydroxybutyrate dehydrogenase [Bacillus]	sp|P42317|YXJF_BACSU	sp|P42317|YXJF_BACSU Uncharacterized oxidoreductase YxjF OS=Bacillus subtilis (strain 168) OX=224308 GN=yxjF PE=3 SV=2			COG1028	_	_	PF13561.3|adh_short_C2|Enoyl-(Acyl carrier protein) reductase|KSO_RS09925|m.163:14-259;PF00106.22|adh_short|short chain dehydrogenase|KSO_RS09925|m.163:8-199;PF08659.7|KR|KR domain|KSO_RS09925|m.163:10-160;PF02719.12|Polysacc_synt_2|Polysaccharide biosynthesis protein|KSO_RS09925|m.163:11-109;PF01370.18|Epimerase|NAD dependent epimerase/dehydratase family|KSO_RS09925|m.163:11-110
KSO_RS09930	35.8455834567489	13.2931270705017	1.43043238436199	0.00153225322981414	0.0103315323877654	up	yes	39.3888446594171	30.7490329552028	37.3988727556268	9.25810108926038	17.2560549806318	13.3652251416128	NC_020272.1	1994563	1995765	+	bamD	--	1203	WP_015388163.1	WP_015388163.1 MULTISPECIES: bacillomycin D biosynthesis malonyl-CoA transacylase BamD [Bacillus]	sp|Q9R9J2|FENF_BACIU	sp|Q9R9J2|FENF_BACIU Malonyl CoA-acyl carrier protein transacylase OS=Bacillus subtilis OX=1423 GN=fenF PE=1 SV=1			COG0331	_	_	PF00698.18|Acyl_transf_1|Acyl transferase domain|KSO_RS09930|m.164:6-291
KSO_RS09935	8.28767350534207	2.06462618324758	1.99985548383612	2.97975541563966e-09	6.52977436772071e-08	up	yes	8.93830363408187	8.39423836072599	7.53047852121836	2.60984079915178	1.04238182986192	2.54165592072905	NC_020272.1	1995785	2007733	+	bamA	--	11949	WP_015388164.1	WP_015388164.1 MULTISPECIES: non-ribosomal peptide synthetase [Bacillus amyloliquefaciens group]	sp|Q9R9J1|MYCA_BACIU	sp|Q9R9J1|MYCA_BACIU Mycosubtilin synthase subunit A OS=Bacillus subtilis OX=1423 GN=mycA PE=1 SV=1			COG0001;COG1020;COG3321	_	_	PF00668.17|Condensation|Condensation domain|KSO_RS09935|m.165:1949-2246;PF00668.17|Condensation|Condensation domain|KSO_RS09935|m.165:2506-2791;PF00668.17|Condensation|Condensation domain|KSO_RS09935|m.165:3544-3828;PF00501.25|AMP-binding|AMP-binding enzyme|KSO_RS09935|m.165:33-452;PF00501.25|AMP-binding|AMP-binding enzyme|KSO_RS09935|m.165:2957-3351;PF00109.23|ketoacyl-synt|Beta-ketoacyl synthas…
KSO_RS09940	4.62833255185176	1.75486396841128	1.39404927154495	6.48534163890968e-05	0.000646499546906212	up	yes	4.30087772827699	5.1288817142537	4.45523821302458	1.38448574931695	1.54831505811673	2.33179109780017	NC_020272.1	2007778	2023866	+	KSO_RS09940	--	16089	WP_015388165.1	WP_015388165.1 MULTISPECIES: non-ribosomal peptide synthetase [Bacillus amyloliquefaciens group]	sp|Q9R9J0|MYCB_BACIU	sp|Q9R9J0|MYCB_BACIU Mycosubtilin synthase subunit B OS=Bacillus subtilis OX=1423 GN=mycB PE=3 SV=1	_	_	_	_	_	PF00668.17|Condensation|Condensation domain|KSO_RS09940|m.166:4-100;PF00668.17|Condensation|Condensation domain|KSO_RS09940|m.166:851-1148;PF00668.17|Condensation|Condensation domain|KSO_RS09940|m.166:1316-1615;PF00668.17|Condensation|Condensation domain|KSO_RS09940|m.166:2359-2659;PF00668.17|Condensation|Condensation domain|KSO_RS09940|m.166:2825-3124;PF00668.17|Condensation|Condensation domain|…
KSO_RS10105	27.1764945394028	89.9575554212252	-1.7265146824134	0.00683020932162677	0.0356517291490251	down	yes	30.6995660027721	14.5176949156629	36.3122226997733	75.76527626109	84.7307515987757	109.37663840381	NC_020272.1	2064639	2064785	+	sspO	--	147	WP_003153982.1	WP_003153982.1 MULTISPECIES: acid-soluble spore protein SspO [Bacillus]	sp|A7Z566|SSPO_BACVZ	sp|A7Z566|SSPO_BACVZ Small, acid-soluble spore protein O OS=Bacillus velezensis (strain DSM 23117 / BGSC 10A6 / FZB42) OX=326423 GN=sspO PE=3 SV=1			_	_	NOG68616	_
KSO_RS10195	1.15388005006891	13.9810200577659	-3.58748686408885	0.000450115115274923	0.00362086273110397	down	yes	0	3.46164015020672	0	21.6788235725163	5.0508598884915	15.2133767122899	NC_020272.1	2075883	2076704	-	KSO_RS10195	--	822	WP_015388183.1	WP_015388183.1 MULTISPECIES: poly-gamma-glutamate hydrolase family protein [Bacillus amyloliquefaciens group]	sp|O31815|YNDL_BACSU	sp|O31815|YNDL_BACSU UPF0714 protein YndL OS=Bacillus subtilis (strain 168) OX=224308 GN=yndL PE=1 SV=1			COG4195	_	_	PF05908.8|Gamma_PGA_hydro|Poly-gamma-glutamate hydrolase|KSO_RS10195|m.210:76-263
KSO_RS10355	44.959852051915	181.97268423349	-2.01677114086844	4.80647228382042e-14	1.93937341991611e-12	down	yes	72.3401499287984	38.4269421417216	24.1124640852249	199.565138736721	205.128795866601	141.224118097147	NC_020272.1	2113150	2113908	+	KSO_RS10355	--	759	WP_058906036.1	WP_058906036.1 MULTISPECIES: N-acetylmuramoyl-L-alanine amidase [Bacillus amyloliquefaciens group]	sp|Q06320|CWLC_BACSU	sp|Q06320|CWLC_BACSU Sporulation-specific N-acetylmuramoyl-L-alanine amidase OS=Bacillus subtilis (strain 168) OX=224308 GN=cwlC PE=1 SV=1			COG0860	_	_	PF01520.15|Amidase_3|N-acetylmuramoyl-L-alanine amidase|KSO_RS10355|m.239:4-172;PF05036.10|SPOR|Sporulation related domain|KSO_RS10355|m.239:182-251
KSO_RS10460	11.1579884159055	0.982410641401527	3.49228833497193	1.29411004662794e-11	4.11203467316027e-10	up	yes	10.0850008992748	10.3013732225379	13.0875911259038	0.597344897311892	1.39172929349022	0.958157733402469	NC_020272.1	2128647	2136104	-	KSO_RS10460	--	7458	WP_015388208.1	WP_015388208.1 MULTISPECIES: polyketide synthase dehydratase domain-containing protein [Bacillus amyloliquefaciens group]	sp|O31784|PKSR_BACSU	sp|O31784|PKSR_BACSU Polyketide synthase PksR OS=Bacillus subtilis (strain 168) OX=224308 GN=pksR PE=1 SV=2			COG3319;COG3321	_	_	PF00109.23|ketoacyl-synt|Beta-ketoacyl synthase, N-terminal domain|KSO_RS10460|m.256:513-763;PF00109.23|ketoacyl-synt|Beta-ketoacyl synthase, N-terminal domain|KSO_RS10460|m.256:1490-1719;PF02801.19|Ketoacyl-synt_C|Beta-ketoacyl synthase, C-terminal domain|KSO_RS10460|m.256:771-888;PF02801.19|Ketoacyl-synt_C|Beta-ketoacyl synthase, C-terminal domain|KSO_RS10460|m.256:1729-1843;PF00975.17|Thioeste…
KSO_RS10465	4.8831579586995	0.871816541121637	2.47221541154268	1.55163150696312e-09	3.58567935518205e-08	up	yes	5.07609855681152	4.14625865589365	5.42711666339332	0.956653405394952	0.891546959886498	0.767249258083461	NC_020272.1	2136118	2152416	-	KSO_RS10465	--	16299	WP_015388209.1	WP_015388209.1 MULTISPECIES: non-ribosomal peptide synthetase [Bacillus amyloliquefaciens group]	sp|O31782|PKSN_BACSU	sp|O31782|PKSN_BACSU Polyketide synthase PksN OS=Bacillus subtilis (strain 168) OX=224308 GN=pksN PE=1 SV=3			COG1020;COG3321	_	_	PF00109.23|ketoacyl-synt|Beta-ketoacyl synthase, N-terminal domain|KSO_RS10465|m.257:1103-1352;PF00109.23|ketoacyl-synt|Beta-ketoacyl synthase, N-terminal domain|KSO_RS10465|m.257:2574-2822;PF00109.23|ketoacyl-synt|Beta-ketoacyl synthase, N-terminal domain|KSO_RS10465|m.257:4051-4297;PF14765.3|PS-DH|Polyketide synthase dehydratase|KSO_RS10465|m.257:1702-1993;PF14765.3|PS-DH|Polyketide synthase de…
KSO_RS10470	5.77054164486938	1.86291289106283	1.62592088003007	0.000100982722766842	0.000976038331837693	up	yes	6.49072379356856	4.38490832682658	6.43599281421301	1.05618735043909	3.34664372127929	1.18590760147011	NC_020272.1	2152406	2162950	-	KSO_RS10470	--	10545	WP_015388210.1	WP_015388210.1 MULTISPECIES: SDR family NAD(P)-dependent oxidoreductase [Bacillus amyloliquefaciens group]	sp|P40872|PKSM_BACSU	sp|P40872|PKSM_BACSU Polyketide synthase PksM OS=Bacillus subtilis (strain 168) OX=224308 GN=pksM PE=1 SV=4			COG3321	_	_	PF00109.23|ketoacyl-synt|Beta-ketoacyl synthase, N-terminal domain|KSO_RS10470|m.258:391-641;PF00109.23|ketoacyl-synt|Beta-ketoacyl synthase, N-terminal domain|KSO_RS10470|m.258:2288-2522;PF14765.3|PS-DH|Polyketide synthase dehydratase|KSO_RS10470|m.258:11-265;PF14765.3|PS-DH|Polyketide synthase dehydratase|KSO_RS10470|m.258:993-1279;PF08659.7|KR|KR domain|KSO_RS10470|m.258:1503-1681;PF08659.7|KR…
KSO_RS10475	8.16446469868175	0.946911360624948	3.09466706128464	2.95627609968449e-14	1.27370404159288e-12	up	yes	9.34369369190971	7.03799879233616	8.11170161179938	1.15989688719276	0.617690519726253	1.06314667495583	NC_020272.1	2162968	2176410	-	KSO_RS10475	--	13443	WP_187650983.1	WP_187650983.1 MULTISPECIES: SDR family NAD(P)-dependent oxidoreductase [Bacillus amyloliquefaciens group]	sp|Q05470|PKSL_BACSU	sp|Q05470|PKSL_BACSU Polyketide synthase PksL OS=Bacillus subtilis (strain 168) OX=224308 GN=pksL PE=1 SV=3			COG3321	_	_	PF00109.23|ketoacyl-synt|Beta-ketoacyl synthase, N-terminal domain|KSO_RS10475|m.259:420-673;PF00109.23|ketoacyl-synt|Beta-ketoacyl synthase, N-terminal domain|KSO_RS10475|m.259:1898-2152;PF00109.23|ketoacyl-synt|Beta-ketoacyl synthase, N-terminal domain|KSO_RS10475|m.259:2841-3086;PF00109.23|ketoacyl-synt|Beta-ketoacyl synthase, N-terminal domain|KSO_RS10475|m.259:4030-4262;PF02801.19|Ketoacyl-s…
KSO_RS10480	7.84482599436753	1.84411884922168	2.08284559243988	2.98386138616031e-10	7.58497564361952e-09	up	yes	9.50547244238291	6.99237422116481	7.03663131955486	0.74473390908594	2.63738982743097	2.15023281114813	NC_020272.1	2176394	2191348	-	KSO_RS10480	--	14955	WP_015388212.1	WP_015388212.1 MULTISPECIES: non-ribosomal peptide synthetase [Bacillus amyloliquefaciens group]	sp|P40806|PKSJ_BACSU	sp|P40806|PKSJ_BACSU Polyketide synthase PksJ OS=Bacillus subtilis (strain 168) OX=224308 GN=pksJ PE=1 SV=3			COG0318;COG1020;COG3321	_	_	PF00109.23|ketoacyl-synt|Beta-ketoacyl synthase, N-terminal domain|KSO_RS10480|m.1:1751-2000;PF00109.23|ketoacyl-synt|Beta-ketoacyl synthase, N-terminal domain|KSO_RS10480|m.1:3307-3556;PF00109.23|ketoacyl-synt|Beta-ketoacyl synthase, N-terminal domain|KSO_RS10480|m.1:4533-4765;PF00501.25|AMP-binding|AMP-binding enzyme|KSO_RS10480|m.1:52-456;PF00501.25|AMP-binding|AMP-binding enzyme|KSO_RS10480|m…
KSO_RS10505	12.0935679576527	3.93747672345398	1.61642973165189	0.00823158414485686	0.0411094045112498	up	yes	12.0825601135408	13.6496132027227	10.5485305566945	1.98795102371802	1.85265811170906	7.97182103493487	NC_020272.1	2194545	2196785	-	fabD	--	2241	WP_015388214.1	WP_015388214.1 MULTISPECIES: ACP S-malonyltransferase [Bacillus amyloliquefaciens group]	sp|A7Z4Y0|BAEE_BACVZ	sp|A7Z4Y0|BAEE_BACVZ Polyketide biosynthesis protein BaeE OS=Bacillus velezensis (strain DSM 23117 / BGSC 10A6 / FZB42) OX=326423 GN=baeE PE=1 SV=1			COG0331;COG2070	_	_	PF00698.18|Acyl_transf_1|Acyl transferase domain|KSO_RS10505|m.8:4-285
KSO_RS10565	219.525414480541	89.377902272414	1.29630219181899	0.000882947607724283	0.00643109690210638	up	yes	216.132002031011	185.337009421413	257.107231989199	93.8792733442012	71.5828763506898	102.671557122351	NC_020272.1	2211438	2211698	-	spoVS	--	261	WP_003154135.1	WP_003154135.1 MULTISPECIES: stage V sporulation protein SpoVS [Bacillus]	sp|P45693|SP5S_BACSU	sp|P45693|SP5S_BACSU Stage V sporulation protein S OS=Bacillus subtilis (strain 168) OX=224308 GN=spoVS PE=1 SV=1	_	_	_	_	_	_
KSO_RS10720	78.4920147047311	19.0903714071552	2.03912898856679	9.8366939582924e-07	1.44705996526063e-05	up	yes	101.403078150346	71.740838463281	62.3321275005662	7.09394624864983	19.8334721099045	30.3436958629113	NC_020272.1	2246467	2247408	-	ribF	--	942	WP_003154183.1	WP_003154183.1 MULTISPECIES: bifunctional riboflavin kinase/FAD synthetase [Bacillus]	sp|P54575|RIBC_BACSU	sp|P54575|RIBC_BACSU Bifunctional riboflavin kinase/FMN adenylyltransferase OS=Bacillus subtilis (strain 168) OX=224308 GN=ribC PE=3 SV=2			COG0196	_	_	PF06574.9|FAD_syn|FAD synthetase|KSO_RS10720|m.47:14-168;PF01687.14|Flavokinase|Riboflavin kinase|KSO_RS10720|m.47:186-310
KSO_RS10725	35.8352300750225	11.9690310128201	1.58126993942207	0.00280233326620079	0.0172947427936811	up	yes	27.497568258397	39.0104511766038	40.9976707900666	11.9758017315917	20.0893878790646	3.8419034278041	NC_020272.1	2247428	2248357	-	truB	--	930	WP_015388228.1	WP_015388228.1 MULTISPECIES: tRNA pseudouridine(55) synthase TruB [Bacillus]	sp|A7Z4T7|TRUB_BACVZ	sp|A7Z4T7|TRUB_BACVZ tRNA pseudouridine synthase B OS=Bacillus velezensis (strain DSM 23117 / BGSC 10A6 / FZB42) OX=326423 GN=truB PE=3 SV=1			COG0130	_	_	PF01509.15|TruB_N|TruB family pseudouridylate synthase (N terminal domain)|KSO_RS10725|m.48:24-178;PF16198.2|TruB_C_2|tRNA pseudouridylate synthase B C-terminal domain|KSO_RS10725|m.48:179-237
KSO_RS10805	45.7252473776971	18.5842358900672	1.29845099131125	0.00411842674778959	0.0236856126535772	up	yes	52.871474782552	41.9400075341372	42.3642598164021	27.780601295733	11.7681599442744	16.2039464301941	NC_020272.1	2265487	2266368	-	tsf	--	882	WP_003154214.1	WP_003154214.1 MULTISPECIES: elongation factor Ts [Bacillus]	sp|A7Z4S1|EFTS_BACVZ	sp|A7Z4S1|EFTS_BACVZ Elongation factor Ts OS=Bacillus velezensis (strain DSM 23117 / BGSC 10A6 / FZB42) OX=326423 GN=tsf PE=3 SV=1			COG0264	_	_	PF00889.16|EF_TS|Elongation factor TS|KSO_RS10805|m.62:70-274
KSO_RS10810	31.6421601160028	80.8998281467423	-1.35401099760982	1.416296613998e-05	0.00015930203507889	down	yes	20.3006576806455	35.520352067607	39.1054705997558	87.1760790016267	95.2506289902566	60.2727764483436	NC_020272.1	2266468	2267208	-	rpsB	--	741	WP_003154215.1	WP_003154215.1 MULTISPECIES: 30S ribosomal protein S2 [Bacillus]	sp|A7Z4S0|RS2_BACVZ	sp|A7Z4S0|RS2_BACVZ 30S ribosomal protein S2 OS=Bacillus velezensis (strain DSM 23117 / BGSC 10A6 / FZB42) OX=326423 GN=rpsB PE=3 SV=1			COG0052	_	_	PF00318.17|Ribosomal_S2|Ribosomal protein S2|KSO_RS10810|m.63:9-224
KSO_RS10870	0.325878921664632	7.93123128665214	-4.56334954823988	0.00296255246538375	0.0179304961119178	down	yes	0	0	0.977636764993896	8.5673043156771	10.6456585342052	4.58073101007411	NC_020272.1	2278497	2279276	-	fliR	--	780	WP_003154233.1	WP_003154233.1 MULTISPECIES: flagellar type III secretion system protein FliR [Bacillus]	sp|P35537|FLIR_BACSU	sp|P35537|FLIR_BACSU Flagellar biosynthetic protein FliR OS=Bacillus subtilis (strain 168) OX=224308 GN=fliR PE=3 SV=2			COG1684	_	_	PF01311.17|Bac_export_1|Bacterial export proteins, family 1|KSO_RS10870|m.75:9-243
KSO_RS10925	1.09666944015083	6.80935134015356	-2.62341015948598	0.0072882182565749	0.0371275567298866	down	yes	0	1.58787288140063	1.70213543905187	8.28682709105672	10.8119969488021	1.32922998060186	NC_020272.1	2285353	2286696	-	KSO_RS10925	--	1344	WP_015388235.1	WP_015388235.1 MULTISPECIES: flagellar hook-length control protein FliK [Bacillus]	sp|P23451|FLIK_BACSU	sp|P23451|FLIK_BACSU Probable flagellar hook-length control protein OS=Bacillus subtilis (strain 168) OX=224308 GN=fliK PE=3 SV=2			COG3144	_	_	PF02120.13|Flg_hook|Flagellar hook-length control protein FliK|KSO_RS10925|m.84:328-403
KSO_RS11010	61.8531657550411	17.9892484817167	1.78114399176444	2.76626673655002e-05	0.000291778010137351	up	yes	54.140707485509	74.8392799915954	56.5795097880188	24.6677643640758	11.4944818060355	17.8054992750389	NC_020272.1	2302425	2303327	-	sucD	--	903	WP_003154281.1	WP_003154281.1 MULTISPECIES: succinate--CoA ligase subunit alpha [Bacillus]	sp|P80865|SUCD_BACSU	sp|P80865|SUCD_BACSU Succinate--CoA ligase [ADP-forming] subunit alpha OS=Bacillus subtilis (strain 168) OX=224308 GN=sucD PE=1 SV=3			COG0074	_	_	PF02629.16|CoA_binding|CoA binding domain|KSO_RS11010|m.101:6-99;PF00549.16|Ligase_CoA|CoA-ligase|KSO_RS11010|m.101:151-267;PF13607.3|Succ_CoA_lig|Succinyl-CoA ligase like flavodoxin domain|KSO_RS11010|m.101:145-243;PF13380.3|CoA_binding_2|CoA binding domain|KSO_RS11010|m.101:27-129
KSO_RS11015	63.3963410032225	18.0877827010894	1.80881417304089	9.84820511369351e-07	1.44705996526063e-05	up	yes	57.1573957702735	63.8878871245406	69.1437401148533	21.1593180853511	16.1339643588342	16.9700656590829	NC_020272.1	2303356	2304513	-	sucC	--	1158	WP_003154283.1	WP_003154283.1 MULTISPECIES: ADP-forming succinate--CoA ligase subunit beta [Bacillus]	sp|A7Z4M9|SUCC_BACVZ	sp|A7Z4M9|SUCC_BACVZ Succinate--CoA ligase [ADP-forming] subunit beta OS=Bacillus velezensis (strain DSM 23117 / BGSC 10A6 / FZB42) OX=326423 GN=sucC PE=3 SV=1			COG0045	_	_	PF08442.7|ATP-grasp_2|ATP-grasp domain|KSO_RS11015|m.102:2-203;PF00549.16|Ligase_CoA|CoA-ligase|KSO_RS11015|m.102:262-381;PF13549.3|ATP-grasp_5|ATP-grasp domain|KSO_RS11015|m.102:4-216;PF01071.16|GARS_A|Phosphoribosylglycinamide synthetase, ATP-grasp (A) domain|KSO_RS11015|m.102:9-81
KSO_RS11235	35.0684953143575	7.17217906206623	2.28809333794146	2.45448232039973e-09	5.42547309430967e-08	up	yes	46.1469720161386	27.677580729599	31.3809331973349	7.49999704402709	4.65971585672279	9.35682428544881	NC_020272.1	2344497	2347169	-	KSO_RS11235	--	2673	WP_015388249.1	WP_015388249.1 MULTISPECIES: calcium-translocating P-type ATPase, SERCA-type [Bacillus]	sp|O34431|ATCL_BACSU	sp|O34431|ATCL_BACSU Calcium-transporting ATPase OS=Bacillus subtilis (strain 168) OX=224308 GN=yloB PE=1 SV=1			COG0474	_	_	PF00122.17|E1-E2_ATPase|E1-E2 ATPase|KSO_RS11235|m.138:81-315;PF00689.18|Cation_ATPase_C|Cation transporting ATPase, C-terminus|KSO_RS11235|m.138:715-880;PF00702.23|Hydrolase|haloacid dehalogenase-like hydrolase|KSO_RS11235|m.138:322-645;PF00690.23|Cation_ATPase_N|Cation transporter/ATPase, N-terminus|KSO_RS11235|m.138:4-71;PF13246.3|Cation_ATPase|Cation transport ATPase (P-type)|KSO_RS11235|m.13…
KSO_RS11265	16.1625434809725	37.7448457992401	-1.22311523334455	0.000404205895809342	0.00329674700829463	down	yes	18.9835001261702	14.2397233855109	15.2644069312363	54.2819629400603	32.5206801175458	26.4318943401143	NC_020272.1	2352179	2353327	-	sat	--	1149	WP_015388253.1	WP_015388253.1 MULTISPECIES: sulfate adenylyltransferase [Bacillus]	sp|A7Z4H9|SAT_BACVZ	sp|A7Z4H9|SAT_BACVZ Sulfate adenylyltransferase OS=Bacillus velezensis (strain DSM 23117 / BGSC 10A6 / FZB42) OX=326423 GN=sat PE=3 SV=1			COG2046	_	_	PF01747.14|ATP-sulfurylase|ATP-sulfurylase|KSO_RS11265|m.144:161-371;PF14306.3|PUA_2|PUA-like domain|KSO_RS11265|m.144:4-153
KSO_RS11275	16.0252962014501	39.4806843928623	-1.30026136736528	0.00471987725861786	0.0263112455951899	down	yes	16.0713539971777	8.10674701843283	23.8977875887397	50.769210759568	47.3140379298007	20.3588044892183	NC_020272.1	2354453	2355154	-	KSO_RS11275	--	702	WP_003154369.1	WP_003154369.1 MULTISPECIES: phosphoadenylyl-sulfate reductase [Bacillus]	sp|A7Z4H7|CYSH_BACVZ	sp|A7Z4H7|CYSH_BACVZ Phosphoadenosine phosphosulfate reductase OS=Bacillus velezensis (strain DSM 23117 / BGSC 10A6 / FZB42) OX=326423 GN=cysH PE=3 SV=1			COG0175	_	_	PF01507.16|PAPS_reduct|Phosphoadenosine phosphosulfate reductase family|KSO_RS11275|m.146:38-209
KSO_RS11415	145.051324138803	15.4692430545206	3.22825609363551	1.1127545446717e-60	7.07155513138863e-58	up	yes	152.143647574958	147.04235129663	135.967973544821	16.5921722314789	14.013314481129	15.802242450954	NC_020272.1	2381825	2386120	-	KSO_RS11415	--	4296	WP_015388265.1	WP_015388265.1 MULTISPECIES: S8 family serine peptidase [Bacillus amyloliquefaciens group]	sp|P16397|SUBF_BACSU	sp|P16397|SUBF_BACSU Bacillopeptidase F OS=Bacillus subtilis (strain 168) OX=224308 GN=bpr PE=1 SV=2			COG1404;COG4412	_	_	PF00082.19|Peptidase_S8|Subtilase family|KSO_RS11415|m.173:220-506;PF13715.3|CarbopepD_reg_2|CarboxypepD_reg-like domain|KSO_RS11415|m.173:834-905;PF13715.3|CarbopepD_reg_2|CarboxypepD_reg-like domain|KSO_RS11415|m.173:911-985;PF13620.3|CarboxypepD_reg|Carboxypeptidase regulatory-like domain|KSO_RS11415|m.173:910-983;PF05547.8|Peptidase_M6|Immune inhibitor A peptidase M6|KSO_RS11415|m.173:699-790…
KSO_RS11425	59.5557795043041	16.8432659045843	1.82145555077402	3.83514421118325e-07	5.94447352733404e-06	up	yes	64.6816959502851	61.1754008736875	52.8102416889397	15.2568433018907	18.9580220472147	16.3149323646475	NC_020272.1	2387579	2388892	-	ftsA	--	1314	WP_003154425.1	WP_003154425.1 MULTISPECIES: cell division protein FtsA [Bacillus]	sp|P28264|FTSA_BACSU	sp|P28264|FTSA_BACSU Cell division protein FtsA OS=Bacillus subtilis (strain 168) OX=224308 GN=ftsA PE=1 SV=2			COG0849	_	_	PF14450.3|FtsA|Cell division protein FtsA|KSO_RS11425|m.175:9-187;PF14450.3|FtsA|Cell division protein FtsA|KSO_RS11425|m.175:205-366;PF02491.17|SHS2_FTSA|SHS2 domain inserted in FTSA|KSO_RS11425|m.175:81-160;PF06723.10|MreB_Mbl|MreB/Mbl protein|KSO_RS11425|m.175:175-350;PF06277.8|EutA|Ethanolamine utilisation protein EutA|KSO_RS11425|m.175:189-262
KSO_RS11445	16.3064179756613	2.97137557551887	2.45227433624106	0.00403305774888866	0.0232792999213801	up	yes	17.7616925919762	19.3832983887597	11.774262946248	4.04631993110999	0	4.86780679544661	NC_020272.1	2392505	2393605	-	spoVE	--	1101	AFJ61670.1	AFJ61670.1 Stage V sporulation protein E [Bacillus amyloliquefaciens Y2]	sp|P07373|SP5E_BACSU	sp|P07373|SP5E_BACSU Stage V sporulation protein E OS=Bacillus subtilis (strain 168) OX=224308 GN=spoVE PE=3 SV=2			COG0772	_	_	PF01098.16|FTSW_RODA_SPOVE|Cell cycle protein|KSO_RS11445|m.179:11-365
KSO_RS11510	23.7824831767488	69.3853970003909	-1.54433412096345	5.96023285239531e-05	0.000601226663126543	down	yes	24.6365495956736	24.6716896254618	22.0392103091109	81.5462106347686	43.9979529014837	82.6120274649204	NC_020272.1	2408117	2408635	-	KSO_RS11510	--	519	WP_003154459.1	WP_003154459.1 MULTISPECIES: DUF177 domain-containing protein [Bacillus]	sp|O34445|YLBN_BACSU	sp|O34445|YLBN_BACSU Uncharacterized protein YlbN OS=Bacillus subtilis (strain 168) OX=224308 GN=ylbN PE=4 SV=1			COG1399	_	_	PF02620.14|DUF177|Uncharacterized ACR, COG1399|KSO_RS11510|m.193:56-165
KSO_RS11565	7.2138945589652	29.5003706225245	-2.03037329948311	0.00853597181670958	0.0423797663243667	down	yes	0	8.6541003755168	12.9875833013788	16.2591176793872	50.508598884915	21.7333953032713	NC_020272.1	2415789	2416199	-	KSO_RS11565	--	411	WP_015388276.1	WP_015388276.1 MULTISPECIES: YlbD family protein [Bacillus amyloliquefaciens group]	sp|O34880|YLBD_BACSU	sp|O34880|YLBD_BACSU Uncharacterized protein YlbD OS=Bacillus subtilis (strain 168) OX=224308 GN=ylbD PE=4 SV=1			_	_	NOG15130	PF14071.3|YlbD_coat|Putative coat protein|KSO_RS11565|m.201:12-136
KSO_RS11580	1400.63450457892	575.526141684518	1.28311240143917	1.31788376996672e-14	5.98225097009893e-13	up	yes	1466.67176578244	1316.02904410484	1419.20270384947	600.187263448268	640.070219369085	486.320942236202	NC_020272.1	2418074	2418433	+	KSO_RS11580	--	360	WP_003154479.1	WP_003154479.1 MULTISPECIES: hypothetical protein [Bacillus]	sp|O34743|YLBA_BACSU	sp|O34743|YLBA_BACSU Uncharacterized protein YlbA OS=Bacillus subtilis (strain 168) OX=224308 GN=ylbA PE=4 SV=1			_	_	NOG13767	PF08868.7|YugN|YugN-like family|KSO_RS11580|m.204:5-92
KSO_RS11585	71.8256524056495	13.3127873533612	2.43080408850499	8.96084656807862e-08	1.52875650846012e-06	up	yes	58.6413743815664	83.5956760341446	73.2399068012376	20.1355852843033	11.7282678766667	8.07450889911369	NC_020272.1	2418467	2419351	-	ctaG	--	885	CCF04984.1	CCF04984.1 CtaG [Bacillus velezensis CAU B946]	sp|O34329|CTAG_BACSU	sp|O34329|CTAG_BACSU Protein CtaG OS=Bacillus subtilis (strain 168) OX=224308 GN=ctaG PE=4 SV=1			COG3336	_	_	PF09678.7|Caa3_CtaG|Cytochrome c oxidase caa3 assembly factor (Caa3_CtaG)|KSO_RS11585|m.205:28-275
KSO_RS11590	121.013823766527	22.8853691161282	2.40216334342769	2.42478804055807e-05	0.00025790005017149	up	yes	128.744576344959	85.4494955996974	148.847399354926	26.7567462111237	31.1697209334836	10.7296402037772	NC_020272.1	2419376	2419708	-	ctaF	--	333	WP_015388278.1	WP_015388278.1 MULTISPECIES: cytochrome c oxidase subunit IVB [Bacillus]	sp|P24013|COX4_BACSU	sp|P24013|COX4_BACSU Cytochrome c oxidase subunit 4B OS=Bacillus subtilis (strain 168) OX=224308 GN=ctaF PE=3 SV=1			COG3125	_	_	PF03626.11|COX4_pro|Prokaryotic Cytochrome C oxidase subunit IV|KSO_RS11590|m.206:29-101
KSO_RS11595	117.153896285493	31.6534887980542	1.88763594523397	5.31139188442467e-06	6.46007567952512e-05	up	yes	142.231482875023	132.241310738186	76.9888952432693	60.6850722360462	19.9606097516347	14.3147844064816	NC_020272.1	2419711	2420334	-	ctaE	--	624	WP_003154482.1	WP_003154482.1 MULTISPECIES: cytochrome c oxidase subunit III [Bacillus]	sp|P24012|COX3_BACSU	sp|P24012|COX3_BACSU Cytochrome c oxidase subunit 3 OS=Bacillus subtilis (strain 168) OX=224308 GN=ctaE PE=3 SV=2			COG1845	_	_	PF00510.15|COX3|Cytochrome c oxidase subunit III|KSO_RS11595|m.207:28-204
KSO_RS11600	122.170946255501	24.7709741230046	2.30171451376988	3.94645485855633e-16	2.08997671884379e-14	up	yes	146.886500256709	140.065850572088	79.5604879377055	15.4935733477735	31.0996766167791	27.7196724044613	NC_020272.1	2420334	2422202	-	ctaD	--	1869	WP_007611227.1	WP_007611227.1 MULTISPECIES: cytochrome c oxidase subunit I [Bacillus]	sp|P24010|COX1_BACSU	sp|P24010|COX1_BACSU Cytochrome c oxidase subunit 1 OS=Bacillus subtilis (strain 168) OX=224308 GN=ctaD PE=3 SV=3			COG0843	_	_	PF00115.17|COX1|Cytochrome C and Quinol oxidase polypeptide I|KSO_RS11600|m.208:26-469
KSO_RS11605	99.9019834999974	20.712029226199	2.2694924387074	1.93307577313056e-11	5.99253489670474e-10	up	yes	91.9983726292224	111.58698837137	96.1205894993998	20.7983111304953	21.3211368402148	20.0166397078869	NC_020272.1	2422234	2423304	-	coxB	--	1071	WP_003154484.1	WP_003154484.1 MULTISPECIES: cytochrome c oxidase subunit II [Bacillus]	sp|P24011|COX2_BACSU	sp|P24011|COX2_BACSU Cytochrome c oxidase subunit 2 OS=Bacillus subtilis (strain 168) OX=224308 GN=ctaC PE=3 SV=2			COG1622;COG2857	_	_	PF00034.18|Cytochrom_C|Cytochrome c|KSO_RS11605|m.209:259-352;PF00116.17|COX2|Cytochrome C oxidase subunit II, periplasmic domain|KSO_RS11605|m.209:154-233;PF02790.12|COX2_TM|Cytochrome C oxidase subunit II, transmembrane domain|KSO_RS11605|m.209:47-106
KSO_RS11620	22.1144643963276	7.38224295990482	1.58155845038288	2.06524292739778e-05	0.000223397766870007	up	yes	28.5843507646931	22.4946354930535	15.2644069312363	10.3394215123924	6.62458298690747	5.18272438041458	NC_020272.1	2425807	2429253	-	pyc	--	3447	WP_003154490.1	WP_003154490.1 MULTISPECIES: pyruvate carboxylase [Bacillus]	sp|Q9KWU4|PYC_BACSU	sp|Q9KWU4|PYC_BACSU Pyruvate carboxylase OS=Bacillus subtilis (strain 168) OX=224308 GN=pyc PE=3 SV=1			COG1038	_	_	PF02786.14|CPSase_L_D2|Carbamoyl-phosphate synthase L chain, ATP binding domain|KSO_RS11620|m.212:120-326;PF02436.15|PYC_OADA|Conserved carboxylase domain|KSO_RS11620|m.212:829-1029;PF00289.19|Biotin_carb_N|Biotin carboxylase, N-terminal domain|KSO_RS11620|m.212:6-114;PF02785.16|Biotin_carb_C|Biotin carboxylase C-terminal domain|KSO_RS11620|m.212:346-453;PF00682.16|HMGL-like|HMGL-like|KSO_RS11620…
KSO_RS11665	10.8571587913207	24.532432102768	-1.17530342571996	0.000199454223146037	0.0017979171462313	down	yes	11.0428292065436	11.9915054795497	9.53714168786867	20.5913458810728	24.8340810830561	28.1718693441752	NC_020272.1	2435476	2437314	-	typA	--	1839	WP_003154502.1	WP_003154502.1 MULTISPECIES: translational GTPase TypA [Bacillus]	sp|O07631|BIPA_BACSU	sp|O07631|BIPA_BACSU 50S ribosomal subunit assembly factor BipA OS=Bacillus subtilis (strain 168) OX=224308 GN=bipA PE=2 SV=1			COG1217	_	_	PF00009.24|GTP_EFTU|Elongation factor Tu GTP binding domain|KSO_RS11665|m.219:6-197;PF00679.21|EFG_C|Elongation factor G C-terminus|KSO_RS11665|m.219:399-479;PF03144.22|GTP_EFTU_D2|Elongation factor Tu domain 2|KSO_RS11665|m.219:221-291;PF14492.3|EFG_II|Elongation Factor G, domain II|KSO_RS11665|m.219:330-379;PF01926.20|MMR_HSR1|50S ribosome-binding GTPase|KSO_RS11665|m.219:10-131
KSO_RS11700	138.860107861192	284.802129876244	-1.03627450160151	0.00049660719597612	0.003969734252111	down	yes	194.999095165756	116.679251729587	104.901976688234	318.214160296578	252.623166803757	283.569062528398	NC_020272.1	2442366	2442554	-	KSO_RS11700	--	189	WP_003154513.1	WP_003154513.1 MULTISPECIES: hypothetical protein [Bacillus]	sp|O31719|YKZI_BACSU	sp|O31719|YKZI_BACSU Uncharacterized protein YkzI OS=Bacillus subtilis (strain 168) OX=224308 GN=ykzI PE=4 SV=1			_	_	NOG18416	_
KSO_RS11865	37.2502775979624	12.3637803135424	1.5903520973336	0.00129795416395668	0.00901475269064994	up	yes	27.4503418637926	31.7317013768949	52.5687895531997	3.61313726208604	21.8870595167965	11.5911441617447	NC_020272.1	2517829	2519061	+	KSO_RS11865	--	1233	WP_003154560.1	WP_003154560.1 MULTISPECIES: aminopeptidase [Bacillus]	sp|P39762|AMPS_BACSU	sp|P39762|AMPS_BACSU Aminopeptidase AmpS OS=Bacillus subtilis (strain 168) OX=224308 GN=ampS PE=3 SV=3			COG2309	_	_	PF02073.12|Peptidase_M29|Thermophilic metalloprotease (M29)|KSO_RS11865|m.250:5-408
KSO_RS11960	783.225540563684	300.294601765159	1.38301964858822	1.22211798992585e-13	4.43803418627357e-12	up	yes	691.665850117733	744.730999651885	913.279771921433	291.030036050137	274.700786799716	335.152982445624	NC_020272.1	2536145	2536741	-	KSO_RS11960	--	597	WP_003154591.1	WP_003154591.1 MULTISPECIES: hypothetical protein [Bacillus]	sp|O34857|ROK_BACSU	sp|O34857|ROK_BACSU Repressor Rok OS=Bacillus subtilis (strain 168) OX=224308 GN=rok PE=1 SV=1			_	_	NOG76651	_
KSO_RS12040	36.7111145586561	6.60572362185382	2.47263897714877	0.000369836285859067	0.00304247196975323	up	yes	40.3107373199799	40.9152290695022	28.9073772864862	0	8.14079770262747	11.676373162934	NC_020272.1	2548306	2549070	-	fadH	--	765	WP_003154618.1	WP_003154618.1 MULTISPECIES: 2,4-dienoyl-CoA reductase [Bacillus]	sp|O34717|FADH_BACSU	sp|O34717|FADH_BACSU Probable 2,4-dienoyl-CoA reductase [(2E)-enoyl-CoA-producing] OS=Bacillus subtilis (strain 168) OX=224308 GN=fadH PE=2 SV=1			COG1028	_	_	PF13561.3|adh_short_C2|Enoyl-(Acyl carrier protein) reductase|KSO_RS12040|m.10:12-246;PF00106.22|adh_short|short chain dehydrogenase|KSO_RS12040|m.10:4-199;PF08659.7|KR|KR domain|KSO_RS12040|m.10:6-116
KSO_RS12050	846.986360281641	1844.81487794673	-1.12305619822928	4.73658272701896e-15	2.37688206043781e-13	down	yes	747.580946661445	810.527306442948	982.85082774053	2069.99918415148	1862.02245634643	1602.42299334229	NC_020272.1	2550152	2550646	+	KSO_RS12050	--	495	AGF27980.1	AGF27980.1 Protein erfK/srfK [Bacillus amyloliquefaciens IT-45]	sp|O34816|YKUD_BACSU	sp|O34816|YKUD_BACSU Putative L,D-transpeptidase YkuD OS=Bacillus subtilis (strain 168) OX=224308 GN=ykuD PE=1 SV=1			COG1376	_	_	PF03734.11|YkuD|L,D-transpeptidase catalytic domain|KSO_RS12050|m.12:56-162;PF01476.17|LysM|LysM domain|KSO_RS12050|m.12:4-46
KSO_RS12055	130.564535963526	322.532622213259	-1.30461624059536	1.31217291236208e-18	8.55267575185745e-17	down	yes	125.065710688014	122.137266274231	144.490630928332	382.447645089623	282.566899376582	302.583322173573	NC_020272.1	2550722	2552014	+	KSO_RS12055	--	1293	WP_014304918.1	WP_014304918.1 MULTISPECIES: MFS transporter [Bacillus amyloliquefaciens group]	sp|O31695|YKUC_BACSU	sp|O31695|YKUC_BACSU Uncharacterized MFS-type transporter YkuC OS=Bacillus subtilis (strain 168) OX=224308 GN=ykuC PE=3 SV=2			COG0477	_	_	PF07690.13|MFS_1|Major Facilitator Superfamily|KSO_RS12055|m.14:12-356;PF05977.10|MFS_3|Transmembrane secretion effector|KSO_RS12055|m.14:4-327
KSO_RS12215	2.58850553583905	9.7490437838384	-1.90905766323245	0.0013857725485335	0.00952063194154639	down	yes	1.0760219843604	3.05307747153425	3.6364171516225	18.0579327969923	6.92957744358132	4.25962111094159	NC_020272.1	2585676	2587772	+	clpE	--	2097	WP_015388313.1	WP_015388313.1 MULTISPECIES: ATP-dependent protease ATP-binding subunit ClpE [Bacillus amyloliquefaciens group]	sp|O31673|CLPE_BACSU	sp|O31673|CLPE_BACSU ATP-dependent Clp protease ATP-binding subunit ClpE OS=Bacillus subtilis (strain 168) OX=224308 GN=clpE PE=1 SV=1			COG0542	_	_	PF07724.11|AAA_2|AAA domain (Cdc48 subfamily)|KSO_RS12215|m.40:436-602;PF00004.26|AAA|ATPase family associated with various cellular activities (AAA)|KSO_RS12215|m.40:115-246;PF00004.26|AAA|ATPase family associated with various cellular activities (AAA)|KSO_RS12215|m.40:442-559;PF10431.6|ClpB_D2-small|C-terminal, D2-small domain, of ClpB protein|KSO_RS12215|m.40:608-679;PF07728.11|AAA_5|AAA domai…
KSO_RS12450	31.4418666893017	68.5547400438452	-1.12432120528353	0.00569700629268452	0.0308780170490492	down	yes	47.5805925639072	20.7698409012403	25.9751666027575	70.4561766106779	65.6611785503895	69.5468649704683	NC_020272.1	2635984	2636394	-	KSO_RS12450	--	411	WP_003154758.1	WP_003154758.1 MULTISPECIES: organic hydroperoxide resistance protein [Bacillus]	sp|P80242|OHRB_BACSU	sp|P80242|OHRB_BACSU Organic hydroperoxide resistance protein OhrB OS=Bacillus subtilis (strain 168) OX=224308 GN=ohrB PE=1 SV=3			COG1764	_	_	PF02566.16|OsmC|OsmC-like protein|KSO_RS12450|m.85:39-134
KSO_RS12470	5.33348450345765	17.0473477576089	-1.67454059984539	0.00141792205486881	0.00967534709180902	down	yes	5.40621288099132	5.11315041054793	5.4810902188337	14.0094284407299	13.0559963155346	24.0766185165621	NC_020272.1	2638785	2639897	-	proB	--	1113	WP_015388341.1	WP_015388341.1 MULTISPECIES: glutamate 5-kinase [Bacillus amyloliquefaciens group]	sp|P39820|PROB_BACSU	sp|P39820|PROB_BACSU Glutamate 5-kinase 1 OS=Bacillus subtilis (strain 168) OX=224308 GN=proB PE=1 SV=3			COG0263	_	_	PF00696.25|AA_kinase|Amino acid kinase family|KSO_RS12470|m.89:4-232;PF01472.17|PUA|PUA domain|KSO_RS12470|m.89:277-346
KSO_RS12500	5.09160668388416	19.3202944303159	-1.9218400306209	0.00224373795710216	0.0142233962268172	down	yes	5.24138931754646	8.26210279753172	1.77132793657431	31.0452839313735	14.4662258827178	12.4493734768565	NC_020272.1	2643433	2644293	+	KSO_RS12500	--	861	WP_003154774.1	WP_003154774.1 MULTISPECIES: dimethylarginine dimethylaminohydrolase family protein [Bacillus]	sp|O34497|YKGA_BACSU	sp|O34497|YKGA_BACSU Uncharacterized protein YkgA OS=Bacillus subtilis (strain 168) OX=224308 GN=ykgA PE=3 SV=2			COG1834	_	_	PF02274.14|Amidinotransf|Amidinotransferase|KSO_RS12500|m.95:26-284
KSO_RS12515	30.0554424656289	8.25830377855584	1.86244289082073	0.00384272762925823	0.0222510561129258	up	yes	38.4426787612491	34.7779447090768	16.9457039265609	14.8499941471736	0	9.92491718849391	NC_020272.1	2646415	2647314	-	KSO_RS12515	--	900	WP_015388344.1	WP_015388344.1 MULTISPECIES: C40 family peptidase [Bacillus amyloliquefaciens group]	sp|O35010|YKFC_BACSU	sp|O35010|YKFC_BACSU Gamma-D-glutamyl-L-lysine dipeptidyl-peptidase OS=Bacillus subtilis (strain 168) OX=224308 GN=ykfC PE=1 SV=2			COG0791	_	_	PF00877.16|NLPC_P60|NlpC/P60 family|KSO_RS12515|m.98:185-292
KSO_RS12520	45.2223143461434	5.28275893436599	3.09526196331128	2.43570135230028e-07	3.84568499226541e-06	up	yes	44.5255545167711	45.999144455001	45.142244066658	6.08606317507117	0	9.7622136280268	NC_020272.1	2647311	2648408	-	KSO_RS12520	--	1098	WP_003154778.1	WP_003154778.1 MULTISPECIES: dipeptide epimerase [Bacillus amyloliquefaciens group]	sp|O34508|AEEP_BACSU	sp|O34508|AEEP_BACSU L-Ala-D/L-Glu epimerase OS=Bacillus subtilis (strain 168) OX=224308 GN=ykfB PE=1 SV=1			COG4948	_	_	PF13378.3|MR_MLE_C|Enolase C-terminal domain-like|KSO_RS12520|m.99:144-355;PF02746.13|MR_MLE_N|Mandelate racemase / muconate lactonizing enzyme, N-terminal domain|KSO_RS12520|m.99:12-124
KSO_RS12525	45.8545298161367	1.25631863145493	5.17866648302091	4.79077731807217e-06	5.91172618569876e-05	up	yes	51.5707371934754	45.7736182520214	40.2192340029134	0	0	3.76895589436478	NC_020272.1	2648415	2649362	-	KSO_RS12525	--	948	WP_161625269.1	WP_161625269.1 MULTISPECIES: LD-carboxypeptidase [Bacillus amyloliquefaciens group]	sp|O34851|LDC_BACSU	sp|O34851|LDC_BACSU Probable murein peptide carboxypeptidase OS=Bacillus subtilis (strain 168) OX=224308 GN=ykfA PE=2 SV=2			COG1619	_	_	PF02016.12|Peptidase_S66|LD-carboxypeptidase|KSO_RS12525|m.100:18-297
KSO_RS12530	56.9250246155248	23.8723687808448	1.25337048781235	4.78687161932556e-05	0.000492640795802654	up	yes	59.4282956695638	48.7418164483274	62.6049617286832	20.6249918710745	25.6284372119754	25.3636772594844	NC_020272.1	2649438	2651057	-	KSO_RS12530	--	1620	WP_015388345.1	WP_015388345.1 MULTISPECIES: peptide ABC transporter substrate-binding protein [Bacillus amyloliquefaciens group]	sp|P26906|DPPE_BACSU	sp|P26906|DPPE_BACSU Dipeptide-binding protein DppE OS=Bacillus subtilis (strain 168) OX=224308 GN=dppE PE=2 SV=4			COG4166	_	_	PF00496.19|SBP_bac_5|Bacterial extracellular solute-binding proteins, family 5 Middle|KSO_RS12530|m.101:82-461
KSO_RS12535	49.9973357980046	13.6128378942665	1.87611247048293	7.92886724323779e-05	0.000778192298544806	up	yes	66.5157263393396	34.5659402753878	48.9103407792865	6.49416653666486	22.1913873234889	12.1529598226456	NC_020272.1	2651054	2652082	-	KSO_RS12535	--	1029	WP_015388346.1	WP_015388346.1 MULTISPECIES: ABC transporter ATP-binding protein [Bacillus amyloliquefaciens group]	sp|P26905|DPPD_BACSU	sp|P26905|DPPD_BACSU Dipeptide transport ATP-binding protein DppD OS=Bacillus subtilis (strain 168) OX=224308 GN=dppD PE=3 SV=1			COG0444	_	_	PF00005.24|ABC_tran|ABC transporter|KSO_RS12535|m.102:26-184;PF08352.9|oligo_HPY|Oligopeptide/dipeptide transporter, C-terminal region|KSO_RS12535|m.102:237-300;PF13304.3|AAA_21|AAA domain, putative AbiEii toxin, Type IV TA system|KSO_RS12535|m.102:147-220
KSO_RS12540	22.8462964621058	0	11.1583759389312	6.22556666802985e-06	7.4648068255339e-05	up	yes	26.182066575149	15.0077436891874	27.3490791219811	0	0	0	NC_020272.1	2652088	2653035	-	KSO_RS12540	--	948	WP_015388347.1	WP_015388347.1 MULTISPECIES: ABC transporter permease [Bacillus amyloliquefaciens group]	sp|P26904|DPPC_BACSU	sp|P26904|DPPC_BACSU Dipeptide transport system permease protein DppC OS=Bacillus subtilis (strain 168) OX=224308 GN=dppC PE=2 SV=2			COG1173	_	_	PF00528.19|BPD_transp_1|Binding-protein-dependent transport system inner membrane component|KSO_RS12540|m.103:130-315;PF12911.4|OppC_N|N-terminal TM domain of oligopeptide transport permease C|KSO_RS12540|m.103:37-89
KSO_RS12545	19.1600706752596	1.60194111619996	3.57198470721469	0.00164172507341412	0.0109822766753123	up	yes	10.5478012641671	22.2542011598241	24.6782096017877	4.80582334859989	0	0	NC_020272.1	2653041	2653967	-	KSO_RS12545	--	927	WP_014304864.1	WP_014304864.1 MULTISPECIES: ABC transporter permease [Bacillus]	sp|P26903|DPPB_BACSU	sp|P26903|DPPB_BACSU Dipeptide transport system permease protein DppB OS=Bacillus subtilis (strain 168) OX=224308 GN=dppB PE=2 SV=1			COG0601	_	_	PF00528.19|BPD_transp_1|Binding-protein-dependent transport system inner membrane component|KSO_RS12545|m.104:112-303
KSO_RS12550	21.6393339826485	0	11.0801069274104	2.18789910882375e-05	0.000235662692145338	up	yes	28.2622065201278	17.2452618392117	19.4105335886061	0	0	0	NC_020272.1	2653982	2654806	-	KSO_RS12550	--	825	WP_015388348.1	WP_015388348.1 MULTISPECIES: M55 family metallopeptidase [Bacillus subtilis group]	sp|P26902|DPPA_BACSU	sp|P26902|DPPA_BACSU D-aminopeptidase OS=Bacillus subtilis (strain 168) OX=224308 GN=dppA PE=1 SV=3			COG2362	_	_	PF04951.10|Peptidase_M55|D-aminopeptidase|KSO_RS12550|m.106:1-262
KSO_RS12595	15.3223681303932	33.5361691103389	-1.12956748082444	0.00775971663438946	0.0391310094352626	down	yes	17.1169601608495	10.4752845509268	18.3748596794033	35.7831184269244	36.1268331783267	28.6985557257655	NC_020272.1	2666440	2667186	+	KSO_RS12595	--	747	WP_003154806.1	WP_003154806.1 MULTISPECIES: type II toxin-antitoxin system SpoIISA family toxin [Bacillus]	sp|O34853|SP2SA_BACSU	sp|O34853|SP2SA_BACSU Stage II sporulation protein SA OS=Bacillus subtilis (strain 168) OX=224308 GN=spoIISA PE=1 SV=1			_	_	NOG77868	PF14171.3|SpoIISA_toxin|Toxin SpoIISA, type II toxin-antitoxin system|KSO_RS12595|m.115:3-239
KSO_RS12750	1.24600764165889	33.4920947918315	-4.73733415920702	0.00159965748703707	0.0107291011399689	down	yes	0	0	3.73802292497666	43.6764533740401	30.527991384853	26.2718396166015	NC_020272.1	2691947	2692150	-	KSO_RS12750	--	204	WP_003154859.1	WP_003154859.1 MULTISPECIES: XtrA/YqaO family protein [Bacillus]	sp|P54344|XTRA_BACSU	sp|P54344|XTRA_BACSU Phage-like element PBSX protein XtrA OS=Bacillus subtilis (strain 168) OX=224308 GN=xtrA PE=4 SV=1			_	_	NOG76744	_
KSO_RS12760	1.51843412249921	13.3517800819382	-3.12798594256979	0.000631734616650435	0.00486627089553154	down	yes	0.939000458262069	2.66429607066472	0.952005838570835	11.1235911214784	15.5498383083895	13.3819108159468	NC_020272.1	2692746	2693546	-	KSO_RS12760	--	801	WP_003154865.1	WP_003154865.1 MULTISPECIES: ATP-binding protein [Bacillus]	sp|P39782|XKDC_BACSU	sp|P39782|XKDC_BACSU Phage-like element PBSX protein XkdC OS=Bacillus subtilis (strain 168) OX=224308 GN=xkdC PE=4 SV=3			COG1484	_	_	PF01695.14|IstB_IS21|IstB-like ATP binding protein|KSO_RS12760|m.144:116-227;PF00308.15|Bac_DnaA|Bacterial dnaA protein|KSO_RS12760|m.144:108-240
KSO_RS12885	718.199590561885	328.943432314003	1.12652155210706	5.29487918576808e-11	1.54707849312902e-09	up	yes	667.062541763939	660.097353507662	827.438876414053	361.21607385017	292.995376774745	332.618846317093	NC_020272.1	2719520	2720518	-	KSO_RS12885	--	999	WP_003154904.1	WP_003154904.1 MULTISPECIES: LacI family DNA-binding transcriptional regulator [Bacillus]	sp|Q9JMQ1|EXUR_BACSU	sp|Q9JMQ1|EXUR_BACSU Probable HTH-type transcriptional repressor ExuR OS=Bacillus subtilis (strain 168) OX=224308 GN=exuR PE=2 SV=1			COG1609	_	_	PF13377.3|Peripla_BP_3|Periplasmic binding protein-like domain|KSO_RS12885|m.166:168-327;PF00532.18|Peripla_BP_1|Periplasmic binding proteins and sugar binding domain of LacI family|KSO_RS12885|m.166:73-285;PF00356.18|LacI|Bacterial regulatory proteins, lacI family|KSO_RS12885|m.166:3-48;PF13407.3|Peripla_BP_4|Periplasmic binding protein domain|KSO_RS12885|m.166:103-273
KSO_RS12910	5.42927757379799	30.0245733154623	-2.46513721293911	0.000320752832257827	0.00269984668741522	down	yes	3.02064002838521	7.14223946654097	6.12495322646778	35.7831184269244	29.1793652594177	25.1112362600448	NC_020272.1	2725617	2726114	-	KSO_RS12910	--	498	WP_015388368.1	WP_015388368.1 MULTISPECIES: cupin domain-containing protein [Bacillus subtilis group]	sp|O34612|YJLB_BACSU	sp|O34612|YJLB_BACSU Uncharacterized protein YjlB OS=Bacillus subtilis (strain 168) OX=224308 GN=yjlB PE=4 SV=1			COG4297	_	_	PF07883.8|Cupin_2|Cupin domain|KSO_RS12910|m.171:55-107;PF00190.19|Cupin_1|Cupin|KSO_RS12910|m.171:62-118
KSO_RS12960	20.0316307036214	43.780781670192	-1.12762730291586	0.0101131956657975	0.0479622078030917	down	yes	32.988568731049	13.7281360693724	13.3781873104428	46.8947183594957	43.7032297720001	40.7443968790803	NC_020272.1	2736220	2736789	+	KSO_RS12960	--	570	WP_003154930.1	WP_003154930.1 MULTISPECIES: YjgB family protein [Bacillus]	sp|O34960|YJGB_BACSU	sp|O34960|YJGB_BACSU Uncharacterized protein YjgB OS=Bacillus subtilis (strain 168) OX=224308 GN=yjgB PE=1 SV=1			_	_	NOG136357	PF14172.3|DUF4309|Domain of unknown function (DUF4309)|KSO_RS12960|m.182:49-186
KSO_RS13355	648.779322868348	310.57940852995	1.06274144436661	1.76867205989379e-09	4.01425390736609e-08	up	yes	702.204803279176	577.555268131689	666.577897194178	332.738458069451	255.539977677912	343.459789842486	NC_020272.1	2801863	2802585	+	KSO_RS13355	--	723	WP_015388437.1	WP_015388437.1 MULTISPECIES: esterase family protein [Bacillus amyloliquefaciens group]	sp|O31630|YJCH_BACSU	sp|O31630|YJCH_BACSU Uncharacterized protein YjcH OS=Bacillus subtilis (strain 168) OX=224308 GN=yjcH PE=4 SV=1			COG2382	_	_	PF00756.17|Esterase|Putative esterase|KSO_RS13355|m.247:15-238
KSO_RS13370	7.23924303095141	46.1164470899412	-2.66969191118364	0.0021081767993107	0.0135670517059438	down	yes	0	15.2001506595616	6.51757843329264	38.076908069676	62.0996747828634	38.1727584172843	NC_020272.1	2803723	2803956	+	KSO_RS13370	--	234	WP_003154973.1	WP_003154973.1 MULTISPECIES: AbrB/MazE/SpoVT family DNA-binding domain-containing protein [Bacillus]	_	_			COG2002	_	_	_
KSO_RS13375	5.64672987762439	34.2750620255907	-2.59953994660435	1.80496583795676e-06	2.50722577053884e-05	down	yes	5.09579516983684	7.71129594436294	4.13309851867338	39.2377894132637	39.3802815696207	24.2071150938876	NC_020272.1	2803957	2804694	+	KSO_RS13375	--	738	WP_014304807.1	WP_014304807.1 MULTISPECIES: ABC transporter ATP-binding protein [Bacillus]	sp|P94440|LNRL_BACSU	sp|P94440|LNRL_BACSU Linearmycin resistance ATP-binding protein LnrL OS=Bacillus subtilis (strain 168) OX=224308 GN=lnrL PE=1 SV=2			COG1131	_	_	PF00005.24|ABC_tran|ABC transporter|KSO_RS13375|m.250:20-162
KSO_RS13380	2.75095538636442	13.6214758475058	-2.30370228671043	0.00687460138528499	0.0356836565068316	down	yes	3.12091023679634	1.96782033434988	3.16413558794705	21.5663815415385	14.356178521231	4.94186747974801	NC_020272.1	2804687	2805409	+	KSO_RS13380	--	723	WP_003154977.1	WP_003154977.1 MULTISPECIES: ABC transporter permease [Bacillus]	_	_			_	_	NOG136767	PF01061.21|ABC2_membrane|ABC-2 type transporter|KSO_RS13380|m.251:7-203;PF12698.4|ABC2_membrane_3|ABC-2 family transporter protein|KSO_RS13380|m.251:49-232
KSO_RS13400	151.875264722282	584.272468005093	-1.94368408804105	4.52617426936698e-17	2.55678555394019e-15	down	yes	159.276571849677	203.646253777749	92.7029685394212	690.087963309834	537.292648373413	525.436792332031	NC_020272.1	2808997	2809251	-	KSO_RS13400	--	255	WP_003154986.1	WP_003154986.1 MULTISPECIES: stage VI sporulation protein F [Bacillus]	sp|O31625|SPVIF_BACSU	sp|O31625|SPVIF_BACSU Sporulation-specific transcription factor SpoVIF OS=Bacillus subtilis (strain 168) OX=224308 GN=spoVIF PE=4 SV=2			_	_	NOG15694	_
KSO_RS13420	129.676409522621	521.439873951627	-2.00750127530928	2.37490442409699e-23	2.08172656760502e-21	down	yes	124.384804889785	101.098676479875	163.545747198204	592.848603549956	445.219595287107	526.251423017817	NC_020272.1	2810686	2811072	+	KSO_RS13420	--	387	WP_003154992.1	WP_003154992.1 MULTISPECIES: spore coat protein [Bacillus]	sp|Q08309|COTV_BACSU	sp|Q08309|COTV_BACSU Spore coat protein V OS=Bacillus subtilis (strain 168) OX=224308 GN=cotV PE=1 SV=1			_	_	NOG75124	PF07552.8|Coat_X|Spore Coat Protein X and V domain|KSO_RS13420|m.3:6-63;PF07552.8|Coat_X|Spore Coat Protein X and V domain|KSO_RS13420|m.3:71-127
KSO_RS13425	138.831183002815	579.119955770595	-2.060451559958	3.16841947921719e-23	2.68470743872336e-21	down	yes	126.550433189205	142.273410173496	147.669705645745	473.785527552683	520.6233959347	742.950943824402	NC_020272.1	2811110	2811424	+	KSO_RS13425	--	315	WP_015239584.1	WP_015239584.1 MULTISPECIES: hypothetical protein [Bacillus]	sp|Q08310|COTW_BACSU	sp|Q08310|COTW_BACSU Spore coat protein W OS=Bacillus subtilis (strain 168) OX=224308 GN=cotW PE=1 SV=1			_	_	NOG115825	_
KSO_RS13430	161.326875704481	671.851495710615	-2.05808762851885	2.6489873472101e-31	3.7409587981156e-29	down	yes	142.621237268368	184.586260704137	156.773129140937	853.65235816088	584.23629021551	577.665838755454	NC_020272.1	2811517	2812017	+	KSO_RS13430	--	501	WP_003154994.1	WP_003154994.1 MULTISPECIES: spore coat protein [Bacillus]	sp|Q08313|COTX_BACSU	sp|Q08313|COTX_BACSU Spore coat protein X OS=Bacillus subtilis (strain 168) OX=224308 GN=cotX PE=1 SV=1			_	_	NOG15752	PF07552.8|Coat_X|Spore Coat Protein X and V domain|KSO_RS13430|m.5:46-101;PF07552.8|Coat_X|Spore Coat Protein X and V domain|KSO_RS13430|m.5:108-163
KSO_RS13435	102.083211347616	363.863276690401	-1.83354916383483	3.13294698829388e-19	2.15241925520082e-17	down	yes	96.5479104724863	135.49848587952	74.203237690841	382.779352240811	335.239060673417	373.571417156976	NC_020272.1	2812168	2812650	+	KSO_RS13435	--	483	WP_003154995.1	WP_003154995.1 MULTISPECIES: spore coat protein [Bacillus]	sp|Q08311|COTY_BACSU	sp|Q08311|COTY_BACSU Spore coat protein Y OS=Bacillus subtilis (strain 168) OX=224308 GN=cotY PE=1 SV=1			_	_	NOG79715	PF10612.6|Spore-coat_CotZ|Spore coat protein Z|KSO_RS13435|m.6:1-143
KSO_RS13460	6.96677431635291	0	9.4464163560893	0.00698315764725271	0.0360984233848625	up	yes	4.46373511613007	12.6652887394804	3.77129909344826	0	0	0	NC_020272.1	2815725	2816735	-	thiF	--	1011	WP_015388442.1	WP_015388442.1 MULTISPECIES: thiazole biosynthesis adenylyltransferase ThiF [Bacillus amyloliquefaciens group]	sp|O31619|THIF_BACSU	sp|O31619|THIF_BACSU Sulfur carrier protein ThiS adenylyltransferase OS=Bacillus subtilis (strain 168) OX=224308 GN=thiF PE=3 SV=1			COG0476	_	_	PF00899.18|ThiF|ThiF family|KSO_RS13460|m.11:5-239;PF01488.17|Shikimate_DH|Shikimate / quinate 5-dehydrogenase|KSO_RS13460|m.11:20-67
KSO_RS13585	21.7294007602951	2.76460088815986	2.96996000612468	0.000888663917552038	0.00643585093566177	up	yes	33.5215316799072	12.5496508509583	19.1170197500199	0	0	8.29380266447959	NC_020272.1	2837853	2838929	-	KSO_RS13585	--	1077	WP_166706485.1	WP_166706485.1 ATP-binding cassette domain-containing protein [Bacillus velezensis]	sp|P24136|OPPD_BACSU	sp|P24136|OPPD_BACSU Oligopeptide transport ATP-binding protein OppD OS=Bacillus subtilis (strain 168) OX=224308 GN=oppD PE=2 SV=2			COG0444	_	_	PF00005.24|ABC_tran|ABC transporter|KSO_RS13585|m.35:25-183;PF08352.9|oligo_HPY|Oligopeptide/dipeptide transporter, C-terminal region|KSO_RS13585|m.35:235-298
KSO_RS13590	11.9147460236491	0.64868739794078	4.17822078080463	0.00483627177636748	0.0268423643133758	up	yes	9.83188715121461	9.29891569761413	16.6134352221185	0	0	1.94606219382234	NC_020272.1	2838942	2839859	-	oppC	--	918	WP_003155041.1	WP_003155041.1 MULTISPECIES: oligopeptide ABC transporter permease OppC [Bacillus]	sp|P24139|OPPC_BACSU	sp|P24139|OPPC_BACSU Oligopeptide transport system permease protein OppC OS=Bacillus subtilis (strain 168) OX=224308 GN=oppC PE=2 SV=1			COG1173	_	_	PF00528.19|BPD_transp_1|Binding-protein-dependent transport system inner membrane component|KSO_RS13590|m.36:121-305;PF12911.4|OppC_N|N-terminal TM domain of oligopeptide transport permease C|KSO_RS13590|m.36:28-74
KSO_RS13600	57.1829064380923	15.3575085964354	1.89595293040689	1.81972533656017e-08	3.45204612353429e-07	up	yes	62.5632745695638	53.9507732767998	55.0346714679132	12.2614630572993	15.2359883608808	18.5750743711262	NC_020272.1	2840905	2842539	-	KSO_RS13600	--	1635	WP_015388449.1	WP_015388449.1 MULTISPECIES: peptide ABC transporter substrate-binding protein [Bacillus amyloliquefaciens group]	sp|P24141|OPPA_BACSU	sp|P24141|OPPA_BACSU Oligopeptide-binding protein OppA OS=Bacillus subtilis (strain 168) OX=224308 GN=oppA PE=1 SV=1			COG4166	_	_	PF00496.19|SBP_bac_5|Bacterial extracellular solute-binding proteins, family 5 Middle|KSO_RS13600|m.38:82-466
KSO_RS13640	5.73344691797522	36.5406632146242	-2.66990885180631	3.28927665120706e-07	5.16132175763478e-06	down	yes	9.56920314335773	1.81009427701649	5.82104333355144	34.0076201843671	36.9753788783461	38.6389905811595	NC_020272.1	2851013	2851798	-	KSO_RS13640	--	786	WP_012117278.1	WP_012117278.1 MULTISPECIES: DUF2268 domain-containing protein [Bacillus]	sp|O31596|YJAZ_BACSU	sp|O31596|YJAZ_BACSU Uncharacterized protein YjaZ OS=Bacillus subtilis (strain 168) OX=224308 GN=yjaZ PE=4 SV=1			COG5504	_	_	PF10026.6|DUF2268|Predicted Zn-dependent protease (DUF2268)|KSO_RS13640|m.46:67-258
KSO_RS13655	68.8182468323337	269.709818890604	-1.97038886631079	5.89018154059818e-09	1.22728208821316e-07	down	yes	41.2131160037215	74.7097815979546	90.5318428953251	315.308094905742	265.412308661005	228.409053105065	NC_020272.1	2854249	2854467	+	KSO_RS13655	--	219	WP_003155059.1	WP_003155059.1 MULTISPECIES: hypothetical protein [Bacillus]	sp|O34891|YJZB_BACSU	sp|O34891|YJZB_BACSU Uncharacterized protein YjzB OS=Bacillus subtilis (strain 168) OX=224308 GN=yjzB PE=4 SV=1			_	_	NOG129559	_
KSO_RS13700	13.340879058912	4.76573027532812	1.48314147289323	0.00169207710665712	0.0112304438776042	up	yes	9.71756288201444	13.5564134370741	16.7486608576474	4.31685876371327	5.36409150948322	4.61624055278787	NC_020272.1	2858824	2861919	-	KSO_RS13700	--	3096	WP_015388452.1	WP_015388452.1 MULTISPECIES: carbamoyl phosphate synthase large subunit [Bacillus amyloliquefaciens group]	sp|P18185|CARY_BACSU	sp|P18185|CARY_BACSU Carbamoyl-phosphate synthase arginine-specific large chain OS=Bacillus subtilis (strain 168) OX=224308 GN=carB PE=3 SV=4			COG0458	_	_	PF02786.14|CPSase_L_D2|Carbamoyl-phosphate synthase L chain, ATP binding domain|KSO_RS13700|m.53:128-333;PF02786.14|CPSase_L_D2|Carbamoyl-phosphate synthase L chain, ATP binding domain|KSO_RS13700|m.53:670-869;PF02787.16|CPSase_L_D3|Carbamoyl-phosphate synthetase large chain, oligomerisation domain|KSO_RS13700|m.53:426-542;PF02222.19|ATP-grasp|ATP-grasp domain|KSO_RS13700|m.53:137-303;PF02222.19|…
KSO_RS13750	9.13761834093306	0	9.83725236432082	0.00673731323752247	0.0352391980448192	up	yes	8.81413320782716	3.70503672326813	14.8936850917039	0	0	0	NC_020272.1	2870649	2871416	-	KSO_RS13750	--	768	WP_179960589.1	WP_179960589.1 MULTISPECIES: prolyl oligopeptidase family serine peptidase [Bacillus]	sp|P70948|YITV_BACSU	sp|P70948|YITV_BACSU Putative esterase YitV OS=Bacillus subtilis (strain 168) OX=224308 GN=yitV PE=4 SV=2			COG1073	_	_	PF00326.18|Peptidase_S9|Prolyl oligopeptidase family|KSO_RS13750|m.64:98-255;PF01738.15|DLH|Dienelactone hydrolase family|KSO_RS13750|m.64:23-157
KSO_RS13845	36.0466055972468	17.4456348748822	1.04657075672066	0.00232561426090053	0.0147057498786297	up	yes	37.9744631581522	37.4606970326524	32.7046566009359	15.7206778430991	19.1587177203529	17.4575090611945	NC_020272.1	2889409	2891250	-	asnB	--	1842	WP_015388459.1	WP_015388459.1 MULTISPECIES: asparagine synthase (glutamine-hydrolyzing) [Bacillus]	sp|O05272|ASNO_BACSU	sp|O05272|ASNO_BACSU Asparagine synthetase [glutamine-hydrolyzing] 3 OS=Bacillus subtilis (strain 168) OX=224308 GN=asnO PE=1 SV=3			COG0367	_	_	PF00733.18|Asn_synthase|Asparagine synthase|KSO_RS13845|m.81:242-603;PF13537.3|GATase_7|Glutamine amidotransferase domain|KSO_RS13845|m.81:48-169;PF13522.3|GATase_6|Glutamine amidotransferase domain|KSO_RS13845|m.81:33-163
KSO_RS13920	4.28266699109013	0.962346521118586	2.14233180559134	0.00971270535321374	0.0466933483352529	up	yes	4.46614468974202	3.64803615829477	4.7338201252336	2.40485735176901	0	0.482182211586749	NC_020272.1	2901109	2904813	-	addA	--	3705	WP_015388464.1	WP_015388464.1 MULTISPECIES: helicase-exonuclease AddAB subunit AddA [Bacillus amyloliquefaciens group]	sp|A7Z368|ADDA_BACVZ	sp|A7Z368|ADDA_BACVZ ATP-dependent helicase/nuclease subunit A OS=Bacillus velezensis (strain DSM 23117 / BGSC 10A6 / FZB42) OX=326423 GN=addA PE=3 SV=1			COG1074	_	_	PF00580.18|UvrD-helicase|UvrD/REP helicase N-terminal domain|KSO_RS13920|m.89:11-461;PF13361.3|UvrD_C|UvrD-like helicase C-terminal domain|KSO_RS13920|m.89:472-881;PF12705.4|PDDEXK_1|PD-(D/E)XK nuclease superfamily|KSO_RS13920|m.89:1054-1226;PF13245.3|AAA_19|Part of AAA domain|KSO_RS13920|m.89:26-84
KSO_RS14010	38.9155257599285	6.97811835248221	2.47774057824248	0.0104843981510879	0.0494832312664676	up	yes	24.4598168152168	38.5564797218147	53.7302807427539	0	11.2515090198916	9.68284603755504	NC_020272.1	2920940	2921308	-	KSO_RS14010	--	369	WP_003155175.1	WP_003155175.1 MULTISPECIES: iron chaperone [Bacillus]	_	_			COG5646	_	_	PF08818.8|DUF1801|Domain of unknown function (DU1801)|KSO_RS14010|m.108:19-110
KSO_RS14020	179.953903288814	700.740717510484	-1.96119375306206	8.95190253735488e-18	5.29203168603631e-16	down	yes	179.999164768391	252.322500948722	107.540044149329	752.018934376101	594.382601493121	755.820616662229	NC_020272.1	2922347	2922580	+	KSO_RS14020	--	234	WP_003155181.1	WP_003155181.1 MULTISPECIES: IDEAL domain-containing protein [Bacillus]	sp|O31594|YHZC_BACSU	sp|O31594|YHZC_BACSU Uncharacterized protein YhzC OS=Bacillus subtilis (strain 168) OX=224308 GN=yhzC PE=4 SV=1			_	_	NOG73407	_
KSO_RS14060	150.290287359095	70.6421585850123	1.08904222356747	1.04027426973985e-05	0.000121860700169526	up	yes	154.021713392748	154.574637901808	142.274510782729	81.092118209822	63.7649512884984	67.0694062567165	NC_020272.1	2930387	2931265	-	KSO_RS14060	--	879	WP_015388471.1	WP_015388471.1 MULTISPECIES: ABC transporter substrate-binding protein [Bacillus]	sp|C0SP94|YHFQ_BACSU	sp|C0SP94|YHFQ_BACSU Putative ABC transporter substrate-binding lipoprotein YhfQ OS=Bacillus subtilis (strain 168) OX=224308 GN=yhfQ PE=1 SV=1			COG4594	_	_	PF01497.15|Peripla_BP_2|Periplasmic binding protein|KSO_RS14060|m.119:44-261
KSO_RS14070	85.8467419874384	41.4442436816223	1.05041162941728	0.00100461546779787	0.0071533123785495	up	yes	83.7892419361997	84.8192219049999	88.9317621211157	40.7114722050452	19.8737489607224	63.7475098790993	NC_020272.1	2931754	2932902	+	KSO_RS14070	--	1149	WP_003155195.1	WP_003155195.1 MULTISPECIES: S8 family peptidase [Bacillus]	sp|P00782|SUBT_BACAM	sp|P00782|SUBT_BACAM Subtilisin BPN' OS=Bacillus amyloliquefaciens OX=1390 GN=apr PE=1 SV=1			COG1404	_	_	PF00082.19|Peptidase_S8|Subtilase family|KSO_RS14070|m.120:130-372;PF05922.13|Inhibitor_I9|Peptidase inhibitor I9|KSO_RS14070|m.120:39-105
KSO_RS14085	75.9211760493048	15.2283485708577	2.31698579154847	3.51322974596645e-12	1.14495256592907e-10	up	yes	77.067457844832	70.5831120510535	80.112958252029	11.5564156787344	12.1161677869845	22.0124622468542	NC_020272.1	2934795	2936336	-	KSO_RS14085	--	1542	WP_015388472.1	WP_015388472.1 MULTISPECIES: fatty acid--CoA ligase family protein [Bacillus amyloliquefaciens group]	sp|O07610|LCFB_BACSU	sp|O07610|LCFB_BACSU Long-chain-fatty-acid--CoA ligase OS=Bacillus subtilis (strain 168) OX=224308 GN=lcfB PE=2 SV=2			COG0318	_	_	PF00501.25|AMP-binding|AMP-binding enzyme|KSO_RS14085|m.123:7-418;PF13193.3|AMP-binding_C|AMP-binding enzyme C-terminal domain|KSO_RS14085|m.123:427-501
KSO_RS14105	13.2840669970858	3.14722874944442	2.07405183310279	0.00968165366602685	0.0466933483352529	up	yes	12.8271830042591	18.7492090926313	8.27580889436693	3.45348701097062	3.21845490568993	2.76974433167272	NC_020272.1	2939462	2940751	+	KSO_RS14105	--	1290	WP_003155211.1	WP_003155211.1 MULTISPECIES: cation:dicarboxylase symporter family transporter [Bacillus]	sp|O07605|GLTT_BACSU	sp|O07605|GLTT_BACSU Proton/sodium-glutamate symport protein OS=Bacillus subtilis (strain 168) OX=224308 GN=gltT PE=3 SV=1			COG1301	_	_	PF00375.15|SDF|Sodium:dicarboxylate symporter family|KSO_RS14105|m.127:8-403
KSO_RS14130	1.28891552356214	13.1315098468708	-3.33875152683217	0.00416252413348449	0.0238313881696342	down	yes	2.62526829692118	1.24147827376524	0	15.5497320912813	14.4914723502269	9.35332509910421	NC_020272.1	2945750	2946322	-	KSO_RS14130	--	573	WP_003155219.1	WP_003155219.1 MULTISPECIES: TetR/AcrR family transcriptional regulator [Bacillus]	sp|P32398|YHGD_BACSU	sp|P32398|YHGD_BACSU Uncharacterized HTH-type transcriptional regulator YhgD OS=Bacillus subtilis (strain 168) OX=224308 GN=yhgD PE=4 SV=1			COG1309	_	_	PF00440.20|TetR_N|Bacterial regulatory proteins, tetR family|KSO_RS14130|m.131:9-54
KSO_RS14190	6.52810528418302	0	9.35272879902211	0.00705094016953817	0.0362090705272041	up	yes	2.78570135951081	11.856117514458	4.94249697858025	0	0	0	NC_020272.1	2959447	2960526	+	serC	--	1080	WP_015388480.1	WP_015388480.1 MULTISPECIES: 3-phosphoserine/phosphohydroxythreonine transaminase [Bacillus]	sp|P80862|SERC_BACSU	sp|P80862|SERC_BACSU Phosphoserine aminotransferase OS=Bacillus subtilis (strain 168) OX=224308 GN=serC PE=1 SV=2			COG1932	_	_	PF00266.16|Aminotran_5|Aminotransferase class-V|KSO_RS14190|m.143:6-347
KSO_RS14210	3119.95377959793	1121.0762745342	1.47663197385788	4.76872482621276e-15	2.37688206043781e-13	up	yes	2783.65304968764	2790.83707374644	3785.3712153597	1179.26424109908	1092.22369176919	1091.74089073433	NC_020272.1	2962068	2962679	+	KSO_RS14210	--	612	WP_003155240.1	WP_003155240.1 MULTISPECIES: HTH-type transcriptional regulator Hpr [Bacillus]	sp|A7Z311|HPR_BACVZ	sp|A7Z311|HPR_BACVZ HTH-type transcriptional regulator Hpr OS=Bacillus velezensis (strain DSM 23117 / BGSC 10A6 / FZB42) OX=326423 GN=hpr PE=3 SV=1			COG1846	_	_	PF01047.19|MarR|MarR family|KSO_RS14210|m.146:44-101;PF13463.3|HTH_27|Winged helix DNA-binding domain|KSO_RS14210|m.146:50-110
KSO_RS14215	733.580857585144	271.647337590821	1.43318764398334	1.36527335023158e-12	4.56648007406403e-11	up	yes	756.537842898724	690.566844701765	753.637885154943	273.552523763725	248.865613979445	292.523875029294	NC_020272.1	2962676	2963017	-	KSO_RS14215	--	342	WP_015388481.1	WP_015388481.1 MULTISPECIES: YhaI family protein [Bacillus]	sp|O07517|YHAI_BACSU	sp|O07517|YHAI_BACSU Uncharacterized protein YhaI OS=Bacillus subtilis (strain 168) OX=224308 GN=yhaI PE=1 SV=1			_	_	NOG39417	PF08963.7|DUF1878|Protein of unknown function (DUF1878)|KSO_RS14215|m.147:1-110
KSO_RS14245	31.994512975741	10.4018191090673	1.62005320251323	0.00576163541713169	0.0310298246405694	up	yes	22.0698171088004	30.0577627127105	43.8559591057121	13.0721779464557	9.74602541863852	8.38725396210753	NC_020272.1	2964551	2965402	+	KSO_RS14245	--	852	WP_003155249.1	WP_003155249.1 MULTISPECIES: peptidylprolyl isomerase [Bacillus]	sp|P24327|PRSA_BACSU	sp|P24327|PRSA_BACSU Foldase protein PrsA OS=Bacillus subtilis (strain 168) OX=224308 GN=prsA PE=1 SV=1			COG0760	_	_	PF13616.3|Rotamase_3|PPIC-type PPIASE domain|KSO_RS14245|m.149:134-224;PF00639.18|Rotamase|PPIC-type PPIASE domain|KSO_RS14245|m.149:147-222;PF13145.3|Rotamase_2|PPIC-type PPIASE domain|KSO_RS14245|m.149:121-224;PF05698.11|Trigger_C|Bacterial trigger factor protein (TF) C-terminus|KSO_RS14245|m.149:37-115
KSO_RS14260	3.42465398017027	0.206553947731403	3.98736638611935	0.00732110136494078	0.0372204793393589	up	yes	2.86976518825775	3.70118132605349	3.70301542619956	0	0	0.619661843194209	NC_020272.1	2966802	2969684	-	KSO_RS14260	--	2883	WP_015388482.1	WP_015388482.1 MULTISPECIES: AAA family ATPase [Bacillus amyloliquefaciens group]	sp|O08455|YHAN_BACSU	sp|O08455|YHAN_BACSU Uncharacterized protein YhaN OS=Bacillus subtilis (strain 168) OX=224308 GN=yhaN PE=2 SV=1			COG4717	_	_	PF13514.3|AAA_27|AAA domain|KSO_RS14260|m.151:1-199;PF13476.3|AAA_23|AAA domain|KSO_RS14260|m.151:7-232
KSO_RS14305	18.8095150238843	55.1984924938967	-1.55266075737306	1.35688667319312e-06	1.94870391144459e-05	down	yes	25.0713122355972	24.2636823551699	7.09355048088594	44.895331142618	61.1506432081087	59.5495031309635	NC_020272.1	2976559	2977848	-	KSO_RS14305	--	1290	WP_015388484.1	WP_015388484.1 MULTISPECIES: SidA/IucD/PvdA family monooxygenase [Bacillus]	sp|Q9Z3Q8|RHBE_RHIME	sp|Q9Z3Q8|RHBE_RHIME Rhizobactin siderophore biosynthesis protein RhbE OS=Rhizobium meliloti (strain 1021) OX=266834 GN=rhbE PE=3 SV=1			COG3486	_	_	PF13434.3|K_oxygenase|L-lysine 6-monooxygenase (NADPH-requiring)|KSO_RS14305|m.160:1-335
KSO_RS14335	40.4743203766903	16.061566430528	1.33285270923135	0.00429943033581128	0.0244500042810565	up	yes	30.9947541374142	53.4176723178877	37.0105346747689	12.239006165253	11.4060627152198	24.5396304111113	NC_020272.1	2983800	2984891	+	KSO_RS14335	--	1092	WP_014304716.1	WP_014304716.1 MULTISPECIES: YheC/YheD family protein [Bacillus]	sp|O07544|YHEC_BACSU	sp|O07544|YHEC_BACSU Endospore coat-associated protein YheC OS=Bacillus subtilis (strain 168) OX=224308 GN=yheC PE=3 SV=1			_	_	NOG40122	PF14398.3|ATPgrasp_YheCD|YheC/D like ATP-grasp|KSO_RS14335|m.166:98-344
KSO_RS14340	32.7079724575711	11.8415715019015	1.4650049756474	0.000923869409243609	0.00659803040538152	up	yes	28.2259806625929	34.5476271944472	35.3503095156733	11.4735054117236	12.2201819818691	11.8310271121119	NC_020272.1	2984881	2986239	+	KSO_RS14340	--	1359	WP_003155277.1	WP_003155277.1 MULTISPECIES: YheC/YheD family protein [Bacillus]	sp|O07545|YHED_BACSU	sp|O07545|YHED_BACSU Endospore coat-associated protein YheD OS=Bacillus subtilis (strain 168) OX=224308 GN=yheD PE=1 SV=2			_	_	NOG10561	PF14398.3|ATPgrasp_YheCD|YheC/D like ATP-grasp|KSO_RS14340|m.167:185-439
KSO_RS14355	9.17209732627975	83.1659328426932	-3.17927051226009	9.60340962487481e-14	3.53795177774373e-12	down	yes	4.84469801654053	9.16414880344581	13.5074451588529	82.499967484298	83.5709909086153	83.4268401351662	NC_020272.1	2987224	2987844	+	KSO_RS14355	--	621	WP_003155285.1	WP_003155285.1 MULTISPECIES: SDR family oxidoreductase [Bacillus]	sp|O07548|YHEG_BACSU	sp|O07548|YHEG_BACSU Uncharacterized protein YheG OS=Bacillus subtilis (strain 168) OX=224308 GN=yheG PE=4 SV=1			COG0702	_	_	PF13460.3|NAD_binding_10|NAD(P)H-binding|KSO_RS14355|m.168:7-192;PF05368.10|NmrA|NmrA-like family|KSO_RS14355|m.168:3-99;PF01118.21|Semialdhyde_dh|Semialdehyde dehydrogenase, NAD binding domain|KSO_RS14355|m.168:2-74;PF01370.18|Epimerase|NAD dependent epimerase/dehydratase family|KSO_RS14355|m.168:4-106
KSO_RS14490	12.0250856242585	0	10.2330306906418	0.000852739474066223	0.00628308331326475	up	yes	15.4986293820056	9.48489401156641	11.0917334792035	0	0	0	NC_020272.1	3014864	3015688	-	KSO_RS14490	--	825	WP_003155321.1	WP_003155321.1 MULTISPECIES: C40 family peptidase [Bacillus]	sp|P54421|LYTE_BACSU	sp|P54421|LYTE_BACSU Probable peptidoglycan endopeptidase LytE OS=Bacillus subtilis (strain 168) OX=224308 GN=lytE PE=1 SV=1			COG0791;COG1388	_	_	PF00877.16|NLPC_P60|NlpC/P60 family|KSO_RS14490|m.195:172-272;PF01476.17|LysM|LysM domain|KSO_RS14490|m.195:29-69;PF01476.17|LysM|LysM domain|KSO_RS14490|m.195:88-129
KSO_RS14500	39.8567191550546	13.6582626181105	1.54435501047259	0.000125197777488762	0.00118751026259863	up	yes	36.8852994510919	40.9529005829893	41.7319574310827	12.6652402108091	11.803288779929	16.5062588635933	NC_020272.1	3017564	3018970	-	KSO_RS14500	--	1407	WP_015388494.1	WP_015388494.1 MULTISPECIES: SpoVR family protein [Bacillus amyloliquefaciens group]	sp|P37875|SP5R_BACSU	sp|P37875|SP5R_BACSU Stage V sporulation protein R OS=Bacillus subtilis (strain 168) OX=224308 GN=spoVR PE=4 SV=1			COG2719	_	_	PF04293.10|SpoVR|SpoVR like protein|KSO_RS14500|m.197:5-406
KSO_RS14585	12.7667059487352	54.9376738695031	-2.10454247505441	0.00012886543168358	0.00121775437672736	down	yes	19.5591797582674	15.1354691673932	3.60546892054486	36.8616875993672	39.2605846651538	88.6907493439882	NC_020272.1	3036847	3037269	-	KSO_RS14585	--	423	WP_003155348.1	WP_003155348.1 MULTISPECIES: CBS domain-containing protein [Bacillus]	sp|P54606|YHCV_BACSU	sp|P54606|YHCV_BACSU CBS domain-containing protein YhcV OS=Bacillus subtilis (strain 168) OX=224308 GN=yhcV PE=4 SV=1			COG0517	_	_	PF00571.25|CBS|CBS domain|KSO_RS14585|m.214:8-54;PF00571.25|CBS|CBS domain|KSO_RS14585|m.214:68-118
KSO_RS14615	27.2350118415634	63.3993041426191	-1.21870242675481	0.000189035848804029	0.00172852204194188	down	yes	27.0610989209621	25.5941584439094	29.0497781598186	63.6428320593156	26.3606782751747	100.194402093367	NC_020272.1	3042276	3043220	-	KSO_RS14615	--	945	WP_003155360.1	WP_003155360.1 MULTISPECIES: hypothetical protein [Bacillus]	sp|P54599|YHCO_BACSU	sp|P54599|YHCO_BACSU Uncharacterized protein YhcO OS=Bacillus subtilis (strain 168) OX=224308 GN=yhcO PE=3 SV=2			_	_	NOG130687	_
KSO_RS14630	0.340693032024657	5.90253085271574	-4.07549513587797	0.00177786519537217	0.0117081174265183	down	yes	0	1.02207909607397	0	6.40085954619554	7.45654961986352	3.85018339208816	NC_020272.1	3044573	3045964	-	KSO_RS14630	--	1392	WP_015388501.1	WP_015388501.1 MULTISPECIES: L-cystine transporter [Bacillus]	sp|P54596|TCYP_BACSU	sp|P54596|TCYP_BACSU L-cystine uptake protein TcyP OS=Bacillus subtilis (strain 168) OX=224308 GN=tcyP PE=1 SV=1			COG1823	_	_	PF00375.15|SDF|Sodium:dicarboxylate symporter family|KSO_RS14630|m.223:32-441
KSO_RS14700	139.3184600652	378.347317952148	-1.4412593675456	1.01225853355043e-21	8.04112872589123e-20	down	yes	118.658118977636	155.064743064413	144.232518153552	411.870066677335	404.968435334267	318.203451844843	NC_020272.1	3056478	3057656	-	yhbH	--	1179	WP_003155390.1	WP_003155390.1 MULTISPECIES: sporulation protein YhbH [Bacillus]	sp|A7Z2R4|Y926_BACVZ	sp|A7Z2R4|Y926_BACVZ UPF0229 protein RBAM_009260 OS=Bacillus velezensis (strain DSM 23117 / BGSC 10A6 / FZB42) OX=326423 GN=RBAM_009260 PE=3 SV=1			COG2718	_	_	PF04285.9|DUF444|Protein of unknown function (DUF444)|KSO_RS14700|m.236:12-187;PF04285.9|DUF444|Protein of unknown function (DUF444)|KSO_RS14700|m.236:195-383
KSO_RS14750	23.0035341965337	131.167593317479	-2.51096685077185	2.70618531877954e-06	3.56431247685886e-05	down	yes	18.4347884085274	24.4096537062371	26.1661604748366	131.02936012212	61.055982769706	201.417437060612	NC_020272.1	3066023	3066226	+	KSO_RS14750	--	204	WP_003155407.1	WP_003155407.1 MULTISPECIES: helix-turn-helix transcriptional regulator [Bacillus]	sp|C0H3X9|YGZD_BACSU	sp|C0H3X9|YGZD_BACSU Uncharacterized HTH-type transcriptional regulator YgzD OS=Bacillus subtilis (strain 168) OX=224308 GN=ygzD PE=4 SV=1			COG1476	_	_	_
KSO_RS14755	9.49083093938877	67.5292081333968	-2.8295996628154	1.00878625697654e-07	1.69823487763864e-06	down	yes	14.4642185974599	9.12009039573693	4.88818382496948	95.19227017419	31.0498373914317	76.3455168345686	NC_020272.1	3066223	3066690	+	KSO_RS14755	--	468	WP_003155408.1	WP_003155408.1 MULTISPECIES: hypothetical protein [Bacillus]	sp|P97029|YGAO_BACSU	sp|P97029|YGAO_BACSU Uncharacterized lipoprotein YgaO OS=Bacillus subtilis (strain 168) OX=224308 GN=ygaO PE=3 SV=1			_	_	NOG80731	_
KSO_RS14785	1.57470483713966	28.7172577545656	-4.18013422471559	9.26688945322066e-09	1.84034632735054e-07	down	yes	0	2.28002259893423	2.44409191248474	21.4182607891928	39.9212195032693	24.8122929712348	NC_020272.1	3071145	3072080	-	KSO_RS14785	--	936	WP_014304669.1	WP_014304669.1 MULTISPECIES: amidohydrolase family protein [Bacillus]	_	_			COG2159	_	_	PF04909.11|Amidohydro_2|Amidohydrolase|KSO_RS14785|m.250:66-301
KSO_RS14930	10841.34670361	48.9493514267962	7.79074514714858	2.44204984436552e-08	4.53116109808551e-07	up	yes	148.117547712692	16867.653876798	15508.2686863194	49.4155095341102	55.9714572421264	41.461087504152	NC_020272.1	3086748	3089677	-	KSO_RS14930	--	NA	NA	NA	NA	NA	NA	NA	NA	NA	NA	NA
KSO_RS14935	6233.1822475247	811.956134330122	2.94047974830255	1.22492674321751e-09	2.85666401950359e-08	up	yes	1676.54291175462	9232.62642729104	7790.37740352845	582.023964155354	830.361365668002	1023.48307316701	NC_020272.1	3089911	3091460	-	KSO_RS14935	--	NA	NA	NA	NA	NA	NA	NA	NA	NA	NA	NA
KSO_RS15005	93.4987778357555	305.246086299492	-1.7068463556166	3.95471089914233e-25	3.86649042523839e-23	down	yes	84.8449895777834	102.656627259332	92.994716670151	278.437390259506	364.970823832735	272.330044806235	NC_020272.1	3102541	3103524	+	KSO_RS15005	--	984	WP_003155481.1	WP_003155481.1 MULTISPECIES: metal-dependent hydrolase [Bacillus]	sp|O31583|YFHP_BACSU	sp|O31583|YFHP_BACSU Uncharacterized protein YfhP OS=Bacillus subtilis (strain 168) OX=224308 GN=yfhP PE=2 SV=1			COG1988	_	_	PF04307.11|YdjM|LexA-binding, inner membrane-associated putative hydrolase|KSO_RS15005|m.3:1-162
KSO_RS15115	22.7309762767465	5.64628267176158	2.00736806537857	5.9880214754717e-06	7.21400501926496e-05	up	yes	25.8820760641116	22.7094788212255	19.6013739449025	8.31156388834346	3.44262589414594	5.18465823279533	NC_020272.1	3122549	3124960	-	KSO_RS15115	--	2412	WP_014304651.1	WP_014304651.1 MULTISPECIES: phosphoenolpyruvate synthase [Bacillus]	_	_			COG0574	_	_	PF01326.16|PPDK_N|Pyruvate phosphate dikinase, PEP/pyruvate binding domain|KSO_RS15115|m.22:46-197;PF01326.16|PPDK_N|Pyruvate phosphate dikinase, PEP/pyruvate binding domain|KSO_RS15115|m.22:207-252;PF00391.20|PEP-utilizers|PEP-utilising enzyme, mobile domain|KSO_RS15115|m.22:711-781
KSO_RS15120	131.536762950393	47.4167697259857	1.47180223388395	1.32461108229023e-08	2.5703521917418e-07	up	yes	139.515291228392	143.057285711642	112.037711911146	38.8636210463222	59.0936692738936	44.2930188577414	NC_020272.1	3125217	3126305	-	KSO_RS15120	--	1089	WP_003155518.1	WP_003155518.1 MULTISPECIES: acyltransferase family protein [Bacillus subtilis group]	sp|O31559|YFIQ_BACSU	sp|O31559|YFIQ_BACSU Putative membrane-bound acyltransferase YfiQ OS=Bacillus subtilis (strain 168) OX=224308 GN=yfiQ PE=3 SV=1			COG3936	_	_	PF01757.19|Acyl_transf_3|Acyltransferase family|KSO_RS15120|m.23:8-326
KSO_RS15125	301.16975889676	131.212093838964	1.19861416872969	1.53475582975557e-07	2.53334371379133e-06	up	yes	349.252110744638	293.748583194034	260.508582751607	118.208908634218	148.032913448276	127.394459434399	NC_020272.1	3126296	3126898	-	KSO_RS15125	--	603	WP_003155520.1	WP_003155520.1 MULTISPECIES: NAD(P)H-dependent oxidoreductase [Bacillus]	_	_			COG2249	_	_	PF02525.14|Flavodoxin_2|Flavodoxin-like fold|KSO_RS15125|m.24:1-185;PF03358.12|FMN_red|NADPH-dependent FMN reductase|KSO_RS15125|m.24:1-100
KSO_RS15160	56.8040338982165	24.1806156528125	1.23179985407755	9.87116159555922e-05	0.000961398190647952	up	yes	55.9246662344135	64.9957292853086	49.4917061749273	15.4395024214471	30.0855567271015	27.0167878098889	NC_020272.1	3134161	3135747	-	KSO_RS15160	--	1587	WP_015388532.1	WP_015388532.1 MULTISPECIES: PTS transporter subunit EIIC [Bacillus]	sp|P54715|PTOCB_BACSU	sp|P54715|PTOCB_BACSU PTS system maltose-specific EIICB component OS=Bacillus subtilis (strain 168) OX=224308 GN=malP PE=1 SV=1			COG1263;COG1264	_	_	PF02378.15|PTS_EIIC|Phosphotransferase system, EIIC|KSO_RS15160|m.31:10-345;PF00367.17|PTS_EIIB|phosphotransferase system, EIIB|KSO_RS15160|m.31:457-486
KSO_RS15165	78.0701847100163	28.5887465205169	1.4490045505633	0.000132052161256681	0.00124324664412772	up	yes	80.938882020432	81.2190727368384	72.0525993727784	35.0787263319063	27.2428269576116	23.4446862720329	NC_020272.1	3135764	3136525	-	KSO_RS15165	--	762	WP_007408530.1	WP_007408530.1 MULTISPECIES: MurR/RpiR family transcriptional regulator [Bacillus]	sp|P54717|GLVR_BACSU	sp|P54717|GLVR_BACSU HTH-type transcriptional regulator GlvR OS=Bacillus subtilis (strain 168) OX=224308 GN=glvR PE=2 SV=1			COG1737	_	_	PF01418.14|HTH_6|Helix-turn-helix domain, rpiR family|KSO_RS15165|m.33:1-76;PF01380.19|SIS|SIS domain|KSO_RS15165|m.33:110-218
KSO_RS15170	160.482797553939	49.7578890692894	1.68922145410774	0.00051972903329206	0.00410295404542986	up	yes	172.71348428967	183.901556113149	124.833352258998	23.0999908956034	50.7443056797112	75.4293706325537	NC_020272.1	3136594	3137943	-	glvA	--	1350	WP_003155532.1	WP_003155532.1 MULTISPECIES: maltose-6'-phosphate glucosidase [Bacillus]	sp|P54716|GLVA_BACSU	sp|P54716|GLVA_BACSU Maltose-6'-phosphate glucosidase OS=Bacillus subtilis (strain 168) OX=224308 GN=glvA PE=1 SV=1			COG1486	_	_	PF02056.13|Glyco_hydro_4|Family 4 glycosyl hydrolase|KSO_RS15170|m.34:7-186;PF11975.5|Glyco_hydro_4C|Family 4 glycosyl hydrolase C-terminal domain|KSO_RS15170|m.34:197-417
KSO_RS15180	11.7811727723326	3.6143604120705	1.70190888714739	0.0104157999441656	0.0493053323241508	up	yes	12.4732896694514	10.2241809411578	12.6460477063887	2.46268559654621	3.44262589414594	4.93776974551936	NC_020272.1	3138362	3140170	-	KSO_RS15180	--	1809	WP_015388533.1	WP_015388533.1 MULTISPECIES: sigma-54-dependent Fis family transcriptional regulator [Bacillus]	sp|O31551|ACOR_BACSU	sp|O31551|ACOR_BACSU Acetoin dehydrogenase operon transcriptional activator AcoR OS=Bacillus subtilis (strain 168) OX=224308 GN=acoR PE=2 SV=1			COG3284	_	_	PF00158.23|Sigma54_activat|Sigma-54 interaction domain|KSO_RS15180|m.35:293-459;PF14532.3|Sigma54_activ_2|Sigma-54 interaction domain|KSO_RS15180|m.35:293-463;PF02954.16|HTH_8|Bacterial regulatory protein, Fis family|KSO_RS15180|m.35:556-595;PF00004.26|AAA|ATPase family associated with various cellular activities (AAA)|KSO_RS15180|m.35:315-434;PF07728.11|AAA_5|AAA domain (dynein-related subfamily…
KSO_RS15185	810.475554395466	21.4044403004562	5.24213059648139	3.62925369450759e-31	4.85555941654647e-29	up	yes	909.107582803831	806.731474353339	715.587606029228	16.1412979860583	10.5299448544855	37.5420780608248	NC_020272.1	3140277	3141656	-	lpdA	--	1380	WP_015388534.1	WP_015388534.1 MULTISPECIES: dihydrolipoyl dehydrogenase [Bacillus amyloliquefaciens group]	sp|O34324|DLDH3_BACSU	sp|O34324|DLDH3_BACSU Dihydrolipoyl dehydrogenase OS=Bacillus subtilis (strain 168) OX=224308 GN=acoL PE=3 SV=1			COG1249	_	_	PF07992.11|Pyr_redox_2|Pyridine nucleotide-disulphide oxidoreductase|KSO_RS15185|m.36:2-320;PF02852.19|Pyr_redox_dim|Pyridine nucleotide-disulphide oxidoreductase, dimerisation domain|KSO_RS15185|m.36:339-447;PF00070.24|Pyr_redox|Pyridine nucleotide-disulphide oxidoreductase|KSO_RS15185|m.36:173-245;PF13738.3|Pyr_redox_3|Pyridine nucleotide-disulphide oxidoreductase|KSO_RS15185|m.36:5-304;PF01134…
KSO_RS15190	928.279141275093	20.8080399355316	5.47866809532457	1.39519687939081e-87	1.77329523370572e-84	up	yes	986.474245249882	879.974149188668	918.389029386728	11.1934629250053	34.7722514936349	16.4584053879547	NC_020272.1	3141671	3142864	-	KSO_RS15190	--	1194	WP_015388535.1	WP_015388535.1 MULTISPECIES: 2-oxo acid dehydrogenase subunit E2 [Bacillus amyloliquefaciens group]	sp|O31550|ACOC_BACSU	sp|O31550|ACOC_BACSU Dihydrolipoyllysine-residue acetyltransferase component of acetoin cleaving system OS=Bacillus subtilis (strain 168) OX=224308 GN=acoC PE=3 SV=1			COG0508	_	_	PF00198.20|2-oxoacid_dh|2-oxoacid dehydrogenases acyltransferase (catalytic domain)|KSO_RS15190|m.37:171-396;PF00364.19|Biotin_lipoyl|Biotin-requiring enzyme|KSO_RS15190|m.37:4-76;PF02817.14|E3_binding|e3 binding domain|KSO_RS15190|m.37:117-151
KSO_RS15195	671.173860790232	14.0860690885575	5.57334321978577	4.62591784500268e-59	2.35181663239936e-56	up	yes	671.735741822562	673.344516564554	668.441323983581	10.8236108944414	26.2261850186687	5.2084113525624	NC_020272.1	3142879	3143907	-	acoB	--	1029	WP_015388536.1	WP_015388536.1 unnamed protein product	sp|O34591|ACOB_BACSU	sp|O34591|ACOB_BACSU Acetoin:2,6-dichlorophenolindophenol oxidoreductase subunit beta OS=Bacillus subtilis (strain 168) OX=224308 GN=acoB PE=3 SV=3			COG0022	_	_	PF02779.21|Transket_pyr|Transketolase, pyrimidine binding domain|KSO_RS15195|m.38:5-192;PF02780.17|Transketolase_C|Transketolase, C-terminal domain|KSO_RS15195|m.38:206-328
KSO_RS15200	1270.38237720325	48.0246713720894	4.72505423322181	1.36693147453243e-97	3.47473980826143e-94	up	yes	1171.74605987327	1267.25567444955	1372.14539728694	66.6915904813188	43.5069577820061	33.8754658529433	NC_020272.1	3143909	3144910	-	acoA	--	1002	WP_003155540.1	WP_003155540.1 MULTISPECIES: acetoin:2,6-dichlorophenolindophenol oxidoreductase subunit alpha [Bacillus]	sp|O31404|ACOA_BACSU	sp|O31404|ACOA_BACSU Acetoin:2,6-dichlorophenolindophenol oxidoreductase subunit alpha OS=Bacillus subtilis (strain 168) OX=224308 GN=acoA PE=2 SV=2			COG1071	_	_	PF00676.17|E1_dh|Dehydrogenase E1 component|KSO_RS15200|m.39:22-316;PF02775.18|TPP_enzyme_C|Thiamine pyrophosphate enzyme, C-terminal TPP binding domain|KSO_RS15200|m.39:120-243;PF00456.18|Transketolase_N|Transketolase, thiamine diphosphate binding domain|KSO_RS15200|m.39:142-257
KSO_RS15325	16.3990595978829	6.19160079184039	1.40377999527742	0.000108558627404175	0.00104134351268458	up	yes	13.4810826965153	19.2082350792895	16.5078610178439	6.74056996903832	4.34895966655727	7.48527273992558	NC_020272.1	3167663	3171958	+	KSO_RS15325	--	4296	WP_152514787.1	WP_152514787.1 MULTISPECIES: multifunctional 2',3'-cyclic-nucleotide 2'-phosphodiesterase/3'-nucleotidase/5'-nucleotidase [Bacillus amyloliquefaciens group]	sp|O34313|NTPES_BACSU	sp|O34313|NTPES_BACSU Trifunctional nucleotide phosphoesterase protein YfkN OS=Bacillus subtilis (strain 168) OX=224308 GN=yfkN PE=1 SV=1			COG0737	_	_	PF02872.15|5_nucleotid_C|5'-nucleotidase, C-terminal domain|KSO_RS15325|m.61:375-573;PF02872.15|5_nucleotid_C|5'-nucleotidase, C-terminal domain|KSO_RS15325|m.61:978-1140;PF00149.25|Metallophos|Calcineurin-like phosphoesterase|KSO_RS15325|m.61:46-284;PF00149.25|Metallophos|Calcineurin-like phosphoesterase|KSO_RS15325|m.61:670-899
KSO_RS15370	7.89739547702878	34.2713723033593	-2.11615037664393	0.00118375764910128	0.00831246393374434	down	yes	5.22319004908276	13.1734639049533	5.29553247705027	36.0937357743804	33.6373238407177	33.0830572949797	NC_020272.1	3179621	3180052	+	KSO_RS15370	--	432	WP_003155596.1	WP_003155596.1 MULTISPECIES: Hsp20/alpha crystallin family protein [Bacillus]	sp|P96698|COTP_BACSU	sp|P96698|COTP_BACSU Spore coat protein P OS=Bacillus subtilis (strain 168) OX=224308 GN=cotP PE=2 SV=1			COG0071	_	_	PF00011.18|HSP20|Hsp20/alpha crystallin family|KSO_RS15370|m.68:45-141
KSO_RS15485	3.8139940610296	17.4171906331299	-2.18818782936729	0.0029612235069671	0.0179304961119178	down	yes	3.18703121638948	5.02377860782119	3.23117235887813	28.3156668060514	8.79620090750002	15.1397041858382	NC_020272.1	3209913	3210620	-	KSO_RS15485	--	708	WP_031306709.1	WP_031306709.1 MULTISPECIES: hypothetical protein [Bacillus amyloliquefaciens group]	_	_	_	_	_	_	_	PF01391.15|Collagen|Collagen triple helix repeat (20 copies)|KSO_RS15485|m.91:59-95
KSO_RS15530	0.623247759494605	7.23066711293434	-3.51528065232426	0.00158846118728487	0.0106821913705771	down	yes	1.26943353091632	0.600309747567494	0	5.63923828373683	7.00726890859073	9.04549414647546	NC_020272.1	3219232	3220416	-	KSO_RS15530	--	1185	WP_015388563.1	WP_015388563.1 MULTISPECIES: MFS transporter [Bacillus]	sp|O06473|YFMO_BACSU	sp|O06473|YFMO_BACSU Multidrug efflux protein YfmO OS=Bacillus subtilis (strain 168) OX=224308 GN=yfmO PE=2 SV=1			COG0477	_	_	PF07690.13|MFS_1|Major Facilitator Superfamily|KSO_RS15530|m.102:22-238;PF07690.13|MFS_1|Major Facilitator Superfamily|KSO_RS15530|m.102:241-382
KSO_RS15660	45.468587399483	13.1700547031357	1.78683108549945	0.00623660912086002	0.0329593771002623	up	yes	47.8890233713655	39.9644410599708	48.5522977671126	0	19.4372978854869	20.0728662239203	NC_020272.1	3248780	3249313	-	KSO_RS15660	--	534	WP_015388575.1	WP_015388575.1 MULTISPECIES: GNAT family N-acetyltransferase [Bacillus]	sp|O31513|YESJ_BACSU	sp|O31513|YESJ_BACSU Uncharacterized N-acetyltransferase YesJ OS=Bacillus subtilis (strain 168) OX=224308 GN=yesJ PE=3 SV=1			_	_	NOG290076	PF00583.22|Acetyltransf_1|Acetyltransferase (GNAT) family|KSO_RS15660|m.127:72-160
KSO_RS15665	61.7706229433483	24.8538284705608	1.31310596185657	0.0104923137893887	0.0494832312664676	up	yes	63.3380519636141	71.1367050867481	50.8371117796826	7.81578639324929	29.1354865146667	37.6102125037664	NC_020272.1	3249402	3249971	-	cotJC	--	570	WP_003155700.1	WP_003155700.1 MULTISPECIES: spore coat protein CotJC [Bacillus]	sp|Q45538|COTJC_BACSU	sp|Q45538|COTJC_BACSU Protein CotJC OS=Bacillus subtilis (strain 168) OX=224308 GN=cotJC PE=3 SV=1			COG3546	_	_	PF05067.9|Mn_catalase|Manganese containing catalase|KSO_RS15665|m.129:1-184
KSO_RS15680	75.6153876716944	20.4313007637769	1.88738362905563	1.55656710162452e-06	2.19821865129419e-05	up	yes	81.26563276366	71.9543683636072	73.6261618878161	28.1637820032604	16.7026711484943	16.4274491395761	NC_020272.1	3250615	3251484	-	ant(6)	--	870	WP_015388576.1	WP_015388576.1 MULTISPECIES: aminoglycoside 6-adenylyltransferase [Bacillus amyloliquefaciens group]	sp|P17585|AADK_BACSU	sp|P17585|AADK_BACSU Aminoglycoside 6-adenylyltransferase OS=Bacillus subtilis (strain 168) OX=224308 GN=aadK PE=1 SV=1	_	_	_	_	_	PF04439.9|Adenyl_transf|Streptomycin adenylyltransferase|KSO_RS15680|m.130:2-277
KSO_RS15800	158.465135760913	326.931643592445	-1.04477664553682	4.71837898843453e-13	1.64303005323295e-11	down	yes	140.399348519345	155.37159714185	179.624461621545	379.028422042146	321.600274957131	280.166233778057	NC_020272.1	3279900	3281474	+	KSO_RS15800	--	1575	WP_014304552.1	WP_014304552.1 MULTISPECIES: FMN-binding glutamate synthase family protein [Bacillus]	sp|O34849|YERD_BACSU	sp|O34849|YERD_BACSU Glutamate synthase large subunit-like protein YerD OS=Bacillus subtilis (strain 168) OX=224308 GN=yerD PE=3 SV=1			COG0069	_	_	PF01645.14|Glu_synthase|Conserved region in glutamate synthase|KSO_RS15800|m.151:116-493
KSO_RS15810	33.4855800194744	11.2848784882599	1.56830198411871	0.00364155531210875	0.0213291096852084	up	yes	35.4925203335262	22.8551662929311	42.109053431966	6.70933470504833	14.5896826297089	12.5556181300224	NC_020272.1	3281823	3282818	-	KSO_RS15810	--	996	WP_014304551.1	WP_014304551.1 MULTISPECIES: DUF3048 domain-containing protein [Bacillus]	sp|O34968|YERB_BACSU	sp|O34968|YERB_BACSU Putative lipoprotein YerB OS=Bacillus subtilis (strain 168) OX=224308 GN=yerB PE=1 SV=1			_	_	NOG07019	PF11258.5|DUF3048|Protein of unknown function (DUF3048)|KSO_RS15810|m.153:37-314
KSO_RS15940	4.37237162808104	29.3406841567614	-2.74361039642627	3.73617301576293e-10	9.13206904429747e-09	down	yes	6.84207351458794	2.31113401841287	3.96390735124231	40.5262998168482	24.2795720955556	23.2161805578805	NC_020272.1	3312003	3313541	+	KSO_RS15940	--	1539	WP_003155789.1	WP_003155789.1 MULTISPECIES: multicopper oxidase family protein [Bacillus]	sp|P07788|COTA_BACSU	sp|P07788|COTA_BACSU Spore coat protein A OS=Bacillus subtilis (strain 168) OX=224308 GN=cotA PE=1 SV=4			COG2132	_	_	PF07731.11|Cu-oxidase_2|Multicopper oxidase|KSO_RS15940|m.177:374-511;PF07732.12|Cu-oxidase_3|Multicopper oxidase|KSO_RS15940|m.177:45-82;PF07732.12|Cu-oxidase_3|Multicopper oxidase|KSO_RS15940|m.177:101-178;PF00394.19|Cu-oxidase|Multicopper oxidase|KSO_RS15940|m.177:244-321
KSO_RS16045	47.0718664128091	11.3630733314066	2.04954934803173	1.37108171510804e-06	1.95290956435705e-05	up	yes	43.2422633054338	64.3928584271481	33.5804775058454	4.08715435243311	11.4269912706606	18.5750743711262	NC_020272.1	3336223	3337857	-	groL	--	1635	WP_003155941.1	WP_003155941.1 MULTISPECIES: chaperonin GroEL [Bacillus]	sp|A7Z207|CH60_BACVZ	sp|A7Z207|CH60_BACVZ 60 kDa chaperonin OS=Bacillus velezensis (strain DSM 23117 / BGSC 10A6 / FZB42) OX=326423 GN=groL PE=3 SV=1			COG0459	_	_	PF00118.21|Cpn60_TCP1|TCP-1/cpn60 chaperonin family|KSO_RS16045|m.199:22-522
KSO_RS16130	29573.2923312775	5563.69279957029	2.41017809084191	1.00149508640805e-06	1.46310374117774e-05	up	yes	43911.847191128	24421.7407097983	20386.2890929061	4322.71672632232	5179.1310435436	7189.23062884495	NC_020272.1	3347957	3350886	-	KSO_RS16130	--	NA	NA	NA	NA	NA	NA	NA	NA	NA	NA	NA
KSO_RS16135	7579.55189420371	1014.52235197408	2.90129959038483	3.11358565452752e-09	6.76473054171705e-08	up	yes	2243.31631868063	11092.277582204	9403.06178172651	725.733584934454	1050.00533981244	1267.82813117535	NC_020272.1	3351120	3352669	-	KSO_RS16135	--	NA	NA	NA	NA	NA	NA	NA	NA	NA	NA	NA
KSO_RS16140	33.4699488781974	206.092403987234	-2.62199210253497	0.000265902698697716	0.00229906346969249	down	yes	40.6561820036712	28.8392047648979	30.9144598660232	361.21607385017	112.210995360541	144.850142750992	NC_020272.1	3352768	3352841	-	KSO_RS16140	--	NA	NA	NA	NA	NA	NA	NA	NA	NA	NA	NA
KSO_RS16165	37.9456946624551	12.3956761078583	1.61331599178355	0.00384097771211386	0.0222510561129258	up	yes	47.5035389727106	44.9284453179462	21.4050996967085	10.4210485243324	12.1397860477778	14.6261937514647	NC_020272.1	3356787	3357641	+	KSO_RS16165	--	855	WP_015388618.1	WP_015388618.1 MULTISPECIES: manganese catalase family protein [Bacillus]	_	_			COG3546	_	_	PF05067.9|Mn_catalase|Manganese containing catalase|KSO_RS16165|m.215:1-276
KSO_RS16200	0.330714575019749	11.5297836117373	-5.08190869724101	0.000515256032691808	0.00408031412804541	down	yes	0	0.992143725059248	0	15.533466681144	11.5810511250767	7.47483302899123	NC_020272.1	3362927	3363643	-	KSO_RS16200	--	717	WP_014304459.1	WP_014304459.1 MULTISPECIES: GntR family transcriptional regulator [Bacillus]	sp|O05509|GMUR_BACSU	sp|O05509|GMUR_BACSU HTH-type transcriptional regulator GmuR OS=Bacillus subtilis (strain 168) OX=224308 GN=gmuR PE=1 SV=1			COG2188	_	_	PF07702.10|UTRA|UTRA domain|KSO_RS16200|m.222:92-228;PF00392.18|GntR|Bacterial regulatory proteins, gntR family|KSO_RS16200|m.222:3-66
KSO_RS16210	854.039379277693	2937.5268019634	-1.78221553526152	1.82543985462458e-31	2.72956947673863e-29	down	yes	814.486016542683	757.787828437316	989.844292853079	3284.2844198511	2680.00229130942	2848.29369472968	NC_020272.1	3365189	3365755	-	KSO_RS16210	--	567	WP_024084955.1	WP_024084955.1 MULTISPECIES: YdhK family protein [Bacillus]	sp|O05503|YDHK_BACSU	sp|O05503|YDHK_BACSU Uncharacterized protein YdhK OS=Bacillus subtilis (strain 168) OX=224308 GN=ydhK PE=1 SV=1			_	_	NOG27379	PF07563.8|DUF1541|Protein of unknown function (DUF1541)|KSO_RS16210|m.224:66-117;PF07563.8|DUF1541|Protein of unknown function (DUF1541)|KSO_RS16210|m.224:130-181
KSO_RS16365	6.44657288906491	19.9795688786268	-1.63040685820927	0.00204279571122202	0.0132131977046473	down	yes	5.68367279900189	5.97285517101159	7.68319069718125	7.48110536381544	10.457951708665	41.9996495633999	NC_020272.1	3394233	3395423	+	KSO_RS16365	--	1191	WP_015388636.1	WP_015388636.1 MULTISPECIES: MFS transporter [Bacillus amyloliquefaciens group]	sp|P96675|YDER_BACSU	sp|P96675|YDER_BACSU Uncharacterized MFS-type transporter YdeR OS=Bacillus subtilis (strain 168) OX=224308 GN=ydeR PE=3 SV=1			COG0477	_	_	PF07690.13|MFS_1|Major Facilitator Superfamily|KSO_RS16365|m.252:24-313;PF06779.11|MFS_4|Uncharacterised MFS-type transporter YbfB|KSO_RS16365|m.252:44-390;PF00083.21|Sugar_tr|Sugar (and other) transporter|KSO_RS16365|m.252:49-186
KSO_RS16455	31.7269225368282	69.5172399443132	-1.13141607949338	0.00911985231934509	0.0445820472995677	down	yes	29.9015650516297	32.6315160948386	32.6476864640163	74.9311631279404	57.1349563533029	76.4856003516962	NC_020272.1	3411462	3411788	-	KSO_RS16455	--	327	WP_015388651.1	WP_015388651.1 MULTISPECIES: hypothetical protein [Bacillus amyloliquefaciens group]	_	_	_	_	_	_	_	_
KSO_RS16520	2.54526203029854	19.2772845223122	-2.91610689352338	3.11393788113012e-05	0.000327092152637718	down	yes	5.43341132040807	2.20237477048756	0	11.4938035194842	14.9962062943138	31.3418437531387	NC_020272.1	3424458	3425426	+	cotR	--	969	WP_015388659.1	WP_015388659.1 MULTISPECIES: sporulation hydrolase CotR [Bacillus]	sp|O06996|COTR_BACSU	sp|O06996|COTR_BACSU Putative sporulation hydrolase CotR OS=Bacillus subtilis (strain 168) OX=224308 GN=cotR PE=2 SV=1			COG3621	_	_	PF01734.19|Patatin|Patatin-like phospholipase|KSO_RS16520|m.8:8-178
KSO_RS16625	3.60140284600936	0	8.49641554928135	0.00898360762321447	0.0441708521822266	up	yes	4.18552791913143	2.37518213979125	4.24349847910539	0	0	0	NC_020272.1	3443940	3445736	+	KSO_RS16625	--	1797	WP_015388668.1	WP_015388668.1 MULTISPECIES: ribonuclease YeeF family protein [Bacillus amyloliquefaciens group]	sp|O34330|YOBL_BACSU	sp|O34330|YOBL_BACSU Ribonuclease YobL OS=Bacillus subtilis (strain 168) OX=224308 GN=yobL PE=1 SV=1			COG5444	_	_	PF04740.9|LXG|LXG domain of WXG superfamily|KSO_RS16625|m.26:2-201;PF14411.3|LHH|A nuclease of the HNH/ENDO VII superfamily with conserved LHH|KSO_RS16625|m.26:512-593
KSO_RS16710	40.0086245959719	81.0336365610931	-1.01802732771917	0.000700095493021926	0.00532827168641238	down	yes	50.5239372048157	41.4738711532371	28.028065429863	36.7015064473873	99.9801390855009	106.419264150391	NC_020272.1	3455747	3456535	-	sigB	--	789	WP_003156171.1	WP_003156171.1 MULTISPECIES: RNA polymerase sigma factor SigB [Bacillus]	sp|P06574|RPSB_BACSU	sp|P06574|RPSB_BACSU RNA polymerase sigma-B factor OS=Bacillus subtilis (strain 168) OX=224308 GN=sigB PE=1 SV=3			COG1191	_	_	PF04545.13|Sigma70_r4|Sigma-70, region 4|KSO_RS16710|m.37:202-251;PF04539.13|Sigma70_r3|Sigma-70 region 3|KSO_RS16710|m.37:113-187;PF04542.11|Sigma70_r2|Sigma-70 region 2|KSO_RS16710|m.37:34-103
KSO_RS16715	44.2161206995706	107.576806073488	-1.28253055688777	3.87523066583958e-05	0.000402074953165886	down	yes	49.8311795987026	33.87462146988	48.9425610301292	87.6241890671737	94.5546068566048	140.551622296684	NC_020272.1	3456501	3456983	-	rsbW	--	483	WP_003156173.1	WP_003156173.1 MULTISPECIES: anti-sigma B factor RsbW [Bacillus]	sp|A7Z1M9|RSBW_BACVZ	sp|A7Z1M9|RSBW_BACVZ Serine-protein kinase RsbW OS=Bacillus velezensis (strain DSM 23117 / BGSC 10A6 / FZB42) OX=326423 GN=rsbW PE=3 SV=1			COG2172	_	_	PF13581.3|HATPase_c_2|Histidine kinase-like ATPase domain|KSO_RS16715|m.38:12-141;PF02518.23|HATPase_c|Histidine kinase-, DNA gyrase B-, and HSP90-like ATPase|KSO_RS16715|m.38:39-137
KSO_RS16860	6.64045147837908	23.8424276952302	-1.84261192179979	0.000794071224699506	0.00598970045455829	down	yes	8.23510255913778	5.19246022531008	6.49379165068938	16.2591176793872	37.8814491636862	17.3867162426171	NC_020272.1	3482250	3483071	+	KSO_RS16860	--	822	WP_003156225.1	WP_003156225.1 MULTISPECIES: manganese catalase family protein [Bacillus]	sp|P80878|MCAT_BACSU	sp|P80878|MCAT_BACSU Probable manganese catalase OS=Bacillus subtilis (strain 168) OX=224308 GN=ydbD PE=1 SV=1			COG3546	_	_	PF05067.9|Mn_catalase|Manganese containing catalase|KSO_RS16860|m.66:1-268
KSO_RS16875	96.0019969536659	220.864228981167	-1.20193850790252	1.11406392495371e-05	0.0001293128080928	down	yes	90.98460085499	82.2279117938217	114.793478212186	317.358745887179	133.929252527097	211.304688529225	NC_020272.1	3483924	3484295	-	gsiB	--	372	PAD03979.1	PAD03979.1 general stress protein, partial [Bacillus velezensis]	sp|P26907|GSIB_BACSU	sp|P26907|GSIB_BACSU Glucose starvation-inducible protein B OS=Bacillus subtilis (strain 168) OX=224308 GN=gsiB PE=1 SV=3			COG3729	_	_	PF10685.6|KGG|Stress-induced bacterial acidophilic repeat motif|KSO_RS16875|m.69:24-41;PF10685.6|KGG|Stress-induced bacterial acidophilic repeat motif|KSO_RS16875|m.69:44-61;PF10685.6|KGG|Stress-induced bacterial acidophilic repeat motif|KSO_RS16875|m.69:64-81;PF10685.6|KGG|Stress-induced bacterial acidophilic repeat motif|KSO_RS16875|m.69:84-101;PF10685.6|KGG|Stress-induced bacterial acidophilic…
KSO_RS16985	167.965476643654	81.6891127714902	1.03985830771163	0.00992988382742611	0.0474469261077391	up	yes	165.418967327652	176.008342482676	162.469120120635	61.2370892666955	85.6042645018559	98.2259845459191	NC_020272.1	3506079	3506369	+	KSO_RS16985	--	291	WP_003156265.1	WP_003156265.1 MULTISPECIES: DUF3817 domain-containing protein [Bacillus]	sp|O31485|YDZA_BACSU	sp|O31485|YDZA_BACSU Uncharacterized membrane protein YdzA OS=Bacillus subtilis (strain 168) OX=224308 GN=ydzA PE=4 SV=1			_	_	NOG09530	_
KSO_RS17140	1217.00972456041	453.959764229297	1.42268443244178	5.71034017111807e-19	3.81991703025846e-17	up	yes	1373.74690208353	1197.57664068058	1079.70563091711	422.339283084755	488.821293244925	450.71871635821	NC_020272.1	3536117	3537424	-	gabT	--	1308	WP_015388703.1	WP_015388703.1 MULTISPECIES: 4-aminobutyrate--2-oxoglutarate transaminase [Bacillus amyloliquefaciens group]	sp|P94427|GABT_BACSU	sp|P94427|GABT_BACSU Probable 4-aminobutyrate aminotransferase OS=Bacillus subtilis (strain 168) OX=224308 GN=gabT PE=3 SV=1			COG0160	_	_	PF00202.18|Aminotran_3|Aminotransferase class-III|KSO_RS17140|m.121:32-435
KSO_RS17205	88.9976730194838	29.3065936049975	1.60221222924579	2.2265099679119e-07	3.57713247125281e-06	up	yes	97.5359144413574	89.1530507614597	80.3040538556344	19.3864153357358	34.3273845685205	34.2059809107362	NC_020272.1	3548825	3549973	-	KSO_RS17205	--	1149	WP_014304340.1	WP_014304340.1 MULTISPECIES: tetratricopeptide repeat protein [Bacillus]	sp|P94415|RAPC_BACSU	sp|P94415|RAPC_BACSU Response regulator aspartate phosphatase C OS=Bacillus subtilis (strain 168) OX=224308 GN=rapC PE=3 SV=1			COG0457	_	_	PF13424.3|TPR_12|Tetratricopeptide repeat|KSO_RS17205|m.133:223-294;PF07719.14|TPR_2|Tetratricopeptide repeat|KSO_RS17205|m.133:224-250;PF00515.25|TPR_1|Tetratricopeptide repeat|KSO_RS17205|m.133:224-250;PF13181.3|TPR_8|Tetratricopeptide repeat|KSO_RS17205|m.133:224-251;PF13181.3|TPR_8|Tetratricopeptide repeat|KSO_RS17205|m.133:264-294;PF13432.3|TPR_16|Tetratricopeptide repeat|KSO_RS17205|m.133:1…
KSO_RS17290	11.4056585999854	1.87144774773045	2.60109896690362	0.00505354961458976	0.0279263546093199	up	yes	8.13673419410864	17.3152223334884	8.76501927235906	0	5.61434324319136	0	NC_020272.1	3567927	3569405	+	KSO_RS17290	--	1479	WP_178091892.1	WP_178091892.1 MULTISPECIES: MFS transporter [Bacillus amyloliquefaciens group]	sp|P94408|YCLF_BACSU	sp|P94408|YCLF_BACSU Uncharacterized transporter YclF OS=Bacillus subtilis (strain 168) OX=224308 GN=yclF PE=3 SV=2			COG3104	_	_	PF00854.18|PTR2|POT family|KSO_RS17290|m.149:96-460;PF07690.13|MFS_1|Major Facilitator Superfamily|KSO_RS17290|m.149:39-303
KSO_RS17405	357.215852047281	852.332931114952	-1.25459750974899	5.12509188269246e-27	5.9218107117292e-25	down	yes	348.616927392078	362.878530785522	360.152097964242	836.536609609914	856.287336187979	864.174847546963	NC_020272.1	3598798	3599934	-	KSO_RS17405	--	1137	WP_003156594.1	WP_003156594.1 MULTISPECIES: glutathione-dependent formaldehyde dehydrogenase [Bacillus]	sp|O06012|ADHB_BACSU	sp|O06012|ADHB_BACSU Uncharacterized zinc-type alcohol dehydrogenase-like protein AdhB OS=Bacillus subtilis (strain 168) OX=224308 GN=adhB PE=3 SV=2			COG1063	_	_	PF08240.9|ADH_N|Alcohol dehydrogenase GroES-like domain|KSO_RS17405|m.172:26-138;PF00107.23|ADH_zinc_N|Zinc-binding dehydrogenase|KSO_RS17405|m.172:190-257;PF13823.3|ADH_N_assoc|Alcohol dehydrogenase GroES-associated|KSO_RS17405|m.172:2-23
KSO_RS17425	5.53186202284047	20.9691660271126	-1.92051463118661	0.000100134179109702	0.000971530852278098	down	yes	7.31246606871586	3.45803427505025	5.8250857247553	37.1249853679341	15.8575955249098	9.92491718849391	NC_020272.1	3604422	3605861	+	cobA	--	1440	WP_015388722.1	WP_015388722.1 MULTISPECIES: uroporphyrinogen-III C-methyltransferase [Bacillus amyloliquefaciens group]	sp|P42437|NASF_BACSU	sp|P42437|NASF_BACSU Uroporphyrinogen-III C-methyltransferase OS=Bacillus subtilis (strain 168) OX=224308 GN=nasF PE=2 SV=1			COG0007;COG1587	_	_	PF00590.17|TP_methylase|Tetrapyrrole (Corrin/Porphyrin) Methylases|KSO_RS17425|m.176:6-217
KSO_RS17430	134.787365154431	344.128425207981	-1.35219669014722	9.06706053495661e-14	3.38948057056760e-12	down	yes	189.708742435528	119.61661587287	95.0367371548962	312.863378174875	357.277145465461	362.244751983606	NC_020272.1	3605916	3606926	-	KSO_RS17430	--	1011	WP_015388723.1	WP_015388723.1 MULTISPECIES: NAD(P)/FAD-dependent oxidoreductase [Bacillus amyloliquefaciens group]	sp|A7Z171|FENR1_BACVZ	sp|A7Z171|FENR1_BACVZ Ferredoxin--NADP reductase 1 OS=Bacillus velezensis (strain DSM 23117 / BGSC 10A6 / FZB42) OX=326423 GN=RBAM_003480 PE=3 SV=1			COG0492	_	_	PF07992.11|Pyr_redox_2|Pyridine nucleotide-disulphide oxidoreductase|KSO_RS17430|m.178:8-294;PF13738.3|Pyr_redox_3|Pyridine nucleotide-disulphide oxidoreductase|KSO_RS17430|m.178:65-286;PF00070.24|Pyr_redox|Pyridine nucleotide-disulphide oxidoreductase|KSO_RS17430|m.178:157-229;PF03486.11|HI0933_like|HI0933-like protein|KSO_RS17430|m.178:8-48
KSO_RS17440	20.487628476826	3.37723262597889	2.59727802751857	0.000196488021008658	0.00178025691996492	up	yes	19.0415029637447	29.0149711324289	13.4064113343045	4.69936523644736	2.91969537857947	2.51263726290985	NC_020272.1	3608517	3609938	-	putP	--	1422	AKF32758.1	AKF32758.1 proline:sodium symporter PutP [Bacillus velezensis]	sp|P94392|PUTP_BACSU	sp|P94392|PUTP_BACSU High-affinity proline transporter PutP OS=Bacillus subtilis (strain 168) OX=224308 GN=putP PE=1 SV=3	_	_	_	_	_	PF00474.14|SSF|Sodium:solute symporter family|KSO_RS17440|m.180:18-416
KSO_RS17530	10.0769824601358	1.57802011747334	2.66719355987362	0.00193255693756192	0.0125640913945841	up	yes	11.7759193833866	11.1375649378242	7.31746305919673	1.12499955660406	0	3.60906079581597	NC_020272.1	3626725	3628704	-	KSO_RS17530	--	1980	WP_015388729.1	WP_015388729.1 MULTISPECIES: starch-binding protein [Bacillus amyloliquefaciens group]	sp|P00691|AMY_BACSU	sp|P00691|AMY_BACSU Alpha-amylase OS=Bacillus subtilis (strain 168) OX=224308 GN=amyE PE=1 SV=2			COG0366	_	_	PF16738.2|CBM26|Starch-binding module 26|KSO_RS17530|m.198:566-637;PF00128.21|Alpha-amylase|Alpha amylase, catalytic domain|KSO_RS17530|m.198:64-321
KSO_RS17655	29.0975263560406	8.06468932717789	1.84991358171748	0.00268080090412272	0.0166616036632762	up	yes	26.6030001213733	19.8237334646886	40.8658454820599	9.54983546442035	8.89990745624868	5.74432506086464	NC_020272.1	3654860	3655792	-	KSO_RS17655	--	933	WP_014304281.1	WP_014304281.1 MULTISPECIES: aldo/keto reductase [Bacillus amyloliquefaciens group]	sp|P46905|YCCK_BACSU	sp|P46905|YCCK_BACSU Uncharacterized oxidoreductase YccK OS=Bacillus subtilis (strain 168) OX=224308 GN=yccK PE=3 SV=2			COG0667	_	_	PF00248.18|Aldo_ket_red|Aldo/keto reductase family|KSO_RS17655|m.225:16-308
KSO_RS17780	18.5524527620001	82.1872292804364	-2.14670240956581	8.88732573393249e-17	4.80671957779923e-15	down	yes	17.1427775969896	23.3068976779944	15.2076830110162	104.711497191609	59.1425474122509	82.7076432374493	NC_020272.1	3679148	3680551	+	KSO_RS17780	--	1404	AKD28382.1	AKD28382.1 aminoacid permease [Bacillus velezensis NJN-6]	sp|O31462|YBGF_BACSU	sp|O31462|YBGF_BACSU Uncharacterized amino acid permease YbgF OS=Bacillus subtilis (strain 168) OX=224308 GN=ybgF PE=3 SV=1			COG0833	_	_	PF00324.18|AA_permease|Amino acid permease|KSO_RS17780|m.249:17-461;PF13520.3|AA_permease_2|Amino acid permease|KSO_RS17780|m.249:17-432
KSO_RS17850	5.00316498276418	15.5344533594649	-1.63260626439381	0.0034747030620885	0.0204934923058677	down	yes	2.60075853066361	3.44368558511229	8.96505083251664	9.24273494637364	28.712357042462	8.64826808955901	NC_020272.1	3693752	3695197	+	hpaB	--	1446	CCF03739.1	CCF03739.1 4-hydroxyphenylacetate-3-hydroxylase large chain [Bacillus velezensis CAU B946]	sp|C0SPC0|YOAI_BACSU	sp|C0SPC0|YOAI_BACSU Probable 4-hydroxyphenylacetate 3-monooxygenase OS=Bacillus subtilis (strain 168) OX=224308 GN=yoaI PE=3 SV=1			COG2368	_	_	PF11794.5|HpaB_N|4-hydroxyphenylacetate 3-hydroxylase N terminal|KSO_RS17850|m.262:6-271;PF03241.10|HpaB|4-hydroxyphenylacetate 3-hydroxylase C terminal|KSO_RS17850|m.262:283-477
KSO_RS17885	39.4962160132151	106.253252239911	-1.42749119926021	0.00507715848980796	0.0279959585273142	down	yes	23.0540802166411	13.6277212809862	81.8068465420179	136.551670318838	79.5365292785443	102.671557122351	NC_020272.1	3702171	3702431	+	KSO_RS17885	--	261	WP_003156732.1	WP_003156732.1 MULTISPECIES: hypothetical protein [Bacillus]	sp|O31441|YBYB_BACSU	sp|O31441|YBYB_BACSU Uncharacterized protein YbyB OS=Bacillus subtilis (strain 168) OX=224308 GN=ybyB PE=3 SV=1			_	_	NOG78165	_
KSO_RS18125	3.52181985647796	11.1672760126688	-1.66208497117407	0.00658939575094437	0.0346079421464888	down	yes	3.55621450150316	2.80286466062837	4.20638040730234	7.0212738284509	8.17928847190703	18.3012657376484	NC_020272.1	3747574	3748842	-	KSO_RS18125	--	1269	WP_015388774.1	WP_015388774.1 MULTISPECIES: aspartate aminotransferase family protein [Bacillus]	sp|P30268|Y2045_ALKPO	sp|P30268|Y2045_ALKPO Uncharacterized aminotransferase BpOF4_10225 OS=Alkalihalobacillus pseudofirmus (strain ATCC BAA-2126 / JCM 17055 / OF4) OX=398511 GN=BpOF4_10225 PE=3 SV=2			COG0160	_	_	PF00202.18|Aminotran_3|Aminotransferase class-III|KSO_RS18125|m.29:19-417;PF00155.18|Aminotran_1_2|Aminotransferase class I and II|KSO_RS18125|m.29:196-317
KSO_RS18140	22415.7152328287	240.395091417764	6.54289991603608	3.4196756177402e-18	2.12019888299892e-16	up	yes	1292.24217536515	33968.3836473956	31986.5198757252	203.743947002178	230.262324097355	287.179003153759	NC_020272.1	3750544	3753473	-	KSO_RS18140	--	NA	NA	NA	NA	NA	NA	NA	NA	NA	NA	NA
KSO_RS18145	13611.535250407	4907.80875168709	1.47167698245047	0.000222211859280752	0.0019750438681527	up	yes	12757.254167881	15457.7765421081	12619.575041232	3847.1065482565	5006.27545946289	5870.04424734188	NC_020272.1	3753649	3755198	-	KSO_RS18145	--	NA	NA	NA	NA	NA	NA	NA	NA	NA	NA	NA
KSO_RS18200	28243.2374385149	1546.1240706952	4.19116864981619	2.12777057620033e-14	9.32550483569178e-13	up	yes	10130.5214955523	38694.482968961	35904.7078510313	1306.85016752516	1443.21339749635	1888.3086470641	NC_020272.1	3756371	3759300	-	KSO_RS18200	--	NA	NA	NA	NA	NA	NA	NA	NA	NA	NA	NA
KSO_RS18240	21994.0739381861	480.763345011661	5.51561479097635	7.0691763639281e-17	3.90648832980548e-15	up	yes	3094.80962777161	33654.9451277131	29232.4670590737	396.844553489316	461.941647112233	583.503834433434	NC_020272.1	3762262	3765191	-	KSO_RS18240	--	NA	NA	NA	NA	NA	NA	NA	NA	NA	NA	NA
KSO_RS18445	78.2797693179582	170.752685626299	-1.12509705978801	0.000656981865390124	0.00504546193903836	down	yes	120.133371128903	61.7506120544688	52.9553247705027	208.828042694629	129.743963385625	173.686050798643	NC_020272.1	3790620	3790907	-	rplW	--	288	WP_003156467.1	WP_003156467.1 MULTISPECIES: 50S ribosomal protein L23 [Bacillaceae]	sp|P42924|RL23_BACSU	sp|P42924|RL23_BACSU 50S ribosomal protein L23 OS=Bacillus subtilis (strain 168) OX=224308 GN=rplW PE=1 SV=2			COG0089	_	_	_
KSO_RS18450	57.9395385293633	122.159080308714	-1.07601012287586	1.83571746034639e-05	0.00020200838892643	down	yes	59.0622259396281	69.5406892674941	45.2157003809677	117.80043434056	99.8030487581733	148.873757827409	NC_020272.1	3790907	3791530	-	rplD	--	624	WP_003156466.1	WP_003156466.1 MULTISPECIES: 50S ribosomal protein L4 [Bacillus]	sp|A7Z0N9|RL4_BACVZ	sp|A7Z0N9|RL4_BACVZ 50S ribosomal protein L4 OS=Bacillus velezensis (strain DSM 23117 / BGSC 10A6 / FZB42) OX=326423 GN=rplD PE=3 SV=1			COG0088	_	_	PF00573.19|Ribosomal_L4|Ribosomal protein L4/L1 family|KSO_RS18450|m.65:17-204
KSO_RS18455	68.8059957414227	152.919196447201	-1.15204801260283	3.80028857758368e-07	5.92658500872253e-06	down	yes	66.8568326282593	79.0407834297201	60.5203711662888	162.642793040473	171.344408788635	124.770387512495	NC_020272.1	3791558	3792187	-	rplC	--	630	WP_003156465.1	WP_003156465.1 MULTISPECIES: 50S ribosomal protein L3 [Bacillus]	sp|A7Z0N8|RL3_BACVZ	sp|A7Z0N8|RL3_BACVZ 50S ribosomal protein L3 OS=Bacillus velezensis (strain DSM 23117 / BGSC 10A6 / FZB42) OX=326423 GN=rplC PE=3 SV=1			COG0087	_	_	PF00297.19|Ribosomal_L3|Ribosomal protein L3|KSO_RS18455|m.66:99-181
KSO_RS18460	72.2485870420551	210.41038711418	-1.54203354114927	1.65986636456812e-07	2.72218083789171e-06	down	yes	99.7984273455813	55.251809776115	61.6955240044691	209.053315664095	208.262154819645	213.915690858801	NC_020272.1	3792227	3792535	-	rpsJ	--	309	WP_017729599.1	WP_017729599.1 MULTISPECIES: 30S ribosomal protein S10 [Bacillaceae]	sp|P21471|RS10_BACSU	sp|P21471|RS10_BACSU 30S ribosomal protein S10 OS=Bacillus subtilis (strain 168) OX=224308 GN=rpsJ PE=1 SV=4	_	_	_	_	_	PF00338.19|Ribosomal_S10|Ribosomal protein S10p/S20e|KSO_RS18460|m.67:7-101
KSO_RS18625	36.3635974259621	162.605798504983	-2.16050390185458	0.000553069513596871	0.00431258498025535	down	yes	64.8396006093032	24.5298983057752	19.7212933628079	288.038679578799	107.374314526035	92.4044014101157	NC_020272.1	3826685	3826800	-	rrf	--	NA	NA	NA	NA	NA	NA	NA	NA	NA	NA	NA
KSO_RS18630	12946.8594639722	983.155744550528	3.71902483786655	6.47017032213205e-15	3.16291787670379e-13	up	yes	6986.68162235068	16657.1572102103	15196.7395593555	722.226677806227	904.753808837917	1322.48674700744	NC_020272.1	3826851	3829780	-	KSO_RS18630	--	NA	NA	NA	NA	NA	NA	NA	NA	NA	NA	NA
KSO_RS18635	10914.1840995307	1760.59473230068	2.63206265032215	3.29123423943699e-08	6.01893340766103e-07	up	yes	4319.22097178809	16003.0049656117	12420.3263611923	1412.66557225855	1834.83075962123	2034.28786502227	NC_020272.1	3829956	3831505	-	KSO_RS18635	--	NA	NA	NA	NA	NA	NA	NA	NA	NA	NA	NA
KSO_RS18685	27.5712207187798	114.36910536588	-2.05206531073478	0.00370878067293132	0.0216729206220492	down	yes	38.9037603655819	30.662372882219	13.1475289085386	192.025786385866	89.4785954383623	61.6029342734105	NC_020272.1	3832512	3832627	-	rrf	--	NA	NA	NA	NA	NA	NA	NA	NA	NA	NA	NA
KSO_RS18690	69886.4270272635	18957.0354333066	1.88227836735457	0.00573292674448668	0.0309410391160824	up	yes	153833.293496697	31016.0889926009	24809.8985924927	14377.6325586014	17747.9114419654	24745.5622993531	NC_020272.1	3832678	3835607	-	KSO_RS18690	--	NA	NA	NA	NA	NA	NA	NA	NA	NA	NA	NA
KSO_RS18695	12164.2041489123	3512.21016148774	1.79218793278071	2.2242961088673e-05	0.000238572181803404	up	yes	8025.0844210124	16099.8426738266	12367.6853518978	2819.58275968594	3492.87490590669	4224.1728188706	NC_020272.1	3835783	3837332	-	KSO_RS18695	--	NA	NA	NA	NA	NA	NA	NA	NA	NA	NA	NA
KSO_RS18765	77.7238167235001	23.6179962122306	1.71804506837972	8.62429932704024e-11	2.43588543214848e-09	up	yes	78.3478507362414	89.2913850307619	65.5322144034971	23.2031158549588	28.1111920668855	19.5396807148474	NC_020272.1	3848940	3850859	-	ftsH	--	1920	WP_004264608.1	WP_004264608.1 MULTISPECIES: ATP-dependent zinc metalloprotease FtsH [Bacillus]	sp|P37476|FTSH_BACSU	sp|P37476|FTSH_BACSU ATP-dependent zinc metalloprotease FtsH OS=Bacillus subtilis (strain 168) OX=224308 GN=ftsH PE=1 SV=1			COG0465	_	_	PF01434.15|Peptidase_M41|Peptidase family M41|KSO_RS18765|m.110:391-600;PF00004.26|AAA|ATPase family associated with various cellular activities (AAA)|KSO_RS18765|m.110:197-329;PF06480.12|FtsH_ext|FtsH Extracellular|KSO_RS18765|m.110:9-99
KSO_RS18805	105.701785822909	29.1856896868196	1.85630893469049	0.000205631365884088	0.0018470492299553	up	yes	110.780216854965	90.0697299547973	116.255410658964	34.5348701097062	16.0922745284496	36.9299244223029	NC_020272.1	3857802	3858188	-	KSO_RS18805	--	387	WP_004264630.1	WP_004264630.1 MULTISPECIES: RNA-binding protein S1 [Bacillus]	sp|P37560|YABR_BACSU	sp|P37560|YABR_BACSU Uncharacterized protein YabR OS=Bacillus subtilis (strain 168) OX=224308 GN=yabR PE=3 SV=1			COG1098	_	_	PF00575.20|S1|S1 RNA binding domain|KSO_RS18805|m.116:4-74
KSO_RS18860	61.8562096588231	193.550423815503	-1.64556045067784	4.25990093081812e-13	1.50398168974162e-11	down	yes	70.3972806615292	52.5640677980897	62.6072805168505	219.458041583847	149.983169496683	211.210060365979	NC_020272.1	3868372	3868980	-	KSO_RS18860	--	609	WP_004264654.1	WP_004264654.1 MULTISPECIES: 50S ribosomal protein L25/general stress protein Ctc [Bacillus]	sp|A7Z0H5|RL25_BACVZ	sp|A7Z0H5|RL25_BACVZ 50S ribosomal protein L25 OS=Bacillus velezensis (strain DSM 23117 / BGSC 10A6 / FZB42) OX=326423 GN=rplY PE=3 SV=1			COG1825	_	_	PF14693.3|Ribosomal_TL5_C|Ribosomal protein TL5, C-terminal domain|KSO_RS18860|m.125:99-181;PF01386.16|Ribosomal_L25p|Ribosomal L25p family|KSO_RS18860|m.125:4-90
KSO_RS18875	74.1583419456752	19.8857489139871	1.8983433116679	0.00800136389309899	0.0401965751309439	up	yes	115.123372510396	58.0707796626515	49.280873663978	15.153055252218	14.1217919331293	30.382399556614	NC_020272.1	3871602	3871895	-	spoVG	--	294	WP_003328583.1	WP_003328583.1 MULTISPECIES: septation regulator SpoVG [Bacillus subtilis group]	sp|A7Z0H2|SP5G_BACVZ	sp|A7Z0H2|SP5G_BACVZ Putative septation protein SpoVG OS=Bacillus velezensis (strain DSM 23117 / BGSC 10A6 / FZB42) OX=326423 GN=spoVG PE=3 SV=1			COG2088	_	_	_
KSO_RS18885	12.8193995466923	33.1195691284693	-1.36866579068333	0.00310930087279041	0.0185536216399841	down	yes	12.2726703251175	6.63279301508141	19.5527352998779	51.9230564586491	26.6141463355129	20.821504591246	NC_020272.1	3872468	3873325	-	purR	--	858	WP_004264666.1	WP_004264666.1 MULTISPECIES: pur operon repressor [Bacillus]	sp|P37551|PURR_BACSU	sp|P37551|PURR_BACSU Pur operon repressor OS=Bacillus subtilis (strain 168) OX=224308 GN=purR PE=1 SV=1			COG0503	_	_	PF09182.7|PuR_N|Bacterial purine repressor, N-terminal|KSO_RS18885|m.129:4-73;PF00156.24|Pribosyltran|Phosphoribosyl transferase domain|KSO_RS18885|m.129:108-244
KSO_RS18890	7.69934017809272	22.7117854449417	-1.55939691007263	0.00299286063823465	0.0180458256592797	down	yes	11.2388641056126	5.72364293801421	6.13551349065135	33.2844696402168	14.316575270138	20.5343114244702	NC_020272.1	3873381	3874250	-	ispE	--	870	WP_007409927.1	WP_007409927.1 MULTISPECIES: 4-(cytidine 5'-diphospho)-2-C-methyl-D-erythritol kinase [Bacillus]	sp|A7Z0G9|ISPE_BACVZ	sp|A7Z0G9|ISPE_BACVZ 4-diphosphocytidyl-2-C-methyl-D-erythritol kinase OS=Bacillus velezensis (strain DSM 23117 / BGSC 10A6 / FZB42) OX=326423 GN=ispE PE=3 SV=1			COG1947	_	_	PF00288.23|GHMP_kinases_N|GHMP kinases N terminal domain|KSO_RS18890|m.130:87-144;PF08544.10|GHMP_kinases_C|GHMP kinases C terminal|KSO_RS18890|m.130:197-270
KSO_RS18895	35.0283267676308	107.201909472231	-1.61345938754728	0.0016691098517133	0.0111070084896734	down	yes	23.8774402243783	48.9300087898267	32.2775312886873	82.499967484298	87.8689275839155	151.236833348479	NC_020272.1	3874394	3874582	-	KSO_RS18895	--	189	WP_011996172.1	WP_011996172.1 MULTISPECIES: small, acid-soluble spore protein, alpha/beta type [Bacillus]	sp|P37549|SSPF_BACSU	sp|P37549|SSPF_BACSU Protein SspF OS=Bacillus subtilis (strain 168) OX=224308 GN=sspF PE=3 SV=1			_	_	NOG46076	_
KSO_RS18900	90.4782116455993	255.013937563571	-1.49483090813708	1.02119209840486e-06	1.48335446522581e-05	down	yes	100.861600947805	106.296225991693	64.2768079972998	358.44813458695	167.026711484943	239.566966618819	NC_020272.1	3874745	3875005	-	KSO_RS18900	--	261	WP_003218330.1	WP_003218330.1 MULTISPECIES: protein Veg [Bacillaceae]	sp|P37466|VEG_BACSU	sp|P37466|VEG_BACSU Protein Veg OS=Bacillus subtilis (strain 168) OX=224308 GN=veg PE=1 SV=1			COG4466	_	_	_
KSO_RS18940	424.34698465823	74.147516644081	2.51661358601836	6.91752479078968e-33	1.17228986787916e-30	up	yes	474.13774159837	396.010455755026	402.892756621294	68.188748634981	89.4380155764855	64.8157857207766	NC_020272.1	3882951	3883832	-	rsmI	--	882	WP_014304192.1	WP_014304192.1 MULTISPECIES: 16S rRNA (cytidine(1402)-2'-O)-methyltransferase [Bacillus]	sp|P37544|RSMI_BACSU	sp|P37544|RSMI_BACSU Ribosomal RNA small subunit methyltransferase I OS=Bacillus subtilis (strain 168) OX=224308 GN=rsmI PE=3 SV=1			COG0313	_	_	PF00590.17|TP_methylase|Tetrapyrrole (Corrin/Porphyrin) Methylases|KSO_RS18940|m.138:16-215
KSO_RS18945	163.516442380916	35.480813143324	2.20400640572676	6.64457463289063e-06	7.89276108262055e-05	up	yes	180.5134480963	142.273410173496	167.762468872953	22.2749912207605	48.4377463306334	35.7297018785781	NC_020272.1	3883807	3884106	-	KSO_RS18945	--	300	WP_004264714.1	WP_004264714.1 MULTISPECIES: GIY-YIG nuclease family protein [Bacillus]	sp|A7Z0F8|Y044_BACVZ	sp|A7Z0F8|Y044_BACVZ UPF0213 protein RBAM_000440 OS=Bacillus velezensis (strain DSM 23117 / BGSC 10A6 / FZB42) OX=326423 GN=RBAM_000440 PE=3 SV=1			COG2827	_	_	PF01541.21|GIY-YIG|GIY-YIG catalytic domain|KSO_RS18945|m.139:6-77
KSO_RS18950	183.161534326083	50.0397686144792	1.87176001515265	1.14869712531344e-10	3.18790265912812e-09	up	yes	161.750401519982	209.394333521476	178.33986793679	29.9395043289791	69.7548190245297	50.4249824899288	NC_020272.1	3884093	3884836	-	KSO_RS18950	--	744	WP_004264717.1	WP_004264717.1 MULTISPECIES: tRNA1(Val) (adenine(37)-N6)-methyltransferase [Bacillus]	sp|P37543|YABB_BACSU	sp|P37543|YABB_BACSU Uncharacterized protein YabB OS=Bacillus subtilis (strain 168) OX=224308 GN=yabB PE=4 SV=1			COG4123	_	_	PF05175.11|MTS|Methyltransferase small domain|KSO_RS18950|m.140:19-140;PF13649.3|Methyltransf_25|Methyltransferase domain|KSO_RS18950|m.140:49-143;PF05971.9|Methyltransf_10|Protein of unknown function (DUF890)|KSO_RS18950|m.140:46-171;PF01170.15|UPF0020|Putative RNA methylase family UPF0020|KSO_RS18950|m.140:65-135;PF03602.12|Cons_hypoth95|Conserved hypothetical protein 95|KSO_RS18950|m.140:44-147
KSO_RS18955	113.299296115019	46.2619921960719	1.292055108322	0.00828748817362566	0.0413074410536401	up	yes	98.1959729227559	114.609135973094	127.092779449206	37.1249853679341	17.2991951180834	84.3617961021983	NC_020272.1	3884897	3885256	-	yabA	--	360	WP_004264720.1	WP_004264720.1 MULTISPECIES: replication initiation-control protein YabA [Bacillus]	sp|A7Z0F6|YABA_BACVZ	sp|A7Z0F6|YABA_BACVZ Initiation-control protein YabA OS=Bacillus velezensis (strain DSM 23117 / BGSC 10A6 / FZB42) OX=326423 GN=RBAM_000420 PE=3 SV=1			COG4467	_	_	PF06156.10|DUF972|Protein of unknown function (DUF972)|KSO_RS18955|m.141:1-114
KSO_RS18960	81.8960362706179	34.565093576599	1.24423662281313	0.000678541726108746	0.00519240177176399	up	yes	92.6548495663377	61.8580044232592	91.1752548222568	26.9021633100972	40.1140756361354	36.6790417835645	NC_020272.1	3885271	3886098	-	ricT	--	828	WP_004264723.1	WP_004264723.1 MULTISPECIES: competence/sporulation regulator complex protein RicT [Bacillus]	sp|P37541|YAAT_BACSU	sp|P37541|YAAT_BACSU Stage 0 sporulation protein YaaT OS=Bacillus subtilis (strain 168) OX=224308 GN=yaaT PE=4 SV=1			COG1774	_	_	PF04468.9|PSP1|PSP1 C-terminal conserved region|KSO_RS18960|m.142:62-146
KSO_RS18975	18.0199562484112	60.9293329911791	-1.75697781323199	0.00085010155583463	0.00628308331326475	down	yes	11.3960510161806	17.2452618392117	25.4185558898413	67.4999733962438	50.3249312526062	64.9630943246874	NC_020272.1	3887555	3887884	-	darA	--	330	WP_004264734.1	WP_004264734.1 MULTISPECIES: cyclic di-AMP receptor DarA [Bacillus]	sp|P37538|DARA_BACSU	sp|P37538|DARA_BACSU Cyclic di-AMP receptor A OS=Bacillus subtilis (strain 168) OX=224308 GN=darA PE=1 SV=1			COG3870	_	_	PF06153.8|CdAMP_rec|Cyclic-di-AMP receptor|KSO_RS18975|m.145:1-109
KSO_RS19010	23706.4188293206	4061.10000452523	2.54533233789826	9.89760867252808e-08	1.67731474970443e-06	up	yes	33579.5572510312	20068.5628183123	17471.1364186182	3029.55085374507	3800.39109679451	5353.3580630361	NC_020272.1	3892534	3895463	-	KSO_RS19010	--	NA	NA	NA	NA	NA	NA	NA	NA	NA	NA	NA
KSO_RS19025	7739.68033808327	863.760882407975	3.16355525643721	1.85654825487729e-10	4.91598506656048e-09	up	yes	2033.20254710618	11621.9018252369	9563.93664190673	724.296488726663	858.486508698692	1008.49964979857	NC_020272.1	3895813	3897362	-	KSO_RS19025	--	NA	NA	NA	NA	NA	NA	NA	NA	NA	NA	NA
KSO_RS19125	25482.1644783416	4600.58616804272	2.46959566282617	4.82375141155035e-07	7.29879529057202e-06	up	yes	37594.1332106131	20478.3879315766	18373.9722928352	3414.23158950291	4305.55121089117	6081.97570373407	NC_020272.1	3914271	3917200	-	KSO_RS19125	--	NA	NA	NA	NA	NA	NA	NA	NA	NA	NA	NA
KSO_RS19550	52.7839611211396	182.719036143678	-1.79126108004544	0.00219639868315793	0.014025140719638	down	yes	66.8568326282593	23.712235028916	67.7828157062434	148.499941471736	161.459154435445	238.198012523854	NC_020272.1	1690316	1690405	-	KSO_RS19550	--	90	WP_003153376.1	WP_003153376.1 MULTISPECIES: YjcZ family sporulation protein [Bacillus]	_	_	_	_	_	_	_	_
KSO_RS19565	91.5975233079014	337.228296449804	-1.8802303863539	7.03944622546562e-11	2.01059239383524e-09	down	yes	57.1245088912342	105.054205824312	112.613855208158	357.151757969999	315.327100886583	339.20603049283	NC_020272.1	1783500	1783736	+	KSO_RS19565	--	237	WP_003153539.1	WP_003153539.1 MULTISPECIES: spore coat protein [Bacillus]	sp|P07791|COTD_BACSU	sp|P07791|COTD_BACSU Spore coat protein D OS=Bacillus subtilis (strain 168) OX=224308 GN=cotD PE=4 SV=1			_	_	NOG17963	_
KSO_RS19605	190.112895029196	493.643401508138	-1.37656619302775	3.38697328048781e-05	0.000352855986844263	down	yes	265.907857044213	158.08156685944	146.349261183935	607.499760566195	440.343148460304	433.087295497916	NC_020272.1	2082391	2082489	+	KSO_RS19605	--	99	WP_003154022.1	WP_003154022.1 MULTISPECIES: YjcZ family sporulation protein [Bacillus]	sp|C0H3V0|YCZM_BACSU	sp|C0H3V0|YCZM_BACSU Uncharacterized membrane protein YczM OS=Bacillus subtilis (strain 168) OX=224308 GN=yczM PE=3 SV=1	_	_	_	_	_	_
KSO_RS19610	170.408410762786	484.223603943193	-1.50662199804005	5.07420940032114e-06	6.20126937289247e-05	down	yes	159.544714226528	143.710515326764	207.970002735065	449.999822641626	461.311869815557	541.359119372395	NC_020272.1	2094412	2094510	+	KSO_RS19610	--	99	WP_003154037.1	WP_003154037.1 MULTISPECIES: YjcZ family sporulation protein [Bacillus]	_	_	_	_	_	_	_	_
KSO_RS19740	232.091421840607	87.9533225872695	1.39978135616743	0.00919408472752077	0.044858662912395	up	yes	211.713303322821	173.889723545384	310.671238653616	98.9999609811576	138.393560944667	26.4664458359838	NC_020272.1	2939093	2939227	+	KSO_RS19740	--	135	WP_003155209.1	WP_003155209.1 MULTISPECIES: YhfH family protein [Bacillus]	sp|O07606|YHFH_BACSU	sp|O07606|YHFH_BACSU Uncharacterized protein YhfH OS=Bacillus subtilis (strain 168) OX=224308 GN=yhfH PE=4 SV=1			_	_	NOG72723	_
KSO_RS19745	59.66292855474	244.134042758156	-2.03258408933498	0.000154005367957876	0.00144458171715469	down	yes	69.1622406499234	57.2364293801421	52.5901156341544	332.844696402168	214.748629052069	184.808802820232	NC_020272.1	2964306	2964392	-	yhzE1	--	87	WP_017417375.1	WP_017417375.1 MULTISPECIES: sporulation protein YhzE1 [Bacillus]	sp|C0H3Y2|SSCA_BACSU	sp|C0H3Y2|SSCA_BACSU Small spore coat assembly protein A OS=Bacillus subtilis (strain 168) OX=224308 GN=sscA PE=2 SV=1	_	_	_	_	_	_
KSO_RS19890	43.3467180517249	102.257129281669	-1.23801504921161	0.00468084082574293	0.0261509832506341	down	yes	42.5739264378066	24.159635689839	63.3065920275292	109.273541837693	62.6687823145662	134.829063692747	NC_020272.1	3900961	3901225	-	ffs	--	NA	NA	NA	NA	NA	NA	NA	NA	NA	NA	NA
KSO_RS19995	94.5637660643476	219.718781431333	-1.21621190205146	0.00241126366718259	0.0152095092853055	down	yes	122.898589390183	51.1440363368777	109.648672465982	305.735173618281	189.951946394641	163.469224281076	NC_020272.1	805872	806024	+	KSO_RS19995	--	153	WP_003151857.1	WP_003151857.1 MULTISPECIES: hypothetical protein [Bacillus]	sp|C0H3Q9|YUZK_BACSU	sp|C0H3Q9|YUZK_BACSU Uncharacterized protein YuzK OS=Bacillus subtilis (strain 168) OX=224308 GN=yuzK PE=4 SV=1	_	_	_	_	_	_
KSO_RS20000	29.282297718778	102.156690992645	-1.80233164741019	0.00609648022796203	0.0324210308357311	down	yes	35.8161603365675	33.87462146988	18.1561113498866	106.071386765526	115.327967453889	85.0707187585192	NC_020272.1	863720	863845	+	KSO_RS20000	--	126	WP_007408708.1	WP_007408708.1 MULTISPECIES: YuiA family protein [Bacillus]	sp|O32110|YUIA_BACSU	sp|O32110|YUIA_BACSU Uncharacterized protein YuiA OS=Bacillus subtilis (strain 168) OX=224308 GN=yuiA PE=4 SV=1			_	_	NOG67604	_
KSO_RS20010	591.524776111071	1223.94511200774	-1.04901575714227	3.49877866103082e-10	8.71950525131407e-09	down	yes	475.991580125107	690.747716059728	607.835032148379	1011.52134045965	1253.56486362923	1406.74913193435	NC_020272.1	1087890	1088096	+	KSO_RS20010	--	207	_	_	_	_	_	_	_	_	_	_
KSO_RS20095	78.3032727127169	349.219362259052	-2.15684611734971	3.2899205935339e-09	7.02771273005308e-08	down	yes	72.3210929872997	50.1604971765531	112.428227974298	428.365215783855	252.834390187372	366.458480805929	NC_020272.1	2618008	2618163	-	KSO_RS20095	--	156	WP_003154733.1	WP_003154733.1 MULTISPECIES: hypothetical protein [Bacillus]	sp|O34923|YKZB_BACSU	sp|O34923|YKZB_BACSU Uncharacterized protein YkzB OS=Bacillus subtilis (strain 168) OX=224308 GN=ykzB PE=4 SV=1			_	_	NOG125379	_
KSO_RS20320	19.4691129125924	85.5053479619661	-2.13425539458374	0.00257269258125672	0.0161476161519866	down	yes	15.0427873413583	33.1971290404824	10.1674223559365	103.949959030216	69.1967804723335	83.3693043833489	NC_020272.1	2872435	2872584	+	KSO_RS20320	--	150	WP_003155094.1	WP_003155094.1 MULTISPECIES: hypothetical protein [Bacillus]	_	_			_	_	NOG73205	_
KSO_RS20375	118.906903170748	448.902874624593	-1.91648167446792	2.69013055957821e-29	3.4191559412239e-27	down	yes	106.882962688599	134.785335953838	115.052410869808	468.947183594957	473.451655863334	404.309784415489	NC_020272.1	450709	451278	-	KSO_RS20375	--	570	WP_101235274.1	WP_101235274.1 MULTISPECIES: spore gernimation protein GerQ [Bacillus]	sp|P39801|COTG_BACSU	sp|P39801|COTG_BACSU Spore coat protein G OS=Bacillus subtilis (strain 168) OX=224308 GN=cotG PE=1 SV=1			_	_	NOG87880	_
KSO_RS20460	270.259028021241	736.660572811367	-1.44662342055331	3.292555161294e-06	4.21076673089548e-05	down	yes	315.182210961794	379.395760462656	116.199112639274	509.142656474525	850.131874374383	850.707187585193	NC_020272.1	2809414	2809518	-	KSO_RS20460	--	105	WP_007409084.1	WP_007409084.1 YjcZ family sporulation protein, partial [Bacillus sp. 916]	_	_	_	_	_	_	_	_
KSO_RS20465	825.786318459254	3276.74546905078	-1.98841012256689	0.00326057275427482	0.0193202236395491	down	yes	614.844085777742	609.743186457841	1252.77168314218	6275.89038362696	1696.96866396437	1857.377359561	NC_020272.1	2987070	2987195	+	KSO_RS20465	--	126	AGF28465.1	AGF28465.1 YheF [Bacillus amyloliquefaciens IT-45]	sp|O07547|YHEF_BACSU	sp|O07547|YHEF_BACSU Uncharacterized protein YheF OS=Bacillus subtilis (strain 168) OX=224308 GN=yheF PE=4 SV=1			_	_	NOG138990	_
